# Supplementary material for: Phase-pure 2D tin halide perovskite thin flakes for stable lasing
Source: Sci Adv. 2023 Aug 9;9(32):eadh0517. doi: 10.1126/sciadv.adh0517 (PMC11801371; doi:10.1126/sciadv.adh0517)
Supplement: Supplementary file 2 — Data S1 to S8 [file sciadv.adh0517_data_s1_to_s8.zip]

Archive with 8 entries (8 files):
- adh0517_Data_S1.cif
- adh0517_Data_S2.cif
- adh0517_Data_S3.cif
- adh0517_Data_S4.cif
- adh0517_Data_S5.cif
- adh0517_Data_S6.cif
- adh0517_Data_S7.cif
- adh0517_Data_S8.cif
