# Supplementary material for: Phase-pure 2D tin halide perovskite thin flakes for stable lasing
Source: Sci Adv. 2023 Aug 9;9(32):eadh0517. doi: 10.1126/sciadv.adh0517 (PMC11801371; doi:10.1126/sciadv.adh0517)
Supplement: Supplementary file 2 — Data S1 to S8 [file sciadv.adh0517_data_s1_to_s8.zip › adh0517_Data_S1.cif]

data_1
_audit_creation_date               2023-02-09
_audit_creation_method
;
Olex2 1.5
(compiled 2022.04.07 svn.rca3783a0 for OlexSys, GUI svn.r6498)
;
_shelxl_version_number             2014/6
_audit_contact_author_address      ?
_audit_contact_author_email        ?
_audit_contact_author_name         ''
_audit_contact_author_phone        ?
_publ_contact_author_id_orcid      ?
_publ_section_references
;
Dolomanov, O.V., Bourhis, L.J., Gildea, R.J, Howard, J.A.K. & Puschmann, H.
 (2009), J. Appl. Cryst. 42, 339-341.

Sheldrick, G.M. (2008). Acta Cryst. A64, 112-122.
;
_chemical_name_common              ?
_chemical_name_systematic          ?
_chemical_formula_moiety           'I4 Sn, 2(C4 H12 N)'
_chemical_formula_sum              'C8 H24 I4 N2 Sn'
_chemical_formula_weight           774.58
_chemical_melting_point            ?
loop_
  _atom_type_symbol
  _atom_type_description
  _atom_type_scat_dispersion_real
  _atom_type_scat_dispersion_imag
  _atom_type_scat_source
 'C' 'C' 0.0033 0.0016 'International Tables Vol C Tables 4.2.6.8 and 6.1.1.4'
 'H' 'H' 0.0000 0.0000 'International Tables Vol C Tables 4.2.6.8 and 6.1.1.4'
 'I' 'I' -0.4742 1.8119 'International Tables Vol C Tables 4.2.6.8 and 6.1.1.4'
 'N' 'N' 0.0061 0.0033 'International Tables Vol C Tables 4.2.6.8 and 6.1.1.4'
 'Sn' 'Sn' -0.6537 1.4246
 'International Tables Vol C Tables 4.2.6.8 and 6.1.1.4'

_shelx_space_group_comment
;
The symmetry employed for this shelxl refinement is uniquely defined
by the following loop, which should always be used as a source of
symmetry information in preference to the above space-group names.
They are only intended as comments.
;
_space_group_crystal_system        'orthorhombic'
_space_group_IT_number             61
_space_group_name_H-M_alt          'P b c a'
_space_group_name_Hall             '-P 2ac 2ab'
loop_
  _space_group_symop_operation_xyz
 'x, y, z'
 '-x+1/2, -y, z+1/2'
 'x+1/2, -y+1/2, -z'
 '-x, y+1/2, -z+1/2'
 '-x, -y, -z'
 'x-1/2, y, -z-1/2'
 '-x-1/2, y-1/2, z'
 'x, -y-1/2, z-1/2'

_cell_length_a                     8.4372(9)
_cell_length_b                     8.9376(10)
_cell_length_c                     26.167(3)
_cell_angle_alpha                  90
_cell_angle_beta                   90
_cell_angle_gamma                  90
_cell_volume                       1973.2(4)
_cell_formula_units_Z              4
_cell_measurement_reflns_used      9239
_cell_measurement_temperature      150.00
_cell_measurement_theta_max        27.46
_cell_measurement_theta_min        3.11
_shelx_estimated_absorpt_T_max     0.382
_shelx_estimated_absorpt_T_min     0.215
_exptl_absorpt_coefficient_mu      7.536
_exptl_absorpt_correction_T_max    0.7456
_exptl_absorpt_correction_T_min    0.5755
_exptl_absorpt_correction_type     multi_scan
_exptl_absorpt_process_details
;
SADABS-2016/2 (Bruker,2016/2) was used for absorption correction.
wR2(int) was 0.1074 before and 0.0833 after correction.
The Ratio of minimum to maximum transmission is 0.7719.
The \l/2 correction factor is Not present.
;
_exptl_absorpt_special_details     ?
_exptl_crystal_colour              ?
_exptl_crystal_density_diffrn      2.607
_exptl_crystal_density_meas        ?
_exptl_crystal_density_method      ?
_exptl_crystal_description         plate
_exptl_crystal_F_000               1392
loop_
  _exptl_crystal_face_index_h
  _exptl_crystal_face_index_k
  _exptl_crystal_face_index_l
  _exptl_crystal_face_perp_dist
 1.00 0.00 -1.00 0.0830
 -1.00 -1.00 -1.00 0.0820
 1.00 1.00 1.00 0.1010
 -1.00 0.00 -1.00 0.0890
 0.00 1.00 -1.00 0.1370
 0.00 -1.00 1.00 0.0880
 -1.00 1.00 0.00 0.1240
 0.00 0.00 1.00 0.0530
 0.00 0.00 -1.00 0.0760

_exptl_crystal_size_max            0.295
_exptl_crystal_size_mid            0.212
_exptl_crystal_size_min            0.158
_exptl_transmission_factor_max     ?
_exptl_transmission_factor_min     ?
_diffrn_reflns_av_R_equivalents    0.0692
_diffrn_reflns_av_unetI/netI       0.0222
_diffrn_reflns_Laue_measured_fraction_full  0.848
_diffrn_reflns_Laue_measured_fraction_max  0.899
_diffrn_reflns_limit_h_max         9
_diffrn_reflns_limit_h_min         -9
_diffrn_reflns_limit_k_max         10
_diffrn_reflns_limit_k_min         -10
_diffrn_reflns_limit_l_max         30
_diffrn_reflns_limit_l_min         -30
_diffrn_reflns_number              32126
_diffrn_reflns_point_group_measured_fraction_full  0.848
_diffrn_reflns_point_group_measured_fraction_max  0.899
_diffrn_reflns_theta_full          25.242
_diffrn_reflns_theta_max           24.712
_diffrn_reflns_theta_min           2.873
_diffrn_ambient_temperature        150.00
_diffrn_detector_area_resol_mean   ?
_diffrn_measured_fraction_theta_full  0.848
_diffrn_measured_fraction_theta_max  0.899
_diffrn_measurement_device_type    'Bruker APEX-II CCD'
_diffrn_measurement_method         '\f and \w scans'
_diffrn_radiation_type             MoK\a
_diffrn_radiation_wavelength       0.71073
_diffrn_source                     ?
_diffrn_source_current             1.4
_diffrn_source_power               0.07
_diffrn_source_voltage             50.0
_diffrn_standards_number           0
_reflns_Friedel_coverage           0.000
_reflns_Friedel_fraction_full      .
_reflns_Friedel_fraction_max       .
_reflns_number_gt                  1456
_reflns_number_total               1512
_reflns_special_details
;
 Reflections were merged by SHELXL according to the crystal
 class for the calculation of statistics and refinement.
 
 _reflns_Friedel_fraction is defined as the number of unique
 Friedel pairs measured divided by the number that would be
 possible theoretically, ignoring centric projections and
 systematic absences.
;
_reflns_threshold_expression       'I > 2\s(I)'
_computing_cell_refinement         'SAINT V8.40B (?, 2016)'
_computing_data_collection         ?
_computing_data_reduction          'SAINT V8.40B (?, 2016)'
_computing_molecular_graphics      'Olex2 1.5 (Dolomanov et al., 2009)'
_computing_publication_material    'Olex2 1.5 (Dolomanov et al., 2009)'
_computing_structure_refinement    'XL  (Sheldrick, 2008)'
_computing_structure_solution      'XS  (Sheldrick, 2008)'
_refine_diff_density_max           1.981
_refine_diff_density_min           -2.542
_refine_diff_density_rms           0.457
_refine_ls_extinction_coef         .
_refine_ls_extinction_method       none
_refine_ls_goodness_of_fit_ref     1.242
_refine_ls_hydrogen_treatment      constr
_refine_ls_matrix_type             full
_refine_ls_number_parameters       127
_refine_ls_number_reflns           1512
_refine_ls_number_restraints       174
_refine_ls_R_factor_all            0.0830
_refine_ls_R_factor_gt             0.0810
_refine_ls_restrained_S_all        1.173
_refine_ls_shift/su_max            0.000
_refine_ls_shift/su_mean           0.000
_refine_ls_structure_factor_coef   Fsqd
_refine_ls_weighting_details      
 'w=1/[\s^2^(Fo^2^)+265.5513P] where P=(Fo^2^+2Fc^2^)/3'
_refine_ls_weighting_scheme        calc
_refine_ls_wR_factor_gt            0.1627
_refine_ls_wR_factor_ref           0.1634
_refine_special_details            ?
_olex2_refinement_description
;
1. Fixed Uiso
 At 1.2 times of:
  All C(H,H) groups, All N(H,H,H) groups
 At 1.5 times of:
  All C(H,H,H,H,H,H) groups
2. Uiso/Uaniso restraints and constraints
I1 \\sim I2 \\sim Sn1 \\sim I4 \\sim I3: within 2A with sigma of 0.01 and sigma
for terminal atoms of 0.02 within 2A
N1 \\sim C1 \\sim C7 \\sim C3 \\sim C4: within 2A with sigma of 0.011 and sigma
for terminal atoms of 0.022 within 2A
C5 \\sim N1 \\sim C6 \\sim N2 \\sim C1 \\sim C2 \\sim C7 \\sim C3 \\sim C4:
within 2A with sigma of 0.01 and sigma for terminal atoms of 0.02 within 2A
Uanis(N2) \\sim Ueq, Uanis(N1) \\sim Ueq: with sigma of 0.01 and sigma for
terminal atoms of 0.02
Uanis(C1) \\sim Ueq, Uanis(N1) \\sim Ueq, Uanis(C7) \\sim Ueq, Uanis(C3) \\sim
Ueq, Uanis(C4) \\sim Ueq, Uanis(C5) \\sim Ueq, Uanis(C2) \\sim Ueq, Uanis(C6)
\\sim Ueq, Uanis(N2) \\sim Ueq: with sigma of 0.01 and sigma for terminal atoms
of 0.02
Uanis(N2) \\sim Ueq: with sigma of 0.001 and sigma for terminal atoms of 0.002
Uanis(N1) \\sim Ueq: with sigma of 0.001 and sigma for terminal atoms of 0.002
3. Others
 Fixed Sof: I1(0.975) I4(0.975) N1(0.5) H1C(0.5) H1B(0.5) H1A(0.5) C1(0.5)
 H1E(0.5) H1D(0.5) C3(0.5) H3B(0.5) H3A(0.5) H4BF(0.5) H4BE(0.5) H4BD(0.5)
 H4AB(0.5) H4AA(0.5) H4AC(0.5) C7(0.5) H7A(0.5) H7B(0.5) I3(0.025) I2(0.025)
 C2(0.5) H2B(0.5) H2A(0.5) N2(0.5) H2C(0.5) H2E(0.5) H2D(0.5) C6(0.5) H6A(0.5)
 H6B(0.5) C5(0.5) H5B(0.5) H5A(0.5)
4.a Secondary CH2 refined with riding coordinates:
 C1(H1E,H1D), C3(H3B,H3A), C7(H7A,H7B), C2(H2B,H2A), C6(H6A,H6B), C5(H5B,H5A)
4.b Idealised Me refined as rotating group:
 N1(H1C,H1B,H1A), C4(H4BF,H4BE,H4BD), C4(H4AB,H4AA,H4AC), N2(H2C,H2E,H2D)
;
_atom_sites_solution_hydrogens     geom
_atom_sites_solution_primary       direct
_atom_sites_solution_secondary     ?
loop_
  _atom_site_label
  _atom_site_type_symbol
  _atom_site_fract_x
  _atom_site_fract_y
  _atom_site_fract_z
  _atom_site_U_iso_or_equiv
  _atom_site_adp_type
  _atom_site_occupancy
  _atom_site_site_symmetry_order
  _atom_site_calc_flag
  _atom_site_refinement_flags_posn
  _atom_site_refinement_flags_adp
  _atom_site_refinement_flags_occupancy
  _atom_site_disorder_assembly
  _atom_site_disorder_group
 I1 I 0.07622(17) 0.53102(17) 0.38269(5) 0.0184(4) Uani 0.975 1 d . U P . .
 I4 I 0.29566(16) 0.29070(15) 0.52159(5) 0.0175(4) Uani 0.975 1 d . U P . .
 Sn1 Sn 0.0000 0.5000 0.5000 0.0126(5) Uani 1 2 d S . P . .
 N1 N 0.498(5) 0.440(4) 0.3977(14) 0.012(6) Uani 0.5 1 d . U P A -1
 H1C H 0.3957 0.4670 0.3915 0.015 Uiso 0.5 1 calc R U P A -1
 H1B H 0.5366 0.4948 0.4242 0.015 Uiso 0.5 1 calc R U P A -1
 H1A H 0.5016 0.3410 0.4059 0.015 Uiso 0.5 1 calc R U P A -1
 C1 C 0.588(9) 0.465(6) 0.355(2) 0.013(4) Uani 0.5 1 d . U P A -1
 H1E H 0.7003 0.4776 0.3649 0.016 Uiso 0.5 1 calc R U P A -1
 H1D H 0.5801 0.3784 0.3317 0.016 Uiso 0.5 1 calc R U P A -1
 C3 C 0.640(7) 0.618(7) 0.280(2) 0.016(4) Uani 0.5 1 d . U P A -1
 H3B H 0.7546 0.6080 0.2869 0.020 Uiso 0.5 1 calc R U P A -1
 H3A H 0.6119 0.5422 0.2538 0.020 Uiso 0.5 1 calc R U P A -1
 C4 C 0.611(3) 0.768(2) 0.2582(8) 0.020(4) Uani 1 1 d . U . . .
 H4BF H 0.6481 0.7704 0.2227 0.030 Uiso 0.5 1 calc R U P A -1
 H4BE H 0.6678 0.8428 0.2783 0.030 Uiso 0.5 1 calc R U P A -1
 H4BD H 0.4969 0.7894 0.2591 0.030 Uiso 0.5 1 calc R U P A -1
 H4AB H 0.6788 0.7758 0.2280 0.030 Uiso 0.5 1 calc R U P A -2
 H4AA H 0.6240 0.8568 0.2796 0.030 Uiso 0.5 1 calc R U P A -2
 H4AC H 0.4998 0.7597 0.2474 0.030 Uiso 0.5 1 calc R U P A -2
 C7 C 0.542(8) 0.579(5) 0.333(2) 0.015(4) Uani 0.5 1 d . U P A -1
 H7A H 0.5514 0.6654 0.3561 0.018 Uiso 0.5 1 calc R U P A -1
 H7B H 0.4285 0.5671 0.3240 0.018 Uiso 0.5 1 calc R U P A -1
 I3 I 0.378(6) 0.192(6) 0.521(2) 0.017(5) Uani 0.025 1 d . U P . .
 I2 I -0.004(7) 0.452(7) 0.380(2) 0.017(5) Uani 0.025 1 d . U P . .
 C2 C 0.542(8) 0.612(5) 0.327(2) 0.015(4) Uani 0.5 1 d . U P A -2
 H2B H 0.4355 0.6083 0.3108 0.018 Uiso 0.5 1 calc R U P A -2
 H2A H 0.5461 0.6979 0.3505 0.018 Uiso 0.5 1 calc R U P A -2
 N2 N 0.471(4) 0.418(4) 0.4088(14) 0.009(6) Uani 0.5 1 d . U P A -2
 H2C H 0.3690 0.4038 0.3984 0.011 Uiso 0.5 1 calc R U P A -2
 H2E H 0.4759 0.5008 0.4290 0.011 Uiso 0.5 1 calc R U P A -2
 H2D H 0.5037 0.3368 0.4269 0.011 Uiso 0.5 1 calc R U P A -2
 C6 C 0.583(9) 0.440(6) 0.360(3) 0.014(4) Uani 0.5 1 d . U P A -2
 H6A H 0.5676 0.3552 0.3364 0.016 Uiso 0.5 1 calc R U P A -2
 H6B H 0.6947 0.4403 0.3712 0.016 Uiso 0.5 1 calc R U P A -2
 C5 C 0.659(7) 0.622(7) 0.290(2) 0.016(4) Uani 0.5 1 d . U P A -2
 H5B H 0.6601 0.5326 0.2680 0.020 Uiso 0.5 1 calc R U P A -2
 H5A H 0.7643 0.6348 0.3060 0.020 Uiso 0.5 1 calc R U P A -2

loop_
  _atom_site_aniso_label
  _atom_site_aniso_U_11
  _atom_site_aniso_U_22
  _atom_site_aniso_U_33
  _atom_site_aniso_U_23
  _atom_site_aniso_U_13
  _atom_site_aniso_U_12
 I1 0.0185(7) 0.0225(8) 0.0143(7) 0.0009(6) 0.0007(6) 0.0007(7)
 I4 0.0149(7) 0.0186(7) 0.0191(7) -0.0002(6) 0.0008(5) 0.0052(6)
 Sn1 0.0145(10) 0.0102(9) 0.0132(9) 0.0010(8) 0.0009(8) 0.0003(8)
 N1 0.012(6) 0.012(6) 0.013(6) 0.000(2) -0.001(2) 0.000(2)
 C1 0.013(6) 0.014(6) 0.013(6) -0.001(5) 0.000(5) -0.001(5)
 C3 0.017(6) 0.016(6) 0.016(6) 0.001(5) 0.001(5) -0.002(5)
 C4 0.021(6) 0.021(6) 0.019(6) 0.001(5) 0.004(5) -0.005(5)
 C7 0.014(5) 0.016(6) 0.016(6) 0.000(5) 0.000(5) -0.002(5)
 I3 0.013(10) 0.022(10) 0.017(10) 0.002(10) -0.008(9) 0.006(10)
 I2 0.011(10) 0.021(10) 0.018(10) -0.002(10) 0.004(10) 0.010(10)
 C2 0.015(5) 0.015(6) 0.015(6) 0.001(5) 0.000(5) -0.001(5)
 N2 0.009(6) 0.009(6) 0.009(6) 0.000(2) 0.000(2) 0.000(2)
 C6 0.013(6) 0.013(6) 0.015(6) 0.001(5) -0.002(5) -0.001(5)
 C5 0.017(6) 0.016(6) 0.016(6) 0.001(5) 0.000(5) -0.001(5)

_geom_special_details
;
 All esds (except the esd in the dihedral angle between two l.s. planes)
 are estimated using the full covariance matrix.  The cell esds are taken
 into account individually in the estimation of esds in distances, angles
 and torsion angles; correlations between esds in cell parameters are only
 used when they are defined by crystal symmetry.  An approximate (isotropic)
 treatment of cell esds is used for estimating esds involving l.s. planes.
;
loop_
  _geom_bond_atom_site_label_1
  _geom_bond_atom_site_label_2
  _geom_bond_distance
  _geom_bond_site_symmetry_2
  _geom_bond_publ_flag
 I1 Sn1 3.1484(14) . ?
 I1 I2 0.98(7) . ?
 I4 Sn1 3.1689(14) 3_556 ?
 I4 Sn1 3.1687(13) . ?
 I4 I3 1.12(5) . ?
 Sn1 I1 3.1483(14) 5_566 ?
 Sn1 I4 3.1688(13) 5_566 ?
 Sn1 I4 3.1689(14) 3_456 ?
 Sn1 I4 3.1689(14) 7_665 ?
 Sn1 I3 2.08(5) 7_665 ?
 Sn1 I3 2.08(5) 3_456 ?
 Sn1 I2 3.17(5) . ?
 Sn1 I2 3.17(5) 5_566 ?
 N1 H1C 0.9100 . ?
 N1 H1B 0.9100 . ?
 N1 H1A 0.9100 . ?
 N1 C1 1.37(7) . ?
 C1 H1E 0.9900 . ?
 C1 H1D 0.9900 . ?
 C1 C7 1.24(8) . ?
 C3 H3B 0.9900 . ?
 C3 H3A 0.9900 . ?
 C3 C4 1.47(7) . ?
 C3 C7 1.64(8) . ?
 C4 H4BF 0.9800 . ?
 C4 H4BE 0.9800 . ?
 C4 H4BD 0.9800 . ?
 C4 H4AB 0.9800 . ?
 C4 H4AA 0.9800 . ?
 C4 H4AC 0.9800 . ?
 C4 C5 1.60(6) . ?
 C7 H7A 0.9900 . ?
 C7 H7B 0.9900 . ?
 I3 Sn1 2.08(5) 3_556 ?
 I3 I2 3.06(8) 3_556 ?
 I2 I3 3.06(8) 3_456 ?
 C2 H2B 0.9900 . ?
 C2 H2A 0.9900 . ?
 C2 C6 1.79(7) . ?
 C2 C5 1.38(9) . ?
 N2 H2C 0.9100 . ?
 N2 H2E 0.9100 . ?
 N2 H2D 0.9100 . ?
 N2 C6 1.60(7) . ?
 C6 H6A 0.9900 . ?
 C6 H6B 0.9900 . ?
 C5 H5B 0.9900 . ?
 C5 H5A 0.9900 . ?

loop_
  _geom_angle_atom_site_label_1
  _geom_angle_atom_site_label_2
  _geom_angle_atom_site_label_3
  _geom_angle
  _geom_angle_site_symmetry_1
  _geom_angle_site_symmetry_3
  _geom_angle_publ_flag
 I2 I1 Sn1 82(3) . . ?
 Sn1 I4 Sn1 151.71(5) . 3_556 ?
 I3 I4 Sn1 11(3) . 3_556 ?
 I3 I4 Sn1 162(3) . . ?
 I1 Sn1 I1 180.00(5) 5_566 . ?
 I1 Sn1 I4 90.55(4) . 3_456 ?
 I1 Sn1 I4 89.45(4) 5_566 3_456 ?
 I1 Sn1 I4 86.27(4) . 5_566 ?
 I1 Sn1 I4 93.73(4) . . ?
 I1 Sn1 I4 93.73(4) 5_566 5_566 ?
 I1 Sn1 I4 89.45(4) . 7_665 ?
 I1 Sn1 I4 86.27(4) 5_566 . ?
 I1 Sn1 I4 90.55(4) 5_566 7_665 ?
 I1 Sn1 I2 17.9(12) 5_566 5_566 ?
 I1 Sn1 I2 162.1(12) 5_566 . ?
 I1 Sn1 I2 162.1(12) . 5_566 ?
 I1 Sn1 I2 17.9(12) . . ?
 I4 Sn1 I4 180.00(5) . 5_566 ?
 I4 Sn1 I4 88.629(14) 5_566 7_665 ?
 I4 Sn1 I4 91.372(15) . 7_665 ?
 I4 Sn1 I4 88.628(15) . 3_456 ?
 I4 Sn1 I4 91.371(15) 5_566 3_456 ?
 I4 Sn1 I4 180.00(5) 3_456 7_665 ?
 I4 Sn1 I2 107.1(12) 7_665 . ?
 I4 Sn1 I2 96.1(9) . . ?
 I4 Sn1 I2 72.9(12) 3_456 . ?
 I4 Sn1 I2 96.1(9) 5_566 5_566 ?
 I4 Sn1 I2 83.9(9) 5_566 . ?
 I4 Sn1 I2 107.1(12) 3_456 5_566 ?
 I4 Sn1 I2 72.9(12) 7_665 5_566 ?
 I4 Sn1 I2 83.9(9) . 5_566 ?
 I3 Sn1 I1 94.7(14) 7_665 . ?
 I3 Sn1 I1 94.7(14) 3_456 5_566 ?
 I3 Sn1 I1 85.3(14) 3_456 . ?
 I3 Sn1 I1 85.3(14) 7_665 5_566 ?
 I3 Sn1 I4 93.0(15) 7_665 . ?
 I3 Sn1 I4 5.6(14) 7_665 7_665 ?
 I3 Sn1 I4 5.6(14) 3_456 3_456 ?
 I3 Sn1 I4 174.4(14) 3_456 7_665 ?
 I3 Sn1 I4 174.4(14) 7_665 3_456 ?
 I3 Sn1 I4 87.0(15) 3_456 . ?
 I3 Sn1 I4 93.0(15) 3_456 5_566 ?
 I3 Sn1 I4 87.0(15) 7_665 5_566 ?
 I3 Sn1 I3 180.0 7_665 3_456 ?
 I3 Sn1 I2 67.7(19) 3_456 . ?
 I3 Sn1 I2 112.3(19) 3_456 5_566 ?
 I3 Sn1 I2 67.7(19) 7_665 5_566 ?
 I3 Sn1 I2 112.3(19) 7_665 . ?
 I2 Sn1 I2 180(2) 5_566 . ?
 H1C N1 H1B 109.5 . . ?
 H1C N1 H1A 109.5 . . ?
 H1B N1 H1A 109.5 . . ?
 C1 N1 H1C 109.5 . . ?
 C1 N1 H1B 109.5 . . ?
 C1 N1 H1A 109.5 . . ?
 N1 C1 H1E 109.5 . . ?
 N1 C1 H1D 109.5 . . ?
 H1E C1 H1D 108.1 . . ?
 C7 C1 N1 111(6) . . ?
 C7 C1 H1E 109.5 . . ?
 C7 C1 H1D 109.5 . . ?
 H3B C3 H3A 107.5 . . ?
 C4 C3 H3B 108.4 . . ?
 C4 C3 H3A 108.4 . . ?
 C4 C3 C7 116(4) . . ?
 C7 C3 H3B 108.4 . . ?
 C7 C3 H3A 108.4 . . ?
 C3 C4 H4BF 109.5 . . ?
 C3 C4 H4BE 109.5 . . ?
 C3 C4 H4BD 109.5 . . ?
 H4BF C4 H4BE 109.5 . . ?
 H4BF C4 H4BD 109.5 . . ?
 H4BE C4 H4BD 109.5 . . ?
 H4AB C4 H4AA 109.5 . . ?
 H4AB C4 H4AC 109.5 . . ?
 H4AA C4 H4AC 109.5 . . ?
 C5 C4 H4AB 109.5 . . ?
 C5 C4 H4AA 109.5 . . ?
 C5 C4 H4AC 109.5 . . ?
 C1 C7 C3 115(6) . . ?
 C1 C7 H7A 108.6 . . ?
 C1 C7 H7B 108.6 . . ?
 C3 C7 H7A 108.6 . . ?
 C3 C7 H7B 108.6 . . ?
 H7A C7 H7B 107.6 . . ?
 I4 I3 Sn1 164(4) . 3_556 ?
 I4 I3 I2 121(4) . 3_556 ?
 Sn1 I3 I2 73.4(19) 3_556 3_556 ?
 I1 I2 Sn1 80(3) . . ?
 I1 I2 I3 118(4) . 3_456 ?
 I3 I2 Sn1 38.9(12) 3_456 . ?
 H2B C2 H2A 108.8 . . ?
 C6 C2 H2B 110.7 . . ?
 C6 C2 H2A 110.7 . . ?
 C5 C2 H2B 110.7 . . ?
 C5 C2 H2A 110.7 . . ?
 C5 C2 C6 105(5) . . ?
 H2C N2 H2E 109.5 . . ?
 H2C N2 H2D 109.5 . . ?
 H2E N2 H2D 109.5 . . ?
 C6 N2 H2C 109.5 . . ?
 C6 N2 H2E 109.5 . . ?
 C6 N2 H2D 109.5 . . ?
 C2 C6 H6A 109.1 . . ?
 C2 C6 H6B 109.1 . . ?
 N2 C6 C2 112(5) . . ?
 N2 C6 H6A 109.1 . . ?
 N2 C6 H6B 109.1 . . ?
 H6A C6 H6B 107.9 . . ?
 C4 C5 H5B 111.0 . . ?
 C4 C5 H5A 111.0 . . ?
 C2 C5 C4 104(4) . . ?
 C2 C5 H5B 111.0 . . ?
 C2 C5 H5A 111.0 . . ?
 H5B C5 H5A 109.0 . . ?

loop_
  _geom_torsion_atom_site_label_1
  _geom_torsion_atom_site_label_2
  _geom_torsion_atom_site_label_3
  _geom_torsion_atom_site_label_4
  _geom_torsion
  _geom_torsion_site_symmetry_1
  _geom_torsion_site_symmetry_2
  _geom_torsion_site_symmetry_3
  _geom_torsion_site_symmetry_4
  _geom_torsion_publ_flag
 Sn1 I1 I2 I3 -9(2) . . . 3_456 ?
 Sn1 I4 I3 Sn1 25(24) . . . 3_556 ?
 Sn1 I4 I3 I2 -152(18) 3_556 . . 3_556 ?
 Sn1 I4 I3 I2 -127(7) . . . 3_556 ?
 N1 C1 C7 C3 -179(5) . . . . ?
 C4 C3 C7 C1 -168(6) . . . . ?
 C6 C2 C5 C4 175(4) . . . . ?
 C5 C2 C6 N2 173(5) . . . . ?

_shelx_res_file
;
TITL 1 in Pbca #61
REM reset to Pbca #61
CELL 0.71073 8.4372 8.9376 26.1665 90 90 90
ZERR 4 0.0009 0.001 0.0029 0 0 0
LATT 1
SYMM 0.5-X,-Y,0.5+Z
SYMM 0.5+X,0.5-Y,-Z
SYMM -X,0.5+Y,0.5-Z
SFAC C H I N Sn
UNIT 32 96 16 8 4
SIMU 0.01 0.02 2 I1 I2 Sn1 I4 I3
SIMU 0.011 0.022 2 N1 C1 C7 C3 C4
SIMU 0.01 0.02 2 C5 N1 C6 N2 C1 C2 C7 C3 C4
ISOR 0.01 0.02 N2 N1
ISOR 0.01 0.02 C1 N1 C7 C3 C4 C5 C2 C6 N2
ISOR 0.001 0.002 N2
ISOR 0.001 0.002 N1

L.S. 50
PLAN  99
SIZE 0.158 0.212 0.295
TEMP -123.15
CONF
MORE -1
BOND $H
fmap 2
acta
SHEL 999 0.85
OMIT 7 5 4
OMIT 0 10 5
OMIT 1 2 11
OMIT 3 9 2
OMIT 5 4 7
OMIT 5 7 4
OMIT 3 8 4
OMIT 0 0 8
OMIT 3 4 8
OMIT 5 6 11
OMIT 8 2 5
OMIT 4 9 1
OMIT 0 2 27
OMIT 1 1 26
OMIT 0 8 6
OMIT 3 2 27
OMIT 1 1 24
OMIT 5 1 22
OMIT 3 3 24
OMIT 4 3 18
OMIT 4 2 21
OMIT 2 3 28
OMIT 1 3 26
OMIT 2 4 27
OMIT 3 2 15
OMIT 2 9 3
OMIT 4 2 0
OMIT 3 8 6
OMIT 1 8 2
OMIT 9 3 4
OMIT 5 4 15
OMIT 2 9 5
OMIT 4 2 23
OMIT 4 2 19
OMIT 3 2 25
OMIT 1 2 22
OMIT 7 1 2
OMIT 2 3 22
OMIT 3 3 22
OMIT 2 3 20
OMIT 1 2 26
OMIT 3 9 4
OMIT 2 3 9
OMIT 3 3 26
OMIT 1 1 20
OMIT 6 2 21
OMIT 0 4 28
OMIT 2 3 14
OMIT 2 1 18
OMIT 4 1 21
OMIT 1 5 26
OMIT 1 3 22
OMIT 2 1 12
OMIT 3 8 2
OMIT 5 1 17
OMIT 7 6 11
OMIT 6 7 6
OMIT 3 4 26
OMIT 1 3 14
OMIT 1 2 15
OMIT 4 2 25
OMIT 0 8 8
OMIT 3 2 7
OMIT 2 1 17
OMIT 4 6 21
OMIT 0 2 25
OMIT 5 4 5
OMIT 3 5 2
OMIT 9 3 2
OMIT 1 2 19
OMIT 2 8 7
OMIT 3 4 21
OMIT 9 2 11
OMIT 4 5 19
OMIT 7 7 7
OMIT 3 7 16
OMIT 0 0 10
OMIT 1 6 20
OMIT 7 5 12
OMIT 0 10 4
OMIT 1 2 23
OMIT 2 8 5
OMIT 2 4 25
OMIT 0 4 21
OMIT 5 8 2
OMIT 5 4 8
OMIT 1 6 4
OMIT 5 7 8
OMIT 3 2 12
OMIT 1 6 24
OMIT 6 1 21
OMIT 6 6 0
OMIT 1 10 4
OMIT 1 2 1
OMIT 2 10 6
OMIT 2 2 21
OMIT 6 5 18
OMIT 0 2 29
OMIT 5 4 12
OMIT 3 9 6
OMIT 1 4 24
OMIT 7 7 5
OMIT 3 3 20
OMIT 7 7 3
OMIT 2 2 0
OMIT 3 6 22
OMIT 4 3 10
OMIT 6 7 10
OMIT 0 8 7
OMIT 2 2 19
OMIT 6 5 4
OMIT 3 4 11
OMIT 4 3 5
OMIT 6 4 18
OMIT 3 4 23
OMIT 1 2 9
OMIT 0 10 1
OMIT 1 9 1
OMIT 4 3 4
OMIT 1 6 22
OMIT 3 6 1
OMIT 1 5 3
OMIT 5 5 16
OMIT 0 10 7
OMIT 1 10 7
OMIT 0 4 25
OMIT 7 5 15
OMIT 7 6 7
OMIT 3 5 6
OMIT 4 6 11
OMIT 6 8 2
OMIT 6 5 16
OMIT 0 4 14
OMIT 5 7 6
OMIT 0 2 15
OMIT 3 8 16
OMIT 2 1 21
OMIT 1 6 2
OMIT 5 6 4
OMIT 2 3 2
OMIT 6 3 1
OMIT 2 2 2
OMIT 6 3 14
OMIT 3 2 18
OMIT 9 4 2
OMIT 5 7 1
OMIT 0 2 26
OMIT 0 0 6
OMIT 2 6 19
OMIT 1 6 18
OMIT 3 5 4
OMIT 4 9 7
OMIT 0 2 21
OMIT 5 5 22
OMIT 2 2 23
OMIT 6 4 0
OMIT 3 4 22
OMIT 0 6 15
OMIT 7 6 2
OMIT 8 4 6
OMIT 6 3 3
OMIT 1 1 9
OMIT 1 10 6
OMIT 3 2 19
OMIT 5 6 2
OMIT 7 3 14
OMIT 8 2 3
OMIT 4 4 15
REM <olex2.extras>
REM <HklSrc "%.\\1.hkl">
REM </olex2.extras>

WGHT    0.000000  265.551300
FVAR       0.12732
I1    3    0.076222    0.531019    0.382694    10.97500    0.01850    0.02249 =
         0.01426    0.00091    0.00074    0.00066
I4    3    0.295658    0.290704    0.521589    10.97500    0.01488    0.01859 =
         0.01908   -0.00023    0.00080    0.00517
SN1   5    0.000000    0.500000    0.500000    10.50000    0.01450    0.01018 =
         0.01316    0.00101    0.00088    0.00032
PART -1
N1    4    0.497871    0.439928    0.397743    10.50000    0.01232    0.01244 =
         0.01254    0.00031   -0.00060   -0.00041
AFIX 137
H1C   2    0.395727    0.467031    0.391497    10.50000   -1.20000
H1B   2    0.536591    0.494816    0.424241    10.50000   -1.20000
H1A   2    0.501595    0.340994    0.405872    10.50000   -1.20000
AFIX   0
C1    1    0.587850    0.465466    0.354969    10.50000    0.01261    0.01444 =
         0.01320   -0.00116   -0.00014   -0.00101
AFIX  23
H1E   2    0.700334    0.477563    0.364914    10.50000   -1.20000
H1D   2    0.580130    0.378388    0.331717    10.50000   -1.20000
AFIX   0
C3    1    0.639787    0.617920    0.279888    10.50000    0.01670    0.01643 =
         0.01632    0.00098    0.00105   -0.00225
AFIX  23
H3B   2    0.754589    0.608042    0.286948    10.50000   -1.20000
H3A   2    0.611935    0.542171    0.253785    10.50000   -1.20000
AFIX   0
PART 0
C4    1    0.610695    0.767692    0.258192    11.00000    0.02100    0.02051 =
         0.01861    0.00075    0.00400   -0.00467
PART -1
AFIX 137
H4BF  2    0.648124    0.770426    0.222750    10.50000   -1.50000
H4BE  2    0.667761    0.842833    0.278326    10.50000   -1.50000
H4BD  2    0.496865    0.789354    0.259081    10.50000   -1.50000
AFIX 137
PART -2
H4AB  2    0.678786    0.775823    0.227977    10.50000   -1.50000
H4AA  2    0.624030    0.856801    0.279589    10.50000   -1.50000
H4AC  2    0.499771    0.759671    0.247425    10.50000   -1.50000
AFIX   0
PART -1
C7    1    0.542131    0.579222    0.332532    10.50000    0.01431    0.01570 =
         0.01573   -0.00014    0.00036   -0.00172
AFIX  23
H7A   2    0.551377    0.665404    0.356113    10.50000   -1.20000
H7B   2    0.428544    0.567108    0.323992    10.50000   -1.20000
AFIX   0
PART 0
I3    3    0.378104    0.192477    0.520902    10.02500    0.01323    0.02218 =
         0.01705    0.00180   -0.00802    0.00586
I2    3   -0.004469    0.451823    0.379966    10.02500    0.01081    0.02132 =
         0.01798   -0.00204    0.00388    0.01043
PART -2
C2    1    0.541725    0.611629    0.326798    10.50000    0.01458    0.01457 =
         0.01518    0.00136   -0.00040   -0.00069
AFIX  23
H2B   2    0.435516    0.608292    0.310756    10.50000   -1.20000
H2A   2    0.546117    0.697935    0.350471    10.50000   -1.20000
AFIX   0
N2    4    0.470742    0.418041    0.408843    10.50000    0.00890    0.00926 =
         0.00873   -0.00006   -0.00022   -0.00003
AFIX 137
H2C   2    0.369011    0.403809    0.398364    10.50000   -1.20000
H2E   2    0.475869    0.500823    0.429023    10.50000   -1.20000
H2D   2    0.503735    0.336769    0.426890    10.50000   -1.20000
AFIX   0
C6    1    0.582609    0.440413    0.360048    10.50000    0.01309    0.01305 =
         0.01457    0.00059   -0.00154   -0.00091
AFIX  23
H6A   2    0.567555    0.355220    0.336360    10.50000   -1.20000
H6B   2    0.694714    0.440306    0.371220    10.50000   -1.20000
AFIX   0
C5    1    0.658709    0.622466    0.290072    10.50000    0.01669    0.01608 =
         0.01642    0.00075    0.00035   -0.00141
AFIX  23
H5B   2    0.660140    0.532557    0.267978    10.50000   -1.20000
H5A   2    0.764331    0.634805    0.306004    10.50000   -1.20000
AFIX   0
HKLF 4

REM  1 in Pbca #61
REM R1 =  0.0810 for    1456 Fo > 4sig(Fo)  and  0.0830 for all    1512 data
REM    127 parameters refined using    174 restraints

END

WGHT      0.0000    253.6646

REM Highest difference peak  1.981,  deepest hole -2.542,  1-sigma level  0.457
Q1    1  -0.0293  0.6154  0.3830  11.00000  0.05    1.98
Q2    1   0.2158  0.3727  0.5178  11.00000  0.05    1.95
Q3    1   0.3510  0.3581  0.4803  11.00000  0.05    1.92
Q4    1   0.1250  0.2863  0.4814  11.00000  0.05    1.92
Q5    1   0.2006  0.4620  0.3397  11.00000  0.05    1.72
Q6    1  -0.0918  0.3969  0.3859  11.00000  0.05    1.68
Q7    1  -0.0774  0.5599  0.3356  11.00000  0.05    1.65
Q8    1   0.3860  0.8036  0.2472  11.00000  0.05    1.64
Q9    1   0.0720  0.3958  0.4992  11.00000  0.05    1.60
Q10   1  -0.1383  0.5484  0.3821  11.00000  0.05    1.57
Q11   1   0.2630  0.2327  0.4888  11.00000  0.05    1.57
Q12   1   0.3305  0.1211  0.4858  11.00000  0.05    1.57
Q13   1   0.0306  0.5636  0.4682  11.00000  0.05    1.55
Q14   1  -0.0259  0.4425  0.4497  11.00000  0.05    1.50
Q15   1   0.6975  0.6346  0.2459  11.00000  0.05    1.49
Q16   1   0.1626  0.4412  0.3795  11.00000  0.05    1.48
Q17   1   0.3837  0.2976  0.5254  11.00000  0.05    1.45
Q18   1   0.1543  0.5686  0.4227  11.00000  0.05    1.40
Q19   1   0.3074  0.4639  0.5023  11.00000  0.05    1.40
Q20   1  -0.0740  0.5492  0.4202  11.00000  0.05    1.37
Q21   1   0.4132  0.6824  0.3806  11.00000  0.05    1.34
Q22   1   0.6995  0.7058  0.3880  11.00000  0.05    1.32
Q23   1   0.0946  0.4587  0.3497  11.00000  0.05    1.32
Q24   1   0.4374  0.5409  0.3593  11.00000  0.05    1.30
Q25   1   0.1612  0.2966  0.3804  11.00000  0.05    1.30
Q26   1   0.5000  0.5000  0.5000  10.50000  0.05    1.29
Q27   1   0.4202  0.0916  0.5092  11.00000  0.05    1.27
Q28   1   0.6871  0.5274  0.3798  11.00000  0.05    1.27
Q29   1   0.2348  0.4552  0.4288  11.00000  0.05    1.25
Q30   1   0.5519  0.4221  0.3826  11.00000  0.05    1.25
Q31   1   0.7542  0.7874  0.1686  11.00000  0.05    1.24
Q32   1   0.5783  0.5185  0.3467  11.00000  0.05    1.24
Q33   1   0.3804  0.6768  0.4600  11.00000  0.05    1.19
Q34   1   0.4947  0.9067  0.2306  11.00000  0.05    1.18
Q35   1   0.2303  0.5323  0.3799  11.00000  0.05    1.17
Q36   1   0.4208  0.1770  0.4595  11.00000  0.05    1.16
Q37   1   0.4145  0.3858  0.3529  11.00000  0.05    1.15
Q38   1   0.7012  0.8620  0.2706  11.00000  0.05    1.14
Q39   1   0.7828  0.7192  0.2563  11.00000  0.05    1.14
Q40   1   0.6657  0.7954  0.3845  11.00000  0.05    1.10
Q41   1   0.3512  0.4592  0.3782  11.00000  0.05    1.10
Q42   1   0.2762  0.6133  0.4280  11.00000  0.05    1.10
Q43   1   0.4845  0.3627  0.5175  11.00000  0.05    1.09
Q44   1   0.5255  0.7138  0.2586  11.00000  0.05    1.09
Q45   1   0.4782  0.1591  0.4309  11.00000  0.05    1.09
Q46   1   0.1453  0.6183  0.3787  11.00000  0.05    1.09
Q47   1   0.3565  0.4984  0.4179  11.00000  0.05    1.08
Q48   1   0.5005  0.5006  0.2691  11.00000  0.05    1.08
Q49   1   0.4978  0.3441  0.5004  11.00000  0.05    1.06
Q50   1   0.4017  0.5722  0.5011  11.00000  0.05    1.06
Q51   1   0.7162  0.3942  0.3622  11.00000  0.05    1.05
Q52   1   0.1517  0.3344  0.3601  11.00000  0.05    1.05
Q53   1   0.1521  0.3673  0.4391  11.00000  0.05    1.05
Q54   1   0.7250  0.7280  0.2073  11.00000  0.05    1.05
Q55   1   0.6424  0.4031  0.4005  11.00000  0.05    1.05
Q56   1   0.8731  0.6997  0.2896  11.00000  0.05    1.05
Q57   1   0.5939  0.2629  0.3799  11.00000  0.05    1.04
Q58   1   0.1877  0.2147  0.5661  11.00000  0.05    1.04
Q59   1   0.2159  0.1330  0.4703  11.00000  0.05    1.03
Q60   1   0.2881  0.2000  0.5328  11.00000  0.05    1.03
Q61   1   0.5834  0.9590  0.2720  11.00000  0.05    1.03
Q62   1   0.2181  0.3717  0.4815  11.00000  0.05    1.02
Q63   1   0.3772  0.2613  0.4369  11.00000  0.05    1.01
Q64   1   0.2097  0.2609  0.4334  11.00000  0.05    1.00
Q65   1   0.3393  0.4644  0.3411  11.00000  0.05    1.00
Q66   1   0.4145  0.4297  0.4885  11.00000  0.05    1.00
Q67   1   0.7797  0.8100  0.2405  11.00000  0.05    0.99
Q68   1   0.4146  0.7196  0.4363  11.00000  0.05    0.97
Q69   1   0.5597  0.2909  0.4278  11.00000  0.05    0.97
Q70   1   0.2146  0.3190  0.4385  11.00000  0.05    0.97
Q71   1   0.6184  0.3772  0.3424  11.00000  0.05    0.96
Q72   1   0.2886  0.2372  0.3786  11.00000  0.05    0.95
Q73   1   0.6407  0.8904  0.2366  11.00000  0.05    0.94
Q74   1   0.2693  0.2959  0.5649  11.00000  0.05    0.94
Q75   1   0.7838  0.3632  0.4118  11.00000  0.05    0.93
Q76   1   0.4118  0.4244  0.5102  11.00000  0.05    0.92
Q77   1   0.2919  0.6045  0.3584  11.00000  0.05    0.91
Q78   1   0.3615  0.5357  0.4673  11.00000  0.05    0.90
Q79   1   0.0108  0.3497  0.3405  11.00000  0.05    0.90
Q80   1  -0.1403  0.5243  0.4703  11.00000  0.05    0.89
Q81   1   0.6497  0.7576  0.2815  11.00000  0.05    0.89
Q82   1   0.5610  0.3156  0.3406  11.00000  0.05    0.89
Q83   1   0.1834  0.3752  0.5558  11.00000  0.05    0.89
Q84   1   0.6717  0.4131  0.4079  11.00000  0.05    0.88
Q85   1   0.5608  0.6917  0.2876  11.00000  0.05    0.88
Q86   1  -0.0207  0.4635  0.3594  11.00000  0.05    0.88
Q87   1   0.7717  0.6022  0.3614  11.00000  0.05    0.87
Q88   1   0.6320  0.2054  0.3731  11.00000  0.05    0.86
Q89   1   0.7357  0.4740  0.3038  11.00000  0.05    0.86
Q90   1   0.6580  0.4681  0.2004  11.00000  0.05    0.86
Q91   1   0.6712  0.5548  0.4400  11.00000  0.05    0.85
Q92   1   0.2882  0.3412  0.3603  11.00000  0.05    0.85
Q93   1   0.5429  0.7896  0.2158  11.00000  0.05    0.84
Q94   1  -0.0092  0.4813  0.4005  11.00000  0.05    0.83
Q95   1   0.5792  0.7824  0.4024  11.00000  0.05    0.83
Q96   1   0.1828  0.5132  0.4657  11.00000  0.05    0.83
Q97   1   0.7058  0.2869  0.3613  11.00000  0.05    0.82
Q98   1   0.5701  0.6777  0.2267  11.00000  0.05    0.82
Q99   1   0.8245  0.4993  0.4348  11.00000  0.05    0.81
;
_shelx_res_checksum                40739
_shelx_hkl_file
;
  -1   0   0    0.00    1.40
  -1   0   0   -0.10    1.80
   1   0   0    1.10    1.70
   1   0   0    1.90    2.00
   1   0   0   -0.40    1.30
  -1   0   0    0.60    1.70
  -1   0   0    0.60    1.60
   2   0   0  576.14   27.80
   2   0   0  529.95   28.40
  -2   0   0  575.34   27.70
  -2   0   0  599.84   28.20
  -2   0   0  532.65   28.50
   2   0   0  483.45   27.50
  -2   0   0  508.45   27.90
  -3   0   0    4.00    3.60
  -3   0   0    6.00    4.80
  -3   0   0    8.50    4.40
   3   0   0    8.70    4.60
   3   0   0    3.60    3.30
  -3   0   0    6.90    4.80
   3   0   0    8.30    4.90
  -4   0   0  352.06   21.90
   4   0   0  344.97   21.00
   4   0   0  346.47   21.40
   4   0   0  384.16   23.00
  -4   0   0  346.17   20.80
  -4   0   0  353.26   22.00
  -4   0   0  382.26   23.30
  -5   0   0    0.00    4.60
   5   0   0    0.40    5.70
  -5   0   0    3.00    3.20
   5   0   0    0.40    5.00
   5   0   0    0.70    4.70
  -5   0   0    0.20    5.40
  -5   0   0    1.60    4.60
   5   0   0   -0.60    3.70
  -5   0   0   -2.40    2.80
  -6   0   0   86.89    8.20
   6   0   0  107.19   20.90
  -6   0   0   62.89    9.10
   6   0   0   73.19   10.00
   6   0   0   64.19   10.10
  -6   0   0   77.59   10.40
   6   0   0   58.29    8.60
  -6   0   0   70.69    8.90
  -6   0   0   85.69   10.70
   7   0   0   -1.40    9.30
  -7   0   0    4.60    5.40
  -7   0   0   -5.40    6.80
  -7   0   0    2.90    4.70
   7   0   0   -1.20    6.30
  -7   0   0    0.50    7.30
  -7   0   0    0.40    3.80
  -8   0   0  309.77   24.60
   8   0   0  314.97   29.50
   8   0   0  297.47   23.90
  -8   0   0  276.17   20.40
  -8   0   0  307.17   25.90
  -9   0   0   -4.40    3.80
   9   0   0   -3.20   11.90
   9   0   0    7.30   11.40
  -9   0   0   -0.10    6.00
 -10   0   0  519.55   41.20
  10   0   0  435.66   42.80
 -10   0   0  479.15   34.60
   0  -1   0   -0.20    1.70
   0  -1   0   -0.10    1.80
   0   1   0   -0.20    1.60
   0   1   0    0.20    1.70
   0  -1   0    0.50    1.00
   0  -1   0    0.20    1.60
   0   1   0   -1.00    1.70
   0   1   0    0.30    0.80
   1  -1   0    0.30    2.00
  -1  -1   0    1.60    3.00
  -1   1   0   -0.40    1.50
  -1  -1   0    1.80    2.70
   1   1   0    1.10    2.90
   1   1   0    0.60    2.20
  -1  -1   0    1.30    2.30
   1  -1   0    1.00    3.70
  -1  -1   0    0.30    2.00
   1   1   0    0.20    3.10
   1   1   0    1.30    1.90
   1   1   0    1.80    2.90
   1   1   0    0.70    1.70
   1  -1   0   -0.20    2.60
  -1   1   0    2.50    1.90
  -1  -1   0    1.30    3.20
  -1   1   0    2.40    3.20
  -1   1   0    0.00    3.50
   2   1   0 1632.14   77.19
  -2  -1   0 1601.04   77.69
   2   1   0 1553.94   77.99
  -2  -1   0 1534.75   78.39
   2   1   0 1551.14   78.59
   2  -1   0 1731.63   77.99
  -2  -1   0 1601.24   78.69
  -2  -1   0 1519.35   78.79
   2   1   0 1370.36   78.09
  -2   1   0 1771.22   78.49
  -2  -1   0 1646.24   77.09
   2   1   0 1535.85   77.29
   2  -1   0 1811.72   77.09
  -2   1   0 1701.33   77.99
   2  -1   0 1783.12   78.39
  -2   1   0 1692.03   79.59
  -2  -1   0 1518.55   77.69
  -2   1   0 1778.02   76.99
   2  -1   0 1541.25   79.99
   2   1   0 1499.95   78.49
   3   1   0    3.20    4.60
  -3  -1   0    3.80    4.50
   3   1   0    5.80    4.00
  -3  -1   0    0.90    3.20
  -3   1   0    0.50    3.00
  -3   1   0    1.30    2.40
   3   1   0    0.00    4.30
  -3  -1   0    1.10    2.60
  -3  -1   0    7.60    4.70
  -3  -1   0    2.10    4.80
   3   1   0   -1.90    4.50
   3  -1   0    0.60    2.90
   3   1   0   -0.50    2.50
   3  -1   0    0.60    5.40
  -3   1   0    5.50    3.40
  -3  -1   0    0.10    3.60
   3   1   0    1.50    3.70
  -4  -1   0  596.04   33.90
  -4  -1   0  549.35   32.50
   4   1   0  539.15   32.60
  -4   1   0  615.04   30.60
   4  -1   0  627.64   36.50
   4   1   0  594.04   34.00
   4   1   0  552.64   32.90
   4   1   0  554.04   30.90
   4  -1   0  625.14   33.30
  -4   1   0  608.14   33.30
  -4   1   0  624.94   33.60
  -4  -1   0  536.15   32.30
   4   1   0  545.65   33.00
  -4  -1   0  612.14   34.30
  -4  -1   0  580.24   31.70
  -5  -1   0    0.70    4.90
  -5  -1   0    5.60    7.00
  -5   1   0    1.50    3.80
   5   1   0   -3.20    4.90
  -5   1   0    1.50    3.20
   5   1   0    4.00    4.50
  -5  -1   0    1.90    3.80
  -5  -1   0    2.20    4.80
   5  -1   0   16.40    7.90
  -5   1   0    0.30    4.40
  -5  -1   0    1.20    4.40
   5   1   0    3.50    5.90
   5  -1   0    1.50    3.30
  -6  -1   0  686.23   41.00
  -6   1   0  777.62   43.40
  -6   1   0  692.03   41.50
  -6  -1   0  684.03   41.50
   6  -1   0  684.13   45.60
   6   1   0  628.64   40.60
  -6  -1   0  759.92   43.70
  -6  -1   0  696.33   43.20
  -6  -1   0  741.63   40.90
   6  -1   0  715.13   42.20
  -6   1   0  735.13   38.20
  -7  -1   0    6.40    9.90
  -7  -1   0    2.70    5.90
  -7  -1   0   -3.40    3.30
  -7   1   0   -0.90    4.70
   7   1   0    6.10    8.30
   7  -1   0    4.90    9.70
  -7   1   0    0.30    4.00
  -7  -1   0    0.60    6.70
  -8  -1   0  274.17   23.20
  -8   1   0  277.47   24.30
   8   1   0  238.28   25.20
  -8  -1   0  203.78   23.60
  -8  -1   0  242.78   20.90
  -8  -1   0  260.67   19.80
   8  -1   0  213.78   26.70
   8   1   0  276.27   22.60
  -8  -1   0  246.68   23.20
  -9  -1   0   -1.10   10.40
  -9  -1   0   11.90   10.70
  -9  -1   0   -2.10    6.70
   9  -1   0   10.80   13.40
  -9   1   0    4.50    7.60
  -9  -1   0    0.90    5.30
  -9   1   0   -0.50    4.70
   9   1   0    4.90   12.10
   9   1   0   -2.10    9.90
  10   1   0   34.20   17.60
  10  -1   0   32.30   19.40
 -10   1   0    6.60    8.00
  10   1   0   34.00   17.90
 -10  -1   0   10.00   10.70
 -10  -1   0    7.30    8.30
 -10   1   0   14.60   11.30
 -10  -1   0   12.20   15.30
   0  -2   0 1006.00   44.40
   0   2   0  941.31   44.30
   0  -2   0  933.71   45.60
   0   2   0  902.71   45.80
   0   2   0  925.11   45.70
   0   2   0  907.21   45.50
   0  -2   0  900.41   45.80
   0  -2   0  888.91   45.50
   1  -2   0   38.70    5.80
  -1   2   0   10.70    4.40
   2   2   0 7190.78  331.47
  -2   2   0 6979.50  328.67
   2   2   0 7165.78  330.67
  -2  -2   0 7245.38  329.97
   2   2   0 7253.27  329.17
  -2   2   0 6544.04  332.37
   2   2   0 6793.62  331.17
   2   2   0 7196.38  330.17
   2   2   0 7346.77  329.97
  -2  -2   0 6914.41  331.57
  -2  -2   0 7058.99  331.07
  -2  -2   0 7039.40  329.97
  -3   2   0    1.80    2.90
  -3   2   0   -1.10    2.60
  -3  -2   0    1.60    3.80
  -3   2   0    5.70    4.70
   3   2   0    2.20    5.30
  -3  -2   0   -0.50    4.50
   3   2   0    5.50    4.20
  -3  -2   0   -2.00    2.80
   3   2   0    6.00    5.70
   3   2   0    0.20    2.90
  -3  -2   0   -2.10    3.50
   3  -2   0   -1.20    3.90
   3  -2   0   23.10    9.20
   3   2   0    2.00    3.30
  -3  -2   0   -0.90    4.90
  -3   2   0   10.70    6.90
   3  -2   0   -0.90    2.80
   3  -2   0    2.80    3.30
   3   2   0    2.00    5.40
   4   2   0   46.50    6.80
  -4  -2   0   57.29    8.20
  -4  -2   0   54.09    7.30
  -4   2   0   26.80    6.60
  -4   2   0   30.30    8.00
  -4   2   0   33.70    6.70
   4  -2   0   36.00    9.10
   4   2   0   28.30    6.80
   4  -2   0   39.80   10.80
   4   2   0   55.19    8.10
   4   2   0   38.80   10.40
   4   2   0   47.90    8.10
   4  -2   0   48.30    8.80
  -4  -2   0   36.10    8.80
  -4   2   0   53.09   11.00
  -4  -2   0   54.69    8.60
   5   2   0    8.80    4.00
   5   2   0   10.80    6.10
   5  -2   0    2.10    4.00
   5   2   0    0.90    4.40
  -5   2   0   -1.70    3.50
  -5  -2   0    8.70    6.50
  -5  -2   0    2.20    4.70
   5  -2   0    7.50    8.80
  -5  -2   0    1.10    3.80
  -5  -2   0    2.40    4.90
   5   2   0    1.90    5.60
   5   2   0    0.70    4.20
  -5   2   0    1.10    3.70
   6   2   0  145.39   13.20
  -6   2   0  152.68   12.40
   6   2   0  162.08   16.00
   6  -2   0  147.19   14.30
  -6  -2   0  139.49   20.90
  -6  -2   0  153.78   15.90
  -6   2   0  177.98   15.70
   6   2   0  177.08   14.00
   6  -2   0  210.38   33.30
  -6  -2   0  147.99   13.00
  -6  -2   0  170.38   18.00
   6   2   0  145.79   15.80
  -6  -2   0  148.99   15.10
  -6   2   0  168.98   15.40
  -7   2   0    7.60    7.70
  -7   2   0    4.90    5.30
  -7  -2   0    9.30    8.90
   7   2   0    3.80    8.40
  -7  -2   0    9.10   10.20
   7  -2   0   26.20   15.00
  -7  -2   0    2.60    4.80
  -7  -2   0    3.90    6.20
  -8  -2   0   81.89   20.60
   8  -2   0   52.29   17.40
  -8  -2   0   64.59    9.50
  -8  -2   0   73.19   22.50
  -8  -2   0   81.89   17.80
  -8   2   0   70.39   15.70
   8   2   0   81.99   19.50
  -9  -2   0   -0.40    5.10
  -9  -2   0   -1.50   13.10
  -9  -2   0    3.40    8.30
  -9   2   0    3.20    6.30
   9  -2   0    3.30   14.10
  -9  -2   0   -4.40    8.80
   9   2   0    2.30   11.20
 -10  -2   0   13.50   11.90
  10   2   0   36.10   17.30
  10  -2   0    4.00   16.70
 -10   2   0    7.70    9.90
  10   2   0   18.10   18.70
 -10  -2   0   29.60   16.00
 -10  -2   0   25.30   11.40
   0   3   0   13.30    5.60
   0  -3   0    7.30    4.90
   0  -3   0    7.40    5.00
   0   3   0    7.70    4.90
   0   3   0   10.30    5.30
   0  -3   0    6.20    2.90
   0   3   0    4.40    2.30
   0  -3   0   13.00    5.30
   1   3   0    2.70    2.90
   1  -3   0    4.60    4.40
  -1  -3   0    1.60    4.30
   1   3   0    0.00    4.70
   1   3   0   -4.00    4.50
   1   3   0    1.30    2.50
  -1  -3   0    1.90    3.80
  -1  -3   0    2.30    2.70
  -1   3   0    8.00    6.20
   1  -3   0   -1.30    2.80
   1  -3   0    6.70    4.10
  -1  -3   0    7.60    5.40
   1   3   0    8.40    4.30
   1   3   0    5.20    5.20
  -1  -3   0    4.60    5.80
  -1   3   0    0.50    4.40
  -1  -3   0    0.00    2.60
   2   3   0    2.90    4.20
  -2  -3   0    5.80    5.90
   2  -3   0    2.00    3.50
   2   3   0    2.30    3.40
   2   3   0    2.30    5.20
   2   3   0    3.10    5.30
  -2  -3   0    3.10    3.80
  -2  -3   0    1.60    4.70
  -2   3   0    0.80    3.20
  -2  -3   0    5.80    3.90
   2  -3   0    8.70    7.50
   2  -3   0    6.40    6.10
   2   3   0    2.50    3.10
  -2  -3   0    1.80    3.00
   2   3   0    3.60    5.20
  -2   3   0   11.00    5.60
  -2  -3   0    3.60    5.80
  -2   3   0    9.40    4.70
  -2   3   0    2.40    5.80
  -3   3   0    3.00    5.90
   3   3   0    0.70    3.60
   3  -3   0    3.60    4.20
  -3  -3   0    2.50    6.10
   3  -3   0    2.10    5.10
  -3  -3   0    3.40    3.80
   3   3   0    3.80    5.50
   3  -3   0    2.00    6.60
   3   3   0   -3.70    3.90
  -3   3   0    1.50    2.90
   3   3   0    0.70    5.80
  -3   3   0    4.70    5.10
  -3  -3   0    6.60    6.30
  -3  -3   0    2.10    3.30
  -3  -3   0    3.60    4.30
   3   3   0   -0.70    3.00
   3   3   0    5.70    5.90
  -3   3   0    2.80    5.60
  -3   3   0   -0.60    3.20
  -3  -3   0   -4.10    3.80
  -4  -3   0 1240.68   67.49
  -4   3   0 1307.47   65.29
   4  -3   0 1354.46   73.09
   4  -3   0 1428.16   65.79
   4   3   0 1285.67   68.09
  -4  -3   0 1311.67   68.79
   4   3   0 1231.88   68.59
   4   3   0 1256.67   69.59
  -4   3   0 1180.68   68.89
  -4  -3   0 1430.86   68.79
  -4   3   0 1385.86   66.49
   4   3   0 1281.47   65.79
   4  -3   0 1400.36   68.49
  -4  -3   0 1309.07   67.19
   4   3   0 1263.97   68.39
   4   3   0 1241.58   66.29
  -4  -3   0 1282.37   70.39
  -4  -3   0 1299.57   65.49
  -4   3   0 1190.88   69.79
   5   3   0   12.50    6.40
  -5  -3   0   33.20   10.10
   5  -3   0    6.10    5.90
  -5  -3   0   12.80    6.30
   5   3   0    9.50    5.10
   5  -3   0    2.80    7.70
  -5   3   0   15.50    4.40
  -5   3   0   25.40    7.20
  -5  -3   0   19.00    7.70
  -5  -3   0   13.70    4.70
   5   3   0   23.20   10.10
  -5  -3   0   34.10   11.40
  -5  -3   0   10.30    7.50
   5   3   0   14.40    8.10
   5  -3   0   14.20    5.30
   5   3   0   19.60    8.10
  -5   3   0    4.10    4.20
   5   3   0   18.10    6.70
  -6   3   0  161.08   13.50
  -6   3   0  179.58   15.80
   6   3   0  162.88   17.00
  -6  -3   0  144.09   15.90
   6  -3   0  164.18   14.90
   6   3   0  147.09   16.50
  -6  -3   0  185.68   14.50
   6   3   0  167.38   14.70
   6   3   0  160.88   14.90
  -6  -3   0  165.38   17.00
   6  -3   0  155.08   20.90
  -6  -3   0  175.48   19.30
  -7  -3   0   23.80   12.20
  -7   3   0   15.90    6.80
  -7  -3   0   30.30   10.20
   7   3   0   35.90   13.00
  -7  -3   0   16.00   13.90
   7   3   0   19.90   10.80
   7  -3   0   30.50   13.50
   7   3   0   26.80    8.70
  -7  -3   0   16.70    7.30
  -8  -3   0  130.59   32.40
  -8  -3   0  103.29   16.10
  -8  -3   0  110.29   12.10
  -8   3   0   88.09   13.30
  -8  -3   0  111.79   21.20
   8   3   0  114.19   16.20
   8  -3   0   75.99   22.80
   9  -3   0   25.00   14.50
  -9  -3   0    6.30    9.10
   9   3   0   24.20   15.50
  -9  -3   0   11.70   12.80
  -9   3   0    7.00    9.50
  -9  -3   0    5.80    8.10
  10  -3   0   75.89   26.80
 -10   3   0  117.29   25.30
 -10  -3   0  101.59   23.00
 -10  -3   0  135.09   21.30
 -10  -3   0  101.49   13.90
  10   3   0  142.79   31.60
   0   4   0 3817.72  176.28
   0   4   0 3820.82  176.38
   0  -4   0 3649.14  179.08
   0   4   0 3764.12  179.08
   0  -4   0 3573.24  179.18
   0  -4   0 3612.64  178.28
   0   4   0 3721.63  178.58
   0  -4   0 4006.70  176.48
   0   4   0 3786.82  179.58
   1  -4   0   13.00    6.00
   1   4   0    6.00    5.90
   1  -4   0    8.30    4.90
  -1  -4   0    7.10    5.50
  -1  -4   0   -0.40    5.90
   1  -4   0    6.20    4.40
  -1  -4   0    5.20    3.40
  -1   4   0    5.90    5.50
   1   4   0    8.40    3.30
  -1  -4   0   11.90    5.00
   1   4   0    7.70    5.60
  -1  -4   0    3.40    5.10
   1   4   0    0.70    5.30
   1   4   0   -0.50    2.70
  -1   4   0   18.00    8.20
  -1  -4   0    6.20    3.30
   1   4   0    2.10    4.00
   2  -4   0  215.78   17.60
  -2   4   0  233.98   16.80
   2   4   0  234.18   18.10
   2  -4   0  225.38   17.50
   2  -4   0  233.68   15.40
   2   4   0  207.48   16.80
  -2   4   0  258.77   20.50
   2   4   0  219.88   15.70
  -2  -4   0  224.78   14.60
   2   4   0  219.98   15.00
  -2  -4   0  238.88   15.80
   2  -4   0  226.78   20.80
   2   4   0  230.58   16.50
  -2  -4   0  222.78   16.00
  -2  -4   0  229.38   16.80
  -2  -4   0  242.08   18.60
   2   4   0  237.88   17.90
  -2  -4   0  231.18   17.70
   3  -4   0   16.90    5.00
   3  -4   0   21.10    7.20
  -3   4   0    4.20    4.90
  -3   4   0    8.10    3.50
  -3   4   0   11.80    5.10
  -3   4   0   11.70    4.10
   3  -4   0   22.00    8.20
  -3   4   0   12.00    8.00
   4   4   0  235.28   20.00
   4  -4   0  234.58   16.60
   4   4   0  247.18   16.80
   4  -4   0  202.58   18.30
  -4  -4   0  214.68   17.80
  -4   4   0  247.18   16.40
   4   4   0  232.68   18.60
  -4  -4   0  214.48   19.10
  -4  -4   0  250.57   21.20
  -4   4   0  221.58   16.00
  -4  -4   0  238.98   16.30
  -4  -4   0  234.38   18.00
  -4   4   0  214.88   18.70
  -4  -4   0  242.18   18.00
   4  -4   0  228.08   22.80
  -4   4   0  215.98   21.40
   4   4   0  237.48   17.80
   4   4   0  226.98   18.80
   4   4   0  221.58   19.30
   5  -4   0   10.30    8.80
  -5   4   0    4.20    4.00
  -5  -4   0   32.70    7.30
  -5   4   0    2.80    4.40
   5  -4   0   13.50    6.20
  -5  -4   0   39.40   12.30
   5   4   0   39.30   10.40
   5   4   0   37.00    8.00
  -5  -4   0   18.70    6.20
   5  -4   0   13.00    6.80
  -5   4   0   13.30    9.20
  -6  -4   0   81.99   22.00
  -6  -4   0   63.89   16.10
  -6   4   0   65.49   17.60
  -6   4   0   61.29    9.00
   6   4   0   70.39   14.00
   6   4   0   74.29   12.50
   6  -4   0   70.79   19.90
   6  -4   0   76.79   16.10
  -6  -4   0   58.59   14.30
  -6  -4   0   55.99   11.60
   6  -4   0   85.09   15.10
   6   4   0   81.79   17.70
  -7  -4   0    4.50    6.10
  -7   4   0    4.30   13.10
  -7   4   0    0.70    5.70
  -7  -4   0    0.00    6.20
  -7  -4   0    8.30    9.60
   7  -4   0   -2.90   11.80
   7   4   0    4.10    9.40
   7   4   0   -2.10    6.00
   7   4   0   11.80   11.50
  -8  -4   0   76.39   22.80
  -8  -4   0   44.00   13.10
   8   4   0   51.59   16.30
   8   4   0   53.29   13.60
   8  -4   0    4.70   14.80
  -8  -4   0   38.10   11.10
   8   4   0   38.60   16.60
  -8   4   0   34.90   11.60
   9   4   0   49.60   14.90
   9   4   0   63.69   20.80
  -9  -4   0   56.79   16.50
  -9  -4   0   67.09   22.30
   9  -4   0   65.89   22.30
  -9  -4   0   70.39   16.50
  -9   4   0   36.40   13.00
 -10   4   0  216.48   24.10
 -10   4   0  230.58   33.90
 -10  -4   0  241.38   31.80
 -10  -4   0  222.38   26.80
  10   4   0  224.98   30.40
  10  -4   0  288.27   52.49
 -10  -4   0  209.98   22.00
   0   5   0    1.10    4.20
   0   5   0    0.20    5.00
   0   5   0    2.20    5.70
   0   5   0    0.60    2.60
   0  -5   0    0.70    4.80
   0  -5   0    3.80    5.90
   0  -5   0    2.60    3.30
   0  -5   0    2.20    4.00
   0   5   0    1.20    3.00
   0   5   0    4.00    5.90
   0  -5   0    0.10    6.00
  -1   5   0   27.10    8.20
  -1  -5   0    3.30    4.50
  -1  -5   0    6.30    5.90
  -1  -5   0    4.50    3.10
   1   5   0    5.10    6.30
   1   5   0    6.40    6.10
   1   5   0    4.40    3.00
   1   5   0    1.00    5.60
   1   5   0    2.90    4.70
  -1  -5   0    0.10    3.00
   1   5   0    5.40    3.40
   1  -5   0    3.00    4.50
   1  -5   0   12.80    5.10
  -1  -5   0    3.70    6.90
   1  -5   0   14.30    5.10
  -1  -5   0    7.70    5.90
  -1   5   0    6.90    5.60
  -2  -5   0  480.65   31.60
  -2  -5   0  533.75   30.50
   2   5   0  532.05   31.20
  -2  -5   0  532.65   29.40
   2   5   0  557.34   30.50
  -2  -5   0  513.05   31.20
  -2   5   0  532.75   36.50
   2   5   0  557.54   34.00
   2  -5   0  512.05   30.40
  -2  -5   0  530.85   34.50
   2   5   0  519.65   32.80
  -2   5   0  560.04   32.50
  -2  -5   0  532.35   33.30
   2  -5   0  544.65   33.30
   2   5   0  550.44   34.40
   2  -5   0  534.45   33.40
   2   5   0  528.35   32.10
  -3  -5   0   15.10    4.90
   3   5   0   17.70    9.20
  -3   5   0   42.50    9.40
  -3  -5   0   19.70   10.70
   3   5   0   18.80    8.70
   3   5   0   16.10    4.90
  -3  -5   0   29.00    7.20
  -3  -5   0   33.50   10.20
   3  -5   0   30.10   11.30
   3   5   0   26.20    8.00
   3   5   0   12.60    6.10
  -4  -5   0  169.08   18.40
   4   5   0  187.48   17.20
  -4  -5   0  162.88   14.40
  -4   5   0  195.48   15.20
   4   5   0  180.28   18.70
   4   5   0  177.78   17.70
  -4   5   0  198.88   17.70
   4  -5   0  197.18   15.60
  -4  -5   0  193.28   16.60
   4  -5   0  185.68   21.60
   4   5   0  176.98   17.30
   4   5   0  184.58   16.60
   4  -5   0  198.58   18.60
   5  -5   0   39.50   11.10
   5  -5   0   51.59   10.70
  -5   5   0    7.80    5.10
  -5  -5   0   23.40   12.80
   5   5   0   27.80    9.80
  -5  -5   0   24.40    8.00
  -5   5   0   39.60   10.80
   5  -5   0   38.40   13.90
  -5  -5   0   22.00    6.90
   5   5   0   21.70   10.60
   5   5   0   19.70    8.40
  -6  -5   0  133.99   17.80
   6  -5   0  122.29   16.30
   6  -5   0  137.39   14.30
  -6   5   0  132.19   13.50
  -6   5   0  155.18   17.60
   6   5   0  136.79   15.30
   6   5   0  141.39   16.60
   6  -5   0  209.48   36.20
  -6  -5   0  128.69   13.50
  -6  -5   0  140.09   15.60
   6   5   0  148.09   17.50
  -7  -5   0   66.59   17.40
   7   5   0   86.59   21.20
   7  -5   0   85.99   18.10
  -7  -5   0   63.99   15.20
  -7   5   0   37.80   10.50
  -7  -5   0   47.70   11.10
   7   5   0   39.20   11.50
   7  -5   0   31.20   13.10
  -7   5   0  118.29   16.70
   7  -5   0   80.29   11.90
   7   5   0   66.69   17.00
   8   5   0  175.38   18.50
  -8  -5   0  156.58   20.80
  -8   5   0  152.88   17.40
   8  -5   0  222.78   40.00
  -8  -5   0  155.08   19.70
   8   5   0  168.58   21.30
  -8   5   0  147.69   22.00
   8   5   0  164.98   20.00
  -8  -5   0  168.98   17.40
  -9  -5   0    3.30    8.30
   9   5   0   -3.60    9.00
   9   5   0   14.00   14.60
  -9   5   0    2.00   14.80
  -9   5   0   -5.00    6.30
  -9  -5   0    2.90   11.80
  -9  -5   0    5.30    7.90
   9  -5   0    5.90   18.20
   9   5   0  -10.40    9.30
   0   6   0  380.36   22.00
   0   6   0  323.47   23.80
   0   6   0  361.56   23.50
   0   6   0  358.36   21.30
   0  -6   0  353.96   24.10
   0  -6   0  334.87   25.80
   0   6   0  352.66   25.80
   0   6   0  348.07   25.30
   0  -6   0  393.06   22.00
   0  -6   0  363.36   23.40
   0  -6   0  332.77   24.50
  -1  -6   0   23.00    7.90
   1  -6   0   27.90    7.10
   1   6   0    4.00    3.90
  -1   6   0   19.70    7.60
   1   6   0   13.50    8.60
   1   6   0    5.20    4.10
   1  -6   0   16.50    5.90
  -1  -6   0    9.50    7.30
  -1   6   0   38.10   11.00
  -1  -6   0   14.20    4.70
   1   6   0    2.50    7.60
  -1  -6   0   14.50    9.20
   1   6   0    7.80    7.00
   1  -6   0   20.10    7.40
   1   6   0    8.30    6.60
   2   6   0  329.87   23.70
  -2  -6   0  304.97   22.20
   2  -6   0  331.47   24.70
   2  -6   0  319.77   24.30
   2   6   0  331.07   26.10
   2   6   0  301.27   24.00
   2   6   0  327.47   22.30
  -2  -6   0  327.67   24.50
  -2  -6   0  315.27   21.20
   2  -6   0  303.07   21.40
   2   6   0  323.37   21.80
  -2  -6   0  310.47   20.00
  -2   6   0  305.67   23.40
   2   6   0  298.97   24.40
   3   6   0   33.50   10.20
   3   6   0   27.10   11.30
   3   6   0    8.80    9.40
  -3  -6   0   16.30   10.30
  -3  -6   0   24.80    6.80
   3   6   0   12.60    8.10
  -4   6   0   88.59   17.90
   4   6   0   66.69   16.90
   4  -6   0   92.99   21.00
  -4  -6   0   62.99   10.00
   4   6   0   82.79   15.70
   4  -6   0   67.09   13.20
  -4  -6   0   79.19   13.20
   4   6   0   86.49   20.60
  -4  -6   0   59.59   11.40
   4  -6   0   80.09   22.10
  -5  -6   0   38.10   12.10
   5  -6   0    4.70   12.30
   5   6   0   44.40   13.80
   5   6   0   21.20   11.30
   5  -6   0    5.30    8.20
  -5  -6   0   11.60    8.00
  -5   6   0   14.60    8.20
   5   6   0   25.60    9.90
  -5  -6   0   22.30    6.90
   5  -6   0   11.20    7.90
  -6  -6   0   50.89   11.60
   6  -6   0   66.09   20.60
  -6   6   0   58.89   14.90
   6   6   0  105.39   16.00
   6  -6   0   89.69   14.40
   6   6   0   69.49   17.90
  -6  -6   0   70.19   16.30
   6  -6   0   73.79   15.40
  -6  -6   0   69.59   19.90
   6   6   0   44.10   12.40
  -7  -6   0   30.80   10.10
   7   6   0   19.60   10.40
  -7   6   0    1.80    5.90
   7   6   0   28.10   12.00
  -7   6   0   53.59   15.90
  -7  -6   0   17.10    9.00
  -7  -6   0   12.60   14.90
   7   6   0   20.80   17.10
   7  -6   0   55.79   15.60
   7  -6   0   42.00   11.30
   7  -6   0   39.80   15.60
  -8  -6   0   13.70   14.00
   8  -6   0   44.80   22.60
  -8   6   0   40.70   18.90
  -8   6   0    8.50    7.60
   8   6   0   10.90   19.10
  -8  -6   0    4.60    8.40
   8   6   0   17.80   11.30
   8   6   0   12.30   11.10
  -8  -6   0   21.90   10.00
   9   6   0    1.30   10.50
   9   6   0    4.80   13.40
  -9  -6   0    0.90    9.30
   9   6   0   -2.60   16.60
  -9  -6   0    8.90   11.50
  -9  -6   0   -2.50   14.60
  -9   6   0   14.90   16.00
   9  -6   0   27.30   20.60
  -9   6   0    2.10    7.40
   0   7   0    7.00    9.30
   0   7   0    6.90    4.30
   0   7   0    1.10    4.40
   0   7   0    1.40    7.90
   0  -7   0   -0.90    6.80
   0   7   0    1.70    7.50
   0  -7   0    4.40    6.30
   0   7   0    1.90    6.30
  -1  -7   0   42.70   10.30
   1  -7   0   61.79   14.10
   1   7   0   17.30   10.90
   1   7   0   46.80   11.40
   1   7   0   62.39   14.50
   1  -7   0   63.79    9.30
  -1   7   0   61.59   13.60
  -1  -7   0   16.40    9.90
   1   7   0   26.70    9.70
   2  -7   0  276.07   22.00
  -2  -7   0  303.77   20.30
   2  -7   0  308.87   25.20
  -2  -7   0  264.67   22.80
  -2  -7   0  323.77   21.50
  -2  -7   0  320.57   25.50
   2   7   0  300.17   25.30
   2   7   0  303.77   22.40
   2   7   0  296.47   25.20
  -2   7   0  295.17   24.50
   2   7   0  322.87   28.10
   2   7   0  268.37   24.10
  -3   7   0    0.80    7.80
  -3  -7   0    2.40    5.80
   3   7   0   -5.00    6.90
   3   7   0   -8.10    7.40
  -3  -7   0   -1.10    4.50
   3   7   0   -2.80    8.70
  -3  -7   0   -1.80    8.30
   3   7   0    3.70    8.60
   3  -7   0   10.10   10.30
   3  -7   0   -1.30    6.00
   4   7   0  135.49   16.40
  -4  -7   0  159.38   15.90
   4   7   0  126.69   18.40
   4  -7   0  148.09   19.70
   4   7   0  140.49   18.20
  -4  -7   0  143.99   19.50
  -4  -7   0  133.49   13.50
   4  -7   0  148.89   15.40
  -5  -7   0   95.19   16.80
   5   7   0   60.19   16.20
  -5  -7   0  114.89   14.80
  -5   7   0  123.49   15.60
   5   7   0   93.79   22.90
   5  -7   0  156.08   15.90
   5  -7   0  137.09   18.80
   5   7   0   90.69   21.90
  -6  -7   0  100.29   17.40
   6   7   0  129.49   36.00
   6  -7   0  101.29   18.80
   6  -7   0  101.69   26.90
  -6   7   0   91.09   21.40
   6  -7   0   79.29   21.00
  -6  -7   0  108.79   20.80
   6   7   0   92.39   22.40
  -6  -7   0   81.49   16.60
   6   7   0   91.49   20.20
   7  -7   0   65.19   14.60
  -7  -7   0    7.40    8.70
  -7  -7   0   28.40   15.50
   7   7   0    5.00    9.40
  -7   7   0   30.20   15.10
   7  -7   0   50.99   14.80
   7   7   0   24.90   12.10
  -7  -7   0    4.50    7.60
   7   7   0    2.60   16.10
   7  -7   0   23.00   15.00
   8  -7   0   96.69   31.70
  -8  -7   0   81.19   20.70
  -8  -7   0   85.69   17.30
   8   7   0  118.39   32.20
   8  -7   0  107.19   21.40
  -8   7   0  128.19   29.00
   8   7   0   84.39   20.10
   8   7   0  100.79   25.40
   8  -7   0  128.89   27.50
   0   8   0   13.00    9.50
   0   8   0   12.10   11.80
   0   8   0   10.20   11.20
   0  -8   0   26.90   10.40
   0   8   0    3.20    4.70
   0  -8   0   16.70    9.60
   0  -8   0   13.70   10.50
   0   8   0   15.90   12.70
   1   8   0  107.89   21.20
   1   8   0   53.49   14.70
   1   8   0   63.99   16.70
   1  -8   0  102.99   13.40
   1  -8   0   83.99   12.50
  -1   8   0   96.49   19.90
  -1  -8   0   91.19   11.00
  -1  -8   0   52.69   15.70
   1  -8   0   91.89   14.40
  -1  -8   0  102.39   13.00
   2  -8   0  244.38   21.60
   2   8   0  239.38   25.10
   2   8   0  240.68   25.90
  -2   8   0  273.17   25.70
   2  -8   0  268.57   25.50
   2   8   0  227.08   25.70
  -2  -8   0  275.77   20.90
   2   8   0  296.67   30.30
  -2  -8   0  287.17   26.00
   3   8   0    2.60   11.20
   3  -8   0    2.30   12.10
   3   8   0    3.70   11.10
  -3  -8   0   -1.50    5.90
   3  -8   0   -4.70    6.10
  -3  -8   0    3.30    6.50
   3   8   0   -1.70    8.40
  -3  -8   0   -0.10   10.60
  -3   8   0    1.00    9.60
   4   8   0   87.59   19.80
   4  -8   0   61.79   18.00
  -4   8   0   81.19   18.50
   4  -8   0   72.59   10.70
   4   8   0   79.29   20.60
   4   8   0   56.49   16.60
  -4  -8   0   48.20   12.50
  -4  -8   0   58.19   12.00
  -4  -8   0   38.90   16.90
   5   8   0   33.10   14.40
  -5  -8   0   25.50   10.50
  -5  -8   0   22.60    9.90
   5   8   0   37.60   12.80
   5  -8   0   48.50   15.80
  -5   8   0   49.90   14.20
  -5  -8   0   41.60   14.90
   5   8   0   18.80   19.50
   5  -8   0   59.19   13.90
  -6  -8   0   69.59   17.00
   6   8   0   52.19   25.80
   6   8   0   46.30   18.70
  -6  -8   0   33.80   24.70
   6  -8   0   80.49   20.10
   6   8   0   40.70   17.30
  -6  -8   0   62.39   14.50
   6  -8   0   83.69   17.60
  -6   8   0   65.19   18.20
  -7  -8   0    7.50    9.60
  -7  -8   0    3.30   11.60
   7  -8   0   -4.60    9.70
  -7  -8   0    3.20   14.00
   7   8   0    9.10   16.90
   7   8   0    7.50   11.00
   7   8   0   21.00   13.10
  -7   8   0    1.50   12.20
   7  -8   0    3.80   13.80
   0  -9   0    2.90   11.80
   0   9   0   -1.80   12.10
   0   9   0    3.00   13.40
   0   9   0    5.20    9.30
   0   9   0   -0.10   10.60
   0  -9   0    5.30    9.50
   0  -9   0    0.40    7.20
   1   9   0   12.90   11.40
   1   9   0    4.20    9.90
   1   9   0    3.70   13.00
  -1   9   0    6.10   11.90
  -1  -9   0   -0.60   11.30
   1   9   0   -0.70   10.80
   1  -9   0   24.40   11.90
   1  -9   0   11.40    9.80
  -1  -9   0   -0.50    8.50
   1  -9   0    5.00   11.40
  -1  -9   0   27.60    8.00
   1   9   0    6.00    7.30
  -2  -9   0   84.39   21.20
   2  -9   0   69.99   16.10
   2   9   0   69.89   22.00
   2   9   0   22.30   16.50
  -2  -9   0   63.39   14.00
  -2  -9   0   67.09   15.80
   2   9   0   43.10   21.00
   2   9   0   82.39   21.90
  -2   9   0   75.69   19.80
   2  -9   0   46.30   18.00
   3  -9   0  110.49   15.00
  -3  -9   0   99.79   29.20
   3  -9   0  107.19   25.40
   3   9   0   84.39   21.30
  -3  -9   0  112.29   13.30
  -3   9   0  117.19   24.50
  -3  -9   0   70.49   14.10
   3   9   0   83.09   20.40
   3   9   0  103.79   24.60
  -4   9   0  392.56   35.40
   4  -9   0  462.25   39.10
  -4  -9   0  470.25   40.10
   4   9   0  436.16   38.80
  -4  -9   0  441.66   31.60
   4   9   0  391.16   43.30
   4  -9   0  445.56   32.90
  -4  -9   0  348.37   30.50
   4   9   0  429.66   38.20
   5  -9   0    4.20    8.80
  -5  -9   0   -6.30    5.80
   5   9   0    3.10   14.70
   5   9   0    4.30   12.80
  -5   9   0   -0.40   11.50
  -5  -9   0   -6.80   14.90
  -5  -9   0   -0.80    7.20
   5   9   0    1.90   17.80
   5  -9   0    9.80   12.90
  -6  -9   0   58.09   15.70
   6   9   0   47.50   19.80
  -6   9   0   76.29   22.50
   6  -9   0   75.09   22.00
   6   9   0   45.00   22.50
   6  -9   0   76.69   18.70
   6   9   0   68.59   24.30
  -6  -9   0   64.29   24.20
  -6  -9   0   79.09   19.00
   0  10   0  288.87   30.10
   0 -10   0  264.47   25.80
   0  10   0  229.98   32.20
   0 -10   0  280.47   30.10
   0 -10   0  274.47   27.50
   0  10   0  265.77   28.70
   0  10   0  300.37   29.00
  -1 -10   0   16.20    9.50
   1  10   0   17.90   19.30
  -1  10   0   -2.40   12.20
   1  10   0   -7.10   14.20
   1 -10   0   11.60   11.90
   1  10   0    4.70   13.80
   1 -10   0   -0.20    8.70
  -1 -10   0    0.50   17.00
  -1 -10   0   10.20   12.50
   1  10   0   -4.60   12.20
   2  10   0   63.49   19.40
  -2 -10   0   39.70   11.50
   2 -10   0   44.90   16.40
  -2  10   0   39.30   17.30
  -2 -10   0   43.60   14.50
   2 -10   0   39.90   17.60
   2  10   0   30.60   19.60
  -2 -10   0   22.50   22.00
   2  10   0   25.90   19.30
   3  10   0  100.69   25.80
  -3 -10   0   64.19   17.20
  -3 -10   0   62.49   14.60
   3 -10   0   76.19   24.10
  -3  10   0   94.39   22.50
   3 -10   0   90.59   20.10
   3  10   0   80.19   28.00
  -3 -10   0   68.79   29.30
   4  10   0  227.58   42.00
  -4  10   0  225.58   28.00
  -4 -10   0  171.78   19.80
   4 -10   0  157.98   20.10
  -4 -10   0  183.58   32.00
   4 -10   0  174.18   27.70
  -4 -10   0  175.18   22.10
   4  10   0  202.38   32.50
  -4 -10   0  203.28   20.70
   4  10   0  156.48   24.60
  -5 -10   0   -2.80    8.40
   5  10   0   -4.20   13.00
   5  10   0   11.40   17.80
   5  10   0    3.00   16.70
  -5  10   0   10.30   15.20
  -5 -10   0    0.10   10.40
   5 -10   0   -6.80    8.50
   5 -10   0   15.20   18.40
  -5 -10   0   -0.20   17.00
   0 -11   0   -1.30   10.30
   0 -11   0    3.20   21.10
   0  11   0   -2.30   13.70
   0  11   0   -1.90   16.10
   0 -11   0    6.20   13.40
   1  11   0   12.50   19.20
   1 -11   0   44.80   19.20
  -1  11   0   22.30   21.60
  -1 -11   0    8.50   12.20
   1  11   0   10.70   16.40
  -1 -11   0    2.60   11.00
  -1  11   0   12.50   15.40
   1 -11   0    3.90   10.00
   2 -11   0  209.38   30.10
  -2 -11   0  193.48   23.60
   2  11   0  218.58   30.20
  -2 -11   0  208.88   34.30
   2  11   0  187.18   26.90
  -2  11   0  180.28   35.10
   2 -11   0  190.18   22.60
   2  11   0  215.98   31.40
  -3 -11   0    7.00    9.80
  -3  11   0   -4.60   16.50
   3 -11   0   -0.70    9.80
   3 -11   0   21.80   21.00
  -3 -11   0   -1.60   20.90
   3  11   0    0.70   18.80
   3  11   0   -3.60   17.50
  -3 -11   0   -1.90   10.10
   1   0   1   -1.70    1.70
  -1   0   1   -1.40    1.80
  -1   0   1    0.50    1.60
   1   0   1    0.60    1.90
  -1   0  -1   -0.40    1.90
   1   0   1    0.40    2.30
   1   0  -1   -0.30    1.30
   1   0  -1    0.20    1.80
  -1   0  -1    0.10    1.50
  -1   0  -1    0.60    1.60
   1   0  -1    0.60    2.10
  -1   0   1   -0.10    1.80
  -1   0   1    0.30    1.00
  -1   0   1   -0.10    1.20
  -1   0  -1    0.50    2.00
   1   0   1   -0.30    1.30
  -2   0   1    5.70    3.50
   2   0   1    1.90    3.50
   2   0   1    5.00    3.60
  -2   0  -1    6.40    3.90
  -2   0  -1    2.90    3.00
  -2   0   1   -1.70    3.30
  -2   0  -1   -1.10    3.20
   2   0  -1   -0.40    2.60
   2   0   1    3.20    3.90
  -2   0   1    1.40    2.80
   2   0  -1    4.60    3.70
   2   0  -1    0.90    3.30
  -2   0   1    2.30    3.70
   2   0   1   -0.50    2.40
  -3   0   1    1.40    3.10
   3   0  -1   10.00    4.80
  -3   0  -1    4.30    3.80
  -3   0  -1    5.80    4.90
   3   0   1    3.70    3.20
   3   0   1    6.00    4.60
   3   0   1    4.10    4.30
   3   0  -1    5.20    4.10
  -3   0  -1    6.10    4.10
  -3   0   1   11.40    5.60
   3   0  -1    3.90    3.40
  -3   0   1    9.80    5.00
  -3   0   1    6.20    4.30
  -3   0  -1    2.60    3.80
   4   0  -1    1.90    3.70
   4   0   1    0.40    3.30
  -4   0  -1    6.60    4.50
  -4   0   1    2.30    4.60
  -4   0  -1   -0.70    4.50
   4   0   1    4.60    5.20
   4   0  -1    2.40    4.60
  -4   0  -1    1.80    3.90
  -4   0  -1    5.20    3.20
   4   0  -1    4.60    4.80
  -4   0   1   -1.20    3.30
   4   0   1    6.30    5.10
  -4   0   1    2.40    4.50
  -4   0  -1    3.80    4.40
  -4   0   1    5.90    4.60
  -5   0   1    1.50    2.70
  -5   0   1   -1.40    4.30
  -5   0  -1    2.90    4.50
  -5   0  -1    1.70    4.10
   5   0  -1    2.60    5.50
   5   0   1    2.40    4.10
   5   0  -1    2.20    5.40
  -5   0   1    1.10    5.50
  -5   0   1    4.40    4.40
   5   0  -1    0.70    3.60
  -5   0  -1    9.10    6.10
   5   0   1    9.00    6.10
  -5   0   1   -2.80    3.40
   5   0   1    7.90    6.30
   5   0   1   17.20    6.20
  -5   0  -1    6.40    4.60
   5   0  -1    0.60    4.80
  -6   0  -1    9.60    6.30
   6   0  -1    6.00    7.20
  -6   0   1    4.80    7.40
  -6   0   1    2.80    5.40
  -6   0   1    5.80    3.10
   6   0   1    8.00    6.50
  -6   0   1    6.50    4.10
  -6   0  -1    8.80    5.60
   6   0  -1    6.90    7.80
  -6   0   1    3.40    6.20
   6   0  -1    4.60    6.40
  -6   0   1    3.10    5.00
   6   0   1    1.60    4.60
  -6   0  -1    8.00    6.80
   6   0   1    9.20    7.80
   6   0   1   12.40    8.30
   6   0  -1    2.20    5.10
  -6   0  -1   17.70    4.60
  -6   0  -1    6.60    7.70
  -6   0  -1    5.20    6.30
   7   0  -1    1.60    7.30
  -7   0  -1    4.40    8.20
  -7   0   1   -3.80    3.70
  -7   0  -1    4.60    4.60
  -7   0   1   -1.20    7.40
  -7   0   1    1.50    6.60
  -7   0   1   -0.60    5.80
  -7   0   1   -1.80    3.30
  -7   0  -1    8.80    7.30
   7   0   1   11.90   10.30
   7   0  -1    3.70    9.60
   7   0   1    2.90    6.90
   8   0   1   25.00   11.10
  -8   0   1   41.30   14.30
   8   0  -1   48.00   14.30
  -8   0   1   42.50    9.00
  -8   0   1   30.50   10.80
   8   0  -1   42.10   14.70
  -9   0   1    2.10    5.10
  -9   0  -1    8.40    6.10
   9   0  -1   10.30   11.60
  -9   0  -1   -0.50    6.40
   9   0   1   17.80   12.60
  -9   0   1    3.60    7.40
   9   0   1   12.10   11.60
  10   0   1   63.19   18.80
 -10   0  -1   49.40   15.20
  10   0  -1   68.69   19.10
 -10   0   1   70.29   17.50
 -10   0  -1   54.49   12.60
 -10   0   1   73.49   14.20
   0   1  -1   -0.10    1.90
   0   1   1    0.40    2.40
   0   1  -1   -0.50    1.70
   0  -1  -1    0.40    1.70
   0  -1   1    1.00    1.40
   0   1  -1   -0.60    1.50
   0  -1   1    0.00    1.60
   0   1   1    0.10    1.10
   0  -1   1   -0.50    1.70
   0  -1   1    0.90    1.30
   0  -1  -1    0.60    1.90
   0   1   1    1.50    1.80
   0   1  -1    1.30    1.30
   0   1   1    0.20    1.90
   0   1   1    0.10    2.10
   0   1  -1   -0.70    0.90
   0  -1  -1    1.30    2.50
   0  -1  -1    0.90    1.20
   0  -1   1   -0.70    1.70
   0  -1  -1   -0.60    2.00
   1   1  -1 1835.62   83.09
  -1  -1  -1 1868.81   83.29
  -1   1   1 1642.44   83.69
   1  -1   1 1780.02   83.09
   1  -1   1 1769.62   84.39
  -1  -1  -1 1725.23   84.39
  -1  -1  -1 1728.53   84.59
  -1  -1  -1 1753.92   83.49
   1   1  -1 1783.62   83.69
   1   1  -1 1719.03   83.99
   1  -1   1 1870.71   85.09
  -1   1   1 1754.82   82.79
  -1  -1  -1 1852.61   83.69
  -1   1   1 1766.62   85.09
  -1  -1  -1 1837.32   83.99
   1   1  -1 1759.72   83.39
   1   1  -1 1762.72   83.99
   1   1  -1 1708.63   83.49
  -1   1  -1 1690.93   84.49
   1  -1  -1 1916.81   83.69
  -1  -1   1 1739.13   84.19
   1  -1  -1 1663.93   85.09
  -1   1  -1 1813.92   83.19
  -1  -1   1 1692.93   83.79
   1   1   1 1807.92   83.59
  -1   1  -1 1622.54   84.69
   1   1   1 1788.42   83.59
  -1  -1   1 1760.22   83.59
  -1  -1   1 1865.21   83.79
   1   1   1 1673.33   84.39
   1   1   1 1777.62   83.19
  -1  -1   1 1852.81   82.99
   1   1   1 1645.94   84.39
  -1   1  -1 1708.33   83.49
   1  -1  -1 1753.82   82.79
  -1  -1   1 1809.92   83.49
   1   1   1 1825.22   83.99
  -2  -1  -1 1086.79   51.99
  -2  -1  -1 1062.49   52.49
  -2   1   1  891.71   53.59
  -2  -1  -1 1041.90   52.59
   2   1  -1 1019.10   52.19
   2  -1   1 1110.69   52.89
  -2  -1  -1  999.40   53.19
   2  -1   1 1232.28   52.19
   2   1  -1 1043.70   52.89
   2   1  -1 1086.69   51.79
  -2  -1  -1 1095.69   53.69
   2  -1   1 1178.38   53.59
  -2   1   1 1163.08   51.49
  -2  -1  -1 1004.20   53.69
   2   1  -1  917.21   52.89
  -2   1   1 1121.69   52.49
   2   1  -1 1004.10   52.99
  -2   1   1 1175.58   52.99
   2  -1  -1 1212.28   51.59
   2   1   1 1061.89   52.19
   2  -1  -1 1126.59   52.39
   2   1   1 1023.60   53.49
   2  -1  -1 1050.79   54.99
   2  -1  -1 1146.19   52.59
  -2   1  -1 1129.69   52.99
  -2  -1   1 1091.39   53.29
  -2  -1   1 1003.10   52.79
   2   1   1  891.71   52.89
  -2  -1   1  889.11   52.29
  -2   1  -1 1142.59   51.89
  -2   1  -1 1159.58   54.19
   2   1   1 1063.99   52.79
  -2  -1   1  999.40   53.29
  -2  -1   1 1059.99   52.39
  -2  -1   1 1069.79   51.79
  -2   1  -1 1178.48   53.59
   2   1   1 1092.69   51.99
   3   1  -1  745.53   43.00
   3   1  -1  903.41   41.70
   3   1  -1  904.81   43.50
  -3   1   1  815.12   42.40
  -3   1   1  817.42   40.30
  -3  -1  -1  981.40   42.80
  -3   1   1  835.52   42.60
  -3  -1  -1  921.31   43.50
  -3  -1  -1  832.52   43.80
   3  -1   1  743.13   44.20
  -3  -1  -1  776.52   41.60
   3  -1   1  820.72   42.60
   3   1  -1  760.62   40.70
  -3  -1  -1  770.32   43.30
   3  -1   1  782.52   42.50
  -3  -1  -1  797.62   41.10
   3  -1  -1  786.72   42.20
  -3  -1   1  783.62   42.40
   3   1   1  786.62   43.10
  -3   1  -1  835.62   43.00
  -3  -1   1  818.92   43.30
   3   1   1  868.71   41.40
  -3  -1   1  810.32   41.70
   3   1   1  839.72   43.40
  -3   1  -1  818.92   42.80
   3  -1  -1  775.92   44.50
  -3   1  -1  813.72   40.80
   3   1   1  730.03   42.90
  -3  -1   1  913.31   43.70
   3   1   1  792.52   41.10
   4   1  -1  443.76   27.00
  -4  -1  -1  457.95   28.10
  -4   1   1  506.35   26.30
   4  -1   1  450.45   31.30
  -4   1   1  533.75   29.50
   4   1  -1  479.05   29.20
   4   1  -1  560.14   29.50
   4   1  -1  499.95   30.10
  -4  -1  -1  551.84   29.50
  -4  -1  -1  502.35   30.20
  -4  -1  -1  507.35   27.20
   4   1  -1  544.85   27.10
   4  -1   1  506.65   29.30
  -4  -1  -1  492.85   30.20
   4   1  -1  477.95   29.00
  -4  -1  -1  469.65   27.70
  -4   1   1  502.85   29.00
   4   1   1  489.15   29.80
  -4  -1   1  533.45   30.30
   4   1   1  494.35   29.70
   4  -1  -1  519.85   32.30
  -4   1  -1  490.05   28.50
  -4   1  -1  507.95   26.90
  -4  -1   1  509.95   29.90
   4  -1  -1  489.95   28.90
  -4  -1   1  447.06   28.70
  -4  -1   1  516.95   28.70
  -4   1  -1  507.85   29.70
  -4  -1   1  504.65   28.00
   4   1   1  499.75   29.30
   4   1   1  470.25   28.80
  -5  -1  -1  100.69   11.70
  -5  -1  -1  119.69   10.30
   5   1  -1   87.69   10.60
   5   1  -1  108.69   11.00
  -5  -1  -1   98.09   10.60
  -5  -1  -1  111.19   10.60
   5  -1   1   95.09   13.60
  -5  -1  -1  111.89   11.80
  -5  -1  -1  104.59    9.10
  -5   1   1  108.09    8.60
  -5   1   1  103.49   11.00
  -5   1   1   98.19   11.00
   5  -1   1  111.89   11.10
   5   1  -1  108.09   11.30
   5   1   1  101.19   11.00
   5   1   1  105.79   11.20
  -5  -1   1  102.59   11.40
  -5  -1   1   97.49   10.50
  -5  -1   1  114.59   11.90
   5  -1  -1   94.09   13.40
   5  -1  -1  112.89   10.80
  -5   1  -1  107.39    9.00
  -5  -1   1  101.09    8.80
  -5  -1   1  117.39   11.20
  -5  -1   1  106.59   10.20
  -5   1  -1  106.89   10.70
   5   1   1  112.49   11.40
  -5   1  -1  106.89   11.40
   5   1   1   97.29   11.20
  -6  -1  -1   62.69    8.60
   6  -1   1   60.89    9.30
  -6  -1  -1   96.19   11.80
  -6   1   1   68.99    9.60
  -6   1   1   62.19    6.80
  -6  -1  -1   63.59    9.60
  -6  -1  -1   68.39   10.30
  -6   1   1   77.49   10.30
  -6  -1  -1   65.69    8.80
   6  -1   1   54.49   14.80
   6   1  -1   68.49   10.10
  -6   1  -1   60.99    7.00
  -6  -1   1   74.49    9.00
   6  -1  -1   61.69    9.20
   6   1   1   95.49   11.00
  -6   1  -1   69.79   13.70
  -6  -1   1   58.79    9.00
   6  -1  -1   92.59   13.60
  -6  -1   1   58.09    7.40
  -6  -1   1   66.99   13.50
  -6   1  -1   69.39    9.20
  -6  -1   1   74.69   14.10
  -6  -1   1   85.99   11.40
  -7  -1  -1   16.20   10.30
  -7   1   1    3.30    5.60
  -7  -1  -1   12.40    8.30
  -7  -1  -1    2.10    5.90
   7  -1   1    0.90    8.40
  -7   1   1   -0.90    3.60
   7   1  -1   15.50    8.00
  -7   1  -1    0.70    5.70
  -7  -1   1    0.20    7.10
  -7   1  -1    0.50    4.80
   7  -1  -1   -7.30    7.60
  -7  -1   1    9.70    9.20
  -7  -1   1    1.80    4.10
  -7  -1   1    5.00    6.00
   7   1   1    6.40    7.00
  -8  -1  -1   99.89   11.40
   8  -1   1  135.99   28.90
   8   1  -1  138.19   15.90
  -8  -1  -1   98.29   15.00
   8   1  -1  117.39   17.00
  -8  -1  -1  111.39   14.20
  -8   1   1  112.19   14.70
  -8   1   1   96.59   10.30
  -8  -1  -1  120.79   25.00
   8   1   1  122.69   14.80
  -8  -1   1  112.39   15.10
   8  -1  -1  127.49   27.10
  -8  -1   1  116.99   23.90
  -8   1  -1  107.19   14.70
   8   1   1  124.09   23.80
  -8  -1   1   95.69   11.30
  -8  -1   1  140.89   15.30
  -9  -1  -1   12.70   10.50
  -9   1   1    4.10    5.40
   9   1  -1    5.90   12.10
  -9  -1  -1   -0.20   10.50
  -9  -1  -1    1.10    5.90
   9  -1   1    9.00   13.90
  -9  -1  -1    4.20   12.00
  -9   1   1    2.50    7.50
   9   1  -1    7.80   12.80
   9   1   1   11.40   11.10
   9  -1  -1   16.20   16.50
  -9  -1   1   10.20   14.40
   9   1   1    6.90   12.60
  -9  -1   1   -3.10   11.40
  -9   1  -1    3.30    7.30
  -9  -1   1   12.30   10.40
  -9  -1   1    8.60    7.30
 -10  -1  -1  104.29   13.80
 -10   1   1  123.09   24.00
 -10  -1  -1  139.39   21.10
  10  -1   1  144.39   35.50
 -10   1   1   96.19   12.80
  10   1  -1  117.59   28.20
 -10  -1  -1  121.59   18.60
  10   1  -1  121.39   28.70
  10   1   1  114.59   19.10
 -10  -1   1  130.99   20.00
 -10   1  -1   94.79   13.80
  10   1   1  155.28   34.60
 -10  -1   1  108.29   14.20
 -10  -1   1   95.19   22.00
 -10   1  -1   96.29   22.00
  10  -1  -1  109.49   31.90
   0   2  -1  303.07   17.00
   0   2  -1  333.57   16.30
   0   2   1  318.87   17.60
   0  -2   1  298.77   17.00
   0  -2   1  298.97   16.90
   0   2   1  322.57   16.10
   0  -2  -1  289.17   17.70
   0   2  -1  298.47   17.00
   0   2  -1  304.27   17.00
   0   2   1  313.97   15.80
   0   2   1  321.57   16.80
   0  -2   1  330.97   16.30
   0  -2  -1  312.27   17.40
   0  -2  -1  304.07   17.60
   0   2   1  302.87   17.70
   0  -2   1  294.47   17.20
   0   2   1  310.57   17.90
   0  -2   1  301.97   16.50
   1   2  -1  361.46   20.70
  -1  -2  -1  397.96   19.30
  -1  -2  -1  385.16   20.10
  -1   2   1  316.97   20.10
   1   2  -1  383.46   20.90
   1  -2   1  329.37   19.10
  -1  -2  -1  342.47   20.90
  -1  -2  -1  356.16   21.30
  -1   2   1  354.76   22.50
   1   2  -1  404.96   20.50
   1  -2   1  367.46   22.50
   1  -2   1  333.97   20.40
   1   2  -1  386.16   20.00
  -1  -2  -1  377.06   19.70
   1  -2   1  319.17   19.70
  -1   2   1  348.57   19.40
   1   2  -1  368.46   19.70
  -1  -2  -1  366.76   20.20
   1   2   1  363.56   19.80
  -1   2  -1  330.27   22.10
  -1  -2   1  364.26   19.70
   1  -2  -1  347.37   19.90
  -1  -2   1  395.46   20.90
   1   2   1  372.96   20.10
   1   2   1  397.26   21.60
  -1   2  -1  301.57   19.00
  -1  -2   1  414.36   19.10
  -1  -2   1  355.06   20.90
  -1   2  -1  319.87   19.80
  -1  -2   1  391.96   19.80
   1  -2  -1  347.67   22.80
   1  -2  -1  321.57   20.40
   1   2   1  400.86   20.60
   1   2   1  386.56   19.40
  -1  -2   1  406.46   20.30
   1  -2  -1  342.97   19.10
   1   2   1  345.87   21.00
  -2  -2  -1    7.50    4.10
   2   2  -1    5.40    5.40
   2   2  -1    8.30    4.60
  -2  -2  -1   11.00    4.60
  -2   2   1   18.50    6.90
  -2  -2  -1   14.50    6.40
  -2   2   1   15.80    6.90
   2   2  -1   12.20    5.60
  -2  -2  -1    8.00    3.80
   2   2  -1    7.70    3.30
  -2  -2  -1    5.30    3.20
   2   2  -1   10.10    5.60
   2  -2   1   17.20    7.10
  -2   2   1    9.60    3.70
  -2   2   1    9.50    4.50
   2  -2   1   15.40    6.10
   2   2  -1   10.70    4.20
   2  -2   1    6.20    4.00
  -2  -2  -1    4.80    5.20
  -2   2  -1    4.50    4.70
   2   2   1    5.10    4.00
  -2  -2   1   13.60    4.90
   2   2   1   15.20    5.70
  -2  -2   1    8.40    3.40
   2  -2  -1    6.70    3.70
  -2  -2   1    7.20    4.20
   2  -2  -1   10.50    5.00
  -2   2  -1    7.00    3.60
  -2  -2   1   10.40    6.30
  -2   2  -1    5.60    3.50
   2   2   1   12.70    3.90
   2   2   1    9.50    6.00
   2   2   1    7.10    3.80
  -2  -2   1   12.70    5.80
  -2  -2   1    6.30    4.60
  -2   2  -1    8.50    5.20
   2   2   1    7.10    5.60
   2  -2  -1    9.10    7.10
  -2   2  -1   11.00    6.40
   3  -2   1  532.35   28.60
  -3   2   1  448.86   29.50
  -3  -2  -1  504.25   26.40
  -3   2   1  480.55   25.50
   3   2  -1  476.85   26.70
  -3  -2  -1  488.45   28.60
  -3  -2  -1  506.35   28.40
  -3  -2  -1  482.55   27.10
   3   2  -1  485.65   26.10
  -3  -2  -1  458.95   27.00
   3  -2   1  471.75   30.80
   3   2  -1  468.55   28.10
   3   2  -1  466.85   28.40
   3  -2   1  510.05   26.20
  -3  -2  -1  457.45   29.00
  -3   2   1  509.75   26.60
  -3   2   1  487.15   28.10
   3   2  -1  484.55   27.80
   3   2  -1  456.35   28.00
   3   2   1  476.65   28.30
   3  -2  -1  502.65   25.80
   3  -2  -1  503.25   27.60
   3   2   1  486.05   28.80
   3   2   1  452.45   28.60
   3   2   1  476.25   27.60
   3   2   1  473.95   26.20
  -3  -2   1  483.65   26.10
  -3  -2   1  467.35   27.80
  -3  -2   1  467.35   27.90
  -3   2  -1  499.15   28.60
   3  -2  -1  492.45   26.40
  -3   2  -1  492.45   25.90
  -3  -2   1  479.15   27.10
  -3   2  -1  480.85   27.00
   3   2   1  449.06   26.60
  -3   2  -1  485.35   29.50
  -3  -2   1  479.85   27.50
   3  -2  -1  467.15   31.10
  -3  -2   1  475.35   28.90
  -4   2   1   18.80    7.60
   4   2  -1   17.00    7.20
  -4  -2  -1   13.00    5.90
   4   2  -1   34.50    9.70
   4   2  -1   17.50    7.60
  -4  -2  -1   11.40    6.00
  -4  -2  -1   25.20    9.00
  -4   2   1   20.80    5.20
  -4  -2  -1   19.60    5.50
   4  -2   1   10.30    7.70
  -4  -2  -1   23.60    6.80
   4  -2   1   17.90    7.20
   4  -2   1   34.40    8.00
  -4   2   1   18.40    5.60
   4   2  -1   25.20    7.20
   4  -2   1   13.30    5.40
   4   2  -1   40.50    9.60
  -4  -2  -1   19.30    7.60
  -4   2   1   19.00    6.70
  -4   2  -1   14.10    4.90
   4   2   1   29.50    8.30
   4   2   1   21.80    6.60
  -4   2  -1   24.30    7.20
  -4   2  -1   22.90    8.40
   4   2   1   12.40    6.30
   4   2   1   14.20    5.50
  -4  -2   1   27.60    7.50
  -4  -2   1   21.50    7.40
   4   2   1   20.80    8.30
   4   2   1   17.20    8.10
   4  -2  -1   23.70    6.30
  -4  -2   1   14.50    5.20
  -4   2  -1   20.50    6.90
   4  -2  -1   27.30    7.30
  -4  -2   1   29.60    9.50
  -4  -2   1   29.20    8.50
  -4  -2   1   23.80    6.80
   4  -2  -1   11.20    7.60
   4  -2  -1   31.30    7.00
  -5  -2  -1   33.20    9.60
  -5  -2  -1   50.39   12.70
  -5  -2  -1   30.90    7.70
  -5  -2  -1   14.60    7.40
  -5  -2  -1   22.10    7.70
  -5   2   1   22.50    7.30
   5  -2   1   14.30    6.10
   5   2  -1   11.30    7.90
   5   2  -1   19.60    9.40
   5  -2   1   30.60   12.50
   5   2  -1   15.20    6.90
   5   2  -1   13.10    7.20
   5   2  -1   16.70    8.80
  -5   2   1   20.60    5.60
   5   2  -1   20.30    6.40
  -5  -2   1   13.50    6.90
  -5  -2   1   23.90   10.10
   5   2   1   21.70    7.10
   5   2   1   19.40    6.00
   5   2   1   37.50   10.70
   5   2   1   30.10   10.10
   5   2   1   16.50    7.20
   5  -2  -1   12.60    5.30
   5   2   1   19.70    9.30
  -5   2  -1   17.80    5.80
  -5  -2   1   24.20    8.20
  -5  -2   1   23.10    7.80
   5  -2  -1   26.40   10.60
  -5   2  -1   21.20    7.00
  -5  -2   1   19.70    5.90
  -5  -2   1    7.10    6.00
   6  -2   1   42.90   10.10
   6   2  -1   42.40    9.00
  -6  -2  -1   33.40   15.40
   6  -2   1   26.40   13.60
  -6  -2  -1   32.50    9.60
  -6  -2  -1   74.79   15.90
   6   2  -1   64.89   14.40
   6   2  -1   35.40   13.10
  -6   2   1   44.00    6.20
   6   2  -1   68.79   12.10
  -6  -2  -1   53.39   15.30
  -6  -2   1   49.60   13.00
   6  -2  -1   39.00   15.50
  -6  -2   1   41.90   12.40
  -6   2  -1   43.10   10.40
  -6   2  -1   25.60   10.10
   6   2   1   58.99   14.50
   6   2   1   48.30   13.50
  -6   2  -1   41.40    6.00
  -6  -2   1   59.69   15.30
   6   2   1   48.30    9.80
   6  -2  -1   33.40    9.00
  -6  -2   1   38.50    8.50
  -7   2   1   76.29   11.60
   7  -2   1   84.79   23.30
   7   2  -1   88.49   12.60
  -7  -2  -1  101.39   15.40
  -7  -2  -1   75.59   11.90
  -7  -2  -1  122.29   20.60
  -7  -2  -1   87.49   10.00
  -7   2   1   74.09    9.00
  -7  -2   1   90.89   13.00
   7  -2  -1  102.79   25.50
  -7  -2   1   91.29   17.60
  -7   2  -1   89.69   12.30
   7   2   1   83.09   12.80
  -7  -2   1   75.69    9.50
  -7  -2   1   83.69   14.70
  -7   2  -1   86.59    9.70
  -8   2   1   56.59   14.20
   8   2  -1   54.39   16.70
  -8  -2  -1   66.59   12.90
   8  -2   1   58.99   18.90
  -8  -2  -1   75.79   16.90
  -8  -2  -1   77.79   21.60
  -8  -2  -1   75.49   19.20
  -8  -2   1   24.90   15.70
  -8  -2   1   50.79   11.30
  -8  -2   1   48.90   16.80
   8  -2  -1   64.39   19.50
  -8   2  -1   68.49   15.20
   9   2  -1   11.40   13.50
  -9  -2  -1   47.70   15.80
   9  -2   1   35.00   16.60
  -9   2   1   14.10    8.60
  -9  -2  -1   20.80   10.40
  -9  -2  -1   11.70   19.30
  -9  -2  -1   34.30    9.60
  -9  -2   1    9.60    7.20
  -9  -2   1    2.80    8.30
  -9  -2   1    0.60   14.60
  -9  -2   1   10.30   13.00
  -9   2  -1    9.50    9.10
   9   2   1   44.20   15.20
   9  -2  -1   27.50   12.30
  10   2  -1    1.30   14.80
 -10   2   1    5.00    8.80
 -10  -2  -1    1.40    6.60
  10  -2   1   -9.40   13.20
 -10  -2  -1   -1.40    8.20
 -10  -2  -1    7.00   13.60
  10   2  -1    9.80   12.60
 -10   2   1   -2.30    5.80
 -10  -2   1    8.90    8.40
 -10  -2   1   -9.00   12.00
  10   2   1   -0.10   14.30
  10  -2  -1    0.10   16.60
  10   2   1   -8.90   11.40
 -10  -2   1    4.20    9.10
 -10   2  -1    1.60    8.10
   0   3  -1    4.40    4.50
   0  -3   1    6.00    5.00
   0   3  -1    0.40    4.10
   0  -3   1    4.40    2.90
   0  -3  -1    5.00    2.40
   0  -3  -1    4.90    5.20
   0   3  -1    6.90    4.80
   0   3   1    3.40    4.80
   0   3   1    4.20    2.30
   0  -3  -1    3.80    4.70
   0   3   1    2.20    2.50
   0  -3   1    7.10    4.60
   0   3   1   -1.40    3.20
   0   3   1    7.10    5.20
   0  -3   1    5.10    3.40
   0   3   1    6.80    5.00
   0  -3   1    3.40    4.20
   0  -3  -1    6.40    4.90
   0   3  -1    5.90    2.60
   0   3  -1    2.70    2.30
   1   3  -1 2352.06  117.99
   1  -3   1 2554.64  116.39
  -1   3   1 2482.25  120.69
  -1  -3  -1 2281.27  116.89
  -1  -3  -1 2344.57  117.99
  -1   3   1 2542.75  117.69
  -1  -3  -1 2334.47  118.59
  -1  -3  -1 2451.95  116.69
  -1  -3  -1 2478.75  115.99
   1  -3   1 2467.85  117.09
   1   3  -1 2411.06  117.19
   1  -3   1 2645.54  117.79
   1   3  -1 2390.36  116.29
   1   3  -1 2460.35  116.79
  -1  -3  -1 2434.36  115.49
   1   3  -1 2385.26  117.69
  -1   3  -1 2474.25  116.19
  -1  -3   1 2460.45  116.09
  -1  -3   1 2338.57  115.09
   1   3   1 2492.25  116.99
  -1  -3   1 2407.56  116.39
  -1   3  -1 2456.85  120.39
  -1  -3   1 2380.56  117.59
   1   3   1 2449.85  117.49
   1  -3  -1 2551.24  116.99
   1  -3  -1 2514.25  117.79
  -1   3  -1 2755.62  115.49
   1   3   1 2389.16  118.59
   1   3   1 2390.16  115.89
   1   3   1 2170.18  115.89
  -1   3  -1 2461.45  116.79
   1   3   1 2463.55  118.49
  -1  -3   1 2305.17  116.89
   1  -3  -1 2530.75  116.19
  -1  -3   1 2370.56  118.19
  -2  -3  -1  292.87   18.60
   2   3  -1  301.97   17.30
  -2  -3  -1  318.37   18.60
   2   3  -1  301.57   18.50
  -2   3   1  253.97   20.90
   2   3  -1  277.47   18.30
  -2   3   1  271.27   16.90
  -2  -3  -1  289.57   18.40
   2  -3   1  313.07   22.50
  -2   3   1  266.57   17.60
  -2  -3  -1  311.07   20.70
  -2   3   1  281.57   19.20
   2   3  -1  293.27   19.70
   2  -3   1  264.47   20.10
  -2  -3  -1  302.37   19.90
   2   3  -1  319.17   19.90
   2  -3   1  273.27   17.30
   2   3  -1  307.97   19.00
  -2   3  -1  283.37   21.30
   2   3   1  302.97   17.60
   2  -3  -1  294.57   19.90
  -2  -3   1  299.57   18.20
  -2  -3   1  283.47   18.40
  -2  -3   1  318.37   17.20
  -2   3  -1  272.47   18.30
   2  -3  -1  270.97   17.10
  -2  -3   1  290.27   19.40
   2  -3  -1  291.97   22.50
   2   3   1  294.57   20.20
  -2   3  -1  269.87   18.00
   2   3   1  321.97   19.40
   2   3   1  289.07   18.40
  -2  -3   1  315.87   18.40
  -2  -3   1  300.37   20.30
   2   3   1  309.07   20.20
  -2   3  -1  268.07   17.10
   2   3   1  328.97   19.00
  -3   3   1   13.90    8.20
   3  -3   1   11.40    5.00
   3   3  -1    3.60    6.00
  -3  -3  -1    5.10    5.20
   3   3  -1    2.80    5.70
  -3   3   1   13.40    7.30
  -3  -3  -1    7.90    7.20
  -3  -3  -1    3.60    4.00
   3   3  -1    7.30    5.20
  -3  -3  -1    3.70    5.90
   3  -3   1    2.80    7.80
   3   3  -1    2.50    3.90
   3  -3   1    5.50    5.90
  -3   3   1    6.80    4.10
   3   3  -1    5.60    5.90
   3   3  -1    1.70    3.30
  -3   3   1    3.80    3.00
  -3  -3  -1    5.50    4.60
  -3   3   1    8.90    5.40
  -3  -3   1    9.10    5.10
   3   3   1    7.10    4.80
   3  -3  -1   11.10    8.20
  -3  -3   1    2.90    4.90
  -3   3  -1    6.30    6.20
  -3   3  -1    3.00    3.60
   3  -3  -1    5.90    4.20
   3   3   1    4.10    6.30
   3   3   1    4.90    6.10
  -3   3  -1    5.30    3.80
   3   3   1    8.20    4.80
   3   3   1    8.20    6.30
   3   3   1    3.00    3.60
  -3   3  -1    5.30    5.30
  -3  -3   1    3.90    5.70
  -3  -3   1   11.10    5.10
  -3  -3   1    7.10    7.10
  -3   3  -1    4.20    6.20
  -3  -3   1    3.90    3.50
   3  -3  -1    5.90    5.00
  -4  -3  -1  431.56   27.10
   4   3  -1  355.66   26.10
  -4  -3  -1  408.26   28.70
  -4   3   1  447.96   25.10
   4   3  -1  422.06   28.00
  -4  -3  -1  414.06   25.90
   4   3  -1  387.76   25.20
   4  -3   1  421.46   30.70
  -4   3   1  431.16   24.10
  -4   3   1  383.86   27.00
   4   3  -1  437.46   27.50
   4   3  -1  414.86   27.50
   4   3  -1  443.06   25.00
  -4   3   1  391.76   28.70
  -4  -3  -1  412.36   26.60
   4  -3   1  454.85   25.00
  -4  -3  -1  427.86   27.80
   4  -3   1  456.05   27.90
  -4  -3   1  446.56   28.90
   4  -3  -1  460.45   27.10
  -4   3  -1  437.26   28.10
  -4  -3   1  422.76   26.00
  -4  -3   1  425.76   27.30
   4   3   1  394.86   25.40
   4   3   1  431.26   27.40
   4   3   1  435.26   28.50
   4  -3  -1  468.55   24.80
  -4   3  -1  412.66   29.00
   4   3   1  439.56   27.10
  -4  -3   1  381.46   25.90
   4   3   1  400.86   27.80
  -4  -3   1  380.26   24.10
  -4  -3   1  357.26   25.80
  -4   3  -1  430.76   25.50
   4   3   1  420.36   24.90
  -4   3  -1  374.26   31.30
  -4   3  -1  412.66   24.30
   4  -3  -1  353.06   29.60
   5  -3   1  420.66   35.70
   5   3  -1  521.65   30.90
   5   3  -1  526.25   35.40
  -5   3   1  470.35   30.90
   5  -3   1  493.55   32.80
  -5  -3  -1  530.05   33.80
   5  -3   1  526.65   31.00
   5   3  -1  640.04   35.80
  -5  -3  -1  531.45   33.10
   5   3  -1  580.64   32.30
   5   3  -1  468.55   33.20
  -5   3   1  443.96   34.20
  -5  -3  -1  627.64   33.60
  -5   3   1  465.15   29.30
   5   3  -1  610.64   34.50
  -5  -3   1  597.14   33.50
  -5   3  -1  470.45   31.40
   5   3   1  593.24   34.40
   5   3   1  640.64   32.70
   5  -3  -1  456.25   30.40
  -5   3  -1  458.25   29.60
   5  -3  -1  490.25   32.20
   5   3   1  441.86   32.80
   5  -3  -1  498.05   30.30
  -5  -3   1  521.95   33.30
  -5  -3   1  635.34   38.00
  -5  -3   1  538.65   30.60
  -5   3  -1  479.45   34.30
   5   3   1  587.24   36.30
   5  -3  -1  429.96   36.40
  -5  -3   1  622.04   34.60
   5   3   1  604.14   35.20
   5   3   1  554.24   31.30
   6  -3   1   15.50   10.30
   6   3  -1   26.30    8.50
   6   3  -1   18.60    8.80
  -6  -3  -1   31.20    9.70
  -6  -3  -1   18.20    6.90
  -6   3   1   11.80    5.80
  -6   3   1    1.60    5.10
   6   3  -1   12.40    5.90
  -6   3  -1    4.20    5.80
   6  -3  -1   18.40   11.30
  -6  -3   1   12.30    7.30
  -6   3  -1    9.50    5.00
   6   3   1   26.60    9.50
   6   3   1   24.80    7.40
   6   3   1   24.30    7.10
  -6  -3   1   10.50    5.40
  -7  -3  -1  262.27   26.80
   7   3  -1  238.58   22.30
  -7  -3  -1  233.78   22.20
   7   3  -1  222.08   19.10
   7  -3   1  231.68   26.70
  -7   3   1  238.48   20.30
  -7  -3  -1  236.28   18.90
   7   3  -1  228.48   21.70
  -7  -3  -1  229.88   21.90
  -7   3   1  221.98   17.70
   7   3   1  289.37   23.90
  -7  -3   1  210.98   18.00
  -7  -3   1  239.48   23.10
  -7   3  -1  238.48   21.40
   7   3   1  239.88   19.00
  -7  -3   1  228.58   25.20
   7   3   1  227.08   21.50
   7  -3  -1  205.38   26.30
  -7  -3   1  237.18   22.20
  -8   3   1   83.29   16.70
  -8  -3  -1   82.79   18.60
   8  -3   1   69.29   21.90
  -8  -3  -1   90.19   25.40
  -8  -3  -1   84.79   15.30
  -8  -3  -1   83.49   20.90
   8   3  -1   94.69   14.60
  -8  -3   1   93.09   18.70
  -8  -3   1   74.99   32.50
   8   3   1   83.69   13.60
  -8  -3   1   88.99   20.70
  -8   3  -1   73.39   16.60
  -8  -3   1   79.19   14.50
   8  -3  -1   52.49   19.70
  -9  -3  -1  131.39   25.90
  -9  -3  -1  177.48   39.50
  -9   3   1  115.29   15.90
  -9  -3  -1  105.49   13.50
   9  -3   1  120.89   30.30
   9   3  -1  109.09   18.80
  -9  -3   1  102.19   18.30
   9  -3  -1   98.09   26.50
   9   3   1  118.29   18.50
  -9  -3   1   99.39   12.60
  -9  -3   1  107.09   16.20
  -9   3  -1  126.19   22.90
  10   3  -1  132.79   30.10
 -10  -3  -1   92.09   22.50
  10  -3   1   52.19   23.60
 -10  -3  -1  144.19   32.30
 -10   3   1   99.19   21.60
 -10  -3  -1   83.69   18.40
 -10   3  -1   89.99   20.50
 -10  -3   1  113.89   32.20
  10   3   1  107.49   27.50
 -10  -3   1   82.19   21.70
 -10  -3   1  118.19   25.10
  10  -3  -1   78.79   26.90
   0   4   1  146.09   11.60
   0  -4   1  178.38   12.00
   0  -4   1  159.08   12.80
   0   4  -1  149.88   12.50
   0   4   1  164.78   13.00
   0  -4   1  152.38   12.00
   0   4  -1  151.58   10.50
   0  -4   1  155.88   12.60
   0  -4  -1  167.08   10.30
   0   4   1  162.68   10.50
   0   4   1  164.88   13.20
   0  -4   1  165.18   10.90
   0  -4  -1  159.58   13.40
   0   4  -1  145.59   12.40
   0  -4  -1  151.38   12.50
   0   4  -1  154.78   12.10
   0   4   1  154.98   13.20
   0   4   1  152.88   10.10
   0  -4  -1  150.78   12.70
  -1  -4  -1 1432.46   75.29
  -1   4   1 1527.45   74.19
  -1  -4  -1 1522.15   71.69
   1  -4   1 1583.74   74.19
   1   4  -1 1376.66   73.39
   1   4  -1 1439.76   74.69
  -1   4   1 1498.05   77.89
   1   4  -1 1444.06   72.89
   1  -4   1 1490.65   72.49
  -1  -4  -1 1472.85   74.49
  -1  -4  -1 1447.66   72.59
   1   4  -1 1456.25   71.59
   1   4  -1 1434.96   72.09
  -1  -4  -1 1388.16   73.39
  -1  -4  -1 1549.74   71.29
   1   4  -1 1431.86   73.89
   1  -4   1 1441.26   73.49
  -1  -4   1 1444.46   73.89
   1   4   1 1489.85   73.19
   1  -4  -1 1533.15   73.69
  -1   4  -1 1499.45   70.69
   1  -4  -1 1512.65   72.49
   1   4   1 1468.35   71.79
  -1   4  -1 1457.15   73.19
  -1   4  -1 1414.96   77.29
  -1  -4   1 1383.46   73.39
   1   4   1 1447.66   74.59
   1   4   1 1444.66   72.09
   1   4   1 1449.65   73.99
  -1  -4   1 1432.76   72.29
   1  -4  -1 1476.15   74.39
  -1  -4   1 1534.95   71.99
  -1  -4   1 1434.16   70.79
   1   4   1 1489.35   75.49
  -1  -4   1 1422.76   74.79
  -2  -4  -1  135.49   10.20
   2   4  -1  129.59   12.10
   2   4  -1  126.09   11.00
   2   4  -1  129.89   12.60
  -2  -4  -1  111.59   12.30
   2   4  -1  138.49   11.70
  -2  -4  -1  128.19   10.70
  -2  -4  -1  134.79   13.60
  -2   4   1  130.29   12.30
   2  -4   1  136.49   12.60
   2  -4   1  136.69   13.30
   2   4  -1  132.89   12.90
   2   4  -1  120.49   10.10
   2  -4   1  147.09   11.10
  -2  -4  -1  131.29   11.40
  -2  -4  -1  120.99   11.50
  -2   4   1  130.79   14.70
   2  -4  -1  141.19   13.00
  -2  -4   1  120.79   11.50
   2   4   1  127.99   12.90
   2  -4  -1  143.69   16.20
  -2   4  -1  132.29   11.70
  -2  -4   1  138.59   13.30
  -2  -4   1  122.69   10.70
  -2  -4   1  126.69   12.30
  -2  -4   1  135.09   11.40
   2   4   1  128.09   10.40
   2   4   1  123.09   12.80
   2   4   1  137.19   12.70
   2  -4  -1  119.09   12.30
   2  -4  -1  142.19   10.90
  -2   4  -1  136.69   10.70
   2   4   1  133.39   11.80
   2   4   1  124.29   10.90
  -2  -4   1  131.29    9.90
  -2   4  -1  133.09   14.50
   3  -4   1   16.50    5.70
   3  -4   1   19.50    9.10
  -3   4   1   35.50    9.70
  -3   4   1   11.20    4.70
   3  -4   1   11.60    6.90
  -3   4   1   18.80    7.40
  -3   4  -1    4.10    3.50
  -3   4  -1   13.30    6.90
  -3   4  -1    9.30    4.30
   3  -4  -1   22.10    5.50
   3  -4  -1   18.30    7.00
   3  -4  -1   20.40   10.00
  -3   4  -1   15.50    5.20
  -3   4  -1   15.30    6.90
   4  -4   1   70.99    8.70
  -4   4   1   63.59    7.50
  -4  -4  -1   77.09    9.50
   4   4  -1   79.59   10.90
   4   4  -1   72.69    8.40
  -4  -4  -1   93.19   12.00
  -4  -4  -1   77.09   10.90
  -4   4   1  112.59   18.60
   4   4  -1   72.79    9.60
   4   4  -1   76.39    9.50
  -4  -4  -1   83.89    9.60
   4   4  -1   78.29   11.30
  -4  -4  -1   65.99    9.40
  -4  -4  -1   70.79    8.10
  -4   4   1   64.69    7.40
   4   4  -1   88.29   11.10
   4  -4   1   89.69   18.50
   4  -4   1   65.59   10.80
  -4   4   1   90.49   12.70
   4   4   1   71.29    8.10
  -4  -4   1   83.49   11.70
   4   4   1   68.29   11.00
   4   4   1  104.19   17.20
   4   4   1   74.79    9.40
   4  -4  -1   81.09   19.40
   4  -4  -1   79.49   10.90
  -4  -4   1   81.19    9.90
  -4   4  -1   66.19    7.70
   4   4   1   60.39    9.10
  -4   4  -1   80.59   16.50
  -4   4  -1   81.29   10.60
   4  -4  -1   71.49    8.50
  -4  -4   1   69.49    7.90
  -4   4  -1   65.89    7.80
  -4  -4   1   77.99    9.10
  -4  -4   1   78.59    9.80
   4   4   1   83.99   11.20
  -4  -4   1   79.59   10.80
  -5  -4  -1  119.39   13.30
   5  -4   1  131.29   14.80
  -5   4   1  124.39   11.40
  -5  -4  -1  128.39   14.90
  -5   4   1  112.89   15.30
  -5   4   1  119.29   11.10
  -5  -4  -1  131.19   12.00
   5   4  -1  119.59   12.70
   5   4  -1  114.59   13.40
   5   4  -1  119.59   14.20
  -5  -4  -1  141.09   16.30
   5  -4   1  114.19   17.10
   5  -4   1  114.19   11.70
  -5  -4   1  133.19   16.10
   5  -4  -1  121.59   24.30
  -5   4  -1  121.59   14.20
   5   4   1  129.39   14.50
   5   4   1  132.29   13.30
   5  -4  -1  112.49   11.70
  -5   4  -1  122.09   11.50
   5  -4  -1  116.89   13.40
  -5  -4   1  119.29   11.70
  -5  -4   1  121.79   14.20
   5   4   1  127.69   15.70
  -5  -4   1  112.79   13.10
  -5   4  -1  141.99   12.40
  -6  -4  -1  123.89   12.70
   6   4  -1  125.99   14.00
   6   4  -1  143.09   16.60
   6  -4   1  111.09   15.20
  -6   4   1  130.89   12.90
   6  -4   1  120.79   13.30
   6   4  -1  118.59   14.90
  -6  -4  -1  124.99   15.70
  -6   4   1  117.49   12.10
   6  -4   1  170.08   29.80
  -6   4   1  128.09   17.50
  -6  -4  -1  124.09   14.70
  -6  -4  -1  130.19   19.10
   6   4   1  143.59   17.00
  -6  -4   1  109.89   12.10
   6  -4  -1  135.49   15.50
   6   4   1  114.29   15.00
  -6   4  -1  132.99   13.40
   6  -4  -1  132.09   13.20
  -6  -4   1  115.19   14.00
  -6  -4   1  133.29   22.50
  -6   4  -1  125.59   16.70
   6   4   1  125.19   13.60
   6  -4  -1  150.68   29.20
  -6  -4   1  138.69   16.20
  -7   4   1   53.89   16.90
   7  -4   1   11.40   14.70
  -7   4   1   26.20    9.20
   7   4  -1   15.30   12.50
   7   4  -1   19.60    9.40
  -7  -4  -1   29.30   10.90
   7   4  -1   48.80   15.20
  -7  -4  -1   33.30   14.70
  -7  -4  -1   24.00    9.30
  -7  -4   1   53.49   15.00
  -7   4  -1   64.79   19.00
  -7  -4   1   27.00   11.10
   7   4   1   22.60    9.90
   7   4   1   34.90   14.60
   7  -4  -1   45.70   17.80
   7   4   1   41.50   16.20
  -7  -4   1   16.50    7.40
  -7   4  -1   32.10   11.50
  -8  -4  -1   31.40   12.70
  -8  -4  -1   27.60   15.30
  -8  -4  -1   36.80   11.90
   8   4  -1   27.20   13.80
  -8   4   1   46.20   13.10
   8   4  -1   62.59   17.60
   8  -4   1   -3.80   13.50
   8   4  -1   42.40   12.10
  -8  -4   1   72.19   20.40
   8  -4  -1    7.50   16.10
  -8  -4   1   36.90   12.50
  -8  -4   1   29.30   11.00
  -8   4  -1   39.10   12.40
   8   4   1   43.90   15.20
   8   4   1   41.70   12.20
   8   4   1   40.80   17.60
   9  -4   1  354.46   38.20
  -9  -4  -1  389.86   34.00
  -9   4   1  376.46   30.40
  -9  -4  -1  336.67   31.40
   9   4  -1  363.26   28.70
  -9  -4  -1  363.26   28.10
   9   4  -1  367.86   35.80
  -9  -4   1  354.36   35.50
   9   4   1  361.86   36.10
  -9  -4   1  334.67   27.30
  -9  -4   1  370.96   33.60
  -9   4  -1  371.26   31.30
   9  -4  -1  280.67   37.30
 -10  -4  -1    9.20    9.60
  10  -4   1   46.30   21.40
 -10  -4  -1    9.90   12.10
 -10  -4  -1   20.60   19.20
  10   4  -1   60.29   22.90
 -10   4   1   17.90   12.00
  10   4   1   45.90   22.50
  10  -4  -1   35.20   21.20
 -10  -4   1   32.80   13.00
 -10   4  -1   76.59   25.50
 -10  -4   1   80.79   24.70
 -10   4  -1   36.80   15.10
 -10  -4   1   47.00   16.30
   0   5  -1    2.60    4.20
   0   5  -1    0.00    2.60
   0  -5   1   -2.10    4.90
   0   5   1   -0.30    4.30
   0  -5   1    0.40    3.60
   0   5   1   -1.60    5.20
   0  -5  -1   -2.00    5.60
   0   5  -1    4.90    5.70
   0  -5   1    1.20    4.70
   0  -5   1   -0.10    3.20
   0   5  -1   -2.30    4.90
   0   5   1   -0.80    5.50
   0   5  -1    1.50    5.70
   0   5   1    1.50    3.20
   0  -5   1    4.00    6.60
   0  -5  -1    2.60    6.40
   0  -5  -1   -0.40    5.20
   0  -5  -1    0.90    2.90
   0   5   1   -3.90    4.40
   0   5   1   -0.70    2.40
  -1  -5  -1  440.26   26.10
  -1   5   1  471.05   31.90
   1   5  -1  447.06   25.20
   1   5  -1  422.86   28.60
  -1  -5  -1  452.75   24.40
  -1  -5  -1  434.76   28.10
   1   5  -1  409.76   27.40
   1   5  -1  456.25   27.00
   1  -5   1  425.06   27.50
   1  -5   1  471.75   28.10
   1  -5   1  469.45   26.60
  -1  -5  -1  454.05   29.60
  -1  -5  -1  452.55   25.10
   1   5  -1  443.06   25.70
  -1   5   1  457.15   28.10
   1   5  -1  417.06   27.50
  -1  -5  -1  411.66   27.50
   1   5   1  445.96   25.50
  -1  -5   1  449.46   25.40
  -1  -5   1  432.16   27.70
  -1  -5   1  432.36   28.80
  -1  -5   1  450.65   26.20
  -1  -5   1  431.56   24.00
   1   5   1  440.46   27.00
   1  -5  -1  464.55   27.60
   1  -5  -1  456.95   26.40
   1   5   1  441.06   29.60
   1  -5  -1  433.46   28.10
   1   5   1  439.16   28.40
   1   5   1  430.96   25.50
  -1   5  -1  457.65   31.90
  -1  -5   1  434.66   27.50
  -1   5  -1  436.26   27.30
  -1   5  -1  448.66   24.10
   1   5   1  442.86   28.50
  -2  -5  -1   99.79   12.00
  -2   5   1   85.99   10.80
   2   5  -1   99.29    8.80
   2  -5   1  109.69   11.40
   2   5  -1   75.79    9.70
  -2  -5  -1   76.29    8.20
   2   5  -1   81.19    9.10
   2   5  -1   88.09   11.00
  -2  -5  -1   82.79    9.20
  -2   5   1   96.09   13.70
   2  -5   1  110.99   10.10
  -2  -5  -1  104.59   10.20
  -2  -5  -1   82.09   10.10
  -2  -5  -1   83.29   11.20
   2   5  -1   94.59   11.20
   2   5  -1  101.09   11.70
   2  -5   1   93.49   11.80
   2   5   1   86.19    9.20
  -2   5  -1  114.99   14.20
  -2  -5   1  101.59   12.00
   2   5   1  107.39   12.00
   2   5   1   92.29   11.70
   2   5   1   88.89   10.50
  -2   5  -1  101.49    7.70
  -2   5  -1   94.69   10.50
  -2  -5   1   87.89    8.20
   2  -5  -1   77.89   10.90
   2  -5  -1   98.19   11.30
  -2  -5   1   97.19    9.80
   2  -5  -1   87.39    9.30
  -2  -5   1   95.39   10.50
   2   5   1   98.19    9.00
  -2  -5   1   75.49    8.70
   2   5   1   88.89   11.20
  -2  -5   1   79.59   10.70
  -3  -5  -1 1418.16   76.19
   3   5  -1 1347.07   73.19
  -3   5   1 1412.36   78.89
   3   5  -1 1413.26   76.39
   3  -5   1 1433.36   79.49
   3   5  -1 1367.96   74.39
  -3  -5  -1 1340.37   73.19
   3   5  -1 1412.86   71.59
   3   5  -1 1371.76   73.39
  -3  -5  -1 1380.56   71.19
   3   5  -1 1394.86   74.79
  -3  -5  -1 1370.86   72.89
   3  -5   1 1473.35   71.99
  -3  -5  -1 1413.06   77.39
  -3   5   1 1386.96   74.39
   3  -5   1 1313.07   75.89
  -3  -5  -1 1303.47   71.89
  -3  -5   1 1396.36   74.99
  -3   5  -1 1421.36   71.79
   3  -5  -1 1446.16   71.59
  -3   5  -1 1382.06   73.09
  -3  -5   1 1272.67   73.39
   3   5   1 1416.56   76.69
  -3  -5   1 1431.46   77.29
   3   5   1 1376.66   76.59
   3  -5  -1 1432.96   80.19
  -3   5  -1 1292.77   77.69
  -3  -5   1 1422.76   73.19
   3   5   1 1399.86   73.49
   3  -5  -1 1367.86   75.29
  -3   5  -1 1577.24   71.19
  -3  -5   1 1415.06   70.79
   3   5   1 1463.35   73.89
   3   5   1 1410.26   71.79
   3   5   1 1450.15   74.99
  -3  -5   1 1451.15   72.59
  -4  -5  -1   54.69    7.80
  -4   5   1   80.69   16.50
   4  -5   1   62.09    8.50
  -4   5   1   49.30    7.60
   4  -5   1   73.79   15.90
   4   5  -1   71.79   11.90
  -4  -5  -1   65.09   11.00
   4   5  -1   74.09   16.30
   4   5  -1   62.49   10.80
  -4  -5  -1   61.59    9.30
   4   5  -1   92.59   17.10
  -4  -5  -1   78.99   29.00
   4   5  -1   80.99   14.00
   4  -5   1   68.79   19.20
   4  -5  -1   62.89   18.50
   4  -5  -1   50.49    8.00
  -4  -5   1   68.39   11.60
  -4  -5   1   64.19    7.80
   4   5   1   67.79   11.40
   4   5   1   76.69   13.90
  -4  -5   1   71.49    9.70
   4   5   1   62.29   13.60
   4  -5  -1   67.89   14.70
  -4   5  -1   76.69   15.70
   4   5   1   68.29   11.00
  -4   5  -1   46.50    7.30
   4   5   1   63.99    9.50
  -4   5  -1   55.39    7.60
   5  -5   1  323.67   30.60
  -5   5   1  302.87   26.00
   5  -5   1  311.97   26.50
   5   5  -1  346.37   28.60
  -5  -5  -1  329.07   23.10
   5   5  -1  322.67   24.80
   5   5  -1  342.57   26.60
   5  -5   1  316.47   23.30
  -5  -5  -1  340.57   27.60
  -5  -5  -1  361.16   25.80
  -5  -5   1  338.37   27.10
   5   5   1  341.57   24.90
   5  -5  -1  334.17   23.20
   5   5   1  312.97   27.30
   5   5   1  362.56   27.10
  -5  -5   1  353.26   25.30
  -5  -5   1  344.07   22.80
   5  -5  -1  334.07   31.50
  -5   5  -1  316.47   22.50
  -5   5  -1  309.57   25.40
   5  -5  -1  320.47   25.80
  -6   5   1   65.89   16.20
   6   5  -1   81.49   17.60
   6   5  -1   77.99   11.30
   6  -5   1   59.19   19.40
  -6  -5  -1   61.99   16.90
  -6   5   1   48.80   10.50
  -6  -5  -1   39.40   11.50
   6  -5   1   50.99   11.10
   6   5  -1   86.59   14.30
  -6  -5  -1   61.89   12.20
   6  -5   1   83.79   17.60
  -6   5  -1   90.69   13.10
   6   5   1   69.69   17.80
   6  -5  -1   63.59   13.30
  -6   5  -1   62.99   12.60
  -6  -5   1   56.49   11.70
   6   5   1   73.89   14.70
   6  -5  -1   49.70   19.80
   6   5   1   72.39   17.10
   6  -5  -1   64.99   15.10
  -6  -5   1   57.29   14.10
  -6  -5   1   82.09   14.10
   7  -5   1  352.16   36.50
   7  -5   1  397.96   32.70
   7   5  -1  480.25   34.50
  -7  -5  -1  400.96   32.20
   7   5  -1  422.06   31.80
   7   5  -1  470.75   35.40
  -7  -5  -1  463.15   35.20
  -7   5   1  374.26   28.60
  -7  -5  -1  433.66   30.10
  -7   5   1  412.16   35.40
   7   5   1  471.05   34.00
   7   5   1  508.65   39.70
  -7   5  -1  406.96   33.60
  -7  -5   1  353.96   28.00
  -7  -5   1  411.26   32.90
   7  -5  -1  356.26   36.90
   7  -5  -1  363.06   28.50
  -7   5  -1  397.86   30.10
  -7  -5   1  466.25   38.60
   7   5   1  452.45   31.60
  -8  -5  -1   65.49   14.90
   8   5  -1   57.89   14.80
  -8   5   1   45.80   12.70
  -8  -5  -1   53.29   15.30
   8  -5   1   71.19   23.10
  -8   5   1   67.59   20.10
  -8  -5  -1   64.09   21.30
   8   5  -1   65.69   17.60
   8   5  -1   95.49   16.90
   8   5   1   66.99   20.50
  -8  -5   1   64.39   16.60
   8   5   1   62.89   15.00
   8   5   1   63.59   17.30
  -8   5  -1  112.29   24.50
  -8  -5   1   67.29   15.10
   8  -5  -1   72.39   24.60
  -8   5  -1   76.89   17.10
  -8  -5   1  105.29   24.70
  -9  -5  -1    3.40    8.10
   9   5  -1   -1.30   11.70
  -9   5   1    0.40    7.10
   9   5  -1    6.30   10.50
  -9  -5  -1    0.80    8.40
   9   5  -1   19.10   16.10
  -9   5   1   17.60   17.80
  -9  -5  -1    2.50   15.40
   9  -5   1    6.00   19.00
   9   5   1   12.60   16.20
   9  -5  -1   17.30   20.00
  -9   5  -1   19.30   19.10
   9   5   1   30.00   16.70
   9   5   1    3.80   10.00
  -9   5  -1    2.20    7.60
  -9  -5   1    2.70    8.60
  -9  -5   1   -0.90   12.40
  -9  -5   1   -2.00    7.50
   0   6  -1  240.08   19.80
   0  -6  -1  226.48   18.60
   0  -6  -1  238.68   20.20
   0   6  -1  235.48   15.80
   0  -6  -1  253.07   15.90
   0  -6   1  255.47   16.60
   0   6   1  215.58   19.40
   0   6  -1  261.57   16.40
   0  -6   1  232.38   17.50
   0   6   1  221.78   18.90
   0   6  -1  239.18   17.90
   0  -6   1  237.68   19.70
   0   6  -1  254.87   20.30
   0   6   1  260.97   16.30
   0   6   1  249.97   20.40
   0   6   1  249.48   18.10
   0  -6   1  229.08   19.00
   0  -6  -1  228.08   19.10
   0  -6   1  231.98   17.80
   0   6  -1  234.88   18.10
   0  -6  -1  229.78   18.00
   1   6  -1  287.57   21.40
  -1  -6  -1  297.27   22.50
   1  -6   1  295.87   22.30
   1   6  -1  302.07   24.00
  -1  -6  -1  293.57   23.10
   1  -6   1  298.87   20.50
  -1   6   1  270.17   22.60
   1   6  -1  294.67   22.00
   1   6  -1  291.27   22.50
   1  -6   1  301.77   22.40
  -1  -6  -1  285.87   18.40
   1   6  -1  303.57   19.80
  -1  -6  -1  312.27   24.50
  -1   6   1  315.47   26.70
  -1  -6  -1  310.57   19.20
   1   6  -1  314.07   19.60
  -1   6  -1  292.17   26.40
   1   6   1  293.57   21.40
  -1  -6   1  311.47   19.70
  -1   6  -1  317.77   18.20
   1   6   1  284.07   22.50
  -1  -6   1  274.67   23.60
   1  -6  -1  326.57   23.60
  -1  -6   1  286.07   22.00
   1   6   1  305.07   19.80
  -1  -6   1  291.27   22.00
   1   6   1  268.47   23.00
   1  -6  -1  311.27   22.10
  -1   6  -1  290.17   22.10
   1   6   1  317.87   19.80
   1   6   1  298.27   24.30
   1  -6  -1  294.27   20.60
  -2  -6  -1   57.09   14.00
   2   6  -1   49.30   13.10
   2   6  -1   58.89   14.00
   2  -6   1   70.49   10.10
   2   6  -1   29.00    9.50
  -2  -6  -1   50.39    7.40
  -2   6   1   55.79   13.20
   2   6  -1   45.90    9.40
   2  -6   1   53.09    8.10
   2  -6   1   62.99   14.10
  -2  -6  -1   42.10    9.90
  -2  -6  -1   37.80    8.00
   2   6  -1   41.80    8.60
   2   6  -1   50.19   12.30
   2   6   1   65.19   14.20
   2  -6  -1   56.99    8.20
  -2  -6   1   57.99   15.60
   2   6   1   51.19   11.70
   2   6   1   53.39   14.20
   2   6   1   42.20   12.70
   2   6   1   29.10    8.30
  -2  -6   1   41.30    8.70
  -2   6  -1   56.09   12.50
  -2  -6   1   47.40    8.40
   2  -6  -1   63.39   13.30
  -2  -6   1   31.90    8.40
   2  -6  -1   77.79   15.30
   2   6   1   36.60    8.80
  -2  -6   1   38.10   11.50
   3  -6   1 1056.29   56.49
  -3  -6  -1  996.50   54.79
   3   6  -1  984.50   60.29
   3  -6   1  917.11   60.69
  -3  -6  -1 1020.40   60.19
   3   6  -1 1052.79   64.39
   3   6  -1 1038.30   59.29
   3   6  -1 1004.20   57.89
  -3   6   1 1099.69   59.79
  -3  -6  -1 1163.38   57.29
   3   6  -1 1054.19   58.19
  -3   6  -1 1078.89   58.89
  -3  -6   1 1032.30   54.89
   3   6   1 1067.39   62.69
   3  -6  -1 1081.89   56.49
   3   6   1 1068.29   58.09
   3   6   1 1077.29   61.09
  -3  -6   1  962.80   59.79
   3   6   1 1031.00   58.49
   3   6   1 1011.60   59.59
   3  -6  -1 1011.50   60.99
  -3  -6   1 1061.09   56.49
   4   6  -1    7.90    8.40
   4  -6   1   14.20   11.40
   4  -6   1   29.30   11.80
  -4   6   1   32.90   11.50
  -4  -6  -1   10.60    6.30
  -4  -6  -1   14.20    6.50
   4   6  -1   14.00   10.20
  -4  -6  -1   18.10   10.80
   4   6  -1   21.80   10.90
   4  -6   1   17.80    8.10
   4   6   1   14.70    8.20
   4  -6  -1   28.50   13.90
   4  -6  -1   24.60    8.30
  -4  -6   1    8.80    9.30
   4  -6  -1   28.00   11.00
  -4  -6   1    7.10    5.50
   4   6   1   13.30   11.20
  -4   6  -1   16.80    8.80
   4   6   1   21.00   10.30
  -4  -6   1   11.90    6.80
  -5  -6  -1   62.29   14.10
   5   6  -1   97.09   21.60
   5  -6   1   59.79   21.60
  -5  -6  -1   77.49   13.70
   5  -6   1   69.79   17.40
   5  -6   1   72.29   14.10
   5   6  -1   89.39   14.40
   5   6  -1   79.99   16.90
  -5  -6  -1   65.69   12.30
  -5   6   1   91.19   19.10
  -5  -6   1   69.69   12.80
   5  -6  -1   82.79   18.20
  -5  -6   1   88.49   14.00
  -5   6  -1   94.49   18.70
  -5  -6   1   69.39   14.90
   5   6   1   70.79   15.60
   5  -6  -1   78.59   15.10
   5   6   1   86.79   21.10
   5  -6  -1   43.80   18.90
   5   6   1   80.69   18.40
  -5   6  -1   59.39    8.90
   6  -6   1  128.49   15.10
   6  -6   1  139.39   18.60
   6  -6   1  176.28   33.10
  -6   6   1  145.29   18.80
  -6  -6  -1  156.08   19.10
   6   6  -1  140.99   17.00
  -6  -6  -1  152.88   16.70
   6   6  -1  136.49   17.40
  -6  -6  -1  120.19   14.30
   6   6  -1  149.59   20.80
   6  -6  -1  134.89   17.80
  -6   6  -1  136.89   17.00
   6   6   1  147.09   18.60
   6   6   1  135.49   17.10
   6  -6  -1  164.68   32.80
  -6  -6   1  130.49   14.30
  -6   6  -1  134.19   14.00
   6   6   1  160.98   19.70
  -6  -6   1  148.49   17.10
   6  -6  -1  150.48   15.70
  -6  -6   1  154.48   18.90
   7  -6   1  125.69   17.80
   7  -6   1  103.99   14.40
   7  -6   1  155.48   34.60
  -7  -6  -1  107.99   15.20
  -7  -6  -1   99.59   13.40
   7   6  -1  102.29   15.20
  -7   6   1  128.29   19.50
   7   6  -1  132.89   19.70
  -7   6   1  107.19   13.10
  -7  -6  -1  127.69   21.20
   7   6  -1  128.09   24.70
  -7   6  -1  106.79   14.00
   7  -6  -1  148.19   33.10
  -7   6  -1  123.99   18.80
  -7  -6   1  114.39   15.80
  -7  -6   1  101.49   14.00
   7  -6  -1  111.39   14.10
   7   6   1  133.59   23.40
  -7  -6   1  132.79   20.50
   7   6   1  104.39   15.20
   7  -6  -1  111.09   17.30
   8   6  -1  118.29   28.70
  -8  -6  -1   87.09   19.20
  -8   6   1   86.59   17.10
  -8  -6  -1  106.59   26.20
  -8  -6  -1   97.39   21.20
   8   6  -1   81.09   22.10
   8  -6   1  102.59   30.00
  -8   6   1  159.48   30.40
   8   6  -1   89.39   21.00
  -8   6  -1  123.19   27.20
  -8  -6   1  126.89   35.30
  -8  -6   1   88.49   19.00
  -8  -6   1   92.89   20.50
   8   6   1  107.39   25.20
   8   6   1  112.79   31.70
   8   6   1   89.59   19.30
  -8   6  -1   79.49   17.20
   8  -6  -1   58.79   25.80
   9  -6   1    3.90   20.80
  -9   6   1   49.50   19.40
  -9   6   1    8.80    9.60
  -9  -6  -1    7.10   11.00
   9   6  -1    6.60   12.20
   9   6  -1    0.40   14.30
  -9  -6  -1   13.60   16.60
  -9  -6  -1   10.00   10.60
   9   6  -1   -4.80   12.50
  -9  -6   1    9.50   15.50
   9   6   1    0.80   10.20
   9   6   1   10.60   13.60
   9  -6  -1   10.60   20.40
  -9  -6   1    8.10   10.50
  -9   6  -1    5.40    9.60
  -9  -6   1   10.80   12.10
  -9   6  -1   21.40   16.10
   9   6   1   14.40   17.10
   0   7   1    4.10    8.10
   0   7   1    0.10    4.30
   0  -7   1    0.40    5.90
   0   7   1   -3.90    5.60
   0   7  -1    4.10    4.50
   0   7  -1    1.50    7.60
   0   7  -1    2.10    8.60
   0  -7  -1    6.60    8.70
   0  -7  -1    0.50    4.60
   0  -7  -1    1.70    5.60
   0  -7   1   -2.00    7.10
   0   7   1    1.80    4.00
   0   7   1    5.30    7.90
   0   7  -1    1.20    7.40
   0   7  -1   -1.80    4.10
   0   7   1   -4.00    7.40
   0   7  -1    0.70    6.00
   1   7  -1  573.14   33.50
   1   7  -1  480.95   36.60
   1   7  -1  549.74   35.80
  -1  -7  -1  501.35   37.20
   1   7  -1  534.35   36.70
   1  -7   1  555.74   34.50
   1   7  -1  584.34   40.80
   1  -7   1  614.94   37.30
  -1  -7  -1  600.64   32.90
  -1   7   1  598.94   37.80
  -1   7   1  566.64   32.70
   1   7   1  523.45   37.10
  -1  -7   1  579.84   33.10
   1   7   1  530.35   38.30
   1   7   1  572.74   40.80
  -1  -7   1  553.24   35.50
   1   7   1  566.64   33.00
   1  -7  -1  598.34   37.20
   1  -7  -1  548.95   35.30
  -1   7  -1  538.55   37.90
   1   7   1  540.55   35.90
  -1  -7   1  534.35   35.10
   2   7  -1   12.20    8.00
   2   7  -1   28.50   11.90
   2   7  -1    8.80    9.70
  -2  -7  -1   20.80    6.10
  -2  -7  -1   15.30    6.30
  -2  -7  -1    9.40    9.70
   2   7  -1    4.80    9.90
  -2  -7  -1   22.40    9.20
  -2   7   1   23.50    9.90
   2  -7   1   37.60   12.40
   2   7  -1    4.50    5.20
   2   7   1   15.80   10.90
  -2  -7   1   22.20    6.90
   2   7   1    3.30    7.40
  -2  -7   1   23.80    7.10
   2   7   1   15.80   11.70
  -2  -7   1   16.00    8.00
   2   7   1    6.90    5.80
  -2   7  -1   42.50   12.40
   2   7   1   19.00   11.40
   2  -7  -1   18.30    8.70
   2  -7  -1   14.80    7.50
  -2  -7   1   20.50   10.50
  -3   7   1   23.20   10.40
   3  -7   1   18.00    8.90
  -3  -7  -1   13.40   10.90
   3   7  -1   15.50   11.90
  -3  -7  -1    9.90    6.20
   3   7  -1    7.10    8.50
   3  -7   1   15.10   13.20
   3   7  -1   13.30   12.70
  -3  -7  -1    5.00    6.90
   3   7  -1    9.20   12.50
   3   7   1    3.70   10.70
   3   7   1    5.00   10.60
   3  -7  -1   20.30    9.60
   3   7   1    7.40   12.00
  -3  -7   1    4.70   10.50
   3  -7  -1   17.60   11.50
   3   7   1    5.40    8.90
  -3  -7   1   10.60    7.10
  -3   7  -1   10.00    9.10
  -3  -7   1    1.60    6.10
   4  -7   1   66.89   19.10
   4   7  -1   37.80   15.90
   4  -7   1   67.39   14.80
  -4   7   1   43.30   13.80
   4   7  -1   49.00   16.50
  -4  -7  -1   40.50   10.40
   4   7  -1   36.70   13.60
  -4  -7  -1   75.99   13.10
  -4  -7  -1   44.00   11.10
  -4   7  -1   68.39   16.30
   4   7   1   50.19   15.40
   4   7   1   54.09   17.30
  -4  -7   1   47.80   10.40
   4   7   1   28.60   12.80
  -4  -7   1   41.00   11.20
   4  -7  -1   63.39   16.90
  -4  -7   1   35.40   16.70
   4  -7  -1   52.59   13.10
  -5   7   1  654.23   44.20
   5  -7   1  672.03   42.20
   5   7  -1  637.84   44.60
  -5  -7  -1  589.24   39.90
  -5  -7  -1  697.33   48.80
   5   7  -1  692.83   52.29
   5  -7   1  694.23   46.60
   5   7  -1  614.34   46.20
  -5   7  -1  620.64   43.40
   5   7   1  627.34   50.89
   5  -7  -1  728.73   46.30
   5   7   1  605.54   46.30
   5  -7  -1  647.54   41.80
  -5  -7   1  665.33   42.60
   5   7   1  646.34   44.90
  -5  -7   1  621.54   42.10
  -5  -7   1  628.44   49.70
   6   7  -1   20.60   18.20
   6  -7   1   35.90   15.50
   6  -7   1   34.90   14.00
  -6  -7  -1   34.20   15.30
   6  -7   1   42.90   12.40
   6   7  -1   27.80   11.60
  -6  -7  -1   18.40    9.60
  -6   7   1    3.60   11.70
  -6  -7  -1   13.90    8.00
   6   7  -1   37.60   15.60
  -6  -7   1   38.40   15.00
   6  -7  -1   28.20   16.40
   6   7   1    7.80   13.20
   6  -7  -1   13.60   10.00
  -6   7  -1   19.80   11.70
  -6  -7   1   24.90    8.90
  -6  -7   1   20.50    9.50
   6   7   1   42.90   15.30
   6   7   1   21.80   11.10
   6  -7  -1   30.70   14.20
  -7  -7  -1  115.69   21.10
   7   7  -1  120.89   20.00
   7   7  -1  154.58   28.10
   7  -7   1  101.69   14.10
   7  -7   1  116.09   18.40
  -7   7   1  146.19   21.60
  -7  -7  -1  109.59   15.50
   7   7  -1   92.49   22.60
  -7  -7  -1  141.39   21.30
   7  -7   1  111.39   30.00
   7   7   1  111.79   22.20
  -7  -7   1   95.79   20.10
  -7   7  -1  143.99   20.70
  -7  -7   1  132.49   41.00
   7   7   1  184.58   43.90
   7  -7  -1  109.69   31.10
   7  -7  -1  116.69   19.00
   7   7   1  152.68   31.50
   7  -7  -1  133.39   16.50
  -7  -7   1  113.39   21.20
   8   7  -1   11.60   11.00
  -8  -7  -1    4.80   13.30
  -8  -7  -1    7.30    9.40
   8   7  -1    7.80   16.50
   8   7  -1   10.80   14.50
  -8  -7  -1    3.30    9.20
  -8   7   1   13.10   12.60
   8  -7   1   46.60   19.00
   8  -7   1   18.30   12.40
   8  -7   1   16.80   19.50
   8   7   1    5.20   10.70
  -8  -7   1   20.80   12.30
  -8   7  -1    2.50    7.70
   8  -7  -1   19.10   11.00
  -8  -7   1   28.70   20.10
   8   7   1   14.50   14.70
  -8   7  -1   16.80   16.30
   8   7   1   13.80   17.10
  -8  -7   1   11.80   10.90
   8  -7  -1   37.20   19.60
   0  -8  -1  134.09   15.80
   0   8   1  121.99   15.30
   0  -8  -1   99.89   15.70
   0   8   1  144.69   26.80
   0  -8   1  103.39   12.90
   0  -8   1   87.39   14.50
   0  -8  -1   79.79   12.70
   0   8  -1  105.59   13.30
   0   8  -1  144.79   23.80
   0   8   1  110.69   17.10
   0   8  -1  119.29   17.10
   0  -8   1  131.49   15.20
   0   8   1   83.59   10.40
   0   8  -1  100.19   11.10
   0   8   1  108.59   14.00
   0   8  -1  122.29   15.90
   1   8  -1  535.85   40.40
   1   8  -1  548.55   39.50
  -1  -8  -1  586.24   40.50
  -1  -8  -1  620.24   34.80
   1  -8   1  579.34   37.20
  -1  -8  -1  549.45   37.20
   1  -8   1  590.14   39.90
   1   8  -1  588.54   44.40
   1   8  -1  501.05   39.90
  -1   8   1  552.64   39.80
   1   8  -1  559.54   35.70
   1   8   1  549.85   40.00
   1   8   1  577.44   35.20
   1   8   1  548.55   39.00
  -1  -8   1  619.44   35.40
   1   8   1  604.74   44.30
   1   8   1  528.35   39.90
  -1  -8   1  586.24   37.70
  -1   8  -1  504.75   40.30
   1  -8  -1  550.44   36.80
  -1  -8   1  578.24   39.60
   1  -8  -1  586.14   38.90
  -1   8  -1  674.73   36.60
  -2   8   1  111.39   11.90
  -2  -8  -1  121.39   12.50
  -2  -8  -1  115.39   16.90
  -2  -8  -1  109.99   12.20
  -2   8   1  136.79   16.90
   2  -8   1  123.09   15.50
   2  -8   1  115.69   17.90
   2   8  -1  123.39   18.10
   2   8  -1  130.29   17.20
   2   8  -1  123.79   23.50
   2   8  -1  120.99   19.40
  -2  -8   1  121.19   13.20
   2   8   1  118.69   26.80
  -2  -8   1  126.49   15.70
   2   8   1  121.19   18.40
   2   8   1   95.69   12.60
  -2   8  -1  146.89   17.70
   2   8   1  133.69   22.60
  -2  -8   1  147.59   17.70
   2  -8  -1  152.78   15.50
   2  -8  -1  137.09   17.50
   2   8   1  122.39   17.50
   3   8  -1    7.30   12.40
  -3  -8  -1    0.10    9.90
  -3   8   1    7.60   11.20
   3   8  -1    5.50   10.10
  -3  -8  -1    7.50    7.10
  -3  -8  -1    2.90    6.40
   3  -8   1    8.10   13.40
   3   8  -1    7.40   11.20
   3  -8   1    9.90   10.00
   3   8   1    6.80   10.00
   3   8   1    5.10   11.60
   3   8   1    6.90   12.90
  -3  -8   1    0.70   10.80
  -3  -8   1    2.40    6.80
   3  -8  -1    5.10    8.90
   3  -8  -1   17.70   12.30
  -3   8  -1    9.70    9.70
  -3  -8   1   12.60    7.30
  -4   8   1   61.29   15.50
   4   8  -1   40.50   17.50
   4  -8   1   60.69   14.40
  -4  -8  -1   76.99   23.50
   4   8  -1   87.19   22.60
   4  -8   1   60.09   18.90
  -4  -8  -1   58.49   11.90
   4   8  -1   49.20   15.50
  -4  -8   1   43.70   12.30
   4  -8  -1   66.39   18.70
   4   8   1   37.40   19.10
   4   8   1   67.89   18.00
  -4   8  -1   66.29   15.90
   4  -8  -1   59.89   14.00
   4   8   1   63.39   16.30
  -4  -8   1   32.00   17.40
  -4  -8   1   57.69   11.70
  -5  -8  -1  117.79   16.70
   5   8  -1  149.79   20.30
   5  -8   1  155.48   17.20
   5  -8   1  126.29   20.50
  -5  -8  -1  161.98   21.40
  -5  -8  -1  132.29   16.10
  -5   8   1  145.69   18.80
   5   8  -1  135.49   20.50
   5   8  -1  164.78   25.30
   5  -8  -1  113.69   15.80
   5   8   1  140.39   20.10
   5   8   1  144.29   19.40
  -5  -8   1  130.29   17.70
  -5  -8   1  139.09   16.90
  -5  -8   1  165.28   21.90
  -5   8  -1  151.28   18.90
   5   8   1  140.99   21.50
   5  -8  -1  135.49   20.70
   6   8  -1  109.59   27.00
   6  -8   1  124.09   19.60
   6  -8   1  123.39   16.10
  -6   8   1  116.09   18.10
   6   8  -1  116.29   28.40
  -6  -8  -1  112.69   19.60
   6   8  -1  115.99   24.30
  -6  -8  -1   91.29   14.60
  -6  -8  -1  104.09   20.00
   6  -8  -1  135.79   19.80
   6  -8  -1  108.49   15.40
  -6  -8   1  104.59   20.50
  -6   8  -1  115.39   23.40
   6   8   1  111.99   24.20
   6   8   1  132.49   29.30
  -6  -8   1  102.19   14.40
  -7   8   1    1.50   12.00
  -7  -8  -1   11.90   11.00
  -7  -8  -1    3.80    7.00
   7  -8   1    1.80   11.30
   7   8  -1   12.50   11.80
  -7  -8  -1    7.50   15.20
   7   8  -1    0.90   11.80
   7  -8   1    4.50   14.30
  -7  -8   1    5.30   15.10
   7  -8  -1   14.20   15.30
   7   8   1   -2.70   10.60
  -7  -8   1   16.10   12.50
  -7  -8   1    4.30    9.40
   7   8   1   21.10   18.00
   7  -8  -1    3.60   10.00
  -7   8  -1   14.20   15.70
   7   8   1    8.90   13.10
   0  -9   1    0.10    7.70
   0  -9   1    2.10   12.40
   0   9  -1   -2.50   11.40
   0   9  -1    2.10   10.30
   0  -9  -1    4.90    9.00
   0   9  -1    4.90   10.90
   0   9  -1    4.70   11.10
   0   9   1    4.50    9.40
   0   9   1   -3.50   10.60
   0  -9   1    0.40    7.10
   0   9   1   -3.60    9.40
   0   9  -1    0.30    5.40
   0   9   1   -5.50   10.30
   0  -9  -1    0.20   10.90
   0  -9  -1    3.00    8.20
  -1  -9  -1   73.99   10.70
   1   9  -1   59.59   19.80
   1  -9   1   63.99   17.20
  -1   9   1   85.39   18.10
   1   9  -1   76.89   21.50
  -1   9   1  107.39   27.50
  -1  -9  -1  102.49   20.40
   1  -9   1   47.90   13.90
   1   9  -1   62.09   15.40
  -1  -9  -1   69.89   18.90
   1  -9  -1   88.79   17.80
  -1  -9   1   90.49   23.20
  -1  -9   1   78.69   11.40
   1  -9  -1  108.79   22.20
   1   9   1   52.29   21.20
   1   9   1  111.79   21.90
  -1   9  -1   65.29   18.50
  -1  -9   1   64.79   15.60
   1   9   1   81.09   22.30
   1   9   1   72.49   21.20
   1   9   1   46.90   12.30
   1  -9  -1  101.09   15.40
   2   9  -1   12.20   13.50
   2  -9   1    4.70    9.60
   2   9  -1    4.60   15.10
   2   9  -1    8.10   10.60
  -2  -9  -1    0.00   12.30
   2  -9   1   13.80   12.20
  -2   9   1   12.70   14.90
  -2  -9  -1   15.70   10.60
   2   9  -1    6.50   13.40
  -2  -9  -1    5.80    7.00
   2  -9  -1   20.50    9.90
  -2   9  -1   11.20   12.40
   2   9   1    6.30   13.10
  -2  -9   1   11.20    9.40
   2   9   1   11.10   11.50
  -2  -9   1    6.10   12.90
   2   9   1    3.60    9.70
   2   9   1    3.90   16.20
   2  -9  -1   19.70   12.20
  -2  -9   1    9.40    7.40
   3   9  -1  305.57   31.50
  -3  -9  -1  327.27   24.80
  -3  -9  -1  327.77   31.40
   3   9  -1  359.96   31.40
  -3  -9  -1  296.37   23.60
   3  -9   1  293.17   32.00
   3   9  -1  300.17   30.10
   3  -9   1  299.67   26.20
  -3   9   1  310.47   29.90
   3  -9  -1  243.88   29.80
  -3  -9   1  328.97   27.30
   3   9   1  307.27   34.20
   3  -9  -1  319.27   26.00
  -3   9  -1  339.77   31.70
  -3  -9   1  346.47   31.40
   3   9   1  253.57   28.00
  -3  -9   1  300.67   23.60
  -3  -9   1  326.67   25.10
   3   9   1  250.57   29.90
  -4  -9  -1  125.39   19.80
  -4   9   1   60.49   16.50
   4   9  -1   69.09   21.00
   4   9  -1  109.89   26.50
   4   9  -1  143.39   20.60
  -4  -9  -1   71.79   14.30
   4  -9  -1   71.89   18.90
  -4  -9   1  142.29   39.40
   4  -9  -1   68.69   16.00
  -4  -9   1  110.19   14.20
   4   9   1   61.09   19.80
   4   9   1   74.59   20.80
  -4   9  -1  116.69   17.50
   4   9   1   80.19   25.60
  -4  -9   1  124.39   15.50
   5   9  -1    4.60   13.70
  -5  -9  -1    9.60    8.10
  -5   9   1   17.60   14.60
   5   9  -1    4.00   11.60
  -5  -9  -1   19.20   16.10
   5   9  -1    7.50   18.10
  -5  -9  -1   11.10    9.30
   5  -9   1   -1.50    8.80
   5  -9   1    3.90   11.00
   5   9   1   -5.70    9.80
   5   9   1    8.90   19.90
  -5   9  -1   11.00   13.30
   5  -9  -1   26.60   14.70
   5   9   1    3.80   12.00
  -5  -9   1    0.60    9.00
  -5  -9   1    9.10    9.60
   5  -9  -1   31.30   12.70
  -6  -9  -1   17.80   11.70
  -6  -9  -1   21.50   20.00
   6   9  -1   11.10   14.30
   6  -9   1   31.80   13.20
  -6  -9  -1    8.30   10.50
   6  -9   1   24.70   14.10
  -6   9   1   23.00   15.40
   6   9  -1   18.70   16.10
  -6  -9   1   15.40   10.70
  -6  -9   1   35.70   22.90
   6   9   1   24.50   20.50
   6  -9  -1   25.60   14.40
  -6  -9   1   11.90   12.40
   6   9   1   25.50   14.70
   6  -9  -1   30.20   13.10
  -6   9  -1   29.30   16.50
   6   9   1    9.60   17.10
   0  10  -1  218.78   25.80
   0  10   1  245.28   26.40
   0 -10   1  193.58   25.30
   0 -10  -1  197.38   22.20
   0  10   1  197.58   48.70
   0  10   1  196.58   24.90
   0 -10  -1  204.18   22.80
   0  10  -1  164.78   39.00
   0  10   1  182.18   24.00
   0 -10  -1  191.58   25.50
   0  10  -1  191.78   23.40
   0  10  -1  238.18   29.50
   0 -10   1  177.88   20.80
   0 -10   1  187.58   23.30
   1  10  -1   37.20   21.90
  -1  10   1   32.90   17.00
  -1  10   1   22.60   18.30
   1  10  -1   20.10   17.20
  -1 -10  -1   15.30   12.30
   1  10  -1    6.40   17.10
   1 -10   1    7.40   10.00
   1  10  -1   18.10   20.10
   1 -10   1   22.20   14.50
   1 -10  -1   52.19   17.50
  -1  10  -1   31.80   13.70
   1 -10  -1   48.90   15.40
   1  10   1   43.20   23.30
  -1 -10   1   29.70   13.70
  -1  10  -1   23.90   15.40
   1  10   1   13.40   21.80
   1  10   1   20.90   14.40
  -1 -10   1   12.70   12.50
   1 -10  -1   20.50   17.40
  -1 -10   1   20.30   22.00
   1  10   1   44.40   20.80
   2 -10   1   37.50   17.80
  -2 -10  -1   11.40    8.70
   2 -10   1    5.50   10.50
   2  10  -1   32.00   17.90
   2  10  -1   17.50   15.40
  -2  10   1   19.30   19.50
  -2 -10  -1   19.40   21.00
   2  10  -1   19.30   18.20
  -2 -10  -1   21.90   14.80
   2  10   1   32.60   19.20
  -2  10  -1   20.50   15.10
   2 -10  -1   23.60   12.50
  -2 -10   1   27.50   10.70
   2  10   1   29.30   19.70
  -2 -10   1   18.50   21.10
   2 -10  -1   20.40   14.10
   2  10   1   14.60   15.60
  -2 -10   1    9.80   11.40
   3  10  -1  191.68   27.30
   3 -10   1  207.08   21.60
  -3 -10  -1  220.58   23.80
  -3 -10  -1  206.28   21.30
  -3  10   1  222.28   29.60
   3  10  -1  254.37   31.20
   3 -10   1  249.48   43.10
  -3 -10  -1  210.08   33.00
   3 -10  -1  189.08   21.50
   3 -10  -1  196.38   30.20
  -3 -10   1  218.98   25.20
  -3 -10   1  216.48   21.80
   3  10   1  248.18   28.30
  -3  10  -1  229.58   28.90
  -3 -10   1  234.88   32.20
   3  10   1  196.38   26.60
   3  10   1  192.48   28.20
   4  10  -1   30.40   18.20
  -4 -10  -1   91.29   13.90
  -4  10   1   53.49   17.90
   4  10  -1   47.60   27.10
  -4 -10  -1   53.99   21.60
   4  10  -1  111.19   27.70
  -4 -10  -1   47.60   14.20
   4 -10   1   80.69   18.50
   4 -10   1   85.49   26.10
  -4 -10   1   53.39   27.60
  -4  10  -1   73.99   21.80
   4  10   1   47.80   19.00
   4 -10  -1   34.90   12.50
  -4 -10   1   64.09   15.90
   4  10   1   50.19   18.30
  -4 -10   1   40.60   15.70
  -4 -10   1   45.50   16.20
   4 -10  -1   73.69   21.90
   4  10   1   38.70   26.20
  -5 -10  -1    2.80    9.90
  -5  10   1    5.80   13.60
   5  10  -1   14.70   19.90
   5  10  -1   25.00   21.60
  -5 -10  -1   15.90   13.50
  -5 -10  -1   18.40   21.70
   5 -10   1    7.50   17.60
   5 -10   1   10.80   10.80
  -5  10  -1   19.20   16.80
   5  10   1   19.30   20.20
  -5 -10   1    6.40   12.10
  -5 -10   1   22.70   12.20
   5 -10  -1   10.10   12.10
   5 -10  -1    9.70   17.00
   5  10   1   10.80   17.20
   5  10   1   19.20   19.60
   0 -11   1    1.60    8.60
   0  11   1    1.50   17.90
   0  11   1   -4.00   13.50
   0 -11   1   -3.00   17.10
   0 -11  -1   -7.40   10.80
   0 -11  -1   -0.70    9.50
   0 -11   1    1.80   11.20
   0  11   1   -7.20   15.20
   0  11  -1   24.70   24.10
   0  11  -1   18.90   20.10
   0  11  -1   -3.40   17.40
  -1  11   1   17.70   18.50
   1  11  -1   47.90   21.70
   1 -11   1   35.90   15.30
  -1 -11  -1   65.89   20.80
  -1 -11  -1   53.89   19.60
   1  11  -1   19.90   21.10
   1 -11   1   49.60   17.70
  -1  11   1   23.50   18.20
   1  11   1   38.20   21.20
   1 -11  -1   33.90   13.70
  -1  11  -1   15.20   18.90
  -1  11  -1   14.20   16.00
  -1 -11   1   35.90   15.00
   1  11   1   24.80   23.80
  -1 -11   1   36.20   28.00
   1  11   1   43.50   24.00
   1 -11  -1   65.29   19.80
  -1 -11   1   31.60   14.20
   2  11  -1   78.59   28.70
   2 -11   1   81.29   19.30
   2  11  -1  111.29   30.80
  -2 -11  -1   47.70   12.50
  -2 -11  -1   33.50   14.60
   2 -11   1   89.19   26.00
   2  11  -1  113.99   29.80
  -2  11   1   68.29   26.50
  -2 -11   1  118.79   35.90
  -2 -11   1   81.69   23.80
   2  11   1   72.59   30.30
  -2  11  -1   73.69   26.10
   2  11   1   67.19   22.30
  -2  11  -1  100.19   25.00
   2 -11  -1   95.99   25.30
  -3 -11  -1   25.20   12.40
  -3 -11  -1   19.20   16.20
   3 -11   1   12.70   15.20
   3  11  -1   44.30   23.40
   3 -11   1    9.80   20.30
   3  11  -1    4.70   19.00
  -3  11   1   11.30   17.60
  -3 -11  -1   20.70   27.30
   3  11  -1    7.50   19.10
  -3 -11   1   12.20   13.40
   3  11   1   24.50   24.70
   3 -11  -1   16.30   20.50
   3  11   1   22.80   20.70
   3  11   1    3.60   18.70
  -3 -11   1   20.90   11.80
  -3 -11   1   24.00   20.60
  -3  11  -1   13.60   19.20
   3 -11  -1   19.30   13.50
  -1   0  -2   26.20    4.70
   1   0  -2   27.10    4.40
  -1   0   2   19.80    3.10
  -1   0  -2   26.80    4.80
   1   0   2   19.90    3.20
  -1   0   2   27.00    4.30
   1   0   2   19.60    3.60
  -1   0  -2   25.50    4.00
  -1   0  -2   23.30    3.20
   1   0  -2   27.60    4.30
  -1   0  -2   15.80    3.50
  -1   0   2   22.10    4.30
  -1   0   2   31.40    4.40
   1   0  -2   22.30    3.30
   1   0  -2   26.20    4.40
   1   0   2   21.30    4.80
   1   0  -2   15.30    2.20
   1   0   2   22.40    4.50
  -1   0   2   21.90    2.90
  -2   0  -2  176.68   10.40
  -2   0  -2  164.18   11.20
   2   0   2  175.78   11.40
  -2   0  -2  171.48   11.00
  -2   0   2  184.88   11.10
   2   0  -2  184.88   11.20
  -2   0  -2  163.68   10.70
  -2   0   2  157.98   10.50
  -2   0   2  153.28   10.50
   2   0  -2  154.38   10.40
  -2   0   2  160.38   10.30
   2   0   2  155.68   10.90
   2   0  -2  148.19   10.30
   2   0   2  159.18   10.90
   2   0   2  169.08   10.60
  -2   0  -2  177.18   11.60
   3   0  -2 1869.71   85.59
   3   0   2 1646.34   84.09
   3   0  -2 1692.83   83.79
   3   0  -2 1567.14   83.59
  -3   0   2 1904.01   85.39
  -3   0   2 1819.52   85.39
  -3   0  -2 1733.53   84.09
  -3   0  -2 1851.61   84.99
  -3   0   2 1646.14   83.99
   3   0   2 1654.03   84.39
  -3   0  -2 1821.72   86.09
  -3   0   2 1587.64   83.49
  -3   0  -2 1689.93   84.69
  -3   0   2 1769.72   83.49
   3   0   2 1798.12   85.59
  -3   0  -2 1771.62   84.09
  -4   0  -2 1344.07   64.89
   4   0   2 1205.08   63.39
  -4   0  -2 1266.67   63.79
  -4   0   2 1381.36   65.29
   4   0  -2 1178.88   62.89
  -4   0  -2 1237.28   63.09
   4   0  -2 1172.08   63.29
  -4   0   2 1220.18   63.99
  -4   0   2 1319.17   65.19
  -4   0   2 1169.28   62.89
  -4   0  -2 1237.68   64.29
   4   0   2 1187.28   63.69
  -4   0  -2 1344.97   66.29
  -4   0   2 1244.18   62.59
  -4   0   2 1328.67   61.79
   4   0   2 1321.87   65.49
   4   0  -2 1383.96   65.69
   5   0   2  346.97   22.50
  -5   0   2  313.27   21.30
  -5   0   2  335.87   22.50
   5   0  -2  351.06   25.00
   5   0  -2  364.26   23.70
   5   0   2  382.16   25.60
  -5   0   2  362.26   20.10
  -5   0  -2  335.37   22.80
  -5   0  -2  336.77   21.40
   5   0  -2  348.67   22.30
  -5   0   2  360.46   23.50
   5   0   2  364.86   23.90
  -5   0  -2  370.26   24.60
   5   0  -2  299.27   21.20
  -5   0   2  340.97   23.00
  -5   0  -2  350.26   22.30
   6   0  -2  241.58   21.90
  -6   0   2  237.58   16.00
  -6   0  -2  233.38   17.40
   6   0   2  235.88   21.70
  -6   0   2  245.68   19.90
  -6   0   2  233.98   17.10
   6   0  -2  246.98   19.50
   6   0  -2  209.48   17.50
   6   0   2  244.58   19.30
  -6   0   2  239.18   19.70
  -6   0  -2  271.27   17.30
  -6   0  -2  264.47   21.00
   6   0  -2  247.68   19.10
  -6   0  -2  248.78   19.80
  -6   0   2  220.48   18.20
   6   0   2  234.18   19.70
  -6   0  -2  257.67   19.00
   6   0   2  225.08   17.80
  -6   0   2  262.87   20.10
  -7   0   2   92.09   15.00
  -7   0  -2   56.49    8.30
  -7   0  -2   67.19   15.20
  -7   0   2   56.59   14.30
   7   0  -2   71.59   18.90
   7   0   2   74.79   10.20
  -7   0  -2   73.79   12.10
   7   0  -2   75.09   10.80
  -7   0   2  115.29   19.00
  -7   0   2   55.59    7.30
   7   0   2   82.49   18.80
  -7   0   2   82.59   17.00
   8   0   2   26.60   15.10
   8   0  -2   30.00   12.30
   8   0  -2   30.70   14.50
  -8   0   2   20.60    7.20
  -8   0   2   23.80   10.10
   8   0   2   35.70   12.10
  -8   0  -2   16.90   10.10
  -8   0   2   35.00   13.40
  -8   0  -2   12.70   11.80
  -8   0   2   25.50   13.40
  -9   0   2  109.49   25.50
  -9   0   2  109.39   11.60
   9   0  -2  168.48   32.00
  -9   0   2  120.39   16.20
  -9   0  -2  117.29   23.10
   9   0   2  121.89   26.90
 -10   0  -2  477.45   38.60
 -10   0  -2  440.96   30.50
  10   0   2  426.86   41.00
 -10   0   2  463.05   36.70
  10   0  -2  397.56   40.90
 -10   0   2  471.65   34.60
   0  -1   2    2.20    1.90
   0   1  -2   -0.20    1.30
   0   1  -2   -0.20    1.30
   0  -1  -2    0.20    2.50
   0  -1   2    1.60    2.20
   0   1   2    4.30    2.60
   0  -1  -2    1.50    3.20
   0   1   2    1.10    3.10
   0  -1  -2    1.60    1.70
   0  -1   2    0.00    1.40
   0   1  -2    2.90    2.10
   0   1   2    0.40    2.40
   0  -1  -2    4.70    3.60
   0   1   2    1.70    3.30
   0   1   2    2.00    1.80
   0  -1   2    1.80    1.80
   0   1  -2   -1.40    2.10
   0   1  -2   -0.20    1.60
   0  -1  -2    2.00    2.20
   0  -1   2    1.00    2.20
  -1  -1  -2   30.80    5.30
   1   1  -2   31.50    4.20
   1  -1   2   36.30    5.20
   1  -1   2   32.00    3.70
  -1  -1  -2   34.80    5.40
  -1  -1  -2   32.60    3.80
  -1  -1  -2   47.20    5.90
   1   1  -2   33.70    3.80
  -1   1   2   54.39    8.20
   1   1  -2   30.30    3.40
   1  -1   2   36.80    6.50
   1   1  -2   29.60    4.40
   1   1  -2   32.40    4.20
   1   1  -2   28.50    4.50
  -1  -1  -2   31.40    4.20
  -1  -1  -2   32.10    4.10
   1   1   2   35.00    5.30
   1  -1  -2   42.90    7.80
  -1   1  -2   42.80    7.00
  -1  -1   2   27.70    3.70
   1   1   2   30.00    3.90
  -1   1  -2   31.40    3.60
   1   1   2   29.80    3.80
   1  -1  -2   29.50    3.10
  -1  -1   2   31.80    4.60
  -1  -1   2   30.50    4.60
  -1  -1   2   29.40    3.30
  -1   1  -2   45.90    7.00
  -1  -1   2   29.80    4.10
   1   1   2   33.20    5.20
  -1  -1   2   30.10    4.20
   1   1   2   33.00    4.30
   1   1   2   33.30    4.40
  -2   1   2  291.47   16.10
   2   1  -2  351.36   18.50
   2   1  -2  307.67   18.20
  -2   1   2  299.57   17.50
   2   1  -2  321.27   18.40
  -2   1   2  288.07   17.00
   2   1  -2  331.17   18.40
  -2  -1  -2  337.77   17.80
  -2  -1  -2  309.67   17.20
  -2  -1  -2  344.17   17.90
  -2  -1  -2  300.87   18.50
  -2   1   2  276.07   19.20
  -2  -1  -2  326.27   19.40
   2  -1   2  301.67   18.60
   2  -1   2  306.07   17.30
   2   1  -2  354.36   17.90
  -2  -1  -2  328.67   19.10
   2  -1   2  268.47   17.70
   2  -1   2  279.27   19.20
  -2  -1   2  350.56   18.50
  -2   1  -2  282.77   18.40
  -2  -1   2  337.97   18.40
  -2  -1   2  365.46   18.60
  -2   1  -2  310.87   18.60
  -2  -1   2  325.87   18.60
   2   1   2  298.87   18.30
   2   1   2  345.77   17.80
  -2   1  -2  273.67   17.90
   2  -1  -2  297.17   17.10
  -2   1  -2  308.77   17.00
   2  -1  -2  290.87   20.00
   2   1   2  324.87   19.20
   2   1   2  294.57   18.80
   2  -1  -2  292.87   16.20
   2   1   2  313.87   17.30
   2   1   2  357.96   18.10
  -2  -1   2  318.57   17.60
   3  -1   2  107.39   10.00
   3   1  -2  118.79   10.70
  -3  -1  -2  111.79   10.70
   3   1  -2  128.49    9.80
   3   1  -2  117.59    8.70
   3  -1   2  123.39   10.80
  -3   1   2  125.79   10.10
  -3   1   2  119.29    9.80
  -3  -1  -2  117.69    9.10
  -3  -1  -2  162.18   11.70
  -3  -1  -2  164.28   12.40
   3   1  -2  136.79   10.80
  -3  -1  -2  158.98   10.40
   3  -1   2   97.59   11.60
   3   1  -2  135.49   10.90
   3   1   2  147.99   10.90
  -3  -1   2  131.19    9.10
   3   1   2  107.89   10.30
   3   1   2  149.99   11.80
   3   1   2  118.09    9.20
  -3  -1   2  155.48   11.70
   3  -1  -2  124.79   12.50
   3  -1  -2  108.99    9.50
   3   1   2  141.59   11.60
  -3   1  -2  126.39   10.60
  -3  -1   2  142.89   10.10
  -3  -1   2  140.09   10.90
  -3  -1   2  157.28   11.20
  -3   1  -2  126.89   10.70
  -3   1  -2  129.89    9.10
   4  -1   2  905.81   46.00
   4  -1   2  851.71   48.00
  -4  -1  -2  815.82   45.30
   4   1  -2  801.82   45.20
   4   1  -2  792.72   43.20
   4   1  -2  862.11   46.20
  -4   1   2  928.41   45.60
  -4  -1  -2  862.81   46.70
  -4  -1  -2  850.01   44.10
  -4  -1  -2  763.42   45.80
   4   1  -2  858.21   42.90
  -4   1   2  877.81   45.10
  -4  -1  -2  858.21   43.30
  -4  -1  -2  783.92   44.20
   4   1  -2  769.02   44.50
  -4  -1   2  901.91   46.20
   4  -1  -2  940.61   49.10
  -4  -1   2  813.52   45.30
   4   1   2  831.12   45.00
  -4  -1   2  882.11   43.10
   4   1   2  813.92   45.50
   4   1   2  799.62   45.60
  -4  -1   2  817.52   43.90
   4  -1  -2  842.92   45.00
  -4  -1   2  784.02   44.40
  -4   1  -2  893.61   46.00
  -4   1  -2  923.71   43.40
   4   1   2  848.12   46.30
  -4  -1   2  812.52   45.70
  -4   1  -2  888.71   46.20
  -4   1  -2  859.91   44.50
  -5  -1  -2  159.88   12.70
  -5  -1  -2  136.49   11.00
   5  -1   2  116.59   14.90
  -5   1   2  117.09   14.10
  -5   1   2  136.09   10.00
  -5  -1  -2  143.89   13.80
  -5   1   2  143.39   13.00
   5   1  -2  128.29   12.40
   5   1  -2  147.29   13.00
   5   1  -2  154.68   13.90
  -5  -1  -2  155.68   12.20
  -5   1   2  155.08   13.60
  -5  -1  -2  144.39   13.00
  -5  -1  -2  140.59   13.80
   5   1   2  160.48   13.60
  -5   1  -2  156.58   14.10
  -5  -1   2  140.39   13.40
   5  -1  -2  137.39   12.60
   5   1   2  152.88   13.60
   5   1   2  146.69   13.50
  -5  -1   2  138.09   11.90
  -5  -1   2  152.68   13.30
  -5  -1   2  153.08   11.10
  -5   1  -2  141.79   11.00
  -5   1  -2  134.19   12.20
   5   1   2  144.19   13.20
  -5  -1   2  125.19   12.30
  -5  -1   2  150.48   14.00
   5  -1  -2  140.89   15.80
   6   1  -2  626.24   40.30
  -6  -1  -2  743.03   39.00
   6  -1   2  658.43   44.70
  -6  -1  -2  747.93   40.60
  -6  -1  -2  659.13   40.40
  -6   1   2  721.73   37.30
   6  -1   2  687.43   41.90
  -6  -1  -2  681.73   41.00
  -6   1   2  725.53   36.90
  -6   1   2  688.03   41.90
  -6  -1  -2  731.03   43.90
  -6  -1  -2  695.23   42.70
  -6   1   2  735.63   42.00
   6   1   2  651.73   41.10
  -6  -1   2  655.43   40.40
  -6   1  -2  768.62   43.40
  -6  -1   2  725.03   40.30
  -6  -1   2  715.23   43.50
  -6   1  -2  657.13   40.30
   6  -1  -2  712.73   42.00
  -6   1  -2  691.13   38.20
   6  -1  -2  716.83   45.80
  -6  -1   2  722.63   38.40
  -7  -1  -2   51.79   12.10
   7  -1   2   64.19   15.70
   7   1  -2   22.20    9.60
  -7  -1  -2   56.99   13.40
  -7  -1  -2   76.99   17.20
  -7  -1   2   13.40   10.60
  -7   1  -2   31.10    8.00
   7  -1  -2   37.20   12.40
  -7   1  -2   43.10   10.90
  -8   1   2  240.18   16.80
  -8   1   2  246.88   22.10
  -8  -1  -2  239.08   21.70
  -8  -1  -2  235.08   23.60
   8  -1   2  209.38   25.90
   8   1  -2  253.47   21.80
  -8  -1  -2  191.98   22.80
  -8   1  -2  264.77   24.00
  -8  -1   2  250.07   22.40
  -8  -1   2  224.58   17.80
  -8  -1   2  182.38   22.70
   8   1   2  194.18   23.40
  -8  -1   2  260.97   22.50
   8   1   2  244.88   22.30
   8  -1  -2  239.28   27.00
  -9   1   2    6.10    7.40
  -9   1   2    4.80    7.50
  -9  -1  -2   39.60   15.80
  -9  -1  -2   22.70   10.70
  -9  -1  -2    8.00   16.70
   9  -1   2   22.30   15.10
   9   1  -2   22.70   13.70
   9   1  -2   14.80   13.10
  -9  -1  -2   19.50    8.70
  -9  -1   2    8.80    9.30
   9  -1  -2   34.40   15.70
  -9  -1   2    4.30    6.20
  -9  -1   2   14.20   13.20
   9   1   2   18.70   11.90
  -9   1  -2    1.60    7.60
  -9  -1   2    1.80   12.80
   9   1   2   23.90   15.20
 -10   1   2   35.10   14.10
 -10   1   2   49.20   11.80
 -10  -1  -2   37.60   12.20
  10   1  -2   44.50   20.60
 -10  -1  -2   21.70   13.40
  10   1  -2   70.29   20.80
 -10  -1  -2   47.00   17.20
  10  -1   2   46.00   20.00
 -10  -1   2   94.99   25.50
  10   1   2   28.90   16.70
  10   1   2   53.99   17.40
 -10  -1   2   39.40   14.90
 -10   1  -2   46.30   15.00
 -10  -1   2   15.50   10.40
  10  -1  -2   52.49   20.50
   0  -2   2   69.49    6.30
   0   2   2   66.09    5.40
   0   2  -2   63.59    6.00
   0  -2  -2   66.99    5.20
   0   2   2   65.89    7.20
   0   2   2   65.79    7.60
   0   2  -2   72.99    5.60
   0   2   2   70.59    7.00
   0   2  -2   66.39    6.10
   0  -2   2   70.99    5.80
   0  -2   2   69.89    6.20
   0  -2   2   77.99    5.90
   0   2   2   75.19    6.80
   0  -2  -2   67.19    6.40
   0  -2   2   74.19    6.30
   0   2  -2   71.69    6.30
   0  -2  -2   59.39    7.50
   0  -2  -2   66.49    7.40
   0  -2  -2   62.09    6.60
   1  -2   2  843.02   42.20
   1  -2   2  849.02   41.00
   1   2  -2  727.33   40.00
  -1   2   2  743.63   42.10
  -1  -2  -2  824.02   41.90
   1   2  -2  783.72   39.60
   1  -2   2  820.62   39.40
   1   2  -2  775.42   39.80
  -1   2   2  828.82   41.00
   1   2  -2  783.02   39.60
   1  -2   2  810.62   39.30
   1   2  -2  821.92   38.90
  -1  -2  -2  823.82   39.30
  -1  -2  -2  736.33   41.00
  -1  -2  -2  797.52   39.90
  -1  -2  -2  814.02   39.60
   1   2  -2  760.52   40.30
  -1  -2   2  747.23   40.00
   1   2   2  764.32   41.40
   1  -2  -2  784.22   42.80
  -1   2  -2  787.72   42.10
  -1   2  -2  687.13   39.00
  -1  -2   2  866.61   38.80
   1  -2  -2  807.22   40.90
   1  -2  -2  790.22   38.90
  -1  -2   2  744.33   39.60
   1   2   2  752.72   41.30
  -1  -2   2  800.82   39.50
  -1   2  -2  854.31   40.50
  -1   2  -2  782.62   39.10
   1  -2  -2  830.22   39.60
  -1  -2   2  808.22   39.60
   1   2   2  809.72   40.10
   1   2   2  784.62   39.60
   1   2   2  759.32   39.20
   1   2   2  815.12   40.30
   2  -2   2 3333.57  155.08
  -2  -2  -2 3135.29  155.68
  -2  -2  -2 3367.66  156.18
   2   2  -2 3374.26  155.78
   2   2  -2 3411.36  156.38
  -2  -2  -2 3312.57  157.68
  -2   2   2 3281.77  156.08
   2  -2   2 3094.89  157.18
   2   2  -2 3191.88  156.88
   2   2  -2 3183.88  156.48
  -2  -2  -2 3420.16  156.78
  -2   2   2 3196.78  154.28
   2   2  -2 3302.37  156.48
   2  -2   2 3425.36  158.68
  -2  -2  -2 3502.55  155.48
  -2  -2  -2 3229.78  158.08
  -2   2   2 3154.78  157.48
  -2   2   2 3304.17  158.98
   2  -2  -2 2948.21  158.68
   2  -2  -2 3477.55  156.08
  -2  -2   2 3430.86  155.98
  -2  -2   2 3417.06  154.78
  -2   2  -2 3169.18  157.58
  -2  -2   2 3257.57  157.38
   2   2   2 3384.56  156.28
   2   2   2 3299.87  157.88
  -2   2  -2 3471.25  156.18
   2   2   2 3058.99  157.58
  -2  -2   2 3471.45  156.38
   2   2   2 3507.75  156.28
  -2  -2   2 3195.38  156.48
   2  -2  -2 3300.37  154.48
  -2  -2   2 3263.07  156.08
  -2   2  -2 3234.58  155.68
   2   2   2 3243.58  156.58
  -2   2  -2 3232.78  154.98
  -2   2  -2 3088.79  158.08
   2   2   2 3334.47  155.48
  -3  -2  -2  706.73   39.30
   3  -2   2  802.52   41.20
   3   2  -2  687.33   40.30
   3   2  -2  736.03   38.20
  -3   2   2  774.82   37.70
  -3  -2  -2  734.93   39.40
  -3  -2  -2  694.83   41.40
   3  -2   2  812.42   43.60
   3   2  -2  714.93   38.90
   3  -2   2  829.92   38.80
   3   2  -2  718.73   39.90
  -3  -2  -2  760.92   38.60
   3   2  -2  721.33   40.40
   3   2  -2  698.53   40.10
  -3   2   2  723.73   39.90
  -3  -2  -2  731.33   40.90
  -3   2   2  695.23   41.90
  -3  -2  -2  759.12   40.90
  -3   2   2  787.62   38.60
   3  -2  -2  795.72   38.50
  -3  -2   2  757.22   39.40
  -3  -2   2  685.43   39.80
   3   2   2  738.43   38.70
   3   2   2  709.83   40.40
  -3  -2   2  684.83   39.40
   3  -2  -2  708.23   43.30
   3   2   2  757.92   39.30
   3   2   2  734.33   39.70
  -3   2  -2  793.42   41.40
   3   2   2  682.43   41.00
  -3   2  -2  798.42   38.60
   3  -2  -2  813.32   38.00
  -3  -2   2  740.73   38.10
   3   2   2  710.33   41.00
   3  -2  -2  806.42   39.50
  -3  -2   2  693.13   40.60
  -3   2  -2  807.82   42.10
  -3   2  -2  803.82   40.00
  -3  -2   2  756.42   40.10
  -4   2   2   15.00    5.80
  -4  -2  -2    8.30    4.70
  -4   2   2    7.70    4.10
   4  -2   2    6.60    5.80
  -4  -2  -2   15.20    9.00
   4   2  -2    7.00    6.80
   4   2  -2    9.10    5.40
  -4  -2  -2    8.00    5.70
  -4  -2  -2    4.80    4.80
   4   2  -2    7.70    6.60
   4  -2   2    8.20    4.70
   4   2  -2   13.00    7.30
   4   2  -2    5.80    3.90
  -4  -2  -2   12.30    7.30
  -4  -2  -2    9.00    5.60
  -4   2   2   20.40    8.30
   4  -2   2    5.60    6.90
   4   2  -2    3.40    4.30
  -4   2   2    8.50    4.10
   4   2   2    5.50    4.60
   4   2   2    2.40    4.40
  -4   2  -2    6.80    6.50
   4  -2  -2   17.60    5.30
  -4   2  -2    9.00    5.20
  -4  -2   2    8.20    7.50
  -4  -2   2   13.20    6.00
  -4  -2   2   11.70    6.60
  -4  -2   2    5.20    6.30
   4  -2  -2    9.40    4.10
   4  -2  -2   10.70    8.60
  -4   2  -2   18.60    7.00
   4   2   2    9.10    6.40
  -4  -2   2    7.10    4.90
   4   2   2    7.60    4.70
   4   2   2   13.00    7.30
  -4  -2   2    9.60    4.50
   4   2   2   11.60    7.80
  -4   2  -2    5.60    4.30
  -5  -2  -2  384.26   26.40
   5   2  -2  322.77   24.00
   5   2  -2  362.66   22.00
   5   2  -2  350.46   25.00
  -5  -2  -2  368.36   25.40
   5  -2   2  378.36   24.00
   5  -2   2  359.86   27.90
   5   2  -2  332.77   23.80
   5   2  -2  336.17   24.60
   5   2  -2  339.87   22.30
  -5   2   2  367.86   20.90
  -5  -2  -2  347.17   23.80
  -5  -2  -2  339.57   22.90
  -5   2   2  355.56   23.20
  -5  -2  -2  376.26   22.40
  -5  -2  -2  340.87   24.50
  -5   2  -2  388.06   24.80
   5   2   2  357.26   22.20
   5   2   2  351.36   24.80
   5   2   2  363.36   22.50
   5   2   2  326.67   23.70
   5   2   2  356.96   25.40
  -5  -2   2  345.17   25.60
  -5  -2   2  325.57   23.70
   5  -2  -2  382.76   23.40
  -5  -2   2  357.96   21.70
   5   2   2  344.87   25.00
  -5  -2   2  372.16   24.30
  -5   2  -2  350.96   21.60
  -5  -2   2  376.56   23.80
   5  -2  -2  369.86   28.80
  -5  -2   2  370.66   24.70
  -6  -2  -2   76.69   11.30
   6   2  -2   80.89   11.40
   6  -2   2  114.59   22.80
  -6   2   2   92.79    8.50
  -6  -2  -2   71.59   11.10
  -6  -2  -2   94.59   13.60
  -6   2   2   84.99   10.70
   6   2  -2   77.69    9.90
  -6  -2  -2  123.79   27.00
   6   2  -2   77.79    8.90
   6  -2   2   73.49   10.00
  -6  -2   2   79.89   12.70
  -6   2  -2   86.19    8.80
  -6  -2   2   77.69   11.60
   6   2   2   86.69   10.00
   6  -2  -2  122.69   23.80
  -6  -2   2   84.39   11.20
   6  -2  -2   77.19    9.80
  -6   2  -2   89.79   10.30
   6   2   2   83.49   11.60
   6   2   2   83.89   11.60
  -6  -2   2   68.09    8.60
  -6   2  -2   76.39   11.00
  -7   2   2    4.80    6.20
   7   2  -2    5.30    9.30
  -7  -2  -2   -1.00    7.20
  -7  -2  -2    4.90    6.90
   7  -2   2    6.20   10.10
  -7  -2  -2    0.80    9.70
  -7  -2   2    7.90    6.90
  -7  -2   2    4.10    8.70
   7   2   2    1.10    8.90
   7  -2  -2   11.60   11.00
  -7  -2   2    1.80    9.70
  -7  -2   2   10.70    6.40
  -7   2  -2   -1.20    5.30
   8  -2   2  428.96   36.50
  -8   2   2  383.66   24.00
  -8  -2  -2  358.36   29.90
   8   2  -2  404.66   30.80
  -8   2   2  406.36   29.80
  -8  -2  -2  384.76   32.70
  -8  -2  -2  430.96   27.50
  -8  -2  -2  330.77   32.80
  -8   2   2  383.96   25.50
  -8  -2   2  377.66   25.90
   8   2   2  379.56   31.00
  -8  -2   2  401.46   30.80
   8  -2  -2  352.76   35.60
  -8  -2   2  306.97   33.90
  -8  -2   2  405.96   32.50
  -8   2  -2  442.26   32.60
  -9  -2  -2  243.48   21.90
  -9   2   2  233.28   17.90
  -9   2   2  241.38   23.40
   9   2  -2  261.37   25.60
   9  -2   2  234.98   29.30
   9   2  -2  252.97   26.20
  -9  -2  -2  271.27   25.40
  -9  -2  -2  244.48   25.40
  -9  -2   2  249.28   30.00
   9   2   2  244.78   25.60
  -9   2  -2  274.47   26.20
   9  -2  -2  245.48   30.80
  -9  -2   2  263.67   27.40
  -9  -2   2  258.77   22.20
  -9  -2   2  225.58   23.80
 -10   2   2    9.00   10.50
  10   2  -2   14.20   16.30
  10   2  -2    3.40   12.50
  10  -2   2    6.30   15.90
 -10  -2  -2   12.00   10.10
 -10  -2  -2    1.00    8.00
 -10  -2  -2   21.40   18.30
 -10   2   2   15.50    9.00
  10  -2  -2   13.70   18.80
 -10  -2   2    5.80   14.80
 -10  -2   2    8.00   10.10
  10   2   2    3.80   13.50
 -10  -2   2   12.80   10.60
 -10   2  -2   13.10   11.50
  10   2   2    7.60   14.50
   0  -3  -2    7.60    4.90
   0   3  -2    3.20    3.80
   0  -3  -2    0.70    4.00
   0   3   2    8.30    5.30
   0   3   2    1.80    2.40
   0  -3   2    5.00    3.40
   0   3   2    5.90    5.00
   0   3   2    7.30    5.40
   0  -3   2    3.80    4.00
   0  -3   2    5.10    3.10
   0  -3   2    0.40    4.00
   0   3  -2    2.60    2.30
   0   3  -2    0.00    3.80
   0   3  -2    5.60    4.30
   0   3   2   -1.40    3.60
   0  -3   2    2.10    4.00
   0  -3  -2    2.90    5.00
  -1   3   2  626.74   36.50
  -1  -3  -2  640.64   32.10
  -1  -3  -2  628.64   34.70
   1  -3   2  692.73   34.20
  -1  -3  -2  591.34   34.90
   1   3  -2  600.94   33.50
   1   3  -2  640.64   31.80
   1   3  -2  579.24   33.50
  -1  -3  -2  556.94   32.90
   1   3  -2  595.34   32.30
   1  -3   2  659.93   33.00
  -1  -3  -2  624.34   32.90
   1   3  -2  633.54   32.90
   1   3  -2  629.94   33.30
  -1  -3  -2  653.33   32.00
   1  -3   2  616.44   32.30
  -1   3   2  655.93   34.10
  -1  -3   2  576.04   33.00
  -1   3  -2  632.94   32.30
  -1   3  -2  616.74   32.40
   1   3   2  594.54   34.80
   1  -3  -2  639.44   34.10
  -1   3  -2  711.83   32.10
   1  -3  -2  632.94   32.20
  -1   3  -2  595.04   35.90
   1   3   2  616.24   32.20
   1   3   2  590.24   34.50
   1   3   2  625.64   33.80
  -1  -3   2  602.24   32.40
  -1  -3   2  607.24   31.20
   1   3   2  652.83   33.30
   1   3   2  600.74   32.30
  -1  -3   2  579.34   33.70
  -1  -3   2  568.64   33.10
  -1  -3   2  635.24   32.30
   1  -3  -2  640.94   32.80
  -2  -3  -2  220.28   14.80
  -2  -3  -2  211.58   16.20
   2   3  -2  233.78   14.90
  -2  -3  -2  225.08   17.00
  -2  -3  -2  203.78   14.40
   2   3  -2  240.18   15.50
   2  -3   2  159.98   15.90
  -2   3   2  180.08   16.90
  -2  -3  -2  231.08   13.90
   2   3  -2  187.18   14.10
  -2  -3  -2  230.98   15.20
   2   3  -2  233.68   16.10
   2   3  -2  206.58   15.60
   2  -3   2  175.28   17.30
  -2   3   2  164.48   13.20
  -2  -3   2  208.78   14.40
  -2  -3   2  232.98   15.10
   2   3   2  250.07   15.50
   2  -3  -2  175.48   15.00
  -2  -3   2  223.18   15.60
  -2  -3   2  226.38   16.30
   2   3   2  199.38   14.50
  -2  -3   2  238.08   13.50
   2   3   2  208.58   13.80
  -2  -3   2  209.18   14.30
   2   3   2  229.58   16.80
   2   3   2  187.28   15.90
   2   3   2  244.48   15.90
   2  -3  -2  222.18   19.20
  -3  -3  -2   -5.20    4.40
   3   3  -2    6.60    6.50
  -3  -3  -2    1.50    3.50
  -3  -3  -2   -2.50    3.70
   3   3  -2    1.00    3.10
   3  -3   2   -1.20    3.80
  -3  -3  -2    9.30    6.90
   3   3  -2    7.90    5.50
  -3  -3  -2    1.70    3.70
   3  -3   2    1.80    5.60
   3  -3   2    6.20    7.50
  -3   3   2    2.20    4.50
   3   3  -2    6.30    6.20
  -3   3   2    8.60    7.40
   3   3  -2    2.40    3.70
  -3   3   2    2.30    7.30
  -3  -3  -2    0.10    6.00
   3   3  -2   -1.70    4.90
  -3   3   2    0.70    3.40
   3   3   2    5.90    4.80
  -3  -3   2    4.60    4.90
  -3   3  -2    1.50    3.30
  -3  -3   2    0.90    3.70
  -3   3  -2   -0.80    5.70
   3  -3  -2   -2.30    3.10
   3   3   2    0.00    5.40
  -3  -3   2   -0.10    5.10
   3   3   2    7.80    6.30
  -3  -3   2   -0.80    2.80
  -3  -3   2    2.40    6.50
  -3   3  -2   -0.60    3.00
   3  -3  -2    4.00    4.90
  -3   3  -2   12.10    5.90
  -3  -3   2    0.50    3.90
  -3   3  -2    5.90    5.70
   3   3   2    7.80    7.00
   3   3   2   -3.30    2.80
   3   3   2    3.00    3.90
   3  -3  -2   -5.90    6.10
  -4  -3  -2  613.24   37.30
  -4  -3  -2  609.84   34.30
   4   3  -2  604.94   32.60
  -4  -3  -2  564.74   32.50
   4   3  -2  606.14   33.60
   4  -3   2  562.74   32.30
   4   3  -2  636.84   35.20
  -4  -3  -2  533.35   35.50
   4   3  -2  606.44   36.20
   4   3  -2  559.94   34.80
  -4   3   2  520.15   31.10
  -4   3   2  495.15   34.10
   4  -3   2  565.64   38.10
   4  -3   2  587.04   35.50
  -4   3   2  549.25   31.90
   4   3  -2  613.04   35.50
  -4  -3  -2  660.53   35.90
  -4  -3  -2  600.94   34.40
  -4   3   2  472.35   35.60
  -4  -3   2  597.94   34.40
  -4   3  -2  546.65   34.40
   4  -3  -2  506.45   38.20
  -4   3  -2  554.24   33.20
   4   3   2  608.54   33.70
   4  -3  -2  583.24   31.80
   4   3   2  671.83   35.70
  -4  -3   2  650.33   35.10
  -4  -3   2  664.43   32.60
  -4   3  -2  522.25   31.80
  -4  -3   2  626.34   35.40
   4  -3  -2  542.75   31.80
   4   3   2  620.04   36.70
   4   3   2  613.94   33.10
  -4  -3   2  591.24   34.10
   4   3   2  567.84   36.20
   4   3   2  579.74   35.10
   4  -3  -2  560.44   33.60
  -4   3  -2  580.94   36.40
  -4  -3   2  617.94   37.30
   5   3  -2   76.09    8.30
  -5   3   2   58.59    7.00
  -5   3   2   53.49    7.90
  -5   3   2   92.09   12.70
   5   3  -2   63.99   10.20
  -5  -3  -2   87.49   10.60
   5   3  -2   78.19   10.40
   5  -3   2   79.29   13.50
  -5  -3  -2   78.79   11.40
   5  -3   2   64.89   13.40
   5  -3   2   60.89   15.20
   5   3  -2   71.99   14.80
  -5  -3  -2   71.99   10.00
   5   3  -2   80.89   11.00
  -5  -3  -2   83.89   11.10
   5   3  -2   62.79   11.70
   5  -3  -2   63.99   12.50
  -5  -3   2   88.99   12.10
  -5   3  -2   55.59    7.30
   5   3   2   91.19   12.30
   5   3   2   79.59    9.00
  -5  -3   2   81.89   10.40
   5   3   2   81.59   10.00
  -5  -3   2   77.99    9.70
  -5  -3   2   74.69   10.10
   5  -3  -2   64.49   16.90
   5  -3  -2   54.99    7.80
   5   3   2   97.89   11.20
  -5   3  -2   80.89   11.20
   5  -3  -2   52.39    7.30
   5   3   2   81.29   11.00
  -5  -3   2   60.69    9.90
  -5  -3   2   69.69    8.00
  -5   3  -2   63.09    9.20
  -6   3   2  352.96   23.30
   6   3  -2  301.07   22.30
  -6  -3  -2  338.77   28.40
   6   3  -2  302.07   24.90
   6   3  -2  312.17   22.00
   6   3  -2  293.97   24.40
  -6  -3  -2  315.87   25.70
  -6   3   2  317.77   20.70
   6  -3   2  342.67   30.10
  -6  -3  -2  330.47   25.40
   6  -3  -2  259.27   28.10
  -6  -3   2  328.87   21.90
   6  -3  -2  304.07   22.20
  -6  -3   2  321.17   25.40
   6   3   2  320.97   22.70
  -6   3  -2  321.17   21.40
   6   3   2  316.57   24.70
  -6  -3   2  364.66   29.20
  -6  -3   2  305.67   24.60
  -6   3  -2  356.16   25.00
   6   3   2  296.47   22.10
   6   3   2  285.47   24.20
  -7  -3  -2  241.88   25.70
   7  -3   2  238.98   26.00
   7   3  -2  250.37   21.80
  -7  -3  -2  229.88   18.60
   7   3  -2  223.28   18.90
  -7  -3  -2  223.98   22.10
   7   3  -2  230.68   21.40
  -7  -3  -2  199.78   20.90
  -7   3   2  244.38   19.80
  -7   3   2  213.98   17.30
  -7  -3   2  245.78   21.60
  -7  -3   2  230.38   18.20
   7  -3  -2  191.08   25.60
  -7  -3   2  234.08   21.50
  -7   3  -2  243.38   20.80
  -7  -3   2  255.47   26.40
   7   3   2  212.58   18.10
   7   3   2  221.18   21.50
   7  -3  -2  199.88   19.00
   7   3   2  197.58   21.00
  -8  -3  -2   95.89   12.10
   8   3  -2  109.09   15.20
  -8   3   2   89.79   13.00
  -8  -3  -2  138.99   32.70
  -8  -3  -2  107.39   15.70
   8  -3   2   99.39   26.40
  -8  -3  -2  102.69   20.90
   8  -3  -2  103.99   26.10
  -8   3  -2  105.39   19.90
  -8  -3   2  107.39   15.90
  -8  -3   2   91.09   19.30
   8   3   2  108.79   16.40
   8   3   2  101.49   21.10
  -8  -3   2   81.79   11.00
  -9  -3  -2   33.20   16.40
  -9  -3  -2   27.80   10.90
   9  -3   2   55.39   17.50
   9   3  -2   12.90   14.70
  -9  -3  -2   27.60   10.90
  -9   3   2    7.60    8.50
   9  -3  -2   34.20   16.50
   9   3   2   72.19   21.50
  -9  -3   2   17.10    9.80
  -9   3  -2    8.40    9.40
  -9  -3   2   19.80    9.50
  -9  -3   2   47.20   16.80
  10  -3   2   38.80   19.50
 -10  -3  -2   18.60   11.80
  10   3  -2   52.99   20.20
 -10  -3  -2   62.99   22.90
 -10   3   2   35.10   14.40
 -10  -3  -2   46.00   13.10
 -10  -3   2   34.80   18.60
 -10   3  -2   28.90   14.00
 -10  -3   2   22.60   12.20
  10  -3  -2   52.09   21.80
  10   3   2   36.70   21.00
 -10  -3   2   39.80   15.60
   0   4  -2 1499.25   76.99
   0  -4   2 1524.75   77.79
   0  -4   2 1539.15   78.09
   0  -4  -2 1491.25   78.99
   0  -4  -2 1533.45   78.39
   0   4   2 1530.35   78.49
   0   4   2 1586.04   78.79
   0   4   2 1528.25   79.09
   0   4  -2 1563.54   75.99
   0   4   2 1618.24   76.09
   0  -4   2 1483.65   76.79
   0   4  -2 1588.24   78.19
   0   4   2 1618.74   77.19
   0  -4   2 1563.84   76.89
   0  -4  -2 1596.54   78.79
   0   4  -2 1617.24   75.29
   0  -4   2 1768.62   76.69
   0   4  -2 1542.85   77.69
  -1  -4  -2   70.29    8.60
   1   4  -2   71.09    7.30
   1   4  -2   77.89    9.10
  -1  -4  -2   75.19    8.20
   1  -4   2   63.09    8.20
   1   4  -2   65.29    7.90
  -1   4   2   77.69    9.40
  -1  -4  -2   68.59    9.30
  -1  -4  -2   70.69    6.90
   1   4  -2   81.29    9.20
  -1  -4  -2   74.49    6.80
   1  -4   2   69.49    7.70
   1   4  -2   68.09    8.50
   1  -4   2   71.59    8.70
  -1  -4  -2   78.69   10.20
  -1   4   2  111.09   18.70
  -1  -4   2   71.89    9.20
   1   4   2   73.39    8.40
  -1  -4   2   67.29    7.30
   1   4   2   81.19    9.90
  -1  -4   2   64.89    8.30
   1   4   2   78.09    9.60
  -1  -4   2   63.89    6.30
  -1   4  -2   72.79    8.10
  -1   4  -2   83.59    6.90
   1   4   2   69.59    9.60
   1  -4  -2   78.19    7.90
   1   4   2   66.99    7.00
   1  -4  -2   70.39    9.10
  -1  -4   2   62.69    7.50
   1   4   2   71.59    7.10
   1  -4  -2   72.69    8.30
  -1  -4   2   72.39    8.60
  -1   4  -2   87.29   15.80
   2  -4   2    9.40    5.10
   2   4  -2    5.00    4.90
  -2  -4  -2   15.10    6.90
   2   4  -2    4.80    4.00
   2  -4   2   13.40    6.80
   2   4  -2    6.70    6.70
   2   4  -2    9.40    7.00
  -2   4   2   20.10    8.70
  -2  -4  -2   11.80    5.00
   2   4  -2   10.30    4.40
  -2  -4  -2    9.70    8.00
  -2   4   2   21.10    7.80
   2  -4   2   15.20    6.60
   2   4  -2    8.60    6.30
  -2  -4  -2    9.90    7.20
  -2  -4  -2   10.40    5.70
   2   4   2    5.80    6.80
  -2  -4   2   11.20    5.20
  -2   4  -2   21.20    6.20
   2  -4  -2   15.30    6.60
  -2  -4   2   10.40    7.00
  -2   4  -2   15.80    5.50
  -2  -4   2    9.60    7.30
   2  -4  -2   10.50    8.30
  -2   4  -2   16.40    7.90
   2   4   2   12.10    7.30
   2   4   2    9.40    5.80
   2   4   2    9.90    5.00
  -2  -4   2   12.70    6.00
   2   4   2    7.70    4.60
  -2   4  -2   11.50    5.20
   2  -4  -2   24.90    8.20
  -2  -4   2   14.70    6.70
   2   4   2    6.10    6.80
  -2  -4   2   11.60    4.30
   2  -4  -2    9.80    4.90
   3   4  -2  676.23   39.50
   3   4  -2  692.13   39.30
  -3   4   2  707.63   43.90
   3  -4   2  659.13   41.40
  -3  -4  -2  710.93   39.50
  -3  -4  -2  688.73   39.70
  -3   4   2  671.83   38.30
  -3  -4  -2  719.93   41.90
   3  -4   2  749.92   45.10
   3   4  -2  667.53   41.30
  -3  -4  -2  690.13   39.50
  -3  -4  -2  718.33   43.10
   3   4  -2  776.12   40.70
   3   4  -2  695.53   40.70
   3   4  -2  718.43   38.20
   3  -4   2  684.03   37.90
  -3   4   2  682.03   40.90
   3  -4  -2  674.23   44.90
   3   4   2  785.92   41.40
   3  -4  -2  695.63   37.70
  -3  -4   2  718.43   40.90
  -3  -4   2  739.43   37.70
  -3   4  -2  640.94   42.70
   3   4   2  715.63   42.10
   3   4   2  751.52   40.20
  -3   4  -2  675.63   37.90
   3   4   2  664.53   41.90
  -3  -4   2  713.93   39.20
  -3  -4   2  686.53   39.60
   3   4   2  701.63   38.30
   3   4   2  687.63   39.70
   3  -4  -2  710.63   40.30
  -3   4  -2  712.43   38.30
  -3  -4   2  702.23   42.50
  -3  -4   2  719.53   39.30
  -3   4  -2  657.53   38.80
   4   4  -2  511.55   33.90
  -4  -4  -2  519.05   31.60
   4   4  -2  566.34   31.70
  -4  -4  -2  513.85   35.00
  -4   4   2  436.76   32.50
   4   4  -2  548.05   32.80
  -4   4   2  490.45   29.00
  -4  -4  -2  527.35   32.10
   4   4  -2  502.65   30.20
  -4  -4  -2  519.95   34.30
  -4   4   2  468.05   34.60
   4   4  -2  492.95   32.30
   4  -4   2  540.95   37.30
   4  -4   2  490.85   29.80
  -4  -4  -2  526.45   31.70
   4   4  -2  512.45   32.90
   4  -4   2  497.55   33.10
   4   4   2  546.05   31.60
   4   4   2  512.25   34.10
  -4   4  -2  494.95   30.00
  -4   4  -2  467.95   34.30
   4  -4  -2  506.35   31.80
   4   4   2  512.85   34.60
   4  -4  -2  516.55   29.50
  -4   4  -2  481.45   29.60
   4   4   2  504.85   32.20
  -4  -4   2  513.05   34.80
  -4  -4   2  521.65   32.00
  -4   4  -2  471.35   31.00
   4   4   2  477.15   32.00
  -4  -4   2  540.65   31.70
   4   4   2  500.55   30.40
   4  -4  -2  501.85   37.40
  -4  -4   2  525.25   31.60
  -4  -4   2  542.55   29.90
  -4  -4   2  515.85   32.80
   5  -4   2  148.69   16.40
   5   4  -2  147.89   15.40
  -5  -4  -2  133.39   14.40
  -5   4   2  144.99   17.30
   5  -4   2  171.98   19.80
   5   4  -2  151.58   15.70
  -5   4   2  147.39   12.30
  -5  -4  -2  147.69   16.20
  -5   4   2  154.08   12.80
  -5  -4  -2  151.08   17.40
   5   4  -2  150.88   14.60
   5  -4   2  154.28   13.90
  -5   4  -2  154.38   13.20
   5  -4  -2  154.48   13.30
   5   4   2  150.78   17.90
  -5  -4   2  136.39   12.50
   5   4   2  142.99   16.00
  -5  -4   2  181.18   18.50
  -5  -4   2  149.79   14.90
   5  -4  -2  189.28   30.80
  -5  -4   2  137.69   15.20
  -5   4  -2  169.08   14.30
  -5   4  -2  137.89   15.20
   5  -4  -2  160.38   15.10
   5   4   2  158.18   15.00
  -6   4   2  137.69   13.20
  -6  -4  -2  156.18   14.60
   6   4  -2  163.38   15.60
  -6  -4  -2  159.08   21.10
   6  -4   2  137.79   16.90
  -6  -4  -2  163.58   17.70
   6  -4   2  144.49   20.00
  -6  -4  -2  162.08   16.80
  -6   4   2  133.39   18.90
   6   4  -2  166.08   17.60
   6   4  -2  144.89   16.70
   6  -4   2  166.18   15.50
   6  -4  -2  152.08   16.50
   6   4   2  156.28   15.00
   6  -4  -2  150.88   14.10
  -6  -4   2  147.29   17.80
   6  -4  -2  154.98   21.50
  -6  -4   2  148.19   13.90
  -6   4  -2  173.18   18.20
   6   4   2  168.98   18.30
   6   4   2  159.78   17.10
  -6  -4   2  144.79   15.70
   7   4  -2   19.70   13.60
  -7  -4  -2   10.40   10.90
  -7   4   2   55.49   17.70
  -7  -4  -2   26.30   10.40
  -7  -4  -2   18.50    7.70
   7   4  -2   27.70    9.80
   7  -4   2   20.10   11.80
  -7   4   2    8.60    6.90
   7   4  -2   13.20   10.70
   7   4   2   36.70   14.10
  -7   4  -2   38.30   12.40
   7   4   2   27.10    9.00
  -7  -4   2    7.30    6.70
  -7  -4   2   10.60   11.80
   7   4   2   18.40   12.10
   7  -4  -2   25.60   13.50
  -7  -4   2    7.60    7.70
  -7   4  -2   18.00    8.90
   8   4  -2   18.30   14.10
   8   4  -2    8.90   12.20
   8  -4   2   19.90   17.70
  -8  -4  -2   23.40   13.50
  -8   4   2    3.60    7.00
   8   4  -2    5.80    9.50
  -8  -4  -2    4.30    7.30
  -8  -4  -2    1.50    7.60
   8   4   2   16.50   14.80
  -8   4  -2   19.30   10.30
   8   4   2   37.20   13.40
  -8  -4   2    9.80    9.60
  -8   4  -2   60.09   17.40
  -8  -4   2    4.60    6.90
  -8  -4   2    8.30   11.50
   8   4   2    5.00    8.50
   8  -4  -2   17.70   18.20
  -9  -4  -2   88.69   18.30
   9  -4   2  119.39   29.00
  -9  -4  -2   96.39   27.50
   9   4  -2  129.59   20.70
  -9  -4  -2   61.59   17.50
  -9   4   2   87.59   17.80
  -9  -4   2   93.99   20.20
   9  -4  -2   85.29   27.10
  -9   4  -2  161.98   33.60
  -9   4  -2   96.99   20.10
   9   4   2   78.29   24.30
  -9  -4   2  135.59   33.60
  -9  -4   2   93.59   12.90
 -10  -4  -2  134.99   17.30
 -10  -4  -2  170.48   24.20
  10  -4   2  187.98   41.00
 -10  -4  -2  150.48   30.40
 -10   4   2  151.68   19.20
  10   4  -2  149.39   25.30
  10  -4  -2   63.69   29.60
 -10   4  -2  135.49   20.60
  10   4   2  143.99   24.90
 -10  -4   2  137.19   21.70
 -10  -4   2  141.99   24.30
 -10  -4   2  134.19   17.00
 -10   4  -2  245.08   44.20
   0   5   2   -1.50    4.10
   0   5   2    2.30    6.30
   0   5  -2    0.50    4.00
   0   5   2   -3.30    5.10
   0   5   2    1.10    3.40
   0  -5  -2    0.20    5.70
   0  -5   2   -5.00    3.30
   0   5  -2   -4.70    4.70
   0  -5   2    3.30    5.90
   0  -5  -2   -0.70    6.00
   0  -5   2   -2.70    4.70
   0   5  -2   -2.80    4.70
   0  -5   2   -2.50    3.00
   0   5  -2   -2.30    5.00
   0   5   2    2.50    6.00
   0  -5   2   -4.40    5.60
   0  -5  -2   -3.00    5.10
   0   5  -2   -1.20    2.70
   1   5  -2  640.84   37.10
  -1   5   2  670.43   38.20
  -1   5   2  656.13   41.40
  -1  -5  -2  672.03   34.30
  -1  -5  -2  687.63   34.70
   1   5  -2  658.73   38.50
   1   5  -2  651.93   36.30
  -1  -5  -2  673.03   39.70
   1  -5   2  645.34   37.30
   1  -5   2  576.24   35.30
   1   5  -2  641.54   35.40
   1  -5   2  671.23   37.70
  -1  -5  -2  652.03   38.50
  -1  -5  -2  616.14   35.90
   1   5  -2  607.44   36.90
  -1  -5  -2  626.74   37.50
  -1  -5   2  603.84   33.30
   1  -5  -2  632.84   38.00
  -1  -5   2  647.94   35.10
  -1  -5   2  606.74   36.70
   1   5   2  650.33   39.50
   1   5   2  652.33   35.10
   1  -5  -2  686.13   36.30
  -1   5  -2  624.34   41.10
   1   5   2  650.73   37.00
  -1   5  -2  636.34   36.80
   1   5   2  648.14   35.30
   1   5   2  667.43   39.00
   1   5   2  654.63   38.60
  -1   5  -2  690.43   34.20
   1  -5  -2  698.93   37.20
  -1  -5   2  666.83   38.80
  -1  -5   2  612.94   37.00
   2  -5   2   48.30    7.40
  -2   5   2   70.59   13.40
   2   5  -2   54.39   12.50
   2   5  -2   60.79   12.50
   2   5  -2   49.50   13.50
   2   5  -2   47.10    8.40
  -2  -5  -2   49.50   14.30
   2  -5   2   48.40   11.90
   2   5  -2   46.30    8.90
  -2  -5  -2   41.80   10.10
  -2  -5  -2   46.00    9.10
  -2  -5  -2   47.20    8.60
  -2  -5  -2   52.39   12.50
   2   5  -2   27.50    8.60
   2  -5   2   58.19   11.80
  -2   5   2   69.19   14.50
  -2  -5  -2   52.69   12.20
  -2  -5   2   32.30    9.00
  -2  -5   2   35.20   12.70
  -2  -5   2   53.29    8.10
  -2   5  -2   52.59    5.70
   2   5   2   65.29   14.00
  -2  -5   2   50.29    9.50
   2   5   2   64.29   13.20
   2  -5  -2   60.69    8.90
  -2  -5   2   53.89   12.50
   2   5   2   52.19    9.50
   2  -5  -2   40.80   10.70
   2   5   2   45.70    8.80
  -2  -5   2   40.20    8.00
  -2   5  -2   56.89   14.40
  -2   5  -2   64.29   11.90
   2   5   2   49.30   10.60
   2   5   2   43.30   13.00
   2  -5  -2   47.30    9.20
  -3  -5  -2   82.19    9.50
   3   5  -2   47.90   10.90
  -3  -5  -2   56.09   13.40
  -3  -5  -2   84.89    9.70
   3  -5   2   78.79   17.40
   3  -5   2   85.09   13.10
  -3  -5  -2   76.49    9.20
   3   5  -2   66.09    8.90
  -3  -5  -2   65.89   11.70
   3   5  -2   57.59    7.30
   3   5  -2   61.69   13.40
  -3   5   2  109.59   14.20
  -3  -5  -2   57.19    7.50
  -3   5   2   75.89   11.20
   3   5  -2   58.79   12.50
   3   5  -2   45.60   13.10
  -3   5  -2   54.89    7.30
   3   5   2   58.89   11.60
   3  -5  -2   79.79    9.20
   3   5   2   74.59   11.20
  -3   5  -2   71.99   12.60
  -3  -5   2   51.69   14.10
   3   5   2   68.79    9.00
   3   5   2   68.39    7.90
   3  -5  -2   68.69   16.90
   3   5   2   57.29   10.20
  -3  -5   2   84.69   10.00
  -3  -5   2   42.90    9.80
   3  -5  -2   84.69   11.80
  -3  -5   2   61.79    8.70
  -3  -5   2   53.79    7.30
   3   5   2   50.29   13.00
  -3  -5   2   58.29   10.10
   4   5  -2   63.49   10.80
   4  -5   2   56.49   11.80
   4   5  -2   69.39   14.30
   4   5  -2   58.29   12.00
   4   5  -2   55.99   16.10
   4  -5   2   47.80   14.10
  -4  -5  -2   45.30   10.30
   4  -5   2   44.60   16.60
  -4  -5  -2   45.90    9.00
  -4  -5  -2   71.99   15.90
  -4   5   2   50.79   13.50
  -4  -5   2   45.70   10.40
   4   5   2   69.89   16.20
   4   5   2   57.89   14.40
   4   5   2   42.80   11.00
  -4   5  -2   54.49   12.70
   4   5   2   45.50   13.80
  -4   5  -2   33.20    8.40
   4  -5  -2   46.50   10.60
   4  -5  -2   53.79   13.00
   4   5   2   48.30   11.10
  -4  -5   2   48.30    9.20
  -4  -5   2   68.19   11.10
   4  -5  -2   23.50   14.60
  -5  -5  -2  323.47   23.60
  -5  -5  -2  277.27   21.20
   5  -5   2  257.07   20.70
  -5   5   2  227.28   23.50
   5  -5   2  293.57   28.30
  -5  -5  -2  277.97   24.60
   5  -5   2  257.87   24.00
   5   5  -2  294.07   24.50
   5   5  -2  286.77   24.30
   5   5  -2  283.07   22.90
   5   5   2  309.27   24.70
   5  -5  -2  277.77   29.00
   5   5   2  282.07   22.90
   5   5   2  285.67   25.60
   5  -5  -2  304.47   23.50
  -5   5  -2  244.48   22.40
  -5  -5   2  294.47   20.50
  -5   5  -2  276.07   20.60
  -5  -5   2  291.97   23.00
  -5  -5   2  303.97   24.50
   5  -5  -2  266.17   20.30
   6  -5   2   66.29   10.30
   6   5  -2   94.79   21.40
  -6   5   2   64.19    9.20
  -6   5   2  124.19   23.80
   6  -5   2  114.09   26.40
   6   5  -2   96.89   19.50
  -6  -5  -2   76.19   16.00
   6   5  -2   87.59   12.10
   6  -5   2   90.39   19.90
  -6  -5  -2   68.19   10.20
  -6  -5  -2   99.59   16.50
   6  -5  -2   88.69   11.20
  -6  -5   2   63.99   15.50
   6  -5  -2   80.09   16.60
  -6  -5   2   75.59   13.70
   6   5   2   98.39   21.00
  -6   5  -2   75.99   15.10
  -6   5  -2  111.79   14.60
   6  -5  -2   73.29   22.80
  -6  -5   2  107.69   23.60
   6   5   2   96.99   15.20
   6   5   2   93.89   17.50
   7  -5   2  217.58   28.10
   7   5  -2  238.18   23.80
  -7   5   2  192.58   18.40
   7  -5   2  216.78   24.00
  -7   5   2  271.97   27.40
  -7  -5  -2  250.07   27.80
  -7  -5  -2  245.68   20.70
   7   5  -2  274.67   28.40
   7   5   2  290.77   26.80
  -7  -5   2  214.68   22.40
   7  -5  -2  240.78   29.80
   7   5   2  256.67   24.60
   7   5   2  239.08   21.90
  -7  -5   2  207.18   19.90
  -7  -5   2  292.07   26.30
   7  -5  -2  262.77   21.50
  -7   5  -2  245.38   24.00
  -7   5  -2  233.88   21.30
   8   5  -2   73.69   20.40
   8   5  -2   49.80   16.50
  -8  -5  -2   54.69   17.70
  -8   5   2   30.40   10.80
   8   5  -2   45.30   14.70
  -8  -5  -2   29.40   11.40
  -8  -5  -2   46.80   14.40
  -8   5   2   69.69   20.60
   8  -5   2   36.40   16.10
  -8  -5   2   32.10   15.50
   8   5   2   54.79   13.70
  -8  -5   2   46.40   13.60
   8   5   2   58.39   17.60
  -8  -5   2   38.00   11.50
  -8   5  -2   64.29   18.80
   8  -5  -2   23.50   16.30
   8   5   2   53.89   19.20
  -8   5  -2   49.99   14.10
   9  -5   2   -2.20   15.10
  -9  -5  -2   18.00   12.90
  -9   5   2   27.40   19.90
  -9  -5  -2   20.50   10.20
  -9  -5  -2   28.30   22.30
   9   5  -2    2.60   11.70
  -9   5   2   20.90   10.80
   9   5  -2   28.30   19.00
   9   5   2   45.30   18.30
   9   5   2   45.20   23.60
  -9  -5   2   60.39   23.70
  -9   5  -2    9.10   16.40
   9   5   2   15.00   11.80
  -9  -5   2   26.90   14.30
  -9   5  -2    8.90   10.00
  -9  -5   2   10.90   11.50
   9  -5  -2   13.00   20.90
   0  -6  -2  277.77   21.20
   0  -6   2  275.07   19.40
   0  -6   2  286.47   18.50
   0   6  -2  276.77   20.90
   0   6   2  265.87   21.90
   0   6  -2  278.07   17.90
   0   6   2  280.47   22.10
   0  -6  -2  276.47   20.80
   0   6  -2  301.87   21.90
   0   6   2  247.68   20.30
   0   6  -2  256.47   19.30
   0   6   2  268.07   20.00
   0   6  -2  272.87   19.60
   0  -6   2  280.27   21.20
   0  -6   2  285.37   19.60
   0   6   2  300.97   18.30
   0  -6  -2  269.17   22.00
   0  -6   2  276.07   21.40
   1   6  -2   53.49    7.50
  -1   6   2  107.39   15.10
  -1  -6  -2   61.69   15.50
   1  -6   2   74.89    9.60
   1   6  -2   58.19   11.00
   1   6  -2   68.99   10.50
   1  -6   2   65.29   10.40
   1   6  -2   59.49   13.40
   1  -6   2   70.79    9.10
  -1  -6  -2   69.89    7.70
  -1   6   2   91.69    7.90
  -1  -6  -2   70.49    8.70
   1   6  -2   62.09    9.90
  -1   6   2   90.39   15.50
  -1  -6  -2   65.69    9.50
   1   6  -2   69.19    7.70
  -1  -6  -2   70.89   15.50
  -1  -6   2   89.89   10.50
   1  -6  -2   64.19    8.70
  -1   6  -2   60.79   13.40
  -1  -6   2   71.29   13.90
   1   6   2   79.59    8.20
   1   6   2   92.99   16.30
  -1  -6   2   62.49    8.70
  -1  -6   2   69.39    8.50
  -1   6  -2   49.50    6.30
   1   6   2   61.69   14.00
   1  -6  -2   68.29    9.70
   1  -6  -2   77.59   10.40
  -1   6  -2   58.09   14.20
   1   6   2   68.69   12.30
   1   6   2   59.39    7.30
  -1  -6   2   62.59   14.90
   1   6   2   69.59   16.10
   2   6  -2  255.57   20.40
   2   6  -2  261.07   22.20
  -2  -6  -2  240.38   17.00
  -2  -6  -2  243.78   19.00
   2  -6   2  267.07   22.10
  -2   6   2  256.27   21.00
  -2  -6  -2  259.37   17.80
   2  -6   2  224.38   19.70
   2   6  -2  243.18   20.50
  -2  -6  -2  230.98   21.10
   2   6  -2  235.98   19.00
   2   6  -2  249.58   18.60
   2  -6   2  236.78   18.40
   2   6  -2  245.78   18.40
   2  -6  -2  231.88   19.80
  -2   6  -2  191.98   28.90
  -2   6  -2  259.17   15.80
   2   6   2  254.17   20.50
  -2  -6   2  258.37   18.10
   2   6   2  229.18   21.20
  -2  -6   2  226.38   16.30
   2   6   2  258.97   23.00
   2   6   2  224.68   20.50
   2  -6  -2  251.17   21.50
   2  -6  -2  250.07   18.40
   2   6   2  259.57   18.60
  -2   6  -2  242.18   19.30
  -2  -6   2  237.68   19.90
  -2  -6   2  252.37   22.20
  -2  -6   2  248.98   18.70
  -3  -6  -2  122.99   11.40
   3   6  -2  135.89   13.70
  -3  -6  -2  122.99   15.10
  -3  -6  -2  156.88   13.70
   3   6  -2  130.79   15.80
   3   6  -2  118.89   13.90
   3   6  -2  124.89   14.90
  -3   6   2  132.89   15.30
   3   6  -2  138.69   15.20
   3  -6  -2  102.69   15.60
  -3  -6   2  113.99   14.50
  -3   6  -2  132.59   10.60
   3   6   2  125.69   15.90
  -3  -6   2   99.89   10.80
   3  -6  -2  109.79   12.70
   3   6   2  139.79   16.40
  -3  -6   2  132.89   13.00
  -3   6  -2  164.58   14.90
   3   6   2  118.79   14.10
   3   6   2  138.99   13.90
   3   6   2  132.99   15.70
   4   6  -2  108.09   20.30
  -4   6   2  119.09   15.60
   4   6  -2  101.09   13.00
   4  -6   2  148.99   26.10
  -4  -6  -2   75.59   10.30
   4  -6   2   86.99   11.70
  -4  -6  -2   99.49   12.40
   4   6  -2  114.29   15.90
  -4  -6  -2  100.59   14.30
  -4  -6   2   88.39   10.30
   4  -6  -2   88.39   14.10
  -4  -6   2  113.79   15.40
  -4  -6   2   73.09   11.00
  -4   6  -2   90.99   10.30
   4  -6  -2   84.09   11.30
   4   6   2  124.89   22.20
  -4   6  -2   91.49   12.40
   4   6   2   98.09   15.00
   4   6   2  102.99   13.60
   4  -6  -2  136.79   29.80
  -5  -6  -2   94.79   22.50
  -5  -6  -2   79.09   15.60
  -5  -6  -2   72.49   13.10
  -5   6   2   98.59   21.20
   5   6  -2   89.39   14.50
   5  -6   2   95.29   20.00
   5   6  -2  109.49   19.30
   5  -6   2   72.29   11.10
   5   6  -2   98.69   20.20
   5  -6  -2   97.79   25.10
  -5  -6   2   82.19   14.70
  -5   6  -2   71.49    9.50
   5   6   2   84.89   16.20
   5  -6  -2  115.89   20.60
   5   6   2   87.99   22.00
   5   6   2  100.09   14.20
  -5   6  -2   93.49   13.30
  -5  -6   2   63.19    9.70
   5  -6  -2   81.19   11.00
  -5  -6   2   75.69   15.60
  -6   6   2  139.59   19.00
   6   6  -2  161.38   17.50
   6  -6   2  155.48   20.20
   6  -6   2  174.48   33.00
   6   6  -2  176.68   20.20
  -6  -6  -2  143.59   15.60
  -6  -6  -2  157.88   17.30
  -6  -6  -2  173.18   20.50
   6   6  -2  122.09   17.30
   6  -6   2  154.18   16.20
   6   6   2  175.08   20.60
  -6   6  -2  127.09   14.50
  -6  -6   2  135.79   16.90
   6  -6  -2  169.98   33.90
   6   6   2  146.39   17.30
   6  -6  -2  160.48   16.20
   6   6   2  141.79   21.60
  -6   6  -2  152.88   17.50
   6  -6  -2  161.98   18.10
  -6  -6   2  143.19   14.90
  -6  -6   2  147.29   20.80
   7   6  -2   30.20   14.00
   7  -6   2   53.79   12.40
   7  -6   2   57.69   15.70
   7   6  -2   36.90   17.20
  -7  -6  -2    4.30    7.20
   7   6  -2    8.10    8.90
  -7   6   2   26.00   13.60
  -7  -6  -2    4.30    7.70
   7  -6   2   23.50   15.80
  -7  -6  -2   15.10   14.40
  -7   6  -2   20.30   13.10
   7   6   2   18.50   11.50
   7  -6  -2   25.30    8.40
  -7  -6   2   26.50   10.30
  -7  -6   2   37.80   19.60
   7  -6  -2   42.80   19.00
  -7  -6   2    3.50    7.10
   7  -6  -2   30.10   12.60
   7   6   2   -0.20    7.50
   7   6   2   18.60   18.80
  -7   6  -2    5.40    7.00
   8   6  -2   83.99   18.80
   8   6  -2   92.29   23.50
   8   6  -2   86.59   22.70
  -8  -6  -2   80.19   19.20
   8  -6   2   94.39   28.10
  -8  -6  -2   59.29   14.80
  -8   6   2   98.69   23.20
  -8   6   2   66.09   14.30
  -8  -6  -2   97.19   32.90
   8  -6  -2   54.89   24.30
   8   6   2   84.79   18.60
   8   6   2   87.79   22.30
   8   6   2   94.09   24.90
  -8  -6   2   90.49   28.00
  -8   6  -2  121.39   26.00
  -8  -6   2   63.49   16.70
  -8   6  -2   68.29   16.60
  -8  -6   2   63.49   16.00
  -9  -6  -2   89.09   32.10
  -9  -6  -2   70.19   18.30
   9   6  -2   33.50   16.80
  -9   6   2  149.19   34.20
  -9  -6  -2   47.50   16.30
   9   6  -2   62.19   27.90
   9  -6   2   60.09   24.50
  -9   6   2   38.40   12.30
   9   6  -2   24.40   13.50
  -9   6  -2   78.79   22.70
   9   6   2   59.99   17.60
   9  -6  -2   45.00   22.20
   9   6   2   76.79   29.80
  -9   6  -2   50.39   14.70
  -9  -6   2    2.80   17.40
   9   6   2   64.39   20.00
  -9  -6   2   29.80   14.20
  -9  -6   2   16.00   12.80
   0   7  -2    4.80    5.00
   0   7  -2    5.20    6.70
   0   7   2    2.50    8.80
   0   7   2    2.00    7.20
   0  -7   2   -0.20    7.30
   0  -7  -2    6.20    8.60
   0  -7   2    5.00    7.90
   0   7   2    1.60    7.50
   0   7  -2    0.60    3.90
   0  -7  -2   -0.90    5.60
   0   7  -2   -2.00    7.10
   0  -7   2    6.70    6.70
   0   7  -2   -0.10    8.40
   0   7  -2    3.40    7.60
   0   7   2   -0.30    4.60
   0   7   2   -2.40    6.00
   1  -7   2  510.65   32.90
   1   7  -2  467.95   29.00
   1   7  -2  443.26   33.80
  -1  -7  -2  473.45   27.60
  -1  -7  -2  453.65   32.40
  -1   7   2  503.95   28.50
   1  -7   2  481.15   30.20
   1   7  -2  444.76   31.40
   1  -7   2  441.56   37.90
  -1   7   2  436.76   32.50
   1   7  -2  424.26   31.70
   1   7  -2  436.26   32.20
   1  -7  -2  463.15   30.10
  -1   7  -2  470.25   27.10
   1  -7  -2  457.85   30.70
   1   7   2  494.75   29.00
  -1  -7   2  453.65   30.30
  -1  -7   2  457.45   28.80
   1  -7  -2  471.35   32.10
  -1  -7   2  476.55   30.00
  -1   7  -2  438.36   32.30
   1   7   2  422.26   31.00
   1   7   2  444.46   34.20
   1   7   2  445.46   33.10
   1   7   2  420.06   32.80
  -2  -7  -2   57.79    9.10
  -2  -7  -2   70.69    8.60
  -2   7   2  103.19   19.80
   2   7  -2  104.99   19.20
   2  -7   2   94.79   22.50
   2   7  -2   64.59    9.80
  -2  -7  -2   78.39   14.80
  -2  -7  -2   74.49   12.90
   2   7  -2   78.09   13.20
   2   7  -2   77.49   13.10
   2  -7   2   86.59   15.80
   2   7  -2   88.09   12.10
   2  -7   2   88.09   18.60
  -2  -7   2   77.39   14.40
   2   7   2   85.79   18.80
  -2  -7   2   65.39    8.70
  -2   7  -2   65.19    7.80
   2   7   2   83.19   15.70
   2   7   2   83.59   20.60
   2   7   2   81.39   18.50
  -2  -7   2   73.99   11.80
   2   7   2   65.69    9.80
   2  -7  -2   91.39   18.80
  -2  -7   2   60.99    9.10
   2  -7  -2   92.09   16.10
  -2   7  -2  110.69   19.70
  -3  -7  -2   15.00    8.20
   3   7  -2   14.90   13.50
   3  -7   2   31.80   10.10
   3   7  -2   16.60   11.30
   3  -7   2   38.90   16.00
  -3   7   2   43.10   13.50
   3   7  -2   20.80   12.60
  -3  -7  -2   10.80    6.70
   3   7  -2   20.90   13.50
  -3  -7  -2   18.50   12.30
  -3  -7   2   30.40    9.70
   3   7   2   16.00   14.80
   3  -7  -2   42.50   11.60
   3   7   2   16.20    9.60
   3   7   2   37.20   13.40
  -3   7  -2   39.40   11.30
  -3  -7   2   16.50    8.10
  -3  -7   2   25.40   14.20
   3  -7  -2   34.70   13.90
   3   7   2   36.50   15.80
  -4  -7  -2   10.80    7.40
  -4   7   2   44.10   13.10
  -4  -7  -2   22.00    8.80
   4  -7   2   38.80   13.30
   4   7  -2   30.60   12.90
   4   7  -2   12.00   12.60
  -4  -7  -2   20.10   12.40
   4   7  -2    9.40   10.20
   4  -7   2   28.90    9.50
   4   7   2    8.00    9.20
  -4  -7   2   13.60    8.80
   4  -7  -2   48.50   13.00
   4   7   2   25.10   13.30
  -4   7  -2   22.20   11.30
  -4  -7   2   18.20    7.60
  -4  -7   2   25.80   15.10
   4   7   2   16.30   12.50
   4  -7  -2   56.59   13.00
  -5  -7  -2  309.47   25.50
  -5  -7  -2  240.18   21.90
   5   7  -2  322.47   29.00
   5  -7   2  315.67   24.90
  -5  -7  -2  253.37   29.80
   5  -7   2  314.07   28.80
  -5   7   2  288.67   27.50
   5   7  -2  275.87   27.60
   5   7  -2  265.97   26.20
   5  -7  -2  339.27   28.10
  -5  -7   2  267.37   22.80
   5   7   2  256.57   27.30
  -5   7  -2  294.17   25.10
   5   7   2  282.97   29.30
   5  -7  -2  357.96   25.30
   5   7   2  243.38   25.50
  -5  -7   2  318.27   25.70
  -5  -7   2  326.17   29.00
   6  -7   2    9.20   11.90
  -6  -7  -2   11.00    8.20
   6   7  -2   23.00   15.80
  -6  -7  -2   17.90   16.00
   6   7  -2   21.60   13.20
  -6  -7  -2   23.40   10.90
  -6   7   2   26.00   15.80
   6  -7   2   36.40   18.60
   6  -7   2   43.00   12.70
   6   7  -2   12.50   12.90
  -6  -7   2   11.20    9.00
  -6   7  -2   25.20   13.10
  -6  -7   2   15.70    8.30
   6  -7  -2   14.60    9.30
  -6   7  -2    6.50    7.10
   6  -7  -2   11.80   12.20
   6   7   2   10.10   12.00
   6  -7  -2    8.70   15.30
   6   7   2   25.70   16.80
   6   7   2   25.70   12.90
  -6  -7   2   11.40   16.70
  -7  -7  -2  194.88   20.40
   7   7  -2  195.48   22.60
   7  -7   2  211.08   41.20
   7   7  -2  237.18   27.20
  -7  -7  -2  212.78   26.40
  -7  -7  -2  208.48   21.80
   7   7  -2  176.08   22.90
   7  -7   2  188.78   23.80
   7  -7   2  161.98   18.60
  -7   7   2  196.88   24.90
  -7  -7   2  213.28   22.60
   7   7   2  236.78   28.20
  -7  -7   2  247.48   28.30
   7  -7  -2  222.38   43.00
  -7   7  -2  224.48   25.60
   7  -7  -2  182.78   19.40
   7  -7  -2  208.78   24.50
  -7   7  -2  180.68   19.00
   7   7   2  187.48   21.50
   7   7   2  159.78   21.90
  -7  -7   2  188.08   20.40
  -8  -7  -2   -0.10    7.70
   8   7  -2   -4.50   13.00
   8   7  -2    0.10   12.60
   8   7  -2    4.80   12.10
   8  -7   2   18.50   13.50
  -8  -7  -2    0.50    8.40
  -8   7   2    4.20   14.20
   8  -7   2   21.90   23.30
  -8  -7  -2   -3.30   14.20
   8   7   2   -4.80   12.60
  -8  -7   2    4.90   10.10
   8   7   2    6.20   16.70
   8  -7  -2    2.70   10.40
  -8   7  -2   -2.00    6.60
  -8  -7   2    3.10   19.70
   8   7   2   14.10   11.30
   8  -7  -2   28.90   20.30
  -8   7  -2   18.90   14.40
  -8  -7   2    8.50   10.40
   0  -8  -2   12.60    7.50
   0  -8   2   15.40    8.90
   0   8   2   14.90   13.10
   0   8  -2    8.80   11.20
   0   8   2   11.20   10.00
   0   8  -2   17.80   11.90
   0   8  -2    4.10    7.90
   0  -8   2   17.80    8.50
   0   8   2    3.50    7.90
   0  -8   2    9.00   10.70
   0   8  -2    3.40    5.10
   0   8  -2    8.10    9.30
   0  -8  -2    6.70   10.40
   0   8   2    4.50   10.40
  -1  -8  -2   34.30   13.20
   1   8  -2   29.10   14.10
   1   8  -2  119.89   22.70
   1   8  -2   21.70    7.90
  -1  -8  -2   41.70   11.50
   1   8  -2   52.59   16.00
  -1   8   2   56.99   15.20
   1   8  -2   84.99   16.20
   1  -8   2  100.29   19.80
  -1   8  -2   48.00    7.40
  -1   8  -2  106.79   19.90
   1   8   2   54.29   14.80
  -1  -8   2   92.79   20.30
   1   8   2   53.39   14.60
   1   8   2   40.90   12.10
   1  -8  -2   52.99   12.20
   1  -8  -2   37.70   11.90
   1   8   2   19.80   15.30
  -1  -8   2   66.49    9.60
   2   8  -2  276.97   29.20
  -2  -8  -2  312.47   22.00
   2   8  -2  291.27   26.00
   2   8  -2  298.67   27.80
   2   8  -2  265.77   29.50
   2  -8   2  306.67   24.10
  -2  -8  -2  306.17   28.60
   2  -8   2  313.77   28.40
  -2   8   2  299.27   22.40
  -2   8   2  325.87   27.60
  -2  -8  -2  288.97   21.80
   2  -8  -2  308.27   27.20
  -2  -8   2  284.87   26.40
   2   8   2  285.27   28.90
   2   8   2  325.07   24.50
  -2  -8   2  271.27   25.30
   2   8   2  296.37   28.40
  -2   8  -2  318.27   26.70
   2   8   2  302.07   26.20
   2  -8  -2  302.17   23.90
   2   8   2  340.27   32.80
  -2  -8   2  337.77   23.70
  -3  -8  -2   41.00    9.70
   3   8  -2   21.40   13.10
  -3   8   2   81.29   18.10
   3   8  -2   15.50   12.90
  -3  -8  -2   25.50   12.40
   3  -8   2   15.30    7.20
   3   8  -2   15.20   12.50
  -3  -8  -2   36.00    9.10
   3  -8   2   25.00   12.10
  -3  -8   2   15.40    7.40
  -3  -8   2   32.90    8.30
   3   8   2   69.69   18.80
   3   8   2   20.30   11.20
  -3  -8   2   36.60   15.60
  -3   8  -2    9.30    9.90
   3   8   2   28.40   14.50
  -4  -8  -2  121.19   28.70
  -4  -8  -2   84.59   11.80
   4   8  -2  114.19   16.40
  -4   8   2  107.59   16.30
   4  -8   2   99.89   14.20
  -4  -8  -2   89.99   12.50
   4  -8   2  128.79   27.10
   4   8  -2  115.69   22.80
   4   8  -2  109.99   19.20
   4   8   2  118.99   22.50
   4   8   2  104.89   17.20
   4  -8  -2  141.89   26.90
  -4  -8   2   98.89   11.60
  -4  -8   2  132.29   18.10
   4  -8  -2   94.99   13.00
  -4   8  -2  106.29   15.00
  -4  -8   2  104.59   13.50
   4   8   2  110.09   25.40
   5   8  -2   30.50   16.00
  -5  -8  -2    5.60    7.50
  -5   8   2   21.60   11.70
  -5  -8  -2    4.40    6.70
   5   8  -2   25.00   16.20
   5  -8   2   62.99   15.60
   5   8  -2   16.10   11.40
   5  -8   2   58.99   17.50
  -5  -8  -2   16.10   13.80
  -5  -8   2   36.00   18.80
  -5   8  -2   49.60   15.70
   5   8   2    1.40    9.00
   5  -8  -2   37.00   11.90
  -5  -8   2   14.70    9.80
   5   8   2   11.00   12.40
   5   8   2    4.50   12.40
  -5  -8   2   25.50   11.60
   5  -8  -2   16.40    9.30
  -6  -8  -2   48.30   13.80
   6  -8   2   86.49   13.00
   6   8  -2   58.29   18.80
   6  -8   2   74.39   19.90
  -6  -8  -2   47.50   19.10
  -6   8   2   67.19   18.30
  -6  -8  -2   36.40   13.10
   6   8  -2   67.89   18.80
   6   8  -2   49.60   20.20
   6  -8  -2   88.59   20.10
  -6  -8   2   58.89   14.70
  -6  -8   2   31.70   24.00
   6  -8  -2   87.19   18.10
   6   8   2   70.69   22.10
   6   8   2   46.40   15.30
   6   8   2   51.09   20.90
  -6  -8   2   57.09   14.40
  -6   8  -2   50.39   15.00
   7  -8   2    9.50   14.50
   7   8  -2   13.60   16.90
   7  -8   2    9.70   11.50
  -7  -8  -2    2.30    8.50
  -7   8   2   -3.30   12.70
   7   8  -2    3.30   12.90
   7   8  -2   -3.80   10.60
  -7  -8  -2    6.30   15.50
  -7  -8  -2    4.10    9.10
  -7  -8   2    9.40    8.20
   7   8   2    0.40   11.40
   7  -8  -2    1.20   10.60
  -7  -8   2    3.20   15.20
   7   8   2    1.80   15.20
   7  -8  -2   -4.70   11.10
   7   8   2    0.20   15.90
  -7  -8   2    3.40    9.70
  -7   8  -2    0.30   12.30
   0  -9  -2    0.00    8.20
   0  -9   2   -2.80    6.50
   0   9  -2   -5.20    9.20
   0   9  -2   -0.70    8.20
   0  -9  -2   -5.00    6.40
   0  -9   2   -0.50    8.80
   0  -9  -2   -2.00   10.70
   0   9   2    1.10    9.30
   0   9  -2    2.70    6.20
   0   9  -2    8.50   12.90
   0   9  -2   -2.20   10.70
   0   9   2   -8.60   10.30
   0   9   2   -3.50    9.30
   0  -9   2   -3.10   10.50
   0   9   2    0.50   12.40
   1  -9   2  211.88   21.90
  -1  -9  -2  228.28   22.80
   1   9  -2  231.48   25.50
  -1  -9  -2  228.88   28.80
   1   9  -2  245.68   25.90
   1   9  -2  261.47   24.30
   1  -9   2  233.38   24.10
  -1  -9  -2  292.07   20.00
  -1   9   2  227.18   25.40
   1  -9  -2  261.77   26.10
   1   9   2  222.48   25.10
  -1  -9   2  255.87   20.80
  -1  -9   2  217.18   22.10
  -1  -9   2  260.97   24.70
   1   9   2  227.98   26.00
   1   9   2  233.88   25.60
   1   9   2  195.08   29.70
   1   9   2  258.17   21.80
  -1   9  -2  200.58   18.10
  -1   9  -2  225.68   25.20
   1  -9  -2  225.68   22.20
   1  -9  -2  251.87   24.40
   2   9  -2   94.09   23.80
   2   9  -2   58.59   23.00
   2  -9   2   90.89   19.20
   2   9  -2   68.99   17.90
  -2  -9  -2   57.19   21.10
  -2  -9  -2   53.79   12.10
   2  -9   2   47.60   17.60
   2   9  -2   57.69   19.30
  -2   9   2   69.09   18.50
  -2  -9   2   80.29   21.60
   2   9   2   62.19   18.90
   2  -9  -2   66.59   14.90
   2   9   2   60.99   19.10
  -2  -9   2   50.69   15.70
   2   9   2   72.79   17.50
  -2  -9   2   59.89   12.70
   2   9   2   51.29   23.10
  -2   9  -2   69.29   20.00
   2  -9  -2   62.89   17.30
  -3  -9  -2   56.69   13.30
   3  -9   2  111.59   14.20
   3   9  -2   67.19   20.00
   3  -9   2   95.59   25.50
   3   9  -2   75.39   19.70
  -3   9   2  112.59   16.80
   3  -9  -2  116.69   24.10
  -3  -9   2   99.89   13.20
  -3  -9   2   97.29   28.60
   3   9   2  132.89   19.80
   3  -9  -2  105.39   15.30
   3   9   2   59.59   20.30
   3   9   2   58.19   15.90
  -3  -9   2   82.19   11.60
  -3   9  -2  136.49   18.70
  -3  -9   2  114.59   15.20
   4   9  -2  199.18   33.90
  -4  -9  -2  145.09   16.60
  -4  -9  -2  176.48   23.60
   4  -9   2  187.28   34.80
   4   9  -2  172.58   22.40
   4  -9   2  138.99   16.90
  -4   9   2  163.08   21.40
  -4  -9  -2  150.68   16.90
   4   9  -2  147.29   22.50
   4  -9  -2  152.38   17.80
   4   9   2  158.08   31.00
   4   9   2  129.59   22.90
   4  -9  -2  149.88   22.40
  -4   9  -2  142.09   19.70
  -4  -9   2  144.59   17.00
  -4  -9   2  149.49   16.60
   4   9   2  144.69   31.20
  -4  -9   2  164.88   26.60
   5   9  -2  104.59   27.70
  -5   9   2   73.59   22.20
  -5  -9  -2   97.49   21.50
   5  -9   2  107.59   28.20
   5   9  -2   58.99   22.10
   5   9  -2   54.19   21.70
   5  -9   2   84.29   20.10
  -5  -9  -2   74.99   16.40
  -5  -9  -2   59.49   23.20
   5   9   2   86.09   24.50
   5  -9  -2   68.09   20.60
  -5  -9   2   72.89   17.10
  -5  -9   2   85.19   19.60
   5   9   2   82.69   23.60
   5   9   2   80.59   25.90
   5  -9  -2   75.79   17.90
  -5   9  -2   80.69   20.80
   6   9  -2   39.70   19.30
  -6   9   2   88.99   23.70
  -6  -9  -2   71.69   17.60
   6   9  -2   84.89   27.30
  -6  -9  -2   55.29   15.20
   6   9  -2   94.39   27.70
   6  -9   2   90.79   20.60
   6  -9   2  110.19   27.60
  -6  -9  -2   80.99   27.00
   6  -9  -2   77.09   18.00
   6   9   2   37.40   23.40
   6   9   2   57.29   22.20
  -6  -9   2   78.79   17.50
  -6   9  -2   78.69   21.00
  -6  -9   2   86.39   27.30
   6   9   2   86.09   27.00
   6  -9  -2  118.09   27.50
  -6  -9   2   73.69   19.20
   0  10   2  376.66   37.60
   0 -10   2  441.26   36.10
   0 -10  -2  416.86   34.80
   0 -10  -2  426.16   38.90
   0 -10   2  397.76   32.30
   0  10   2  302.27   40.40
   0  10  -2  433.26   36.50
   0  10  -2  377.76   36.30
   0  10   2  388.06   36.50
   0 -10   2  404.96   34.50
   0 -10  -2  426.66   32.90
   0  10  -2  402.16   38.00
   0  10  -2  381.56   41.90
   1  10  -2   25.60   21.40
  -1 -10  -2   69.09   27.90
   1  10  -2   47.50   22.10
  -1  10   2   86.69   22.70
   1  10  -2   30.10   17.70
   1  10  -2   74.49   26.80
  -1 -10  -2   77.79   18.10
  -1  10   2   35.50   16.90
   1 -10   2   62.59   15.70
   1 -10   2   72.59   22.50
   1 -10  -2  100.19   24.60
  -1  10  -2   69.19   19.40
  -1 -10   2   69.99   19.90
   1  10   2   68.39   28.20
   1  10   2   82.19   20.00
   1  10   2   78.89   22.40
  -1 -10   2   55.59   16.80
   1 -10  -2   59.69   14.80
   1 -10  -2   75.59   18.70
  -1 -10   2   53.09   24.50
   1  10   2   15.20   20.50
  -2 -10  -2   14.20   11.30
  -2 -10  -2    3.00    8.00
   2  10  -2   16.40   16.30
   2  10  -2    6.60   17.40
  -2 -10  -2    1.60   14.80
   2  10  -2   25.80   15.30
   2 -10   2    8.20   10.80
   2 -10   2   44.80   16.20
  -2  10   2   12.80   14.40
   2 -10  -2    9.00   14.20
   2  10   2    3.50   11.80
  -2  10  -2   19.30   12.10
  -2 -10   2    8.90    8.90
   2  10   2    2.20   15.80
   2 -10  -2   13.90   11.80
  -2  10  -2   15.10   15.40
   2  10   2    9.10   13.40
  -2 -10   2   -1.70   10.70
  -2 -10   2    6.10   16.70
   3 -10   2  125.69   31.40
   3 -10   2   66.09   17.30
   3  10  -2   10.00   18.10
   3  10  -2   96.69   25.30
  -3 -10  -2    7.50   19.90
  -3  10   2   32.10   16.60
   3  10   2   64.09   24.90
  -3 -10   2   92.19   22.60
   3 -10  -2   32.50   17.00
   3  10   2   36.50   17.70
  -3  10  -2   67.79   22.60
  -3 -10   2   58.09   15.70
   3 -10  -2   21.30   11.20
  -3 -10   2  105.39   27.60
   3  10   2   18.30   14.80
  -4  10   2  164.58   32.80
   4  10  -2  168.98   42.70
   4  10  -2  133.59   30.80
   4 -10   2  131.69   17.20
   4 -10   2  199.38   40.00
  -4 -10  -2   96.39   15.20
  -4 -10  -2  136.19   18.90
   4  10   2  137.79   31.50
   4  10   2  124.69   29.00
  -4  10  -2  173.28   33.40
   4 -10  -2  115.59   17.30
   4  10   2  139.39   31.90
  -4 -10   2  157.08   31.20
   4 -10  -2  175.28   34.90
  -4 -10   2  122.69   17.20
  -4 -10   2  108.99   16.00
   5 -10   2    4.00   10.60
   5 -10   2   29.10   19.20
  -5  10   2   37.90   18.20
   5  10  -2    6.20   15.50
   5  10  -2   17.60   22.80
   5  10  -2   20.90   21.50
  -5 -10  -2   10.10   11.60
  -5 -10  -2   10.00   22.40
  -5 -10  -2   27.50   10.90
  -5 -10   2   25.40   13.60
   5  10   2   29.10   20.50
   5 -10  -2   37.40   15.00
   5 -10  -2   43.00   17.60
   5  10   2   42.10   21.40
  -5 -10   2   11.50   13.00
  -5 -10   2   16.30   11.80
  -5  10  -2   40.90   17.30
   5  10   2   38.80   21.90
  -5 -10   2   34.70   22.80
   0 -11  -2   -2.00    9.70
   0 -11  -2    2.10   11.30
   0 -11  -2    8.60   21.00
   0  11  -2   -0.30   12.90
   0  11   2   -3.00   15.20
   0 -11   2    5.10   10.60
   0  11   2   -4.80   15.10
   0  11  -2    3.10   18.30
   0 -11   2   -3.80   17.60
   0 -11   2   -2.80   11.00
   0  11   2   -4.00   13.10
   1  11  -2  110.49   32.90
  -1 -11  -2   72.89   19.10
  -1 -11  -2   83.59   27.50
  -1  11   2   80.49   25.30
   1  11  -2   54.49   21.20
   1 -11   2   65.69   21.00
  -1 -11  -2   94.99   22.10
  -1  11   2  107.99   27.90
   1 -11   2   67.29   22.90
  -1 -11   2   83.69   22.20
   1  11   2   65.39   25.30
   1 -11  -2  107.49   23.50
   1 -11  -2  112.29   26.10
  -1  11  -2   72.19   24.30
   1  11   2  100.89   27.90
  -1  11  -2  109.29   28.60
   1  11   2  110.89   30.50
  -1 -11   2   73.29   18.70
  -1 -11   2  110.89   38.70
  -2  11   2   93.39   26.30
   2 -11   2   54.99   15.90
   2  11  -2   78.29   24.40
  -2 -11  -2   60.29   14.60
  -2 -11  -2   67.49   23.30
   2  11  -2   58.59   21.10
   2 -11   2   86.29   28.00
   2 -11  -2   82.59   26.30
  -2 -11   2   75.59   22.30
  -2  11  -2   67.69   26.50
   2  11   2   46.30   27.70
   2  11   2   89.39   27.40
   2 -11  -2   85.09   21.00
   2  11   2  104.29   33.90
   3  11  -2    5.20   19.70
  -3 -11  -2   23.90   11.60
   3 -11   2    2.20   21.20
  -3  11   2   37.80   18.00
  -3 -11  -2   22.30   27.30
   3  11  -2    7.10   20.60
   3  11  -2   13.70   19.70
   3 -11   2    8.70   11.50
  -3 -11  -2   15.40   13.70
  -3 -11   2   15.40   14.40
  -3 -11   2   20.10   27.40
  -3  11  -2   29.80   19.80
   3  11   2   18.80   23.70
   3  11   2   31.90   20.60
   3 -11  -2   52.29   23.90
   3 -11  -2   44.40   15.60
   3  11   2   34.10   20.80
  -3 -11   2    9.40   10.90
   0   0  -3   -1.00    2.40
   0   0   3   -2.40    2.60
   0   0   3    1.70    3.40
   0   0  -3   -0.50    3.60
   0   0   3   -0.20    2.70
   0   0  -3    0.10    2.90
   0   0   3   -2.10    4.00
   1   0  -3   -0.90    1.60
   1   0  -3   -1.80    3.30
   1   0   3   -0.60    2.40
  -1   0   3   -0.10    3.40
  -1   0  -3   -4.90    2.80
  -1   0  -3    2.10    3.80
  -1   0   3    0.90    1.90
   1   0   3    4.10    3.90
   1   0  -3   -0.80    3.30
   1   0   3   -0.10    2.10
   1   0   3    2.20    4.00
  -1   0   3   -0.30    1.50
  -1   0  -3    0.60    2.20
   1   0  -3    0.30    3.10
  -1   0  -3    0.40    2.30
  -1   0  -3    0.50    3.40
  -1   0   3    1.20    3.30
  -1   0   3    0.90    3.00
   1   0  -3   -0.50    1.80
  -1   0  -3    3.60    2.70
   2   0   3   -1.60    4.10
  -2   0  -3    3.70    2.90
   2   0   3    1.80    4.30
  -2   0   3    2.40    3.70
   2   0  -3    0.90    4.20
  -2   0  -3    0.30    3.10
  -2   0   3    2.90    3.80
   2   0  -3    3.40    4.00
  -2   0  -3   -1.50    4.20
  -2   0  -3    1.80    3.40
  -2   0  -3    3.10    4.30
  -2   0   3    2.20    2.70
   2   0  -3    2.80    3.00
  -2   0   3   -0.20    4.10
   2   0  -3    0.60    4.20
   2   0   3   -0.20    3.00
  -2   0   3    1.90    2.20
   2   0   3    5.90    3.70
  -3   0   3    1.60    3.10
   3   0  -3   -1.50    3.70
  -3   0  -3    1.00    4.10
  -3   0  -3   -1.00    3.00
  -3   0   3   -0.90    4.30
   3   0   3   -0.30    3.60
  -3   0  -3    1.50    3.30
  -3   0   3    1.00    2.10
  -3   0   3    3.30    4.40
  -3   0   3    2.40    3.70
   3   0   3    1.80    4.50
  -3   0  -3    2.40    3.40
   3   0   3   -0.80    2.50
  -3   0  -3   -3.20    3.90
  -3   0   3   -0.20    4.50
   3   0  -3   -0.60    4.20
   3   0  -3   -0.60    2.70
   3   0   3    4.10    4.60
   4   0   3    1.90    5.10
   4   0  -3    4.70    4.00
  -4   0   3    3.20    4.00
   4   0   3    0.60    3.30
  -4   0   3   11.00    6.10
   4   0  -3    7.90    5.00
  -4   0   3    8.10    3.20
  -4   0  -3    2.50    4.00
  -4   0  -3    4.60    5.40
  -4   0   3    3.80    3.70
  -4   0  -3    4.70    3.90
  -4   0   3    2.40    4.50
  -4   0  -3    4.80    4.40
  -4   0   3    6.70    5.40
   4   0   3    4.50    4.60
   4   0  -3    3.50    4.80
  -4   0  -3    0.20    3.80
  -5   0   3    2.90    2.80
   5   0   3    1.20    4.80
  -5   0  -3    1.40    5.60
  -5   0   3   12.20    5.60
   5   0   3    8.60    6.60
   5   0  -3   11.00    6.20
  -5   0  -3    1.50    4.40
  -5   0  -3    5.30    5.20
   5   0  -3    6.80    4.60
  -5   0   3    0.80    3.60
   5   0  -3   10.50    6.50
  -5   0   3   15.10    5.30
  -5   0   3    8.70    6.10
   5   0   3    2.00    5.80
  -5   0  -3   -0.90    4.20
   5   0   3    0.30    3.30
  -5   0   3   21.10    7.50
   5   0  -3    8.30    5.60
   6   0  -3    7.80    8.00
  -6   0   3    3.40    5.40
  -6   0   3   24.20    6.60
   6   0  -3   11.90    8.50
  -6   0   3   11.50    8.10
   6   0  -3    5.50    5.10
  -6   0   3   13.20    4.70
   6   0   3   33.00    9.70
  -6   0   3    7.90    8.20
   6   0  -3   16.90    8.30
  -7   0   3    6.70    9.20
  -7   0  -3    6.80    4.80
   7   0   3   -1.30    7.00
   7   0  -3    4.10    8.00
  -7   0   3    7.70    7.60
  -7   0  -3   -1.20    5.70
  -7   0   3   -0.70    4.80
  -7   0   3    5.00    4.90
   7   0   3   17.50   10.10
  -7   0   3    7.90    8.80
   7   0  -3    2.30    7.40
   8   0  -3   10.60    8.70
  -8   0  -3   15.60    9.50
  -8   0   3   10.20   11.70
   8   0   3   24.60   10.40
   8   0   3   33.40   11.40
  -8   0   3   -3.80    8.10
   8   0  -3    8.50   11.00
  -8   0   3   -0.30    4.30
  -9   0   3   27.40   14.50
   9   0   3   23.90   12.10
  -9   0  -3    8.30    9.90
  -9   0  -3    6.70    6.90
  -9   0   3   16.90    9.80
   9   0  -3    3.40   10.30
  -9   0   3    5.10    6.10
   9   0  -3   16.30   10.30
  -9   0   3    3.50   11.50
 -10   0   3   61.79   12.70
  10   0   3   62.69   18.50
  10   0  -3   79.99   21.20
 -10   0  -3   39.10   13.90
 -10   0   3   58.59   14.90
   0  -1   3    2.10    2.80
   0  -1  -3   -1.40    4.00
   0  -1   3   -2.50    2.00
   0  -1   3    0.20    2.70
   0  -1  -3   -0.10    2.60
   0   1  -3    0.60    1.90
   0  -1  -3    1.40    2.50
   0  -1   3   -1.70    1.60
   0   1   3    1.90    3.20
   0   1  -3    0.90    2.30
   0   1   3   -0.70    4.00
   0   1   3    0.40    4.50
   0   1  -3    1.00    2.90
   0  -1  -3    1.20    2.80
   0   1   3    0.50    2.50
   0  -1  -3   -2.00    4.20
   0  -1   3   -1.50    1.80
   0  -1   3    1.40    3.00
   0   1  -3    0.10    2.00
   0   1  -3    3.00    2.90
   0   1   3    0.10    3.00
   0   1  -3    0.70    1.90
  -1   1   3   36.90    6.00
  -1  -1  -3   40.40    6.20
  -1   1   3   46.70    7.70
   1   1  -3   42.60    5.20
   1   1  -3   41.50    4.40
   1  -1   3   43.10    5.90
   1  -1   3   43.40    5.90
   1   1  -3   39.60    4.90
  -1  -1  -3   42.30    5.10
   1   1  -3   37.50    4.90
   1  -1   3   39.40    4.30
  -1  -1  -3   42.10    4.80
   1   1  -3   45.90    4.00
   1   1  -3   36.30    5.10
  -1   1   3   48.60    6.60
  -1  -1  -3   42.20    4.70
  -1  -1  -3   46.20    4.80
  -1  -1  -3   35.40    6.20
   1   1   3   46.90    6.70
   1   1   3   46.00    4.90
   1   1   3   44.20    4.80
   1   1   3   42.50    5.30
  -1  -1   3   40.90    5.40
  -1  -1   3   41.20    4.80
  -1  -1   3   38.10    5.10
   1   1   3   37.60    5.90
   1   1   3   41.80    4.60
  -1   1  -3   44.00    5.50
   1  -1  -3   59.49    9.60
  -1   1  -3   39.20    4.20
   1  -1  -3   61.39    9.20
  -1  -1   3   39.70    4.80
  -1   1  -3   43.10    6.10
  -1  -1   3   40.00    4.40
  -1  -1   3   41.80    4.10
   2  -1   3 1028.80   46.20
   2  -1   3  964.30   48.10
   2   1  -3  973.80   45.50
   2   1  -3  876.41   46.70
  -2   1   3  966.50   45.60
  -2  -1  -3  961.40   46.50
  -2  -1  -3  866.61   47.50
   2   1  -3  900.91   46.10
   2   1  -3  929.91   46.90
   2   1  -3  903.41   46.80
  -2  -1  -3  889.61   48.10
   2  -1   3 1001.50   47.90
  -2  -1  -3  889.81   47.30
  -2  -1  -3  896.61   46.10
  -2  -1  -3  955.40   46.20
   2   1  -3  855.21   46.60
  -2   1   3  940.51   48.30
  -2  -1   3  894.41   46.80
  -2   1  -3  998.40   47.80
   2   1   3  863.31   47.80
  -2  -1   3  947.61   45.40
   2   1   3  866.51   47.70
   2   1   3  925.31   46.10
  -2   1  -3  966.70   47.10
   2  -1  -3  986.10   49.30
   2   1   3  898.71   47.20
  -2   1  -3 1022.10   46.10
   2   1   3  952.50   46.30
  -2  -1   3  908.01   46.20
  -2  -1   3  941.91   46.70
  -2  -1   3  960.00   47.00
   2  -1  -3  913.41   45.70
  -2   1  -3 1002.50   47.70
   2   1   3  934.61   46.30
  -2  -1   3  879.61   46.80
  -3  -1  -3  562.24   32.20
   3   1  -3  522.85   31.30
  -3  -1  -3  570.34   33.00
  -3  -1  -3  563.44   30.70
   3  -1   3  586.24   33.30
   3   1  -3  558.24   31.80
  -3   1   3  626.24   31.20
  -3  -1  -3  528.25   30.60
   3   1  -3  533.05   31.30
   3   1  -3  583.84   32.30
   3  -1   3  650.93   32.80
   3   1  -3  557.54   30.50
  -3  -1  -3  584.14   30.40
   3  -1   3  585.94   32.00
  -3   1   3  595.64   30.90
  -3  -1  -3  593.54   32.90
   3   1   3  570.14   30.40
   3   1   3  568.84   31.30
   3   1   3  589.94   32.60
   3  -1  -3  619.74   34.30
   3   1   3  567.94   32.50
  -3   1  -3  642.24   30.60
  -3   1  -3  620.54   32.70
   3  -1  -3  594.94   31.10
  -3  -1   3  601.44   31.90
  -3  -1   3  599.74   29.90
  -3  -1   3  548.55   31.40
  -3  -1   3  575.84   32.00
   3   1   3  524.65   32.30
  -3   1  -3  592.34   30.30
  -3   1  -3  630.44   32.50
   3   1   3  557.04   30.20
  -3  -1   3  546.65   30.70
  -4   1   3  545.45   29.90
  -4   1   3  554.74   30.10
  -4  -1  -3  518.25   29.20
  -4  -1  -3  496.75   29.40
  -4  -1  -3  529.55   28.60
  -4  -1  -3  455.05   30.90
   4  -1   3  535.15   32.70
   4   1  -3  504.55   30.30
   4   1  -3  497.65   28.60
   4  -1   3  535.15   30.90
  -4  -1  -3  508.75   30.60
   4   1  -3  481.35   29.70
   4   1  -3  520.95   28.00
  -4  -1  -3  549.05   32.00
   4   1  -3  531.55   31.20
  -4   1  -3  572.54   31.70
  -4   1  -3  525.55   29.10
  -4  -1   3  531.95   28.00
   4   1   3  505.25   30.70
  -4   1  -3  564.84   28.90
  -4  -1   3  533.25   30.70
  -4  -1   3  539.45   31.10
  -4  -1   3  522.85   31.20
  -4  -1   3  500.45   29.10
   4  -1  -3  550.04   30.20
  -4   1  -3  579.04   31.40
   4  -1  -3  557.64   33.60
   4   1   3  493.75   30.90
   4   1   3  522.85   31.40
  -4  -1   3  495.25   29.80
   4   1   3  505.15   29.90
  -5  -1  -3  401.36   24.50
  -5  -1  -3  396.66   25.90
   5   1  -3  378.06   23.60
  -5  -1  -3  400.66   25.10
  -5   1   3  404.86   25.40
   5   1  -3  395.06   25.80
  -5   1   3  413.56   25.60
  -5  -1  -3  415.86   23.70
   5  -1   3  419.06   29.00
   5   1  -3  409.36   26.80
   5   1  -3  363.56   25.00
  -5  -1  -3  430.26   27.90
   5  -1   3  401.16   26.20
  -5  -1  -3  388.96   26.80
  -5   1   3  408.36   26.40
  -5  -1   3  379.16   24.20
   5  -1  -3  424.86   25.80
  -5   1  -3  452.85   27.70
  -5   1  -3  371.16   24.10
  -5   1  -3  413.36   23.70
  -5  -1   3  407.26   26.30
   5  -1  -3  438.86   29.60
  -5  -1   3  389.76   25.90
   5   1   3  376.16   25.30
  -5  -1   3  372.86   25.00
   5   1   3  397.26   26.70
  -5  -1   3  400.26   23.00
   5   1   3  369.06   25.80
  -5  -1   3  408.46   26.70
   5   1   3  398.96   26.60
   6  -1   3   73.39   10.20
  -6  -1  -3   74.09   11.40
  -6  -1  -3   81.69   11.00
  -6   1   3   81.49   11.70
  -6  -1  -3   85.09    9.10
  -6  -1  -3   97.19   10.60
   6   1  -3   92.29   11.40
  -6  -1  -3   82.09    9.80
  -6   1   3   73.89   10.80
   6  -1   3   92.39   13.80
  -6  -1  -3   89.29   12.20
  -6   1   3   84.29    8.00
  -6  -1   3  121.29   13.40
   6  -1  -3  105.79   15.10
   6  -1  -3   89.59   10.70
  -6  -1   3  102.39   12.00
  -6   1  -3   82.69    9.70
  -6   1  -3   81.49   11.70
  -6   1  -3   92.79    9.10
  -6  -1   3  102.19   11.90
  -6  -1   3  106.89   10.80
  -6  -1   3   82.89    8.60
   6   1   3   93.59   11.60
   7   1  -3  728.23   46.70
  -7  -1  -3  779.52   50.89
  -7  -1  -3  754.32   46.60
  -7   1   3  774.02   42.10
  -7  -1  -3  815.32   50.59
  -7  -1  -3  846.42   44.90
   7  -1   3  820.12   52.39
  -7  -1   3  798.32   43.90
  -7  -1   3  796.52   48.20
   7   1   3  722.33   46.90
  -7   1  -3  852.41   50.49
   7  -1  -3  845.32   53.09
  -7  -1   3  760.32   47.00
  -7  -1   3  822.42   50.49
  -8   1   3  186.28   18.90
  -8  -1  -3  180.38   20.40
   8   1  -3  171.38   21.30
  -8   1   3  200.08   15.00
   8   1  -3  207.58   19.50
   8  -1   3  155.48   23.50
  -8  -1  -3  202.08   19.40
  -8  -1   3  169.48   20.40
  -8  -1   3  199.18   16.00
  -8  -1   3  208.28   20.60
   8   1   3  183.28   19.20
   8   1   3  156.68   20.50
  -8   1  -3  190.68   20.60
  -9  -1  -3  109.09   17.10
   9   1  -3   97.39   16.20
  -9  -1  -3  106.09   12.60
   9   1  -3  152.68   29.90
  -9  -1  -3  120.79   16.70
  -9  -1  -3   92.59   24.20
   9  -1   3  155.68   31.70
  -9   1   3  108.39   15.20
  -9   1   3  127.79   12.30
   9  -1  -3  132.29   29.00
   9   1   3  131.59   17.00
   9   1   3  142.09   30.40
  -9  -1   3  126.59   17.70
  -9  -1   3  106.29   15.40
  -9  -1   3  106.59   27.20
  -9   1  -3  119.89   23.60
  -9  -1   3  103.69   12.50
  10  -1   3  183.78   37.40
  10   1  -3  142.29   22.30
 -10   1   3  123.39   14.70
 -10   1   3  131.89   18.40
 -10  -1  -3  132.39   20.70
  10   1  -3  147.89   30.10
 -10  -1  -3  177.78   21.40
 -10  -1  -3  139.59   16.20
 -10   1  -3  112.19   13.70
 -10  -1   3  146.19   16.70
  10   1   3  128.49   22.20
 -10  -1   3  188.08   23.60
  10  -1  -3  151.88   33.40
 -10  -1   3  138.39   19.00
 -10   1  -3  137.49   20.30
  10   1   3  179.78   36.00
   0   2  -3  165.78   10.80
   0   2   3  184.28   11.70
   0  -2  -3  189.98   11.60
   0  -2   3  190.68   11.00
   0   2  -3  155.08   10.60
   0  -2  -3  165.58   12.60
   0   2   3  192.08   12.10
   0   2  -3  200.08   11.00
   0   2  -3  175.58   10.50
   0   2   3  173.08   10.50
   0   2   3  165.98   12.50
   0  -2  -3  149.09   12.20
   0  -2   3  174.08   10.70
   0  -2  -3  172.58   11.60
   0  -2   3  179.98   10.60
   0   2   3  166.98   12.60
   0   2  -3  162.98   10.40
   0  -2   3  169.48   10.90
   0  -2  -3  182.58   10.40
   0  -2   3  155.48   10.70
   1   2  -3  598.44   28.00
  -1   2   3  623.84   32.00
   1  -2   3  527.45   28.10
   1  -2   3  547.25   30.80
  -1  -2  -3  561.24   31.00
  -1  -2  -3  570.24   31.20
   1   2  -3  576.64   28.90
  -1  -2  -3  569.84   28.90
   1  -2   3  570.94   30.30
   1   2  -3  522.25   28.60
   1   2  -3  569.04   29.00
  -1  -2  -3  567.84   28.60
   1  -2   3  511.65   28.30
  -1  -2  -3  575.34   29.30
  -1   2   3  562.64   30.30
  -1  -2  -3  608.34   29.50
   1   2  -3  542.65   29.30
   1   2  -3  539.45   29.30
  -1   2  -3  492.05   27.60
  -1  -2   3  549.95   29.30
  -1  -2   3  543.95   28.70
   1  -2  -3  529.15   30.10
  -1  -2   3  550.74   29.60
   1   2   3  534.35   30.70
   1   2   3  561.54   28.80
   1  -2  -3  501.35   29.70
  -1  -2   3  548.45   28.90
   1   2   3  593.44   29.50
  -1  -2   3  621.24   29.00
  -1   2  -3  532.95   29.50
  -1   2  -3  490.85   30.70
   1   2   3  625.94   30.00
   1   2   3  539.85   30.80
   1  -2  -3  540.85   31.90
  -1  -2   3  580.24   27.90
   1   2   3  559.84   28.80
  -1   2  -3  514.35   28.30
   2  -2   3   15.40    7.20
   2   2  -3   12.10    4.40
  -2   2   3   11.80    6.20
   2  -2   3   12.80    4.40
  -2  -2  -3   16.60    4.70
  -2  -2  -3   11.90    5.00
  -2  -2  -3   13.00    7.00
  -2  -2  -3    9.80    4.40
   2   2  -3   14.60    5.80
  -2   2   3    9.60    6.80
   2   2  -3   11.40    5.60
   2   2  -3    9.70    3.70
  -2  -2  -3    9.30    6.70
   2  -2   3   15.10    6.30
   2   2  -3   11.50    5.10
   2   2  -3   10.70    6.00
  -2  -2  -3   17.80    5.80
   2   2   3   14.60    6.30
   2   2   3   15.10    4.70
   2  -2  -3   11.40    3.90
  -2  -2   3    9.00    3.60
   2  -2  -3    9.40    6.90
  -2   2  -3    7.60    5.50
  -2   2  -3   12.10    5.80
   2   2   3   10.70    4.90
   2   2   3   22.90    8.00
   2   2   3   14.10    7.70
  -2  -2   3   11.30    5.80
  -2   2  -3   13.90    4.60
  -2  -2   3   18.40    5.00
   2   2   3   16.10    5.00
  -2  -2   3    8.70    5.10
  -2  -2   3    7.70    4.50
  -2  -2   3   14.60    6.40
  -3  -2  -3   25.80    6.60
  -3   2   3   22.10    5.70
  -3   2   3   18.70    4.50
   3  -2   3   15.70    6.70
  -3  -2  -3   37.20    5.30
  -3   2   3   22.40    4.70
   3   2  -3   26.20    6.20
   3  -2   3   27.50    9.10
   3  -2   3   23.80    5.90
  -3   2   3   44.70   11.00
  -3   2  -3   19.60    6.50
   3  -2  -3   20.90    4.80
  -3   2  -3   17.00    6.00
   3  -2  -3   23.00    4.80
  -3   2  -3   20.60    5.10
  -3   2  -3   16.50    5.70
   3   2   3   30.80    8.40
   3  -2  -3   19.80    5.50
   3   2   3   16.40    5.30
   3  -2  -3   22.50    9.10
   3   2   3   23.70    5.00
  -4   2   3    7.10    3.80
  -4   2   3   12.80    4.90
  -4  -2  -3    5.60    5.30
  -4  -2  -3   14.80    5.30
  -4  -2  -3   16.00    6.80
  -4   2   3   20.00    7.20
   4  -2   3    8.60    6.30
   4   2  -3   16.60    6.60
  -4  -2  -3   12.20    4.80
   4   2  -3   16.40    6.20
   4   2  -3    5.70    5.40
   4  -2   3   12.10    8.10
   4   2  -3   20.30    6.70
   4   2  -3   11.30    4.10
  -4   2   3   15.70    5.90
   4  -2  -3    3.70    3.70
   4  -2  -3   12.70    4.80
   4   2   3   15.00    6.70
  -4   2  -3   12.50    5.60
   4   2   3   19.40    6.00
  -4   2  -3   18.70    7.10
   4  -2  -3   14.80    8.10
  -4   2  -3    8.20    4.20
   4   2   3    9.00    6.30
  -4   2  -3    8.30    5.00
   4   2   3   10.70    5.30
   4   2   3    5.80    5.40
   4   2   3   15.40    7.00
  -4  -2   3    7.10    4.50
  -4  -2   3    8.80    3.90
  -5  -2  -3   48.10   13.80
   5  -2   3   58.79   14.90
   5   2  -3   45.40   10.60
  -5  -2  -3   49.99    9.30
   5   2  -3   61.79   13.00
  -5  -2  -3   58.19    9.30
  -5   2   3   36.50    5.50
   5   2  -3   47.20   12.80
   5   2  -3   63.59    9.60
  -5   2   3   46.80    9.40
  -5  -2  -3   54.49   11.40
  -5   2   3   33.90    9.90
   5   2  -3   45.20    8.40
   5  -2   3   50.09   10.20
  -5  -2  -3   56.19   10.80
   5   2  -3   43.00    9.50
  -5  -2  -3   45.50   11.20
   5  -2  -3   49.90   13.90
  -5  -2   3   67.59    8.80
   5   2   3   47.80   10.70
   5   2   3   54.99   12.60
   5   2   3   37.30   12.20
   5  -2  -3   50.99    9.60
   5   2   3   53.29    9.40
  -5  -2   3   63.09    8.40
  -5   2  -3   39.90    6.00
  -5  -2   3   45.10   10.30
  -5  -2   3   63.99    9.00
  -5   2  -3   47.60   10.80
  -5   2  -3   51.29    7.10
   5   2   3   59.89   14.00
  -5  -2   3   43.60    6.20
   5   2   3   45.60    9.20
  -6  -2  -3  115.09   13.30
   6   2  -3   85.69   11.50
   6  -2   3   93.09   11.20
   6   2  -3   83.89   10.30
  -6  -2  -3  121.99   11.10
  -6  -2  -3  114.19   13.90
  -6  -2  -3  127.79   14.20
   6   2  -3   91.09    9.60
  -6   2   3   85.79   10.70
   6  -2   3  131.09   24.40
  -6   2  -3  104.09   12.70
  -6  -2   3   80.89   11.70
   6   2   3   97.39   10.60
  -6  -2   3   83.19   11.30
   6   2   3   95.99   12.30
   6  -2  -3  105.89   21.00
  -6  -2   3   82.39    9.30
  -6   2  -3   89.39    9.50
  -6   2  -3  108.39   10.90
   6   2   3  117.69   10.90
   6  -2  -3   75.29    9.80
  -6  -2   3  108.19   14.00
  -7   2   3    6.20    6.20
   7  -2   3   15.40   11.50
  -7  -2  -3    6.10   11.20
  -7  -2  -3    2.40    6.90
   7   2  -3    4.20    8.80
  -7  -2  -3    1.50    8.30
  -7  -2   3    4.40    5.30
   7  -2  -3   29.50   12.80
   7   2   3   10.10    9.40
  -7   2  -3    0.30    6.90
  -7  -2   3    3.20    9.90
  -7  -2   3   10.10    9.60
  -7   2  -3    1.00    6.20
   7   2   3    4.30    9.20
  -7  -2   3    4.50    6.70
  -8   2   3  128.79   15.60
   8  -2   3  183.28   22.00
  -8  -2  -3  128.19   16.50
  -8  -2  -3  134.79   17.30
  -8  -2  -3  120.69   26.30
  -8   2   3  104.29   10.30
   8   2  -3  145.09   17.10
  -8  -2   3  116.79   16.50
   8  -2  -3  168.88   32.10
  -8  -2   3  112.69   12.40
  -8  -2   3  111.79   15.40
  -8  -2   3  128.89   28.20
  -8   2  -3  137.99   17.30
   9   2  -3  184.88   21.10
  -9   2   3  127.09   13.30
  -9   2   3  180.58   18.90
   9   2  -3  155.08   20.60
  -9  -2  -3  147.59   19.50
  -9  -2  -3  129.39   32.70
  -9  -2  -3  178.98   21.00
  -9  -2  -3  155.08   16.70
   9  -2   3  196.48   36.10
  -9  -2   3  160.18   24.80
  -9   2  -3  172.28   20.80
  -9  -2   3  213.68   22.70
   9   2   3  160.18   20.00
  -9  -2   3  145.69   16.30
   9  -2  -3  212.38   38.10
  -9  -2   3  179.98   19.90
 -10  -2  -3    4.10    9.60
 -10   2   3   10.70    9.80
 -10  -2  -3   10.70   13.90
 -10  -2  -3    7.40    9.80
  10  -2   3   14.10   19.00
  10   2  -3    1.80   13.00
 -10   2   3    8.70   10.00
  10   2  -3   26.10   17.80
 -10  -2   3   10.60   11.30
 -10  -2   3    9.30   10.60
  10   2   3   22.80   18.90
  10  -2  -3   25.60   21.60
 -10  -2   3   57.39   20.00
  10   2   3   24.30   16.00
 -10   2  -3   14.30   12.20
   0   3   3   -0.60    2.40
   0  -3  -3   -1.20    4.60
   0   3  -3   -0.70    3.70
   0   3   3   -2.90    4.60
   0  -3   3    1.00    2.90
   0   3  -3   -0.50    3.70
   0  -3  -3   -0.40    5.00
   0   3  -3    1.80    2.80
   0  -3   3    5.60    4.00
   0  -3   3   -0.90    2.60
   0   3  -3    2.10    3.80
   0  -3  -3    0.80    4.00
   0   3   3    7.10    4.80
   0  -3   3   -1.40    3.60
   0   3   3   -1.70    3.80
   0  -3   3    0.40    3.80
   0  -3  -3    4.50    4.70
   0   3   3   -2.30    4.80
  -1  -3  -3   96.59    7.70
  -1  -3  -3  103.29    7.80
   1   3  -3   97.79    9.10
   1  -3   3   90.29    7.90
  -1  -3  -3   86.29    9.80
   1   3  -3   84.79    7.70
  -1  -3  -3   92.79   10.40
   1   3  -3   90.19    7.10
   1   3  -3  109.99    9.40
  -1   3   3   89.39    9.40
   1   3  -3  116.49    9.10
   1  -3   3  106.79    9.70
  -1  -3  -3  102.39    8.70
   1   3  -3  111.69    8.80
   1  -3   3   88.09    8.00
  -1  -3  -3   90.69    8.70
  -1   3   3   80.29   11.10
   1  -3  -3   82.49    7.70
   1   3   3   87.99    7.70
  -1  -3   3   77.99    7.50
  -1  -3   3   98.49    8.70
  -1  -3   3   87.69    6.90
  -1  -3   3   85.19    9.00
   1   3   3   86.29    9.90
  -1  -3   3  114.79    9.40
  -1  -3   3   97.89    8.10
  -1   3  -3   95.89    7.70
   1   3   3  110.89    9.90
  -1   3  -3   85.69    7.60
  -1   3  -3   80.99    7.60
   1   3   3   89.79    8.80
   1   3   3   91.59    7.60
   1  -3  -3   85.89    9.30
   1   3   3   96.89   10.50
  -1   3  -3   71.19   10.30
   2  -3   3  236.18   14.90
   2   3  -3  230.78   15.50
   2  -3   3  264.87   19.60
  -2   3   3  257.67   19.30
  -2   3   3  262.57   17.80
  -2  -3  -3  225.68   15.60
  -2   3   3  248.58   14.60
   2   3  -3  225.18   15.70
   2   3  -3  219.78   16.20
  -2  -3  -3  232.88   15.50
  -2  -3  -3  225.88   14.60
   2  -3   3  231.98   18.00
   2   3  -3  218.88   15.30
  -2  -3  -3  236.38   18.10
   2   3  -3  214.78   16.30
   2   3  -3  232.88   14.30
  -2  -3  -3  235.78   17.50
  -2  -3  -3  223.48   15.80
   2   3   3  231.48   15.80
  -2   3  -3  220.58   17.90
  -2  -3   3  221.68   15.20
   2  -3  -3  217.18   19.70
  -2  -3   3  208.28   15.90
   2   3   3  228.28   14.90
  -2  -3   3  225.38   16.80
  -2   3  -3  230.18   16.10
  -2  -3   3  235.08   15.30
   2   3   3  232.58   17.80
   2   3   3  234.58   16.40
  -2  -3   3  229.68   14.10
  -2  -3   3  209.78   15.50
   2   3   3  214.58   15.30
  -2   3  -3  218.78   14.50
  -2   3  -3  232.78   14.80
   2   3   3  225.58   17.60
   2  -3  -3  252.27   16.40
   2  -3  -3  242.68   14.50
   3   3  -3   17.60    8.20
  -3   3   3   14.60    5.80
   3   3  -3   13.60    5.60
  -3   3   3   13.90    8.80
  -3  -3  -3    7.00    6.00
  -3   3   3   16.30    7.60
   3  -3   3   14.80    5.60
   3   3  -3   11.20    7.20
   3   3  -3   15.40    7.50
   3   3  -3   21.30    6.50
  -3  -3  -3   13.80    5.90
  -3  -3  -3   26.30    9.10
   3  -3   3    1.80    5.50
   3   3  -3    9.70    4.20
  -3  -3  -3   10.00    5.80
  -3   3   3   15.60    4.70
   3  -3   3    2.60    7.60
  -3  -3  -3   10.20    5.00
  -3  -3  -3   15.70    8.70
   3  -3  -3   11.70    5.20
  -3   3  -3   13.60    6.70
  -3   3  -3   24.50    7.50
  -3   3  -3   10.70    4.90
   3  -3  -3   14.80    6.30
  -3  -3   3   10.50    6.50
  -3   3  -3    1.40    5.00
  -3  -3   3   12.20    6.00
   3   3   3   10.90    5.40
   3   3   3   11.70    8.10
  -3  -3   3   16.00    5.00
  -3  -3   3   17.80    8.50
  -3  -3   3   21.30    6.70
   3   3   3   21.50    9.40
   3  -3  -3   17.10    9.20
   3   3   3   15.60    5.40
   3   3   3   17.90    7.80
  -3  -3   3   27.70    8.70
   3   3   3   22.80    7.00
  -3   3  -3   11.60    5.20
   4   3  -3  872.51   47.80
  -4  -3  -3  874.91   45.60
   4  -3   3  841.32   49.40
   4  -3   3  816.22   46.60
  -4  -3  -3  799.62   48.30
   4  -3   3  770.62   43.30
  -4   3   3  816.62   42.60
   4   3  -3  838.62   43.40
  -4  -3  -3  844.42   47.70
  -4  -3  -3  824.62   45.10
  -4   3   3  753.92   45.20
  -4  -3  -3  884.31   46.60
   4   3  -3  878.41   44.90
  -4   3   3  763.12   41.90
  -4  -3  -3  888.01   44.10
   4   3  -3  789.82   46.00
  -4   3   3  745.53   47.40
   4   3  -3  813.02   46.10
   4   3  -3  838.92   46.00
   4  -3  -3  718.93   49.20
   4   3   3  846.12   47.60
   4   3   3  829.02   45.50
   4   3   3  759.82   47.40
   4  -3  -3  792.12   44.00
  -4  -3   3  741.03   45.20
  -4   3  -3  747.13   42.80
   4  -3  -3  787.52   42.40
  -4  -3   3  867.51   45.30
   4   3   3  862.11   44.90
  -4  -3   3  875.91   45.80
  -4   3  -3  738.83   44.60
   4   3   3  819.92   44.10
   4   3   3  780.42   45.70
   4  -3  -3  815.12   42.50
  -4  -3   3  836.42   45.50
  -4  -3   3  876.41   48.50
  -4   3  -3  803.52   44.70
  -4  -3   3  886.01   43.30
  -4   3  -3  811.52   47.30
  -5  -3  -3 1673.63   88.89
  -5  -3  -3 1727.63   86.09
  -5   3   3 1674.13   83.79
  -5  -3  -3 1718.73   87.49
   5   3  -3 1681.23   91.99
  -5  -3  -3 1732.43   91.69
   5  -3   3 1758.82   93.19
  -5   3   3 1411.66   91.99
   5   3  -3 1693.33   88.29
   5  -3   3 1701.13   88.99
   5   3  -3 1712.13   92.29
   5  -3   3 1874.91   86.19
  -5  -3  -3 1789.02   91.09
   5   3  -3 1659.03   88.59
  -5  -3  -3 1630.64   87.49
  -5   3   3 1723.93   85.59
   5   3  -3 1661.53   86.19
   5   3   3 1603.94   93.19
  -5  -3   3 1665.13   84.59
   5   3   3 1787.32   88.79
   5   3   3 1667.63   85.99
   5   3   3 1741.73   86.39
  -5   3  -3 1688.53   87.79
   5  -3  -3 1708.03   85.29
  -5  -3   3 1801.62   92.49
  -5  -3   3 1736.83   89.29
   5  -3  -3 1824.32   84.69
   5   3   3 1566.04   88.29
   5   3   3 1630.54   90.39
  -5   3  -3 1714.93   89.59
  -5  -3   3 1727.13   88.19
  -5   3  -3 1606.44   84.89
  -5  -3   3 1803.72   92.69
   5  -3  -3 1556.74   93.09
  -5  -3   3 1790.22   89.19
  -6  -3  -3   32.70    9.60
   6  -3   3   20.50    9.70
   6   3  -3   59.79   14.00
  -6  -3  -3   39.40   12.60
  -6  -3  -3   36.20   13.40
   6   3  -3   31.60   10.90
  -6   3   3   24.60    7.40
  -6   3   3   22.90    6.50
   6   3  -3   27.50    8.60
   6   3   3   38.90   12.00
  -6  -3   3   40.10   12.80
   6  -3  -3   17.40    6.00
  -6  -3   3   33.10    7.90
  -6  -3   3   64.19   15.40
   6   3   3   22.50    8.10
  -6   3  -3   23.70    8.50
   6  -3  -3   17.80   10.60
   6   3   3   40.50   12.70
   6   3   3   32.10    9.00
  -6   3  -3   31.60   10.10
  -6  -3   3   34.10    9.80
   7   3  -3  118.89   14.40
  -7   3   3   95.59   11.20
  -7  -3  -3  117.09   25.10
  -7   3   3   73.89    9.40
   7   3  -3  115.29   12.50
  -7  -3  -3   88.19   14.20
   7  -3   3  127.69   27.10
  -7  -3  -3   93.99   19.00
   7   3   3   92.29   14.40
  -7  -3   3   99.29   13.90
   7  -3  -3  125.69   27.60
   7   3   3   93.49   13.30
   7  -3  -3   72.49   11.00
  -7  -3   3   82.29   10.30
  -7  -3   3  132.29   26.90
  -7  -3   3   94.59   12.70
  -7   3  -3   87.59   12.50
   7   3   3   87.39   11.30
   8   3  -3   43.30   17.80
  -8  -3  -3   39.40   19.40
  -8  -3  -3   44.20   12.60
  -8  -3  -3   48.40   16.60
   8  -3   3   44.10   15.60
  -8  -3  -3   21.70    9.50
  -8   3   3   29.90   10.30
  -8  -3   3   16.70    8.90
  -8  -3   3   48.10   18.30
   8  -3  -3   54.79   18.10
  -8   3  -3   32.10   11.80
   8   3   3   60.09   18.30
   8   3   3   51.69   15.90
  -8  -3   3   18.40    9.30
  -9   3   3  264.57   24.80
  -9  -3  -3  301.27   23.40
   9   3  -3  289.77   28.80
  -9  -3  -3  268.17   27.40
   9  -3   3  257.57   32.00
  -9  -3  -3  285.57   29.00
   9   3   3  257.87   28.00
   9  -3  -3  233.98   32.40
  -9   3  -3  275.37   26.60
  -9  -3   3  283.47   26.60
  -9  -3   3  281.27   27.60
  -9  -3   3  272.97   27.90
 -10   3   3  103.49   20.80
  10  -3   3  120.69   33.20
 -10  -3  -3  139.19   24.70
 -10  -3  -3  178.68   40.60
 -10  -3  -3  128.89   27.60
  10   3  -3  161.88   33.80
 -10   3  -3   81.39   21.30
 -10  -3   3  123.19   15.70
 -10  -3   3  179.28   37.70
  10  -3  -3  120.19   32.40
  10   3   3  136.39   30.10
 -10  -3   3  105.99   25.20
   0   4  -3    5.60    5.10
   0   4   3    0.60    2.90
   0  -4   3   -2.50    3.10
   0   4  -3    0.00    2.80
   0  -4   3    1.60    4.30
   0   4   3    0.00    5.10
   0  -4  -3    2.10    6.40
   0   4   3    1.70    4.60
   0  -4  -3    1.00    5.70
   0  -4   3    2.60    5.10
   0   4   3    4.00    6.50
   0  -4   3    1.50    4.10
   0  -4  -3    6.00    5.30
   0  -4   3    1.30    3.50
   0   4  -3   -0.10    4.70
   0   4   3    4.40    5.80
   0   4  -3    0.20    4.50
  -1  -4  -3  367.16   24.70
   1  -4   3  387.36   22.20
   1  -4   3  385.06   23.00
   1   4  -3  377.06   22.50
  -1   4   3  367.66   26.70
  -1  -4  -3  368.26   25.40
   1   4  -3  363.76   23.60
  -1  -4  -3  357.76   22.60
   1   4  -3  353.66   23.00
  -1  -4  -3  400.06   21.50
   1   4  -3  368.36   23.10
  -1  -4  -3  366.36   23.30
   1   4  -3  371.16   21.10
  -1   4   3  395.96   24.60
   1  -4   3  400.16   24.10
  -1   4   3  373.86   24.10
   1   4  -3  361.46   21.90
  -1  -4   3  353.06   22.90
  -1  -4   3  361.06   20.50
  -1   4  -3  399.26   22.40
  -1  -4   3  356.86   22.90
  -1   4  -3  369.46   22.30
  -1  -4   3  360.46   21.90
  -1   4  -3  414.46   21.60
   1   4   3  433.16   22.40
   1   4   3  398.06   23.30
  -1  -4   3  343.77   23.70
   1  -4  -3  387.66   22.60
   1  -4  -3  376.16   24.20
  -1   4  -3  356.96   26.30
  -1  -4   3  368.86   21.80
  -1  -4   3  388.46   21.90
   1   4   3  377.86   25.30
   1   4   3  375.46   24.90
   1   4   3  390.86   24.20
   1  -4  -3  394.16   22.40
  -2  -4  -3  285.97   20.80
  -2  -4  -3  268.37   19.00
  -2   4   3  299.77   20.50
   2  -4   3  260.27   20.60
   2   4  -3  283.07   18.60
   2  -4   3  271.37   17.70
  -2  -4  -3  272.97   17.90
   2   4  -3  267.27   18.10
  -2  -4  -3  288.77   17.50
   2   4  -3  273.17   20.00
  -2   4   3  287.17   22.50
   2   4  -3  261.97   19.30
  -2  -4  -3  280.97   21.40
   2  -4   3  269.77   18.70
  -2  -4  -3  276.77   18.70
   2   4  -3  258.87   18.80
   2  -4  -3  257.37   19.00
  -2  -4   3  280.97   18.20
   2  -4  -3  274.17   23.50
   2  -4  -3  270.17   20.20
   2   4   3  279.57   21.10
   2  -4  -3  291.67   17.70
  -2  -4   3  252.57   18.90
  -2   4  -3  298.37   19.30
   2   4   3  276.37   18.90
  -2   4  -3  284.37   17.80
  -2  -4   3  273.77   16.70
  -2   4  -3  252.17   21.10
   2   4   3  275.37   18.20
  -2  -4   3  290.37   20.60
  -2  -4   3  257.47   18.60
  -2  -4   3  284.47   18.10
  -2   4  -3  267.37   17.70
   2   4   3  284.57   17.90
   2   4   3  275.47   20.90
   2   4   3  272.77   19.70
  -3  -4  -3  867.51   49.10
  -3   4   3  839.72   52.79
  -3  -4  -3  866.81   47.40
   3  -4   3  950.20   54.19
  -3  -4  -3  939.21   49.10
   3  -4   3  895.41   47.80
  -3  -4  -3  925.21   51.79
   3   4  -3  879.91   49.40
  -3   4   3  910.91   50.99
   3   4  -3  842.42   46.90
   3   4  -3  900.61   51.09
  -3  -4  -3  927.51   49.50
   3   4  -3  904.81   48.70
   3  -4   3  818.82   51.09
   3   4  -3  898.61   50.09
  -3  -4  -3  909.31   52.99
   3   4  -3  962.50   49.80
   3  -4  -3  848.82   54.39
  -3  -4   3 1008.50   47.20
   3   4   3  936.41   49.40
  -3   4  -3  813.42   47.50
   3   4   3  845.42   49.60
   3   4   3  909.81   49.40
   3   4   3  931.61   52.49
  -3  -4   3  916.41   49.90
  -3   4  -3  877.31   52.39
   3   4   3  888.61   52.39
   3  -4  -3  910.91   49.30
  -3  -4   3  972.10   52.39
  -3  -4   3  883.21   49.10
  -3  -4   3  969.70   49.00
  -3   4  -3  983.70   48.80
   3   4   3  907.91   48.10
  -3  -4   3  921.11   48.80
  -3   4  -3  866.11   47.40
   3  -4  -3  886.21   47.00
   4   4  -3  145.49   13.70
   4   4  -3  149.49   11.90
  -4   4   3  130.49   11.00
  -4   4   3  160.58   16.60
   4   4  -3  143.89   14.40
  -4   4   3  129.39   15.40
   4  -4   3  127.89   17.20
   4  -4   3  129.89   12.20
   4   4  -3  132.19   12.90
   4   4  -3  149.09   14.90
   4   4  -3  141.59   14.30
  -4   4   3  112.09   11.50
  -4  -4  -3  139.49   13.20
   4  -4   3  129.39   14.80
  -4  -4  -3  144.49   15.80
  -4  -4  -3  142.79   13.60
  -4  -4  -3  131.29   12.90
  -4  -4  -3  144.09   15.60
  -4  -4   3  145.69   13.10
  -4  -4   3  144.89   11.60
   4  -4  -3  131.49   13.30
  -4  -4   3  136.39   14.40
   4   4   3  132.09   13.30
  -4  -4   3  153.58   15.50
   4   4   3  131.19   14.20
   4  -4  -3  127.99   17.40
   4   4   3  138.19   12.40
  -4   4  -3  137.99   12.60
  -4  -4   3  142.99   13.60
   4   4   3  135.69   13.30
  -4  -4   3  132.09   13.20
  -4   4  -3  146.89   15.70
  -4   4  -3  124.09   12.50
   4   4   3  147.29   15.40
   4  -4  -3  125.69   11.40
   4   4   3  125.69   14.60
  -4   4  -3  122.09   11.40
   5   4  -3   32.80    9.40
   5  -4   3   47.10   13.50
   5   4  -3   34.00   11.10
  -5  -4  -3   28.90    9.00
   5  -4   3   37.80   10.20
   5  -4   3   61.19   17.40
  -5   4   3   42.70   14.90
  -5  -4  -3   14.40   11.80
  -5   4   3   26.70    7.60
  -5  -4  -3   19.60   10.80
   5   4  -3   53.29   13.60
  -5   4  -3   45.90    9.90
  -5  -4   3   41.00   10.80
   5   4   3   43.60   11.70
   5  -4  -3   34.80    9.90
   5  -4  -3   45.70    9.90
  -5   4  -3   31.60    8.90
  -5  -4   3   43.40   14.90
   5   4   3   27.20   11.90
   5   4   3   46.40   14.20
  -5  -4   3   32.50    8.30
  -5   4  -3   59.39   13.40
  -5  -4   3   39.00   12.10
   5  -4  -3   37.80   14.20
   6  -4   3  235.68   22.20
  -6  -4  -3  232.68   20.90
  -6  -4  -3  249.28   24.90
   6  -4   3  218.78   23.80
  -6  -4  -3  224.88   21.80
   6   4  -3  200.58   18.80
   6   4  -3  207.38   20.60
  -6   4   3  245.28   24.80
   6   4  -3  213.08   21.70
  -6   4   3  229.58   17.80
  -6   4   3  185.38   16.00
   6   4   3  224.48   18.90
  -6   4  -3  232.88   19.70
  -6   4  -3  237.78   21.00
   6   4   3  243.28   21.40
   6   4   3  242.88   22.60
   6  -4  -3  240.28   17.70
   6  -4  -3  226.38   26.20
  -6  -4   3  190.48   17.00
  -6  -4   3  211.08   20.90
  -6  -4   3  213.78   20.50
   7   4  -3  100.19   16.10
  -7   4   3  200.78   34.70
  -7  -4  -3  134.49   14.10
  -7   4   3  122.39   13.10
  -7  -4  -3  116.69   16.30
   7   4  -3  138.89   17.90
   7   4  -3  110.59   14.70
  -7  -4  -3  148.89   19.90
   7  -4   3  159.58   30.00
   7   4   3  114.29   14.50
  -7  -4   3  123.49   15.90
  -7  -4   3  119.19   13.50
  -7   4  -3  131.29   15.40
  -7   4  -3  138.19   18.30
   7  -4  -3   99.49   26.80
   7   4   3  163.88   26.90
   7   4   3  132.69   16.60
  -7  -4   3  137.99   17.70
  -8  -4  -3   32.90   16.70
  -8  -4  -3   41.00   11.00
  -8  -4  -3   41.90   13.30
  -8   4   3   24.40    9.50
   8   4  -3   17.30   15.30
   8  -4   3   27.90   15.70
   8   4  -3   31.60   12.80
   8   4   3   67.19   18.40
  -8  -4   3   14.20    8.80
  -8   4  -3   23.90   10.20
   8  -4  -3   26.80   15.70
  -8  -4   3   14.60   14.70
   8   4   3   34.80   10.00
  -8   4  -3   71.59   18.20
  -8  -4   3   28.00   10.90
   8   4   3   46.10   14.80
   9  -4   3   38.10   18.90
  -9  -4  -3   17.20   17.10
   9   4  -3   42.20   20.60
   9   4  -3   48.00   16.20
  -9  -4  -3   17.00   12.40
  -9  -4  -3   33.10   11.80
  -9   4   3   21.80   10.30
   9   4   3   31.90   15.70
  -9  -4   3   32.10   12.00
  -9  -4   3   28.70   21.00
  -9   4  -3   15.30   12.70
   9   4   3   23.10   16.10
  -9  -4   3   28.30   12.90
  -9   4  -3   47.50   19.20
   9  -4  -3   22.70   16.40
  10  -4   3   45.80   20.70
 -10   4   3   35.00   14.00
 -10  -4  -3   35.50   13.70
  10   4  -3   60.29   25.10
 -10  -4  -3   46.50   18.30
 -10  -4  -3   53.09   22.60
 -10  -4   3   55.59   16.60
 -10   4  -3   96.89   28.60
 -10  -4   3   48.00   15.50
  10   4   3   49.20   21.00
 -10   4  -3   35.00   14.90
 -10  -4   3   78.29   27.90
  10  -4  -3   56.69   23.70
   0  -5   3   -4.70    4.40
   0  -5  -3   -2.70    5.00
   0   5  -3    3.20    6.00
   0   5   3   -3.00    5.10
   0   5   3   -1.60    5.90
   0  -5   3    3.00    5.10
   0   5   3    2.80    3.60
   0  -5  -3    0.30    6.60
   0  -5   3   -0.40    5.50
   0   5  -3    0.60    3.10
   0   5  -3   -2.00    4.70
   0  -5  -3    2.00    5.70
   0   5   3   -2.30    5.30
   0   5  -3    1.70    4.20
   0   5  -3    0.30    3.10
   0  -5   3    0.80    4.10
   0  -5   3    0.70    3.70
   0   5  -3    1.20    4.90
   0   5   3   -0.70    4.40
  -1  -5  -3   29.40   11.30
  -1  -5  -3   37.10    7.00
  -1  -5  -3   49.60   12.90
   1   5  -3   39.00    8.40
  -1  -5  -3   56.09    7.80
  -1   5   3   51.99   12.30
   1   5  -3   50.59   11.10
   1   5  -3   38.30   11.10
  -1   5   3   59.09   12.40
   1   5  -3   32.00    7.10
   1   5  -3   36.50   10.70
  -1  -5  -3   33.10    8.70
   1  -5   3   57.89   11.80
   1  -5   3   49.70   10.60
   1  -5   3   51.59    9.70
  -1  -5  -3   41.20    5.60
  -1  -5   3   41.10   10.10
   1   5   3   37.80   12.20
   1   5   3   40.30    9.10
   1   5   3   32.70   11.00
   1   5   3   47.80    6.00
  -1  -5   3   35.90    8.40
   1  -5  -3   47.40   10.50
   1  -5  -3   39.50    9.50
  -1  -5   3   42.40    8.00
   1  -5  -3   56.79   10.40
   1   5   3   44.30   10.90
  -1   5  -3   52.59   10.40
  -1   5  -3   43.70    5.70
  -1  -5   3   33.90   11.20
   1  -5  -3   51.99   11.60
  -1  -5   3   51.09    8.80
  -1  -5   3   47.90   11.40
   1   5   3   28.90    7.40
   2   5  -3  372.66   24.60
  -2   5   3  399.06   29.30
   2   5  -3  385.06   25.60
  -2  -5  -3  412.86   28.70
  -2  -5  -3  398.76   23.00
  -2  -5  -3  389.86   25.00
  -2  -5  -3  372.36   26.70
  -2   5   3  368.66   26.10
   2   5  -3  373.56   25.60
   2  -5   3  372.66   23.60
  -2  -5  -3  381.36   25.10
   2  -5   3  415.16   27.60
  -2  -5  -3  391.66   23.50
   2   5  -3  389.36   24.30
   2   5  -3  392.06   27.00
  -2   5  -3  426.26   22.70
  -2  -5   3  376.66   23.70
  -2  -5   3  396.46   27.50
   2  -5  -3  389.26   26.80
  -2   5  -3  353.46   23.80
   2  -5  -3  363.96   25.20
  -2  -5   3  372.66   24.10
  -2  -5   3  367.76   25.30
  -2  -5   3  378.56   25.40
  -2   5  -3  389.26   23.80
   2  -5  -3  350.66   23.30
   2   5   3  394.06   28.40
   2   5   3  378.36   26.00
   2   5   3  389.26   23.80
  -2   5  -3  324.77   27.50
   2   5   3  388.96   27.70
   2   5   3  393.56   24.20
  -2  -5   3  366.86   22.20
  -3   5   3  962.80   59.49
  -3   5   3  986.20   56.49
   3   5  -3  980.10   58.39
   3   5  -3 1144.79   55.29
   3   5  -3  918.51   54.19
   3  -5   3  962.70   52.99
  -3  -5  -3 1067.09   59.99
  -3  -5  -3  912.41   53.99
  -3  -5  -3  943.81   54.39
   3   5  -3 1028.80   53.09
  -3  -5  -3 1074.19   54.19
  -3  -5  -3 1036.70   58.59
   3  -5   3  900.71   57.09
   3   5  -3 1099.09   56.69
   3   5  -3 1033.60   56.19
   3   5   3  943.51   58.99
   3   5   3  985.80   53.39
  -3   5  -3  948.11   52.79
  -3  -5   3  946.81   54.89
  -3   5  -3  916.61   53.19
   3   5   3 1056.59   58.29
   3   5   3  950.70   54.09
  -3  -5   3  979.40   51.89
  -3  -5   3 1092.09   58.69
  -3  -5   3 1111.99   56.49
   3  -5  -3  996.50   52.69
   3  -5  -3  919.91   60.19
   3   5   3 1088.59   57.59
  -3  -5   3  971.50   54.29
   3  -5  -3 1035.20   55.99
  -3  -5   3  983.30   53.49
  -3   5  -3  834.52   57.69
   3   5   3 1047.20   55.39
   4  -5   3   16.30    9.50
   4   5  -3    9.00    8.70
   4   5  -3   11.80    7.30
  -4   5   3   31.10   11.10
  -4  -5  -3   18.40    6.60
  -4  -5  -3   21.40   10.40
   4   5  -3   16.80    9.30
   4   5  -3   17.00   10.60
   4  -5   3   27.00   11.90
   4  -5   3   22.60    7.80
   4   5   3   19.10   10.80
   4  -5  -3   39.80    7.70
   4   5   3    8.90    6.70
  -4   5  -3   11.40    5.80
  -4  -5   3   21.80    7.30
   4   5   3   12.20    6.30
   4  -5  -3   24.00   12.70
   4   5   3   16.30    8.70
  -4  -5   3    6.00    4.90
   4  -5  -3   26.20    8.10
  -4   5  -3    9.30    7.30
  -4  -5   3   14.80    9.80
   4   5   3   20.00   10.10
   5  -5   3   52.79   14.70
  -5  -5  -3   30.50    9.10
   5  -5   3   60.89   15.10
  -5  -5  -3   33.70   10.30
   5   5  -3   23.50   13.00
   5   5  -3   50.59   14.10
   5  -5   3   67.69   13.20
  -5   5   3   41.40   14.00
   5   5  -3   29.50   10.50
  -5  -5  -3   43.40   14.30
   5  -5  -3   38.70   13.80
  -5   5  -3   44.10   10.30
   5   5   3   46.20   14.20
   5  -5  -3   39.80   11.70
  -5  -5   3   50.59   12.30
   5   5   3   37.00   11.20
   5  -5  -3   33.80    9.20
  -5  -5   3   52.89   15.40
  -5  -5   3   35.40    9.20
  -5   5  -3   50.49   11.80
   5   5   3   36.20   14.40
   6   5  -3  149.69   16.60
  -6  -5  -3  140.49   14.30
   6   5  -3  138.09   15.80
   6  -5   3  169.18   31.50
   6  -5   3  117.49   17.20
   6   5  -3  134.19   18.40
  -6   5   3  129.99   18.90
  -6  -5  -3  166.88   18.80
  -6  -5  -3  134.69   15.70
   6  -5   3  135.39   14.60
   6   5   3  132.99   17.20
  -6  -5   3  133.99   13.80
  -6  -5   3  126.19   15.70
   6  -5  -3  133.49   15.90
   6  -5  -3  145.59   29.80
  -6  -5   3  160.58   18.60
   6  -5  -3  127.19   13.70
   6   5   3  133.09   18.60
  -6   5  -3  132.29   14.30
   6   5   3  141.49   16.10
  -6   5  -3  163.58   16.50
  -7  -5  -3 1006.60   65.99
   7  -5   3  902.61   59.29
   7  -5   3  843.02   62.99
  -7  -5  -3 1005.90   55.99
  -7  -5  -3  956.30   58.19
  -7   5   3  956.90   53.19
   7   5  -3  962.70   59.49
  -7   5   3  841.62   59.59
   7   5  -3  881.41   58.19
   7   5  -3  875.51   55.99
   7   5   3  994.70   61.89
  -7   5  -3  908.31   56.59
   7   5   3  907.91   57.99
  -7  -5   3  946.51   53.99
   7   5   3  954.70   55.89
   7  -5  -3  720.83   61.49
   7  -5  -3  937.41   53.19
  -7   5  -3  931.61   55.89
  -7  -5   3  901.91   56.59
  -7  -5   3  973.10   64.29
  -8   5   3  113.99   27.50
  -8  -5  -3  119.49   29.30
   8   5  -3  110.49   24.80
   8   5  -3  119.49   21.60
  -8  -5  -3  100.79   21.70
   8   5  -3  112.09   23.70
  -8   5   3   75.49   11.90
  -8  -5  -3   71.29   16.90
   8  -5   3  101.19   29.50
   8  -5  -3   64.49   24.30
  -8   5  -3  124.49   26.00
   8   5   3  139.29   30.40
  -8  -5   3  103.69   16.80
  -8   5  -3   91.49   18.90
  -8  -5   3  108.19   19.90
   8   5   3  135.69   27.00
  -8  -5   3  111.49   22.30
   8   5   3   90.29   18.20
  -9  -5  -3   10.90   11.70
  -9  -5  -3   -2.10    7.80
  -9  -5  -3   20.10   17.70
   9   5  -3   48.90   19.40
   9   5  -3    9.20   11.10
   9  -5   3   15.60   17.00
  -9   5   3   21.90   10.60
  -9   5   3   29.00   19.70
  -9   5  -3    3.20   14.20
   9   5   3    8.70   11.10
   9   5   3   14.40   12.20
  -9   5  -3   20.60   11.90
  -9  -5   3   27.00   19.00
   9   5   3   34.70   18.50
  -9  -5   3   27.80   12.70
  -9  -5   3   10.50   10.70
   9  -5  -3   30.20   24.90
   0   6   3  922.41   49.10
   0   6  -3  930.91   51.29
   0   6  -3  763.22   47.20
   0   6   3  877.21   52.49
   0  -6  -3  873.11   52.09
   0   6   3  945.21   51.79
   0  -6   3  912.71   50.19
   0  -6   3  812.22   50.19
   0  -6   3  914.41   48.30
   0   6  -3  926.61   46.90
   0   6  -3  857.91   49.10
   0  -6  -3  862.01   50.59
   0  -6   3  780.72   47.30
   0  -6  -3  941.51   50.89
   0   6   3  892.01   50.49
   0   6   3  935.41   47.10
  -1   6   3 1073.79   53.39
   1  -6   3 1064.59   57.49
  -1  -6  -3 1014.10   58.09
   1   6  -3  999.90   57.59
   1   6  -3 1026.00   58.89
  -1   6   3 1018.60   57.79
  -1  -6  -3 1121.59   66.19
   1   6  -3 1041.80   54.59
  -1  -6  -3 1007.70   57.89
   1   6  -3  955.90   55.49
  -1  -6  -3 1115.09   53.19
   1  -6   3 1021.70   54.89
   1   6  -3 1008.90   56.29
  -1   6   3  920.51   56.69
  -1   6   3 1108.89   66.69
   1  -6   3  997.30   56.69
  -1  -6  -3  964.10   55.09
  -1  -6  -3 1068.89   52.89
  -1  -6   3 1009.90   54.59
   1  -6  -3 1025.90   55.09
   1   6   3 1043.20   56.59
  -1   6  -3 1089.79   53.09
  -1  -6   3  970.40   55.39
   1   6   3 1026.60   54.19
   1  -6  -3 1020.00   58.39
  -1  -6   3 1081.59   54.39
   1   6   3 1021.70   58.59
  -1   6  -3  938.41   60.79
   1  -6  -3 1092.99   56.49
   1   6   3  991.30   61.29
  -1   6  -3 1076.39   56.99
   1  -6  -3  992.50   56.49
  -1  -6   3 1017.60   60.39
  -1  -6   3  959.00   56.59
   1   6   3 1083.29   54.29
   1   6   3 1051.69   58.59
   2  -6   3   25.10    9.60
  -2   6   3    3.20    6.80
  -2  -6  -3    2.70    5.90
   2   6  -3   -4.90    6.70
  -2  -6  -3    2.10    4.00
   2   6  -3   -0.20    7.00
   2  -6   3   21.20    7.50
  -2  -6  -3   -3.60    7.30
   2   6  -3    1.70    4.80
   2   6  -3    4.30    4.60
   2   6  -3    8.80    8.40
   2  -6   3   30.40    8.50
   2   6  -3    4.80    6.20
  -2  -6  -3    3.60    3.90
  -2  -6   3    0.00    6.90
  -2  -6   3   -2.90    3.70
   2   6   3    0.60    8.10
  -2  -6   3    4.10    4.50
   2  -6  -3   11.90    6.00
  -2   6  -3   20.00    8.00
   2   6   3   10.30    7.80
  -2  -6   3   11.30    6.10
   2  -6  -3   27.00    9.00
   2   6   3    6.00    6.60
   2  -6  -3    8.70    6.20
   2   6   3    9.20    7.60
   2   6   3    6.40    4.50
  -2  -6   3   19.80    7.20
  -2   6  -3    6.20    3.50
  -2   6  -3   23.70   11.60
   3   6  -3   -1.40    6.00
  -3  -6  -3    1.70    4.10
  -3  -6  -3   -0.50    4.20
   3   6  -3   -0.30    7.40
   3   6  -3    7.00    7.40
   3   6  -3   -3.20    8.80
   3   6  -3    0.50    5.30
   3  -6   3   11.80    6.60
   3  -6   3   12.70    9.30
  -3   6   3    5.90    7.00
  -3  -6  -3   11.10    8.70
   3   6   3    8.80    6.50
   3   6   3    8.60    8.20
  -3   6  -3    9.40    7.50
   3   6   3    3.60    7.40
   3   6   3   -0.10    4.70
   3  -6  -3   16.10   10.00
   3  -6  -3   -2.80    5.00
  -3   6  -3    6.40    4.50
  -3  -6   3   -1.60    4.20
  -3  -6   3    4.40    5.00
   3   6   3    0.90    8.90
  -3  -6   3   -2.80    7.20
  -4  -6  -3   26.60    8.30
   4   6  -3   41.70   11.90
   4  -6   3   38.50   14.30
  -4   6   3   47.70   13.40
  -4  -6  -3   43.70   13.20
   4   6  -3   23.50    9.40
   4  -6   3   36.50    9.80
  -4  -6  -3   22.10    7.30
   4   6  -3   23.70   11.50
  -4  -6   3   18.60    7.80
   4   6   3   36.30   12.80
   4   6   3   35.50   11.60
   4  -6  -3   50.99   13.90
   4  -6  -3   42.80   14.70
  -4  -6   3   42.40   12.60
   4   6   3   25.80    9.30
  -4  -6   3   30.70    7.90
  -4   6  -3   34.90   11.00
   4  -6  -3   33.80    9.80
  -5  -6  -3  147.59   14.40
  -5  -6  -3  153.18   18.00
   5  -6   3  156.98   29.40
   5  -6   3  116.59   17.80
   5   6  -3  132.79   16.70
   5  -6   3  126.69   15.00
   5   6  -3  145.49   17.80
  -5  -6  -3  110.19   14.40
   5   6  -3  129.59   15.90
  -5   6   3  152.08   18.60
   5   6   3  118.39   16.50
  -5   6  -3  146.49   15.40
   5  -6  -3  109.59   13.40
   5  -6  -3  132.39   16.20
  -5   6  -3  146.79   13.80
   5   6   3  130.39   15.80
  -5  -6   3  128.19   13.80
  -5  -6   3  150.08   18.60
  -5  -6   3  142.69   15.40
   5   6   3  145.79   19.00
   5  -6  -3  158.88   31.30
   6   6  -3  191.18   22.20
  -6   6   3  181.88   20.90
   6  -6   3  172.48   21.50
  -6  -6  -3  182.48   19.40
   6  -6   3  187.68   24.60
   6   6  -3  165.78   18.00
   6  -6   3  159.08   17.30
  -6  -6  -3  169.48   17.30
  -6  -6  -3  181.48   22.30
   6   6  -3  161.38   19.60
   6   6   3  175.78   21.40
  -6  -6   3  152.48   17.70
   6  -6  -3  183.88   26.10
   6   6   3  203.88   20.30
   6   6   3  207.28   23.70
   6  -6  -3  184.98   20.10
  -6  -6   3  160.68   16.60
   6  -6  -3  201.08   18.20
  -6   6  -3  163.88   16.60
  -6   6  -3  178.28   18.90
  -6  -6   3  197.18   22.10
   7   6  -3   52.39   17.00
   7   6  -3   46.00   13.80
   7  -6   3   56.89   16.10
   7  -6   3   46.90   11.90
   7  -6   3   18.50   17.60
  -7   6   3   39.60   17.50
  -7  -6  -3   43.70   13.50
   7   6  -3   32.10   16.20
  -7  -6  -3   39.50   17.40
  -7  -6  -3   18.50    9.60
   7  -6  -3   37.70   21.40
   7   6   3   50.59   15.10
  -7  -6   3   37.00   15.20
   7  -6  -3   17.60    8.40
   7  -6  -3   65.99   16.70
   7   6   3   24.50   16.10
  -7   6  -3   63.69   18.30
   7   6   3   45.50   14.60
  -7  -6   3   35.70   12.20
  -7   6  -3   26.30   10.70
  -7  -6   3   16.20   10.30
   8  -6   3  180.68   22.60
  -8  -6  -3  161.98   22.40
  -8  -6  -3  147.09   19.00
   8   6  -3  176.08   23.00
   8  -6   3  206.08   40.30
   8   6  -3  140.49   19.50
  -8   6   3  131.59   15.30
  -8   6   3  187.48   25.60
   8   6  -3  145.89   20.70
  -8  -6  -3  126.99   17.30
  -8  -6   3  156.18   16.60
  -8  -6   3  157.48   22.60
  -8   6  -3  143.69   18.00
   8   6   3  182.28   22.30
   8  -6  -3  113.19   32.90
  -8  -6   3  126.79   18.20
   8   6   3  195.98   31.10
  -8   6  -3  169.78   21.60
   8   6   3  156.78   19.30
   9  -6   3  302.47   53.29
  -9  -6  -3  215.18   24.80
   9   6  -3  254.47   27.00
  -9   6   3  247.18   22.50
  -9   6   3  266.07   34.60
   9   6  -3  294.77   33.10
  -9  -6  -3  253.57   27.10
  -9  -6  -3  232.88   33.20
   9   6  -3  215.18   27.10
  -9  -6   3  248.68   30.80
  -9  -6   3  266.77   26.50
   9   6   3  222.08   24.80
   9   6   3  252.77   34.80
   9  -6  -3  256.47   49.60
  -9  -6   3  239.68   27.40
  -9   6  -3  250.57   28.70
   9   6   3  232.68   27.40
  -9   6  -3  264.27   26.00
   0  -7   3    1.10    7.20
   0   7   3    1.50    9.50
   0   7  -3    2.70    8.60
   0   7  -3   -3.30    6.50
   0   7  -3    0.60    3.80
   0   7   3   -1.80    4.50
   0   7   3   -3.10    7.00
   0   7   3   -1.60    5.70
   0  -7   3    1.60    5.50
   0  -7  -3    1.70    7.80
   0  -7   3   -1.00    6.40
   0   7   3    2.10    8.20
   0   7  -3    7.50    7.00
   0   7  -3    5.10    7.40
   0  -7  -3    0.30    5.80
   1   7  -3  192.98   19.20
  -1  -7  -3  192.88   19.50
   1  -7   3  206.28   17.80
  -1  -7  -3  216.68   15.30
   1   7  -3  199.08   19.70
  -1   7   3  208.28   18.50
   1   7  -3  214.78   20.60
  -1   7   3  207.48   16.00
   1  -7   3  217.88   20.20
   1   7  -3  206.28   16.50
  -1   7   3  216.28   21.40
  -1   7   3  211.18   20.30
   1  -7   3  192.78   19.30
   1   7  -3  205.68   18.30
   1   7   3  183.78   20.10
  -1  -7   3  227.88   17.10
   1  -7  -3  196.28   17.30
  -1   7  -3  202.98   18.90
   1   7   3  209.78   16.00
   1   7   3  189.98   20.50
   1   7   3  214.38   21.50
   1   7   3  206.08   18.80
  -1   7  -3  209.18   15.00
  -1  -7   3  195.48   17.90
  -1  -7   3  189.98   18.40
   1  -7  -3  188.98   18.10
   1  -7  -3  214.48   18.80
   2   7  -3    8.70    8.40
   2   7  -3   13.40   12.70
   2  -7   3   24.30    9.00
   2   7  -3   26.70   11.20
  -2  -7  -3   10.30    6.00
   2   7  -3    5.70    6.30
   2  -7   3   35.30   11.00
   2   7  -3   22.30   11.10
  -2  -7  -3    6.20    5.40
   2  -7   3   35.10   12.80
  -2   7   3   43.40   12.40
  -2  -7  -3   20.40    9.40
  -2  -7  -3   20.80   12.00
  -2  -7   3    8.60   10.30
   2   7   3   13.50   12.30
   2   7   3   22.00   11.70
   2   7   3   15.00   10.10
  -2  -7   3   22.40    7.10
  -2   7  -3   20.90   10.00
  -2  -7   3   13.80    6.70
  -2  -7   3   21.20    8.90
  -2   7  -3   17.90    5.60
   2  -7  -3   45.70   10.20
   2   7   3    9.10    6.40
   2   7   3   23.40   10.00
   2  -7  -3   28.10   10.40
  -2  -7   3   14.20    8.10
   3   7  -3   54.69   16.40
   3   7  -3   44.50   13.50
   3   7  -3   33.50   14.10
   3  -7   3   31.90   17.20
  -3  -7  -3   40.70    9.50
   3  -7   3   44.90   12.60
  -3   7   3   74.69   16.70
  -3  -7  -3   25.90   13.70
   3  -7   3   41.30   17.60
   3   7  -3   59.79   20.40
  -3  -7  -3   36.20    9.60
   3  -7  -3   61.69   13.70
   3   7   3   40.60   12.90
   3   7   3   52.29   15.60
   3   7   3   46.50   11.90
  -3  -7   3   42.70   10.10
  -3  -7   3   59.69   12.90
  -3   7  -3   46.80    9.00
   3   7   3   42.20   18.70
  -3  -7   3   75.09   13.00
   3   7   3   44.30   16.00
  -3   7  -3   71.59   10.80
   3  -7  -3   45.80   16.10
   4  -7   3  137.69   19.80
   4  -7   3  143.39   15.80
   4   7  -3  129.79   18.10
   4   7  -3  173.48   19.60
  -4  -7  -3  159.28   16.10
   4   7  -3  142.79   18.60
  -4  -7  -3  126.89   14.80
  -4  -7  -3  132.09   19.70
  -4   7  -3  139.99   13.80
   4   7   3  156.68   19.80
  -4   7  -3  149.99   16.30
  -4   7  -3  135.09   12.60
   4   7   3  141.79   17.70
  -4  -7   3  130.59   13.70
   4  -7  -3  189.68   17.30
  -4  -7   3  165.08   19.50
   4  -7  -3  185.48   19.40
   4   7   3  138.69   18.80
   5   7  -3  798.32   54.49
  -5  -7  -3  709.83   49.00
   5  -7   3  730.23   51.79
  -5  -7  -3  815.72   56.19
   5   7  -3  755.02   55.09
   5  -7   3  737.13   46.60
  -5   7   3  693.13   50.79
   5   7  -3  731.13   50.59
  -5  -7  -3  848.92   49.60
   5  -7  -3  777.02   50.09
   5   7   3  806.82   51.49
  -5   7  -3  823.32   45.80
   5  -7  -3  753.32   46.50
  -5  -7   3  796.42   47.90
  -5   7  -3  736.73   48.00
   5   7   3  795.92   55.39
   5   7   3  730.13   52.09
  -5  -7   3  778.52   45.90
   6   7  -3   19.60   13.40
  -6  -7  -3   29.50   11.10
  -6   7   3   30.00   14.70
  -6  -7  -3   40.00   13.00
  -6  -7  -3   49.40   19.20
   6  -7   3   18.80   16.10
   6   7  -3   21.30   16.00
   6  -7   3   23.10   14.40
   6   7  -3   17.40   13.00
   6  -7   3   44.70   13.00
   6  -7  -3    9.40   17.40
  -6  -7   3   37.40   11.70
  -6   7  -3   28.20    9.50
   6   7   3   53.79   16.30
  -6  -7   3   62.99   23.00
   6  -7  -3   59.19   16.60
   6  -7  -3   37.20   12.50
   6   7   3   37.30   22.70
  -6  -7   3   17.90   10.50
  -6   7  -3   46.20   14.30
   6   7   3   47.10   18.30
  -7  -7  -3   12.30    8.20
  -7  -7  -3    4.50   12.30
  -7   7   3   44.90   16.40
   7  -7   3   92.19   21.40
   7  -7   3   44.90   20.60
   7   7  -3   39.70   18.80
   7   7  -3   27.60   14.00
   7  -7   3   67.19   15.60
   7   7  -3   29.50   15.20
  -7  -7  -3   11.80   10.10
   7  -7  -3   40.90   13.80
   7   7   3   17.30   14.90
   7   7   3   28.70   12.70
  -7  -7   3   45.40   13.60
  -7  -7   3   46.60   20.20
  -7  -7   3   48.60   13.60
  -7   7  -3   19.10    9.50
  -7   7  -3   63.59   17.90
   7   7   3   18.10   15.20
   7  -7  -3   30.20   10.70
   7  -7  -3   30.20   17.90
  -8  -7  -3   40.70   23.30
   8   7  -3   18.60   15.40
  -8  -7  -3   20.50   10.90
   8   7  -3   10.50   11.70
  -8   7   3   31.00   18.20
  -8  -7  -3   20.40   12.90
   8  -7   3   18.30   15.90
   8  -7   3   48.00   16.80
   8   7   3   12.20   11.90
   8   7   3   24.80   26.80
   8  -7  -3   26.70   22.90
  -8  -7   3   32.10   20.70
  -8  -7   3    7.70    9.60
   8   7   3   41.60   18.00
  -8  -7   3   36.00   14.80
   8  -7  -3   29.10   13.90
  -8   7  -3    7.80    8.90
  -8   7  -3   35.30   16.60
   0   8   3   94.69   18.60
   0   8  -3   91.49   12.60
   0  -8   3   92.79   16.70
   0   8  -3   99.59   13.40
   0   8   3   88.49   19.60
   0   8   3   88.89   22.20
   0   8   3   87.69   14.40
   0  -8   3   88.89   19.60
   0  -8   3  106.69   14.10
   0  -8  -3   91.39   17.80
   0   8  -3   99.19   16.10
   0   8  -3   67.49    9.90
   0  -8  -3  116.69   16.10
   0   8  -3  108.69   15.70
   1   8  -3  124.79   16.20
   1  -8   3  105.69   16.40
   1   8  -3  144.19   15.90
   1   8  -3  135.29   18.00
  -1   8   3  108.09   17.00
  -1  -8  -3  136.39   18.00
   1  -8   3  112.99   14.00
   1   8  -3  120.69   18.70
   1   8  -3  104.69   13.20
  -1  -8  -3  133.89   12.10
   1   8   3  101.99   17.60
   1   8   3  133.39   19.80
   1  -8  -3  127.29   22.30
  -1   8  -3  132.79   16.10
   1   8   3  141.29   25.60
   1   8   3  124.49   16.90
  -1  -8   3  119.29   13.30
   1   8   3  128.59   13.20
  -1  -8   3  149.09   16.70
   1  -8  -3  105.29   14.00
  -1   8  -3  109.89   11.60
  -1  -8   3  111.69   13.80
  -2  -8  -3  268.17   19.90
   2   8  -3  221.18   26.70
   2  -8   3  262.87   21.20
  -2  -8  -3  232.08   19.00
  -2   8   3  256.37   24.00
   2  -8   3  262.87   25.90
  -2  -8  -3  228.08   25.60
   2   8  -3  244.78   24.20
  -2   8   3  244.98   19.40
   2   8  -3  243.78   22.60
   2   8   3  230.98   27.60
  -2  -8   3  239.88   22.20
   2   8   3  254.87   23.90
   2  -8  -3  262.27   21.40
   2   8   3  228.78   24.40
  -2  -8   3  242.98   20.40
  -2   8  -3  240.18   22.40
  -2  -8   3  249.58   23.80
   2   8   3  251.17   26.00
   2  -8  -3  236.88   23.30
   2   8   3  240.78   21.20
   3   8  -3  483.45   38.40
   3  -8   3  440.26   32.20
   3   8  -3  458.55   35.70
   3   8  -3  429.46   36.30
  -3   8   3  457.35   36.40
  -3  -8  -3  469.35   40.90
  -3  -8  -3  445.16   30.60
  -3  -8  -3  493.35   31.60
   3  -8   3  446.46   38.40
   3   8   3  437.26   35.70
  -3  -8   3  448.06   29.90
  -3  -8   3  458.45   36.80
   3   8   3  382.96   35.90
  -3  -8   3  487.15   31.80
   3  -8  -3  472.95   37.00
   3   8   3  445.86   38.00
   3  -8  -3  501.65   32.70
  -3  -8   3  457.15   33.60
  -3   8  -3  461.25   34.60
  -4  -8  -3   74.69   15.30
   4   8  -3   89.59   19.80
  -4   8   3   74.49   17.90
   4  -8   3   81.39   21.40
  -4  -8  -3   88.79   12.20
   4   8  -3   89.99   20.90
   4  -8   3  100.19   18.60
   4   8  -3  104.69   16.00
  -4  -8  -3   89.89   21.90
   4   8   3   93.29   24.00
   4  -8  -3   83.99   20.20
  -4   8  -3   92.09   19.10
   4   8   3   90.79   20.10
   4   8   3   65.99   21.30
  -4  -8   3   83.19   10.60
  -4  -8   3   75.49   12.00
   4  -8  -3   84.29   12.70
  -4  -8   3   69.99   22.30
  -5  -8  -3   66.89   21.20
  -5   8   3   30.10   15.50
   5  -8   3   58.29   17.90
   5   8  -3   37.10   19.80
  -5  -8  -3   12.70    8.70
  -5  -8  -3   23.10   10.10
   5   8  -3   22.50   17.10
   5   8  -3   30.30   15.00
   5  -8   3   53.59   14.10
   5  -8  -3   42.00   11.70
  -5   8  -3   12.20   11.90
   5   8   3   16.00   13.30
  -5  -8   3   44.90   13.30
  -5  -8   3   26.60   11.10
   5  -8  -3   47.30   17.10
  -5  -8   3   62.29   25.20
   5   8   3   43.20   19.50
   5   8   3   13.40   15.10
   6   8  -3  137.59   29.40
   6   8  -3  149.09   29.10
   6  -8   3  156.28   31.10
   6   8  -3  162.38   22.60
  -6  -8  -3  144.89   17.70
  -6  -8  -3  177.48   43.70
   6  -8   3  143.79   16.90
  -6   8   3  142.79   21.20
  -6  -8  -3  103.99   14.90
   6  -8  -3  127.69   16.50
  -6  -8   3  139.79   16.90
  -6  -8   3  181.28   24.60
  -6  -8   3  137.49   17.60
   6   8   3  119.89   21.40
   6   8   3  139.89   21.40
   6  -8  -3  140.69   20.60
   6   8   3  142.59   27.90
  -6   8  -3  117.59   17.50
  -7  -8  -3   26.60   28.80
  -7  -8  -3   11.00   10.50
  -7  -8  -3   29.80   13.30
   7   8  -3   30.20   22.90
  -7   8   3   21.60   16.70
   7  -8   3   40.70   13.20
   7   8  -3   30.60   19.00
   7   8  -3   35.40   17.20
   7  -8   3   32.10   17.80
   7   8   3   13.50   15.20
   7   8   3   41.80   29.20
   7   8   3   37.30   19.20
  -7  -8   3   53.89   15.60
  -7  -8   3   25.80   12.20
  -7   8  -3    6.60   14.30
   7  -8  -3   26.20   13.30
   7  -8  -3    7.80   19.20
   7  -8  -3   53.89   20.60
   0  -9  -3  -10.50    6.60
   0   9  -3   14.40   15.00
   0   9   3   -5.30   10.40
   0   9   3    2.00   10.20
   0   9  -3    3.40   12.80
   0  -9   3   -4.90    6.90
   0  -9  -3   -6.60    6.30
   0   9  -3   -3.10    8.40
   0   9  -3    4.90   13.00
   0   9   3    5.90   11.80
   0  -9   3   -1.40   11.60
   0  -9   3    2.90    9.10
   0  -9  -3    1.50   12.90
   0   9   3   -2.80   11.90
   1   9  -3  130.19   18.60
   1   9  -3   79.19   25.60
   1  -9   3  123.29   24.50
  -1   9   3  104.29   24.40
   1   9  -3  126.09   18.80
   1   9  -3  103.89   23.10
   1  -9   3   99.49   14.20
  -1  -9  -3  100.09   21.00
  -1  -9  -3  118.79   19.00
  -1  -9   3  140.79   17.80
  -1  -9   3  114.29   14.20
   1  -9  -3  110.89   22.10
   1   9   3   89.29   18.70
  -1   9  -3  124.99   16.00
   1   9   3  101.69   18.00
   1  -9  -3   92.19   20.30
   1   9   3   92.59   22.60
  -1   9  -3  140.59   18.00
   2   9  -3   30.40   14.60
   2   9  -3   30.70   16.30
   2  -9   3   32.20   10.00
  -2  -9  -3   31.90    8.30
  -2  -9  -3   50.59   18.70
   2  -9   3   37.40   11.90
  -2   9   3   85.99   19.80
   2   9  -3   10.50   13.20
   2   9  -3    9.60   14.60
  -2  -9   3   18.70   10.10
  -2  -9   3   36.70   17.30
  -2   9  -3   21.30   13.20
   2  -9  -3   72.79   16.30
   2  -9  -3   60.39   14.20
   2   9   3   48.40   14.70
   2   9   3  104.89   24.20
  -2  -9   3   37.40    9.80
   2   9   3   52.39   17.30
  -3  -9  -3  261.47   33.00
  -3  -9  -3  255.67   21.70
   3   9  -3  301.27   30.40
  -3   9   3  284.97   28.10
   3   9  -3  256.07   29.00
   3  -9   3  245.28   23.30
   3  -9   3  268.17   31.00
  -3  -9  -3  275.07   22.10
   3   9  -3  242.58   26.50
   3   9   3  241.48   29.90
   3  -9  -3  289.67   24.20
  -3  -9   3  278.07   31.70
   3  -9  -3  239.38   29.00
   3   9   3  285.87   28.30
  -3  -9   3  293.77   26.40
  -3  -9   3  297.67   24.50
   3   9   3  247.48   26.90
  -3   9  -3  251.87   26.60
   4   9  -3   49.30   17.80
  -4  -9  -3   51.89   13.90
   4  -9   3   95.29   24.60
   4  -9   3   79.19   17.10
  -4   9   3   52.39   15.90
   4   9  -3   69.29   25.20
  -4  -9  -3   43.00   11.80
  -4  -9  -3   72.59   23.10
   4   9  -3   43.20   18.90
  -4  -9   3   62.59   22.90
   4  -9  -3   61.09   19.60
   4   9   3   12.70   13.10
  -4  -9   3   55.09   16.80
  -4  -9   3   55.39   13.70
   4   9   3   21.90   21.50
   4   9   3   62.79   22.70
  -4  -9   3   50.19   13.60
  -4   9  -3  101.99   22.50
   4  -9  -3   48.20   12.80
   5   9  -3   28.60   15.70
  -5  -9  -3    6.60    8.40
  -5   9   3   23.40   15.20
  -5  -9  -3    0.30   17.60
   5  -9   3   21.30   12.30
   5   9  -3   32.80   23.70
  -5  -9  -3    3.10    9.70
   5  -9   3   25.00   16.30
   5   9  -3    8.90   15.00
  -5  -9   3   20.00   22.20
   5  -9  -3   14.80   10.70
  -5  -9   3   20.50   11.20
   5   9   3   14.90   15.10
  -5   9  -3   13.70   13.50
   5  -9  -3   18.00   13.00
   5   9   3    4.20   12.70
  -5  -9   3   23.40   11.30
   5   9   3   12.20   16.40
  -6  -9  -3   33.60   15.20
  -6  -9  -3   74.69   30.00
  -6   9   3   59.49   19.10
  -6  -9  -3   28.10   12.70
   6   9  -3   65.99   24.50
   6   9  -3   50.69   22.00
   6   9  -3   18.30   17.00
   6  -9   3   66.19   20.30
   6  -9   3   71.69   17.10
  -6   9  -3   43.80   17.00
   6   9   3   29.90   17.90
   6   9   3   76.09   24.10
   6  -9  -3   99.09   23.50
  -6  -9   3   30.80   14.20
   6  -9  -3   71.69   15.90
  -6  -9   3   32.80   15.20
   0 -10   3  296.27   27.70
   0  10  -3  313.97   31.90
   0  10  -3  334.77   31.10
   0 -10  -3  296.47   33.70
   0  10   3  365.36   34.60
   0  10   3  211.78   34.10
   0 -10  -3  304.97   27.50
   0  10  -3  348.67   35.30
   0  10   3  288.77   31.00
   0 -10   3  294.07   29.00
   0  10   3  296.27   31.70
   0 -10  -3  317.57   29.50
  -1 -10  -3  135.29   21.90
   1  10  -3  193.98   26.40
  -1 -10  -3  130.49   17.40
   1  10  -3  181.78   22.10
   1 -10   3  149.49   18.30
  -1  10   3  147.29   27.40
  -1  10   3  140.19   29.20
   1 -10   3  135.69   21.70
   1  10  -3   88.79   29.30
   1  10  -3  183.98   26.80
   1 -10  -3  171.08   25.10
  -1  10  -3  169.48   23.30
   1  10   3  107.39   16.30
  -1  10  -3  139.39   20.10
   1 -10  -3  151.48   20.80
  -1 -10   3  121.89   19.50
   1 -10  -3  135.09   17.20
   1  10   3  155.38   34.20
  -1 -10   3  140.19   19.20
   1  10   3  112.39   39.40
   1  10   3  154.38   26.20
   1  10   3  151.78   22.40
  -1 -10   3  162.88   21.40
  -2 -10  -3   14.20   10.90
  -2 -10  -3    9.50    9.10
  -2 -10  -3   17.00   19.00
   2  10  -3   36.80   18.50
  -2  10   3   30.50   17.80
   2  10  -3   10.00   14.30
   2 -10   3   27.70   18.70
   2 -10   3   29.40   12.90
   2  10   3   50.59   20.50
  -2 -10   3    4.40    9.90
   2 -10  -3   25.30   12.90
  -2  10  -3   -1.10   11.40
  -2  10  -3   22.60   16.20
   2 -10  -3    7.80   15.00
  -2 -10   3   31.50   10.90
  -2 -10   3   26.40   21.90
   2  10   3    9.60   16.00
   2  10   3    9.40   13.60
   3  10  -3   13.50   15.00
  -3 -10  -3    8.60    8.10
   3  10  -3   12.80   19.60
  -3  10   3    3.00   15.10
   3 -10   3   12.10   10.50
   3 -10   3   13.30   15.50
  -3 -10  -3    8.00   19.70
   3 -10  -3    0.80   10.00
  -3  10  -3    8.80   14.30
   3  10   3    7.70   17.60
   3 -10  -3   34.70   19.80
  -3 -10   3    7.50   19.30
  -3 -10   3    7.90   11.30
  -3 -10   3    3.40    8.40
   3  10   3    7.00   18.50
   3  10   3   14.80   17.50
   4  10  -3   23.90   16.80
  -4 -10  -3   33.90   15.40
   4  10  -3    8.40   20.30
  -4 -10  -3   41.70   10.70
  -4 -10  -3   14.20   20.10
   4 -10   3   73.49   17.10
  -4  10   3   50.39   17.10
   4  10  -3   57.49   21.40
   4 -10   3   50.89   20.50
  -4 -10   3   18.20   26.30
   4  10   3   40.60   18.90
  -4  10  -3   58.89   21.80
   4  10   3   58.69   22.30
  -4 -10   3   36.70   14.80
  -4 -10   3   28.60   11.90
  -4 -10   3   14.20   14.00
   4 -10  -3   55.59   18.50
   4  10   3   11.70   17.90
   4 -10  -3   26.80   11.90
  -5  10   3   81.79   23.30
  -5 -10  -3   93.59   21.30
   5  10  -3   76.69   24.60
   5 -10   3   71.89   21.40
   5 -10   3  147.09   33.20
   5  10  -3  102.09   28.50
  -5 -10  -3   54.19   16.20
   5  10  -3   69.59   26.90
  -5 -10  -3   94.69   37.00
   5  10   3   77.19   23.70
  -5 -10   3   68.89   17.70
   5 -10  -3  100.49   23.80
   5 -10  -3   66.89   17.20
  -5  10  -3   68.09   24.20
  -5 -10   3  116.99   31.60
   5  10   3   89.49   33.40
  -5 -10   3   84.29   22.20
  -5 -10   3   79.49   20.20
   5  10   3   85.99   26.10
   0 -11  -3   -6.10   18.70
   0  11   3   -8.10   14.80
   0 -11   3    0.30   11.70
   0  11  -3   -2.90   18.80
   0 -11  -3   -1.40    9.90
   0 -11  -3   -2.20    9.00
   0  11  -3    3.30   16.10
   0 -11   3   -2.50   12.30
   0  11   3    1.20   15.30
   0  11  -3   -0.50   18.80
   0  11   3   -0.90   12.60
   1  11  -3  197.98   28.70
  -1  11   3  123.89   30.30
   1  11  -3  210.08   46.20
  -1  11   3  141.39   31.40
   1 -11   3  147.09   23.50
  -1 -11  -3  149.29   22.10
  -1 -11  -3  163.18   30.50
   1 -11   3  140.99   19.20
   1  11  -3  202.68   40.30
  -1  11  -3  187.48   42.00
   1  11   3  177.68   37.20
   1 -11  -3  125.79   29.70
   1  11   3  124.69   32.30
   1 -11  -3  125.59   18.40
   1  11   3  176.38   43.00
  -1 -11   3  137.49   22.00
  -1 -11   3  176.08   34.90
  -2  11   3   23.80   19.30
  -2 -11  -3   13.30   13.90
   2  11  -3   59.79   22.30
  -2 -11  -3   13.30    9.80
   2 -11   3   51.69   22.30
   2 -11   3   63.79   19.80
   2  11  -3   43.90   21.60
   2  11  -3   36.30   22.40
   2 -11  -3   28.70   12.90
  -2 -11   3   31.70   27.50
   2  11   3   24.00   17.90
   2  11   3   33.00   23.40
   2  11   3   25.60   23.90
   2 -11  -3   49.80   21.20
  -2  11  -3   19.10   20.10
  -2 -11   3   47.30   18.10
   3  11  -3   13.90   21.20
  -3  11   3   65.39   23.40
  -3 -11  -3   65.29   32.50
   3  11  -3   50.19   27.30
   3 -11   3   31.30   23.80
  -3 -11  -3   22.80   11.20
   3 -11   3   33.40   15.90
  -3 -11  -3   72.29   23.70
   3  11  -3   17.90   18.00
  -3 -11   3   45.90   15.70
   3 -11  -3   59.09   23.30
   3  11   3   33.10   23.20
  -3 -11   3   46.30   32.70
  -3 -11   3   13.00   13.90
   3 -11  -3   61.69   20.40
   3  11   3   61.19   30.90
  -3  11  -3   50.59   22.10
   3  11   3   23.30   20.50
   0   0   4  224.68   13.80
   0   0  -4  246.58   13.60
   0   0   4  227.58   14.80
   0   0   4  206.98   15.00
   0   0   4  259.87   13.80
   0   0  -4  220.38   14.80
   0   0  -4  232.38   13.90
  -1   0   4  140.99   10.30
  -1   0   4  153.38    9.00
  -1   0   4  167.98   10.30
   1   0  -4  139.19    9.40
   1   0   4  155.18    9.70
  -1   0  -4  147.29   10.80
   1   0   4  149.59    9.20
  -1   0  -4  162.58   10.30
   1   0  -4  146.69    8.80
   1   0   4  155.28    9.90
   1   0  -4  139.39   10.10
   1   0  -4  145.99    8.70
   1   0   4  149.19   11.10
  -1   0  -4  146.99   11.20
  -1   0  -4  154.58    9.50
  -1   0   4  148.99   10.00
  -1   0  -4  138.79    9.20
   1   0  -4  133.59   10.00
  -1   0   4  152.78    8.80
   1   0   4  135.29   10.70
  -1   0  -4  167.88   10.30
   1   0  -4  152.18   10.50
   2   0   4 2099.19   97.39
  -2   0   4 1881.01   95.89
  -2   0   4 2224.18   96.09
  -2   0  -4 2084.09   97.49
   2   0   4 2044.30   95.09
  -2   0  -4 1894.71   96.69
  -2   0   4 2139.09   94.89
   2   0  -4 2034.00   94.79
  -2   0  -4 2136.69   96.79
  -2   0   4 1896.91   96.29
   2   0  -4 2188.88   96.39
   2   0  -4 2095.39   96.29
   2   0   4 1871.91   96.79
   2   0  -4 1846.32   95.89
   2   0  -4 1840.22   95.99
  -2   0  -4 1817.32   96.69
  -2   0  -4 1994.90   94.89
  -2   0   4 2146.99   96.19
  -3   0  -4  661.23   35.30
  -3   0   4  766.42   38.10
  -3   0  -4  751.92   38.60
  -3   0  -4  698.53   36.90
  -3   0   4  647.34   36.30
  -3   0  -4  714.33   37.20
  -3   0   4  709.03   34.80
   3   0   4  633.04   36.80
  -3   0   4  677.83   36.60
   3   0  -4  641.14   36.00
  -3   0   4  746.33   36.80
   3   0   4  727.13   36.10
   3   0   4  740.53   38.20
  -3   0   4  707.53   36.10
   3   0  -4  654.03   36.10
  -3   0  -4  663.93   37.30
   3   0   4  686.53   37.10
   3   0  -4  749.03   37.40
  -4   0   4 1284.57   61.19
  -4   0  -4 1357.76   66.09
   4   0   4 1310.87   65.49
   4   0  -4 1320.37   64.69
  -4   0   4 1262.67   62.59
   4   0   4 1217.68   63.49
  -4   0  -4 1216.48   62.39
  -4   0  -4 1193.78   63.99
   4   0  -4 1119.99   62.29
  -4   0  -4 1308.27   64.39
  -4   0  -4 1202.28   63.09
  -4   0   4 1185.58   62.89
  -4   0   4 1194.68   63.39
   4   0   4 1188.48   63.79
   4   0  -4 1167.48   62.79
   4   0  -4 1398.66   66.09
  -4   0   4 1286.57   63.89
  -4   0   4 1330.27   65.29
  -5   0  -4   25.10    8.00
   5   0   4   21.50    7.60
   5   0   4   22.80    9.60
  -5   0   4   23.40    5.60
   5   0   4   28.80    9.50
   5   0  -4   25.90    8.50
   5   0  -4   12.30    8.50
  -5   0   4   18.90    9.30
  -5   0   4   37.70   10.20
  -5   0   4   16.50    6.10
  -5   0  -4   23.40    8.70
   5   0  -4   20.40    7.20
  -5   0   4   39.20    9.60
   5   0   4   19.60    7.50
  -5   0  -4   31.40    9.70
   5   0  -4   24.90    8.10
  -5   0   4   10.50    6.50
  -5   0  -4   20.70    7.40
  -6   0   4 1648.14   84.39
  -6   0  -4 1760.92   84.09
   6   0   4 1534.65   85.89
   6   0   4 1661.73   88.89
  -6   0   4 1762.12   86.99
  -6   0   4 1693.93   87.49
  -6   0  -4 1724.63   88.99
   6   0  -4 1526.85   84.19
  -6   0   4 1713.53   82.49
  -6   0  -4 1613.04   87.09
  -6   0   4 1625.84   85.39
  -6   0  -4 1592.94   84.59
   6   0   4 1629.94   85.29
   6   0  -4 1735.13   87.69
   6   0  -4 1757.82   89.49
   7   0  -4   25.70   12.50
   7   0   4   50.29   14.60
  -7   0   4   56.49   15.60
  -7   0   4   41.40   11.40
  -7   0   4   34.20    8.30
   7   0  -4   55.89   13.30
  -7   0  -4   37.10   12.00
  -7   0   4   44.30   14.40
  -7   0  -4   45.90    9.30
   7   0   4   47.10   12.90
   8   0  -4  186.98   22.00
   8   0   4  204.48   19.40
  -8   0   4  210.98   21.00
  -8   0   4  208.48   20.00
  -8   0   4  153.18   19.20
   8   0   4  218.98   23.90
  -8   0   4  216.58   16.10
  -8   0  -4  215.78   21.80
   8   0  -4  213.58   20.30
   9   0   4   62.99   18.90
  -9   0   4   46.00   20.00
   9   0  -4   47.80   17.20
  -9   0   4   57.79   14.30
  -9   0  -4   44.50   14.40
  -9   0   4   90.99   22.40
  -9   0   4   64.99   12.30
   9   0  -4   71.29   17.80
 -10   0  -4  286.77   24.50
 -10   0   4  342.07   30.20
 -10   0  -4  302.47   31.40
  10   0  -4  325.17   31.20
  10   0   4  300.37   33.90
 -10   0   4  325.77   31.00
 -10   0   4  303.17   26.70
  10   0  -4  244.98   32.00
   0  -1   4    5.50    3.60
   0   1   4    1.70    5.10
   0  -1   4    7.00    2.80
   0  -1  -4    4.10    5.80
   0   1  -4    7.80    3.00
   0   1  -4    1.10    3.50
   0  -1   4    6.60    2.30
   0   1   4    5.10    4.20
   0  -1  -4    6.10    3.70
   0   1   4    6.60    3.70
   0  -1  -4    6.40    5.80
   0   1  -4   10.30    3.40
   0  -1  -4    5.60    3.70
   0  -1   4    6.90    2.80
   0  -1  -4    3.10    3.50
   0  -1   4   10.00    3.50
   0   1  -4    2.70    2.00
   0  -1   4    6.70    4.10
   0   1  -4    3.40    3.30
   0   1  -4    8.30    3.10
   0   1   4    3.50    3.30
   0   1   4    3.80    5.60
  -1  -1  -4    5.30    3.60
  -1   1   4    2.40    3.70
  -1   1   4    2.60    5.30
  -1   1   4    2.00    4.10
   1   1  -4    5.50    4.40
   1  -1   4    5.00    4.40
   1   1  -4    2.10    2.70
  -1  -1  -4    8.00    4.10
   1  -1   4   -0.80    2.80
   1  -1   4    5.40    4.40
  -1  -1  -4    8.70    5.80
  -1  -1  -4   -0.60    3.20
  -1  -1  -4    7.00    5.90
   1   1  -4    3.50    3.60
  -1  -1  -4    5.60    3.10
   1   1  -4    2.20    2.70
   1   1  -4    6.60    4.80
  -1   1   4    6.30    7.40
   1   1  -4    6.00    4.00
  -1   1   4    7.60    4.60
  -1  -1   4    2.00    4.00
   1   1   4    3.10    3.70
  -1   1  -4    9.90    5.10
   1   1   4    4.70    4.10
  -1  -1   4    3.60    2.90
   1   1   4    4.70    3.20
   1  -1  -4    3.10    4.10
  -1  -1   4    5.00    3.70
   1   1   4    4.00    5.20
   1  -1  -4    4.20    4.70
   1   1   4    2.10    3.90
   1  -1  -4    6.60    6.90
   1   1   4    6.40    6.00
  -1  -1   4    4.40    2.80
  -1  -1   4    4.50    3.70
  -1   1  -4    3.80    3.40
  -1  -1   4    4.60    4.70
  -1   1  -4    1.40    2.90
   2   1  -4  441.06   23.80
   2  -1   4  411.56   24.30
  -2   1   4  434.46   24.90
   2   1  -4  406.06   23.50
  -2  -1  -4  407.96   25.10
  -2  -1  -4  409.26   24.00
   2   1  -4  469.25   22.40
   2  -1   4  433.46   24.60
   2   1  -4  447.26   23.70
  -2  -1  -4  459.25   22.90
  -2  -1  -4  428.36   23.30
   2   1  -4  421.86   23.60
  -2   1   4  382.26   22.60
   2   1  -4  443.46   23.30
  -2   1   4  382.06   23.50
  -2   1   4  424.46   22.00
  -2  -1  -4  432.66   23.10
  -2  -1  -4  412.66   24.90
   2   1   4  371.76   24.40
  -2   1  -4  447.16   24.60
  -2  -1   4  441.46   23.90
  -2  -1   4  468.05   23.60
  -2   1  -4  430.96   23.50
   2  -1  -4  404.46   23.40
   2  -1  -4  369.16   22.80
  -2  -1   4  433.46   23.90
  -2  -1   4  451.35   23.50
   2   1   4  399.86   23.70
   2  -1  -4  461.45   26.10
   2   1   4  467.25   23.20
  -2   1  -4  431.66   22.80
  -2  -1   4  475.05   22.40
  -2   1  -4  418.46   24.30
   2   1   4  400.86   23.00
   2  -1  -4  418.66   22.40
   2   1   4  451.15   23.30
  -2  -1   4  424.36   23.80
   2   1   4  418.16   25.10
   3   1  -4  241.78   15.80
  -3  -1  -4  244.68   15.90
   3   1  -4  244.68   16.50
  -3  -1  -4  249.38   17.50
   3   1  -4  247.58   16.70
  -3   1   4  267.97   15.80
   3  -1   4  267.27   18.10
  -3  -1  -4  242.08   17.80
   3  -1   4  282.57   17.80
   3   1  -4  249.88   16.70
  -3  -1  -4  273.77   17.90
  -3  -1  -4  252.97   15.70
  -3   1   4  259.57   15.50
   3  -1   4  263.77   17.20
  -3  -1  -4  269.97   15.80
   3   1   4  258.37   15.70
   3   1   4  238.78   17.00
   3  -1  -4  265.57   16.10
  -3   1  -4  242.28   14.80
  -3  -1   4  259.67   16.60
  -3  -1   4  228.88   16.30
  -3  -1   4  251.27   17.00
   3   1   4  252.37   17.80
  -3  -1   4  252.07   16.10
   3  -1  -4  238.38   15.30
   3   1   4  257.67   16.40
  -3   1  -4  254.77   17.30
   3   1   4  250.77   17.80
  -3   1  -4  273.47   15.70
  -3  -1   4  244.88   16.80
   3   1   4  251.77   15.60
  -3  -1   4  263.47   15.00
  -3   1  -4  279.47   17.50
   3  -1  -4  243.08   15.60
   3  -1  -4  277.37   19.20
  -4  -1  -4 1090.49   56.49
  -4  -1  -4  997.60   53.09
   4   1  -4 1032.30   51.89
  -4  -1  -4 1048.60   52.69
   4   1  -4  975.20   54.09
   4   1  -4  976.80   53.79
  -4  -1  -4 1033.20   56.19
  -4   1   4 1084.69   53.79
  -4  -1  -4  999.20   53.19
  -4   1   4 1164.18   54.09
  -4  -1  -4 1019.80   54.99
   4   1  -4  989.40   52.79
   4  -1   4 1079.79   55.29
   4  -1   4 1095.99   56.79
   4   1  -4 1042.60   55.29
  -4  -1   4  965.00   54.59
  -4  -1   4  956.60   53.69
   4  -1  -4 1107.79   57.89
   4   1   4 1035.70   53.79
   4   1   4 1046.00   55.49
  -4   1  -4  987.70   52.29
   4   1   4  958.30   55.29
  -4  -1   4 1076.39   52.09
   4  -1  -4 1072.89   54.19
  -4   1  -4 1119.49   55.59
   4   1   4  996.20   55.19
  -4  -1   4 1097.09   54.79
  -4  -1   4 1059.79   55.19
  -4   1  -4 1127.99   56.19
  -4   1  -4 1145.39   53.29
   4  -1  -4  930.41   52.09
  -4  -1   4 1003.60   53.19
   5  -1   4  264.67   21.50
   5   1  -4  236.48   17.00
  -5  -1  -4  259.77   19.30
   5   1  -4  258.57   19.30
  -5  -1  -4  265.17   17.10
  -5  -1  -4  236.68   19.60
  -5   1   4  256.47   17.90
  -5   1   4  262.37   18.20
  -5  -1  -4  249.08   17.20
  -5  -1  -4  243.08   17.60
  -5  -1  -4  276.47   20.60
   5  -1   4  248.78   18.90
   5   1  -4  221.58   17.90
   5   1  -4  240.68   15.90
   5  -1  -4  289.17   22.40
   5   1   4  252.57   19.60
  -5  -1   4  242.28   18.20
  -5   1  -4  252.47   16.90
  -5  -1   4  252.67   18.70
  -5  -1   4  279.47   20.40
  -5   1  -4  249.48   17.20
   5   1   4  230.18   18.20
  -5  -1   4  256.27   17.50
   5  -1  -4  252.77   16.80
   5  -1  -4  247.28   18.10
  -5  -1   4  240.28   19.10
   5   1   4  251.37   19.20
  -5  -1   4  243.08   16.10
  -5   1  -4  271.07   20.10
   5   1   4  238.48   19.00
  -6  -1  -4  331.07   24.60
   6  -1   4  358.26   27.70
  -6  -1  -4  354.46   22.70
  -6  -1  -4  337.17   23.90
   6   1  -4  320.57   24.30
  -6  -1  -4  336.07   26.10
  -6   1   4  371.76   24.50
  -6  -1  -4  346.77   26.20
  -6  -1  -4  348.77   23.30
   6  -1   4  368.86   28.10
   6  -1  -4  331.07   22.40
  -6  -1   4  360.96   25.00
  -6   1  -4  350.66   22.10
  -6   1  -4  354.66   26.50
  -6   1  -4  358.06   23.50
  -6  -1   4  358.66   23.70
  -6  -1   4  364.66   26.40
   6  -1  -4  338.37   27.90
   6   1   4  310.37   24.10
  -6  -1   4  337.47   24.60
  -6  -1   4  345.27   21.90
   6  -1  -4  329.77   23.90
  -7  -1  -4  188.78   19.40
   7   1  -4  177.18   17.50
  -7   1   4  158.98   13.10
  -7  -1  -4  180.78   19.50
  -7   1   4  164.08   16.60
  -7  -1  -4  158.88   14.60
  -7  -1  -4  194.88   19.00
   7  -1   4  175.58   21.00
   7  -1  -4  165.38   21.10
   7   1   4  220.88   18.50
  -7   1  -4  194.08   19.20
  -7  -1   4  222.88   20.70
  -7  -1   4  172.68   18.00
  -7   1  -4  154.28   16.10
  -7  -1   4  191.78   17.90
  -7  -1   4  160.58   14.40
  -8  -1  -4  126.29   17.30
  -8   1   4  150.28   12.50
   8  -1   4  142.89   21.40
  -8  -1  -4  152.28   16.60
  -8   1   4  161.78   16.80
   8   1  -4  147.99   17.20
   8   1  -4  144.19   19.50
  -8   1  -4  162.38   19.00
  -8  -1   4  167.58   17.40
  -8  -1   4  138.79   16.70
  -8  -1   4  113.79   17.90
   8   1   4  165.88   17.80
   8  -1  -4  177.48   22.20
   8   1   4  131.29   19.10
  -8  -1   4  140.09   13.40
  -9   1   4   30.00   11.00
  -9   1   4   64.99   12.30
   9  -1   4   63.89   19.40
  -9  -1  -4   41.40   13.20
   9   1  -4   52.59   16.60
  -9  -1  -4   18.70   14.50
   9   1  -4   78.39   18.80
   9   1   4   49.90   15.20
   9   1   4   65.69   18.20
   9  -1  -4   61.29   18.70
  -9   1  -4   49.30   14.40
  -9  -1   4   52.99   16.00
  -9  -1   4   56.39   13.60
  -9  -1   4   25.30   17.70
  -9  -1   4   85.69   20.90
 -10  -1  -4   64.59   14.60
  10   1  -4   67.39   19.60
  10   1  -4   95.09   24.70
 -10   1   4   69.49   14.70
 -10   1   4   75.29   17.10
  10  -1   4   65.69   22.30
 -10  -1  -4   49.30   16.60
 -10  -1  -4   97.89   24.90
 -10  -1   4   74.89   19.70
 -10  -1   4   99.59   25.60
 -10  -1   4   81.89   17.40
  10  -1  -4   84.99   27.30
  10   1   4   70.99   24.10
  10   1   4   54.59   17.80
 -10   1  -4   57.89   18.40
   0   2   4 4258.87  205.88
   0   2   4 4712.43  204.88
   0  -2   4 4383.46  202.98
   0  -2  -4 4560.64  203.28
   0   2  -4 4053.79  202.68
   0   2  -4 4497.05  202.48
   0   2  -4 4680.43  203.68
   0   2  -4 3844.12  202.98
   0   2   4 4327.57  203.48
   0  -2   4 4323.47  202.88
   0  -2  -4 4276.47  205.68
   0   2   4 4070.19  205.28
   0  -2   4 4701.13  203.88
   0  -2  -4 4638.94  204.48
   0   2  -4 3896.91  202.98
   0  -2  -4 4896.31  204.38
   0   2   4 4884.81  204.58
   0  -2  -4 4285.77  205.68
   0  -2   4 3764.62  202.98
   0   2  -4 4039.70  202.58
   0   2  -4 4521.85  203.18
   0  -2   4 4027.10  203.18
   1  -2   4  633.84   31.00
   1   2  -4  583.04   31.70
  -1   2   4  630.94   34.00
   1   2  -4  570.64   31.10
  -1  -2  -4  582.84   33.70
   1   2  -4  572.24   31.60
  -1   2   4  589.24   33.00
  -1  -2  -4  595.04   31.10
  -1   2   4  628.44   33.10
  -1  -2  -4  605.34   31.20
   1   2  -4  631.74   30.40
   1   2  -4  583.64   31.00
  -1  -2  -4  661.63   32.10
   1  -2   4  637.44   33.10
   1   2  -4  599.04   31.30
  -1  -2  -4  613.34   31.70
  -1  -2  -4  624.44   33.90
  -1   2   4  580.94   32.80
   1  -2  -4  586.64   34.40
   1  -2  -4  626.64   33.00
   1   2   4  606.94   31.40
  -1  -2   4  610.84   30.30
  -1  -2   4  626.34   31.20
   1  -2  -4  611.74   33.40
  -1  -2   4  616.64   30.10
  -1   2  -4  591.94   32.10
   1  -2  -4  592.04   33.00
   1   2   4  596.54   33.70
  -1  -2   4  574.44   31.70
  -1  -2   4  623.74   31.20
  -1   2  -4  559.14   33.00
  -1   2  -4  618.64   31.00
  -1  -2   4  607.74   31.20
   1   2   4  567.84   33.40
   1   2   4  646.24   32.20
  -1  -2   4  572.84   31.80
   1   2   4  589.44   31.00
   1   2   4  640.24   32.10
  -2  -2  -4  438.46   24.90
  -2  -2  -4  435.06   24.30
  -2  -2  -4  453.85   24.70
   2   2  -4  420.06   24.80
   2   2  -4  434.56   24.50
   2  -2   4  429.26   26.30
  -2  -2  -4  420.66   26.30
   2   2  -4  441.16   24.60
  -2   2   4  430.06   27.00
  -2  -2  -4  416.86   26.60
   2   2  -4  456.75   23.30
  -2  -2  -4  451.85   24.00
   2  -2   4  446.36   26.50
   2   2  -4  420.46   24.90
   2  -2   4  441.46   23.70
  -2   2   4  397.76   26.30
   2   2  -4  444.76   24.40
   2   2   4  459.05   24.90
   2   2   4  397.96   26.20
  -2  -2   4  438.26   25.40
  -2   2  -4  411.46   25.70
   2   2   4  453.05   24.80
  -2  -2   4  421.06   24.80
  -2   2  -4  445.26   23.80
  -2  -2   4  437.76   24.50
  -2  -2   4  432.16   24.10
  -2   2  -4  440.86   26.30
   2   2   4  430.86   24.10
   2  -2  -4  415.46   27.30
  -2  -2   4  465.65   24.50
   2  -2  -4  437.56   22.60
  -2  -2   4  459.35   23.20
   2   2   4  425.26   24.60
   2   2   4  420.16   26.50
   3  -2   4   22.80    8.00
   3  -2   4   20.10    5.90
   3  -2   4   24.00    8.30
  -3   2   4   46.10   10.10
  -3   2  -4   18.90    6.30
  -3   2  -4   24.80    5.50
   3  -2  -4   27.50    4.20
  -3   2  -4   24.20    6.90
  -3   2  -4   28.50    7.40
   3  -2  -4   24.70    8.60
  -4   2   4  280.77   21.50
   4   2  -4  276.37   19.90
   4   2  -4  258.17   18.50
   4  -2   4  322.37   23.10
   4   2  -4  271.97   20.10
  -4  -2  -4  283.77   20.70
  -4  -2  -4  271.67   18.90
  -4  -2  -4  271.87   18.90
  -4   2   4  292.47   18.00
  -4  -2  -4  288.77   21.80
  -4  -2  -4  283.77   18.40
   4   2  -4  291.97   17.70
   4   2  -4  269.87   19.90
  -4  -2  -4  283.77   21.00
  -4   2   4  270.07   19.00
   4  -2   4  317.37   21.50
   4   2  -4  282.37   20.00
  -4  -2   4  284.07   19.00
   4   2   4  277.57   18.40
  -4   2  -4  299.17   18.30
  -4  -2   4  297.97   19.80
   4   2   4  261.37   19.90
   4  -2  -4  291.17   18.20
   4   2   4  301.37   18.70
   4  -2  -4  333.47   24.40
   4   2   4  287.07   19.70
  -4  -2   4  301.77   21.30
   4   2   4  299.67   21.60
  -4  -2   4  279.17   17.50
  -4   2  -4  306.27   20.40
  -4  -2   4  265.67   19.60
  -4   2  -4  326.07   20.70
   4   2   4  269.67   21.10
   5  -2   4   72.99   14.60
  -5  -2  -4   91.79   18.30
  -5   2   4   48.10    7.30
  -5  -2  -4   61.49    9.40
   5   2  -4   78.29   15.20
   5   2  -4   53.49    6.70
   5   2  -4   87.99   13.10
  -5  -2  -4   76.09   14.20
   5  -2   4   71.79   16.20
  -5   2   4   59.29   11.40
  -5  -2  -4   57.49    8.30
  -5  -2  -4   50.39    7.90
   5   2  -4   52.59    8.90
   5   2  -4   56.49   12.00
  -5  -2  -4   53.59    7.30
   5   2  -4   53.09    8.80
   5  -2  -4   52.19    7.20
  -5   2  -4   55.99   12.20
  -5   2  -4   56.59    6.80
  -5   2  -4   57.19    7.30
   5   2   4   79.29   15.70
  -5  -2   4   80.79   15.40
  -5  -2   4   72.39   13.40
   5   2   4   73.69   11.90
  -5  -2   4   61.69    9.30
   5  -2  -4   81.29   17.50
   5   2   4   53.49   11.70
  -5  -2   4   46.70    6.70
   5   2   4   66.09   14.90
  -5  -2   4   66.49    9.20
   5   2   4   57.69   10.40
   5   2   4   75.59   16.60
  -6  -2  -4 1141.79   58.69
   6   2  -4 1127.69   58.39
   6  -2   4 1142.69   66.09
  -6   2   4 1171.78   60.09
  -6  -2  -4 1116.69   63.09
  -6  -2  -4 1157.08   63.79
   6  -2   4 1098.19   61.09
  -6  -2  -4 1107.09   65.49
  -6  -2  -4 1070.29   60.69
   6   2  -4 1032.00   60.69
   6   2  -4  992.50   57.89
  -6   2  -4 1160.78   62.79
   6  -2  -4 1087.79   66.79
  -6   2  -4 1139.89   58.19
   6   2   4 1106.19   63.59
  -6  -2   4 1012.60   60.29
   6   2   4 1073.29   60.79
  -6  -2   4 1157.08   57.89
   6  -2  -4 1078.69   59.69
  -6  -2   4 1109.69   64.39
  -6   2  -4 1047.10   58.69
  -7  -2  -4   22.50   11.70
   7  -2   4   43.60   15.90
  -7   2   4   33.10    8.90
   7   2  -4   35.30   13.30
   7   2  -4   22.30    8.20
  -7  -2  -4   22.30   10.80
  -7  -2  -4   13.00   12.90
  -7  -2  -4   22.50    8.30
  -7  -2   4   26.30   13.40
  -7   2  -4   25.80   10.00
  -7  -2   4   15.00    7.80
  -7   2  -4   22.90   10.00
   7   2   4   32.80   13.10
   7  -2  -4   36.40   15.10
  -7  -2   4   30.50   12.90
   7   2   4   22.50   10.90
  -7  -2   4   12.10    8.30
  -8  -2  -4  937.21   59.69
   8   2  -4  897.11   56.89
   8  -2   4  944.61   63.59
  -8   2   4  955.50   56.69
  -8  -2  -4  917.11   57.89
   8   2   4  962.20   58.49
   8  -2  -4  961.90   64.29
  -8  -2   4  953.20   53.29
  -8  -2   4 1001.90   59.99
  -8   2  -4  977.30   60.09
  -8  -2   4  906.51   57.49
   9   2  -4  113.59   17.30
  -9  -2  -4  107.79   15.90
  -9  -2  -4   88.99   12.80
  -9  -2  -4   70.29   21.90
  -9   2   4  109.99   11.10
  -9   2   4   95.69   14.10
   9  -2   4  107.79   26.00
  -9  -2  -4   95.09   20.80
   9   2  -4  110.39   22.30
  -9  -2   4  132.69   17.90
   9   2   4  101.59   17.10
  -9   2  -4  111.99   22.70
   9  -2  -4  123.59   28.00
  -9  -2   4  104.39   15.00
  -9  -2   4  114.19   14.40
  -9  -2   4  124.49   34.80
 -10  -2  -4   25.30   15.70
  10  -2   4   16.00   18.50
 -10   2   4   28.10   10.50
  10   2  -4   25.60   20.50
 -10  -2  -4   43.10   13.10
  10   2  -4   15.40   15.20
 -10  -2  -4   24.50   14.20
 -10   2   4   25.40   12.00
 -10  -2   4   25.80   20.20
 -10   2  -4   34.90   16.20
  10   2   4   38.40   18.70
 -10  -2   4   26.60   13.00
  10  -2  -4    0.70   16.60
  10   2   4   38.70   19.80
 -10  -2   4   44.80   13.40
   0   3   4    1.10    3.10
   0  -3  -4    1.00    4.20
   0   3   4    0.30    5.70
   0  -3  -4    1.30    5.00
   0   3   4    1.20    5.20
   0   3  -4    0.50    2.40
   0  -3  -4   -3.60    5.00
   0  -3   4    1.50    3.90
   0   3  -4   -1.10    3.20
   0   3  -4    0.90    2.60
   0   3   4   -0.30    4.30
   0   3  -4    0.50    4.00
   0  -3   4   -2.10    3.00
   0  -3   4    5.80    4.30
   0   3   4   -5.00    4.40
   0  -3   4    7.30    4.20
   0  -3  -4   -0.60    2.40
   0   3  -4   12.20    4.20
   0  -3   4    8.40    3.90
   0   3  -4    4.20    3.90
   0  -3  -4   -3.80    4.10
  -1  -3  -4  216.58   13.10
  -1  -3  -4  196.38   15.70
   1   3  -4  205.68   12.30
   1   3  -4  193.38   13.90
   1  -3   4  208.28   14.90
   1   3  -4  200.18   13.30
  -1   3   4  196.68   15.30
   1   3  -4  214.78   13.60
  -1  -3  -4  202.18   12.90
   1   3  -4  190.48   13.40
  -1  -3  -4  192.78   15.90
  -1   3   4  232.98   15.60
   1   3  -4  208.98   14.30
   1  -3   4  202.28   13.00
   1  -3   4  198.18   13.00
  -1   3   4  218.38   17.30
  -1  -3  -4  208.58   14.10
  -1   3   4  195.78   14.60
  -1  -3  -4  180.38   13.70
  -1   3  -4  213.98   13.30
   1   3   4  218.78   14.40
  -1  -3   4  186.08   13.00
  -1  -3   4  204.18   13.10
  -1  -3   4  195.58   13.90
   1   3   4  201.28   13.30
   1   3   4  213.18   14.80
  -1  -3   4  201.88   13.60
   1  -3  -4  205.08   15.10
  -1  -3   4  200.18   14.30
   1  -3  -4  200.28   14.90
   1   3   4  189.38   15.50
   1  -3  -4  187.48   14.90
  -1   3  -4  169.78   15.70
  -1   3  -4  217.68   13.30
   1   3   4  200.48   12.90
  -1  -3   4  193.38   12.40
  -1  -3   4  200.48   12.10
   1   3   4  192.98   15.70
  -1   3  -4  197.08   12.40
  -2   3   4  892.21   47.50
   2   3  -4  789.42   44.10
   2   3  -4  757.22   43.40
  -2  -3  -4  805.82   46.30
  -2  -3  -4  829.82   43.50
   2  -3   4  853.81   42.50
  -2  -3  -4  849.52   43.40
  -2  -3  -4  785.92   43.10
   2   3  -4  829.62   41.80
   2   3  -4  801.42   43.10
  -2   3   4  864.61   45.60
   2  -3   4  879.31   46.70
   2  -3   4  839.22   46.10
  -2  -3  -4  794.82   45.50
   2   3  -4  795.22   42.70
  -2  -3  -4  838.32   42.50
  -2  -3   4  818.32   42.80
  -2  -3   4  796.82   41.30
  -2   3  -4  844.92   42.50
  -2  -3   4  971.90   44.30
   2   3   4  788.82   45.60
  -2  -3   4  773.02   43.40
  -2   3  -4  796.22   45.60
   2   3   4  801.92   43.10
   2   3   4  791.52   45.90
  -2   3  -4  798.82   44.10
   2  -3  -4  825.52   41.70
   2  -3  -4  759.92   47.50
   2   3   4  866.61   43.90
  -2  -3   4  823.22   44.70
  -2  -3   4  805.32   42.80
   2   3   4  838.52   43.80
   2   3   4  801.92   42.70
   3   3  -4   58.49    8.00
   3  -3   4   96.09   17.40
   3   3  -4   57.59    8.70
  -3  -3  -4   52.09    7.80
  -3   3   4  102.19   17.30
   3   3  -4   56.99    7.60
   3   3  -4   52.79    8.10
  -3  -3  -4   64.99    8.10
  -3   3   4   82.39   15.70
  -3  -3  -4   59.69    9.30
  -3  -3  -4   64.09    9.80
  -3  -3  -4   61.49    8.00
  -3  -3  -4   62.99    7.20
  -3   3   4   60.99    7.10
   3  -3   4   85.79   16.00
   3   3  -4   65.99    8.80
   3  -3   4   53.89    7.00
   3   3   4   54.59    9.50
  -3   3  -4   51.39    7.10
   3   3   4   61.79    9.40
  -3  -3   4   60.49    6.60
   3  -3  -4   52.49    6.30
  -3   3  -4   64.69    7.90
  -3  -3   4   58.99    7.50
  -3   3  -4   53.19    6.60
   3   3   4   58.89    7.70
  -3   3  -4   75.79   13.90
  -3   3  -4   69.39    9.00
  -3  -3   4   55.89    8.00
   3   3   4   68.89    9.00
   3   3   4   68.79    8.30
  -3  -3   4   56.49    8.50
   3   3   4   60.99    7.30
   3  -3  -4   53.49    7.30
   3  -3  -4   84.19   17.00
  -3  -3   4   62.79    9.30
  -3  -3   4   62.79    7.80
  -4   3   4   10.00    3.80
   4  -3   4    7.40    6.40
  -4   3   4   16.10    4.90
   4   3  -4   15.00    6.00
   4   3  -4   28.40    7.50
  -4  -3  -4   21.10    8.30
  -4  -3  -4    2.30    7.00
  -4  -3  -4   27.50    6.80
   4  -3   4    4.60    4.70
  -4  -3  -4   13.60    5.90
  -4  -3  -4   10.90    5.90
   4   3  -4   17.60    5.70
  -4   3   4   23.90    7.10
   4   3  -4   31.70    8.90
   4  -3   4    9.30    6.20
  -4  -3  -4   10.80    4.40
   4   3  -4   14.40    4.00
   4   3  -4   12.40    4.50
  -4   3  -4    9.50    4.10
  -4   3  -4   13.50    5.40
  -4   3  -4    1.60    3.70
   4   3   4   15.30    6.70
   4   3   4    3.30    3.90
   4   3   4   24.40    6.60
   4   3   4    8.00    6.60
   4  -3  -4    8.00    6.80
  -4   3  -4    9.50    5.00
   4   3   4   11.70    4.50
  -4  -3   4   16.50    4.50
  -4  -3   4   23.40    6.20
  -4  -3   4   13.10    5.10
   4   3   4   20.70    8.20
   4  -3  -4    5.30    4.80
  -4  -3   4   19.90    7.40
   4  -3  -4    5.70    3.60
  -4  -3   4   17.20    5.30
  -5   3   4  160.78   13.10
   5   3  -4  156.88   14.60
   5  -3   4  139.99   16.20
   5   3  -4  188.48   13.70
   5   3  -4  186.48   20.00
   5   3  -4  180.08   16.10
   5   3  -4  153.28   15.40
  -5   3   4  130.79   11.50
  -5  -3  -4  172.28   14.10
  -5  -3  -4  177.18   16.70
  -5  -3  -4  201.18   18.70
  -5  -3  -4  181.38   17.70
  -5  -3  -4  149.79   14.90
   5  -3   4  148.39   18.20
  -5  -3  -4  178.28   15.20
  -5  -3   4  197.08   18.50
  -5  -3   4  176.88   13.70
   5  -3  -4  161.98   19.80
   5   3   4  164.08   14.50
  -5   3  -4  151.08   14.90
  -5  -3   4  208.88   16.40
   5   3   4  151.98   15.60
   5   3   4  187.58   18.20
  -5   3  -4  179.18   16.30
  -5  -3   4  141.99   15.50
  -5  -3   4  207.38   22.30
   5   3   4  176.98   16.60
   5   3   4  166.98   14.00
   5  -3  -4  132.99   12.30
   5  -3  -4  151.98   12.60
   6  -3   4  382.76   28.10
   6   3  -4  345.57   27.00
  -6   3   4  371.56   24.40
  -6  -3  -4  365.06   28.70
   6   3  -4  350.36   24.80
  -6  -3  -4  366.96   27.50
  -6  -3  -4  347.67   29.90
   6   3  -4  337.47   26.70
   6  -3   4  366.86   30.80
  -6  -3  -4  373.76   24.80
  -6   3  -4  380.16   27.10
  -6  -3   4  329.07   26.00
   6  -3  -4  343.07   24.00
   6   3   4  332.47   24.00
  -6  -3   4  375.66   30.70
  -6  -3   4  380.76   24.30
   6   3   4  387.06   25.50
  -6  -3   4  348.27   26.20
   6  -3  -4  363.46   32.00
   6   3   4  320.67   27.40
   6   3   4  361.86   26.70
  -7   3   4   88.59   10.90
   7   3  -4  112.29   15.50
  -7   3   4   93.89   10.20
  -7  -3  -4   91.39   14.20
  -7  -3  -4   93.79   13.90
   7  -3   4  109.99   23.50
   7   3  -4   98.59   12.20
  -7  -3  -4  105.69   17.60
   7   3   4   91.89   13.60
   7   3   4  118.79   15.70
  -7  -3   4   77.19   10.30
  -7  -3   4  117.59   25.10
   7  -3  -4  132.19   28.40
  -7  -3   4   87.79   13.50
   7  -3  -4   80.09   10.90
  -7   3  -4   89.79   17.00
  -7   3  -4   87.29   12.70
  -7  -3   4   90.09   13.10
   8   3  -4  259.27   21.20
  -8  -3  -4  247.48   24.20
   8   3  -4  245.48   24.50
  -8  -3  -4  241.08   24.70
  -8  -3  -4  218.98   27.70
  -8   3   4  238.98   21.40
   8  -3   4  220.18   27.40
  -8  -3   4  232.98   19.40
  -8   3  -4  255.57   23.70
  -8  -3   4  239.88   22.80
   8  -3  -4  182.28   27.60
  -8  -3   4  247.28   24.60
   8   3   4  239.88   24.30
   8   3   4  233.08   24.30
  -9  -3  -4   34.20   11.10
   9   3  -4   83.09   22.10
   9  -3   4   57.59   18.60
  -9  -3  -4   43.90   13.40
  -9  -3  -4   41.30   15.40
  -9   3   4   22.40   11.00
  -9  -3   4   54.19   20.30
  -9  -3   4   66.99   16.60
   9   3   4   59.99   18.90
  -9   3  -4   44.80   14.40
  -9  -3   4   59.99   13.00
   9  -3  -4   63.49   21.90
  10  -3   4    6.80   14.70
 -10  -3  -4   13.40   15.90
 -10   3   4    4.40    8.10
  10   3  -4   28.10   13.90
  10   3  -4    8.20   15.00
 -10  -3  -4   -7.70    6.80
 -10  -3  -4    1.20    8.10
  10   3   4    1.10   14.40
 -10  -3   4    6.30   11.50
 -10  -3   4   13.20   17.50
 -10   3  -4    4.40    8.90
 -10  -3   4    2.00    8.70
  10  -3  -4   13.60   13.60
   0   4  -4  104.89    8.00
   0  -4   4  110.39    9.80
   0   4   4  103.69   11.40
   0   4   4  107.49    9.10
   0   4   4  118.99   11.70
   0   4  -4  106.29    9.80
   0  -4   4  111.29    9.50
   0   4   4  102.59   11.40
   0   4   4  113.89   10.30
   0  -4  -4  105.99   10.60
   0   4  -4  108.49    9.90
   0  -4   4  113.59   10.00
   0   4  -4  108.99    9.10
   0  -4  -4  106.99   11.70
   0   4  -4  112.49    9.70
   0  -4   4  105.59    9.40
   0   4  -4  115.79    9.20
   0  -4   4  124.19   10.50
   0  -4  -4  108.99   11.60
   1   4  -4   94.29    9.20
  -1   4   4  100.59   11.10
   1   4  -4  106.19   10.10
  -1  -4  -4   92.99    8.00
   1   4  -4   87.59    9.60
   1   4  -4   90.69    8.70
  -1   4   4   97.69   12.80
   1  -4   4   85.39    8.70
  -1  -4  -4   98.09    8.30
   1   4  -4   74.79    8.80
  -1   4   4   91.39   10.30
  -1   4   4   99.29   11.10
   1  -4   4   95.49   10.50
  -1  -4  -4   97.99    9.90
  -1  -4  -4  105.59   10.00
  -1  -4  -4   93.29   11.30
  -1  -4  -4  100.79   11.30
   1  -4   4   95.59    9.00
   1   4  -4   94.89    7.90
  -1  -4   4   94.79    8.80
   1   4   4   83.89   10.80
  -1  -4   4   98.29    9.70
  -1   4  -4  101.29    8.40
  -1   4  -4   83.99   12.00
   1   4   4  102.79   10.20
   1  -4  -4   93.39    8.90
  -1  -4   4   83.39    7.50
   1   4   4  118.49   12.20
   1  -4  -4   96.69   10.70
   1   4   4   86.09    8.40
   1   4   4   86.79    8.00
  -1  -4   4   87.59    8.30
   1  -4  -4   94.99   10.50
   1   4   4   87.89   10.40
   1  -4  -4   90.29   10.00
  -1  -4   4   87.49    8.60
  -1   4  -4   80.39    8.50
  -1  -4   4   95.99   10.00
  -1   4  -4   90.79    8.80
  -1  -4   4   93.49    9.70
  -2  -4  -4   89.09   11.40
  -2  -4  -4   79.99    8.10
   2  -4   4   67.09    8.80
   2   4  -4   85.29    7.90
   2   4  -4   82.89    8.70
   2  -4   4   73.79    8.20
   2   4  -4   98.39   10.10
   2   4  -4  100.09   10.40
  -2  -4  -4   78.29    9.40
   2   4  -4   97.19    9.70
  -2  -4  -4   77.99   10.70
   2   4  -4   89.59   10.00
  -2  -4  -4   71.39    8.30
  -2   4   4   77.19   10.40
  -2   4   4   93.59   12.10
  -2  -4  -4   74.49    8.90
   2  -4   4   67.09   11.00
   2   4   4   90.39   11.60
   2   4   4   84.29   10.30
   2  -4  -4   74.69    8.10
  -2   4  -4   78.69    8.30
  -2   4  -4   68.89   10.40
  -2  -4   4   66.89    8.10
  -2   4  -4   71.29    7.90
   2  -4  -4   89.09   19.30
   2   4   4   76.69    8.20
  -2  -4   4   72.29    8.50
  -2  -4   4   88.39    9.90
  -2  -4   4   91.79    9.60
   2   4   4   87.19   10.90
  -2   4  -4   82.19    9.30
   2  -4  -4   74.49    9.20
  -2  -4   4  103.19    8.10
   2  -4  -4   84.09   10.60
   2   4   4   94.19    9.90
  -2  -4   4   81.69    9.90
   2   4   4   74.89    8.30
  -3  -4  -4  107.79   11.10
   3   4  -4  104.69   11.60
  -3  -4  -4   92.49   12.40
   3   4  -4  101.79   11.50
   3  -4   4   99.89   14.50
  -3  -4  -4  112.29   13.00
  -3   4   4  123.69   13.30
   3   4  -4   93.99   10.40
  -3  -4  -4   91.89   10.40
   3   4  -4   99.59   10.50
  -3  -4  -4  106.39    9.80
   3  -4   4   96.09    9.90
  -3  -4  -4   94.79   10.50
   3   4  -4  109.79   11.90
  -3   4   4  102.19    9.20
  -3   4   4  132.69   14.50
   3  -4   4   86.69   12.40
  -3  -4   4   82.19    8.60
  -3  -4   4   92.59   11.30
  -3  -4   4   95.69   10.10
  -3   4  -4  109.39    9.90
  -3  -4   4  115.99   10.70
  -3  -4   4  118.29   11.30
   3  -4  -4  104.29   15.60
   3  -4  -4  117.79   11.30
   3  -4  -4  112.69    9.90
  -3   4  -4  103.79    9.80
  -3  -4   4  116.49   12.70
   3   4   4   95.29   11.50
  -3   4  -4  133.89   13.60
   3   4   4  111.49   11.30
   3   4   4  107.49   12.70
   3   4   4   98.29   10.40
   3   4   4  111.29   10.30
   3   4   4  106.39   13.10
  -4  -4  -4  882.91   51.69
  -4   4   4  782.52   49.20
   4   4  -4  764.02   47.00
   4   4  -4  815.42   44.90
   4  -4   4  806.42   44.80
   4   4  -4  862.21   49.70
  -4  -4  -4  876.71   50.39
  -4  -4  -4  853.91   47.50
   4   4  -4  846.92   47.50
  -4   4   4  751.52   49.80
   4   4  -4  813.92   47.50
  -4   4   4  732.13   44.30
  -4  -4  -4  843.82   45.00
   4  -4   4  780.12   48.40
  -4  -4  -4  816.42   46.60
   4  -4   4  822.32   51.29
   4   4  -4  856.11   46.30
  -4  -4  -4  824.62   46.40
   4   4   4  833.42   50.09
  -4  -4   4  824.32   47.50
   4   4   4  916.71   47.40
  -4  -4   4  867.81   50.19
   4  -4  -4  811.02   45.50
  -4   4  -4  818.82   49.60
   4   4   4  789.72   49.99
  -4  -4   4  881.31   47.00
   4   4   4  877.01   48.20
  -4  -4   4  892.51   44.30
  -4   4  -4  728.63   44.60
   4  -4  -4  784.62   43.90
   4   4   4  786.32   46.90
  -4   4  -4  792.52   44.90
  -4  -4   4  836.52   47.10
   4   4   4  834.42   45.60
  -4   4  -4  842.82   46.40
  -4  -4   4  896.61   46.90
   4  -4  -4  760.32   51.99
   5  -4   4   19.10   10.70
  -6   4   4  728.63   38.80
  -6   4   4  630.44   46.80
  -6  -4  -4  682.53   44.60
   6   4  -4  650.73   44.10
  -6   4   4  657.43   38.60
  -6  -4  -4  737.73   52.09
   6   4  -4  649.93   42.80
   6  -4   4  671.93   44.10
  -6  -4  -4  626.14   42.90
   6   4  -4  666.63   40.90
   6  -4   4  671.83   47.30
   6   4   4  661.83   42.70
  -6   4  -4  673.93   42.20
   6  -4  -4  558.04   46.50
   6   4   4  679.83   45.40
  -6  -4   4  713.43   42.70
  -6  -4   4  636.24   42.70
   6   4   4  692.23   41.30
   6  -4  -4  658.83   38.30
  -6   4  -4  711.93   42.40
  -6  -4   4  652.83   39.30
   7  -4   4   43.20   15.30
   7   4  -4   19.50   11.70
  -7   4   4   29.40    9.00
  -7   4   4    7.70    8.10
  -7  -4  -4   25.60   11.90
   7   4  -4   28.10   14.30
  -7   4   4   52.39   19.00
   7   4  -4   13.40   12.70
  -7  -4   4   16.60    9.70
  -7   4  -4   61.09   15.20
   7   4   4   35.40   12.70
  -7  -4   4   48.70   15.90
   7  -4  -4   26.80   13.00
   7   4   4    9.20    8.30
  -7  -4   4   19.90    8.60
  -7   4  -4   34.50   11.30
  -8  -4  -4  225.88   23.30
   8   4  -4  223.18   20.70
  -8  -4  -4  227.58   25.90
   8   4  -4  240.58   24.30
   8  -4   4  183.38   26.80
  -8  -4  -4  230.28   20.80
  -8   4   4  213.88   19.50
  -8  -4   4  224.88   19.40
   8   4   4  225.68   26.60
  -8  -4   4  211.58   22.40
   8   4   4  209.58   19.90
  -8  -4   4  245.08   26.80
  -8   4  -4  221.08   22.80
   8  -4  -4  215.88   28.20
   8   4   4  217.58   22.60
  -8   4  -4  241.78   25.20
   9   4  -4    5.10   11.40
  -9   4   4    5.20    7.70
  -9  -4  -4    2.80    8.80
   9  -4   4    1.20   13.90
  -9  -4  -4    0.70    7.70
  -9  -4  -4    0.50   11.10
   9   4  -4    2.50   15.90
  -9  -4   4    3.70   13.30
  -9  -4   4    2.60    8.50
   9   4   4    1.00    8.20
  -9  -4   4    1.70    7.70
  -9   4  -4   -3.00    7.30
   9   4   4   -5.30   13.50
   9  -4  -4   -0.30   14.40
  -9   4  -4    7.10   15.30
 -10  -4  -4  163.08   31.80
  10   4  -4  158.88   26.60
  10  -4   4  168.98   39.20
 -10   4   4  152.18   18.90
 -10  -4  -4  181.48   26.60
 -10   4   4  222.68   46.50
 -10  -4  -4  151.08   22.10
  10  -4  -4  177.28   41.10
  10   4   4  176.38   27.40
 -10   4  -4  148.19   21.20
 -10   4  -4  192.48   28.50
 -10  -4   4  193.88   25.60
 -10  -4   4  175.08   22.20
 -10  -4   4  146.39   18.50
   0   5  -4   -3.70    4.70
   0  -5   4    1.20    5.20
   0  -5   4    0.40    5.70
   0   5   4    0.00    4.70
   0   5   4    5.70    7.10
   0   5   4   -0.50    3.20
   0  -5   4   -3.00    3.10
   0  -5   4    1.00    3.80
   0  -5   4   -1.00    4.70
   0  -5  -4    0.80    5.60
   0   5  -4    2.90    5.00
   0   5   4   -0.20    5.90
   0   5   4    7.20    6.30
   0   5  -4    0.90    5.10
   0  -5  -4   -0.30    5.60
   0   5  -4    3.60    3.60
   0   5  -4    0.10    3.00
   0  -5  -4    6.50    7.60
  -1   5   4   12.40    7.70
  -1   5   4   25.40    9.10
  -1  -5  -4   17.20    5.50
  -1  -5  -4   11.50    9.50
   1   5  -4   24.30    9.70
   1   5  -4   21.10    8.70
   1   5  -4   30.70    6.90
  -1   5   4   45.00   11.80
   1  -5   4   21.40    8.90
   1   5  -4   17.40    5.80
   1   5  -4   17.50    8.10
   1  -5   4   23.90    6.90
   1  -5   4   31.70    8.50
   1   5  -4   21.10    7.10
  -1  -5  -4   14.40    9.40
  -1   5   4   17.00    9.00
  -1  -5  -4   29.90    8.20
  -1  -5  -4   25.30    8.60
  -1  -5   4   20.10    6.20
  -1   5  -4   21.60    7.20
   1   5   4   19.70    5.40
   1   5   4   18.20    6.30
  -1  -5   4   14.80    6.20
   1   5   4   21.70    9.60
  -1  -5   4   22.80    9.70
   1   5   4   23.30    7.50
   1   5   4   18.00    9.00
  -1  -5   4   16.80    8.00
   1  -5  -4   25.50    9.90
   1  -5  -4   25.90    7.80
  -1   5  -4   24.00    5.80
   1  -5  -4   24.50    8.80
   1  -5  -4   30.70    7.90
  -1  -5   4   14.30    5.30
   1  -5  -4   17.90    8.80
  -1  -5   4   13.20    7.90
  -1   5  -4   28.60   10.60
   1   5   4   31.30   10.40
   2   5  -4  194.28   17.00
  -2  -5  -4  206.18   15.60
   2   5  -4  172.68   15.40
  -2   5   4  198.48   19.00
  -2  -5  -4  197.58   18.40
  -2  -5  -4  192.58   14.20
  -2  -5  -4  196.28   17.80
   2   5  -4  180.08   15.80
   2  -5   4  189.58   14.70
  -2  -5  -4  191.08   15.80
   2  -5   4  198.88   15.80
   2   5  -4  191.28   14.80
   2  -5   4  188.18   17.60
   2   5  -4  178.88   15.10
  -2   5   4  190.28   17.10
  -2   5  -4  208.38   13.90
  -2  -5   4  172.68   15.50
  -2  -5   4  193.88   14.80
   2  -5  -4  201.78   17.70
   2   5   4  200.38   14.60
   2  -5  -4  178.58   14.20
  -2  -5   4  167.08   12.80
   2  -5  -4  168.98   15.10
  -2  -5   4  178.18   15.60
  -2   5  -4  176.98   18.30
   2   5   4  196.88   16.10
  -2  -5   4  189.58   17.20
  -2  -5   4  181.28   14.40
  -2   5  -4  184.58   14.40
  -2   5  -4  201.08   14.60
   2   5   4  183.28   18.00
   2   5   4  190.68   18.00
   2   5   4  198.08   14.70
   2   5   4  173.68   16.40
   3   5  -4   47.40   11.70
   3   5  -4   56.19    7.50
   3   5  -4   79.59   11.60
  -3   5   4   60.69   15.20
  -3  -5  -4   45.30   14.50
  -3  -5  -4   59.89    8.70
  -3   5   4   82.29   15.80
  -3  -5  -4   65.29    9.10
   3   5  -4   67.29    9.80
  -3  -5  -4   71.59   11.50
   3   5  -4   63.99   10.20
   3  -5   4  103.29   18.70
   3   5  -4   34.60    8.90
  -3  -5  -4   41.50   10.30
   3  -5   4   92.29    9.80
  -3  -5   4   84.69   10.10
  -3  -5   4   61.79    9.90
   3   5   4   63.49   13.80
  -3  -5   4   76.49   12.00
  -3  -5   4   65.89    9.00
  -3  -5   4   61.39    9.10
   3  -5  -4   67.19   10.10
   3  -5  -4   45.80   16.40
  -3   5  -4   74.19    8.60
   3   5   4   62.79   11.20
   3   5   4   41.60   10.70
  -3   5  -4   61.99    8.90
   3   5   4   67.89    8.80
  -3  -5   4   52.69    7.50
   3   5   4   61.79   10.40
  -3   5  -4   98.49   13.00
   3   5   4   47.40    9.90
   4   5  -4  505.65   32.40
   4   5  -4  505.95   34.40
   4  -5   4  515.65   36.10
   4  -5   4  521.45   31.70
  -4  -5  -4  541.05   32.90
  -4  -5  -4  511.15   35.90
   4  -5   4  566.14   38.80
  -4   5   4  501.85   35.20
   4   5  -4  499.55   33.70
   4   5  -4  493.35   37.80
  -4  -5   4  500.65   31.90
   4  -5  -4  556.64   31.10
   4   5   4  506.25   36.70
  -4  -5   4  502.95   30.40
   4   5   4  480.95   34.00
   4   5   4  483.05   43.60
  -4   5  -4  529.35   32.00
  -4  -5   4  461.85   34.50
   4  -5  -4  524.65   32.70
   4  -5  -4  469.65   39.00
   4   5   4  495.55   33.00
  -4   5  -4  500.55   31.60
   5  -5   4   32.80   15.90
  -5  -5  -4   57.79   16.20
   5  -5   4   58.39   12.50
  -5   5   4   55.69   17.10
   5   5  -4   43.00   12.50
  -5  -5  -4   44.50   11.50
   5  -5   4   45.20   14.50
   5   5  -4   61.29   16.40
   5   5  -4   69.19   17.00
   5  -5  -4   39.80   10.10
  -5  -5   4   60.49   15.60
   5   5   4   60.59   13.40
  -5   5  -4   64.29   13.50
   5   5   4   56.49   16.40
   5   5   4   60.39   18.20
   5  -5  -4   19.50   15.10
   5  -5  -4   48.00   12.70
  -5   5  -4   38.10   10.10
  -5  -5   4   40.90   10.70
  -5  -5   4   54.59   11.00
  -6  -5  -4    7.80   11.40
   6  -5   4   18.60   10.40
  -6  -5  -4   17.10    6.90
   6  -5   4   30.60   11.10
  -6  -5  -4    7.20    5.60
   6   5  -4   10.80   11.50
   6   5  -4    7.10    9.50
   6  -5   4   22.50    9.60
   6   5  -4    9.80    7.60
  -6   5   4   33.80   12.40
   6   5   4   19.30   10.90
  -6  -5   4   14.00    8.40
  -6   5  -4   24.80    9.50
  -6  -5   4    3.30    6.60
  -6   5  -4   10.00    6.90
   6  -5  -4   26.20    7.60
  -6  -5   4    9.20   11.10
   6  -5  -4   27.70    8.90
   6   5   4   11.90    8.90
   6   5   4    6.00    8.60
   6  -5  -4   15.80   12.50
   7   5  -4   86.09   19.30
  -7  -5  -4   99.59   15.50
   7   5  -4  116.89   19.00
  -7  -5  -4   96.69   13.70
  -7  -5  -4  122.09   20.10
   7  -5   4  169.08   20.40
   7   5  -4  113.89   14.60
   7   5   4  171.38   21.20
  -7   5  -4  168.38   17.80
   7   5   4  117.39   16.90
  -7  -5   4  121.19   17.20
  -7  -5   4  143.09   17.00
  -7  -5   4  110.89   13.30
   7  -5  -4   75.69   20.70
  -8  -5  -4    4.30    8.10
  -8  -5  -4    3.40    8.10
   8  -5   4   47.50   19.50
  -8  -5  -4    7.00   14.60
   8   5  -4   14.30   11.70
   8   5  -4   11.40    9.90
  -8   5   4    4.70    6.50
  -8   5   4   20.00   14.90
   8   5  -4   38.20   20.10
   8  -5  -4   25.50   17.90
   8   5   4   10.40   10.40
  -8   5  -4   22.30   13.70
  -8  -5   4    6.80    8.20
   8   5   4   15.60   15.60
  -8  -5   4   22.70   14.60
   8   5   4   11.00   12.10
  -8  -5   4    8.40    8.80
  -8   5  -4    3.20    8.20
  -9  -5  -4    1.50    8.30
   9   5  -4    1.80   11.80
   9   5  -4    6.70   18.80
  -9  -5  -4    5.30   15.20
  -9   5   4    1.20    7.50
  -9  -5  -4    4.90    8.90
   9  -5   4    8.90   18.00
  -9   5   4   26.20   17.60
   9   5   4    5.70   12.90
  -9  -5   4    8.70   10.50
   9   5   4    9.70   10.30
  -9   5  -4    2.20   14.10
   9   5   4   21.50   18.90
   9  -5  -4  -12.30   14.40
  -9  -5   4    0.90    8.60
  -9   5  -4    7.90   10.30
  -9  -5   4   10.60   15.10
   0   6   4   14.90    8.60
   0  -6  -4   28.40    8.40
   0   6  -4    9.60    5.50
   0   6   4   14.10   10.10
   0   6  -4   12.40    7.50
   0  -6   4   37.50    8.20
   0   6   4   11.00    8.70
   0   6  -4   12.20    5.00
   0   6  -4   20.20    8.80
   0  -6   4   19.50    9.20
   0   6  -4   25.10    9.00
   0   6   4   23.60    6.50
   0  -6   4   17.20    8.40
   0  -6   4   45.40   10.00
   0  -6  -4    7.90    9.60
   0  -6  -4    9.40    8.60
   0   6   4   16.60    7.50
   0  -6   4   30.40    9.60
  -1   6   4   29.40    9.90
  -1   6   4   19.80    5.90
   1   6  -4    7.30    7.70
   1   6  -4    1.20    7.00
  -1   6   4   27.90    8.80
   1  -6   4   35.50    9.10
  -1  -6  -4   17.40    8.90
  -1   6   4   19.00    8.60
   1   6  -4    8.00    6.40
   1   6  -4   19.60    8.80
   1   6  -4    9.70    4.10
   1  -6   4   41.50    9.70
  -1  -6  -4   10.90    4.40
   1   6   4   12.90    6.80
  -1  -6   4   16.60    8.20
  -1  -6   4    5.20   10.70
  -1   6  -4   32.40   10.00
   1   6   4    5.30    8.80
  -1  -6   4   24.80    6.90
  -1   6  -4   10.60    3.60
   1  -6  -4   29.20   10.90
   1   6   4    8.40    8.20
   1  -6  -4   41.80    9.80
   1   6   4   12.70    4.50
   1  -6  -4   25.00    6.50
  -1  -6   4   19.20    5.20
   1  -6  -4   15.10    7.20
  -1   6  -4   40.50   10.30
   1   6   4   26.00    9.60
   1   6   4   21.50    5.80
   1  -6  -4   23.40    7.10
  -1  -6   4   35.10    8.50
   2   6  -4   98.29   11.00
  -2  -6  -4  118.09   11.00
   2   6  -4  104.39   13.00
   2   6  -4  132.19   18.60
   2  -6   4  111.19   12.70
  -2  -6  -4   80.19   11.90
  -2  -6  -4  101.49   14.00
   2   6  -4  130.19   14.80
   2  -6   4   88.39   11.10
  -2   6   4  106.59   13.90
  -2  -6  -4   99.99   10.30
   2   6  -4   98.39   12.40
   2  -6   4  107.09   14.40
  -2  -6   4   99.39   11.00
  -2  -6   4   92.99   11.60
  -2  -6   4  102.69   11.30
   2   6   4  108.39   10.90
  -2   6  -4  114.29   22.50
  -2  -6   4  106.99   12.60
  -2  -6   4  123.89   13.90
   2  -6  -4  127.19   12.10
   2  -6  -4   96.89   12.70
   2   6   4  109.29   15.00
   2   6   4  103.49   13.90
  -2  -6   4   90.89    9.70
   2   6   4  121.69   14.90
  -2   6  -4   98.09   11.50
  -2   6  -4  121.89   10.20
   2   6   4   79.79   11.90
  -3  -6  -4   -4.40    3.90
  -3  -6  -4   -5.00    4.10
  -3  -6  -4    4.60    8.30
   3   6  -4   -4.20    7.30
   3   6  -4    9.70    8.50
   3   6  -4    7.80    8.50
   3  -6   4   -1.80    9.20
   3  -6   4   -1.00    5.30
  -3   6   4   11.60    9.30
   3   6  -4    2.60    8.10
   3  -6  -4   -4.10    4.50
   3   6   4    1.50    9.60
   3   6   4   -2.80    4.70
  -3   6  -4   -0.60    3.60
  -3  -6   4    0.00    7.60
   3   6   4    2.00    8.30
   3   6   4    7.40    6.70
   3  -6  -4   11.00    8.20
   3   6   4    8.90    7.60
  -3  -6   4   -6.80    4.60
  -3  -6   4    3.30    5.50
  -3   6  -4    1.90    6.20
  -4   6   4  221.28   22.50
   4  -6   4  198.08   18.90
  -4  -6  -4  258.57   20.70
   4   6  -4  284.67   23.90
   4  -6   4  201.88   23.00
  -4  -6  -4  246.78   19.30
  -4  -6  -4  252.37   24.20
   4   6  -4  306.57   26.10
   4   6  -4  273.37   21.80
   4   6   4  274.47   25.20
  -4   6  -4  224.68   18.60
   4  -6  -4  216.88   25.70
  -4  -6   4  282.47   19.50
   4   6   4  253.87   22.80
   4  -6  -4  235.18   19.30
   4   6   4  266.77   23.70
   4  -6  -4  222.48   21.30
  -4   6  -4  218.68   19.50
  -4  -6   4  236.68   20.10
   5   6  -4    6.60   10.50
  -5   6   4   27.00   11.20
   5  -6   4   23.60   11.50
   5  -6   4   27.10   11.90
   5   6  -4   10.20   10.50
   5  -6   4   34.50   10.90
   5   6  -4   11.70    9.50
  -5  -6  -4    5.50   10.60
  -5  -6  -4   12.90    6.80
  -5  -6  -4    1.50    5.60
  -5  -6   4   19.90    7.90
  -5  -6   4    5.70    6.50
   5   6   4   -0.70    9.90
   5  -6  -4   31.90    8.60
  -5   6  -4    7.80    5.20
  -5  -6   4    8.30   12.40
   5  -6  -4   23.30   13.80
   5  -6  -4   33.60    9.60
   5   6   4    9.30    9.20
  -5   6  -4   32.10    9.40
   5   6   4   20.60    9.60
  -6  -6  -4  406.26   29.30
  -6   6   4  351.06   32.40
   6   6  -4  397.46   33.00
   6  -6   4  386.86   35.80
  -6  -6  -4  373.76   36.30
   6  -6   4  353.86   27.90
   6  -6   4  385.36   33.50
   6   6  -4  416.26   31.10
  -6  -6  -4  425.46   30.60
   6   6  -4  398.76   31.40
   6   6   4  409.86   33.50
   6  -6  -4  372.46   27.70
  -6   6  -4  385.56   29.90
   6  -6  -4  365.26   29.80
   6  -6  -4  379.96   37.80
  -6  -6   4  424.66   37.50
   6   6   4  411.36   35.50
   6   6   4  367.46   30.60
  -6   6  -4  419.66   29.70
  -6  -6   4  438.56   30.80
  -6  -6   4  384.06   28.00
   7  -6   4   13.70   15.50
   7   6  -4    7.40   10.40
   7  -6   4   20.70   11.00
   7   6  -4   15.50   14.70
  -7  -6  -4    2.90    8.30
  -7   6   4   11.00   12.60
  -7  -6  -4    6.90   13.90
   7   6  -4    4.90   12.50
   7  -6   4   29.00   12.50
  -7  -6  -4    4.90    7.90
  -7  -6   4    3.00    7.20
   7  -6  -4    1.60    9.20
  -7   6  -4    1.60    7.20
   7  -6  -4   18.80   18.50
   7   6   4    6.30   10.40
  -7  -6   4    4.00   11.00
   7   6   4    6.20   12.70
   7  -6  -4   13.70   11.90
  -7  -6   4    5.20    8.10
  -7   6  -4    7.60   10.80
   7   6   4    8.60   10.30
   8  -6   4  138.49   22.00
  -8  -6  -4  134.29   18.50
   8   6  -4  164.08   23.20
   8  -6   4  188.48   36.20
   8   6  -4  153.98   19.50
  -8  -6  -4  127.79   15.80
  -8  -6  -4  176.08   44.00
  -8   6   4  194.08   34.70
   8   6  -4  141.39   20.40
  -8   6  -4  136.69   20.80
   8   6   4  134.29   18.10
   8  -6  -4  128.59   34.30
  -8  -6   4  161.18   20.30
  -8   6  -4  139.19   18.40
   8   6   4  161.08   21.50
  -8  -6   4  173.88   23.30
  -8  -6   4  163.38   18.70
   8   6   4  152.98   23.10
  -9   6   4   24.20   11.00
   9   6  -4   76.19   25.90
   9  -6   4   57.89   21.70
  -9  -6  -4   57.19   15.30
  -9  -6  -4   49.10   15.90
   9   6  -4   78.49   20.70
  -9   6   4  101.59   26.70
   9   6  -4   54.59   17.00
  -9  -6  -4   67.89   21.70
  -9  -6   4   31.80   13.70
   9   6   4   80.19   23.30
   9   6   4   35.80   12.80
  -9   6  -4   31.10   11.80
   9   6   4   69.59   18.50
  -9  -6   4   24.30   14.80
   9  -6  -4   50.39   21.60
  -9  -6   4   76.19   29.20
  -9   6  -4   59.49   19.00
   0  -7   4    3.00    6.60
   0   7   4    6.50    8.90
   0   7  -4    5.60    6.40
   0   7   4   -5.50    5.60
   0   7  -4    3.30    8.40
   0  -7   4   -0.20    5.90
   0  -7   4    0.90    8.20
   0  -7   4    0.90    8.00
   0   7  -4    1.40    7.20
   0  -7  -4    2.40    8.40
   0   7   4   -1.50    4.80
   0   7   4    2.40    8.20
   0   7  -4    1.50    4.30
   0   7   4    5.90   10.30
   0   7  -4    2.20    7.80
   1  -7   4   11.10    8.00
  -1  -7  -4    4.00    8.90
   1  -7   4   20.80    8.00
   1   7  -4    7.40    5.00
  -1   7   4   16.50    9.70
  -1  -7  -4   16.00    4.70
  -1   7   4    3.10    9.70
   1  -7   4   23.00    8.50
  -1   7   4   18.90   10.10
  -1   7   4    2.50    4.90
   1   7  -4    5.10    8.80
   1   7  -4    9.60    7.30
   1   7  -4   12.20    9.30
   1   7  -4   19.40   10.50
   1  -7  -4    3.90    8.50
  -1   7  -4    7.80    3.70
   1   7   4   11.00   11.70
  -1  -7   4   11.20    5.80
  -1  -7   4   15.80    7.60
  -1   7  -4   21.90   10.00
   1   7   4    3.70    9.20
  -1  -7   4   -0.40    7.90
   1  -7  -4   15.00    7.50
   1   7   4   11.40    6.00
   1   7   4   19.60    7.70
   1  -7  -4   12.50    6.70
   1   7   4   12.20    9.50
   2  -7   4  210.58   21.30
  -2   7   4  211.28   20.80
  -2  -7  -4  225.78   16.50
   2  -7   4  187.78   17.10
   2  -7   4  187.38   19.30
   2   7  -4  186.48   19.50
   2   7  -4  190.08   19.40
  -2  -7  -4  221.58   22.10
  -2  -7  -4  205.08   16.00
   2   7  -4  207.58   21.90
   2   7  -4  198.48   19.40
   2   7   4  187.08   21.20
   2   7   4  223.88   17.40
   2  -7  -4  211.08   17.80
  -2  -7   4  208.68   17.60
  -2   7  -4  217.18   18.90
   2   7   4  186.68   19.90
  -2  -7   4  184.98   18.70
  -2  -7   4  193.68   15.40
  -2  -7   4  190.18   18.00
   2   7   4  198.38   22.40
   2  -7  -4  173.98   19.00
  -2  -7   4  208.98   17.70
  -2   7  -4  219.98   15.40
   3   7  -4    9.00    9.40
  -3  -7  -4   14.20    8.00
   3  -7   4   28.70   13.20
  -3  -7  -4    6.50   10.90
   3   7  -4   -1.30   10.90
   3   7  -4   11.10   11.00
  -3  -7  -4   13.20    7.30
   3   7  -4    9.30   11.90
   3  -7   4   15.50   11.30
  -3   7   4   18.90   11.20
   3  -7   4   26.80    9.70
  -3  -7   4   19.10   13.00
  -3  -7   4    6.20    6.60
   3  -7  -4   14.50   12.40
  -3  -7   4   23.30    8.70
   3   7   4   11.30    8.30
  -3  -7   4   10.20    8.00
  -3   7  -4   16.80    6.40
  -3   7  -4   26.40   10.90
   3   7   4   12.10    9.10
   3   7   4    6.90   10.80
   3   7   4    8.90   12.10
   3  -7  -4    6.70    7.30
   4  -7   4  391.16   33.30
  -4  -7  -4  387.06   33.60
   4   7  -4  389.26   31.60
   4   7  -4  405.46   31.60
  -4  -7  -4  365.26   28.20
   4  -7   4  379.56   28.20
   4   7  -4  340.87   30.80
  -4   7   4  407.76   32.00
  -4  -7  -4  414.76   28.70
  -4   7  -4  401.06   29.00
  -4  -7   4  343.87   31.60
   4   7   4  336.57   30.20
   4  -7  -4  392.86   27.30
  -4   7  -4  402.76   25.50
  -4   7  -4  443.76   27.70
  -4  -7   4  361.16   27.90
  -4  -7   4  374.86   27.30
   4   7   4  371.16   34.40
   4   7   4  351.26   31.50
   4  -7  -4  404.76   30.80
  -5  -7  -4  108.29   17.40
   5  -7   4  148.79   20.20
   5   7  -4  123.89   17.30
  -5   7   4  136.19   18.50
  -5  -7  -4  138.39   16.40
   5   7  -4   86.69   21.80
   5  -7   4  164.78   17.90
   5   7  -4  132.79   19.30
  -5  -7   4  153.68   17.00
   5   7   4  129.29   18.50
   5   7   4  111.19   18.90
  -5   7  -4  135.89   15.20
   5  -7  -4  156.78   16.00
  -5  -7   4  160.58   19.60
   5  -7  -4  137.99   17.30
  -5   7  -4  106.59   13.00
  -5  -7   4  128.29   14.30
  -6  -7  -4   12.20    7.90
   6   7  -4   14.70   11.10
  -6  -7  -4    6.10    7.60
   6   7  -4    1.90    8.80
  -6  -7  -4    1.50   11.40
  -6   7   4   28.70   12.70
   6  -7   4   43.60   16.00
   6   7  -4    8.30   12.80
   6  -7   4   21.90   15.20
   6  -7   4   13.90    9.60
  -6  -7   4    6.10   12.40
   6   7   4   47.00   13.80
  -6  -7   4    0.40    7.70
  -6  -7   4    3.50    7.70
   6   7   4    8.50   13.90
   6  -7  -4   28.80   15.40
  -6   7  -4    5.00   10.60
   6  -7  -4   43.70   12.00
  -6   7  -4   -3.40    5.70
   6   7   4   10.60   10.80
   7  -7   4    2.80    8.80
   7  -7   4   -8.80   12.60
  -7  -7  -4    2.20    7.80
   7   7  -4    4.50    9.90
  -7   7   4   35.60   14.50
   7   7  -4   16.60   13.90
  -7  -7  -4    7.60   14.90
   7  -7   4   31.80   11.60
   7   7  -4   11.70   15.00
  -7  -7  -4   -0.90    8.00
   7  -7  -4    7.50   11.40
   7   7   4   -0.80   12.50
   7  -7  -4    8.00   18.20
   7   7   4   31.60   14.70
  -7  -7   4    9.10    8.40
  -7  -7   4    3.20    9.10
   7   7   4    1.90   10.40
  -7   7  -4    1.30    6.90
  -7   7  -4    3.90   11.40
   7  -7  -4   15.70    9.70
  -7  -7   4   -3.30   11.10
   8  -7   4   79.29   26.30
  -8  -7  -4   78.29   19.70
  -8  -7  -4   48.70   15.90
   8   7  -4   74.09   21.40
   8   7  -4   82.69   26.60
   8  -7   4   61.89   19.60
   8   7  -4   50.09   18.10
  -8  -7  -4   48.50   19.30
  -8   7   4   56.89   23.30
  -8  -7   4   53.09   15.90
   8  -7  -4   59.39   14.80
   8   7   4   86.09   28.50
  -8   7  -4   75.59   20.50
   8   7   4   60.19   18.80
  -8   7  -4   50.09   17.10
   8   7   4   61.19   16.50
  -8  -7   4   63.19   19.10
  -8  -7   4   61.39   24.10
   8  -7  -4   21.70   21.30
   0  -8   4   56.69   14.30
   0   8   4   22.50   15.70
   0   8   4   68.89   18.10
   0   8  -4   77.49   18.30
   0   8  -4   57.19   17.10
   0   8  -4   66.39   15.90
   0  -8  -4   52.09   17.40
   0   8   4   68.89   14.30
   0   8   4   87.79   19.70
   0  -8   4   66.49   13.80
   0  -8   4   65.49   15.90
   0   8  -4   36.00    9.70
   0  -8  -4   80.99   12.20
   0   8  -4   37.10   12.60
   1   8  -4   49.20   16.80
   1  -8   4   75.49   14.90
  -1  -8  -4   35.30   15.20
   1  -8   4   83.49   19.10
  -1   8   4   70.09   17.60
   1   8  -4   56.09   14.80
   1   8  -4   68.99   17.60
   1   8  -4   77.29   17.40
   1   8   4   42.60   10.00
   1   8   4   62.59   17.30
   1   8   4   75.19   17.70
   1  -8  -4   55.89   15.70
  -1   8  -4   42.50    9.10
  -1   8  -4   61.59   16.50
  -1  -8   4   66.69   14.70
   1  -8  -4   52.89   12.80
  -1  -8   4   51.59   16.10
   1  -8  -4   43.40   13.90
  -1  -8   4   61.19   12.20
   1   8   4   54.29   18.70
   1   8   4   63.29   14.30
   2   8  -4  278.47   26.80
   2  -8   4  311.47   27.90
  -2  -8  -4  278.77   20.80
   2   8  -4  295.07   26.00
  -2   8   4  281.67   22.60
  -2  -8  -4  318.87   21.60
   2  -8   4  319.77   23.70
  -2   8   4  305.57   26.60
  -2  -8  -4  301.37   29.30
   2   8  -4  244.38   28.40
   2   8  -4  255.17   26.20
  -2  -8   4  266.97   23.50
  -2  -8   4  274.27   22.70
  -2   8  -4  273.97   19.80
   2   8   4  288.17   31.60
   2  -8  -4  297.47   23.50
   2   8   4  284.57   27.40
   2   8   4  276.37   28.20
   2   8   4  285.27   23.40
   2   8   4  252.67   26.70
   2  -8  -4  243.48   24.40
  -2  -8   4  307.17   26.50
   3   8  -4   69.39   16.30
  -3  -8  -4  101.49   16.10
  -3  -8  -4   74.09   10.90
  -3   8   4  103.99   21.40
   3  -8   4  137.39   15.50
   3   8  -4  108.29   16.50
   3   8  -4   68.59   17.70
   3  -8   4  129.39   20.80
  -3  -8   4   96.19   13.50
   3   8   4   85.39   20.40
  -3  -8   4   93.59   13.70
   3  -8  -4  121.79   14.50
  -3   8  -4  139.89   16.70
   3   8   4   63.89   15.60
  -3  -8   4   98.29   23.30
   3  -8  -4  145.39   19.20
  -3  -8   4   96.49   13.30
  -4  -8  -4   54.89   13.10
   4   8  -4   97.29   20.50
   4   8  -4  108.39   25.00
   4  -8   4   88.39   22.80
  -4   8   4   96.89   21.20
   4   8  -4  119.59   24.80
  -4  -8  -4   69.39   13.50
  -4  -8  -4   90.59   22.90
   4  -8   4   89.59   17.30
   4  -8  -4   81.79   20.20
  -4  -8   4   86.49   14.70
  -4   8  -4   84.19   18.30
  -4  -8   4   70.69   16.20
   4   8   4   92.59   24.60
   4   8   4   62.79   18.10
   4   8   4   80.39   21.10
   4  -8  -4   84.39   17.70
  -4   8  -4   76.39   13.10
  -4   8  -4   68.49   13.70
  -4  -8   4   61.69   14.70
  -4  -8   4  110.89   18.40
  -5  -8  -4    2.10   12.40
   5   8  -4    3.50   16.20
  -5  -8  -4   11.50    9.90
   5  -8   4   23.30   11.20
  -5  -8  -4   17.30    8.30
   5   8  -4   24.70   15.30
   5   8  -4   16.90   11.70
   5  -8   4   17.60   13.00
  -5   8   4   21.20   13.50
  -5  -8   4    4.10   13.90
  -5  -8   4    5.20    9.40
   5  -8  -4   22.70    9.50
  -5  -8   4    5.10    7.90
   5   8   4    9.00   14.50
   5  -8  -4   16.90    9.60
   5   8   4    6.70   10.80
  -5   8  -4    1.30    6.30
  -5   8  -4    4.20   10.10
  -5   8  -4    2.80    6.50
   5   8   4    6.90   10.20
   6   8  -4   76.99   23.50
  -6   8   4   69.09   19.20
   6  -8   4   92.49   13.60
   6   8  -4   60.29   17.50
  -6  -8  -4   68.19   15.70
   6  -8   4   64.49   20.30
  -6  -8  -4   51.69   13.60
  -6  -8  -4   89.29   24.60
   6   8  -4   62.69   20.70
   6  -8  -4   83.99   19.70
  -6  -8   4  102.19   14.80
  -6   8  -4   48.80   13.60
   6   8   4   41.40   17.00
  -6   8  -4   74.09   17.90
   6   8   4   92.29   30.90
   6  -8  -4   73.99   16.90
  -6  -8   4   65.69   15.40
  -6  -8   4   91.89   25.90
   6   8   4   68.09   19.80
   7   8  -4   28.10   16.40
  -7  -8  -4    9.00    8.10
  -7  -8  -4    4.10    9.00
   7   8  -4   23.70   12.90
  -7   8   4    5.60   16.50
   7  -8   4   27.70   15.70
  -7  -8  -4    7.40   15.70
   7  -8   4   19.90   10.90
   7   8   4    9.40   16.40
  -7  -8   4   10.70   11.50
   7  -8  -4   24.00   12.40
   7  -8  -4   20.50   15.10
  -7   8  -4    4.20   11.90
  -7  -8   4   16.10   16.90
   7  -8  -4   28.20   21.60
  -7  -8   4   22.70   11.90
  -7   8  -4    4.10    8.20
   7   8   4    4.50   16.00
   7   8   4   19.20   16.00
   0   9  -4   -0.60    8.50
   0  -9   4   -6.90    7.30
   0  -9  -4    6.40   14.10
   0   9  -4    1.40   12.20
   0  -9   4    6.80   14.90
   0   9  -4   -0.50   11.30
   0   9   4   -2.40   12.10
   0   9   4    6.00   12.10
   0   9   4   -1.60   12.00
   0  -9  -4    1.20    8.50
   0   9  -4    2.60   11.00
   0  -9   4   -0.70    7.00
   0   9   4    4.60   11.10
   0  -9  -4    0.00    7.40
   1  -9   4   46.50   16.90
   1   9  -4   75.29   18.30
   1  -9   4   40.60   13.30
  -1   9   4   60.69   16.70
   1   9  -4   32.00   13.70
   1   9  -4   27.30   16.60
  -1  -9  -4   32.10   13.00
  -1  -9  -4   28.80   17.10
   1   9  -4   14.60   15.00
   1   9   4   45.50   15.50
  -1   9  -4   11.20    8.50
   1  -9  -4   20.90   16.70
  -1  -9   4   44.00   19.10
  -1   9  -4   22.20   13.20
   1  -9  -4   29.10   11.60
   1   9   4   11.30   15.80
  -1   9  -4   43.20   16.00
   1  -9  -4   32.00   12.30
  -1  -9   4   52.59   14.50
   1   9   4   24.90   12.10
   1   9   4    6.90    7.00
   1   9   4   28.50   15.80
   2   9  -4  249.97   32.50
   2   9  -4  274.67   27.50
  -2   9   4  295.77   28.60
   2   9  -4  291.17   27.60
   2  -9   4  259.07   23.00
  -2  -9  -4  256.07   30.60
   2  -9   4  261.17   28.20
  -2  -9  -4  278.57   21.70
   2   9  -4  279.17   29.60
   2   9   4  275.37   31.00
   2   9   4  239.18   26.60
  -2   9  -4  275.07   23.80
  -2  -9   4  294.57   28.30
  -2  -9   4  276.47   23.80
   2  -9  -4  227.28   25.80
  -2  -9   4  273.67   23.10
  -2   9  -4  262.47   20.70
   2   9   4  292.07   28.10
  -2   9  -4  276.57   26.90
   2  -9  -4  266.77   24.10
  -3   9   4   75.19   19.10
   3   9  -4   91.89   24.40
  -3  -9  -4   73.69   21.80
  -3  -9  -4  100.99   12.90
  -3  -9  -4   96.69   12.90
   3  -9   4  151.58   31.30
   3   9  -4   87.69   23.30
   3  -9   4  119.69   14.90
   3   9  -4  125.99   18.90
   3   9   4   86.99   23.60
  -3  -9   4  115.49   22.30
  -3  -9   4   96.59   14.20
   3  -9  -4  129.59   16.30
  -3  -9   4  109.79   15.20
  -3  -9   4  124.69   20.20
  -3   9  -4  123.59   18.50
   3   9   4   83.29   21.60
   3  -9  -4  106.29   23.50
   3   9   4   92.49   24.90
   4   9  -4    8.10   13.80
   4   9  -4   27.40   15.50
   4  -9   4   32.60   15.60
   4  -9   4   39.50   12.90
  -4  -9  -4    7.20    8.20
   4   9  -4    4.80   13.50
  -4  -9  -4   14.90    8.80
  -4  -9  -4    5.50   16.10
  -4   9   4   22.30   14.00
  -4   9  -4   20.10   16.30
   4  -9  -4   11.00   12.90
   4   9   4   14.70   16.90
  -4  -9   4   20.90   11.10
   4  -9  -4   25.60   11.50
  -4  -9   4   15.00   13.20
   4   9   4   12.60   13.80
  -4  -9   4   16.00   10.50
   4   9   4   13.80   16.30
  -4  -9   4   16.10   18.20
   5  -9   4   13.20   11.60
  -5  -9  -4    5.40   14.50
   5   9  -4    6.40   20.30
  -5  -9  -4    9.80   11.40
   5  -9   4    7.20   15.50
  -5   9   4   22.80   16.20
  -5  -9  -4   -2.10    7.20
   5   9  -4   14.90   18.60
   5   9  -4   19.10   16.10
  -5  -9   4   -4.80   17.90
   5  -9  -4   33.20   13.00
   5  -9  -4   23.70   14.90
   5   9   4   11.00   13.90
  -5  -9   4   -1.70   10.50
   5   9   4   28.20   16.40
  -5  -9   4    8.30    9.30
  -5   9  -4    6.20   11.50
  -5  -9   4   31.80   13.00
   6   9  -4   99.49   27.40
   6   9  -4  106.49   26.50
  -6  -9  -4  138.59   24.90
  -6   9   4  158.48   31.70
  -6  -9  -4  133.49   23.60
  -6  -9  -4  180.68   41.20
   6  -9   4  162.58   33.30
   6  -9   4  149.79   18.80
   6  -9  -4  153.38   21.30
  -6  -9   4  128.69   18.60
   6   9   4  113.09   28.80
   6  -9  -4  118.09   17.20
  -6  -9   4  121.49   22.90
  -6   9  -4  149.79   28.40
   6   9   4  178.18   35.20
   6   9   4  165.48   39.10
   0  10  -4  494.15   39.70
   0 -10  -4  567.14   40.40
   0  10   4  427.46   41.30
   0 -10  -4  482.85   45.10
   0  10   4  486.65   41.30
   0 -10   4  525.85   41.40
   0  10  -4  509.65   46.00
   0 -10  -4  505.75   38.70
   0  10   4  540.55   46.30
   0  10  -4  595.24   43.10
   0 -10   4  507.05   41.90
   0 -10   4  545.95   40.70
   0  10   4  420.36   51.99
   1  10  -4   63.69   30.40
   1 -10   4  130.79   28.10
  -1  10   4   89.29   21.60
   1  10  -4   83.49   24.00
   1  10  -4  109.29   29.30
  -1 -10  -4  106.49   16.10
  -1 -10  -4   73.79   28.50
   1  10  -4  136.19   20.40
   1 -10   4  110.49   15.20
  -1  10   4  122.19   26.40
  -1  10  -4  136.89   29.20
   1 -10  -4   86.39   19.40
   1  10   4   82.79   27.80
   1  10   4   73.29   32.90
   1  10   4  101.49   21.90
   1  10   4   58.49   15.40
  -1 -10   4   96.09   14.40
  -1 -10   4  126.59   19.10
  -1 -10   4  110.59   17.40
   1 -10  -4  115.79   15.50
   1  10   4  138.99   30.30
   2 -10   4    5.90   11.50
  -2  10   4   43.50   16.60
  -2 -10  -4   20.10   11.80
   2 -10   4    7.30   13.60
   2  10  -4   10.30   15.30
   2  10  -4   10.20   16.30
  -2 -10  -4    3.20   17.30
  -2 -10  -4   22.00    8.30
   2  10  -4    5.20   15.90
   2 -10  -4   16.90   11.80
  -2 -10   4    5.40    9.80
   2  10   4   11.70   15.90
  -2 -10   4    9.50    9.80
   2 -10  -4   37.90   14.70
   2  10   4   22.30   17.30
  -2  10  -4    8.20   13.80
  -2  10  -4    6.70   14.80
   3 -10   4    7.30    8.90
   3  10  -4    3.50   13.70
  -3 -10  -4   -2.70   15.90
  -3 -10  -4   11.10    9.10
   3  10  -4   20.70   18.00
  -3  10   4   36.10   18.20
  -3 -10  -4   10.80   10.00
   3  10  -4   24.80   20.30
   3 -10   4   19.90   17.40
   3 -10  -4   13.00   13.60
   3 -10  -4   25.50   18.80
   3  10   4    2.60   12.80
   3  10   4   18.90   20.30
   3  10   4   16.00   19.60
  -3  10  -4    5.80   13.60
  -3 -10   4   11.80   10.20
  -3 -10   4   10.20   21.70
  -3 -10   4   44.00   15.90
   4  10  -4  121.49   28.70
  -4 -10  -4  104.99   19.90
  -4 -10  -4  112.69   21.20
   4 -10   4  112.39   28.00
   4  10  -4  125.19   36.90
   4 -10   4  117.19   24.10
  -4  10   4  115.89   28.90
  -4 -10  -4   96.79   29.00
   4  10  -4   97.79   27.00
   4  10   4   97.19   28.20
  -4 -10   4  140.49   43.00
   4 -10  -4  127.59   28.30
   4  10   4  128.59   36.70
  -4 -10   4  105.59   19.80
  -4 -10   4  107.99   25.50
  -4 -10   4  120.09   23.00
   4  10   4   99.29   25.50
   4 -10  -4  139.59   26.90
  -4  10  -4   92.99   26.00
  -5  10   4   34.40   15.10
  -5 -10  -4   15.00   18.10
   5  10  -4   -5.30   13.60
  -5 -10  -4   14.60   10.40
   5 -10   4   17.80   13.40
   5  10  -4   25.10   20.20
   5 -10   4   33.10   18.30
   5  10  -4   24.30   21.20
  -5 -10  -4   13.10   10.60
   5  10   4   10.60   15.10
  -5 -10   4   11.90   12.30
   5  10   4   17.70   19.40
  -5 -10   4   14.30   14.00
  -5  10  -4   33.20   18.80
   5 -10  -4   43.50   15.60
  -5 -10   4    6.80   10.20
   5  10   4    7.20   16.60
   5 -10  -4   30.80   12.90
   0 -11  -4   -3.10    9.30
   0  11  -4    2.50   17.30
   0  11   4    5.20   19.20
   0 -11   4   -5.20   10.80
   0 -11  -4   -3.60   10.00
   0  11  -4   -2.20   20.50
   0  11   4    9.50   16.80
   0 -11   4   11.60   24.20
   0  11  -4   -0.90   14.90
   0  11   4   19.90   17.80
   0 -11   4   -7.10   10.40
  -1 -11  -4   38.40   14.90
   1 -11   4   59.89   18.50
  -1 -11  -4   68.99   18.40
  -1  11   4   84.99   24.40
   1  11  -4   80.09   21.50
   1  11  -4   75.59   31.50
   1 -11   4   53.69   17.10
   1  11   4   23.00   16.40
   1 -11  -4   27.40   12.40
  -1 -11   4   73.49   19.10
   1  11   4   69.49   23.50
  -1 -11   4   50.49   17.70
  -1 -11   4  149.49   43.20
  -1  11  -4   72.89   27.00
  -1  11  -4   32.70   22.60
   1 -11  -4   40.60   16.90
  -2  11   4   21.90   17.70
   2  11  -4   34.70   24.80
  -2 -11  -4    6.40   11.90
   2 -11   4    6.40   10.90
   2 -11   4   10.20   18.00
   2  11  -4   24.90   19.00
  -2 -11   4    5.40   21.60
   2  11   4   -0.40   16.60
  -2 -11   4    4.40   13.10
   2  11   4   -3.80   17.10
   2 -11  -4   -1.20   15.30
  -2 -11   4   10.30   14.90
  -2  11  -4    6.70   17.40
   2  11   4   -4.70   14.40
   2 -11  -4    1.80   10.90
  -2  11  -4    4.40   15.70
  -3 -11  -4   32.90   15.30
  -3  11   4   25.70   18.60
   3 -11   4   56.89   24.30
   3  11  -4   37.90   30.00
   3  11  -4    2.30   18.00
  -3 -11  -4    3.20    9.80
  -3 -11  -4   21.00   26.00
   3 -11   4   20.50   16.30
   3  11   4   70.19   25.30
  -3 -11   4   35.70   29.70
   3 -11  -4   27.80   20.30
   3  11   4   30.10   27.10
   3 -11  -4   13.40   13.90
  -3 -11   4   17.40   11.90
  -3  11  -4    2.60   19.40
   3  11   4   18.90   19.80
  -3 -11   4   40.80   15.20
   0   0   5    2.30    6.50
   0   0  -5    4.70    5.40
   0   0  -5    0.20    5.80
   0   0   5    0.50    4.60
   0   0  -5    1.00    4.40
   0   0   5    1.40    4.40
   0   0   5    9.50    6.30
   1   0  -5   -1.30    3.20
  -1   0   5   -2.90    4.00
  -1   0  -5    1.00    6.00
  -1   0  -5    2.00    6.10
   1   0  -5   -0.70    4.40
   1   0  -5   -0.30    2.20
  -1   0  -5    1.70    4.70
   1   0   5   -1.50    4.40
   1   0  -5   -0.20    5.00
   1   0  -5   -1.00    2.70
  -1   0   5    1.10    4.30
  -1   0   5   -0.80    5.30
   1   0   5    9.50    6.80
   1   0   5    1.50    3.30
   1   0   5   -0.40    3.60
  -1   0   5    0.70    3.30
  -1   0   5    0.50    2.30
  -1   0  -5   -1.30    2.80
   1   0  -5    6.90    5.60
   1   0   5    0.60    5.40
  -1   0  -5    4.50    3.70
  -2   0   5   -3.70    4.70
  -2   0   5   -3.30    4.40
  -2   0   5   -0.20    2.70
   2   0  -5    2.50    4.80
  -2   0  -5    1.40    5.20
   2   0  -5    2.30    4.60
   2   0  -5    3.30    2.70
   2   0   5    0.40    2.90
  -2   0  -5   -5.20    4.20
  -2   0   5   -3.90    3.80
   2   0  -5    1.30    2.70
  -2   0   5    0.60    2.50
  -2   0  -5    5.60    3.60
  -2   0  -5    3.60    4.10
  -2   0  -5   -2.00    2.90
   2   0  -5    0.80    4.50
   2   0   5    0.20    5.40
   2   0   5   -1.10    4.80
  -2   0  -5   -3.40    3.20
   2   0  -5   -0.20    4.10
   3   0  -5    0.30    4.80
  -3   0   5    1.20    2.90
  -3   0   5    0.30    4.30
   3   0  -5    1.40    3.00
   3   0  -5    1.10    2.60
   3   0   5    5.50    4.20
   3   0   5    0.30    3.10
  -3   0   5    0.90    4.20
  -3   0   5    0.70    2.70
  -3   0  -5    1.80    3.80
   3   0  -5    0.30    4.50
  -3   0   5    2.20    5.00
   3   0   5    1.10    5.00
  -3   0  -5    0.00    3.00
  -3   0  -5   -1.90    5.00
   3   0  -5    0.00    4.70
  -3   0  -5    2.10    4.70
   3   0  -5    2.10    4.60
  -3   0  -5    2.00    3.80
   3   0   5    0.70    4.80
  -4   0   5   -3.20    2.70
  -4   0  -5    5.10    5.10
  -4   0   5    5.20    4.70
  -4   0   5    0.60    3.30
   4   0  -5    7.00    5.50
  -4   0   5   10.60    6.00
   4   0  -5    2.30    4.30
   4   0   5    1.70    4.80
  -4   0  -5    0.70    5.20
  -4   0   5    5.40    5.80
   4   0   5    2.50    4.70
  -4   0  -5    1.70    3.80
   4   0  -5    5.00    5.70
  -4   0  -5    0.30    3.70
  -4   0  -5   -0.80    3.30
   4   0   5   -2.60    3.60
  -4   0   5    4.80    4.60
   4   0  -5   11.90    5.90
   5   0   5   -1.40    4.60
   5   0   5    1.30    4.10
  -5   0   5    2.30    4.70
  -5   0   5    5.50    3.90
  -5   0   5    0.50    3.60
   5   0  -5   -2.00    5.20
   5   0  -5   -0.80    5.80
  -5   0   5   12.10    6.50
  -5   0  -5    8.40    4.40
   5   0  -5    6.80    5.60
   5   0  -5    0.10    4.00
   5   0   5   10.20    6.80
   5   0   5    6.00    5.50
  -5   0   5    0.20    5.90
  -5   0   5    3.70    6.60
  -5   0  -5    3.10    5.90
  -5   0  -5   -1.20    4.00
   6   0  -5   40.10   10.60
  -6   0  -5   17.50    5.70
   6   0   5   21.20    8.00
  -6   0  -5   14.80    7.10
   6   0   5   27.50    7.40
  -6   0  -5   12.80    7.70
  -6   0   5   34.90    6.50
   6   0   5   24.20    9.20
  -7   0   5   -2.20    4.10
  -7   0   5    8.40   10.70
  -7   0  -5   -3.10    4.50
  -7   0   5    4.00    5.80
   7   0   5    7.20    8.40
  -7   0  -5    2.20    7.30
  -7   0   5   -0.80    7.90
  -7   0  -5   -0.50    6.00
   7   0  -5    2.80    8.80
   7   0  -5    2.10    8.80
  -8   0  -5    5.40    7.10
   8   0  -5   35.00   11.50
   8   0   5   25.90   10.30
  -8   0   5   32.30   14.20
  -8   0   5   10.80    6.40
  -8   0   5   15.60    7.80
  -8   0   5   18.00   11.60
   8   0  -5   22.40   12.90
   9   0   5   37.90   13.00
  -9   0   5    3.10    6.90
  -9   0   5   -0.80   10.60
  -9   0   5   21.60   13.00
  -9   0   5    4.60    6.90
   9   0  -5   28.80   12.60
   9   0  -5   10.90   13.70
  -9   0  -5   45.30   13.00
  10   0   5   44.30   17.90
 -10   0  -5   40.90   12.70
 -10   0   5   60.89   13.90
  10   0  -5   47.50   17.00
  10   0  -5   59.99   21.20
   0  -1  -5   -1.00    4.00
   0  -1   5   -0.10    3.00
   0   1  -5    4.10    3.90
   0   1  -5   -1.90    2.80
   0   1   5    3.40    4.10
   0  -1  -5    1.60    6.50
   0   1  -5   -0.50    4.50
   0   1  -5    1.10    2.50
   0  -1   5    1.90    2.90
   0   1   5   -0.20    3.90
   0  -1   5    3.40    5.10
   0  -1  -5    1.30    4.30
   0   1  -5    2.40    3.80
   0   1   5    7.90    7.60
   0   1   5    0.10    3.90
   0  -1   5    0.70    4.00
   0   1   5    5.60    4.50
   0  -1  -5    4.20    6.70
   0   1  -5    1.20    4.80
   0   1   5    2.80    6.00
   0  -1   5    0.70    2.30
   0  -1  -5   -0.40    4.00
   0  -1   5   -0.10    3.70
  -1  -1  -5  179.88   11.70
   1   1  -5  178.48   11.20
  -1  -1  -5  184.88   13.90
  -1  -1  -5  171.58   10.80
  -1   1   5  184.48   12.70
  -1  -1  -5  187.48   12.00
   1  -1   5  153.58   13.30
   1   1  -5  177.98   12.10
   1  -1   5  185.38   11.10
  -1   1   5  197.08   11.80
   1   1  -5  177.38   12.10
  -1   1   5  159.18   14.90
   1   1  -5  208.68   12.00
  -1  -1  -5  178.38   13.80
   1   1  -5  200.98   11.50
   1  -1   5  179.78   12.70
  -1  -1  -5  181.08   11.90
  -1   1   5  191.28   12.40
  -1   1   5  157.68   13.30
   1  -1   5  147.79   12.00
   1   1   5  160.28   13.50
   1  -1  -5  194.58   12.40
   1   1   5  184.38   12.10
   1   1   5  184.38   11.50
   1   1   5  187.48   11.30
  -1  -1   5  169.08   12.10
  -1   1  -5  151.58   11.90
  -1  -1   5  174.08   11.90
   1  -1  -5  159.28   14.30
  -1   1  -5  178.48   12.70
  -1   1  -5  178.68   10.90
  -1  -1   5  177.28   11.30
   1  -1  -5  176.48   13.10
   1   1   5  172.78   13.80
   1  -1  -5  189.38   11.00
  -1  -1   5  201.98   11.30
   1   1   5  178.58   11.90
  -2  -1  -5  369.56   21.20
  -2   1   5  339.27   22.10
   2   1  -5  407.56   21.50
   2  -1   5  342.27   21.60
   2   1  -5  385.66   21.90
  -2   1   5  376.26   22.50
  -2   1   5  361.46   19.70
  -2  -1  -5  395.06   21.30
  -2   1   5  385.46   19.70
  -2  -1  -5  358.76   23.10
  -2  -1  -5  344.87   21.90
   2   1  -5  401.06   21.40
   2   1  -5  422.86   20.30
  -2   1   5  348.37   21.00
   2   1  -5  377.86   21.70
  -2  -1  -5  396.96   20.70
   2  -1   5  374.66   22.60
  -2  -1  -5  378.56   23.40
  -2   1  -5  363.06   22.20
  -2   1  -5  373.76   22.50
  -2  -1   5  444.46   21.50
   2  -1  -5  362.36   20.00
  -2  -1   5  372.46   21.80
  -2  -1   5  396.66   21.50
   2  -1  -5  334.47   21.90
  -2  -1   5  393.66   21.80
   2  -1  -5  317.37   21.10
   2   1   5  392.46   21.40
   2  -1  -5  392.46   23.60
  -2   1  -5  366.26   20.60
  -2  -1   5  447.16   20.50
   2   1   5  394.66   20.80
  -2   1  -5  362.16   20.80
  -2  -1   5  378.36   21.90
   2   1   5  395.96   23.70
   2   1   5  352.16   21.70
   2   1   5  328.67   22.70
   2   1   5  402.26   21.30
   3  -1   5  637.34   33.30
  -3  -1  -5  528.55   33.30
  -3  -1  -5  573.34   33.20
  -3   1   5  570.94   31.80
   3   1  -5  583.24   30.00
   3   1  -5  594.64   32.30
  -3  -1  -5  609.34   33.40
  -3  -1  -5  541.15   30.60
  -3  -1  -5  595.14   31.20
  -3  -1  -5  565.24   31.20
   3   1  -5  550.54   31.10
   3   1  -5  532.75   31.70
  -3   1   5  556.74   30.90
  -3   1   5  605.74   30.60
   3  -1   5  634.14   33.30
   3   1  -5  527.95   31.70
   3  -1  -5  651.93   35.00
  -3   1  -5  647.94   33.90
  -3  -1   5  561.34   32.20
   3   1   5  515.05   32.80
  -3  -1   5  588.64   31.60
  -3  -1   5  520.75   31.70
  -3   1  -5  662.93   33.40
   3   1   5  581.34   31.10
   3  -1  -5  625.74   31.40
   3   1   5  547.75   33.20
   3   1   5  589.34   32.80
  -3  -1   5  539.25   32.10
   3  -1  -5  528.15   30.90
  -3  -1   5  591.04   31.70
   3  -1  -5  556.64   31.30
  -3  -1   5  582.84   30.00
  -3   1  -5  674.53   31.60
   3   1   5  580.84   31.20
   3   1   5  600.24   31.00
  -4   1   5  607.04   34.40
   4  -1   5  660.03   36.80
   4   1  -5  645.74   36.70
  -4  -1  -5  604.34   37.30
   4  -1   5  706.13   38.20
  -4  -1  -5  642.34   34.50
  -4  -1  -5  666.63   37.90
  -4  -1  -5  639.64   37.00
   4   1  -5  616.34   35.90
  -4  -1  -5  619.74   34.80
  -4   1   5  683.33   35.00
   4   1  -5  584.84   35.30
   4   1  -5  627.84   34.70
  -4   1   5  612.44   35.10
  -4   1   5  685.23   35.00
  -4  -1  -5  613.24   34.50
   4   1   5  642.84   37.00
  -4  -1   5  608.24   36.30
  -4  -1   5  654.53   36.80
  -4  -1   5  583.74   35.50
  -4  -1   5  661.93   36.00
  -4   1  -5  709.83   35.00
  -4  -1   5  667.73   33.70
   4   1   5  616.84   36.90
   4  -1  -5  607.14   34.40
   4  -1  -5  687.13   35.90
  -4   1  -5  667.03   37.60
   4   1   5  589.64   36.80
  -4   1  -5  641.94   39.00
  -4  -1   5  627.84   35.10
   4  -1  -5  702.93   39.40
   4   1   5  667.03   35.70
  -4   1  -5  630.74   33.90
   4  -1  -5  584.94   34.10
  -5  -1  -5  853.11   47.70
   5   1  -5  812.62   41.90
  -5  -1  -5  821.32   43.20
  -5  -1  -5  822.92   46.00
   5   1  -5  823.82   46.30
  -5   1   5  724.93   43.50
  -5   1   5  823.52   44.30
   5   1  -5  730.83   43.90
  -5   1   5  863.41   44.40
   5  -1   5  835.32   46.00
   5   1  -5  773.32   45.30
   5  -1   5  870.21   48.00
  -5  -1  -5  799.22   43.60
  -5  -1  -5  789.22   46.70
  -5  -1  -5  772.82   43.50
  -5  -1   5  776.12   44.70
   5  -1  -5  846.12   45.00
  -5   1  -5  754.22   42.80
   5  -1  -5  728.73   42.70
  -5  -1   5  834.72   44.10
   5   1   5  770.92   44.20
  -5  -1   5  848.92   45.20
  -5  -1   5  792.02   45.90
  -5  -1   5  823.52   46.70
   5   1   5  778.12   45.80
   5   1   5  738.43   45.80
  -5   1  -5  888.51   47.50
   5  -1  -5  740.23   42.90
   5  -1  -5  847.62   49.00
   5   1   5  787.42   46.10
  -5  -1   5  832.32   42.10
  -5   1  -5  871.01   43.50
  -6  -1  -5   14.10    5.00
  -6  -1  -5   18.70    8.10
   6   1  -5   23.80    9.40
  -6  -1  -5    8.70    6.60
  -6  -1  -5    9.20    6.30
  -6  -1  -5    8.40    6.60
   6  -1   5   15.70    9.00
  -6  -1  -5   11.90    8.40
  -6   1   5    4.90    5.40
   6  -1  -5   25.90    8.80
   6  -1  -5   13.80    7.80
  -6   1  -5    3.80    5.60
  -6  -1   5   15.30    7.10
  -6  -1   5   38.00   11.00
   6   1   5   16.50    7.30
  -6   1  -5   14.70    4.50
  -6  -1   5    7.70    5.80
  -6   1  -5   10.30    6.20
  -6  -1   5   12.90    8.60
   6  -1  -5    3.90    5.00
   6   1   5   14.60    6.90
  -7  -1  -5 1172.78   60.59
  -7  -1  -5 1159.08   64.69
   7   1  -5 1108.29   64.79
   7  -1   5 1157.18   67.29
  -7   1   5 1124.39   62.09
  -7  -1  -5 1150.48   66.59
   7   1  -5 1043.30   61.99
  -7   1   5 1153.88   57.59
  -7  -1   5 1026.90   62.29
  -7  -1   5 1157.78   63.89
  -7  -1   5 1112.29   65.99
   7  -1  -5 1102.39   67.29
  -7   1  -5 1174.28   66.79
  -7  -1   5 1092.19   58.79
  -7   1  -5 1005.80   60.19
   8  -1   5   56.39   16.30
  -8  -1  -5   35.50   11.50
   8   1  -5   58.89   15.90
  -8  -1  -5   15.40   12.10
  -8   1   5   21.30    9.70
  -8   1   5   34.30    8.80
  -8  -1  -5   23.50    8.20
  -8  -1  -5   54.39   14.60
  -8  -1   5   22.00   13.40
  -8   1  -5   33.20   12.80
  -8  -1   5   39.10   11.90
   8   1   5   55.19   16.10
  -8  -1   5   78.19   18.30
   8   1   5   52.79   15.10
   8  -1  -5   50.49   16.60
  -8  -1   5   47.00   10.20
   9  -1   5  202.08   26.60
   9   1  -5  182.68   24.00
  -9  -1  -5  137.49   28.90
  -9   1   5  199.28   20.20
   9   1  -5  202.18   23.10
  -9  -1  -5  174.58   22.20
  -9  -1  -5  222.28   21.80
  -9   1   5  177.88   16.40
   9  -1  -5  193.78   25.80
  -9  -1   5  223.28   24.10
   9   1   5  182.78   21.10
  -9  -1   5  171.28   34.60
  -9  -1   5  191.58   21.10
  -9   1  -5  194.68   23.00
  -9  -1   5  189.18   17.10
   9   1   5  197.58   24.80
 -10  -1  -5   51.59   17.70
 -10  -1  -5   88.79   19.80
  10   1  -5   67.09   20.40
 -10   1   5   78.89   18.80
 -10  -1  -5   97.19   17.20
  10   1  -5   87.49   23.80
 -10   1   5   68.19   13.90
  10  -1   5   88.19   27.20
 -10  -1   5   74.09   19.30
 -10  -1   5  101.89   14.60
 -10   1  -5   63.19   18.40
  10   1   5   92.09   26.20
  10  -1  -5   62.99   24.40
 -10  -1   5  132.99   30.20
  10   1   5  106.39   24.00
   0   2   5   30.30    6.10
   0  -2   5   27.70    6.60
   0   2   5   27.10    9.10
   0  -2   5   27.70    5.90
   0  -2  -5   34.80    9.30
   0   2   5   29.50    7.00
   0   2   5   34.00    7.60
   0  -2  -5   32.30    6.60
   0  -2  -5   36.80    7.00
   0   2   5   29.60    9.10
   0   2  -5   34.20    6.40
   0  -2  -5   30.20    5.90
   0   2  -5   28.50    5.00
   0   2  -5   33.30    5.90
   0  -2   5   30.90    6.30
   0   2  -5   38.70    7.00
   0   2  -5   29.10    5.60
   0  -2  -5   28.40    9.40
   0  -2   5   25.90    5.20
   0   2  -5   34.50    5.70
   1   2  -5  617.24   34.70
   1   2  -5  687.03   34.60
  -1  -2  -5  669.63   34.40
  -1   2   5  664.03   36.90
  -1   2   5  717.13   35.40
  -1  -2  -5  694.63   34.70
  -1   2   5  719.53   37.50
  -1  -2  -5  647.94   34.60
   1   2  -5  675.23   33.50
  -1  -2  -5  657.23   37.10
   1   2  -5  639.44   34.10
   1   2  -5  685.23   34.70
   1   2  -5  648.74   35.00
  -1   2   5  726.93   36.70
  -1  -2  -5  687.93   35.20
   1  -2   5  550.94   35.50
  -1   2   5  670.13   34.30
   1  -2   5  694.33   34.10
  -1  -2  -5  628.14   37.00
  -1   2   5  709.73   37.00
  -1   2  -5  638.24   35.80
  -1  -2   5  688.13   33.20
  -1  -2   5  654.13   34.20
   1   2   5  722.13   35.60
   1  -2  -5  680.63   37.00
  -1  -2   5  637.84   35.00
   1  -2  -5  699.63   36.40
   1   2   5  665.43   37.40
   1   2   5  657.33   37.20
  -1   2  -5  637.24   35.40
  -1  -2   5  672.83   34.30
   1   2   5  692.53   34.30
   1  -2  -5  636.54   37.40
  -1  -2   5  691.83   33.70
  -1   2  -5  689.63   34.20
   1   2   5  729.63   35.50
  -1  -2   5  688.13   34.50
   1   2   5  670.83   34.90
   1  -2  -5  623.04   37.00
  -1  -2   5  627.14   34.80
  -2  -2  -5  353.36   23.60
   2   2  -5  358.56   21.10
   2  -2   5  340.07   20.20
  -2   2   5  330.07   23.10
  -2   2   5  360.26   23.50
   2   2  -5  368.16   19.80
   2   2  -5  356.06   21.70
  -2  -2  -5  373.06   23.70
   2   2  -5  364.46   21.20
  -2  -2  -5  371.16   21.40
  -2  -2  -5  361.36   21.70
   2  -2   5  388.16   23.10
   2   2  -5  340.17   21.40
  -2  -2  -5  365.06   21.00
   2  -2   5  345.87   22.80
  -2  -2  -5  380.26   21.00
   2   2  -5  368.76   21.20
  -2  -2   5  394.46   21.20
   2  -2  -5  349.27   19.10
   2   2   5  372.06   21.40
  -2   2  -5  373.56   23.10
  -2  -2   5  325.67   20.70
  -2   2  -5  354.66   20.40
   2   2   5  333.17   23.10
  -2  -2   5  375.86   19.90
   2   2   5  401.56   21.90
  -2  -2   5  350.56   21.60
   2   2   5  355.96   21.30
  -2   2  -5  357.86   22.20
   2   2   5  368.46   23.70
  -2  -2   5  343.27   21.80
  -2  -2   5  349.77   20.80
   2   2   5  359.66   21.00
   2  -2  -5  364.76   24.30
   3  -2   5   12.20    5.40
  -3  -2  -5   31.20    7.20
   3  -2   5   20.00    7.50
  -3   2   5   29.40    8.50
   3  -2   5   17.40    7.50
   3   2   5   21.80    5.70
  -3   2  -5   20.50    5.70
  -3   2  -5   11.60    5.90
  -3   2  -5   22.20    7.10
   3  -2  -5   26.40    9.50
  -3   2  -5   20.30    5.30
   4   2  -5   26.40    8.70
  -4   2   5   22.60    6.20
   4  -2   5   24.00    8.70
  -4  -2  -5   13.10    6.10
  -4  -2  -5   21.60    8.70
  -4   2   5    8.20    4.00
  -4   2   5   24.80    8.00
   4  -2   5   29.00   10.20
  -4  -2  -5   20.90    9.00
   4   2  -5   20.30    7.90
   4   2  -5   16.60    6.30
  -4  -2  -5   19.20    7.10
   4   2  -5   11.20    6.40
  -4  -2  -5   17.80    7.20
  -4  -2  -5   21.90    6.40
   4   2   5   28.60    7.30
  -4  -2   5   16.70    6.70
  -4   2  -5   28.00    7.00
  -4  -2   5   27.60    8.80
   4   2   5   30.60   10.20
  -4   2  -5   17.40    6.30
  -4  -2   5   20.70    6.00
   4   2   5   16.00    8.60
   4   2   5   19.60    6.50
   4  -2  -5   22.90    9.90
  -4  -2   5   23.70    7.60
   4  -2  -5   17.00    5.40
   4   2   5   20.40    7.00
  -4  -2   5   19.20    6.50
  -4  -2   5   22.10    8.00
   4   2   5   23.70    8.30
   5   2  -5   45.70    8.50
  -5  -2  -5   59.09   10.60
  -5  -2  -5   52.29    9.90
   5   2  -5   64.39   14.10
   5   2  -5   53.99   12.70
  -5  -2  -5   67.09   12.60
   5  -2   5   72.09   14.60
   5   2  -5   53.89   10.80
  -5  -2  -5   47.70   11.50
   5   2  -5   52.19   11.10
   5  -2   5   55.29   14.60
  -5   2   5   38.00    8.60
  -5   2   5   41.40    6.60
  -5  -2  -5   71.89   15.60
  -5  -2  -5   67.19   14.50
  -5   2  -5   54.89    6.70
  -5  -2   5   47.10   12.00
   5   2   5   52.09   14.50
   5   2   5   61.39   13.50
   5  -2  -5   46.40   13.70
   5   2   5   52.39    9.80
  -5  -2   5   75.29   16.50
  -5  -2   5   45.40    6.40
   5  -2  -5   45.30    6.70
  -5  -2   5   60.89   11.40
   5   2   5   57.99   11.00
  -5  -2   5   58.09   13.80
  -5   2  -5   53.69   11.70
   5   2   5   51.79   11.50
  -5  -2   5   42.90   10.30
  -5   2  -5   46.00    6.50
   5   2   5   64.89   15.00
  -6   2   5   75.79    9.70
  -6  -2  -5   66.59   14.50
   6   2  -5   90.79    9.50
  -6  -2  -5   85.89   17.80
   6   2  -5   88.39   12.10
  -6  -2  -5   65.09    8.80
   6  -2   5   90.89   19.20
  -6  -2  -5   68.29   10.20
  -6  -2  -5   62.99   17.00
   6   2  -5   92.39   11.40
   6   2   5   73.39   16.70
   6  -2  -5   67.79    9.00
  -6   2  -5   61.29   12.80
  -6  -2   5   89.99   12.50
   6  -2  -5  100.49   22.10
   6   2   5   89.39   17.10
  -6   2  -5   63.49   13.70
  -6   2  -5   57.49    8.00
  -6  -2   5  109.89   12.40
  -6  -2   5   63.49    8.70
  -7  -2  -5   10.30   11.60
   7  -2   5   23.60    9.50
  -7  -2  -5    7.30    9.40
  -7  -2  -5   10.90    6.20
  -7  -2  -5   12.90    8.90
  -7   2   5   10.20    7.00
   7   2  -5   12.80   11.40
   7   2   5   29.70   12.00
  -7   2  -5    6.50    7.20
   7   2   5   16.70   12.10
  -7  -2   5    5.90    6.40
  -7   2  -5    8.00    7.60
  -7  -2   5   12.40   11.80
   7  -2  -5   10.40    8.00
  -7  -2   5    7.60   11.80
  -7  -2   5   19.80    8.90
   7  -2  -5   25.00   12.20
   8  -2   5   51.19   15.50
  -8  -2  -5   74.29   13.10
   8  -2  -5   71.39   18.20
  -8  -2   5   82.79   19.90
  -8  -2   5   76.29   13.30
   8   2   5   78.89   13.20
  -8   2  -5   38.80   11.40
  -9   2   5  114.39   15.40
   9   2  -5  118.99   24.10
   9   2  -5  125.99   17.70
  -9  -2  -5  120.89   17.70
  -9  -2  -5   71.89   27.70
   9  -2   5  176.18   33.30
  -9   2   5  122.09   12.90
  -9  -2  -5  126.69   19.40
  -9  -2   5  113.79   15.90
  -9  -2   5  113.39   14.80
   9   2   5  115.39   18.90
  -9  -2   5  132.39   31.60
   9  -2  -5  147.99   33.40
  -9   2  -5  113.69   17.80
  -9  -2   5  137.09   18.00
 -10   2   5   16.00   11.30
  10   2  -5   21.60   19.60
 -10  -2  -5   17.30   13.60
 -10   2   5   19.80   10.90
 -10  -2  -5   13.90   10.00
  10  -2   5   36.20   20.60
  10   2  -5   21.50   17.80
 -10  -2  -5   20.70   16.10
 -10   2  -5   21.20   14.10
 -10  -2   5   24.30   12.60
 -10  -2   5   35.60   14.80
  10   2   5   42.90   19.00
  10  -2  -5   15.60   18.60
 -10  -2   5   18.80   20.30
  10   2   5   22.60   16.20
   0  -3   5    0.20    3.50
   0   3   5    0.80    5.00
   0   3   5    0.20    4.90
   0   3   5    1.90    6.10
   0  -3  -5   -3.70    5.70
   0  -3  -5    1.50    4.60
   0   3  -5   -0.10    2.80
   0   3   5    0.60    3.10
   0  -3  -5   -0.40    3.90
   0   3  -5   -1.50    4.10
   0  -3   5   -2.50    4.00
   0   3  -5   -1.10    2.50
   0   3  -5    1.80    4.20
   0   3  -5    1.40    3.70
   0  -3   5   -3.70    3.90
   0   3  -5    0.70    2.70
   0   3   5   -1.50    5.50
   0  -3   5    1.30    3.10
   0  -3  -5    1.30    3.00
   0  -3  -5   -2.40    5.40
   0   3  -5   -1.70    3.00
  -1  -3  -5   17.40    8.10
  -1  -3  -5   15.70    5.00
  -1   3   5   25.70    8.30
  -1  -3  -5   18.10    7.90
  -1  -3  -5   15.50    4.20
   1   3  -5    9.10    4.40
  -1   3   5   21.40    9.00
   1   3  -5   15.30    4.20
  -1  -3  -5   20.20    6.00
   1  -3   5   22.60    5.50
  -1   3   5    9.70    7.20
  -1   3   5   14.30    8.30
   1   3  -5   18.70    5.30
  -1  -3  -5   17.10    5.90
   1  -3   5   17.30    6.50
   1   3   5   20.20    4.70
  -1  -3   5   14.80    4.20
   1   3   5   11.20    5.50
  -1  -3   5   12.70    4.40
   1  -3  -5   20.80    7.30
   1   3   5   15.40    6.80
   1   3   5   14.80    7.70
  -1  -3   5   21.90    5.90
  -1  -3   5   16.20    4.80
  -1  -3   5   20.10    5.10
   1  -3  -5   17.30    8.60
   1   3   5   22.60    8.40
   1   3   5   15.90    4.90
  -1   3  -5   17.30    7.60
  -1   3  -5   12.20    4.90
   1  -3  -5   17.60    8.20
   2   3  -5  469.65   27.80
  -2  -3  -5  497.75   28.10
  -2  -3  -5  464.85   27.70
  -2   3   5  542.65   30.70
   2   3  -5  477.25   27.80
   2   3  -5  491.45   26.30
   2   3  -5  445.36   28.20
  -2  -3  -5  478.55   30.40
  -2  -3  -5  451.75   30.50
  -2  -3  -5  473.65   28.00
   2  -3   5  524.55   30.80
   2   3  -5  495.65   27.80
   2   3  -5  486.15   28.50
  -2  -3  -5  512.15   27.40
  -2   3   5  533.45   31.90
   2  -3   5  528.55   27.30
   2  -3   5  511.65   31.00
   2  -3  -5  507.25   26.30
  -2  -3   5  495.75   27.50
   2   3   5  452.25   30.20
  -2   3  -5  483.45   29.00
   2   3   5  507.55   28.70
   2   3   5  481.45   27.60
   2   3   5  482.15   27.50
  -2  -3   5  459.55   25.90
  -2  -3   5  474.85   27.50
  -2   3  -5  484.05   30.00
  -2  -3   5  470.05   27.70
   2   3   5  476.95   30.50
   2   3   5  515.45   28.70
   2  -3  -5  516.35   32.80
  -2  -3   5  468.85   28.80
  -2  -3   5  436.86   27.90
  -2   3  -5  503.75   27.20
   3   3  -5    6.60    6.10
   3  -3   5   14.60    8.40
   3   3  -5    4.30    5.30
  -3   3   5    8.40    7.70
  -3  -3  -5    5.90    5.70
  -3  -3  -5    4.00    4.90
  -3  -3  -5   18.90    9.00
   3  -3   5   22.40    8.00
   3   3  -5    3.90    4.20
  -3  -3  -5    0.90    6.20
  -3   3   5   17.90    7.30
   3   3  -5    5.70    4.20
   3   3  -5    1.00    6.10
   3  -3   5    2.60    4.10
  -3  -3  -5    2.00    4.60
  -3  -3  -5    4.20    4.20
   3   3  -5    3.60    5.80
   3   3   5   -2.60    3.20
  -3  -3   5    3.60    5.80
   3   3   5    3.00    4.00
   3   3   5    3.00    4.90
  -3   3  -5   10.70    5.40
  -3   3  -5    8.40    3.70
  -3  -3   5    0.40    4.40
  -3  -3   5    1.60    7.00
  -3   3  -5   10.10    5.30
   3  -3  -5   10.20    8.60
   3   3   5   -1.60    6.60
  -3  -3   5    8.50    4.50
  -3   3  -5    2.30    4.30
   3   3   5    2.80    6.90
  -3  -3   5    6.40    4.40
   3  -3  -5    5.20    4.00
  -3  -3   5    5.60    5.50
   3   3   5   -2.50    5.10
   4  -3   5   12.90    7.20
   4  -3   5    9.70    6.80
  -4   3   5   38.40    9.00
   4  -3   5    7.30    5.00
   4  -3  -5   14.10    4.10
   4  -3  -5   24.60   10.30
  -4   3  -5   16.90    6.10
  -4   3  -5   11.70    3.40
  -4   3  -5   17.30    7.40
  -5   3   5 1624.84   92.59
  -5   3   5 1806.22   89.69
  -5  -3  -5 1941.11  103.49
   5  -3   5 1896.61   96.49
   5  -3   5 1910.41   98.99
  -5   3   5 1933.51   90.99
   5   3  -5 1796.62   92.69
  -5  -3  -5 1791.82   98.29
   5   3  -5 1794.42   91.89
  -5  -3  -5 1878.41   92.59
  -5  -3  -5 1830.52   95.99
  -5  -3  -5 1824.92   94.59
   5   3  -5 1769.32   94.59
   5   3  -5 1587.54   94.29
  -5  -3  -5 1869.41   97.49
  -5   3  -5 1917.61   95.29
   5   3   5 1773.02  100.49
  -5  -3   5 1794.22   94.59
   5  -3  -5 1869.61   91.29
   5   3   5 1839.92   97.99
   5   3   5 1830.22   93.39
  -5  -3   5 1890.31   91.59
   5  -3  -5 1851.61  100.69
   5   3   5 1872.51   95.29
   5   3   5 1910.61   93.09
  -5  -3   5 1957.00   99.29
  -5  -3   5 1814.72   93.89
  -5   3  -5 1803.22   95.09
  -5   3  -5 1808.02   91.99
  -6   3   5  202.48   15.70
   6  -3   5  219.58   22.50
  -6  -3  -5  195.48   19.20
   6   3  -5  179.38   18.00
  -6  -3  -5  184.28   20.80
  -6  -3  -5  204.08   20.30
   6   3  -5  211.48   19.60
  -6  -3  -5  194.68   16.40
   6  -3   5  178.78   19.20
   6   3  -5  188.78   16.80
  -6  -3   5  196.78   19.00
  -6  -3   5  175.28   17.30
  -6  -3   5  219.18   21.30
   6   3   5  188.38   16.40
   6   3   5  175.28   19.20
   6  -3  -5  183.58   15.50
  -6   3  -5  204.98   18.50
   6   3   5  178.78   18.00
  -6  -3   5  191.08   15.60
   6  -3  -5  195.28   22.90
   6   3   5  190.38   16.80
  -6   3  -5  174.18   15.40
   7   3  -5  275.27   24.30
  -7  -3  -5  248.08   23.40
   7  -3   5  244.88   26.00
  -7   3   5  253.37   19.50
   7   3  -5  275.17   20.90
  -7  -3  -5  246.98   20.30
  -7  -3  -5  259.37   24.70
  -7  -3  -5  241.98   25.90
  -7  -3   5  244.38   22.60
  -7   3  -5  206.88   19.30
   7   3   5  231.88   22.20
  -7  -3   5  253.27   23.00
   7   3   5  260.57   25.20
  -7  -3   5  243.28   19.20
  -7  -3   5  260.47   27.90
   7  -3  -5  227.48   27.10
   7   3   5  252.37   19.70
   7  -3  -5  231.78   20.00
  -7   3  -5  249.88   22.60
  -8   3   5  145.29   15.40
   8   3  -5  186.08   17.40
   8   3  -5  186.58   19.80
  -8  -3  -5  164.28   19.90
  -8  -3  -5  126.59   20.90
  -8  -3  -5  123.79   17.90
   8  -3   5  145.29   21.90
   8  -3  -5  171.28   23.90
  -8   3  -5  158.78   19.00
   8   3   5  141.59   17.40
  -8  -3   5  121.59   14.80
  -8  -3   5  153.58   17.70
  -8  -3   5  169.68   20.70
   8   3   5  138.19   19.90
   9   3  -5  251.47   27.50
  -9   3   5  264.57   24.10
  -9  -3  -5  261.87   23.90
  -9  -3  -5  296.37   28.70
   9  -3   5  270.47   31.30
  -9  -3  -5  256.07   27.20
   9   3   5  277.67   29.30
  -9   3  -5  275.67   27.50
   9  -3  -5  272.67   33.70
  -9  -3   5  270.67   22.10
  -9  -3   5  251.27   25.30
  -9  -3   5  309.07   30.90
  10   3  -5    8.60   13.70
  10   3  -5   62.69   25.70
  10  -3   5   11.50   17.50
 -10  -3  -5   27.90   11.90
 -10  -3  -5   34.30   18.00
 -10   3   5   19.70   12.50
 -10  -3  -5   12.50   12.10
 -10   3  -5   21.00   13.40
 -10  -3   5   33.80   13.40
  10  -3  -5   30.80   22.20
  10   3   5   34.60   19.90
 -10  -3   5   42.00   20.00
 -10  -3   5   10.60   10.90
   0   4  -5  761.52   41.40
   0   4   5  725.23   44.80
   0   4   5  849.81   44.40
   0   4   5  810.22   41.70
   0   4  -5  779.22   41.70
   0   4   5  862.71   43.10
   0   4  -5  808.22   42.40
   0  -4   5  802.32   42.20
   0  -4  -5  861.81   40.70
   0  -4   5  738.83   41.50
   0  -4  -5  806.82   44.90
   0   4  -5  847.02   41.90
   0   4   5  815.22   45.00
   0  -4   5  739.03   42.20
   0  -4  -5  795.22   43.60
   0  -4  -5  783.42   45.10
   0  -4   5  790.42   41.50
   0   4  -5  812.52   40.00
  -1  -4  -5  156.58   11.00
  -1  -4  -5  147.79   12.90
  -1   4   5  137.69   13.50
  -1   4   5  155.08   14.30
   1   4  -5  153.28   12.60
  -1   4   5  164.08   14.40
   1  -4   5  160.28   13.60
   1   4  -5  149.09   12.20
  -1  -4  -5  163.28   15.20
   1   4  -5  146.39   12.00
   1   4  -5  157.88   10.80
   1   4  -5  144.49   11.70
   1   4  -5  152.58   13.10
   1  -4   5  146.29   11.70
  -1   4   5  151.08   15.70
   1  -4   5  159.68   11.80
  -1  -4  -5  152.68   14.60
  -1  -4  -5  151.68   12.80
  -1  -4  -5  153.18   11.30
   1   4   5  153.28   13.90
   1  -4  -5  142.19   13.90
   1  -4  -5  150.98   11.50
   1  -4  -5  192.88   14.80
  -1   4  -5  157.28   12.00
  -1  -4   5  147.79   12.40
  -1  -4   5  165.48   13.50
   1   4   5  169.28   13.20
   1  -4  -5  150.48   13.50
  -1   4  -5  166.28   11.70
  -1   4  -5  119.99   14.50
  -1  -4   5  145.79   11.80
  -1  -4   5  150.98   10.40
   1   4   5  146.09   10.80
  -1  -4   5  148.29   11.20
  -1   4  -5  136.79   11.10
   1   4   5  142.49   11.60
   1   4   5  144.59   14.70
  -1  -4   5  152.58   12.80
   1   4   5  156.68   14.80
  -1  -4   5  136.39   11.30
  -2  -4  -5   61.19    7.30
   2   4  -5   54.59    7.30
  -2  -4  -5   90.19   16.80
  -2  -4  -5   59.19    7.60
   2  -4   5   64.29    8.20
  -2   4   5   98.49   17.50
   2  -4   5   59.29    7.50
  -2   4   5   66.89   10.10
  -2  -4  -5   67.29    8.60
  -2  -4  -5   63.59    8.30
  -2  -4  -5   71.59   10.40
   2   4  -5   62.39    8.30
   2   4  -5   77.99    9.60
   2  -4   5   71.29   10.90
   2   4  -5   60.99    8.60
   2   4  -5   66.49    8.50
   2   4  -5   74.29    7.00
   2   4   5   66.99    9.70
   2   4   5   67.29    7.70
  -2  -4   5   74.59    8.20
  -2   4  -5   86.89   16.20
   2  -4  -5   64.79    7.50
  -2  -4   5   72.09    9.50
   2   4   5   59.49    7.40
   2   4   5   58.09   10.10
   2  -4  -5   85.19   18.70
   2  -4  -5   68.39    9.80
   2   4   5   63.99    8.50
  -2   4  -5   66.89    7.50
  -2  -4   5   64.89    8.70
  -2  -4   5   65.59    8.70
  -2  -4   5   58.59    6.80
   2   4   5   73.89   10.00
  -2   4  -5   62.69    6.80
  -2  -4   5   59.49    7.80
   3   4  -5  879.91   51.69
  -3  -4  -5  974.70   50.39
  -3   4   5  912.41   54.09
   3  -4   5 1057.59   56.49
  -3  -4  -5  943.61   54.39
  -3  -4  -5  967.00   52.09
  -3   4   5  986.60   49.50
   3  -4   5  954.50   54.69
   3  -4   5  985.20   50.49
   3   4  -5  867.81   51.89
  -3  -4  -5  919.31   51.69
  -3  -4  -5 1008.10   52.09
  -3   4   5 1015.20   56.69
  -3  -4  -5  957.30   55.99
   3   4  -5  968.70   53.99
   3   4  -5  967.30   51.39
   3   4  -5  936.71   51.79
  -3   4  -5 1037.30   55.49
  -3   4  -5  998.30   50.99
   3  -4  -5  929.01   57.69
   3   4   5  906.41   55.19
  -3  -4   5  891.21   51.89
   3  -4  -5 1001.60   49.70
  -3  -4   5  973.00   54.09
   3   4   5  984.50   53.19
  -3   4  -5  924.91   49.40
  -3  -4   5  913.51   51.09
   3   4   5  984.80   51.89
  -3  -4   5  912.71   51.89
   3   4   5  947.11   55.29
  -3  -4   5  981.50   51.49
   3   4   5  986.40   52.19
  -3  -4   5  932.21   49.00
   4   4  -5   54.79    7.00
  -4  -4  -5   42.30   10.90
   4   4  -5   68.79   10.10
  -4   4   5   54.99    6.90
  -4   4   5   61.09   14.10
  -4  -4  -5   41.70   10.40
   4   4  -5   60.69   13.00
  -4  -4  -5   64.79    8.90
   4   4  -5   43.50    9.60
   4  -4   5   56.39   10.90
   4  -4   5   58.49   15.30
   4  -4   5   62.89   14.60
  -4   4   5   50.39   14.30
   4   4  -5   38.30   10.00
   4   4  -5   45.90   11.00
  -4  -4  -5   57.59   15.00
  -4  -4  -5   55.19   14.50
  -4  -4  -5   49.00    9.90
   4   4   5   66.19   10.20
   4   4   5   56.69   14.20
   4  -4  -5   51.29    7.30
   4   4   5   57.39   11.80
  -4  -4   5   53.09   13.80
  -4   4  -5   48.20    6.80
   4  -4  -5   40.20   14.30
  -4  -4   5   54.19    9.60
   4   4   5   44.20    9.20
  -4   4  -5   52.19   11.50
  -4  -4   5   44.20    9.90
  -4  -4   5   54.39    9.30
  -4   4  -5   79.79   11.00
   4   4   5   54.49   14.60
  -4  -4   5   65.69    9.00
  -4  -4   5   73.79    9.50
   4   4   5   38.30    9.40
   4  -4  -5   49.00   10.10
  -4   4  -5   46.80    7.10
  -5  -4  -5  150.08   17.70
  -5  -4  -5  134.39   14.90
  -5   4   5  128.79   24.80
  -5  -4  -5  124.49   13.10
   5  -4   5   90.59   18.90
   5   4  -5  146.19   15.30
   5  -4   5   91.89   21.30
   5   4  -5  155.38   14.50
   5   4  -5  149.69   15.30
  -5  -4  -5  138.49   18.00
  -5  -4   5  129.69   14.10
   5   4   5  153.58   16.00
  -5  -4   5  153.18   17.70
  -5  -4   5  143.79   12.60
   5   4   5  149.29   14.80
   5  -4  -5  112.39   23.00
   5   4   5  146.79   16.90
  -5  -4   5  134.99   15.80
   6  -4   5   72.09   16.30
  -6  -4  -5   50.89   18.80
   6   4  -5   58.99   12.40
   6  -4   5   56.69   17.50
  -6   4   5   68.79   16.20
  -6  -4  -5   29.00    8.50
  -6   4   5   35.30    8.00
   6   4  -5   54.49   13.90
  -6  -4  -5   29.60   10.40
  -6  -4  -5   38.90   13.60
  -6   4   5   35.80    8.00
   6  -4  -5   40.30    8.80
   6   4   5   69.99   15.90
  -6   4  -5   36.10    9.60
   6  -4  -5   29.80   12.10
   6   4   5   32.40   10.40
  -6  -4   5   55.49   15.40
   7  -4   5  113.59   26.50
  -7   4   5  156.18   29.90
   7   4  -5  139.69   16.80
   7   4  -5  122.39   14.90
  -7  -4  -5  115.39   22.20
  -7   4   5  103.59   11.90
   7   4  -5  126.09   23.40
   7  -4   5  112.69   17.50
  -7  -4  -5  115.39   17.70
   7  -4  -5  124.49   28.50
   7  -4  -5   72.09   11.20
  -7   4  -5  146.29   25.40
   7   4   5  100.29   16.20
   7   4   5  119.29   19.10
  -7   4  -5   94.29   18.00
  -7  -4   5   95.99   12.20
  -7   4  -5  106.29   14.20
  -7  -4   5   98.39   15.30
  -7  -4   5  112.29   20.40
   7   4   5  110.59   16.00
   8   4  -5  155.08   17.10
   8  -4   5  177.98   33.30
   8   4  -5  169.08   21.80
  -8  -4  -5  159.68   22.10
  -8  -4  -5  136.09   18.70
  -8   4   5  149.49   15.40
   8   4   5  146.09   18.20
  -8   4  -5  149.88   19.20
  -8  -4   5  139.59   18.20
  -8  -4   5  186.48   21.00
  -8  -4   5  169.88   16.10
   8  -4  -5  207.68   38.10
  -8   4  -5  185.38   21.60
   8   4   5  140.79   15.90
   8   4   5  164.78   20.80
  -9  -4  -5   17.20    8.50
   9  -4   5   12.80   14.10
   9   4  -5   -1.10   13.90
   9   4  -5    4.60   11.30
  -9   4   5    6.10    8.10
  -9  -4  -5   11.60    9.20
  -9  -4  -5   34.20   15.40
  -9  -4   5    3.50    7.50
  -9   4  -5    9.10    7.60
   9   4   5   39.60   17.10
  -9  -4   5    4.20   16.70
   9  -4  -5   33.10   16.50
  -9  -4   5    3.50    9.00
   9   4   5   32.60   13.10
  -9   4  -5   23.50   14.60
  10   4  -5  103.59   28.00
 -10   4   5   60.59   16.30
 -10  -4  -5   72.19   19.30
 -10  -4  -5   98.69   27.90
 -10  -4  -5   53.49   15.80
 -10   4   5   86.89   30.70
  10  -4   5   64.89   24.10
  10   4   5   77.79   25.90
 -10  -4   5   90.69   21.70
 -10  -4   5   92.09   20.50
 -10   4  -5  128.09   30.00
 -10  -4   5   92.89   28.10
 -10   4  -5   56.99   18.50
  10  -4  -5   72.19   27.10
   0   5  -5    2.70    5.50
   0   5   5   -0.70    6.70
   0  -5  -5    3.10    6.90
   0  -5  -5    0.20    7.00
   0   5   5   -6.30    5.40
   0  -5  -5    0.50    5.60
   0  -5   5   -6.70    4.50
   0   5  -5   -0.90    2.90
   0   5  -5   -3.70    4.70
   0   5   5   -1.20    3.30
   0  -5   5   -0.20    3.90
   0   5   5    0.20    5.30
   0  -5   5    0.70    5.00
   0   5  -5   -0.10    3.00
   0   5   5    3.60    5.40
   0  -5   5    2.00    5.90
   0  -5   5    1.80    4.90
   0   5  -5    1.70    5.10
  -1  -5  -5   21.30    5.90
  -1  -5  -5   19.70    9.80
   1   5  -5   13.70    5.00
   1   5  -5   25.90    9.70
   1  -5   5   32.00    7.60
   1  -5   5   27.90    9.60
  -1  -5  -5   17.20    5.50
  -1   5   5   38.20   11.20
  -1  -5  -5   22.40   10.80
  -1   5   5   19.30    7.00
   1   5  -5   14.10    7.40
   1   5  -5    8.30    6.60
  -1   5   5   26.30    9.30
   1  -5   5   18.50    7.00
  -1  -5  -5   36.70    9.60
   1   5  -5   26.10    8.40
  -1  -5  -5   15.50    6.60
  -1   5   5   22.60    9.80
   1   5  -5   13.20    5.50
  -1   5   5   35.40   10.10
   1   5   5    9.50    5.60
  -1  -5   5   17.00    6.50
   1  -5  -5   26.20    9.90
  -1  -5   5   13.60    7.70
   1   5   5   21.50    9.00
  -1   5  -5   27.90    6.40
   1   5   5   21.80    8.20
   1  -5  -5   53.69   11.70
  -1   5  -5   15.90    6.90
   1   5   5   17.00    5.60
   1   5   5    6.80    8.80
  -1  -5   5   11.20    8.60
  -1  -5   5   16.40    6.30
  -1  -5   5   12.20    5.10
   1   5   5   18.50   10.80
  -1  -5   5   25.40    8.40
   1  -5  -5   19.60    9.00
  -1   5  -5   35.40   10.20
   1  -5  -5   20.10    7.00
   2   5  -5    4.90    4.60
  -2  -5  -5    9.30    8.10
  -2  -5  -5   -0.30    5.50
  -2   5   5   16.40    7.70
   2   5  -5    4.60    5.60
   2  -5   5   26.40    7.00
   2  -5   5   10.60    7.50
  -2  -5  -5    5.70    4.60
  -2  -5  -5    4.90    4.50
   2   5  -5   11.50    8.10
  -2  -5  -5    7.80    7.10
  -2   5   5    5.50    6.10
   2   5  -5    5.10    7.70
   2   5  -5    8.30    5.30
  -2  -5  -5    6.50    8.70
   2  -5   5    9.70    5.80
   2   5  -5    7.00    7.10
  -2  -5   5   13.20    6.20
   2   5   5    4.40    7.70
  -2  -5   5   11.10    6.00
   2  -5  -5   19.50    8.40
   2   5   5    4.90    7.50
   2  -5  -5   11.20    6.10
  -2   5  -5   15.10    5.30
   2  -5  -5    8.10    5.50
  -2  -5   5    3.80    6.60
  -2  -5   5   13.00    4.90
   2   5   5    2.60    4.20
   2   5   5   11.40    8.10
   2   5   5    6.30    6.20
  -2  -5   5    9.50    6.10
  -2  -5   5    2.80    7.30
  -2   5  -5   22.40    9.00
  -2   5  -5   20.80    5.40
  -2   5  -5    4.10    5.10
  -2  -5   5    5.50    5.00
   2   5   5    4.00    4.60
  -3  -5  -5  798.42   46.60
   3  -5   5  685.83   40.80
  -3  -5  -5  764.62   42.00
  -3   5   5  726.53   45.00
  -3  -5  -5  737.23   42.80
   3   5  -5  816.72   44.00
   3   5  -5  781.32   43.70
   3   5  -5  649.34   41.70
   3   5  -5  782.72   42.40
   3   5  -5  814.12   47.10
  -3   5   5  726.83   48.10
   3  -5   5  670.63   45.20
  -3  -5  -5  787.22   48.70
  -3  -5  -5  744.13   41.20
  -3  -5  -5  625.54   42.60
   3  -5  -5  752.12   40.70
  -3   5  -5  698.03   46.00
  -3  -5   5  813.22   40.30
   3   5   5  798.82   45.00
   3  -5  -5  723.63   42.30
  -3  -5   5  775.32   42.20
  -3  -5   5  688.43   41.90
   3   5   5  723.93   47.80
  -3  -5   5  770.12   43.30
   3   5   5  776.12   43.60
  -3  -5   5  659.13   45.20
  -3   5  -5  708.73   41.60
   3   5   5  834.42   48.00
  -3   5  -5  633.04   39.50
   3  -5  -5  613.44   47.40
   3   5   5  707.73   44.90
   3   5   5  667.73   41.50
   4  -5   5  388.46   31.20
   4   5  -5  403.66   32.90
   4  -5   5  447.86   27.30
  -4  -5  -5  418.26   28.10
   4   5  -5  424.76   29.20
   4   5  -5  426.46   28.10
  -4  -5  -5  393.66   31.00
  -4  -5  -5  415.26   27.40
   4  -5   5  441.36   33.40
  -4   5   5  411.16   31.30
   4   5  -5  403.66   29.70
  -4   5  -5  398.66   35.00
   4   5   5  387.06   29.80
  -4   5  -5  396.76   26.00
   4   5   5  416.56   29.50
   4   5   5  411.56   28.60
  -4  -5   5  383.86   29.90
  -4  -5   5  420.46   25.70
   4   5   5  403.26   31.90
   4  -5  -5  446.56   28.00
   4  -5  -5  364.86   34.20
  -4   5  -5  421.96   27.80
  -4  -5   5  421.96   27.70
   4  -5  -5  419.96   26.50
   5   5  -5    6.70    7.70
   5  -5   5    6.80    8.50
   5  -5   5    6.60   10.30
   5  -5   5    7.90    6.70
  -5   5   5   30.50   12.90
  -5  -5  -5    2.40    5.60
  -5  -5  -5    0.80    9.40
   5   5  -5    9.20    9.10
   5   5  -5   10.60    9.70
  -5  -5   5    2.70    5.70
   5   5   5   13.30    9.60
   5  -5  -5   11.10   12.10
  -5   5  -5    1.90    5.20
   5   5   5   18.50   11.50
   5  -5  -5   15.40    7.30
  -5  -5   5    8.60    6.30
  -5  -5   5    1.70    8.10
  -5   5  -5    5.80    6.90
   5   5   5    0.70    7.50
   5  -5  -5   12.40    6.30
   6  -5   5  161.78   22.50
   6   5  -5  184.68   18.20
  -6  -5  -5  210.28   20.20
   6   5  -5  213.68   20.60
   6  -5   5  164.88   20.60
  -6   5   5  165.48   21.70
  -6  -5  -5  192.88   21.40
   6  -5   5  158.88   16.70
   6   5  -5  170.78   19.40
   6  -5  -5  150.48   15.10
   6   5   5  192.48   21.40
  -6   5  -5  162.48   17.30
   6  -5  -5  179.58   35.80
  -6  -5   5  201.28   20.50
   6   5   5  182.98   18.90
  -6   5  -5  173.88   17.20
   6  -5  -5  179.18   17.90
  -6  -5   5  197.78   16.60
  -6  -5   5  153.68   17.40
   6   5   5  193.88   21.30
   7  -5   5  907.71   62.99
   7  -5   5  923.11   59.29
   7   5  -5  914.71   55.99
   7   5  -5  895.11   58.19
  -7   5   5  858.91   61.39
  -7  -5  -5  961.30   55.89
  -7   5   5  905.51   50.99
   7   5  -5  983.40   60.39
  -7  -5  -5  876.61   64.69
  -7  -5  -5  910.41   57.79
   7  -5  -5  882.01   51.89
  -7  -5   5  902.21   56.49
  -7  -5   5  982.30   53.79
  -7  -5   5  958.80   60.99
   7   5   5  966.90   62.99
  -7   5  -5  886.41   55.29
   7   5   5  960.20   55.69
  -7   5  -5  932.11   56.69
   7   5   5  931.21   57.89
   7  -5  -5  759.32   62.09
  -8  -5  -5   17.80   10.60
  -8   5   5   34.00   19.90
   8   5  -5   19.90   15.00
   8   5  -5   17.70   13.30
  -8  -5  -5   32.10   17.30
   8   5  -5    4.10   15.40
  -8  -5  -5   18.80   10.40
   8  -5   5   20.00   16.00
  -8   5   5    8.20    6.90
  -8   5  -5   14.90   14.50
   8   5   5   44.30   13.90
   8   5   5   49.80   22.00
  -8  -5   5   15.70   11.90
  -8  -5   5   10.90   10.00
   8   5   5    9.80   13.90
  -8  -5   5   34.00   17.70
   8  -5  -5    1.10   14.40
  -8   5  -5   25.50   11.30
   9   5  -5   32.70   16.00
  -9   5   5   20.40   21.10
  -9  -5  -5    7.40   10.00
  -9  -5  -5   14.80   13.20
  -9   5   5   21.20    9.80
  -9  -5  -5    3.50   14.40
   9   5  -5   37.60   23.30
   9  -5   5   22.10   19.80
   9   5   5   22.10   15.00
  -9  -5   5   21.90   11.80
  -9  -5   5   17.00   19.10
  -9   5  -5   20.40   16.60
   9  -5  -5   -2.40   17.30
   9   5   5   12.10   11.50
  -9   5  -5    4.00    9.80
  -9  -5   5   16.70   12.50
   9   5   5   19.20   21.20
   0   6   5   51.69   13.30
   0  -6   5   44.50   12.30
   0   6   5   55.59   11.60
   0  -6   5   46.70   10.80
   0   6  -5   59.99   12.70
   0  -6  -5   74.29   15.80
   0  -6   5   48.20   10.50
   0   6   5   34.60   13.30
   0  -6   5   48.00   12.00
   0   6   5   55.99   13.40
   0  -6   5   64.69   12.20
   0   6   5   49.99    7.10
   0   6  -5   52.69   11.30
   0   6   5   34.50   15.30
   0  -6  -5   39.50   13.90
   0   6  -5   53.89    6.40
   0  -6  -5   53.29   15.60
   0   6  -5   46.20    7.90
   0   6  -5   41.30    8.60
   0   6  -5   55.69   10.40
  -1  -6  -5  825.12   40.90
  -1   6   5  775.22   47.30
   1   6  -5  795.62   46.60
   1  -6   5  756.12   44.20
   1  -6   5  804.02   43.30
   1   6  -5  787.42   41.90
   1  -6   5  811.52   46.10
  -1   6   5  765.32   45.60
  -1  -6  -5  763.92   47.40
   1   6  -5  756.12   43.70
   1   6  -5  775.92   43.00
  -1   6   5  791.92   42.10
   1   6  -5  776.02   43.30
  -1  -6  -5  848.52   41.80
  -1  -6  -5  720.33   43.40
   1   6  -5  737.13   44.50
  -1   6   5  797.82   47.10
  -1   6  -5  817.02   42.00
   1   6   5  790.72   46.60
  -1  -6   5  734.43   42.40
  -1  -6   5  784.92   42.90
  -1  -6   5  686.13   42.90
  -1   6  -5  746.33   43.40
   1  -6  -5  766.92   43.30
   1   6   5  778.32   49.40
   1   6   5  792.92   45.30
   1  -6  -5  785.82   46.30
  -1   6  -5  638.24   47.50
   1   6   5  825.22   41.90
   1   6   5  804.62   43.30
  -1  -6   5  713.63   44.40
   1  -6  -5  697.33   46.50
   1   6   5  751.52   47.60
   1  -6  -5  747.33   43.60
   2  -6   5  380.76   25.60
  -2  -6  -5  366.06   26.40
   2   6  -5  382.66   29.00
   2   6  -5  356.36   26.20
   2   6  -5  386.16   25.60
  -2  -6  -5  367.36   30.00
  -2  -6  -5  404.86   24.50
   2   6  -5  380.76   26.50
   2   6  -5  370.46   27.20
  -2   6   5  400.56   29.00
   2  -6   5  407.26   29.70
   2  -6   5  371.66   26.30
   2   6   5  367.36   30.70
   2  -6  -5  415.96   25.70
  -2  -6   5  366.96   25.20
  -2  -6   5  359.06   26.90
   2   6   5  403.76   31.20
   2   6   5  377.36   28.70
  -2  -6   5  371.26   24.70
  -2   6  -5  430.66   24.20
  -2   6  -5  371.86   30.90
  -2   6  -5  378.76   25.50
  -2  -6   5  357.96   23.10
  -2  -6   5  386.56   25.20
   2   6   5  362.16   26.50
   2   6   5  433.26   25.70
   2  -6  -5  341.07   25.80
  -2  -6   5  390.06   26.70
  -3  -6  -5   24.90   13.00
   3  -6   5   39.10   10.90
  -3  -6  -5   41.10   10.10
   3   6  -5   43.30   13.30
  -3   6   5   49.40   14.10
   3  -6   5   25.10   13.30
   3   6  -5   49.30   16.70
   3   6  -5   45.30   12.20
   3   6  -5   50.99   13.80
  -3  -6   5   31.10    8.60
  -3  -6   5   31.50   10.30
   3   6   5   48.90   12.60
  -3  -6   5   33.60   12.20
   3  -6  -5   47.10   11.10
   3  -6  -5   51.59   14.10
   3   6   5   44.50   16.00
   3   6   5   44.00   10.70
  -3   6  -5   37.50    8.70
   3   6   5   55.69   14.20
   3   6   5   40.20   15.10
  -3   6  -5   33.60   10.20
  -4  -6  -5  120.69   26.30
   4  -6   5  113.59   17.50
   4   6  -5  119.19   14.90
   4  -6   5  121.59   13.80
   4   6  -5  100.69   15.30
  -4   6   5  124.79   16.80
  -4  -6  -5  109.09   12.80
   4   6  -5  116.49   14.70
  -4  -6   5  106.29   12.90
  -4  -6   5  109.99   12.00
  -4   6  -5  112.19   12.30
  -4  -6   5  138.49   16.10
   4  -6  -5  111.79   12.40
  -4   6  -5  120.79   12.60
   4  -6  -5  100.79   13.80
   4  -6  -5  104.39   24.50
   4   6   5  105.19   15.50
   5   6  -5  182.38   20.00
  -5  -6  -5  215.68   22.30
  -5   6   5  183.58   21.80
   5   6  -5  196.78   20.80
   5  -6   5  183.08   17.60
   5  -6   5  146.89   20.50
  -5  -6  -5  172.18   18.00
   5  -6   5  210.48   24.00
  -5  -6  -5  178.58   17.60
   5   6  -5  206.78   19.80
   5   6   5  203.28   23.10
  -5   6  -5  181.68   17.20
   5  -6  -5  193.08   35.80
  -5  -6   5  189.68   18.20
   5  -6  -5  180.58   18.20
  -5  -6   5  233.68   23.70
  -5  -6   5  202.78   16.80
   5   6   5  186.58   19.90
   5  -6  -5  181.58   17.00
  -5   6  -5  205.18   18.00
   5   6   5  194.18   21.40
   6   6  -5  124.39   16.10
   6   6  -5  167.48   19.60
   6  -6   5  151.38   21.70
   6  -6   5  149.39   20.70
  -6   6   5  155.68   19.80
   6  -6   5  129.19   15.40
  -6  -6  -5  129.59   16.10
   6   6  -5  132.09   17.60
  -6  -6  -5  127.29   20.10
  -6  -6  -5   99.39   14.20
   6  -6  -5  133.09   14.70
  -6  -6   5  139.39   16.10
  -6  -6   5  115.29   14.50
  -6  -6   5  147.49   18.90
  -6   6  -5  114.69   14.50
  -6   6  -5  158.78   16.70
   6  -6  -5  143.99   16.90
   6  -6  -5  131.39   30.80
   6   6   5  135.59   18.60
   6   6   5  146.09   17.40
   6   6   5  129.19   19.70
   7   6  -5    6.10   10.60
   7   6  -5   34.80   13.90
  -7  -6  -5   18.60    9.50
  -7  -6  -5   25.50   10.30
   7   6  -5   39.40   19.30
   7  -6   5    3.10   14.20
   7  -6   5    7.10    9.40
  -7  -6  -5   30.10   13.20
   7  -6   5   13.20   11.90
  -7   6   5    8.40   14.30
  -7   6  -5   -1.90    9.80
  -7   6  -5    3.40    7.30
   7   6   5   36.40   17.30
  -7  -6   5   24.40   10.30
  -7  -6   5   42.70   16.60
   7   6   5   41.80   15.20
   7   6   5   24.40   11.60
   7  -6  -5   17.20   10.50
   7  -6  -5    6.60   14.60
  -7  -6   5   28.50   11.00
  -8  -6  -5   33.90   15.70
   8  -6   5   47.80   14.30
  -8   6   5   60.29   20.90
  -8  -6  -5   17.20    9.70
   8   6  -5   38.30   16.10
  -8  -6  -5   31.10   13.20
   8   6  -5   19.50   13.60
   8   6  -5   10.40   18.10
   8  -6   5   29.60   14.80
  -8   6  -5   35.90   14.10
  -8  -6   5   19.80   12.00
  -8   6  -5    5.70    8.40
   8   6   5   32.00   14.80
   8   6   5   17.30   11.20
  -8  -6   5   20.60   11.80
   8  -6  -5   29.30   19.20
  -8  -6   5   21.40   16.60
   8   6   5   14.80   17.50
  -9  -6  -5  298.97   28.80
   9  -6   5  260.47   37.00
  -9  -6  -5  302.87   34.30
   9   6  -5  292.77   40.00
  -9   6   5  282.87   23.60
   9   6  -5  305.27   29.40
  -9  -6  -5  280.97   30.50
  -9   6   5  256.17   34.20
  -9  -6   5  293.17   28.80
  -9  -6   5  281.27   28.30
   9   6   5  283.87   30.60
   9   6   5  276.97   34.30
  -9   6  -5  309.57   29.40
   9  -6  -5  271.27   39.30
  -9   6  -5  290.87   31.00
   9   6   5  275.57   27.60
  -9  -6   5  305.77   33.90
   0   7   5    1.70    6.80
   0   7  -5    1.10    4.60
   0  -7   5    7.70    7.40
   0   7  -5   -2.70    7.60
   0  -7  -5    2.40    8.00
   0  -7   5   -2.40    5.60
   0   7   5    3.70    8.90
   0   7   5    1.00   10.10
   0  -7   5    9.10    9.20
   0   7  -5   -0.40    5.10
   0  -7   5    0.30    7.70
   0   7  -5   -6.70    7.20
   0   7  -5    7.40    7.50
   0   7  -5   -1.60    7.20
   0   7   5    3.90    9.00
   1   7  -5  127.99   13.20
   1   7  -5  160.08   17.50
   1  -7   5  113.79   15.70
  -1   7   5  155.88   14.00
  -1   7   5  150.78   17.20
  -1   7   5  137.59   17.30
   1  -7   5  129.99   13.80
   1   7  -5  122.99   16.20
   1  -7   5  138.19   15.30
   1   7  -5  148.09   15.70
  -1   7   5  144.79   16.50
  -1  -7  -5  146.39   17.20
   1   7  -5  131.29   15.80
  -1   7   5  138.49   14.90
   1  -7  -5  141.59   15.00
  -1  -7   5  144.19   14.20
  -1  -7   5  130.09   13.60
   1   7   5  138.59   18.00
  -1   7  -5  137.19   12.40
   1  -7  -5  160.68   16.50
   1   7   5  135.09   16.00
  -1   7  -5  131.69   14.80
   1   7   5  126.89   18.50
   1  -7  -5  141.09   14.80
   1   7   5  141.59   19.10
   1   7   5  164.68   12.90
  -1  -7   5  140.99   15.60
   2   7  -5  102.89   19.10
  -2  -7  -5   86.89   10.00
   2  -7   5   86.09   12.20
  -2  -7  -5   92.69   14.60
  -2  -7  -5   67.09    9.10
   2   7  -5   92.69   13.30
   2   7  -5   87.89   15.10
  -2   7   5  101.29   14.50
   2   7  -5   76.99   12.60
   2  -7   5  109.29   21.10
   2  -7   5  113.69   20.00
   2   7   5   83.19   12.30
   2   7   5   96.89   20.20
  -2   7  -5   68.99    8.80
  -2  -7   5   82.39   10.90
  -2  -7   5   81.29   14.50
   2   7   5   84.09   21.30
  -2  -7   5   79.09    9.70
  -2   7  -5   75.59   11.50
  -2  -7   5   75.19   10.90
   2  -7  -5  111.89   18.10
   2   7   5  102.29   23.50
   2   7   5   81.09   10.50
   2  -7  -5   90.59   17.40
  -2  -7   5  109.59   13.30
   3   7  -5    3.80   12.30
   3   7  -5   -2.90    9.50
   3   7  -5    9.80   10.60
   3  -7   5   15.40   15.00
   3  -7   5   24.10   11.70
  -3  -7  -5    6.80    6.90
   3   7  -5    7.30   11.50
   3  -7   5   20.70    9.60
  -3  -7  -5    4.30    6.00
  -3  -7  -5   18.60   12.90
  -3   7   5   23.20   11.60
   3  -7  -5   12.20    8.40
   3   7   5    6.10   12.10
   3   7   5    9.70   10.10
   3   7   5   26.10   13.60
  -3  -7   5   15.60    9.40
   3  -7  -5    7.70   10.90
  -3  -7   5    6.00    6.80
  -3   7  -5   12.20    9.50
  -3  -7   5    8.70    8.40
   3   7   5   10.30    8.20
  -3  -7   5    7.70   10.70
  -3   7  -5    5.80    5.80
   4  -7   5  156.08   20.70
   4   7  -5  152.08   18.70
  -4  -7  -5  107.19   13.40
   4  -7   5  174.28   17.40
  -4  -7  -5  137.89   20.20
   4   7  -5  111.19   17.20
  -4  -7  -5  152.88   15.90
   4   7  -5  115.09   15.90
  -4   7   5  120.59   17.50
   4   7   5  122.79   16.40
   4   7   5  113.29   18.10
  -4  -7   5  115.89   13.20
   4  -7  -5  122.39   14.40
  -4  -7   5  139.49   15.60
  -4  -7   5  151.68   18.90
  -4   7  -5  140.79   15.50
  -4   7  -5  131.59   13.40
   4  -7  -5  130.69   16.40
  -4   7  -5  155.88   15.10
   4   7   5  135.49   18.80
  -5   7   5  667.53   46.40
  -5  -7  -5  669.33   42.80
   5   7  -5  596.34   43.30
   5   7  -5  585.94   44.80
   5  -7   5  598.04   41.30
  -5  -7  -5  638.24   41.10
  -5  -7  -5  684.33   48.20
   5   7  -5  691.43   47.40
   5  -7   5  590.74   45.90
   5  -7  -5  645.04   42.80
   5   7   5  643.54   49.40
   5   7   5  596.04   44.70
   5   7   5  551.24   44.70
  -5   7  -5  664.13   40.90
  -5  -7   5  695.53   47.10
  -5  -7   5  665.63   40.30
   5  -7  -5  604.04   39.60
  -5  -7   5  618.34   41.80
  -5   7  -5  561.54   40.40
  -6   7   5  190.28   22.70
   6  -7   5  184.48   37.10
  -6  -7  -5  150.08   21.50
   6  -7   5  218.58   36.00
  -6  -7  -5  128.69   16.30
  -6  -7  -5  122.09   15.50
   6  -7   5  144.79   16.70
   6   7  -5  140.09   17.80
   6   7  -5  125.79   18.10
   6   7  -5  136.59   23.10
   6   7   5  158.78   20.60
   6  -7  -5  136.59   33.10
  -6  -7   5  131.49   15.80
  -6   7  -5  121.99   15.50
  -6  -7   5  162.98   21.00
  -6  -7   5  128.89   16.70
   6  -7  -5  166.18   19.30
   6   7   5  133.19   18.10
   6  -7  -5  145.89   16.00
   6   7   5  136.29   22.40
  -6   7  -5  113.99   16.00
   7   7  -5    7.30   10.40
  -7   7   5   66.39   18.60
  -7  -7  -5   18.10    9.40
   7  -7   5   17.50   15.30
  -7  -7  -5   28.30   15.50
   7   7  -5    8.20   12.60
   7  -7   5   32.10   14.00
  -7  -7  -5   25.00    9.60
   7   7  -5   13.30   14.90
   7  -7   5   23.20    9.70
   7   7   5   29.20   14.40
  -7   7  -5   17.80   10.80
  -7  -7   5   15.70   14.70
  -7  -7   5   11.70    8.30
  -7  -7   5   10.20   10.70
  -7   7  -5    1.70    7.30
   7   7   5   44.10   15.00
   7   7   5   27.30   18.20
   7  -7  -5   36.30   16.50
   7  -7  -5   37.80   11.10
   7  -7  -5   62.59   15.70
   8   7  -5   74.49   22.90
  -8  -7  -5   44.00   15.60
   8   7  -5   61.49   25.80
   8   7  -5   82.19   23.70
  -8   7   5  107.09   27.70
  -8  -7  -5   88.99   27.90
   8  -7   5   58.29   25.90
  -8  -7  -5   66.59   18.20
   8  -7   5   91.89   23.00
  -8  -7   5  132.99   42.60
   8  -7  -5   76.69   17.00
  -8  -7   5   74.09   17.80
   8   7   5   47.30   22.60
   8   7   5   96.89   21.80
  -8   7  -5   59.59   21.50
  -8   7  -5   51.79   15.80
  -8  -7   5   66.19   18.40
   8  -7  -5   40.50   24.40
   8   7   5   69.69   20.70
   0   8   5  265.17   31.00
   0  -8   5  366.46   26.80
   0   8  -5  371.56   26.90
   0   8  -5  369.16   31.10
   0   8  -5  337.27   26.30
   0   8  -5  356.66   29.60
   0   8   5  300.17   29.70
   0   8  -5  328.67   26.80
   0  -8   5  344.97   28.40
   0  -8  -5  390.46   31.90
   0   8   5  362.66   31.20
   0  -8  -5  356.26   27.60
   0  -8   5  337.17   26.40
   0   8   5  348.27   28.30
   1  -8   5   61.49   14.70
  -1   8   5   95.59   21.60
  -1   8   5   89.09   16.20
   1   8  -5   78.59   16.40
   1   8  -5   76.19   19.40
  -1  -8  -5   72.59   19.90
   1  -8   5   81.59   19.20
   1   8  -5   67.79   16.40
  -1   8   5   61.59   17.20
   1   8  -5   60.29   19.40
  -1   8  -5   54.59   10.80
   1  -8  -5   66.59   14.30
  -1  -8   5   72.29   14.40
  -1  -8   5   66.69   17.70
   1  -8  -5   89.49   21.80
   1  -8  -5   64.29   15.70
  -1  -8   5   62.69   14.60
   1   8   5   81.29   17.70
   1   8   5   56.39   19.10
   1   8   5   64.89   21.10
  -1   8  -5   71.29   16.50
   1   8   5   66.09   12.20
  -1   8  -5   81.29   15.10
   1   8   5   65.69   14.90
  -2  -8  -5   57.99   18.70
  -2  -8  -5   66.59    9.30
   2   8  -5   89.79   14.60
   2  -8   5  106.09   22.10
   2   8  -5  104.39   22.80
   2   8  -5   57.09   19.30
   2  -8   5   97.99   17.30
   2   8  -5  111.69   14.90
  -2   8   5   69.49   18.40
  -2  -8  -5   66.29    9.80
   2  -8  -5   77.49   11.60
  -2   8  -5   57.09    8.60
   2   8   5   72.29   19.80
  -2  -8   5   74.09   11.70
   2   8   5   49.00   20.90
  -2  -8   5   74.79   21.30
   2   8   5   84.99   19.50
  -2   8  -5  111.59   14.30
   2  -8  -5   69.09   15.30
  -2  -8   5   83.59   11.90
   2   8   5   49.40   12.10
   3  -8   5  522.55   35.00
   3   8  -5  446.56   37.30
   3   8  -5  509.15   38.70
  -3  -8  -5  493.95   33.30
   3   8  -5  545.75   38.40
  -3   8   5  516.55   39.00
  -3  -8  -5  501.85   43.60
   3  -8   5  541.05   42.90
  -3  -8  -5  566.94   33.90
  -3   8  -5  489.95   36.00
   3   8   5  463.25   37.70
   3  -8  -5  523.05   35.30
   3  -8  -5  531.65   39.20
   3   8   5  470.95   41.70
  -3  -8   5  500.35   32.50
  -3  -8   5  511.65   38.70
  -3   8  -5  531.75   31.80
  -3  -8   5  546.05   35.20
   3   8   5  422.16   38.80
  -3  -8   5  496.15   35.50
   4   8  -5   15.30   13.70
   4   8  -5    9.70   10.70
  -4   8   5   32.60   11.50
   4  -8   5   31.00   11.00
  -4  -8  -5   21.00    8.60
   4  -8   5   25.90   13.10
  -4  -8  -5   16.10    8.70
  -4  -8  -5   11.90   11.70
   4   8  -5   13.00   15.30
   4   8   5   41.20   15.30
  -4  -8   5   11.00   15.00
  -4   8  -5   18.00   12.50
  -4  -8   5    9.10    9.30
   4   8   5   10.60   15.30
  -4   8  -5    4.10    6.20
   4   8   5   19.10   11.60
  -4   8  -5    7.90    7.60
   4  -8  -5   45.20   12.50
   4  -8  -5   45.20   10.90
  -4  -8   5    4.30    8.10
  -4  -8   5    3.90    7.40
  -5  -8  -5   66.39   27.80
   5   8  -5   48.20   16.90
   5   8  -5   87.29   23.30
   5  -8   5   62.59   14.50
  -5  -8  -5   56.09   12.90
  -5  -8  -5   51.49   13.80
  -5   8   5   49.00   18.70
   5   8  -5   51.29   19.50
   5  -8   5   53.59   20.70
   5  -8  -5   61.59   17.60
  -5   8  -5   66.99   14.40
   5  -8  -5   62.49   15.80
  -5  -8   5   35.80   19.70
  -5  -8   5   58.89   14.30
  -5   8  -5   56.39   15.40
   5   8   5   50.89   15.90
  -5  -8   5   65.99   13.60
   5   8   5   63.59   20.40
   5   8   5   46.20   20.80
  -6   8   5   68.49   20.10
   6   8  -5   58.79   20.90
   6   8  -5   47.70   18.00
  -6  -8  -5   22.30   20.50
  -6  -8  -5   39.80   13.20
   6   8  -5   20.80   15.40
   6  -8   5   75.29   21.20
   6  -8   5   63.89   16.30
  -6  -8  -5   34.30   12.30
  -6  -8   5   54.39   14.30
   6   8   5   60.19   20.50
   6  -8  -5   55.79   13.10
   6   8   5   29.40   18.40
  -6   8  -5   29.20   11.40
   6   8   5   35.70   15.30
  -6   8  -5   54.49   16.30
  -6  -8   5   35.00   19.30
   6  -8  -5   85.69   19.70
  -6  -8   5   57.89   14.40
   7  -8   5   53.99   17.10
   7   8  -5   46.40   19.80
  -7  -8  -5   50.09   23.10
  -7  -8  -5   52.99   15.00
   7   8  -5   24.00   15.80
   7   8  -5   62.29   24.60
  -7   8   5   29.10   18.50
   7  -8   5   37.30   18.70
  -7  -8  -5   40.60   15.30
   7   8   5   81.59   26.90
   7  -8  -5   71.89   19.80
  -7  -8   5   45.80   23.40
  -7  -8   5   69.19   16.60
  -7  -8   5   50.09   14.90
  -7   8  -5   16.10   14.40
   7   8   5   13.60   18.60
   7  -8  -5   52.09   15.20
   7  -8  -5   40.10   24.80
   7   8   5   19.60   14.00
  -7   8  -5   34.60   12.20
   0  -9  -5   -6.80    7.80
   0   9   5    0.40   12.00
   0  -9   5   10.80    9.50
   0  -9  -5   -2.30   12.60
   0  -9   5    0.70   12.30
   0   9   5    1.70   10.10
   0   9  -5   -4.70   10.10
   0   9  -5   -1.70   12.20
   0  -9  -5    1.10    7.40
   0   9   5   -5.00   11.70
   0  -9   5   -0.10    8.40
   0   9   5   -2.70   10.60
   0   9  -5    0.30   11.90
  -1   9   5   78.49   22.80
  -1   9   5   82.39   21.20
  -1   9   5   87.99   18.60
  -1  -9  -5   88.59   28.90
   1  -9   5   90.49   22.70
   1   9  -5   73.59   19.00
   1   9  -5  105.99   16.70
   1   9  -5   79.79   22.60
   1  -9   5   68.49   18.10
   1  -9  -5   90.29   19.10
  -1   9  -5   78.09   20.50
   1   9   5   89.49   22.60
   1  -9  -5  117.29   20.70
  -1  -9   5   71.39   16.10
  -1   9  -5   63.99   16.00
   1   9   5   27.60   21.60
   1   9   5   85.79   23.50
  -1  -9   5   89.79   20.90
  -1  -9   5  112.79   17.60
   1   9   5   64.49   18.00
   1  -9  -5   71.79   16.30
   2   9  -5   48.00   21.00
   2  -9   5  104.09   14.20
  -2   9   5   82.99   19.40
   2   9  -5   78.79   21.30
   2  -9   5  108.89   25.00
  -2  -9  -5   95.39   11.80
   2   9  -5  121.89   18.00
   2   9  -5   91.69   24.10
  -2  -9  -5   88.69   24.60
  -2  -9   5  122.89   20.40
   2   9   5   93.79   22.40
   2  -9  -5   58.49   16.70
   2  -9  -5   86.19   12.80
  -2   9  -5  116.69   15.80
   2   9   5   74.19   20.40
  -2  -9   5   83.99   12.60
   2   9   5   68.99   17.70
  -2  -9   5  102.49   20.10
  -2   9  -5  112.09   17.00
   3  -9   5  245.48   29.70
   3  -9   5  247.88   23.00
  -3  -9  -5  252.77   29.10
   3   9  -5  247.78   28.30
  -3  -9  -5  240.88   20.20
   3   9  -5  248.18   25.90
  -3   9   5  250.87   27.20
   3   9  -5  233.28   26.80
   3  -9  -5  235.08   27.60
   3  -9  -5  231.08   22.00
  -3  -9   5  232.68   22.10
   3   9   5  212.38   25.30
  -3  -9   5  215.08   20.60
   3   9   5  218.78   27.00
  -3  -9   5  245.88   28.30
  -3   9  -5  232.08   25.60
   3   9   5  246.58   27.80
  -3  -9   5  240.08   21.90
   4   9  -5   49.00   22.10
   4   9  -5   49.10   18.50
   4  -9   5   51.69   14.80
  -4  -9  -5   42.80   12.10
  -4   9   5   68.39   21.10
   4  -9   5   60.39   22.60
  -4  -9  -5   44.40   13.40
   4   9  -5   45.90   20.10
  -4  -9  -5   24.10   22.50
   4  -9  -5   51.79   19.00
  -4   9  -5   34.60   16.30
  -4  -9   5   79.39   26.90
  -4  -9   5   20.00   13.90
   4  -9  -5   54.19   16.30
   4   9   5   39.60   17.50
   4   9   5   36.00   17.80
  -4  -9   5   58.49   16.20
   4   9   5   33.20   24.10
  -4  -9   5   48.00   14.50
  -5  -9  -5   11.70   18.50
   5  -9   5   48.50   17.90
   5   9  -5   42.70   19.30
  -5  -9  -5   41.70   13.00
   5   9  -5   12.50   19.90
   5   9  -5    3.30   12.40
   5  -9   5   23.80   12.30
  -5   9   5   62.49   19.20
  -5  -9  -5   33.30   10.80
  -5  -9   5   19.20    8.50
  -5  -9   5   20.00   24.00
  -5   9  -5   12.50   13.60
   5   9   5   46.40   17.70
   5   9   5   46.20   16.00
  -5   9  -5    4.90    7.90
  -5  -9   5   23.90   11.70
   5   9   5   20.50   15.20
  -5  -9   5    8.80   11.40
   6   9  -5   54.89   22.00
   6   9  -5   49.60   20.10
   6  -9   5   90.99   19.20
  -6   9   5   55.59   19.50
  -6  -9  -5   43.90   23.80
  -6  -9  -5   44.00   16.30
  -6  -9  -5   57.19   15.70
   6  -9   5  106.79   26.80
   6  -9  -5   73.79   20.70
   6   9   5   72.29   22.50
  -6   9  -5   67.19   21.30
   6  -9  -5   60.59   15.10
   6   9   5   50.79   19.40
  -6  -9   5   58.59   17.60
   6   9   5   81.89   27.50
  -6  -9   5   92.19   23.50
  -6  -9   5   86.99   19.50
  -6  -9   5   91.29   28.90
   0  10   5   65.89   27.10
   0  10  -5  192.68   22.60
   0  10   5  169.18   23.20
   0 -10  -5  135.39   18.80
   0  10   5  143.39   23.50
   0 -10   5  147.09   19.80
   0 -10   5  210.68   26.40
   0 -10  -5  121.99   17.10
   0  10  -5  200.98   25.90
   0  10   5   90.19   23.10
   0 -10  -5  143.99   24.70
   0 -10   5  209.28   20.50
  -1 -10  -5  129.89   18.10
   1  10  -5  194.18   25.40
   1 -10   5  157.38   23.10
   1 -10   5  147.19   17.70
   1  10  -5  188.18   35.80
  -1  10   5  141.99   20.60
   1  10  -5  175.18   23.70
  -1  10   5  198.48   24.80
   1  10  -5  126.19   35.00
  -1  10   5  159.48   23.60
  -1 -10  -5  161.58   26.00
  -1 -10   5  172.98   28.00
   1 -10  -5  164.88   21.00
   1  10   5  149.88   22.00
   1  10   5  148.89   40.50
   1  10   5  154.68   23.30
  -1  10  -5  222.48   26.70
  -1  10  -5  178.68   22.30
   1 -10  -5  153.08   19.70
  -1 -10   5  173.08   21.90
   1  10   5  174.08   24.80
   1 -10  -5  182.98   28.40
  -1 -10   5  160.48   19.20
   2 -10   5  105.89   22.90
   2 -10   5   96.69   28.20
  -2  10   5   89.09   24.00
   2  10  -5  101.69   26.10
   2  10  -5  140.89   27.10
   2  10  -5  101.59   26.50
  -2 -10  -5  115.79   33.30
   2  10   5   85.79   24.90
  -2 -10   5  101.99   23.80
   2  10   5  102.09   26.50
  -2 -10   5  125.29   22.20
   2 -10  -5   99.09   24.40
   2 -10  -5  126.09   24.10
  -2  10  -5  109.99   26.10
  -2 -10   5   94.19   19.00
   2  10   5   73.19   21.50
   3  10  -5   16.80   16.30
   3  10  -5   86.69   23.00
  -3 -10  -5   36.00   11.00
   3 -10   5   60.59   22.60
   3 -10   5   83.69   21.10
   3  10  -5   49.10   23.70
  -3 -10  -5   46.70   25.80
  -3  10   5   62.89   20.40
   3  10   5   70.49   21.50
   3  10   5   37.80   20.60
  -3 -10   5   37.00   13.70
  -3  10  -5   35.80   16.40
  -3  10  -5   31.10   18.60
  -3 -10   5   45.00   16.80
   3  10   5   33.90   17.30
  -3 -10   5   77.69   29.40
   3 -10  -5   74.29   17.80
   3 -10  -5   83.59   23.90
   4  10  -5   97.79   25.80
  -4 -10  -5   46.20   12.30
  -4 -10  -5   36.60   12.80
   4  10  -5   48.00   21.30
   4  10  -5   73.19   28.70
   4 -10   5   57.29   19.40
   4 -10   5   47.20   15.50
  -4  10   5   62.49   19.30
  -4 -10   5   57.99   32.60
  -4 -10   5   56.29   18.60
   4  10   5   58.09   20.00
   4 -10  -5   68.59   17.10
   4 -10  -5   74.59   20.50
   4  10   5   57.59   19.00
   4  10   5   52.49   20.10
  -4 -10   5   42.90   16.40
  -4  10  -5   57.99   20.80
  -4 -10   5   49.99   15.00
  -5 -10  -5   80.89   19.50
   5 -10   5   89.09   21.10
   5  10  -5   90.99   32.80
   5 -10   5   56.69   24.20
   5  10  -5   81.49   26.30
  -5 -10  -5   59.59   25.50
  -5 -10  -5   69.59   20.00
  -5  10   5   87.19   25.90
   5  10  -5  106.39   29.90
   5 -10  -5   88.39   23.90
   5  10   5   54.69   21.60
  -5 -10   5   90.19   19.90
  -5 -10   5   86.19   20.60
   5  10   5   64.09   23.40
  -5  10  -5   50.59   20.80
   5 -10  -5   94.09   22.20
  -5 -10   5   95.29   20.60
   0  11   5   -1.30   17.00
   0 -11   5    1.60   22.10
   0  11  -5    6.00   15.70
   0 -11   5    7.30   12.30
   0  11   5   10.20   17.90
   0 -11   5   -5.50   10.60
   0 -11  -5   -1.50   10.80
   0  11  -5    4.10   19.20
   0  11  -5    6.10   20.50
   0  11   5    1.70   18.40
   0 -11  -5    1.20   11.30
  -1  11   5  132.09   29.40
   1 -11   5  119.19   18.10
  -1  11   5  173.58   36.60
  -1 -11  -5  133.09   19.90
   1 -11   5  217.38   39.40
   1  11  -5  139.79   36.70
   1  11  -5  194.78   28.40
  -1 -11  -5  172.58   22.50
   1  11   5  179.78   27.20
  -1 -11   5  156.88   22.80
  -1  11  -5  161.78   25.20
   1  11   5  146.99   33.00
   1  11   5  162.18   40.70
   1 -11  -5  178.68   32.20
  -1 -11   5  154.28   22.90
  -1 -11   5  186.28   45.50
   1 -11  -5  174.68   21.20
   2  11  -5   13.80   21.40
  -2  11   5    8.50   17.40
   2 -11   5   19.10   20.80
  -2 -11  -5   -0.90   10.90
   2  11  -5   21.70   24.30
   2 -11   5   12.30   12.40
   2 -11  -5   12.00   12.60
   2  11   5    7.70   20.30
  -2 -11   5    5.90   23.70
  -2  11  -5    0.90   16.00
  -2 -11   5   -7.30   10.30
  -2 -11   5    4.60   13.00
   2  11   5    0.30   15.90
   2  11   5    5.70   15.50
   2 -11  -5    0.10   14.60
  -3  11   5   34.40   22.80
   3  11  -5   11.40   20.90
  -3 -11  -5   14.20   11.10
  -3 -11  -5   49.60   18.30
   3  11  -5   82.89   33.40
   3 -11   5   21.30   14.90
   3  11   5   48.80   24.30
  -3 -11   5   46.70   32.60
   3 -11  -5   61.29   18.40
  -3 -11   5   61.19   22.50
  -3 -11   5   41.70   14.60
  -3  11  -5   24.70   20.00
   3  11   5   45.70   24.00
   3  11   5   25.30   24.00
   0   0  -6 1616.54   77.09
   0   0   6 1542.65   76.69
   0   0   6 1592.34   78.19
   0   0  -6 1550.74   78.79
   0   0   6 1486.85   78.79
   0   0  -6 1680.23   76.39
   0   0   6 1683.73   76.69
   0   0  -6 1459.75   77.29
   1   0  -6 3311.57  150.08
   1   0   6 3243.78  151.08
  -1   0   6 3208.38  150.18
   1   0   6 3177.08  150.58
   1   0  -6 2995.40  151.68
  -1   0   6 3217.08  149.79
  -1   0   6 2987.50  151.78
  -1   0  -6 3233.18  153.48
  -1   0  -6 3076.69  152.68
   1   0  -6 3208.48  152.08
  -1   0  -6 3179.48  150.58
   1   0   6 3087.29  152.68
   1   0  -6 3150.38  149.99
  -1   0  -6 3344.77  151.48
  -1   0   6 3218.78  151.38
   1   0  -6 3257.07  151.88
   1   0  -6 3276.37  149.88
  -1   0   6 3292.37  151.88
   1   0   6 3206.08  153.28
   1   0   6 3223.18  150.58
  -1   0  -6 3195.88  150.48
   2   0   6  136.29   12.20
   2   0  -6  164.18   11.60
  -2   0  -6  149.29   10.30
   2   0  -6  139.79   11.40
  -2   0   6  159.38   10.10
   2   0  -6  133.29   11.40
   2   0  -6  155.58    9.60
  -2   0   6  145.29   11.20
   2   0  -6  166.68   12.30
  -2   0  -6  146.89   12.40
  -2   0   6  164.98   10.00
  -2   0  -6  169.68   11.50
  -2   0   6  157.58   11.80
  -2   0  -6  137.49   12.20
  -2   0  -6  165.28   12.20
  -2   0  -6  152.08   11.00
   2   0   6  136.89   12.10
   2   0  -6  152.08   10.20
  -2   0   6  138.09   11.60
   3   0   6  303.77   20.20
   3   0  -6  353.56   20.70
   3   0  -6  301.67   19.20
  -3   0  -6  281.47   17.10
  -3   0   6  284.17   19.50
  -3   0   6  305.97   19.20
   3   0   6  297.27   20.00
  -3   0  -6  330.97   19.80
   3   0  -6  272.67   18.80
   3   0   6  319.67   17.80
   3   0   6  335.87   20.50
  -3   0  -6  320.27   20.70
  -3   0  -6  298.67   20.30
  -3   0  -6  303.07   19.90
  -3   0   6  305.77   18.90
   3   0  -6  324.37   19.20
   3   0  -6  298.27   16.90
   3   0  -6  322.57   19.60
  -3   0   6  327.07   18.50
  -3   0   6  304.07   17.30
  -3   0  -6  294.67   17.90
   4   0  -6  942.41   47.90
  -4   0   6  893.81   47.50
  -4   0   6  881.31   45.10
  -4   0   6  872.61   43.30
   4   0  -6  911.01   46.60
  -4   0  -6  813.22   43.70
  -4   0   6  819.52   45.80
  -4   0  -6  847.02   46.20
   4   0   6  875.21   47.20
  -4   0  -6  813.72   46.50
  -4   0  -6  927.91   48.30
   4   0   6  877.11   44.70
   4   0   6  838.12   46.30
   4   0  -6  789.52   45.20
   4   0  -6  826.22   45.30
  -4   0   6  827.12   45.80
  -4   0   6  895.41   45.40
   4   0   6  775.62   46.10
  -5   0  -6  408.46   27.60
  -5   0   6  417.16   25.30
   5   0   6  357.16   25.10
   5   0  -6  424.86   27.90
   5   0   6  441.46   27.30
  -5   0  -6  375.86   25.80
   5   0  -6  392.56   25.10
  -5   0   6  370.66   25.10
  -5   0   6  414.16   24.70
   5   0   6  375.96   26.10
   5   0  -6  398.56   25.80
  -5   0  -6  367.86   23.30
   5   0   6  365.66   25.10
  -5   0   6  436.66   27.50
   5   0  -6  351.06   24.10
  -5   0   6  396.16   22.40
  -5   0   6  388.66   25.80
  -6   0  -6  403.76   28.70
  -6   0  -6  354.76   26.50
   6   0  -6  340.57   24.70
   6   0   6  388.56   28.00
   6   0   6  346.67   24.70
  -6   0  -6  351.46   23.80
  -6   0   6  375.46   22.60
  -6   0  -6  380.36   24.20
   6   0  -6  385.56   26.90
   6   0  -6  404.46   28.80
  -6   0   6  349.87   25.60
   6   0   6  316.27   27.60
  -6   0  -6  379.96   24.20
  -6   0   6  418.06   28.00
  -6   0   6  375.36   25.50
  -6   0   6  364.76   24.70
  -6   0  -6  410.96   26.50
  -7   0   6   16.40   11.40
  -7   0   6   25.00    7.10
   7   0  -6   25.20   11.90
  -7   0   6   18.90   15.00
  -7   0  -6   19.80    8.80
  -7   0  -6    5.90    7.40
  -7   0  -6   11.70    7.70
   7   0  -6   14.70   11.30
  -7   0   6   20.40    9.00
   7   0   6   41.40   13.50
   7   0   6   17.50    9.40
   8   0   6    1.60   11.40
   8   0  -6    8.50   12.40
  -8   0   6    7.50    8.50
   8   0  -6    6.40   11.10
  -8   0   6   10.10   12.30
  -8   0   6    7.70   11.20
  -8   0   6    4.60    6.70
  -8   0  -6    3.70    8.10
  -9   0   6  502.75   37.90
  -9   0  -6  473.95   40.10
   9   0   6  486.95   39.90
   9   0  -6  446.36   37.80
  -9   0   6  482.45   36.10
  -9   0   6  508.95   31.30
   9   0  -6  472.95   39.80
  10   0  -6  245.68   28.60
  10   0   6  199.28   28.70
 -10   0   6  242.68   21.30
 -10   0   6  235.88   24.80
 -10   0   6  286.37   29.50
  10   0  -6  217.88   29.30
 -10   0  -6  206.68   25.80
   1   1  -6  499.55   26.50
  -1  -1  -6  537.65   27.00
   1   1  -6  536.35   25.60
  -1   1   6  540.55   26.70
  -1   1   6  535.05   27.30
   1   1  -6  553.84   26.40
   1   1  -6  488.25   27.10
  -1   1   6  459.25   28.40
  -1   1   6  424.26   29.60
   1  -1   6  429.56   28.10
  -1   1   6  502.05   27.10
  -1   1   6  459.55   27.70
   1   1  -6  483.45   26.90
   1  -1   6  482.55   27.30
  -1  -1  -6  526.15   27.10
  -1  -1  -6  458.35   28.50
  -1  -1  -6  476.55   29.10
  -1  -1  -6  511.55   26.90
  -1  -1  -6  466.35   25.40
  -1   1  -6  501.05   25.70
   1   1   6  487.45   29.00
   1   1   6  507.15   27.00
   1  -1  -6  509.65   27.60
[truncated: 1,045,075 more chars]
