# Supplementary material for: Phase-pure 2D tin halide perovskite thin flakes for stable lasing
Source: Sci Adv. 2023 Aug 9;9(32):eadh0517. doi: 10.1126/sciadv.adh0517 (PMC11801371; doi:10.1126/sciadv.adh0517)
Supplement: Supplementary file 2 — Data S1 to S8 [file sciadv.adh0517_data_s1_to_s8.zip › adh0517_Data_S2.cif]

data_3
_audit_creation_date               2022-05-18
_audit_creation_method
;
Olex2 1.5
(compiled 2022.04.07 svn.rca3783a0 for OlexSys, GUI svn.r6498)
;
_shelxl_version_number             2014/6
_audit_contact_author_address      ?
_audit_contact_author_email        ?
_audit_contact_author_name         ''
_audit_contact_author_phone        ?
_publ_contact_author_id_orcid      ?
_publ_section_references
;
Dolomanov, O.V., Bourhis, L.J., Gildea, R.J, Howard, J.A.K. & Puschmann, H.
 (2009), J. Appl. Cryst. 42, 339-341.

Sheldrick, G.M. (2008). Acta Cryst. A64, 112-122.
;
_chemical_name_common              ?
_chemical_name_systematic          ?
_chemical_formula_moiety           'I, I6 Sn2, 2(C4 H12 N), C H6 N'
_chemical_formula_sum              'C9 H30 I7 N3 Sn2'
_chemical_formula_weight           1306.04
_chemical_absolute_configuration   ?
_chemical_melting_point            ?
loop_
  _atom_type_symbol
  _atom_type_description
  _atom_type_scat_dispersion_real
  _atom_type_scat_dispersion_imag
  _atom_type_scat_source
 'C' 'C' 0.0033 0.0016 'International Tables Vol C Tables 4.2.6.8 and 6.1.1.4'
 'H' 'H' 0.0000 0.0000 'International Tables Vol C Tables 4.2.6.8 and 6.1.1.4'
 'I' 'I' -0.4742 1.8119 'International Tables Vol C Tables 4.2.6.8 and 6.1.1.4'
 'N' 'N' 0.0061 0.0033 'International Tables Vol C Tables 4.2.6.8 and 6.1.1.4'
 'Sn' 'Sn' -0.6537 1.4246
 'International Tables Vol C Tables 4.2.6.8 and 6.1.1.4'

_shelx_space_group_comment
;
The symmetry employed for this shelxl refinement is uniquely defined
by the following loop, which should always be used as a source of
symmetry information in preference to the above space-group names.
They are only intended as comments.
;
_space_group_crystal_system        'orthorhombic'
_space_group_IT_number             36
_space_group_name_H-M_alt          'C m c 21'
_space_group_name_Hall             'C 2c -2'
loop_
  _space_group_symop_operation_xyz
 'x, y, z'
 '-x, -y, z+1/2'
 '-x, y, z'
 'x, -y, z+1/2'
 'x+1/2, y+1/2, z'
 '-x+1/2, -y+1/2, z+1/2'
 '-x+1/2, y+1/2, z'
 'x+1/2, -y+1/2, z+1/2'

_cell_length_a                     39.315(5)
_cell_length_b                     8.8503(12)
_cell_length_c                     8.7792(13)
_cell_angle_alpha                  90
_cell_angle_beta                   90
_cell_angle_gamma                  90
_cell_volume                       3054.7(7)
_cell_formula_units_Z              4
_cell_measurement_reflns_used      1498
_cell_measurement_temperature      285.00
_cell_measurement_theta_max        24.596
_cell_measurement_theta_min        3.620
_shelx_estimated_absorpt_T_max     0.505
_shelx_estimated_absorpt_T_min     0.236
_exptl_absorpt_coefficient_mu      8.709
_exptl_absorpt_correction_T_max    0.7456
_exptl_absorpt_correction_T_min    0.6214
_exptl_absorpt_correction_type     none
_exptl_absorpt_process_details
;
SADABS-2016/2 (Bruker,2016/2) was used for absorption correction.
wR2(int) was 0.0921 before and 0.0775 after correction.
The Ratio of minimum to maximum transmission is 0.8334.
The \l/2 correction factor is Not present.
;
_exptl_absorpt_special_details     ?
_exptl_crystal_colour              ?
_exptl_crystal_density_diffrn      2.840
_exptl_crystal_density_meas        ?
_exptl_crystal_density_method      ?
_exptl_crystal_description         plate
_exptl_crystal_F_000               2304
_exptl_crystal_size_max            0.233
_exptl_crystal_size_mid            0.091
_exptl_crystal_size_min            0.091
_exptl_transmission_factor_max     ?
_exptl_transmission_factor_min     ?
_diffrn_reflns_av_R_equivalents    0.0835
_diffrn_reflns_av_unetI/netI       0.0851
_diffrn_reflns_Laue_measured_fraction_full  0.913
_diffrn_reflns_Laue_measured_fraction_max  0.966
_diffrn_reflns_limit_h_max         42
_diffrn_reflns_limit_h_min         -46
_diffrn_reflns_limit_k_max         9
_diffrn_reflns_limit_k_min         -10
_diffrn_reflns_limit_l_max         10
_diffrn_reflns_limit_l_min         -10
_diffrn_reflns_number              7910
_diffrn_reflns_point_group_measured_fraction_full  0.918
_diffrn_reflns_point_group_measured_fraction_max  0.973
_diffrn_reflns_theta_full          25.242
_diffrn_reflns_theta_max           24.704
_diffrn_reflns_theta_min           2.359
_diffrn_ambient_temperature        285.00
_diffrn_detector_area_resol_mean   ?
_diffrn_measured_fraction_theta_full  0.913
_diffrn_measured_fraction_theta_max  0.966
_diffrn_measurement_device_type    'Bruker APEX-II CCD'
_diffrn_measurement_method         '\w scans'
_diffrn_radiation_type             MoK\a
_diffrn_radiation_wavelength       0.71073
_diffrn_source                     ?
_diffrn_standards_number           0
_reflns_Friedel_coverage           0.871
_reflns_Friedel_fraction_full      0.924
_reflns_Friedel_fraction_max       0.981
_reflns_number_gt                  1689
_reflns_number_total               2572
_reflns_special_details
;
 Reflections were merged by SHELXL according to the crystal
 class for the calculation of statistics and refinement.
 
 _reflns_Friedel_fraction is defined as the number of unique
 Friedel pairs measured divided by the number that would be
 possible theoretically, ignoring centric projections and
 systematic absences.
;
_reflns_threshold_expression       'I > 2\s(I)'
_computing_cell_refinement         'SAINT V8.40B (?, 2016)'
_computing_data_collection         ?
_computing_data_reduction          'SAINT V8.40B (?, 2016)'
_computing_molecular_graphics      'Olex2 1.5 (Dolomanov et al., 2009)'
_computing_publication_material    'Olex2 1.5 (Dolomanov et al., 2009)'
_computing_structure_refinement    'XL  (Sheldrick, 2008)'
_computing_structure_solution      'XS  (Sheldrick, 2008)'
_refine_diff_density_max           0.741
_refine_diff_density_min           -0.922
_refine_diff_density_rms           0.149
_refine_ls_abs_structure_details
;
 Refined as an inversion twin.
;
_refine_ls_abs_structure_Flack     0.2(3)
_refine_ls_extinction_coef         .
_refine_ls_extinction_method       none
_refine_ls_goodness_of_fit_ref     1.050
_refine_ls_hydrogen_treatment      constr
_refine_ls_matrix_type             full
_refine_ls_number_parameters       111
_refine_ls_number_reflns           2572
_refine_ls_number_restraints       81
_refine_ls_R_factor_all            0.0818
_refine_ls_R_factor_gt             0.0542
_refine_ls_restrained_S_all        1.046
_refine_ls_shift/su_max            0.000
_refine_ls_shift/su_mean           0.000
_refine_ls_structure_factor_coef   Fsqd
_refine_ls_weighting_details      
 'w=1/[\s^2^(Fo^2^)+(0.0281P)^2^+21.7906P] where P=(Fo^2^+2Fc^2^)/3'
_refine_ls_weighting_scheme        calc
_refine_ls_wR_factor_gt            0.1160
_refine_ls_wR_factor_ref           0.1356
_refine_special_details
;
 Refined as a 2-component inversion twin.
;
_olex2_refinement_description
;
1. Twinned data refinement
 Scales: 0.8(3)
 0.2(3)
2. Fixed Uiso
 At 1.2 times of:
  All C(H,H) groups, All N(H,H,H) groups
 At 1.5 times of:
  All C(H,H,H) groups
3. Restrained distances
 C3-C4
 1.5 with sigma of 0.01
 C2-C3
 1.5 with sigma of 0.01
 N1-C1
 1.5 with sigma of 0.01
 C1-C2
 1.5 with sigma of 0.01
 C2-C4
 2.5 with sigma of 0.01
 C3-C1
 2.5 with sigma of 0.01
 C2-N1
 2.5 with sigma of 0.01
 N2-C5
 1.5 with sigma of 0.01
4. Uiso/Uaniso restraints and constraints
N1 \\sim C2 \\sim C1 \\sim C3 \\sim C4: within 2A with sigma of 0.01 and sigma
for terminal atoms of 0.02 within 2A
C5 \\sim N2: within 2A with sigma of 0.01 and sigma for terminal atoms of 0.02
within 2A
Uanis(N1) \\sim Ueq, Uanis(C1) \\sim Ueq, Uanis(C2) \\sim Ueq, Uanis(C3) \\sim
Ueq, Uanis(C4) \\sim Ueq: with sigma of 0.01 and sigma for terminal atoms of
0.02
Uanis(N2) \\sim Ueq, Uanis(C5) \\sim Ueq: with sigma of 0.01 and sigma for
terminal atoms of 0.02
5. Others
 Fixed Sof: C5(0.5) H5A(0.5) H5B(0.5) H5C(0.5) N2(0.5) H2C(0.5) H2D(0.5)
 H2E(0.5)
6.a Secondary CH2 refined with riding coordinates:
 C2(H2A,H2B), C3(H3A,H3B), C1(H1D,H1E)
6.b Idealised Me refined as rotating group:
 N1(H1A,H1B,H1C), C4(H4A,H4B,H4C), C5(H5A,H5B,H5C), N2(H2C,H2D,H2E)
;
_atom_sites_solution_hydrogens     geom
_atom_sites_solution_primary       direct
_atom_sites_solution_secondary     ?
loop_
  _atom_site_label
  _atom_site_type_symbol
  _atom_site_fract_x
  _atom_site_fract_y
  _atom_site_fract_z
  _atom_site_U_iso_or_equiv
  _atom_site_adp_type
  _atom_site_occupancy
  _atom_site_site_symmetry_order
  _atom_site_calc_flag
  _atom_site_refinement_flags_posn
  _atom_site_refinement_flags_adp
  _atom_site_refinement_flags_occupancy
  _atom_site_disorder_assembly
  _atom_site_disorder_group
 I1 I 0.0000 0.2123(2) 0.5598(9) 0.0861(8) Uani 1 2 d S T P . .
 Sn1 Sn 0.08189(3) 0.25091(11) 0.5529(5) 0.0443(4) Uani 1 1 d . . . . .
 I4 I 0.07245(4) 0.5006(8) 0.3031(6) 0.0844(5) Uani 1 1 d . . . . .
 I2 I 0.08736(4) -0.0016(7) 0.3038(7) 0.0827(5) Uani 1 1 d . . . . .
 I3 I 0.15799(4) 0.3040(2) 0.5617(8) 0.1192(9) Uani 1 1 d . . . . .
 C2 C 0.1972(8) -0.233(4) 0.490(5) 0.215(13) Uani 1 1 d D U . . .
 H2A H 0.1895 -0.2115 0.3874 0.258 Uiso 1 1 calc R U . . .
 H2B H 0.2039 -0.3386 0.4935 0.258 Uiso 1 1 calc R U . . .
 N1 N 0.1362(6) -0.287(3) 0.546(6) 0.141(9) Uani 1 1 d D U . . .
 H1A H 0.1413 -0.3565 0.4761 0.170 Uiso 1 1 calc R U . . .
 H1B H 0.1221 -0.2193 0.5060 0.170 Uiso 1 1 calc R U . . .
 H1C H 0.1264 -0.3315 0.6254 0.170 Uiso 1 1 calc R U . . .
 C3 C 0.2277(7) -0.138(5) 0.524(5) 0.230(14) Uani 1 1 d D U . . .
 H3A H 0.2458 -0.2016 0.5615 0.276 Uiso 1 1 calc R U . . .
 H3B H 0.2220 -0.0657 0.6029 0.276 Uiso 1 1 calc R U . . .
 C1 C 0.1683(8) -0.210(5) 0.597(4) 0.202(12) Uani 1 1 d D U . . .
 H1D H 0.1640 -0.1022 0.6068 0.242 Uiso 1 1 calc R U . . .
 H1E H 0.1746 -0.2477 0.6968 0.242 Uiso 1 1 calc R U . . .
 C4 C 0.2401(13) -0.054(7) 0.386(6) 0.241(19) Uani 1 1 d D U . . .
 H4A H 0.2582 -0.1094 0.3389 0.361 Uiso 1 1 calc R U . . .
 H4B H 0.2484 0.0441 0.4165 0.361 Uiso 1 1 calc R U . . .
 H4C H 0.2218 -0.0414 0.3151 0.361 Uiso 1 1 calc R U . . .
 C5 C -0.0082(15) 0.281(5) 0.024(6) 0.106(18) Uani 0.5 1 d D U P A -1
 H5A H -0.0100 0.3862 0.0509 0.160 Uiso 0.5 1 calc R U P A -1
 H5B H -0.0305 0.2394 0.0121 0.160 Uiso 0.5 1 calc R U P A -1
 H5C H 0.0040 0.2721 -0.0704 0.160 Uiso 0.5 1 calc R U P A -1
 N2 N 0.0104(14) 0.198(5) 0.147(6) 0.109(18) Uani 0.5 1 d D U P A -1
 H2C H -0.0032 0.1284 0.1868 0.131 Uiso 0.5 1 calc R U P A -1
 H2D H 0.0168 0.2628 0.2186 0.131 Uiso 0.5 1 calc R U P A -1
 H2E H 0.0287 0.1535 0.1071 0.131 Uiso 0.5 1 calc R U P A -1

loop_
  _atom_site_aniso_label
  _atom_site_aniso_U_11
  _atom_site_aniso_U_22
  _atom_site_aniso_U_33
  _atom_site_aniso_U_23
  _atom_site_aniso_U_13
  _atom_site_aniso_U_12
 I1 0.0575(11) 0.0798(14) 0.121(2) 0.018(4) 0.000 0.000
 Sn1 0.0649(7) 0.0323(6) 0.0357(6) -0.0003(13) 0.000(2) -0.0012(5)
 I4 0.1393(13) 0.0583(8) 0.0554(8) 0.0288(7) -0.003(4) 0.006(3)
 I2 0.1364(13) 0.0545(8) 0.0572(8) -0.0264(6) -0.001(3) 0.002(3)
 I3 0.0561(9) 0.0824(11) 0.219(3) -0.006(4) 0.003(4) 0.0018(8)
 C2 0.214(15) 0.216(15) 0.215(15) -0.001(10) 0.000(10) 0.001(10)
 N1 0.128(15) 0.121(14) 0.174(18) 0.002(19) -0.009(19) -0.012(13)
 C3 0.231(16) 0.229(16) 0.229(16) 0.001(11) 0.003(11) 0.000(10)
 C1 0.200(15) 0.202(15) 0.204(15) -0.003(11) -0.001(10) 0.004(10)
 C4 0.24(2) 0.24(3) 0.24(3) 0.01(2) 0.007(19) 0.00(2)
 C5 0.10(3) 0.13(2) 0.10(3) -0.019(19) 0.015(19) 0.028(19)
 N2 0.10(3) 0.10(2) 0.12(2) 0.002(18) -0.005(18) 0.017(18)

_geom_special_details
;
 All esds (except the esd in the dihedral angle between two l.s. planes)
 are estimated using the full covariance matrix.  The cell esds are taken
 into account individually in the estimation of esds in distances, angles
 and torsion angles; correlations between esds in cell parameters are only
 used when they are defined by crystal symmetry.  An approximate (isotropic)
 treatment of cell esds is used for estimating esds involving l.s. planes.
;
loop_
  _geom_bond_atom_site_label_1
  _geom_bond_atom_site_label_2
  _geom_bond_distance
  _geom_bond_site_symmetry_2
  _geom_bond_publ_flag
 Sn1 I4 3.135(6) . ?
 Sn1 I4 3.130(6) 4_565 ?
 Sn1 I2 3.125(6) 4 ?
 Sn1 I2 3.134(6) . ?
 Sn1 I3 3.030(2) . ?
 I4 Sn1 3.130(6) 4_564 ?
 I2 Sn1 3.125(6) 4_554 ?
 C2 H2A 0.9700 . ?
 C2 H2B 0.9700 . ?
 C2 C3 1.496(14) . ?
 C2 C1 1.489(14) . ?
 N1 H1A 0.8900 . ?
 N1 H1B 0.8900 . ?
 N1 H1C 0.8900 . ?
 N1 C1 1.503(14) . ?
 C3 H3A 0.9700 . ?
 C3 H3B 0.9700 . ?
 C3 C4 1.499(14) . ?
 C1 H1D 0.9700 . ?
 C1 H1E 0.9700 . ?
 C4 H4A 0.9600 . ?
 C4 H4B 0.9600 . ?
 C4 H4C 0.9600 . ?
 C5 H5A 0.9600 . ?
 C5 H5B 0.9600 . ?
 C5 H5C 0.9600 . ?
 C5 N2 1.496(14) . ?
 N2 H2C 0.8900 . ?
 N2 H2D 0.8900 . ?
 N2 H2E 0.8900 . ?

loop_
  _geom_angle_atom_site_label_1
  _geom_angle_atom_site_label_2
  _geom_angle_atom_site_label_3
  _geom_angle
  _geom_angle_site_symmetry_1
  _geom_angle_site_symmetry_3
  _geom_angle_publ_flag
 I4 Sn1 I4 88.95(3) 4_565 . ?
 I4 Sn1 I2 177.07(8) 4_565 . ?
 I2 Sn1 I4 90.5(2) 4 4_565 ?
 I2 Sn1 I4 91.3(2) . . ?
 I2 Sn1 I4 177.14(6) 4 . ?
 I2 Sn1 I2 89.06(3) 4 . ?
 I3 Sn1 I4 89.43(13) . 4_565 ?
 I3 Sn1 I4 91.46(13) . . ?
 I3 Sn1 I2 91.35(13) . 4 ?
 I3 Sn1 I2 93.48(13) . . ?
 Sn1 I4 Sn1 166.39(7) 4_564 . ?
 Sn1 I2 Sn1 172.10(8) 4_554 . ?
 H2A C2 H2B 107.6 . . ?
 C3 C2 H2A 108.7 . . ?
 C3 C2 H2B 108.7 . . ?
 C1 C2 H2A 108.7 . . ?
 C1 C2 H2B 108.7 . . ?
 C1 C2 C3 114.2(15) . . ?
 H1A N1 H1B 109.5 . . ?
 H1A N1 H1C 109.5 . . ?
 H1B N1 H1C 109.5 . . ?
 C1 N1 H1A 109.5 . . ?
 C1 N1 H1B 109.5 . . ?
 C1 N1 H1C 109.5 . . ?
 C2 C3 H3A 109.1 . . ?
 C2 C3 H3B 109.1 . . ?
 C2 C3 C4 112.6(15) . . ?
 H3A C3 H3B 107.8 . . ?
 C4 C3 H3A 109.1 . . ?
 C4 C3 H3B 109.1 . . ?
 C2 C1 N1 112.8(15) . . ?
 C2 C1 H1D 109.0 . . ?
 C2 C1 H1E 109.0 . . ?
 N1 C1 H1D 109.0 . . ?
 N1 C1 H1E 109.0 . . ?
 H1D C1 H1E 107.8 . . ?
 C3 C4 H4A 109.5 . . ?
 C3 C4 H4B 109.5 . . ?
 C3 C4 H4C 109.5 . . ?
 H4A C4 H4B 109.5 . . ?
 H4A C4 H4C 109.5 . . ?
 H4B C4 H4C 109.5 . . ?
 H5A C5 H5B 109.5 . . ?
 H5A C5 H5C 109.5 . . ?
 H5B C5 H5C 109.5 . . ?
 N2 C5 H5A 109.5 . . ?
 N2 C5 H5B 109.5 . . ?
 N2 C5 H5C 109.5 . . ?
 C5 N2 H2C 109.5 . . ?
 C5 N2 H2D 109.5 . . ?
 C5 N2 H2E 109.5 . . ?
 H2C N2 H2D 109.5 . . ?
 H2C N2 H2E 109.5 . . ?
 H2D N2 H2E 109.5 . . ?

loop_
  _geom_torsion_atom_site_label_1
  _geom_torsion_atom_site_label_2
  _geom_torsion_atom_site_label_3
  _geom_torsion_atom_site_label_4
  _geom_torsion
  _geom_torsion_site_symmetry_1
  _geom_torsion_site_symmetry_2
  _geom_torsion_site_symmetry_3
  _geom_torsion_site_symmetry_4
  _geom_torsion_publ_flag
 C3 C2 C1 N1 170(4) . . . . ?
 C1 C2 C3 C4 -129(5) . . . . ?

_shelx_res_file
;
TITL 3 in Cmc21 #36
REM reset to Cmc21 #36
CELL 0.71073 39.3152 8.8503 8.7792 90 90 90
ZERR 4 0.0051 0.0012 0.0013 0 0 0
LATT -7
SYMM -X,-Y,0.5+Z
SYMM -X,+Y,+Z
SYMM +X,-Y,0.5+Z
SFAC C H I N Sn
UNIT 36 120 28 12 8
DFIX 1.5 0.01 C3 C4
SIMU 0.01 0.02 2 N1 C2 C1 C3 C4
DFIX 1.5 0.01 C2 C3
DFIX 1.5 0.01 N1 C1
DFIX 1.5 0.01 C1 C2
DFIX 2.5 0.01 C2 C4
ISOR 0.01 0.02 N1 C1 C2 C3 C4
DFIX 2.5 0.01 C3 C1
DFIX 2.5 0.01 C2 N1
DFIX 1.5 0.01 N2 C5
SIMU 0.01 0.02 2 C5 N2
ISOR 0.01 0.02 N2 C5

L.S. 50
PLAN  99
SIZE 0.091 0.091 0.233
TEMP 11.85
CONF
MORE -1
BOND $H
fmap 2 53
acta
SHEL 999 0.85
TWIN -1 0 0 0 -1 0 0 0 -1 2
OMIT 0 4 0
OMIT 0 10 0
OMIT 14 0 -4
OMIT 0 10 -2
OMIT 29 1 -9
OMIT 39 3 2
OMIT 0 6 0
OMIT 31 1 0
OMIT 25 5 0
OMIT 10 0 -8
OMIT 10 2 0
OMIT 10 0 8
OMIT 8 4 3
OMIT 2 2 0
OMIT 29 7 3
OMIT 29 1 0
OMIT 6 2 -3
OMIT 11 3 4
REM <olex2.extras>
REM <HklSrc "%.\\3.hkl">
REM </olex2.extras>

WGHT    0.028100   21.790602
BASF   0.19751
FVAR       0.18866
I1    3    0.000000    0.212327    0.559778    10.50000    0.05753    0.07975 =
         0.12092    0.01778    0.00000    0.00000
SN1   5    0.081894    0.250913    0.552892    11.00000    0.06486    0.03233 =
         0.03567   -0.00025   -0.00038   -0.00117
I4    3    0.072455    0.500607    0.303100    11.00000    0.13933    0.05834 =
         0.05540    0.02883   -0.00327    0.00568
I2    3    0.087363   -0.001584    0.303790    11.00000    0.13643    0.05449 =
         0.05719   -0.02641   -0.00114    0.00206
I3    3    0.157994    0.304032    0.561716    11.00000    0.05612    0.08241 =
         0.21906   -0.00600    0.00344    0.00182
C2    1    0.197202   -0.233112    0.490097    11.00000    0.21378    0.21632 =
         0.21505   -0.00076   -0.00018    0.00052
AFIX  23
H2A   2    0.189508   -0.211476    0.387410    11.00000   -1.20000
H2B   2    0.203874   -0.338576    0.493493    11.00000   -1.20000
AFIX   0
N1    4    0.136244   -0.287162    0.545937    11.00000    0.12827    0.12136 =
         0.17413    0.00179   -0.00892   -0.01156
AFIX 137
H1A   2    0.141296   -0.356490    0.476076    11.00000   -1.20000
H1B   2    0.122108   -0.219313    0.506046    11.00000   -1.20000
H1C   2    0.126352   -0.331546    0.625390    11.00000   -1.20000
AFIX   0
C3    1    0.227691   -0.137634    0.523551    11.00000    0.23070    0.22926 =
         0.22889    0.00087    0.00270    0.00045
AFIX  23
H3A   2    0.245835   -0.201637    0.561537    11.00000   -1.20000
H3B   2    0.221996   -0.065679    0.602896    11.00000   -1.20000
AFIX   0
C1    1    0.168294   -0.209697    0.597115    11.00000    0.19978    0.20208 =
         0.20388   -0.00335   -0.00123    0.00418
AFIX  23
H1D   2    0.163956   -0.102233    0.606804    11.00000   -1.20000
H1E   2    0.174603   -0.247688    0.696827    11.00000   -1.20000
AFIX   0
C4    1    0.240118   -0.053511    0.386163    11.00000    0.24464    0.24094 =
         0.23656    0.01253    0.00743    0.00443
AFIX 137
H4A   2    0.258192   -0.109368    0.338883    11.00000   -1.50000
H4B   2    0.248360    0.044053    0.416517    11.00000   -1.50000
H4C   2    0.221758   -0.041354    0.315119    11.00000   -1.50000
AFIX   0

PART -1
C5    1   -0.008186    0.281392    0.023800    10.50000    0.09515    0.12535 =
         0.09887   -0.01904    0.01485    0.02779
AFIX 137
H5A   2   -0.009977    0.386172    0.050921    10.50000   -1.50000
H5B   2   -0.030548    0.239394    0.012120    10.50000   -1.50000
H5C   2    0.004041    0.272073   -0.070383    10.50000   -1.50000
AFIX   0
N2    4    0.010397    0.198079    0.146507    10.50000    0.10438    0.09931 =
         0.12295    0.00197   -0.00514    0.01676
AFIX 137
H2C   2   -0.003234    0.128431    0.186774    10.50000   -1.20000
H2D   2    0.016801    0.262775    0.218625    10.50000   -1.20000
H2E   2    0.028679    0.153464    0.107123    10.50000   -1.20000
AFIX   0
HKLF 4

REM  3 in Cmc21 #36
REM R1 =  0.0542 for    1689 Fo > 4sig(Fo)  and  0.0818 for all    2572 data
REM    111 parameters refined using     81 restraints

END

WGHT      0.0280     21.8263

REM Highest difference peak  0.741,  deepest hole -0.922,  1-sigma level  0.149
Q1    1   0.1005  0.5014  0.3050  11.00000  0.05    0.74
Q2    1   0.1612  0.3113  0.6154  11.00000  0.05    0.68
Q3    1   0.1582  0.2116  0.4803  11.00000  0.05    0.65
Q4    1   0.0597  0.3214  0.5508  11.00000  0.05    0.59
Q5    1   0.1586  0.2275  0.6230  11.00000  0.05    0.59
Q6    1   0.0813 -0.2286  0.4622  11.00000  0.05    0.58
Q7    1   0.1619  0.3108  0.4921  11.00000  0.05    0.57
Q8    1   0.0000  0.0134  0.2257  10.50000  0.05    0.57
Q9    1   0.0150  0.1907  0.0531  11.00000  0.05    0.54
Q10   1   0.0000  0.3083  0.4659  10.50000  0.05    0.53
Q11   1   0.0000  0.3590  0.3272  10.50000  0.05    0.52
Q12   1   0.0809 -0.2184  0.6419  11.00000  0.05    0.51
Q13   1   0.0000  0.1677  0.1773  10.50000  0.05    0.51
Q14   1  -0.0602  0.3184  0.0551  11.00000  0.05    0.47
Q15   1   0.0000  0.1206  0.4589  10.50000  0.05    0.47
Q16   1   0.1467 -0.2727  0.4818  11.00000  0.05    0.47
Q17   1   0.0000 -0.0184  0.3825  10.50000  0.05    0.47
Q18   1   0.1838 -0.1217  0.6026  11.00000  0.05    0.47
Q19   1   0.0000  0.3004  0.6452  10.50000  0.05    0.46
Q20   1   0.0000  0.3602 -0.2214  10.50000  0.05    0.45
Q21   1   0.0000  0.1615 -0.2208  10.50000  0.05    0.44
Q22   1   0.1479 -0.2678  0.6198  11.00000  0.05    0.43
Q23   1   0.0792  0.0782  0.2162  11.00000  0.05    0.43
Q24   1   0.2226 -0.1426  0.6819  11.00000  0.05    0.42
Q25   1   0.0740  0.1517  0.0581  11.00000  0.05    0.42
Q26   1   0.0000  0.1174  0.6653  10.50000  0.05    0.42
Q27   1   0.2397 -0.2546  0.4787  11.00000  0.05    0.41
Q28   1   0.1767 -0.3142  0.7349  11.00000  0.05    0.41
Q29   1   0.0777 -0.0736  0.3895  11.00000  0.05    0.40
Q30   1   0.1795 -0.3185  0.3791  11.00000  0.05    0.40
Q31   1   0.2396 -0.2482  0.6203  11.00000  0.05    0.40
Q32   1   0.0000  0.1656 -0.0702  10.50000  0.05    0.39
Q33   1   0.1856 -0.1265  0.4993  11.00000  0.05    0.39
Q34   1   0.2227 -0.1445  0.4239  11.00000  0.05    0.39
Q35   1   0.0983  0.2943  0.5543  11.00000  0.05    0.38
Q36   1   0.0000  0.0501  0.5519  10.50000  0.05    0.38
Q37   1   0.0000  0.3659  0.0018  10.50000  0.05    0.37
Q38   1   0.1059 -0.0023  0.3022  11.00000  0.05    0.37
Q39   1   0.0386  0.2512  0.5552  11.00000  0.05    0.37
Q40   1   0.2403 -0.3198  0.5661  11.00000  0.05    0.36
Q41   1   0.0969 -0.3741  0.5566  11.00000  0.05    0.36
Q42   1   0.1538  0.4462  0.5553  11.00000  0.05    0.36
Q43   1   0.0609  0.0703  0.2748  11.00000  0.05    0.35
Q44   1   0.1169 -0.4055  0.3949  11.00000  0.05    0.35
Q45   1   0.0616 -0.0699  0.3398  11.00000  0.05    0.35
Q46   1   0.1174 -0.4091  0.7187  11.00000  0.05    0.35
Q47   1   0.0625  0.4160  0.4445  11.00000  0.05    0.35
Q48   1   0.0000  0.1426  0.3265  10.50000  0.05    0.34
Q49   1   0.0584  0.4530  0.2933  11.00000  0.05    0.34
Q50   1   0.0561  0.5538  0.3157  11.00000  0.05    0.34
Q51   1   0.0000  0.3829  0.1160  10.50000  0.05    0.34
Q52   1   0.0000  0.4397  0.1137  10.50000  0.05    0.34
Q53   1   0.2628 -0.1232  0.2736  11.00000  0.05    0.33
Q54   1  -0.0404  0.4633  0.0531  11.00000  0.05    0.33
Q55   1   0.2654 -0.1002  0.5562  11.00000  0.05    0.32
Q56   1   0.1155 -0.1750  0.4558  11.00000  0.05    0.32
Q57   1   0.1185  0.1598  0.6378  11.00000  0.05    0.32
Q58   1   0.1183  0.1583  0.4595  11.00000  0.05    0.32
Q59   1   0.1989 -0.0721  0.6570  11.00000  0.05    0.32
Q60   1   0.1644 -0.1465  0.2713  11.00000  0.05    0.32
Q61   1   0.2033 -0.2489  0.5959  11.00000  0.05    0.32
Q62   1   0.1988 -0.0681  0.4381  11.00000  0.05    0.31
Q63   1   0.0412  0.3036  0.1751  11.00000  0.05    0.30
Q64   1   0.0612  0.0400  0.1014  11.00000  0.05    0.30
Q65   1   0.0580  0.1221  0.4606  11.00000  0.05    0.30
Q66   1   0.1960 -0.2393  0.2942  11.00000  0.05    0.30
Q67   1   0.1642 -0.1258  0.8422  11.00000  0.05    0.30
Q68   1   0.2545 -0.2131  0.6509  11.00000  0.05    0.30
Q69   1   0.1165 -0.1802  0.6570  11.00000  0.05    0.29
Q70   1   0.2598 -0.2619  0.2683  11.00000  0.05    0.29
Q71   1   0.0800  0.5198  0.1159  11.00000  0.05    0.29
Q72   1   0.2462 -0.0175  0.5539  11.00000  0.05    0.29
Q73   1   0.2168 -0.3943  0.5561  11.00000  0.05    0.29
Q74   1   0.1900 -0.2703  0.2043  11.00000  0.05    0.28
Q75   1   0.0236  0.2519  0.3271  11.00000  0.05    0.28
Q76   1   0.1950 -0.2401  0.8134  11.00000  0.05    0.28
Q77   1   0.0599  0.0663  0.0639  11.00000  0.05    0.27
Q78   1   0.2636 -0.1255  0.6773  11.00000  0.05    0.27
Q79   1   0.0617  0.1839  0.5526  11.00000  0.05    0.27
Q80   1   0.1619  0.0664  0.5538  11.00000  0.05    0.27
Q81   1  -0.0403  0.3016 -0.0646  11.00000  0.05    0.27
Q82   1  -0.0208  0.1862  0.5530  11.00000  0.05    0.26
Q83   1   0.0620  0.0333  0.0060  11.00000  0.05    0.26
Q84   1   0.2815 -0.2374  0.6004  11.00000  0.05    0.26
Q85   1   0.2629  0.1208  0.3428  11.00000  0.05    0.26
Q86   1   0.2033 -0.2511  0.5151  11.00000  0.05    0.26
Q87   1   0.1606 -0.3234  0.7901  11.00000  0.05    0.26
Q88   1   0.0177  0.2340 -0.2384  11.00000  0.05    0.26
Q89   1   0.2738 -0.1036  0.6992  11.00000  0.05    0.26
Q90   1   0.0470  0.5021  0.1705  11.00000  0.05    0.26
Q91   1   0.2833 -0.2422  0.5052  11.00000  0.05    0.25
Q92   1   0.0809  0.2555  0.3472  11.00000  0.05    0.25
Q93   1   0.0537  0.5237  0.1678  11.00000  0.05    0.25
Q94   1   0.1583 -0.5007  0.7322  11.00000  0.05    0.25
Q95   1   0.1953 -0.0294  0.5529  11.00000  0.05    0.25
Q96   1   0.1902  0.2655  0.4038  11.00000  0.05    0.25
Q97   1   0.0822  0.3651  0.4808  11.00000  0.05    0.24
Q98   1   0.2972 -0.0855  0.2618  11.00000  0.05    0.24
Q99   1   0.2174  0.0475  0.4640  11.00000  0.05    0.24
;
_shelx_res_checksum                78775
_shelx_hkl_file
;
   0  -2   0 1621.04  121.59
   0  -4   0  275.67   31.40
   0  -6   0  590.34   60.39
   0 -10   0    0.50    5.20
  -1   1   0   53.09    7.70
  -1  -1   0   44.90    8.20
   1  -1   0   34.90    6.30
   1   1   0   39.30    7.70
   1  -3   0   19.20    8.40
  -1  -3   0   25.20    9.20
   1  -5   0   30.40   13.50
  -1  -5   0   31.10   12.70
  -1  -5   0   27.20   11.10
  -1  -7   0    0.40    8.00
  -1  -7   0    1.90   10.40
   1  -7   0   16.10   13.40
   1  -9   0   -7.20    7.20
  -1  -9   0    1.00    6.00
  -1  -9   0   14.90   17.00
  -1 -11   0   -3.30    4.60
   1 -11   0    2.90   11.60
  -2  -2   0 1014.90   81.39
   2  -2   0 1055.29   79.59
   2  -6   0   56.69   16.80
  -2  -6   0   87.39   25.30
  -2  -6   0  100.69   27.00
  -2  -8   0 1063.39  106.69
  -2  -8   0 1065.19  104.59
   2  -8   0 1032.90  160.48
   2  -8   0 1104.09  105.69
  -2 -10   0   -4.90    8.10
  -2 -10   0   -2.10    7.30
   2 -10   0    7.60   11.40
   3   1   0   44.50    8.40
  -3  -1   0   68.09   12.20
   3  -1   0   56.79    6.00
  -3  -5   0 1564.14  124.59
  -3  -5   0 1339.07  122.69
   3  -5   0 1573.74  121.49
   3  -5   0 1469.75  121.39
  -3  -7   0  772.62   76.09
  -3  -7   0  639.74   74.09
   3  -7   0  757.42   74.89
   3  -7   0  711.03   71.99
  -3  -9   0   -7.10    3.00
   3  -9   0   -0.30   10.20
  -3  -9   0    6.10   11.60
   3  -9   0   -4.00    6.50
  -3 -11   0    4.10    9.70
   3 -11   0    2.80   13.20
  -4  -2   0  227.48   25.50
   4  -2   0  260.77   22.90
  -4  -4   0 3347.67  258.27
  -4  -4   0 3415.46  258.07
   4  -4   0 3539.15  254.67
   4  -6   0  331.47   41.80
  -4  -6   0  398.36   60.79
   4  -6   0  359.16   41.50
  -4  -6   0  367.46   44.30
   4  -8   0  439.66   52.99
  -4  -8   0  388.76   63.39
  -4  -8   0  325.87   60.59
   4  -8   0  455.35   68.89
  -4 -10   0   -1.70    9.60
   4 -10   0   14.10   14.50
  -4 -10   0   -6.10    8.40
  -5  -1   0   20.60    6.60
   5   1   0   28.10    7.10
   5  -3   0  801.42   63.89
   5  -3   0  736.83   63.59
  -5  -3   0  859.41   70.19
   5  -5   0   -3.10    3.00
  -5  -5   0   -1.50    5.90
   5  -5   0   -5.10    2.70
  -5  -5   0    1.50    6.90
   5  -7   0  163.18   32.70
  -5  -7   0  155.18   33.50
  -5  -7   0  210.38   42.00
   5  -7   0  329.17   52.39
  -5  -9   0   15.20   16.50
   5  -9   0   -5.20    5.00
  -5  -9   0   16.20   17.00
   5 -11   0    0.30    9.50
  -5 -11   0   31.40   23.70
   6  -6   0  118.69   24.70
  -6  -6   0  156.58   28.60
   6  -6   0  137.99   29.60
  -6  -6   0  207.38   38.70
   6  -8   0 4183.18  345.17
  -6  -8   0 5038.50  355.26
   6  -8   0 4604.04  344.27
  -6  -8   0 4281.07  352.46
   6 -10   0   33.20   19.00
  -6 -10   0   63.49   27.30
  -6 -10   0    2.20   12.80
  -7  -1   0    9.80    5.20
  -7  -3   0  939.81   83.29
   7  -3   0  967.20   76.79
   7  -3   0 1045.00   76.89
   7  -5   0    1.00    5.10
  -7  -5   0   -4.20    4.60
  -7  -5   0    0.10    6.90
   7  -5   0    2.30    5.50
  -7  -7   0   24.40   17.70
   7  -7   0   16.40   11.50
   7  -7   0   22.30   14.10
  -7  -7   0   10.60   11.20
   7  -9   0   60.09   22.50
   7  -9   0   51.39   22.00
  -7  -9   0   87.19   28.30
  -7  -9   0   20.00   18.60
   7 -11   0   -5.20    8.20
  -7 -11   0   -4.20    8.70
  -8  -4   0 4816.12  313.17
  -8  -4   0 3443.86  300.67
  -8  -6   0  228.08   45.10
   8  -6   0  287.37   43.60
   8  -6   0  236.78   38.60
  -8  -6   0  234.78   41.30
  -8  -8   0  941.31  102.89
  -8  -8   0 1093.89  105.29
   8  -8   0 1076.19   97.89
   8  -8   0  913.01   92.59
  -8 -10   0    1.40   13.00
   8 -10   0    3.00    9.90
  -8 -10   0  -10.30    7.50
   9  -3   0  202.18   20.40
  -9  -3   0  158.18   26.70
   9  -3   0  237.68   20.80
  -9  -5   0 5565.84  419.66
  -9  -7   0    4.10   12.90
  -9  -7   0   16.60   14.70
   9  -7   0    5.20    7.80
   9  -7   0    3.10    8.10
  -9  -9   0   99.39   31.50
   9  -9   0  179.38   37.60
  -9  -9   0  121.29   37.50
   9  -9   0  178.28   40.80
  -9 -11   0   51.69   31.90
   9 -11   0   53.69   25.00
 -10   0   0  924.71   69.89
 -10  -2   0  345.57   35.70
 -10  -4   0 1995.00  155.18
 -10  -4   0 1700.73  152.78
  10  -4   0 1903.01  144.59
  10  -4   0 2037.80  144.39
 -10  -6   0  112.39   31.70
  10  -6   0  113.69   25.00
 -10  -6   0   63.59   18.50
  10  -6   0   78.29   18.30
  10  -8   0  691.13   69.59
  10  -8   0  617.44   70.29
 -10  -8   0  809.12   82.39
 -10  -8   0  620.54   77.49
 -10 -10   0   -4.70   11.00
 -10 -10   0   10.10   15.30
  10 -10   0   17.70   15.20
 -11  -1   0 1881.51  141.49
 -11  -3   0   44.70   14.80
  11  -3   0   80.89   11.90
  11  -3   0   64.09   11.10
 -11  -5   0 1860.81  148.19
  11  -5   0 1596.04  125.79
  11  -5   0 1477.75  123.49
  11  -7   0   31.80   14.10
 -11  -7   0   10.10   21.80
 -11  -7   0   13.60   16.60
  11  -7   0    6.40    8.50
 -11  -9   0  140.49   40.20
  11  -9   0  104.39   31.00
  11  -9   0  119.09   31.80
 -11  -9   0  155.18   41.80
  11 -11   0   10.10   13.20
 -11 -11   0   -0.60   11.20
 -12  -2   0 1009.80   84.19
 -12  -6   0  224.18   44.70
  12  -6   0  254.17   37.90
 -12  -6   0  235.28   42.20
  12  -6   0  218.68   28.60
 -12  -8   0 1366.06  130.39
  12  -8   0 1109.99  101.89
  12  -8   0 1085.69   99.89
 -12  -8   0 1029.00  111.79
 -12 -10   0   28.20   22.10
 -12 -10   0    1.40   12.90
  12 -10   0   33.00   19.40
 -13  -1   0  422.96   39.30
 -13  -3   0  153.48   30.40
 -13  -5   0  399.26   48.30
  13  -5   0  401.26   37.80
  13  -5   0  389.86   38.20
 -13  -5   0  363.36   46.60
 -13  -7   0    0.20   10.80
 -13  -7   0   20.70   16.10
  13  -7   0   11.30   10.30
  13  -7   0   13.20   11.40
 -13  -9   0  -13.70    5.60
  13  -9   0   -2.80    5.30
  13  -9   0   -4.70    5.70
 -13  -9   0    4.40   12.50
 -13 -11   0   18.10   25.30
  13 -11   0   10.50   15.60
 -14  -2   0  281.47   32.10
 -14  -4   0 4599.54  370.66
 -14  -4   0 5401.86  374.56
 -14  -6   0   39.80   19.20
  14  -6   0   65.09   17.10
  14  -6   0  101.99   21.60
 -14  -6   0   46.50   19.70
 -14  -8   0  542.25   66.29
  14  -8   0  476.35   53.49
 -14  -8   0  493.55   79.79
  14  -8   0  457.15   51.79
  14 -10   0   15.50   15.40
 -14 -10   0    0.70   11.50
 -14 -10   0   56.19   42.40
 -15  -1   0 1386.46  107.69
 -15  -1   0 1358.26  107.29
 -15  -5   0   14.70   14.20
  15  -5   0    9.00    6.70
 -15  -5   0   -7.40    5.50
  15  -5   0    4.90    6.20
  15  -7   0  983.80   81.99
  15  -7   0  847.92   81.09
 -15  -7   0  943.21   97.09
 -15  -7   0  912.91   94.89
 -15  -9   0   50.79   30.90
 -15  -9   0   88.29   29.30
  15  -9   0   91.79   38.30
  15  -9   0   79.59   22.80
 -16   0   0 1891.61  140.59
 -16  -2   0  304.97   36.00
 -16  -2   0  370.56   37.70
 -16  -4   0  460.65   69.29
 -16  -4   0  379.16   47.00
  16  -6   0   46.60   14.20
  16  -6   0   53.19   13.80
 -16  -6   0   59.79   18.40
 -16  -6   0   68.39   22.40
 -16  -8   0   -9.90   10.60
  16  -8   0    9.20   10.70
  16  -8   0   34.60   15.30
 -16  -8   0   15.30   17.90
 -16 -10   0   11.30   18.60
 -16 -10   0   11.00   17.30
  16 -10   0   -4.80    5.30
 -17   1   0  669.83   50.69
 -17  -1   0  621.74   57.59
 -17   1   0  688.63   50.79
 -17  -1   0  648.94   57.89
 -17  -3   0 3389.66  264.27
 -17  -3   0 3582.64  265.17
 -17  -5   0    1.80   11.40
 -17  -5   0    0.80    8.20
  17  -5   0    0.80    4.10
  17  -5   0   -1.10    3.30
  17  -7   0  605.14   58.09
 -17  -7   0  734.73   84.29
 -17  -7   0  599.24   74.79
  17  -7   0  627.44   59.49
 -17  -9   0   13.50   18.30
 -17  -9   0   28.90   22.30
  17  -9   0   44.00   18.20
 -18   0   0 1275.57  106.69
 -18   0   0 1554.74  108.79
 -18  -2   0  982.00   89.89
 -18  -2   0 1170.38   92.69
 -18  -4   0 3569.14  252.17
 -18  -4   0 2685.13  236.28
 -18  -6   0  140.59   36.30
  18  -6   0  112.29   20.10
  18  -6   0   93.09   17.90
 -18  -6   0   95.09   31.40
 -18  -8   0 1575.24  147.39
  18  -8   0 1120.19  103.29
  18  -8   0 1155.78  102.39
 -18  -8   0 1323.37  126.89
 -18 -10   0   43.70   34.30
 -18 -10   0   69.59   29.60
  18 -10   0   46.10   19.30
 -19   1   0   47.50    8.70
 -19  -1   0   32.50   10.60
 -19   1   0   16.90    5.80
 -19  -1   0   12.60    8.50
 -19  -3   0  407.06   45.00
 -19  -3   0  346.57   42.50
 -19  -5   0   56.69   19.70
 -19  -7   0   -0.90   10.70
 -19  -7   0   13.50   15.10
  19  -7   0   20.50   10.20
  19  -7   0    2.60    7.40
  19  -9   0   21.50   13.80
 -19  -9   0   34.90   25.50
 -19  -9   0   -4.40    9.50
 -20   0   0  100.19   17.60
 -20   0   0   64.19   13.90
 -20  -2   0 1202.08  103.29
 -20  -2   0 1262.67  103.89
 -20  -4   0  756.02   76.19
 -20  -4   0  769.02   77.29
  20  -6   0   57.89   12.10
  20  -6   0   43.00   11.20
 -20  -6   0   10.30   14.70
 -20  -6   0   53.69   22.50
 -20  -8   0  407.86   73.39
  20  -8   0  521.25   52.39
  20  -8   0  520.95   50.89
 -20  -8   0  595.04   73.09
  20 -10   0   46.60   20.20
 -20 -10   0   11.50   22.90
 -20 -10   0   16.70   23.90
 -21  -1   0 2124.79  172.48
 -21  -1   0 2406.66  173.78
 -21  -3   0   99.29   22.40
 -21  -3   0  136.19   31.00
 -21  -5   0 1594.24  137.89
 -21  -5   0 1489.05  137.19
 -21  -7   0   30.40   27.80
 -21  -7   0   44.70   25.70
  21  -7   0   36.30   10.90
  21  -7   0   34.20   11.30
 -21  -9   0   84.99   32.00
  21  -9   0  133.49   27.50
 -21  -9   0  234.18   69.09
 -22   0   0   25.40   10.20
 -22  -2   0   11.90    7.80
 -22  -2   0   -0.60    5.00
 -22  -4   0  153.98   38.60
 -22  -4   0  238.08   43.30
 -22  -6   0  129.89   30.50
 -22  -6   0  134.69   30.90
  22  -8   0  151.68   26.30
 -22  -8   0  167.08   47.50
  22  -8   0  154.38   26.70
 -22  -8   0  112.19   35.20
 -22 -10   0    8.60   23.30
  22 -10   0   12.10    9.90
 -22 -10   0    0.50   13.70
 -23   1   0 1930.81  143.89
 -23  -1   0 2027.70  153.78
 -23   1   0 2018.00  144.29
 -23  -1   0 1853.81  151.98
 -23  -3   0   47.10   16.80
 -23  -3   0   11.60   10.30
 -23  -5   0 1629.44  144.09
 -23  -5   0 1565.44  141.79
 -23  -7   0   28.20   20.00
 -23  -7   0   22.10   19.50
  23  -9   0   87.99   21.60
 -23  -9   0  147.09   43.20
 -23  -9   0  110.99   38.30
 -24  -2   0 1410.76  113.19
 -24  -2   0 1244.58  111.69
 -24  -4   0 1809.62  151.98
 -24  -4   0 1739.73  152.48
 -24  -6   0  108.79   31.20
 -24  -6   0  122.29   30.30
 -24  -8   0  214.98   53.99
 -24  -8   0  322.27   75.59
 -24 -10   0    4.70   15.60
  24 -10   0   13.60   10.50
 -24 -10   0   10.00   18.30
 -25   1   0   53.29   11.40
 -25  -1   0   23.70   12.70
 -25  -1   0    3.40    8.20
 -25   1   0   10.20    6.90
 -25  -3   0  195.68   38.90
 -25  -3   0  223.08   43.10
 -25  -5   0   15.60   13.80
 -25  -5   0   10.10   14.40
 -25  -7   0    2.50   22.30
 -25  -7   0    4.80   14.00
 -25  -9   0   -7.50    4.80
 -25  -9   0  -10.00    7.30
 -26  -2   0 1570.14  126.59
 -26  -2   0 1413.16  123.99
 -26  -4   0  954.80   94.29
 -26  -4   0  907.21   91.49
 -26  -6   0    9.70   12.40
 -26  -6   0    4.60   10.50
 -26  -8   0   17.20   16.30
 -26  -8   0   32.30   25.90
 -27   1   0  346.97   30.10
 -27  -1   0  323.97   36.50
 -27  -1   0  249.48   35.00
 -27   1   0  305.87   29.10
 -27  -3   0  809.82   79.19
 -27  -3   0  767.52   78.49
 -27  -5   0   55.59   31.50
 -27  -5   0   33.80   26.70
 -27  -7   0  137.29   40.50
 -27  -7   0  105.59   33.80
 -27  -9   0   18.10   20.20
 -27  -9   0    4.00   16.60
 -28   0   0  325.27   31.90
 -28   0   0  218.18   28.90
 -28  -2   0  159.48   31.30
 -28  -2   0  152.78   29.20
 -28  -4   0   13.90   12.90
 -28  -4   0   11.70   15.00
 -28  -6   0   11.40   14.80
 -28  -6   0    7.80   22.40
 -28  -8   0  -24.90    9.80
 -28  -8   0    0.90    9.30
 -29  -1   0  147.19   27.70
 -29   1   0  133.19   17.00
 -29  -1   0  135.59   28.20
 -29   1   0  143.89   17.50
 -29  -3   0 1443.36  127.39
 -29  -3   0 1392.76  125.09
 -29  -5   0    1.90   10.50
 -29  -5   0   25.60   20.20
 -29  -7   0  242.38   54.89
 -29  -7   0  304.57   62.39
 -29  -9   0   -3.40   13.80
 -30   0   0  152.48   26.60
 -30   0   0  116.49   22.80
 -30  -2   0   56.49   19.80
 -30  -2   0   68.69   20.60
 -30  -4   0  198.88   42.30
 -30  -4   0  180.68   37.40
 -30  -6   0   84.09   30.90
 -30  -6   0  108.89   33.80
 -30  -8   0  108.09   36.00
 -31   1   0   94.59   17.20
 -31  -1   0   94.29   23.10
 -31   1   0   74.89   15.70
 -31  -1   0  103.89   24.20
 -31  -3   0    5.70   11.10
 -31  -5   0   29.00   19.10
 -31  -5   0   41.70   24.30
 -31  -7   0  -10.00   13.80
 -31  -7   0    8.00   16.20
 -31  -9   0    5.10   24.00
 -31  -9   0   -2.60   13.70
 -32   0   0  282.17   32.60
 -32   0   0  284.77   32.80
 -32  -2   0  119.29   29.80
 -32  -2   0  121.59   29.40
 -32  -4   0   31.10   17.40
 -32  -4   0   26.60   20.10
 -32  -6   0  107.69   29.80
 -32  -6   0  201.68   51.09
 -32  -8   0  105.59   37.30
 -32  -8   0  139.39   45.30
 -33   1   0  141.79   22.30
 -33  -1   0  140.59   30.40
 -33  -1   0  169.08   34.30
 -33   1   0  136.49   17.80
 -33  -3   0   22.70   14.80
 -33  -3   0   13.00   12.10
 -33  -5   0  123.99   38.00
 -33  -5   0   70.59   25.70
 -33  -7   0   13.00   16.40
 -33  -7   0   -9.40    7.50
 -34   0   0   -1.70    5.50
 -34   0   0    2.90    6.10
 -34  -2   0   -7.90    3.20
 -34  -2   0   -3.60    5.00
 -34  -4   0   26.80   17.40
 -34  -4   0   53.49   22.20
 -34  -6   0  -10.90    6.50
 -34  -6   0   13.80   18.70
 -34  -8   0   11.60   20.70
 -34  -8   0   45.10   48.50
 -35   1   0  310.07   31.20
 -35   1   0  335.07   32.10
 -35  -1   0  306.67   39.70
 -35  -3   0   57.99   22.80
 -35  -3   0   73.99   26.60
 -35  -5   0  393.06   70.59
 -35  -7   0   22.50   21.00
 -35  -7   0   13.60   17.00
 -36   0   0  263.37   32.50
 -36   0   0  245.48   32.10
 -36  -2   0  220.28   43.60
 -36  -4   0  200.68   47.00
 -36  -6   0  144.19   42.70
 -36  -6   0   85.39   31.60
 -36  -8   0   55.49   27.60
 -37  -1   0    8.90   11.40
 -37   1   0    6.90    7.30
 -37   1   0    3.90    6.20
 -37  -3   0   29.40   21.20
 -37  -5   0   14.50   19.20
 -37  -5   0   -2.10   10.40
 -37  -7   0   -2.10    6.90
 -38   0   0  917.51   80.89
 -38   0   0  892.01   79.69
 -38  -2   0  722.63   75.69
 -38  -4   0  207.38   47.70
 -38  -4   0  118.09   34.80
 -38  -6   0   45.20   27.60
 -39   1   0   14.70    8.90
 -39  -1   0   -2.80    8.00
 -39   1   0   10.40    6.90
 -39  -3   0   -3.30    5.70
 -39  -3   0  -14.40    4.60
 -39  -5   0   25.60   19.60
 -39  -7   0   -0.80   12.40
 -40   0   0   -0.50    7.70
 -40   0   0   13.70   10.00
 -40  -2   0    2.60   11.20
 -40  -4   0    7.80   12.90
 -40  -6   0   -1.00   13.70
 -41   1   0    0.80    5.40
 -41  -1   0   19.80   11.90
 -41  -1   0    8.90    8.20
 -41  -3   0  219.78   49.70
 -41  -5   0   23.70   21.60
 -42   0   0   94.29   23.60
 -42   0   0   92.39   21.80
 -42  -2   0   55.49   19.80
 -42  -4   0   20.20   18.60
 -42  -6   0   -2.70   12.20
 -43  -1   0    3.70   11.20
 -43  -3   0   11.70   16.60
 -43  -5   0   -1.00    7.90
 -44   0   0   88.89   24.00
 -44  -2   0   17.20   15.40
 -44  -4   0   -5.90    4.10
 -45  -1   0   -2.60    5.20
 -45  -3   0    4.20   11.50
 -46   0   0   38.20   15.90
 -46  -2   0   -1.40    7.30
 -46  -4   0   27.60   22.30
 -47  -1   0    0.20    7.70
 -47  -3   0   10.90   18.60
 -48   0   0    3.20    6.00
 -48  -2   0   -5.00    8.80
 -49  -1   0    7.30   10.80
 -50   0   0   91.99   22.00
 -50  -2   0   33.40   20.10
   0   0  -1   -0.40    0.90
   0   0   1   -1.00    0.50
   0  -2   1 1158.98   83.59
   0   2  -1  917.01   81.89
   0   2   1 1115.79   82.79
   0  -4  -1  427.86   46.00
   0  -4   1  517.25   49.50
   0   4  -1  522.95   49.80
   0  -6  -1   91.99   27.20
   0  -6  -1  101.89   25.70
   0  -6   1   82.09   25.00
   0  -8   1   -1.20   11.40
   0  -8   1    3.10    8.00
   0  -8  -1   15.90   16.70
   0  -8  -1    8.80   11.50
   0 -10  -1   -1.10    3.20
   0 -10   1   -0.40    3.70
   1  -5  -1 1224.38  106.89
  -1  -5   1 1318.67  108.49
  -1   5  -1 1277.97  106.89
  -1  -5  -1 1282.77  108.59
   1  -5   1 1258.47  106.49
   1   5  -1 1308.87  108.49
  -1  -5  -1 1089.99  103.59
  -1  -7   1  591.54   63.39
   1  -7  -1  567.24   61.49
  -1  -7  -1  586.74   62.89
   1  -7   1  470.75   58.89
  -1  -7  -1  440.06   56.89
  -1  -9   1   40.90   20.90
  -1  -9   1  100.79   32.80
   1  -9  -1   54.19   23.60
  -1  -9  -1   97.09   25.90
  -1  -9  -1   65.99   26.40
   1  -9   1   46.80   20.50
   1 -11  -1   89.79   38.40
  -1 -11   1   24.90   20.80
   1 -11   1  120.89   40.20
  -1 -11  -1   46.20   26.80
  -2   0   1    0.40    1.20
   2   0  -1    3.40    1.90
   2   0   1    0.00    1.10
  -2   0  -1    0.90    1.50
  -2  -2   1 1407.86  111.79
   2   2   1 1506.15  112.09
  -2   2  -1 1529.75  110.69
   2  -2   1 1403.46  110.19
  -2   2   1 1505.25  110.19
   2   2  -1 1313.27  111.29
  -2  -2  -1 1582.14  112.39
  -2  -4   1  925.71   78.59
  -2   4  -1  885.51   76.09
  -2  -4  -1  911.21   76.89
   2   4  -1  778.12   76.39
   2  -4   1  871.21   75.79
  -2  -6   1  370.46   46.90
   2  -6  -1  412.26   60.79
  -2  -6  -1  327.47   54.49
   2  -6   1  371.56   46.00
  -2  -6  -1  417.06   61.39
  -2  -8   1   25.00   19.70
  -2  -8   1   27.80   19.00
   2  -8  -1   50.39   20.60
   2  -8   1   71.29   25.60
  -2  -8  -1   25.30   19.80
  -2  -8  -1   60.69   23.80
  -2 -10   1   -6.20    9.90
   2 -10  -1    2.80   11.80
  -2 -10   1   12.60   15.30
  -2 -10  -1   -7.10    7.20
  -2 -10  -1    2.80   11.20
   2 -10   1   -2.80    8.30
  -3   1  -1  131.89   13.80
  -3  -1   1  205.68   21.60
   3   1   1  124.79   14.80
  -3  -1  -1  131.39   15.00
  -3   1   1  149.49   14.10
   3   1  -1  129.29   15.10
   3  -1   1  127.59   13.80
   3  -3  -1   -0.60    3.20
   3   3   1    6.80    9.40
  -3  -3   1    3.50    5.10
  -3   3  -1    7.50    5.90
  -3  -3  -1    4.30    5.40
   3   3  -1   23.70   11.20
  -3   3   1    2.00    4.00
   3  -3   1    1.80    4.20
   3  -5  -1  137.29   30.10
  -3  -5   1  164.18   33.90
  -3   5  -1   90.79   22.40
   3  -5   1  194.18   34.20
   3   5  -1  168.18   35.10
  -3  -5  -1  142.99   26.90
  -3  -5  -1  115.19   28.10
   3  -7  -1  119.99   27.20
  -3  -7   1  249.48   49.90
   3  -7  -1  147.59   34.40
   3  -7   1  169.68   37.00
  -3  -7  -1  267.87   48.50
   3  -7   1  167.08   37.80
  -3  -7  -1  179.48   42.30
   3  -9  -1   16.00   16.10
   3  -9  -1   47.40   21.60
  -3  -9   1   19.60   19.00
  -3  -9   1   15.20   15.00
   3  -9   1    4.50   12.50
  -3  -9  -1   19.90   16.10
  -3  -9  -1   22.20   18.90
   3  -9   1   22.60   18.10
   3 -11  -1    6.70   12.80
  -3 -11   1    2.60   17.10
   3 -11   1   -9.00    7.40
  -3 -11  -1   -0.40   11.50
   4   0   1   -0.20    1.20
  -4   0  -1    1.20    2.10
  -4   0   1    0.30    1.80
   4   2   1  915.81   75.89
  -4  -2   1  980.50   76.79
  -4   2  -1  914.71   72.79
   4  -2  -1 1009.10   73.39
  -4   2   1  934.11   72.79
   4  -2   1  917.71   72.99
  -4  -2  -1  941.61   75.99
  -4   4  -1 1325.97  114.69
   4  -4  -1 1496.85  115.19
  -4  -4  -1 1453.15  120.39
   4   4  -1 1442.86  119.79
   4  -4   1 1536.95  116.19
   4  -6  -1  576.94   60.29
   4  -6  -1  486.45   55.79
  -4  -6   1  554.94   62.69
  -4  -6  -1  559.14   62.99
  -4  -6  -1  580.24   60.99
   4  -6   1  622.84   60.49
  -4  -8   1   56.89   22.30
   4  -8  -1   73.59   23.50
  -4  -8   1   20.20   16.70
   4  -8  -1   63.99   22.60
   4  -8   1   49.00   20.00
  -4  -8  -1   63.79   23.50
  -4  -8  -1   30.00   18.60
   4  -8   1   78.89   24.60
   4 -10  -1    5.20   13.10
  -4 -10   1   -1.00    9.30
  -4 -10   1   13.90   15.80
  -4 -10  -1   -0.40   11.90
  -4 -10  -1    5.20   14.10
   4 -10   1   -1.70    7.70
  -5   1  -1  622.04   47.90
   5   1   1  591.74   50.29
   5  -1  -1  592.14   48.00
  -5  -1  -1  605.64   50.39
   5  -1   1  582.94   47.80
   5   1  -1  772.22   54.79
  -5   1   1  626.34   47.90
   5   3   1  656.63   60.79
   5  -3  -1  678.33   56.79
  -5   3  -1  713.63   57.19
  -5  -3  -1  692.03   60.69
  -5   3   1  658.33   56.49
   5   3  -1  690.33   61.39
   5  -3   1  674.83   57.09
   5  -5  -1  664.33   60.09
   5  -5  -1  638.44   61.29
  -5   5  -1  580.04   59.59
  -5  -5   1  685.33   66.69
   5   5  -1  538.95   62.49
  -5  -5  -1  588.24   63.99
  -5  -5  -1  705.53   65.09
   5  -5   1  689.23   61.49
  -5  -7   1  999.90   97.99
   5  -7  -1 1085.79   92.99
   5  -7  -1  880.01   90.79
  -5  -7  -1  957.90   94.19
   5  -7   1 1016.80   93.19
   5  -7   1  947.21   90.89
  -5  -9   1  423.56   72.59
   5  -9  -1  285.77   56.19
   5  -9  -1  305.97   53.09
  -5  -9   1  347.57   65.29
   5  -9   1  267.17   52.09
  -5  -9  -1  371.76   68.29
  -5  -9  -1  361.06   68.09
   5  -9   1  356.46   63.59
  -5 -11   1   89.19   34.10
   5 -11  -1  229.38   54.19
  -5 -11  -1  257.87   59.89
   5 -11   1  216.88   54.99
  -6   0  -1    2.70    2.40
   6   0   1    1.00    2.10
  -6   0   1    0.90    2.30
   6   0  -1    0.10    2.00
   6  -2  -1  354.96   29.30
  -6  -2   1  306.47   32.90
  -6   2  -1  291.87   28.20
   6   2   1  388.56   34.30
  -6   2   1  321.07   28.60
  -6  -2  -1  351.06   33.40
   6  -2   1  333.97   29.00
   6   2  -1  304.57   32.70
  -6  -4   1  385.46   43.30
  -6   4  -1  348.87   37.70
   6  -4  -1  374.76   37.50
  -6  -4  -1  364.06   41.50
  -6  -4  -1  380.96   43.80
   6  -4   1  378.66   38.00
   6   4  -1  385.56   43.50
   6  -6  -1   16.00   10.30
  -6  -6   1   58.89   22.30
   6  -6  -1   45.40   18.50
  -6  -6  -1   58.59   22.10
   6  -6   1   43.00   17.90
  -6  -6  -1   26.10   13.90
   6  -8  -1    0.80   10.00
  -6  -8   1    2.90   13.40
   6  -8  -1   14.00   15.00
  -6  -8   1   26.30   16.10
  -6  -8  -1    2.30   11.30
   6  -8   1   -3.30    8.20
   6  -8   1   -8.30    5.90
  -6  -8  -1    1.10   12.10
  -6 -10   1   12.30   15.60
   6 -10  -1   -6.20    7.80
  -6 -10   1   12.60   16.30
  -6 -10  -1   33.20   24.20
  -6 -10  -1   28.10   20.30
   6 -10   1   38.10   23.30
   7   1   1  187.48   21.10
   7  -1  -1  219.48   19.20
  -7  -1   1  212.08   22.00
  -7   1  -1  204.78   18.60
  -7   1   1  209.68   18.70
  -7  -1  -1  212.78   21.90
   7   1  -1  222.68   22.40
   7  -1   1  195.88   18.60
   7  -3  -1  459.35   38.40
  -7  -3   1  401.26   43.20
  -7   3  -1  426.96   37.80
   7  -3   1  391.76   37.60
   7   3  -1  377.66   42.30
  -7  -3  -1  539.55   49.00
  -7   3   1  424.36   37.80
   7  -5  -1  902.01   76.59
  -7  -5   1  927.31   84.89
   7  -5  -1  824.02   76.79
  -7   5  -1  784.32   75.59
  -7  -5  -1  954.60   85.49
   7   5  -1  785.72   81.99
  -7  -5  -1 1055.39   85.59
   7  -5   1  842.92   76.39
   7  -7  -1 1394.26  124.59
   7  -7  -1 1366.36  125.29
  -7  -7   1 1516.55  134.59
   7  -7   1 1504.85  127.29
  -7  -7  -1 1750.02  147.09
  -7  -7  -1 1437.26  130.69
   7  -7   1 1428.46  124.69
   7  -9  -1  511.45   77.09
   7  -9  -1  464.95   74.99
  -7  -9   1  511.45   65.69
  -7  -9   1  531.95   85.89
  -7  -9  -1  539.85   86.49
  -7  -9  -1  359.06   62.89
   7  -9   1  471.55   59.09
   7  -9   1  427.36   55.29
  -7 -11   1  355.76   72.19
   7 -11  -1  222.58   49.40
  -7 -11  -1  272.97   62.89
   7 -11   1  228.68   51.19
  -8   0  -1    2.60    3.00
   8   0   1    3.30    3.20
  -8   0   1   -0.50    2.60
   8   0  -1   -0.50    2.50
   8  -2  -1  363.36   30.50
  -8  -2   1  325.47   35.40
   8   2   1  448.36   41.30
  -8   2  -1  345.37   29.70
   8   2  -1  337.67   35.30
   8  -2   1  358.36   30.20
  -8  -2  -1  355.46   35.50
  -8   2   1  339.27   29.70
  -8  -4   1  565.64   58.09
   8  -4  -1  539.35   49.40
  -8   4  -1  533.35   50.09
  -8  -4  -1  548.85   58.19
  -8  -4  -1  581.84   56.69
   8  -4   1  559.44   50.19
   8  -6  -1  191.08   34.60
   8  -6  -1  210.38   37.30
  -8  -6   1  325.47   67.19
   8  -6   1  182.08   31.80
  -8  -6  -1  226.88   44.70
  -8  -6  -1  127.09   31.90
   8  -8  -1   81.59   21.80
  -8  -8   1   62.09   22.60
  -8  -8   1   64.69   24.20
   8  -8  -1   85.79   24.10
  -8  -8  -1   26.90   20.30
   8  -8   1   65.29   22.30
  -8  -8  -1   30.30   20.60
   8  -8   1   77.09   25.30
   8 -10  -1   -1.50    8.80
  -8 -10   1   24.80   20.20
  -8 -10   1   -7.50   11.50
  -8 -10  -1   -3.80   12.40
   8 -10   1   15.10   16.30
  -8 -10  -1    8.30   17.10
  -9  -1   1  940.81   75.79
   9  -1  -1  984.20   71.59
   9   1   1  883.11   75.19
  -9   1  -1  960.50   71.09
  -9  -1  -1  951.10   75.59
  -9   1   1  973.10   71.29
  -9  -3   1  168.08   27.50
   9  -3  -1   64.29   13.30
  -9   3  -1  114.19   16.10
  -9   3   1   59.89   12.30
   9  -3   1  107.99   16.50
   9   3  -1  106.49   24.40
  -9  -3  -1   63.39   15.70
  -9  -5   1   86.09   33.10
   9  -5  -1   73.09   19.40
   9  -5  -1   58.99   16.80
  -9  -5  -1   42.30   20.10
   9  -5   1   53.09   16.80
  -9  -5  -1   82.29   23.30
   9   5  -1   63.19   20.40
  -9  -7   1   16.50   16.50
   9  -7  -1   18.30   14.40
   9  -7  -1   43.30   17.20
  -9  -7  -1   27.00   18.90
   9  -7   1   64.49   20.40
  -9  -7  -1   69.39   26.50
   9  -7   1   55.79   20.60
  -9  -9   1   -7.20   10.50
  -9  -9   1    0.10   12.40
   9  -9  -1   10.90   13.10
   9  -9  -1    4.30   10.00
   9  -9   1    8.20   13.60
  -9  -9  -1    0.60   14.20
   9  -9   1   12.40   12.30
  -9  -9  -1   12.20   18.90
   9 -11  -1    0.60   11.10
  -9 -11   1    6.20   18.00
  -9 -11  -1    4.10   19.30
   9 -11   1    9.60   13.30
  10   0   1    4.50    4.50
 -10   0   1    0.20    2.90
  10   0  -1    5.30    4.40
 -10   0  -1   14.70    5.10
 -10  -2   1 1590.04  122.09
 -10   2  -1 1542.95  112.89
  10  -2  -1 1459.95  113.39
  10   2   1 1440.46  120.69
 -10   2   1 1483.65  112.79
  10   2  -1 1535.95  121.49
  10  -2   1 1561.34  113.29
 -10  -2  -1 1876.01  126.99
 -10   4  -1 1903.11  146.39
 -10  -4   1 2006.80  157.78
  10  -4  -1 2063.29  146.59
  10  -4   1 1908.41  146.29
 -10  -4  -1 1765.02  153.78
  10  -6  -1  567.64   54.89
 -10  -6   1  499.95   62.79
  10  -6  -1  506.55   54.09
  10  -6   1  535.35   54.59
 -10  -6  -1  662.43   74.89
 -10  -6  -1  519.05   61.19
  10  -8  -1  110.49   29.80
 -10  -8   1   38.40   23.10
 -10  -8   1   73.09   25.60
  10  -8  -1   79.99   25.50
  10  -8   1  100.69   27.50
  10  -8   1   89.99   26.20
 -10  -8  -1  108.49   35.30
 -10  -8  -1   67.39   27.50
 -10 -10   1   -4.90   10.30
 -10 -10   1   12.10   16.90
  10 -10  -1   13.70   15.40
  10 -10   1   -8.60    4.70
 -10 -10  -1    4.60   14.20
 -10 -10  -1   -5.10    9.30
 -11  -3   1 3023.90  231.18
  11   3  -1 3050.89  231.58
 -11  -5   1 1152.98  103.99
  11  -5  -1 1058.09   91.09
  11  -5  -1 1070.49   92.59
  11  -5   1 1061.19   91.69
  11   5  -1 1125.99  103.99
 -11  -5  -1 1127.69  101.69
 -11  -5  -1 1491.45  119.29
  11  -7  -1  493.55   53.99
  11  -7  -1  526.75   54.99
 -11  -7   1  536.65   65.29
 -11  -7   1  456.95   61.89
 -11  -7  -1  534.15   63.49
  11  -7   1  505.05   53.49
 -11  -7  -1  556.04   65.79
  11  -7   1  532.65   55.89
  11  -9  -1  142.59   36.50
 -11  -9   1  129.09   40.60
  11  -9  -1  170.78   37.70
 -11  -9   1  139.19   40.40
 -11  -9  -1  175.98   45.70
  11  -9   1  146.49   37.90
 -11  -9  -1   85.59   32.40
  11  -9   1  113.99   32.80
  11 -11  -1   41.80   22.00
 -11 -11   1   71.19   35.10
 -11 -11  -1   17.50   19.90
  11 -11   1   64.79   24.60
 -12   0   1    5.40    4.80
  12   0  -1    1.90    3.20
 -12   0  -1    3.80    3.20
  12   0   1    1.10    3.00
  12  -2  -1  332.17   25.90
 -12  -2   1  288.37   32.90
 -12   2  -1  289.67   24.60
 -12   2   1  305.87   24.90
 -12  -2  -1  282.17   31.90
  12   2  -1  241.38   31.30
  12  -2   1  299.07   25.00
 -12   4  -1  183.88   22.00
 -12  -4   1  188.58   36.20
  12  -4  -1  214.68   22.40
  12   4  -1  139.49   27.10
  12  -4   1  216.48   22.80
 -12  -4  -1  192.38   32.30
 -12  -4  -1  161.48   32.60
 -12  -6   1   39.70   19.60
  12  -6  -1   27.50   12.90
  12  -6  -1   52.29   15.10
  12  -6   1   69.69   17.40
  12  -6   1   62.69   18.70
 -12  -6  -1   50.99   18.90
 -12  -6  -1   28.30   19.40
 -12  -8   1   21.30   17.90
  12  -8  -1    3.00    8.30
 -12  -8   1   18.70   17.70
  12  -8  -1    6.00   10.60
 -12  -8  -1    3.00   12.40
  12  -8   1    0.60    7.00
 -12  -8  -1   11.80   15.70
  12  -8   1   11.40   12.20
 -12 -10   1   22.40   21.40
  12 -10  -1    5.30   11.40
 -12 -10   1   30.40   20.50
 -12 -10  -1    0.80   13.60
  12 -10   1   -1.20    7.70
 -12 -10  -1   -9.10    8.30
 -13  -3  -1 6335.87  464.35
  13  -5  -1 1023.60   82.19
  13  -5  -1  954.50   80.39
 -13  -5  -1  857.51   89.69
 -13  -5  -1 1004.60   94.89
  13  -5   1  953.30   80.69
  13   5  -1 1102.79   96.89
 -13  -7   1  298.97   54.29
  13  -7  -1  253.27   32.70
  13  -7  -1  195.98   35.00
  13  -7   1  204.08   36.30
 -13  -7  -1  269.47   53.59
 -13  -7  -1  239.28   47.50
  13  -7   1  238.38   38.70
 -13  -9   1   38.40   25.90
  13  -9  -1   33.80   15.10
  13  -9  -1   34.50   15.90
 -13  -9   1   13.10   15.70
  13  -9   1   15.70   14.00
  13  -9   1   16.00   11.10
 -13  -9  -1   38.80   24.00
 -13  -9  -1   11.40   14.40
 -13 -11   1  113.09   42.70
  13 -11  -1   50.39   25.50
 -13 -11  -1   42.20   27.90
  13 -11   1   77.09   28.10
 -14   0   1   -3.30    3.20
  14   0   1   -2.60    2.20
  14   0  -1   -0.40    2.90
 -14   0  -1   -0.80    2.50
  14  -2  -1   87.19   11.30
 -14  -2   1   62.69   17.00
 -14  -2  -1   42.60   11.60
  14   2  -1   45.70   14.60
 -14   2   1   63.39    7.90
 -14  -4   1   18.90   23.70
  14  -4  -1   26.20    9.70
  14  -4  -1   64.59   13.30
  14  -4   1   52.39   11.80
 -14  -4  -1   26.20   11.30
 -14  -4  -1   38.40   18.50
  14   4  -1   21.50   15.40
  14  -6  -1   58.49   17.60
 -14  -6   1   49.20   20.90
  14  -6  -1   90.19   20.30
  14  -6   1   62.99   17.70
 -14  -6  -1   99.49   42.40
 -14  -6  -1   45.00   20.30
  14  -6   1   58.39   16.00
  14  -8  -1    8.20   11.20
 -14  -8   1   11.80   15.50
  14  -8  -1   15.10   12.10
 -14  -8   1   -3.00   18.00
  14  -8   1    1.00    8.40
 -14  -8  -1    8.40   13.90
  14  -8   1    4.60    7.70
 -14  -8  -1    9.40   13.70
 -14 -10   1    6.00   17.10
  14 -10  -1    2.80    8.90
 -14 -10   1    5.90   18.90
 -14 -10  -1   -0.40   14.50
  14 -10   1    3.60    9.30
 -14 -10  -1  -14.50    6.80
 -15  -1   1   29.70   11.40
  15  -1  -1   33.40    8.20
 -15   1  -1   75.29   11.50
  15   1  -1   29.20   11.60
 -15  -1  -1   69.59   16.00
 -15   1   1   53.69   10.00
 -15  -3   1   25.90   13.10
  15  -3  -1   20.10    6.50
  15  -3   1   25.20    6.20
 -15  -3  -1   24.90   11.90
 -15  -3  -1   11.90   10.20
  15   3  -1   14.60   11.30
  15  -5  -1  116.19   20.40
 -15  -5   1  116.09   30.10
  15  -5  -1   90.39   18.30
  15   5  -1   70.59   21.50
 -15  -5  -1   87.59   28.60
  15  -5   1  121.79   20.20
 -15  -5  -1  122.69   31.40
  15  -5   1   62.99   14.90
  15  -7  -1  167.48   31.50
 -15  -7   1  162.58   40.90
 -15  -7   1   77.09   26.40
  15  -7  -1  149.39   30.40
  15  -7   1  108.79   23.70
 -15  -7  -1  120.19   35.70
 -15  -7  -1  127.69   44.20
  15  -7   1  112.49   24.60
  15  -9  -1   13.00   12.50
 -15  -9   1    3.10   15.90
 -15  -9   1    7.90   17.90
  15  -9   1   11.40   12.50
 -15  -9  -1   12.40   16.70
 -15  -9  -1    4.70   13.70
 -16   0   1   -0.60    2.60
  16   0  -1    0.10    3.20
 -16   0  -1   10.70    5.40
  16   0   1   -1.00    3.30
 -16  -2   1 1414.16  118.39
 -16  -2  -1 1486.45  120.09
 -16  -2  -1 1469.35  117.99
  16   2  -1 1477.75  119.59
 -16  -4   1 2100.79  154.58
  16  -4  -1 1571.04  122.19
  16  -4  -1 1525.05  121.59
  16   4  -1 2091.59  156.18
 -16  -4  -1 1563.24  136.69
  16  -4   1 1585.54  121.59
 -16  -4  -1 1537.65  138.39
  16  -6  -1  742.33   63.59
  16  -6  -1  710.33   62.79
 -16  -6   1  706.83   78.69
  16  -6   1  674.13   62.19
 -16  -6  -1  674.83   77.29
  16  -6   1  718.03   62.29
 -16  -6  -1  642.44   74.29
 -16  -8   1   60.19   34.10
  16  -8  -1   43.20   16.70
  16  -8  -1   80.79   21.70
 -16  -8   1   28.70   20.10
  16  -8   1   54.89   18.40
  16  -8   1   49.50   18.20
 -16  -8  -1   65.59   27.30
 -16  -8  -1   19.10   17.50
  16 -10  -1   -1.80    9.40
 -16 -10   1   -6.40    9.60
 -16 -10   1   -1.50   11.70
 -16 -10  -1    1.00   13.90
  16 -10   1   -3.00    4.80
 -16 -10  -1    9.00   16.20
 -17   1  -1  873.41   71.49
 -17  -1   1 1028.80   79.89
  17  -1  -1 1086.49   73.59
 -17   1   1  923.41   72.29
  17   1  -1  968.80   79.89
 -17  -1  -1  880.21   77.69
  17  -1   1  876.91   71.69
 -17  -3   1  552.94   59.89
 -17  -3  -1  621.94   60.49
 -17  -3  -1  621.94   62.19
  17   3  -1  600.94   61.79
  17  -5  -1  239.18   27.80
  17  -5  -1  302.37   29.20
 -17  -5   1  341.77   56.39
 -17  -5  -1  471.45   72.49
  17  -5   1  255.97   27.90
 -17  -5  -1  527.45   79.19
  17  -5   1  277.87   27.80
 -17  -7   1  280.77   58.19
 -17  -7   1  216.28   49.70
  17  -7  -1  225.48   29.30
  17  -7  -1  259.07   38.30
  17  -7   1  212.68   33.90
 -17  -7  -1  266.47   50.79
 -17  -7  -1  148.49   36.60
  17  -7   1  247.98   29.40
 -17  -9   1  190.68   49.90
 -17  -9   1   75.29   30.10
  17  -9  -1  128.89   31.60
 -17  -9  -1  147.09   45.70
  17  -9   1  133.09   32.50
 -17  -9  -1   76.79   30.40
  18   0  -1   -0.80    3.60
 -18   0   1   -3.30    4.00
 -18   0  -1    5.90    4.60
 -18  -2   1   17.50   10.50
 -18  -2  -1   30.10   12.40
 -18  -2  -1   35.00   15.60
 -18  -4   1   20.80   14.00
 -18  -4  -1   35.00   18.60
  18   4  -1   35.20   17.80
 -18  -4  -1   50.19   18.80
  18  -6  -1    0.20    6.40
  18  -6  -1    4.90    6.70
 -18  -6   1   27.70   25.80
  18  -6   1    2.10    6.80
 -18  -6  -1   -7.20   12.40
 -18  -6  -1   -9.20    8.90
  18  -6   1   -0.60    4.90
 -18  -8   1    5.80   16.70
  18  -8  -1    5.30    9.20
  18  -8  -1   14.40   11.10
 -18  -8   1    3.00   12.90
 -18  -8  -1    3.50   15.00
  18  -8   1   14.80   11.10
 -18  -8  -1   -4.30   15.20
  18  -8   1   17.60   12.70
  18 -10  -1    5.80   10.60
 -18 -10   1    5.10   14.30
 -18 -10   1   10.30   19.20
  18 -10   1   13.30   12.60
 -18 -10  -1   26.80   27.70
 -18 -10  -1   32.20   26.00
  19  -1  -1  667.03   50.69
 -19  -1   1  619.54   56.49
 -19   1  -1  628.04   49.50
  19   1  -1  602.54   57.19
 -19  -1  -1  559.84   54.99
 -19  -1  -1  556.24   56.19
 -19   1   1  618.84   49.90
 -19  -3   1   28.80   14.00
  19   3  -1   26.70   17.10
 -19  -3  -1   24.80   13.20
 -19  -3  -1   30.40   14.40
  19  -5  -1  488.65   43.20
  19  -5  -1  513.35   43.80
 -19  -5   1  550.34   63.29
  19  -5   1  510.65   43.00
 -19  -5  -1  509.45   62.09
 -19  -5  -1  483.85   59.19
  19  -7  -1  828.82   73.69
 -19  -7   1  678.43   89.29
  19  -7  -1  844.22   74.09
  19  -7   1  813.32   72.19
 -19  -7  -1 1302.77  126.59
  19  -7   1  838.32   74.09
 -19  -7  -1  929.91   96.69
  19  -9  -1  355.36   42.70
 -19  -9   1  336.77   65.09
 -19  -9   1  233.98   53.19
 -19  -9  -1  404.86   76.99
  19  -9   1  347.87   41.80
 -19  -9  -1  583.04  108.69
  20   0  -1   -1.30    4.30
 -20   0  -1   -2.20    3.80
 -20   0  -1    3.50    4.70
 -20   0   1    3.20    4.20
 -20  -2   1    5.10    9.10
 -20  -2  -1    6.50    9.30
 -20  -2  -1   19.60   11.30
 -20  -4   1    2.90   14.70
 -20  -4  -1    5.70   11.70
 -20  -4  -1    5.50   12.30
 -20  -6   1   -6.70    8.70
 -20  -6   1   -7.50    4.50
  20  -6  -1   -2.50    4.40
  20  -6  -1    9.90    6.90
  20  -6   1    3.90    5.50
 -20  -6  -1    4.10   21.60
  20  -6   1    7.40    6.50
 -20  -6  -1   12.30   16.90
  20  -8  -1   30.20   13.20
 -20  -8   1   38.40   25.40
  20  -8  -1   13.60   10.80
 -20  -8   1   12.10   17.60
 -20  -8  -1    8.30   26.40
  20  -8   1    8.00    9.20
  20  -8   1   13.20   11.80
 -20  -8  -1   -2.60    8.60
  20 -10  -1    0.30    7.50
 -20 -10   1   18.00   22.40
 -20 -10   1   13.70   21.70
  20 -10   1    0.00    7.50
 -20 -10  -1    6.60   17.50
 -20 -10  -1   59.79   27.10
  21  -1  -1   17.70    7.80
 -21   1  -1   40.60   10.00
 -21   1  -1   34.40    8.90
 -21  -1   1   16.30   10.30
 -21  -1  -1   27.80   11.20
 -21  -1  -1   43.90   14.30
  21   1  -1   24.70   11.10
 -21   1   1   37.50    9.50
 -21  -3   1    1.10    7.00
 -21  -3  -1    8.80   10.20
  21   3  -1    3.30    9.00
 -21  -3  -1   16.70   12.60
 -21  -5   1    1.60   11.20
 -21  -5  -1    8.20   17.80
 -21  -5  -1  -12.90    4.40
 -21  -7   1   -2.10   10.80
  21  -7  -1    6.30    7.90
 -21  -7   1    9.90   23.00
  21  -7  -1    2.20    7.20
  21  -7   1    3.60    6.90
 -21  -7  -1   -3.10   16.90
 -21  -7  -1   19.90   19.70
  21  -7   1   -0.50    5.90
 -21  -9   1   -3.70   13.20
 -21  -9   1  -20.70   10.20
  21  -9  -1   -9.20    4.80
 -21  -9  -1   -5.60   27.90
  21  -9   1    9.40    9.90
 -21  -9  -1   44.10   43.80
 -22   0  -1   -1.90    6.50
  22   0  -1   -0.10    6.10
 -22   0   1    9.60    6.20
 -22   0  -1    8.10    6.40
 -22  -2   1  787.42   71.89
 -22  -2  -1  736.53   70.19
 -22  -2  -1  751.42   72.29
 -22  -4   1 1187.08  109.39
 -22  -4  -1 1129.59  108.89
 -22  -4  -1 1195.58  107.49
 -22  -6   1  408.46   70.49
 -22  -6  -1  338.37   65.39
 -22  -6  -1  390.36   66.89
 -22  -8   1  118.09   47.40
  22  -8  -1   78.59   19.70
 -22  -8   1   44.00   22.60
  22  -8  -1   75.19   18.30
 -22  -8  -1  112.09   36.90
  22  -8   1   75.59   17.70
 -22  -8  -1  121.59   40.40
  22  -8   1   67.19   17.50
  22 -10  -1    1.50    8.40
 -22 -10   1   -4.10    7.40
 -22 -10   1   12.30   21.00
 -22 -10  -1    8.60   16.60
 -22 -10  -1   -2.50   12.80
  22 -10   1   -5.20    5.20
 -23   1  -1  341.57   29.60
 -23  -1   1  253.37   34.20
  23  -1  -1  308.47   30.20
 -23   1  -1  275.97   28.90
 -23  -1  -1  241.38   34.40
  23   1  -1  330.37   37.20
 -23   1   1  304.57   29.40
 -23  -1  -1  438.06   39.30
 -23  -3   1  470.45   54.09
 -23  -3  -1  499.45   53.99
  23   3  -1  500.35   55.99
 -23  -3  -1  406.96   52.19
 -23  -5   1  513.55   78.79
 -23  -5  -1  486.15   60.29
 -23  -7   1  268.77   55.09
 -23  -7   1  192.78   44.60
 -23  -7  -1  171.48   39.70
 -23  -7  -1  398.46   71.19
 -23  -9   1   71.59   30.60
  23  -9  -1  100.49   23.50
 -23  -9   1  136.29   42.00
 -23  -9  -1   68.59   45.60
 -23  -9  -1   91.99   37.10
  23  -9   1  111.69   23.10
 -24   0  -1   -0.50    4.90
  24   0  -1   -0.70    5.10
 -24   0  -1    3.30    6.60
 -24   0   1    1.00    5.50
 -24  -2   1   -4.20    6.30
 -24  -2  -1    3.80    7.30
 -24  -2  -1    3.20    8.30
  24   2  -1    0.50    8.80
 -24  -4   1   24.80   17.60
 -24  -4  -1    8.70   12.50
 -24  -4  -1   19.40   18.00
 -24  -6   1   23.90   25.50
 -24  -6   1   -2.10    8.90
 -24  -6  -1   -4.20    6.70
 -24  -6  -1    1.20   12.00
 -24  -8   1   21.30   20.40
 -24  -8   1   56.39   45.40
 -24  -8  -1   21.30   22.20
 -24  -8  -1   16.10   20.20
 -24 -10   1    2.10   13.20
 -24 -10   1   -2.00   11.20
  24 -10  -1   -1.40    5.80
 -24 -10  -1   -9.70    7.00
 -24 -10  -1   25.00   27.30
 -25  -1   1 5032.10  369.96
 -25  -1  -1 4872.91  370.46
 -25  -1  -1 5057.99  369.66
  25   1  -1 5152.38  372.26
 -25  -3   1 2286.37  181.78
 -25  -3  -1 2164.78  181.28
 -25  -3  -1 2194.38  179.68
 -25  -5   1  277.97   52.09
 -25  -5   1  461.65   54.69
 -25  -5  -1  259.27   46.70
 -25  -5  -1  485.85   74.59
 -25  -7   1   69.19   41.10
 -25  -7   1  102.49   51.19
 -25  -7  -1   59.99   30.90
 -25  -7  -1  135.29   39.40
 -25  -9   1   20.90   18.80
 -25  -9   1   26.60   23.70
 -25  -9  -1    4.90   20.70
 -25  -9  -1   18.00   23.80
 -26   0  -1   -6.10    3.20
 -26   0  -1   -0.30    5.60
 -26   0   1   -2.20    6.00
 -26  -2   1   33.50   16.50
 -26  -2  -1   50.69   19.10
 -26  -2  -1   44.70   17.40
 -26  -4  -1  124.19   33.30
 -26  -4  -1   80.79   28.80
 -26  -6   1   22.20   19.20
 -26  -6   1   10.50   13.10
 -26  -6  -1    3.00   11.10
 -26  -6  -1   -4.50    6.20
 -26  -8   1   -1.80   11.40
 -26  -8   1   -6.80   12.80
 -26  -8  -1    6.20   16.00
 -26  -8  -1   14.20   20.20
 -27   1  -1  290.47   31.80
 -27   1  -1  398.36   34.40
 -27  -1   1  350.36   40.30
 -27   1   1  280.47   32.00
 -27  -1  -1  432.86   43.40
 -27  -1  -1  319.67   47.40
 -27   1   1  388.06   34.20
 -27  -3   1  234.98   38.30
 -27  -3  -1  223.28   38.60
 -27  -3  -1  153.18   35.30
 -27  -5   1   63.09   24.40
 -27  -5   1  110.19   34.10
 -27  -5  -1   89.19   28.00
 -27  -5  -1   47.30   19.60
 -27  -7   1   52.89   39.00
 -27  -7   1   25.70   23.10
 -27  -7  -1    1.90   13.60
 -27  -7  -1   45.20   28.70
 -27  -9   1   27.80   28.80
 -27  -9   1   -5.90   12.10
 -27  -9  -1   12.60   18.30
 -27  -9  -1  -12.40    8.00
 -28   0  -1   -1.20    5.50
 -28   0   1   -1.60    6.50
 -28   0  -1    4.40    6.80
 -28  -2   1  350.56   45.50
 -28  -2  -1  379.26   45.90
 -28  -2  -1  450.45   62.49
 -28  -4   1  485.65   60.09
 -28  -4   1  479.55   59.89
 -28  -4  -1  449.56   58.19
 -28  -4  -1  492.75   58.89
 -28  -6   1  373.16   76.29
 -28  -6   1  380.16   79.29
 -28  -6  -1  210.78   48.80
 -28  -6  -1  189.48   49.00
 -28  -8   1    4.70   14.40
 -28  -8   1    6.80   17.60
 -28  -8  -1   22.00   26.60
 -28  -8  -1   -2.20    9.90
 -29  -1   1  652.53   61.69
 -29   1  -1  608.74   52.49
 -29   1  -1  597.14   53.09
 -29  -1  -1  644.54   61.49
 -29   1   1  633.44   53.49
 -29   1   1  621.84   53.39
 -29  -1  -1  589.74   60.19
 -29  -3   1  242.08   44.20
 -29  -3   1  308.87   51.29
 -29  -3  -1  317.57   51.69
 -29  -3  -1  194.18   36.60
 -29  -5   1   81.19   26.60
 -29  -5   1   30.70   21.70
 -29  -5  -1   76.59   25.10
 -29  -5  -1   66.49   27.10
 -29  -7   1   13.60   16.50
 -29  -7   1   15.30   16.70
 -29  -7  -1   10.90   14.80
 -29  -7  -1   11.00   17.30
 -29  -9   1    9.50   20.30
 -29  -9  -1    2.20   17.10
 -30   0  -1   -1.80    5.00
 -30   0   1    1.60    6.20
 -30   0  -1    0.40    5.30
 -30   0   1   -2.20    4.30
 -30  -2   1   38.30   18.10
 -30  -2   1   54.19   22.20
 -30  -2  -1   58.09   20.70
 -30  -2  -1   34.30   16.20
 -30  -4   1   57.29   24.10
 -30  -4   1   98.09   30.80
 -30  -4  -1   56.99   22.50
 -30  -4  -1   74.59   24.80
 -30  -6   1   19.70   16.20
 -30  -6   1   34.70   22.60
 -30  -6  -1   26.00   21.90
 -30  -6  -1   96.59   43.20
 -30  -8   1   25.80   24.60
 -31   1  -1   64.39   15.10
 -31  -1   1   94.09   24.70
 -31  -1   1   56.29   20.30
 -31   1  -1   71.89   15.30
 -31  -1  -1   51.29   20.50
 -31   1   1   57.09   14.90
 -31   1   1   70.69   15.10
 -31  -1  -1   79.39   20.00
 -31  -3   1    1.20    9.60
 -31  -3   1   14.50   16.90
 -31  -3  -1   11.50   12.80
 -31  -3  -1    9.20   13.10
 -31  -5   1  231.58   51.09
 -31  -5   1  148.79   39.70
 -31  -5  -1  185.98   45.10
 -31  -5  -1  128.19   34.00
 -31  -7   1  178.08   40.40
 -31  -7  -1  386.36   91.49
 -31  -9   1  102.79   46.30
 -31  -9   1  143.69   69.19
 -31  -9  -1  170.18   53.49
 -31  -9  -1   46.20   32.80
 -32   0   1   -5.10    4.40
 -32   0  -1   -2.60    5.00
 -32   0  -1    3.30    6.50
 -32   0   1    2.90    7.00
 -32  -2   1   30.80   14.30
 -32  -2   1   58.09   18.30
 -32  -2  -1   57.39   20.20
 -32  -2  -1   40.70   14.80
 -32  -4   1   73.89   27.30
 -32  -4   1   20.00   15.50
 -32  -4  -1   52.99   19.40
 -32  -4  -1   96.39   31.60
 -32  -6   1    5.50   14.70
 -32  -6   1    1.10   11.20
 -32  -6  -1   11.10   19.20
 -32  -6  -1    8.90   14.50
 -32  -8   1   -4.10   11.40
 -32  -8   1  -15.80    5.80
 -32  -8  -1   -8.90    6.90
 -32  -8  -1    7.20   20.10
 -33   1  -1  143.69   22.00
 -33   1  -1  144.09   23.30
 -33  -1   1   86.99   23.90
 -33   1   1  153.98   23.80
 -33  -1  -1  117.29   28.70
 -33  -1  -1  167.48   32.00
 -33   1   1  138.39   22.20
 -33  -3   1   17.20   14.10
 -33  -3   1   13.10   13.30
 -33  -3  -1    3.30    8.60
 -33  -3  -1   38.80   16.10
 -33  -5   1   13.10   18.10
 -33  -5   1   20.90   16.70
 -33  -5  -1    5.20   12.50
 -33  -5  -1   14.00   16.70
 -33  -7   1   31.70   23.00
 -33  -7   1    5.40   13.40
 -33  -7  -1   13.00   21.00
 -33  -7  -1   -2.80    7.30
 -34   0   1   -4.30    5.20
 -34   0  -1   -4.70    5.50
 -34   0  -1   -0.80    6.30
 -34   0   1    1.60    6.80
 -34  -2   1  114.49   30.40
 -34  -2   1  171.78   36.20
 -34  -2  -1  126.79   32.40
 -34  -2  -1  186.08   38.60
 -34  -4   1  312.27   55.99
 -34  -4   1  145.19   37.30
 -34  -4  -1  169.98   45.90
 -34  -4  -1  239.78   45.70
 -34  -6   1   12.60   16.50
 -34  -6   1   56.39   27.20
 -34  -6  -1   94.89   35.30
 -34  -6  -1   87.79   33.80
 -34  -8   1    5.90   19.20
 -34  -8   1   -1.90   13.80
 -34  -8  -1   24.80   47.90
 -34  -8  -1   29.80   30.00
 -35  -1   1    7.00   11.00
 -35   1  -1    5.80    6.90
 -35   1  -1    7.20    7.30
 -35   1   1    3.30    6.20
 -35   1   1   11.70    8.60
 -35  -1  -1   14.60   11.80
 -35  -3   1   31.50   17.80
 -35  -3   1   46.20   20.80
 -35  -3  -1   90.09   26.70
 -35  -3  -1   72.59   22.90
 -35  -5   1  110.79   44.30
 -35  -5   1  107.49   33.90
 -35  -5  -1   43.90   19.40
 -35  -5  -1   62.99   33.60
 -35  -7   1   16.70   18.50
 -35  -7   1  148.99   45.40
 -35  -7  -1  154.88   49.70
 -35  -7  -1   83.79   30.50
 -36   0  -1   -0.60    6.30
 -36   0   1   -1.90    6.10
 -36   0   1    6.70    8.60
 -36   0  -1    4.30    8.60
 -36  -2   1   63.69   22.40
 -36  -2   1   22.40   22.10
 -36  -2  -1   56.49   20.80
 -36  -4   1   89.29   30.30
 -36  -4  -1  100.19   30.30
 -36  -6   1   34.30   22.90
 -36  -6   1   18.60   18.40
 -36  -6  -1   20.30   18.10
 -36  -6  -1   44.70   27.50
 -36  -8   1   25.50   24.70
 -36  -8  -1   20.60   28.50
 -37  -1   1  619.14   69.79
 -37   1  -1  752.82   61.39
 -37   1  -1  747.13   61.19
 -37  -1  -1  642.54   71.49
 -37   1   1  655.33   60.79
 -37   1   1  765.82   61.79
 -37  -3   1  278.47   49.90
 -37  -3   1  270.67   61.69
 -37  -3  -1  195.38   61.29
 -37  -3  -1  389.06   62.79
 -37  -5   1   61.49   23.40
 -37  -5   1   87.09   29.20
 -37  -5  -1  111.39   33.40
 -37  -5  -1  143.69   42.70
 -37  -7   1    6.60   13.30
 -37  -7  -1   29.40   26.00
 -38   0   1    3.20    7.40
 -38   0  -1   -2.60    6.50
 -38   0   1   -8.00    5.50
 -38   0  -1    0.70    7.80
 -38  -2   1   14.40   14.50
 -38  -2  -1   64.89   22.80
 -38  -4   1   45.50   21.50
 -38  -4   1   33.20   21.50
 -38  -4  -1   -1.20   11.20
 -38  -4  -1   50.99   21.00
 -38  -6   1    8.70   17.70
 -38  -6  -1   15.30   19.50
 -39   1  -1  378.76   33.70
 -39  -1   1  346.17   44.00
 -39   1  -1  287.87   32.10
 -39   1   1  253.57   31.30
 -39   1   1  347.67   34.10
 -39  -1  -1  403.46   58.99
 -39  -3   1  139.79   39.90
 -39  -3   1  102.69   29.40
 -39  -3  -1  146.29   37.00
 -39  -3  -1  187.68   44.60
 -39  -5   1   18.60   17.70
 -39  -5  -1   21.90   22.00
 -39  -7   1   -8.90    9.40
 -39  -7  -1   -4.50   19.20
 -40   0  -1   -2.30    6.50
 -40   0   1   -0.10    6.00
 -40   0  -1   -0.60    8.50
 -40   0   1   -0.20    6.60
 -40  -2   1   48.30   20.60
 -40  -2   1   10.70   13.70
 -40  -2  -1   30.90   15.60
 -40  -2  -1   28.60   18.20
 -40  -4   1   36.80   18.90
 -40  -4  -1   10.90   14.00
 -40  -6   1    5.90   17.50
 -40  -6  -1   11.80   16.50
 -41  -1   1   77.99   22.70
 -41  -1   1  103.49   28.70
 -41  -1  -1  104.69   25.70
 -41   1   1  159.78   18.90
 -41  -1  -1  120.79   31.80
 -41   1   1  110.39   20.20
 -41  -3   1   14.50   13.20
 -41  -3  -1   26.40   20.60
 -41  -5   1    0.50   12.20
 -41  -5  -1    3.20   12.30
 -42   0   1    1.10    7.40
 -42   0  -1   -1.30    6.70
 -42   0   1    3.50    8.60
 -42   0  -1   -9.10    3.60
 -42  -2   1   56.69   23.30
 -42  -2  -1   71.09   27.20
 -42  -4   1   61.79   27.40
 -42  -4  -1   56.59   23.10
 -42  -6   1   25.80   23.80
 -43  -1   1    2.60   10.50
 -43  -1  -1   15.40   14.80
 -43  -3   1    2.50   10.90
 -43  -3  -1   -2.90    7.70
 -43  -5   1    1.20   12.00
 -43  -5  -1   -4.70   10.10
 -44   0  -1    5.50    9.00
 -44   0   1    7.00    9.10
 -44  -2   1   -2.50   10.50
 -44  -2  -1    0.80    8.70
 -44  -4   1    3.60   14.00
 -44  -4  -1    8.80   14.20
 -45  -1   1   34.50   19.10
 -45  -1  -1   60.09   21.60
 -45  -3   1    6.20   12.80
 -45  -3  -1    4.40   12.70
 -46   0  -1   -5.10    3.00
 -46   0   1   -3.20    4.00
 -46  -2   1   -2.20    9.30
 -46  -2  -1    5.90   12.90
 -46  -4   1    7.80   13.20
 -46  -4  -1   -1.70   10.00
 -47  -1   1    0.70    7.30
 -47  -1  -1   -2.40    6.30
 -47  -3   1   10.00   16.90
 -47  -3  -1   -1.00   10.70
 -48   0   1   -0.40    4.60
 -48   0  -1    2.40    6.40
 -48  -2   1    7.80   11.40
 -48  -2  -1    8.40   11.30
 -49  -1   1   38.40   19.70
 -49  -1  -1   30.20   18.40
 -50   0   1   -5.00    3.40
 -50   0  -1    1.60    5.90
 -50  -2   1    3.00    9.90
 -50  -2  -1    0.70   12.20
   0   0   2 2168.68  160.88
   0  -4   2  422.06   45.40
   0  -4  -2  457.65   45.40
   0   4  -2  385.26   43.90
   0   4   2  429.76   44.70
   0  -6  -2 7343.77  536.45
   0  -6   2 7147.78  537.45
   0   6  -2 7407.26  538.45
   0  -8   2  470.35   60.39
   0  -8  -2  473.95   59.09
   0  -8  -2  511.95   62.49
   0 -10  -2  238.48   54.99
  -1  -1   2    2.70    3.50
   1   1   2    4.50    5.50
  -1   1  -2   -0.80    3.00
   1  -1  -2    6.80    8.10
  -1  -1  -2   -0.60    2.90
  -1   1   2    0.60    2.30
   1   1  -2    2.40    4.70
   1  -1   2    4.20    4.40
   1  -3  -2   56.79   14.20
  -1  -3   2   45.70   13.00
  -1   3  -2   69.39   15.80
   1   3   2   74.09   18.20
   1   3  -2   79.29   23.40
  -1  -3  -2   78.19   18.10
  -1   3   2   65.79   15.80
   1  -3   2   50.99   13.00
   1  -5  -2    5.60    6.50
  -1  -5   2    4.40    8.50
  -1   5  -2    3.40    7.00
   1   5   2   -5.20    4.50
  -1   5   2   -1.60    5.80
   1   5  -2    5.90    9.60
   1  -5   2   -2.60    5.80
  -1  -5  -2   11.40   11.00
   1  -7  -2   -2.30    2.80
  -1   7  -2   11.30   14.00
   1  -7  -2   -6.70    3.40
  -1  -7   2    4.20   10.30
  -1  -7  -2   15.40   13.70
  -1  -7  -2   -3.70    5.60
   1  -7   2   -0.40    7.40
   1   7  -2   -5.10    6.90
   1  -9  -2    0.20    3.60
  -1  -9   2    1.40    9.50
  -1  -9   2    8.80   13.50
   1  -9  -2    7.60   14.30
  -1  -9  -2   -0.20    9.50
   1  -9   2   -8.20    2.90
  -1  -9  -2    3.50    9.90
  -1 -11   2    6.70   10.80
  -1 -11  -2    5.90   12.80
   1 -11   2   -9.20    6.60
  -2   0  -2 1201.38   95.49
   2   0   2 1254.47   95.89
  -2   0   2 1265.17   95.99
  -2   4  -2  217.78   28.00
  -2  -4   2  224.18   36.20
   2   4   2  230.08   29.60
  -2  -4  -2  164.58   28.00
  -2   4   2  176.38   29.90
   2   4  -2  244.18   37.50
   2  -4   2  252.47   37.10
  -2  -6   2 2621.34  217.58
  -2   6  -2 2975.40  218.88
  -2  -6  -2 2801.82  218.08
   2   6  -2 2755.02  219.18
   2  -6   2 2470.25  214.58
  -2  -6  -2 2841.92  221.08
  -2  -8   2   39.30   18.50
   2  -8  -2   23.50   17.50
  -2  -8  -2   27.30   19.10
  -2  -8  -2   11.00   14.20
   2  -8   2   48.30   19.30
   2 -10  -2  236.48   56.39
  -2 -10   2  239.58   54.69
   2 -10   2  248.88   57.69
  -2 -10  -2  378.06   69.69
   3   1   2 1801.52  130.39
  -3   1  -2 1626.04  128.79
   3  -1  -2 1599.94  128.99
   3   1  -2 1789.02  130.69
  -3   1   2 1754.52  129.29
  -3   3  -2 1259.07  104.59
   3   3   2 1578.94  113.69
  -3  -3   2 1318.27  107.99
  -3  -3  -2 1360.36  107.49
   3  -3   2 1312.87  105.69
  -3   3   2 1264.67  104.39
   3   3  -2 1222.88  106.69
  -3  -5   2 2455.35  188.28
   3   5   2 2420.16  187.78
  -3   5  -2 2321.67  183.78
   3  -5   2 2483.25  185.98
   3   5  -2 2065.39  184.48
  -3  -5  -2 2097.89  184.28
  -3   5   2 2631.84  186.18
   3  -7  -2   96.49   26.90
  -3   7  -2  164.28   37.70
  -3  -7   2  164.68   39.70
  -3  -7  -2  140.09   34.80
   3   7  -2  109.09   30.70
  -3  -7  -2  167.28   39.30
   3  -7   2  141.29   35.70
   3  -9  -2   36.60   20.30
  -3  -9   2   93.59   33.60
  -3  -9   2   89.49   31.00
   3  -9  -2   59.99   23.70
   3  -9   2   13.70   13.20
  -3  -9  -2   68.39   28.80
   3  -9   2   51.79   23.70
  -3  -9  -2   79.19   29.60
  -3 -11   2   -1.60   12.80
   3 -11  -2   14.80   19.10
  -3 -11  -2    6.90   16.50
   3 -11   2   24.80   22.10
   4   0  -2  209.98   23.50
  -4   0   2  238.08   24.00
  -4   0  -2  219.78   23.60
   4  -4  -2  339.57   37.60
  -4  -4   2  328.97   40.20
   4   4   2  367.86   40.90
  -4   4  -2  332.67   37.60
   4   4  -2  475.65   50.19
  -4   4   2  315.87   36.80
  -4  -4  -2  376.86   40.90
   4  -4   2  331.67   37.80
  -4   6  -2  933.61   92.49
   4  -6  -2 1017.40   92.29
  -4  -6   2 1068.39   97.99
  -4  -6  -2  984.80   95.39
  -4  -6  -2 1015.30   98.09
   4  -6   2 1091.29   95.29
   4   6  -2 1005.50   97.19
   4  -8  -2   93.19   29.80
  -4  -8   2   46.20   18.60
   4  -8  -2   86.09   23.40
   4  -8   2   82.19   26.20
  -4  -8  -2   45.10   19.40
  -4  -8  -2   73.09   27.10
  -4 -10   2  234.08   56.69
   4 -10  -2  154.18   43.00
  -4 -10   2  160.28   61.19
  -4 -10  -2  258.87   58.39
  -4 -10  -2  210.08   63.19
   4 -10   2  255.37   56.59
   5   1   2  505.15   44.20
  -5   1  -2  487.75   42.60
  -5  -1   2  467.65   44.10
   5   1  -2  515.65   44.90
   5  -1   2  517.05   43.20
  -5   1   2  465.85   42.20
  -5  -1  -2  463.95   43.50
  -5  -3   2   13.30    8.90
   5   3   2   18.80   11.80
  -5   3  -2   17.70    9.20
   5  -3  -2    7.30    6.10
   5   3  -2   20.60   10.30
  -5  -3  -2   15.80    9.00
   5  -3   2    4.10    5.20
  -5   3   2    7.00    6.00
  -5  -5   2  346.47   43.40
   5  -5  -2  343.87   39.10
  -5   5  -2  327.87   38.80
  -5  -5  -2  378.56   43.70
  -5   5   2  338.67   39.40
   5  -5   2  330.27   39.40
   5   5  -2  309.47   42.00
  -5  -7   2    4.50   10.40
   5  -7  -2   10.70   12.20
  -5   7  -2   10.70   11.00
   5  -7  -2   -3.50    5.60
  -5  -7  -2   -8.80    4.10
   5   7  -2    0.00    9.10
   5  -7   2    0.60    6.70
  -5  -7  -2    0.80    9.10
   5  -9  -2   26.90   20.30
  -5  -9   2   65.69   25.90
  -5  -9   2   96.09   32.10
   5  -9  -2   72.99   25.50
  -5  -9  -2   38.20   24.10
   5  -9   2   56.49   24.70
  -5  -9  -2   76.49   28.70
   5  -9   2   60.59   23.20
   5 -11  -2   -8.70    6.50
  -5 -11   2   -0.60   10.60
   5 -11   2    6.50   16.30
  -5 -11  -2   32.90   27.20
   6   4   2 2752.22  209.58
  -6   4  -2 2803.92  204.88
   6  -4  -2 2724.83  204.38
   6   4  -2 2822.32  210.18
  -6   4   2 2666.33  203.68
  -6  -4  -2 2201.58  205.78
   6  -4   2 2958.50  206.18
  -6   6  -2 7516.85  567.64
  -6  -6   2 7546.85  573.94
   6  -6  -2 8081.39  567.94
  -6  -6  -2 8177.38  574.74
  -6  -6  -2 7589.74  575.64
   6  -8  -2    8.60   12.20
  -6  -8   2    1.80   11.10
   6  -8  -2   12.30   13.60
  -6  -8  -2    6.50   12.30
  -6  -8  -2  104.99   31.10
   6  -8   2   12.70   12.50
  -6 -10   2 1356.66  127.69
  -6 -10   2 1090.79  125.99
   6 -10  -2 1156.38  116.59
  -6 -10  -2 1336.47  127.29
  -6 -10  -2 1068.69  121.89
   6 -10   2 1235.18  118.89
   7  -1  -2  543.45   47.90
   7   1   2  551.34   49.20
  -7   1  -2  541.55   47.40
  -7  -1   2  659.43   54.89
  -7  -1  -2  629.54   53.79
   7  -1   2  518.35   47.20
   7   1  -2  671.43   54.59
  -7   1   2  463.95   46.30
  -7   3  -2    9.40    6.70
   7  -3  -2    7.20    6.50
   7   3   2    8.00    8.20
  -7  -3   2   15.80   12.20
   7  -3   2    9.50    6.90
  -7   3   2    7.20    7.00
   7   3  -2    5.80    7.80
  -7  -3  -2    0.10    6.30
  -7  -5   2  186.58   37.20
   7  -5  -2  223.38   36.00
  -7   5  -2  207.58   33.80
  -7  -5  -2  151.78   34.80
   7  -5   2  221.18   37.50
   7   5  -2  321.37   51.39
  -7   5   2  167.68   29.40
  -7   7  -2   12.80   13.10
   7  -7  -2   23.20   15.00
   7  -7  -2   12.20   12.50
  -7  -7   2   14.90   11.80
  -7  -7  -2   45.80   21.00
  -7  -7  -2    3.40   22.00
   7  -7   2   52.19   19.50
   7   7  -2   16.40   17.10
  -7  -9   2   -7.60    4.00
   7  -9  -2   16.40   14.70
  -7  -9   2   -0.80   10.60
   7  -9  -2   -2.70    6.40
  -7  -9  -2  -11.90    5.30
   7  -9   2   -3.80    7.40
   7  -9   2    6.80   14.40
  -7  -9  -2   -8.20    7.40
  -7 -11   2   22.50   24.80
   7 -11  -2   24.20   25.70
   7 -11   2   -6.20    9.00
  -7 -11  -2   22.90   25.40
  -8   4  -2 1049.09   86.29
  -8  -4   2 1128.49   94.29
   8  -4  -2  968.60   85.39
   8   4   2 1034.80   92.39
  -8   4   2  994.60   85.19
   8  -4   2 1086.59   87.09
  -8  -4  -2 1006.50   91.59
  -8  -6   2 2021.40  166.38
   8  -6  -2 1971.30  156.88
  -8   6  -2 1929.01  157.48
   8  -6   2 1911.51  157.58
   8   6  -2 2015.40  166.58
  -8  -6  -2 2001.90  167.78
  -8  -6  -2 1772.52  161.68
   8  -8  -2   20.00   14.20
  -8  -8   2   22.80   19.40
   8  -8  -2    0.40   10.10
   8  -8   2    8.10   10.50
  -8  -8  -2   16.60   20.60
  -8  -8  -2    7.90   14.80
  -8 -10   2  373.26   73.39
   8 -10  -2  242.58   49.80
  -8 -10   2  430.16   82.29
   8 -10   2  441.86   72.99
  -8 -10  -2  329.47   69.29
  -8 -10  -2  233.88   61.39
   9   1   2  535.45   45.90
  -9  -1   2  411.56   43.80
   9  -1  -2  521.15   43.40
  -9   1  -2  504.55   42.70
  -9  -1  -2  468.95   44.40
   9   1  -2  439.86   44.30
   9  -1   2  526.65   43.10
  -9   1   2  467.15   42.20
  -9  -3   2 5754.92  422.26
  -9  -5   2  124.99   36.20
  -9   5  -2   70.59   18.60
   9  -5  -2  117.89   26.70
   9  -5   2  112.29   22.60
   9   5  -2   98.19   28.60
  -9  -5  -2   61.59   18.00
  -9   5   2   97.69   21.60
  -9  -7   2  797.52   85.49
   9  -7  -2  833.62   80.39
   9  -7  -2  804.72   77.19
   9   7  -2  809.42   85.99
  -9  -7  -2  722.63   84.79
   9  -9  -2   11.20   12.60
  -9  -9   2   36.40   23.10
   9  -9  -2   56.69   23.30
  -9  -9   2   83.79   33.50
  -9  -9  -2   43.00   25.90
   9  -9   2   55.09   21.90
  -9  -9  -2   22.80   22.30
   9  -9   2   48.60   20.40
  -9 -11   2   10.70   19.60
   9 -11  -2   23.70   30.40
   9 -11   2   22.90   20.10
  -9 -11  -2   19.80   24.90
 -10   0  -2  505.65   43.50
  10   0   2  460.75   42.60
 -10   0   2  483.05   43.60
 -10  -2   2 1519.15  124.69
 -10   2  -2 1459.15  118.09
  10   2   2 1689.93  125.39
  10  -2  -2 1614.44  119.79
 -10  -2  -2 1655.53  125.09
  10   2  -2 1398.96  123.59
 -10   2   2 1601.84  118.59
  10  -2   2 1603.94  119.29
  10  -4  -2    7.80    7.20
 -10   4  -2    6.10    6.40
 -10  -4   2    3.80    7.30
  10   4   2   -0.70    6.60
  10  -4   2    3.90    5.50
  10   4  -2    9.00   12.60
 -10   4   2   -0.70    4.00
 -10  -4  -2    4.00   13.10
  10  -6  -2 1256.67  104.29
 -10   6  -2 1086.59  102.59
 -10  -6  -2 1561.94  125.69
 -10  -6  -2 1137.69  113.29
  10  -6   2 1183.88  104.09
  10   6  -2 1131.49  112.39
  10  -8  -2   46.40   17.10
  10  -8  -2   41.40   18.30
 -10  -8   2   22.80   18.80
 -10  -8  -2   71.49   25.50
  10  -8   2   54.69   22.30
 -10  -8  -2   64.29   24.20
 -10 -10   2  241.78   61.19
  10 -10  -2  187.58   42.70
 -10 -10   2  132.99   39.00
 -10 -10  -2  151.08   42.00
 -10 -10  -2  169.88   48.90
  10 -10   2  159.08   36.20
  11   1   2  596.44   52.89
 -11  -1   2  568.24   52.79
  11  -1  -2  635.14   50.79
 -11   1  -2  548.05   49.00
  11  -1   2  592.14   49.70
  11   1  -2  601.14   53.09
 -11  -1  -2  585.04   52.49
 -11   1   2  560.04   49.30
  11  -3  -2 1906.01  144.79
 -11   3  -2 1837.62  143.19
 -11  -3   2 2089.19  154.58
  11   3   2 1769.92  150.88
 -11   3   2 2000.70  143.99
  11   3  -2 1815.42  151.88
  11  -3   2 1931.71  144.49
  11  -5  -2   27.00   10.60
 -11   5  -2   37.00   12.40
 -11  -5   2    7.30   10.00
 -11  -5  -2   16.80   16.10
  11  -5   2   27.10   11.70
  11   5  -2   -2.90    6.20
 -11   5   2   15.20    9.90
 -11  -7   2  383.36   64.69
  11  -7  -2  339.97   44.80
  11  -7  -2  355.36   43.80
 -11  -7  -2  230.08   48.20
  11  -7   2  415.96   46.70
  11   7  -2  466.95   78.29
 -11  -7  -2  648.24   76.59
  11  -9  -2   25.40   15.00
  11  -9  -2   43.60   20.90
 -11  -9   2   24.00   26.20
 -11  -9   2   14.20   16.10
 -11  -9  -2   21.50   30.40
  11  -9   2   33.90   17.20
 -11  -9  -2   16.50   16.00
  11  -9   2   29.70   14.70
 -11 -11   2   55.99   55.49
 -11 -11  -2   20.10   25.40
  12   0   2 1389.66  111.09
 -12   0   2 1433.56  111.99
  12   0  -2 1460.85  112.29
 -12   0  -2 1494.95  111.99
  12   4   2    8.50    7.80
 -12  -4   2   38.40   17.30
  12  -4  -2   12.90    8.40
 -12   4  -2    9.30    7.20
  12  -4   2   17.50    8.30
  12   4  -2   25.70   11.20
 -12  -4  -2   14.30   14.30
 -12   4   2    1.40    4.90
  12  -6  -2 3387.96  261.57
 -12   6  -2 3347.87  261.57
 -12  -6   2 3240.58  273.17
  12  -6  -2 3434.66  263.17
  12  -6   2 3380.96  261.97
  12   6  -2 4246.38  291.17
 -12  -8   2   84.09   28.40
  12  -8  -2   91.09   25.40
  12  -8  -2  111.19   29.00
 -12  -8  -2  166.18   52.59
  12  -8   2   72.79   24.80
 -12  -8  -2  187.48   49.70
  12  -8   2  153.88   34.50
 -12 -10   2  452.35   81.39
  12 -10  -2  340.97   59.09
 -12 -10   2  324.87   65.29
 -12 -10  -2  310.07   66.59
 -12 -10  -2  374.96   75.69
  12 -10   2  407.86   67.09
  13  -1  -2   17.50    7.40
 -13  -1   2   12.80    9.00
 -13   1  -2   19.40    8.20
  13   1   2   30.30   11.80
  13  -1   2   23.00    8.10
 -13   1   2   21.90    8.30
 -13  -1  -2   25.40   10.40
 -13   3  -2  632.64   55.79
  13   3   2  676.23   65.49
 -13  -3   2  587.94   63.69
  13  -3  -2  704.43   57.99
  13   3  -2  995.90   87.39
 -13  -3  -2  671.03   65.19
  13  -3   2  695.43   57.39
 -13   3   2  648.84   55.89
  13  -5  -2   10.90    8.50
 -13  -5   2    1.10    7.70
 -13   5  -2   27.10   11.40
  13   5  -2   21.50   18.40
 -13  -5  -2   45.50   19.40
  13  -5   2   -0.20    5.80
 -13  -5  -2    5.60    9.70
  13  -7  -2   30.30   16.00
 -13  -7   2   48.30   32.60
  13  -7  -2   49.30   18.10
 -13  -7  -2   43.40   19.40
 -13  -7  -2   57.39   23.30
  13  -7   2   53.99   18.80
  13   7  -2   35.90   17.80
  13  -9  -2   14.00   15.20
 -13  -9   2    5.00   13.70
 -13  -9   2   17.70   17.00
 -13  -9  -2   22.90   25.90
 -13  -9  -2    9.10   21.60
  13  -9   2   18.90   14.90
  14   0   2  358.06   35.10
 -14   0  -2  361.96   34.80
  14   0  -2  349.07   35.20
 -14   4  -2   10.60    7.40
 -14  -4   2    2.70    7.00
  14  -4  -2   37.80   11.20
 -14   4   2    4.50    4.90
  14  -4   2    7.30    5.90
  14   4  -2   -4.40    7.90
 -14  -4  -2    3.10    7.60
  14  -6  -2 1557.94  121.89
 -14   6  -2 1488.45  120.19
  14  -6  -2 1336.77  118.49
  14  -6   2 1435.86  119.99
 -14  -6  -2 1370.26  129.99
  14   6  -2 1595.44  137.39
  14  -8  -2   16.10   14.20
 -14  -8   2   13.00   15.20
  14  -8  -2   45.70   16.80
 -14  -8  -2   63.59   39.20
 -14  -8  -2    4.70   17.20
  14  -8   2   36.00   15.80
  14  -8   2   57.79   20.40
 -14 -10   2  158.48   44.80
 -14 -10   2  117.39   42.70
  14 -10  -2  168.68   40.00
 -14 -10  -2  242.18   61.59
  14 -10   2  136.19   36.10
 -14 -10  -2  133.09   40.10
  15   1   2 3307.07  247.18
 -15  -1   2 3358.46  248.28
 -15  -1  -2 3315.87  247.18
 -15   3  -2  138.09   16.90
 -15  -3   2  167.38   33.30
  15   3   2  194.78   37.00
  15  -3  -2  136.39   21.60
  15   3  -2   67.29   18.20
 -15   3   2  129.69   16.50
 -15  -3  -2  172.88   37.10
  15  -3   2  144.39   17.30
 -15   5  -2 2244.58  179.58
  15  -5  -2 2503.35  182.18
 -15  -5   2 2358.76  195.28
  15  -5   2 2471.35  181.48
 -15  -5  -2 2424.56  194.68
  15   5  -2 2367.86  196.68
 -15  -5  -2 2234.78  195.58
  15  -7  -2   78.79   22.30
 -15  -7   2   58.19   21.10
  15  -7  -2   63.09   20.40
  15   7  -2   58.09   22.40
  15  -7   2   70.79   21.20
 -15  -7  -2  106.29   31.70
 -15  -7  -2   82.19   31.20
  15  -9  -2  138.29   31.80
 -15  -9   2   71.59   27.20
 -15  -9   2  159.48   43.80
 -15  -9  -2  204.88   54.29
 -15  -9  -2  120.39   40.50
  15  -9   2  117.19   29.10
  16   0  -2  516.05   45.90
  16   0   2  481.25   44.80
 -16   0   2  521.05   46.00
 -16   0  -2  435.56   43.70
  16   2   2  997.40   91.19
  16  -2  -2 1050.89   84.19
 -16   2  -2 1081.29   83.29
 -16  -2   2 1038.70   92.29
 -16  -2  -2 1066.59   91.89
 -16   2   2 1077.19   83.49
  16   2  -2 1050.39   92.59
  16  -2   2 1157.38   83.89
 -16   4  -2   11.70    6.10
  16  -4  -2    6.80    6.00
 -16  -4   2   -0.70    5.20
  16  -4   2    7.00    6.00
 -16  -4  -2    8.30    8.10
 -16   4   2    9.40    6.20
  16   4  -2   24.70   23.20
  16  -6  -2   71.09   19.50
 -16  -6   2   68.19   38.50
  16  -6  -2   54.79   17.90
  16   6  -2   77.99   32.80
  16  -6   2   63.69   16.80
 -16  -6  -2   90.49   31.10
 -16  -6  -2   38.10   22.00
 -16  -8   2   -7.20    6.10
  16  -8  -2   -1.50    7.70
  16  -8  -2    0.80    7.50
  16  -8   2    5.60    8.80
 -16  -8  -2    8.10   14.50
 -16  -8  -2   -0.20    7.90
  16  -8   2    6.60   10.70
 -16 -10   2   17.60   25.10
 -16 -10   2   39.70   37.80
  16 -10  -2   24.00   17.80
 -16 -10  -2    5.60   18.90
  16 -10   2   17.20   14.60
 -16 -10  -2   34.30   20.00
 -17  -1   2 2219.78  169.58
  17   1   2 2302.77  169.78
  17  -1  -2 2207.48  164.28
 -17   1  -2 2262.67  163.88
  17  -1   2 2132.59  163.38
 -17   1   2 2266.67  164.28
 -17  -1  -2 2145.99  168.08
  17   1  -2 1946.61  177.78
  17   3   2  103.19   27.00
 -17  -3   2  100.39   30.10
  17  -3  -2   99.69   17.60
 -17   3  -2   84.79   15.80
  17   3  -2   88.49   22.30
 -17   3   2  131.59   18.70
 -17  -3  -2   98.59   24.60
  17  -3   2  104.89   17.40
  17  -5  -2 1542.45  121.49
 -17   5  -2 1601.64  121.09
 -17  -5   2 1567.34  137.79
 -17  -5  -2 1421.96  136.79
  17  -5   2 1590.14  121.29
 -17  -5  -2 1445.46  134.49
 -17  -7   2   39.70   30.30
  17  -7  -2   12.00   10.30
  17  -7  -2    3.50    9.40
  17  -7   2   46.40   16.30
 -17  -7  -2   17.00   16.90
 -17  -7  -2   41.60   28.90
 -17  -9   2   59.79   24.40
 -17  -9   2  109.59   35.00
  17  -9  -2  140.49   31.90
 -17  -9  -2  154.38   49.00
 -17  -9  -2  137.29   43.30
  17  -9   2  156.68   35.60
 -18   0  -2 1559.54  116.39
  18   0  -2 1399.26  116.19
 -18   0   2 1464.85  116.59
  18   0   2 1504.55  116.29
 -18   2  -2 2007.90  144.69
 -18  -2   2 1933.41  155.48
  18  -2  -2 1920.31  145.39
  18   2   2 1742.73  153.48
  18   2  -2 2080.09  156.58
 -18   2   2 1910.91  144.59
 -18  -2  -2 1975.40  154.98
  18  -2   2 1988.50  144.79
  18  -4  -2   36.20   10.90
 -18   4  -2   45.80   11.30
 -18  -4   2   68.69   20.80
  18  -4   2   50.19   12.40
  18   4  -2  102.39   31.30
 -18  -4  -2   43.80   22.00
 -18   4   2   45.30   12.00
 -18  -6   2 1835.82  168.18
  18  -6  -2 1992.70  152.08
  18  -6  -2 1940.81  151.28
 -18  -6  -2 2022.30  169.38
  18  -6   2 1942.61  150.78
 -18  -6  -2 1871.81  170.28
  18   6  -2 1842.12  169.78
 -18  -8   2   97.99   31.70
  18  -8  -2  106.59   28.70
  18  -8  -2  112.59   28.00
  18  -8   2  115.09   25.90
  18  -8   2  112.39   27.90
 -18  -8  -2  146.99   46.50
 -18  -8  -2  162.38   44.50
 -18 -10   2  435.66   98.19
  18 -10  -2  378.96   48.30
 -18 -10   2  386.96   76.29
  18 -10   2  342.07   44.50
 -18 -10  -2  217.08   53.99
 -18 -10  -2  294.47   60.89
 -19   1  -2  125.39   20.20
  19   1   2  191.58   31.70
  19  -1  -2  136.89   22.70
 -19  -1   2   97.59   22.40
  19   1  -2   89.79   21.00
 -19  -1  -2  128.09   24.70
  19  -1   2  137.29   17.50
 -19   1   2  135.09   22.70
  19  -3  -2  103.39   17.20
 -19   3  -2  101.09   15.70
 -19  -3   2  108.79   27.30
  19  -3   2  101.09   16.20
 -19  -3  -2   56.99   19.70
 -19   3   2   81.29   15.20
  19   3  -2   67.69   21.80
  19  -5  -2  113.69   21.10
 -19   5  -2   86.89   17.90
 -19  -5   2  117.79   32.80
  19  -5   2  107.69   19.90
  19   5  -2   78.39   27.30
 -19  -5  -2  145.99   48.50
 -19  -5  -2  104.99   34.40
  19  -7  -2    2.80    7.80
 -19  -7   2  -12.50    7.00
  19  -7  -2    8.80    9.20
  19  -7   2   13.00    9.90
  19  -7   2   14.60   10.00
 -19  -7  -2   -0.80   14.10
 -19  -7  -2   63.49   25.60
 -19  -9   2   -9.20    5.10
 -19  -9   2   27.20   22.00
  19  -9  -2    9.80   11.10
 -19  -9  -2  -10.30    5.50
 -19  -9  -2   -7.50   11.90
  19  -9   2    0.20    7.70
  20   0  -2 1577.34  119.79
  20   0   2 1340.87  117.09
 -20   0   2 1595.84  119.49
 -20   0  -2 1501.25  117.79
 -20   2  -2  334.27   31.20
  20  -2  -2  344.47   32.50
  20   2   2  316.17   39.70
 -20  -2   2  343.77   41.00
  20  -2   2  365.16   32.20
 -20  -2  -2  334.67   39.70
 -20   2   2  339.77   31.60
 -20  -4   2  120.59   33.20
 -20   4  -2  110.79   13.80
  20  -4  -2   87.99   16.10
 -20  -4  -2   83.39   22.80
  20  -4   2   89.09   15.50
  20   4  -2  122.09   30.80
 -20  -4  -2  100.29   24.70
 -20   4   2   85.59   15.20
  20  -6  -2  756.32   67.29
  20  -6  -2  816.42   67.99
  20   6  -2  754.42   84.99
 -20  -6  -2  744.13   83.49
  20  -6   2  730.03   65.99
 -20  -6  -2  759.52   86.09
  20  -8  -2   60.59   18.50
  20  -8  -2   74.69   20.30
 -20  -8   2   28.40   19.30
 -20  -8  -2   57.89   25.60
 -20  -8  -2   43.60   25.30
  20  -8   2   75.79   18.90
  20  -8   2   67.99   20.30
 -20 -10   2  176.98   52.29
  20 -10  -2  169.58   38.50
 -20 -10   2  108.59   42.00
 -20 -10  -2  182.28   58.29
  20 -10   2  141.89   33.50
 -20 -10  -2  192.48   56.69
 -21   1  -2  780.12   62.89
  21   1   2  697.43   67.49
  21  -1  -2  765.62   63.69
 -21  -1   2  750.72   68.69
  21  -1   2  742.73   62.59
  21   1  -2  712.93   67.99
 -21  -1  -2  745.93   67.69
 -21   1   2  761.42   63.19
 -21  -3   2 1991.70  173.08
 -21   3  -2 2094.29  156.38
  21  -3  -2 2010.60  157.88
 -21   3   2 2266.97  157.48
  21  -3   2 2248.28  157.28
  21   3  -2 2140.59  175.78
 -21  -3  -2 2239.48  174.78
 -21  -5   2   65.79   24.80
  21  -5  -2   65.19   14.20
  21   5  -2   55.69   22.50
 -21  -5  -2   29.00   15.00
 -21  -5  -2   66.79   24.10
  21  -5   2   46.70   12.30
 -21  -7   2  514.25   89.29
  21  -7  -2  383.86   43.80
  21  -7  -2  436.06   44.50
  21  -7   2  390.66   43.40
  21  -7   2  450.35   43.50
 -21  -7  -2  643.64   98.09
 -21  -7  -2  544.05   66.49
 -21  -9   2   20.20   20.90
 -21  -9   2   37.90   26.70
  21  -9  -2   24.40   15.20
  21  -9   2   47.90   15.50
 -21  -9  -2    3.30   14.50
 -21  -9  -2   -6.20    9.50
 -22   0  -2    1.10    5.00
  22   0   2    5.20    4.10
  22   0  -2    9.80    8.00
 -22   0   2    2.20    5.20
 -22  -2   2   13.90   11.40
 -22   2  -2   19.30    7.40
  22  -2  -2    8.80    6.70
 -22   2   2   26.20    8.80
 -22  -2  -2   47.40   17.50
  22  -2   2   29.80    8.80
 -22  -4   2   90.39   25.00
  22  -4  -2  110.49   17.80
  22   4  -2  187.38   53.79
 -22  -4  -2  138.99   34.20
 -22  -4  -2  114.49   31.90
  22  -6  -2  174.38   23.70
  22  -6  -2  205.78   24.30
 -22  -6   2  217.08   50.09
  22   6  -2  139.59   43.00
  22  -6   2  210.98   24.10
 -22  -6  -2  267.37   54.19
 -22  -6  -2  264.07   74.29
  22  -6   2  222.98   23.30
  22  -8  -2   85.49   21.10
 -22  -8   2  118.69   39.60
  22  -8  -2   55.59   16.80
 -22  -8   2   80.09   30.90
  22  -8   2   69.69   18.20
 -22  -8  -2   79.59   33.30
 -22  -8  -2   56.29   26.40
  22  -8   2   55.39   15.90
 -22 -10   2  110.59   71.29
 -22 -10   2   -4.30    9.80
  22 -10  -2   26.10   15.50
 -22 -10  -2   14.10   22.70
 -22 -10  -2    3.90   13.90
  22 -10   2   37.40   16.40
 -23   1  -2  458.05   41.50
 -23  -1   2  480.45   48.30
  23  -1  -2  473.65   43.10
  23   1   2  440.16   47.00
 -23   1   2  446.16   41.60
 -23  -1  -2  468.25   47.40
  23  -1   2  405.26   40.60
  23   1  -2  350.96   44.30
 -23  -3   2 2153.28  170.88
  23  -3  -2 2035.70  151.18
 -23  -3  -2 2145.79  172.58
  23   3  -2 1943.91  169.88
 -23   3   2 2022.50  149.99
 -23  -3  -2 2080.89  169.08
 -23  -5   2   -3.10    8.70
 -23  -5  -2   20.60   16.30
  23   5  -2   -5.10    6.10
  23  -7  -2  356.96   38.70
 -23  -7   2  354.06   64.59
  23  -7  -2  440.06   40.50
 -23  -7  -2  554.94   95.19
 -23  -7  -2  320.77   60.09
  23  -7   2  362.46   38.30
  23  -7   2  397.26   37.20
 -23  -9   2   23.00   32.30
 -23  -9   2   27.40   21.90
  23  -9  -2   12.50   10.80
  23  -9   2   24.30   12.50
 -23  -9  -2   57.99   41.30
 -23  -9  -2   13.50   17.80
 -24   0  -2 1483.45  119.19
 -24   0   2 1444.66  119.79
  24   0   2 1577.14  120.99
 -24  -2   2 3245.98  248.38
  24  -2  -2 3243.98  234.98
 -24   2  -2 3038.20  232.78
 -24  -2  -2 3406.06  248.38
 -24   2   2 3203.48  233.68
 -24  -4   2  464.65   55.39
 -24  -4  -2  422.16   54.29
 -24  -4  -2  381.56   51.69
  24   4  -2  451.15   68.89
 -24  -6   2  619.44   72.89
  24  -6  -2  563.44   47.50
 -24  -6  -2  451.65   78.19
 -24  -6  -2  563.44   85.09
 -24  -8   2   24.80   15.40
  24  -8  -2   39.40   13.50
  24  -8  -2   25.60   11.00
 -24  -8   2   20.90   21.20
 -24  -8  -2   15.70   17.10
  24  -8   2   41.60   12.40
 -24  -8  -2   22.30   17.40
  24  -8   2   39.10   12.40
  25  -1  -2   78.19   17.70
 -25  -1   2   63.19   20.60
 -25   1  -2   44.30   13.80
 -25   1   2   51.19   14.20
 -25  -1  -2   52.09   17.80
  25   1  -2   74.79   22.00
  25  -1   2   42.40   12.70
 -25  -3   2   61.59   19.80
 -25  -3  -2   37.70   19.20
  25   3  -2   63.79   22.40
 -25  -3  -2   79.59   25.60
 -25  -5   2   74.29   28.40
  25   5  -2   37.00   24.10
 -25  -5  -2   73.89   27.30
 -25  -5  -2   74.19   25.30
 -25  -7   2   -2.40   12.10
 -25  -7  -2  -12.80    4.90
 -25  -7  -2    3.90   10.00
 -25  -9   2    2.60   34.50
 -25  -9   2    1.00   22.40
  25  -9  -2    1.90    5.80
 -25  -9  -2   -4.30   11.20
 -25  -9  -2  -15.00    9.60
  26   0  -2 1802.22  140.69
 -26   0  -2 1708.43  138.19
 -26   0   2 1786.02  139.99
  26  -2  -2 2536.75  187.48
 -26  -2   2 2675.23  202.78
 -26   2  -2 2486.95  185.88
 -26   2   2 2404.46  186.18
 -26  -2  -2 2372.06  199.08
  26   2  -2 2677.23  204.88
 -26  -2  -2 2780.32  205.68
 -26  -4   2  180.88   36.70
 -26  -4  -2  274.07   51.29
  26   4  -2  424.36   66.99
 -26  -4  -2  355.96   62.39
 -26  -6   2  225.68   52.69
 -26  -6  -2  179.38   47.30
 -26  -6  -2  173.18   44.40
 -26  -8   2   -5.50    8.20
 -26  -8   2   28.20   21.50
 -26  -8  -2   14.30   17.30
 -26  -8  -2    2.10   15.60
  27  -1  -2  506.55   49.90
 -27  -1   2  486.15   54.99
 -27   1  -2  524.45   49.10
  27   1  -2  538.25   57.29
 -27  -1  -2  641.54   57.79
 -27  -1  -2  516.15   56.69
 -27   1   2  583.14   50.59
 -27  -3   2  125.59   31.50
 -27  -3  -2   73.89   20.80
 -27  -3  -2   66.19   19.90
  27   3  -2   73.29   25.60
 -27  -5   2  305.77   56.79
 -27  -5  -2  371.16   67.29
 -27  -5  -2  470.05   56.89
 -27  -7   2    9.90   14.00
 -27  -7   2    0.50   11.10
 -27  -7  -2    8.80   15.10
 -27  -7  -2   15.40   17.40
 -27  -9   2   20.10   20.90
 -27  -9   2   -3.40    7.20
 -27  -9  -2   58.89   43.00
 -28   0   2  246.68   38.70
  28   0  -2  242.98   40.00
 -28   0  -2  233.78   34.90
 -28   0  -2  245.98   40.30
 -28  -2   2   87.19   24.80
 -28   2  -2  112.79   17.30
  28  -2  -2   66.89   15.20
 -28   2  -2  105.59   16.80
  28   2  -2   74.99   25.80
 -28  -2  -2  130.19   28.30
 -28   2   2  123.79   18.90
 -28  -2  -2   63.59   22.70
 -28  -4   2   18.00   14.60
 -28  -4  -2   -2.20    7.40
 -28  -4  -2    5.10   11.30
  28   4  -2   16.00   16.10
 -28  -6   2    0.30   25.40
 -28  -6  -2   21.30   18.40
 -28  -6  -2   -0.40    8.40
 -28  -8   2    3.40   15.70
 -28  -8   2   -7.40    6.00
 -28  -8  -2   10.80   19.20
 -28  -8  -2   -2.50    9.80
 -29  -1   2  791.22   73.39
 -29   1  -2  739.93   65.49
 -29   1  -2  710.83   64.19
  29  -1  -2  767.32   66.69
 -29  -1  -2  699.63   70.39
 -29   1   2  771.22   65.39
  29   1  -2  770.92   74.29
 -29  -3   2   -6.70    5.80
 -29  -3  -2    0.40    9.20
 -29  -3  -2   -4.80    7.40
 -29  -5   2  709.13   80.89
 -29  -5  -2  612.84   76.29
 -29  -5  -2  723.53   82.39
 -29  -7   2   -6.80    9.20
 -29  -7   2    5.60   18.90
 -29  -7  -2   -5.80   10.10
 -29  -7  -2    1.40   13.20
 -29  -9   2   47.70   34.40
 -29  -9   2    2.60   28.30
 -29  -9  -2   13.80   23.50
 -29  -9  -2   37.00   37.80
  30   0  -2   63.29   19.50
 -30   0  -2   54.49   17.90
 -30   0   2   54.89   15.80
 -30   0  -2   52.59   16.20
 -30  -2   2  126.09   28.00
 -30   2  -2  147.49   16.80
  30   2  -2  174.98   34.20
 -30  -2  -2  116.39   26.60
 -30  -2  -2  137.39   29.20
 -30   2   2  150.08   17.30
 -30  -4   2   83.59   27.00
 -30  -4  -2   94.69   30.10
  30   4  -2   90.79   29.10
 -30  -4  -2   84.09   25.10
 -30  -6   2  153.28   41.50
 -30  -6  -2  244.78   55.89
 -30  -6  -2  223.88   56.39
 -30  -8   2   75.89   34.00
 -30  -8  -2   44.70   31.00
 -31   1  -2   22.60    9.60
  31  -1  -2   18.40   11.00
 -31   1  -2    5.20    7.60
 -31  -1   2   -3.50    7.00
  31   1  -2   10.40   10.60
 -31  -1  -2   16.40   13.70
 -31   1   2    5.20    7.80
 -31  -1  -2   -4.30    5.00
 -31  -3   2  104.69   31.00
 -31  -3  -2   76.39   26.10
 -31  -3  -2   73.19   27.20
 -31  -5   2   -2.30   12.10
 -31  -5  -2    3.90   11.80
 -31  -5  -2   14.00   17.10
 -31  -7   2   -2.30   10.30
 -31  -7  -2   24.50   21.60
  32   0  -2  244.48   40.80
 -32   0  -2  195.68   34.00
 -32   0   2  220.68   37.00
 -32   0  -2  222.48   37.90
 -32  -2   2   45.20   18.40
 -32  -2  -2   52.79   20.50
  32   2  -2   49.80   19.60
 -32  -2  -2   46.70   17.50
 -32   2   2   53.99   12.30
 -32  -4   2   24.00   19.40
 -32  -4  -2   11.20   15.40
 -32  -4  -2   13.80   13.80
 -32  -6   2  176.58   54.39
 -32  -6  -2   68.59   24.90
 -32  -8   2   71.99   29.80
 -32  -8   2  138.59   46.90
 -32  -8  -2   84.09   35.60
 -32  -8  -2  136.19   49.99
 -33   1  -2   41.40   13.30
 -33   1  -2   64.49   16.20
 -33  -1   2   73.29   23.50
  33   1  -2   68.59   22.10
 -33  -1  -2   70.59   21.80
 -33   1   2   49.90   14.70
 -33  -1  -2   52.99   20.10
 -33  -3   2  130.09   34.90
 -33  -3  -2  132.49   32.80
 -33  -3  -2   68.49   24.30
 -33  -5   2   -2.20    8.50
 -33  -5  -2   10.20   16.40
 -33  -7   2   49.60   29.30
 -33  -7   2    4.90   12.30
 -33  -7  -2   23.20   19.20
 -33  -7  -2   20.00   22.80
 -34   0  -2    4.40    7.60
 -34   0  -2    1.10    6.30
 -34   0   2   -2.80    4.90
 -34  -2   2    6.80    9.50
 -34  -2  -2   -1.80    9.30
 -34  -2  -2   10.30   11.20
 -34  -4   2   13.50   16.70
 -34  -4  -2   14.60   16.60
 -34  -6   2   19.90   20.20
 -34  -6   2   -1.70   11.40
 -34  -6  -2    8.50   13.90
 -34  -6  -2   30.00   25.30
 -34  -8   2    1.10   14.80
 -34  -8  -2   -5.50    9.60
 -35  -1   2   32.20   16.30
 -35   1  -2   13.70   10.40
 -35   1  -2   26.00   11.40
 -35   1   2   13.00    9.60
 -35  -1  -2   23.80   14.10
 -35  -3   2  440.36   71.69
 -35  -3  -2  476.55   59.49
 -35  -5   2   56.99   24.50
 -35  -5   2   30.70   23.20
 -35  -5  -2   47.30   27.70
 -35  -5  -2   25.70   21.30
 -35  -7   2   21.00   24.90
 -35  -7   2   74.89   30.40
 -35  -7  -2   92.29   35.70
 -35  -7  -2  124.79   41.30
 -36   0  -2  297.17   36.30
 -36   0  -2  309.27   36.60
 -36   0   2  268.67   35.60
 -36  -2   2  247.88   48.20
 -36  -2  -2  155.38   33.50
 -36  -4   2  171.48   43.60
 -36  -4   2  197.88   46.20
 -36  -4  -2  170.58   44.10
 -36  -4  -2  134.89   33.20
 -36  -6   2   93.69   34.40
 -36  -6   2  110.19   38.80
 -36  -6  -2   56.09   28.90
 -36  -6  -2   89.79   32.20
 -37   1  -2   10.40    9.60
 -37   1  -2   55.59   15.90
 -37  -1   2   14.50   13.30
 -37   1   2   15.20   10.60
 -37  -1  -2   15.70   12.60
 -37   1   2   37.90   11.80
 -37  -3   2    7.80   13.80
 -37  -3   2   -7.70    6.60
 -37  -3  -2   -4.40    7.60
 -37  -3  -2   -5.00    9.90
 -37  -5   2   -3.30    8.80
 -37  -5   2   12.10   16.70
 -37  -5  -2  -11.10    3.80
 -37  -5  -2    7.80   14.80
 -37  -7   2   10.10   18.80
 -37  -7  -2   28.80   19.90
 -38   0  -2  836.52   77.29
 -38   0   2  792.22   75.99
 -38   0   2  832.42   76.79
 -38   0  -2  792.82   75.59
 -38  -2   2  291.87   53.59
 -38  -2   2  420.76   66.69
 -38  -2  -2  443.76   53.99
 -38  -2  -2  411.76   52.19
 -38  -4   2  151.08   35.00
 -38  -4   2  175.48   44.60
 -38  -4  -2  117.29   33.90
 -38  -4  -2  146.39   39.60
 -38  -6   2   -6.20    9.60
 -38  -6  -2    7.20   18.20
 -39   1  -2    9.10    9.00
 -39   1  -2    5.50    9.10
 -39  -1   2    6.20   11.70
 -39  -1  -2   -6.30    4.70
 -39   1   2   -3.00    5.60
 -39   1   2    2.30    7.50
 -39  -3   2   -7.60    5.20
 -39  -3   2  -11.20    5.30
 -39  -3  -2   28.90   18.40
 -39  -3  -2    0.80   11.30
 -39  -5   2    8.70   14.50
 -39  -5  -2   15.70   18.80
 -40   0  -2   -2.50    7.50
 -40   0   2    0.50    8.70
 -40   0   2    2.30    9.90
 -40   0  -2   -2.10    8.10
 -40  -2   2   -2.10    7.40
 -40  -2   2   -6.20    7.60
 -40  -2  -2   -2.60    8.90
 -40  -2  -2   22.00   19.20
 -40  -4   2   -1.80    8.10
 -40  -4  -2    0.40   10.20
 -40  -6   2    8.00   18.30
 -40  -6  -2   -6.60    6.80
 -41   1  -2   95.09   19.30
 -41   1  -2   91.69   19.90
 -41  -1   2   63.59   23.10
 -41  -1   2  111.39   30.90
 -41   1   2   75.19   17.40
 -41   1   2   67.89   17.60
 -41  -1  -2  107.09   31.30
 -41  -1  -2   83.29   23.10
 -41  -3  -2   43.80   19.50
 -41  -5   2   70.29   26.70
 -41  -5  -2   64.99   30.70
 -42   0   2   89.09   24.40
 -42   0  -2   73.99   22.70
 -42   0   2  100.19   24.50
 -42   0  -2  101.99   25.60
 -42  -2   2   33.70   21.20
 -42  -2  -2   41.80   18.00
 -42  -4   2   17.40   18.90
 -42  -4  -2   12.70   19.10
 -43  -1   2    2.80    9.50
 -43   1  -2    4.20    7.20
 -43   1  -2    4.50    7.70
 -43  -1  -2    5.20   12.30
 -43   1   2    1.40    7.10
 -43   1   2   -3.10    4.80
 -43  -3   2    0.70    9.80
 -43  -3  -2   -1.20   11.10
 -43  -5   2    8.10   15.10
 -43  -5  -2    1.40   10.40
 -44   0   2   14.30   11.80
 -44   0  -2   16.30   12.00
 -44  -2   2   -4.60    7.70
 -44  -2  -2   18.20   16.00
 -44  -4   2   10.00   14.60
 -44  -4  -2    6.40   15.20
 -45  -1   2    8.50   10.50
 -45  -1  -2    3.00   11.30
 -45   1   2   -1.60    4.40
 -45  -3   2    2.50    7.90
 -45  -3  -2    2.50   10.60
 -46   0  -2    5.50    8.90
 -46   0   2    2.20    6.80
 -46  -2   2    7.50   13.50
 -46  -2  -2   18.70   19.00
 -46  -4  -2  -10.20   12.30
 -47  -1   2   -2.60    7.00
 -47  -1  -2   -6.60    3.90
 -47  -3   2   21.30   19.30
 -47  -3  -2   74.39   29.90
 -48   0  -2   14.40   11.70
 -48   0   2   -0.20    6.50
 -48  -2   2    6.60   10.90
 -48  -2  -2    3.80   14.00
 -49  -1   2    1.20    7.20
 -49  -1  -2   -4.90    8.50
 -50   0  -2   75.09   22.20
 -50   0   2   92.89   25.30
   0   0   3    1.90    5.80
   0   0  -3   -2.80    2.40
   0   2   3  197.78   34.00
   0  -2   3  236.58   37.90
   0   2  -3  320.07   50.99
   0  -4   3  187.68   35.60
   0   4   3  157.28   32.80
   0   4  -3  163.38   31.40
   0   6  -3   47.90   18.20
   0  -6   3   19.60   15.10
   0  -6  -3   19.60   13.30
   0   6   3   37.40   19.40
   0  -8  -3   -6.80    7.40
   0   8  -3   -3.30   12.00
   0  -8   3   -3.20    7.00
   0  -8  -3   -2.30    8.50
   0 -10  -3   16.70   17.70
   1   3   3 2585.14  203.98
  -1   3  -3 2861.81  205.48
   1  -3  -3 2750.12  204.98
  -1  -3   3 2530.05  204.98
  -1  -3  -3 2712.93  205.38
   1   3  -3 2762.02  205.58
  -1   3   3 2531.95  202.98
  -1  -5   3 2185.68  183.68
   1   5   3 2260.87  182.58
  -1   5  -3 2319.97  182.98
   1  -5  -3 2154.68  181.08
  -1  -5  -3 2276.27  182.98
  -1   5   3 2295.97  181.98
   1   5  -3 2322.17  183.78
   1  -5   3 2421.26  184.78
  -1   7  -3   67.09   23.90
   1  -7  -3   58.09   19.90
  -1  -7   3   98.99   30.70
   1   7  -3  130.99   33.80
  -1  -7  -3   58.89   21.80
   1  -7   3   23.70   15.10
   1  -9  -3  263.17   58.09
   1  -9  -3  255.87   49.90
  -1  -9   3  391.86   65.79
  -1  -9  -3  269.47   58.99
  -1  -9  -3  331.47   65.39
   1  -9   3  248.58   49.99
   2   0   3   -4.40    7.20
  -2   0  -3   -0.30    3.50
   2   0  -3    3.90    4.30
  -2   0   3   -0.60    4.10
  -2  -2   3  323.67   38.50
  -2   2  -3  338.07   37.90
   2   2   3  359.66   38.60
   2  -2  -3  355.26   38.80
  -2   2   3  373.46   38.30
   2   2  -3  573.24   57.09
   2  -2   3  382.16   39.40
  -2  -2  -3  379.16   40.10
   2  -4  -3  540.75   54.39
  -2   4  -3  423.16   50.79
  -2  -4   3  591.04   57.89
  -2   4   3  526.65   53.89
   2   4  -3  470.35   53.69
  -2  -4  -3  624.04   57.49
   2  -4   3  546.45   54.99
   2   6   3  167.78   33.80
  -2   6  -3  109.09   27.90
  -2  -6   3  204.28   40.30
   2  -6  -3  106.59   25.30
  -2  -6  -3  205.58   41.90
   2  -6   3  186.48   36.10
   2   6  -3  169.68   37.20
  -2   6   3  152.28   34.10
   2  -8  -3   25.00   17.30
  -2   8  -3   54.09   24.10
  -2  -8   3   50.19   23.10
  -2  -8  -3   51.79   22.20
   2   8  -3   58.39   24.00
  -2  -8  -3   14.00   17.70
   2  -8   3   40.40   20.40
  -2 -10  -3   -6.50    9.10
  -3  -1   3   41.50   12.40
   3  -1  -3   38.20   10.30
  -3   1  -3   44.70   12.20
   3   1   3   47.80   14.40
   3  -1   3   65.69   15.50
  -3  -1  -3   32.10   12.50
  -3   1   3   59.29   14.30
   3   1  -3   46.80   13.30
   3   3   3  114.19   25.60
  -3   3  -3   -2.10    4.50
   3  -3  -3    6.10    4.30
  -3  -3   3    5.50    8.80
  -3   3   3    0.70    4.60
  -3  -3  -3   -1.90    4.00
   3  -3   3   10.40    8.00
   3   3  -3    1.10    4.90
  -3   5  -3  117.99   27.50
   3   5   3  209.58   44.80
  -3  -5   3   64.09   20.50
   3  -5   3  102.39   24.80
   3   5  -3   87.39   25.90
  -3   5   3  101.69   26.60
  -3  -5  -3  148.79   34.90
  -3   7  -3   64.19   25.40
  -3  -7   3   58.99   22.50
  -3  -7  -3   82.29   25.30
   3  -7   3   59.29   22.40
   3   7  -3   32.20   15.80
  -3  -9   3   34.40   24.60
   3  -9  -3   27.60   20.60
  -3  -9  -3   12.50   18.10
   3  -9   3   45.80   25.40
  -3  -9  -3   11.30   21.70
   4   0  -3    2.60    5.50
  -4   0   3    0.30    4.60
   4   0   3    3.20    5.30
  -4   0  -3    7.50    6.00
   4  -2  -3  606.24   55.29
  -4  -2   3  617.14   57.39
  -4   2  -3  539.75   53.49
   4   2   3  562.04   54.99
  -4  -2  -3  597.94   56.29
   4   2  -3  790.92   69.99
   4  -2   3  529.25   53.79
  -4   2   3  601.74   54.19
  -4   4  -3  841.02   77.89
  -4  -4   3 1114.89   94.59
  -4   4   3  870.01   78.39
   4   4  -3  786.62   80.19
  -4  -4  -3  949.80   82.99
   4  -4   3  811.82   78.69
   4   6   3  294.27   53.19
  -4   6  -3  251.67   45.70
  -4  -6   3  409.46   69.89
   4  -6   3  267.47   48.80
  -4   6   3  303.67   51.69
  -4  -6  -3  392.86   71.89
   4   6  -3  222.38   47.20
   4  -8  -3   69.39   24.60
  -4   8  -3   80.09   30.30
  -4  -8   3   61.19   26.10
   4  -8  -3   31.00   19.80
  -4  -8  -3   69.49   27.00
   4   8  -3   90.19   32.10
   4  -8   3   21.50   16.10
  -4  -8  -3   41.90   26.00
   4 -10  -3    5.80   13.90
   4 -10   3   -7.70    7.30
  -4 -10  -3   -6.70    9.00
  -5  -1   3  383.96   42.90
  -5   1  -3  471.45   43.90
   5   1   3  463.15   44.40
   5  -1  -3  468.35   44.50
   5  -1   3  427.36   43.00
   5   1  -3  493.45   45.40
  -5   1   3  428.56   42.60
   5   3   3  230.98   35.80
  -5  -3   3  225.88   38.80
  -5   3  -3  214.38   32.40
   5  -3   3  160.58   29.90
  -5  -3  -3  197.78   33.90
  -5   3   3  206.48   25.60
   5   3  -3  141.39   26.50
  -5  -5   3 1506.15  125.69
  -5   5  -3 1453.45  119.89
   5   5   3 1464.35  123.59
   5   5  -3 1295.37  121.29
  -5   5   3 1317.57  117.39
   5  -5   3 1431.36  120.29
   5  -7  -3  235.28   44.40
  -5  -7   3  192.18   40.70
  -5   7  -3  255.07   47.40
   5  -7   3  257.97   47.00
   5   7  -3  237.48   51.39
  -5  -7  -3  252.67   48.40
   5  -9  -3  557.04   67.29
   5  -9  -3  511.85   67.69
  -5  -9   3  465.25   79.99
  -5  -9  -3  560.14   92.99
   5  -9   3  514.15   67.49
  -5  -9  -3  633.44   73.19
  -6   0   3    0.20    4.30
   6   0  -3    2.60    6.10
   6   0   3   -2.10    2.70
  -6   0  -3   -3.90    3.00
   6   2   3  249.68   46.80
  -6   2  -3  154.68   26.60
  -6  -2   3  108.39   23.10
  -6   2   3  147.79   27.10
   6   2  -3  230.98   41.80
  -6  -2  -3  211.08   40.70
   6   4   3   77.59   23.50
  -6  -4   3   66.09   21.00
   6  -4  -3  114.49   25.90
  -6   4  -3   95.29   23.30
  -6  -4  -3   94.49   22.30
   6  -4   3  132.09   28.70
   6   4  -3  123.69   32.60
  -6   4   3  115.19   26.10
  -6   6  -3   -5.40    6.30
   6  -6  -3   15.60   13.50
  -6  -6   3   12.70   14.90
   6   6   3    3.40   11.50
  -6   6   3    4.90    9.80
  -6  -6  -3    0.60   10.20
   6   6  -3    7.40    9.20
   6  -6   3   12.00   12.00
   6  -8  -3   25.90   16.70
   6  -8  -3   -3.90    9.10
  -6  -8   3    3.90   12.20
  -6  -8  -3   17.60   15.80
   6  -8   3   12.30   14.10
  -6  -8  -3   27.30   20.20
   6   8  -3    7.40   13.30
   6 -10  -3    9.10   14.90
   6 -10   3    4.30   11.10
  -6 -10  -3  -15.60    9.50
  -7  -1   3  122.59   28.00
   7   1   3   42.90   10.90
  -7   1  -3   65.49   13.60
   7   1  -3   92.79   19.30
  -7  -1  -3  153.18   33.10
   7  -1   3  117.39   22.00
  -7   1   3   55.39   14.00
  -7   3  -3   44.70   13.50
   7   3   3   34.30   13.10
   7  -3  -3   73.59   19.30
  -7  -3   3   53.89   18.20
  -7  -3  -3   34.20   13.20
   7  -3   3   91.19   19.80
   7   3  -3   76.99   20.80
  -7   3   3   90.09   19.50
  -7   5  -3 1723.53  139.19
   7  -5  -3 1622.44  138.29
  -7  -5  -3 1618.34  142.59
  -7   5   3 1646.44  137.49
   7  -5   3 1869.11  141.89
  -7  -7   3  446.16   68.69
  -7   7  -3  350.46   45.30
   7  -7  -3  359.46   46.40
  -7  -7  -3  347.97   58.69
   7   7  -3  214.98   46.50
   7  -7   3  432.26   49.90
  -7  -9   3  636.54   82.59
   7  -9  -3  661.43   76.99
   7  -9  -3  782.42   82.99
  -7  -9  -3  655.73   84.09
  -7  -9  -3  763.32   85.89
   7  -9   3  672.33   78.89
   8   0   3   -2.90    1.60
  -8   0   3    1.80    4.40
  -8   0  -3    2.10    4.50
   8  -2  -3  272.47   32.40
  -8   2  -3  308.57   32.90
   8   2   3  279.27   34.20
  -8  -2   3  291.37   35.30
   8  -2   3  265.27   31.80
  -8  -2  -3  305.47   35.40
  -8   2   3  308.97   32.50
   8   2  -3  284.87   49.60
   8  -4  -3  221.08   37.00
  -8  -4   3  220.68   47.40
  -8   4  -3  190.28   32.60
   8   4   3  323.47   59.79
   8   4  -3  137.39   31.60
  -8   4   3  217.38   34.70
   8  -4   3  238.88   38.40
  -8  -4  -3  179.38   35.10
  -8  -6   3  257.57   51.99
  -8   6  -3  172.38   36.50
   8  -6  -3  227.28   41.40
   8  -6   3  238.18   42.70
  -8   6   3  193.38   35.80
  -8  -6  -3  172.38   36.60
   8   6  -3  182.08   37.80
   8  -8  -3   14.70   17.50
  -8  -8   3   -3.40    7.40
   8  -8  -3    3.30    9.90
   8   8  -3    2.30   11.60
  -8  -8  -3  -10.20    8.30
  -8  -8  -3   -5.40   20.40
   8  -8   3    6.40   12.30
   8 -10  -3    3.50   12.90
  -8 -10  -3    2.10   11.90
   8 -10   3   10.30   13.00
  -8 -10  -3   14.30   23.40
  -9   1  -3  191.88   24.40
   9   1   3  134.39   23.20
  -9  -1   3  302.47   43.10
   9   1  -3  215.08   26.90
   9  -1   3  191.18   24.10
  -9  -1  -3  262.27   38.30
  -9   1   3  206.48   31.70
   9   3   3   32.00   15.60
  -9  -3   3    7.20    9.10
   9  -3  -3    3.50    6.60
  -9   3  -3    9.90    7.60
  -9  -3  -3    3.70   10.50
   9  -3   3    1.80    6.10
   9   3  -3   11.10   11.20
  -9   3   3    5.60    6.30
   9  -5  -3   -3.70    5.40
   9   5   3    4.70   10.00
  -9  -5   3   -1.70    9.30
  -9   5  -3    5.20   10.20
  -9   5   3    2.40    7.10
   9  -5   3    9.40    9.50
  -9  -5  -3    2.80    9.90
   9   5  -3   20.80   18.70
  -9  -7   3   43.70   29.40
  -9   7  -3   56.79   19.80
   9  -7  -3   51.79   19.00
  -9  -7  -3   35.70   16.50
  -9  -7  -3   55.59   21.60
   9   7  -3   23.20   21.10
   9  -7   3   63.59   21.20
  -9  -9   3   -3.40   12.10
   9  -9  -3    7.50   25.10
   9  -9  -3   -2.10   11.00
  -9  -9  -3  -13.30    9.60
  -9  -9  -3   27.40   25.00
 -10   0  -3    1.80    5.50
  10   0  -3   -2.00    1.00
  10   0   3    2.40    4.30
 -10   0   3    0.70    4.00
  10   2   3  843.02   75.49
 -10  -2   3  806.22   75.29
 -10   2  -3  788.92   70.59
  10  -2  -3  877.81   73.29
 -10   2   3  836.12   71.09
  10  -2   3  833.22   71.79
  10  -4  -3  582.74   58.19
  10   4   3  647.34   64.69
 -10   4  -3  649.04   57.89
  10   4  -3  607.64   64.39
  10  -4   3  633.24   58.79
 -10  -4  -3  577.74   62.59
 -10   4   3  553.74   56.09
 -10  -6   3  496.05   61.19
 -10   6  -3  454.55   51.99
  10  -6   3  510.65   54.29
 -10  -6  -3  445.56   59.49
  10   6  -3  509.75   73.79
 -10   6   3  484.65   52.79
  10  -8  -3   -3.20   11.00
  10  -8  -3    8.60   13.90
 -10  -8   3   -5.20    8.90
 -10   8  -3    7.60   17.90
 -10  -8  -3   19.00   17.80
  10  -8   3   14.00   13.80
 -10  -8  -3   -9.10    7.60
  10   8  -3   15.00   21.70
 -10 -10   3   -5.10    8.00
  10 -10  -3   22.40   20.30
  10 -10   3   -2.00    7.20
 -10 -10  -3   17.30   19.60
 -10 -10  -3   -1.00   13.90
 -11   1  -3 3332.17  258.27
  11   1   3 3351.16  260.27
 -11  -1   3 3551.84  262.37
 -11   1   3 3611.74  259.17
  11  -1   3 3502.85  259.07
  11   1  -3 3514.15  262.07
 -11  -1  -3 3640.64  262.07
  11  -3  -3 1479.05  126.29
  11   3   3 1604.24  131.89
 -11  -3   3 1559.94  132.89
 -11   3  -3 1577.44  125.39
 -11  -3  -3 1633.64  132.59
  11   3  -3 1709.53  134.39
 -11   3   3 1585.14  124.99
  11  -3   3 1615.04  126.69
 -11  -5   3 1512.45  127.29
 -11   5  -3 1287.97  114.29
  11   5   3 1525.15  135.29
  11  -5  -3 1383.76  116.79
  11  -5   3 1377.06  116.29
 -11   5   3 1324.87  114.09
  11   5  -3 1401.06  124.29
 -11   7  -3  213.28   43.50
  11  -7  -3  175.18   35.70
 -11  -7   3   92.99   26.80
 -11  -7  -3  135.69   37.30
  11  -7   3  190.98   36.50
  11   7  -3  193.08   43.60
 -11  -7  -3  215.68   52.49
  11  -9  -3  203.08   45.70
 -11  -9   3  147.99   38.00
 -11  -9  -3  315.37   66.29
 -11  -9  -3  229.68   58.39
 -12   0   3    1.50    4.10
 -12   0  -3    3.10    4.50
  12   0   3    4.00    4.30
 -12  -2   3   42.70   17.20
  12   2   3   56.69   18.40
  12  -2  -3   54.19   15.30
 -12   2  -3   79.29   18.40
 -12  -2  -3   70.19   21.40
  12  -2   3   56.19   16.20
  12   2  -3   84.89   29.10
 -12   2   3   89.09   19.20
 -12  -4   3   74.49   22.80
  12   4   3  142.09   36.10
 -12   4  -3  106.29   22.40
  12  -4  -3   78.29   18.60
 -12   4   3  138.09   26.30
  12   4  -3  128.39   34.50
  12  -4   3   81.29   19.70
 -12  -4  -3   54.69   17.60
  12  -6  -3    3.70    9.40
 -12   6  -3   -4.50    6.70
 -12  -6   3    1.30   11.20
  12   6  -3  -10.40    7.10
  12  -6   3    0.30    6.80
 -12   6   3    4.80    9.60
 -12  -6  -3   -2.20   11.80
  12  -8  -3   -4.20    8.30
  12  -8  -3   -6.10    6.50
 -12  -8   3    2.60   11.10
 -12  -8  -3    2.40   14.60
  12   8  -3    4.90   12.90
 -12  -8  -3    9.70   16.40
  12  -8   3   -7.20    6.80
  12 -10  -3   -7.70    6.10
 -12 -10   3   -6.00    6.90
 -12 -10  -3   11.20   15.90
  12 -10   3    1.90    9.80
 -12 -10  -3    9.20   26.10
 -13  -3   3 2408.46  209.58
 -13   3  -3 2668.23  202.18
  13  -3  -3 2732.83  204.28
  13   3   3 2558.64  209.68
 -13  -3  -3 2779.52  211.18
  13  -3   3 2855.81  203.98
 -13   3   3 2797.92  202.28
 -13   5  -3 1520.95  121.99
 -13  -5   3 1502.85  133.69
  13  -5  -3 1617.24  124.89
  13   5   3 1278.47  128.99
  13   5  -3 1394.46  130.99
  13  -5   3 1458.45  122.29
 -13  -5  -3 1838.82  146.39
 -13   5   3 1394.66  119.99
 -13  -7   3   93.49   31.80
  13  -7  -3   48.60   17.30
 -13  -7  -3   22.20   18.00
  13   7  -3   96.49   42.40
 -13  -7  -3   77.39   35.40
  13  -7   3   57.99   19.50
 -13  -9   3  323.27   78.99
  13  -9  -3  137.29   38.10
 -13  -9  -3  310.67   76.39
 -13  -9  -3  219.58   51.49
 -14   0  -3   -3.30    4.00
  14   0   3    3.10    6.10
  14   0  -3   19.30   15.90
 -14   0   3   -1.80    4.60
  14   2   3   10.90   12.20
 -14  -2   3    5.20    8.20
 -14   2  -3   18.40    9.10
  14  -2  -3   23.90   10.70
  14  -2   3    9.60    7.40
 -14   2   3   29.30   11.40
 -14  -2  -3   13.60   14.60
  14   2  -3    3.00    6.10
  14  -4  -3  128.49   26.80
 -14  -4   3   84.29   29.50
 -14   4  -3   81.79   17.60
  14   4   3  154.28   36.00
 -14   4   3   75.89   19.60
  14  -4   3  106.89   21.90
  14   4  -3   87.19   26.60
 -14  -4  -3  122.59   30.00
  14  -6  -3    0.40    8.00
 -14   6  -3    7.30    9.60
 -14  -6   3   -1.10    9.40
 -14  -6  -3    5.70   12.90
 -14   6   3   11.20   11.80
  14  -6   3   15.40   11.20
  14   6  -3    9.60   12.60
  14  -8  -3   38.00   20.60
  14  -8  -3   34.80   18.80
 -14  -8   3   10.60   16.50
 -14  -8  -3   38.30   26.10
 -14  -8  -3   37.00   26.40
  14  -8   3   48.80   19.70
  14   8  -3   27.80   22.40
 -14 -10   3   -8.10   10.70
  14 -10  -3   -3.80    9.20
 -14 -10   3  -12.60   16.00
 -14 -10  -3   14.30   19.10
 -14 -10  -3    8.70   27.90
 -15  -1   3   17.20   12.70
  15   1   3    1.70    5.60
 -15   1  -3   -0.70    5.20
  15  -1  -3    7.00    7.80
  15  -1   3    0.10    5.30
 -15   1   3    3.60    6.40
 -15  -1  -3    1.50    6.20
  15   1  -3   24.20   10.60
 -15   3  -3    7.40    7.50
 -15  -3   3    8.00   10.70
  15   3   3   14.30   14.00
  15  -3  -3    7.70    7.80
  15   3  -3   22.40   12.70
 -15   3   3   25.30   10.10
 -15  -3  -3   22.40   14.30
  15  -3   3   14.60    8.40
 -15   5  -3  157.78   29.90
 -15  -5   3  106.99   27.90
  15   5   3  122.49   35.10
  15  -5  -3  177.48   33.10
  15  -5   3  167.48   30.20
 -15  -5  -3  171.38   49.20
  15   5  -3  135.19   36.90
 -15   5   3   92.19   21.80
 -15  -7   3    7.30   17.90
  15  -7  -3    9.70    9.70
  15  -7   3   17.60   13.10
  15   7  -3   42.60   20.90
 -15  -7  -3   22.80   20.50
 -15  -7  -3   -8.40   12.50
  15  -9  -3   37.50   20.40
 -15  -9   3   26.90   25.10
  15  -9   3   28.10   16.00
 -15  -9  -3   17.40   21.50
 -15  -9  -3   29.00   23.70
 -16   0   3   15.60   10.00
  16   0   3    4.70    7.50
 -16   0  -3   18.70    9.70
  16   0  -3    4.80    8.00
 -16  -2   3  418.26   48.80
  16   2   3  483.25   49.99
 -16   2  -3  466.75   44.00
  16  -2  -3  433.16   44.50
 -16  -2  -3  429.86   48.10
  16  -2   3  458.35   44.20
 -16   2   3  486.25   44.40
  16   2  -3  464.95   50.29
  16   4   3 1145.19  104.39
  16  -4  -3 1063.89   92.99
 -16  -4   3 1067.99  103.39
 -16   4  -3 1147.09   91.59
  16  -4   3 1184.48   93.39
  16   4  -3 1001.90  101.69
 -16  -4  -3 1038.90  101.79
 -16   4   3 1161.78   92.09
 -16   6  -3  185.78   32.10
  16  -6  -3  174.58   35.20
 -16  -6   3  166.18   44.80
  16   6  -3  308.27   80.59
 -16  -6  -3  227.78   48.50
  16  -6   3  166.48   32.10
 -16  -8   3   70.79   40.20
  16  -8  -3  127.19   30.20
  16  -8  -3  114.89   31.60
  16  -8   3   98.89   27.70
 -16  -8  -3   62.09   29.80
  16   8  -3   77.89   39.30
 -16  -8  -3  101.39   35.80
 -16 -10   3  -16.60    6.30
 -16 -10   3   11.10   22.30
  16 -10  -3   -6.30    7.40
 -16 -10  -3   -1.10   14.70
  16 -10   3   -2.00    8.00
 -16 -10  -3   18.10   34.00
  17   1   3  554.94   56.89
 -17   1  -3  612.34   54.39
  17  -1  -3  591.74   55.29
 -17  -1   3  630.54   59.19
  17  -1   3  615.84   54.79
 -17  -1  -3  556.04   56.59
 -17   1   3  557.84   53.99
  17   3   3  214.78   38.00
 -17  -3   3  406.46   56.99
  17  -3  -3  296.07   34.20
 -17   3  -3  335.17   33.40
  17   3  -3  366.66   56.39
 -17   3   3  310.57   32.70
  17  -3   3  337.37   34.40
 -17   5  -3  424.76   43.10
  17  -5  -3  390.76   43.80
 -17  -5   3  392.36   65.79
 -17   5   3  439.16   43.50
 -17  -5  -3  359.46   61.39
  17   5  -3  629.24  103.89
  17  -5   3  360.86   42.40
  17  -7  -3  111.39   27.50
 -17  -7   3  110.99   34.50
  17  -7  -3  130.99   31.80
 -17  -7  -3   95.19   33.70
  17   7  -3   99.59   33.40
  17  -7   3  116.19   27.40
 -17  -7  -3  101.99   35.10
 -17  -9   3  159.88   45.90
  17  -9  -3  128.59   36.60
 -17  -9  -3  182.78   55.39
 -17  -9  -3  147.19   44.30
  17  -9   3  183.78   39.70
  18   0   3   -1.90    4.80
  18   0  -3   -0.30    5.80
 -18   0  -3   -3.50    4.20
  18   2   3   34.40   15.60
 -18  -2   3   18.40   13.00
  18  -2  -3   19.90    8.90
 -18   2  -3    5.70    5.70
  18  -2   3   13.40    8.40
  18   2  -3   22.30   13.70
 -18  -2  -3   13.70    9.40
 -18   2   3   30.20   11.10
 -18  -4   3   -3.50   12.10
  18  -4  -3    3.40    7.10
  18   4   3    6.10   12.90
 -18   4  -3   19.10    8.80
 -18   4   3    0.90    7.10
  18   4  -3   -2.50    8.40
  18  -4   3   12.40    9.50
 -18   6  -3   -7.50    4.80
  18  -6  -3    2.80    7.50
 -18  -6   3   -3.70   10.10
 -18  -6  -3   -3.50   10.50
  18  -6   3   -2.80    4.70
  18   6  -3    2.10   10.30
 -18  -6  -3   -3.40    9.70
  18  -8  -3   14.80   12.30
 -18  -8   3   15.80   19.10
  18  -8  -3   37.80   16.60
  18  -8   3    0.60    7.20
 -18  -8  -3   11.00   15.80
  18   8  -3   14.70   18.30
 -18  -8  -3   -5.00    9.50
  18 -10  -3    4.30   10.30
 -18 -10   3    1.00   15.00
 -18 -10   3   32.50   35.50
 -18 -10  -3   -1.40   13.20
  18 -10   3   11.30   14.50
 -18 -10  -3   17.40   22.80
  19  -1  -3   46.70   13.90
  19   1   3   51.09   17.30
 -19  -1   3   63.89   18.50
 -19   1  -3   61.49   17.40
  19  -1   3   69.49   18.40
 -19   1   3   52.19   16.00
 -19  -1  -3   41.60   13.90
 -19   3  -3   25.60   10.30
  19   3   3   38.50   18.20
 -19  -3   3   38.70   31.70
  19  -3  -3   13.60    9.60
  19  -3   3   17.30    9.90
 -19   3   3   38.60   11.80
  19   3  -3   30.00   16.40
 -19  -3  -3   46.50   20.90
  19  -5  -3  637.64   61.79
 -19  -5   3  618.64   74.29
 -19   5  -3  687.03   60.59
  19  -5   3  624.74   60.29
  19   5  -3  671.63   76.49
 -19  -5  -3  890.21   90.69
 -19   5   3  657.73   60.39
 -19   7  -3  349.37   40.90
  19  -7  -3  310.27   40.90
 -19  -7   3  317.27   62.99
  19  -7  -3  360.96   42.80
  19   7  -3  376.46   68.19
  19  -7   3  315.07   40.20
 -19  -7  -3  293.77   59.59
 -19  -7  -3  552.34   88.99
  19  -9  -3  299.57   51.59
 -19  -9   3  384.06   73.79
 -19  -9  -3  399.56   76.89
  19  -9   3  330.97   42.90
 -19  -9  -3  341.27   69.09
 -20   0   3   -1.80    5.00
  20   0  -3   -3.50    3.30
  20   0   3    1.10    4.20
 -20   0  -3   -1.60    4.90
 -20  -2   3   -2.60    8.50
  20  -2  -3    4.90    7.40
  20   2   3    1.70    8.60
 -20   2  -3   -1.90    4.30
  20  -2   3    2.80    6.20
 -20   2   3    8.80    6.60
 -20  -2  -3    7.50   10.20
  20   2  -3    1.80    7.30
 -20   4  -3    8.90    7.80
  20  -4  -3   11.30    9.50
 -20  -4   3   13.90   14.10
  20   4   3    3.60    9.90
  20   4  -3   -2.10    9.80
 -20   4   3   14.20    8.80
  20  -4   3    5.20    5.10
 -20  -4  -3    0.30   10.60
 -20   6  -3   12.00   10.70
  20  -6  -3   17.30   12.20
 -20  -6   3   19.40   23.40
  20  -6   3   43.00   13.80
 -20  -6  -3   31.40   27.00
 -20  -6  -3    4.10   18.60
  20   6  -3    8.10   22.50
 -20  -8   3  -15.70    5.00
  20  -8  -3    2.40   13.40
  20  -8  -3   -2.30    4.90
  20   8  -3   -6.20    7.30
  20  -8   3    0.20    9.30
 -20  -8  -3   -2.10   13.00
 -20  -8  -3    4.10   12.50
 -20 -10   3   27.30   31.90
 -20 -10   3   11.10   22.60
  20 -10  -3   30.80   17.60
  20 -10   3    2.30    8.10
 -20 -10  -3   -3.30   15.30
 -20 -10  -3   20.60   37.80
 -21  -1   3    2.50    6.20
 -21   1  -3   20.50    9.00
  21  -1  -3   21.20   10.80
  21   1   3    5.40    8.70
 -21  -1  -3    7.80    9.50
  21   1  -3    1.00    6.90
  21  -1   3    7.10    7.50
 -21   1   3    9.80    8.00
 -21   3  -3   -3.10    4.10
  21  -3  -3    1.60    7.00
 -21  -3   3    1.70    8.20
  21   3   3    1.10    9.30
 -21  -3  -3   -0.50    9.80
  21   3  -3   -6.00    6.10
 -21   3   3   10.60    8.20
  21  -3   3   -5.00    4.70
 -21   5  -3   15.50    9.60
 -21  -5   3   14.30   14.70
  21  -5  -3    8.70    8.60
 -21   5   3   -6.20    5.80
  21   5  -3   12.30   25.80
 -21  -5  -3  -18.00   10.10
  21  -5   3   14.50    9.80
  21  -7  -3    3.00    8.00
 -21  -7   3    3.20   17.30
  21  -7  -3    2.70    9.30
 -21  -7  -3  -24.50   15.70
  21   7  -3   15.30   16.60
 -21  -7  -3   -0.80   11.40
  21  -7   3    3.10    9.00
  21  -9  -3    3.90   10.40
 -21  -9   3   -3.40   15.60
  21  -9   3    4.00    9.20
 -21  -9  -3   13.30   13.40
 -21  -9  -3    5.60   17.70
  22   0  -3    0.80    4.70
 -22   0   3   -2.90    4.60
 -22   0  -3   -0.60    5.00
  22   0   3   -2.10    3.80
  22   2   3  474.75   53.59
 -22  -2   3  456.45   53.29
  22  -2  -3  478.45   46.50
 -22   2  -3  475.55   44.60
 -22  -2  -3  470.95   52.99
  22   2  -3  345.87   58.49
 -22   2   3  451.45   44.70
  22  -2   3  497.95   45.40
  22  -4  -3  345.77   35.80
 -22   4  -3  317.47   33.10
 -22  -4   3  286.87   52.09
 -22   4   3  379.06   35.30
  22   4  -3  363.96   61.99
 -22  -4  -3  386.36   63.59
  22  -4   3  297.07   33.40
 -22   6  -3  319.47   37.90
  22  -6  -3  337.47   39.50
 -22  -6   3  388.36   64.49
  22   6  -3  402.56   75.39
  22  -6   3  366.76   39.10
 -22  -6  -3  333.07   62.09
 -22  -6  -3  653.93  117.79
 -22  -8   3   12.90   21.40
  22  -8  -3    3.80    7.80
 -22  -8  -3   -0.70   12.10
 -22  -8  -3    3.40   15.40
  22  -8   3   -4.70    3.90
  23   1   3  432.96   47.30
 -23   1  -3  424.66   42.90
  23  -1  -3  362.76   41.50
 -23  -1   3  346.87   44.90
 -23  -1  -3  386.46   45.80
 -23   1   3  470.95   44.30
  23   1  -3  353.06   46.10
  23  -1   3  495.75   44.70
  23  -3  -3  383.06   39.90
 -23   3  -3  339.27   37.10
 -23  -3   3  347.67   55.09
  23   3   3  443.96   52.29
  23  -3   3  417.16   39.30
  23   3  -3  445.26   67.09
 -23  -3  -3  426.76   51.29
 -23   3   3  420.96   39.10
 -23   5  -3  339.37   35.80
 -23  -5   3  484.05   93.29
  23  -5   3  378.16   37.50
 -23  -5  -3  254.87   48.30
  23   5  -3  427.96   75.89
 -23   5   3  406.56   38.00
 -23  -5  -3  447.66   67.89
  23  -7  -3  160.18   31.00
 -23  -7   3  254.67   63.99
  23  -7  -3  171.88   31.70
 -23  -7  -3  120.09   36.90
 -23  -7  -3  274.37   73.59
  23   7  -3  343.77   91.69
  23  -7   3  179.18   31.50
  23  -9  -3   51.79   19.60
 -23  -9   3   28.00   26.10
  23  -9   3  125.89   27.60
 -23  -9  -3   91.19   54.69
 -23  -9  -3   57.99   50.99
 -24   0  -3   -0.20    5.80
  24   0  -3   -2.30    4.90
 -24   0   3    8.50    8.30
  24   0   3    4.60    5.70
 -24   2  -3   33.40   11.20
  24  -2  -3   17.20   10.80
  24   2   3   25.20   16.10
 -24  -2   3    9.30   12.40
  24  -2   3   11.60    9.00
 -24   2   3    4.90    7.30
 -24  -2  -3    6.20   11.90
 -24  -4   3    4.40    9.40
 -24   4  -3   -3.20    4.30
  24  -4  -3   -4.80    5.20
 -24  -4  -3   -5.30    6.80
  24  -4   3   -3.20    3.80
  24   4  -3    2.60   12.40
 -24   4   3    7.20    7.90
 -24  -6   3   30.10   20.70
  24  -6  -3   33.50   12.70
  24   6  -3   60.29   46.40
  24  -6   3   27.10   10.80
 -24  -6  -3   29.30   29.20
 -24  -6  -3   33.70   32.90
 -24  -8   3  -11.50    3.70
  24  -8  -3   -3.70    5.10
 -24  -8  -3   -8.90    4.60
  24  -8   3    0.30    5.70
 -24  -8  -3    7.70   29.80
  25  -1  -3 2921.81  217.98
  25   1   3 3027.20  223.98
 -25   1  -3 2874.81  216.68
 -25  -1   3 2781.02  222.78
  25   1  -3 2779.12  223.08
  25  -1   3 2810.72  216.18
 -25  -1  -3 2886.81  221.98
 -25   1   3 2835.62  216.88
  25  -3  -3 1151.28   96.39
 -25  -3   3 1243.78  112.89
 -25   3  -3 1193.58   94.49
  25   3  -3 1341.77  114.59
 -25  -3  -3 1103.79  108.49
  25  -3   3 1204.88   95.39
 -25   3   3 1207.48   94.99
 -25   5  -3  456.65   39.80
  25  -5  -3  362.26   40.70
 -25  -5   3  507.35   77.59
  25  -5   3  423.36   39.30
 -25   5   3  452.85   40.60
 -25  -5  -3  340.87   58.59
  25   5  -3  348.27   62.19
 -25  -5  -3  391.26   70.29
  25  -7  -3   61.19   15.70
  25  -7  -3   45.30   14.60
 -25  -7   3   73.79   28.20
  25  -7   3   46.90   13.30
 -25  -7  -3   55.59   24.70
 -25  -7  -3   46.80   31.50
  25   7  -3   78.99   28.90
  25  -9  -3   22.70   13.00
 -25  -9   3   45.50   27.30
 -25  -9   3   52.59   33.70
  25  -9   3   28.60   11.80
 -25  -9  -3   12.50   19.80
 -25  -9  -3   29.80   27.40
  26   0  -3   -6.60    5.10
 -26   0   3   -7.90    5.20
 -26   0  -3    3.30    8.40
  26   0   3   -2.60    5.20
 -26  -2   3   30.80   16.30
  26  -2  -3   53.09   15.20
 -26   2  -3   36.00   11.80
  26   2   3    2.20    8.40
  26  -2   3   23.30    9.80
 -26   2   3   14.70    9.20
 -26  -2  -3   23.30   16.20
  26  -4  -3   20.60    8.20
 -26   4  -3   15.90    7.90
 -26  -4   3    9.20   17.10
 -26  -4  -3   17.10   13.60
  26   4  -3   16.10   18.10
  26  -4   3    6.10    5.40
 -26   4   3    1.50    5.90
  26  -6  -3    8.00    7.40
  26  -6  -3    2.00    6.60
 -26  -6   3   27.50   24.30
  26   6  -3    4.70   16.70
 -26  -6  -3   -5.20    6.10
 -26  -6  -3   -7.80   12.40
 -26  -8   3   -7.20   10.90
  26  -8  -3    6.50    8.10
 -26  -8  -3   -7.20   10.10
 -26  -8  -3    2.90   13.90
 -27   1  -3  232.18   30.50
  27   1   3  134.89   32.60
  27  -1  -3  268.37   33.00
 -27  -1   3  238.68   41.40
  27   1  -3  369.56   53.39
 -27  -1  -3  294.57   46.10
  27  -1   3  262.47   39.20
 -27   1   3  244.98   38.30
 -27  -3   3  127.99   32.40
 -27   3  -3  158.88   23.30
  27  -3  -3  154.28   25.00
  27   3  -3  112.89   27.50
 -27   3   3  143.49   23.10
 -27  -3  -3  142.49   32.40
  27  -3   3   99.79   19.00
 -27  -5   3   52.99   24.60
 -27  -5  -3   97.09   33.10
  27   5  -3   92.79   28.20
 -27  -5  -3   39.30   24.60
  27  -7  -3    7.30    7.10
 -27  -7   3    6.60   17.30
 -27  -7  -3    5.50   16.20
  27   7  -3   -8.00    7.70
 -27  -7  -3   -0.20   11.00
 -27  -9   3    4.10   11.90
 -27  -9  -3   29.20   24.20
 -28   0  -3    0.70    8.30
  28   0  -3   -0.50    8.60
 -28   0   3  -14.00    6.50
  28   0   3    6.20    7.60
 -28   2  -3  156.88   26.40
  28  -2  -3  127.29   23.80
 -28  -2   3  160.18   36.50
 -28   2   3  184.18   29.30
  28   2  -3  123.99   31.70
  28  -2   3  177.38   27.90
 -28  -2  -3  125.09   28.50
 -28  -4   3  243.28   46.10
  28  -4  -3  315.57   31.20
  28   4  -3  373.26   66.89
 -28  -4  -3  423.86   67.19
 -28   4   3  324.97   30.80
 -28  -4  -3  402.96   72.69
 -28  -6   3   30.10   17.40
 -28  -6  -3   23.40   26.60
  28   6  -3   23.10   20.50
 -28  -6  -3   65.79   25.90
 -28  -8   3   26.20   25.30
 -28  -8  -3   49.90   40.10
 -29  -1   3  452.75   63.39
  29  -1  -3  276.57   36.70
  29   1   3  357.06   43.40
 -29   1  -3  343.17   38.30
  29  -1   3  377.66   38.90
 -29   1   3  323.47   37.30
  29   1  -3  293.17   47.20
 -29  -1  -3  325.27   41.70
  29  -3  -3  150.58   25.00
 -29  -3   3  193.58   43.10
 -29   3  -3  189.98   21.00
  29   3  -3  127.99   36.20
 -29  -3  -3  148.29   37.00
  29  -3   3  210.38   21.80
 -29  -5   3   82.69   29.40
  29   5  -3   99.39   35.30
 -29  -5  -3   86.09   27.40
 -29  -5  -3   35.70   23.90
 -29  -7   3   -7.10    7.60
 -29  -7  -3   32.90   26.40
 -29  -7  -3    5.10   13.80
  30   0   3    3.70    8.50
 -30   0   3  -10.70    7.80
  30   0  -3   -2.30    8.00
 -30   0  -3    8.30   10.90
  30  -2  -3   27.60   11.20
 -30   2  -3   15.00    9.30
 -30  -2   3   22.80   15.50
  30   2  -3   38.50   17.20
  30  -2   3   20.90    8.90
 -30   2   3   35.80   12.30
 -30  -2  -3   -1.10    7.90
 -30  -4   3  118.99   35.80
 -30  -4  -3  112.89   36.40
 -30  -4  -3   36.30   20.80
  30   4  -3  118.59   37.00
 -30  -6   3   23.60   21.90
  30   6  -3   -0.70    9.60
 -30  -6  -3   -1.70   25.20
 -30  -6  -3    8.10   13.80
 -30  -8   3    0.60   17.10
 -30  -8  -3    1.60   21.30
 -30  -8  -3   22.30   27.30
 -31   1  -3    4.80    8.30
 -31  -1   3   -2.40    6.20
  31  -1  -3   -4.40    6.00
 -31   1   3   12.60   10.20
  31   1  -3   -2.20    7.80
 -31  -1  -3   19.50   13.00
  31  -3  -3   57.49   13.80
 -31  -3   3    9.80   14.70
 -31  -3  -3   11.10   12.70
 -31  -3  -3   40.20   22.80
 -31   3   3   40.10   11.10
 -31  -5   3  123.69   30.80
  31   5  -3  103.49   33.70
 -31  -5  -3  217.68   50.79
 -31  -5  -3   82.89   27.00
 -31  -7   3  161.38   46.40
 -31  -7  -3  174.68   53.99
 -31  -7  -3  190.88   59.19
 -32   0  -3   -2.40    7.50
 -32   0   3   -1.40    5.40
  32   0  -3    8.70    9.80
  32  -2  -3    1.10    6.00
 -32  -2   3   10.60   12.20
 -32   2  -3    9.90    8.20
 -32  -2  -3   -9.00    5.10
 -32   2   3   15.90    9.90
  32   2  -3   10.70   14.10
 -32  -2  -3   16.90   13.40
 -32  -4   3   12.50   15.70
 -32  -4  -3    4.80   14.50
 -32  -4  -3    4.60   13.70
  32   4  -3    8.10   15.60
 -32  -6   3    3.80   15.70
 -32  -6  -3    9.20   16.70
 -32  -8   3   -8.10    6.30
 -32  -8   3    1.80   13.90
 -32  -8  -3   -8.80    8.50
 -32  -8  -3   -4.50   12.70
 -33  -1   3   28.40   16.20
  33  -1  -3   40.30   15.00
 -33   1  -3   39.70   13.90
  33   1  -3   71.59   24.70
 -33   1   3   46.40   16.20
 -33  -1  -3   57.49   20.70
 -33  -3   3    1.00   11.60
 -33  -3  -3   15.20   14.90
 -33  -3  -3   16.00   18.50
 -33  -5   3   -6.50    7.80
  33   5  -3   11.20   12.90
 -33  -5  -3   -3.10    6.10
 -33  -7   3   16.10   18.90
 -33  -7  -3   -4.80   12.40
 -33  -7  -3   10.80   17.50
 -34   0  -3   -0.30    6.60
 -34   0   3   -3.50    4.90
  34   0  -3    0.90    8.40
 -34  -2   3   94.29   29.00
 -34   2  -3   69.59   16.40
 -34   2  -3   79.29   17.60
  34  -2  -3   76.39   19.00
 -34   2   3   87.89   18.20
 -34  -2  -3  103.59   44.10
  34   2  -3   37.30   19.30
 -34  -2  -3   54.89   21.10
 -34  -4   3   58.09   23.00
  34   4  -3   91.49   32.70
 -34  -4  -3  120.49   36.50
 -34  -6   3   33.00   21.30
 -34  -6  -3  111.09   43.80
 -34  -6  -3    8.20   17.30
 -34  -8   3   -9.60    9.30
 -34  -8  -3   -2.00   12.30
 -35  -1   3   17.20   13.40
 -35   1  -3   29.70   14.40
 -35   1  -3   15.90   11.00
  35  -1  -3   15.40   10.90
 -35  -1  -3   41.70   18.40
  35   1  -3   16.60   14.10
 -35   1   3   63.39   17.20
 -35  -3   3  115.99   35.20
 -35  -3  -3   38.50   17.40
  35   3  -3   34.60   22.60
 -35  -5   3   42.10   27.20
 -35  -5  -3   64.59   23.80
 -35  -5  -3  102.89   34.20
 -35  -7   3   36.00   26.80
 -35  -7  -3    3.50   18.00
 -36   0   3   -7.20    5.80
  36   0  -3    2.90   10.30
 -36   0  -3   11.80   11.80
 -36  -2   3   45.50   24.60
 -36   2  -3   28.80   11.50
  36  -2  -3   35.10   12.90
 -36   2  -3   36.00   12.30
 -36  -2  -3   26.10   18.30
 -36  -2  -3   36.00   20.50
  36   2  -3   50.29   19.90
 -36   2   3    9.10    9.50
 -36  -4   3   15.70   14.10
 -36  -4  -3   15.00   17.60
  36   4  -3   39.00   22.40
 -36  -4  -3   11.70   15.30
 -36  -6   3   15.40   19.50
 -36  -6  -3   24.70   20.10
  37  -1  -3  432.06   49.70
 -37  -1   3  501.45   56.89
 -37   1  -3  451.75   47.70
 -37   1   3  466.05   48.40
 -37  -1  -3  489.85   56.79
  37   1  -3  423.86   54.99
 -37  -3   3  328.97   63.09
 -37  -3  -3  309.77   53.39
  37   3  -3  268.37   57.09
 -37  -3  -3  300.97   62.89
 -37  -5   3  110.19   37.80
 -37  -5  -3   91.99   34.50
 -37  -5  -3   82.09   32.90
 -37  -7   3   17.30   23.50
 -37  -7  -3   13.90   17.90
 -38   0   3   22.20   13.10
 -38   0  -3    1.30   10.00
  38   0  -3   14.10   12.90
 -38   0  -3   -7.00    4.90
 -38   2  -3   15.40    8.30
 -38  -2   3    7.70   12.20
  38   2  -3   11.00   14.40
 -38  -2  -3    4.50   10.10
 -38   2   3    6.10    8.10
 -38  -2  -3    5.70   13.80
 -38  -4   3   22.60   17.20
 -38  -4  -3    7.30   13.40
 -38  -4  -3   26.00   22.20
 -38  -6   3    0.30   10.00
 -38  -6  -3    2.10   11.10
 -39  -1   3  157.98   35.00
 -39   1  -3  188.58   33.80
 -39   1  -3  161.28   29.40
 -39  -1  -3  135.79   33.80
  39   1  -3  168.68   39.20
 -39   1   3  203.18   34.40
 -39  -3   3  111.09   36.40
 -39  -3  -3   76.09   42.50
 -39  -3  -3   31.00   18.80
 -39  -5   3   19.10   24.00
 -39  -5  -3   29.60   28.00
 -40   0   3   -2.70    7.40
 -40   0  -3   -5.50    6.60
 -40   0  -3    2.30    8.80
 -40  -2   3    4.80   11.20
 -40   2   3   18.20    9.20
 -40  -2  -3   14.70   13.20
 -40  -4  -3   61.79   26.70
 -40  -6   3   17.30   32.00
 -40  -6  -3   -1.20   11.60
 -41  -1   3   27.00   17.90
 -41   1  -3   67.99   17.80
 -41   1  -3   47.80   16.10
 -41   1   3   61.49   19.00
 -41  -1  -3   57.19   23.10
 -41  -3   3    5.40   12.40
 -41  -3  -3   27.80   22.70
 -41  -5   3   -8.40    9.10
 -41  -5  -3   13.40   18.90
 -42   0  -3   -6.90    5.90
 -42   0   3   -0.30    8.80
 -42  -2   3   21.70   17.90
 -42  -2  -3    0.90   12.10
 -42  -4   3   68.09   28.50
 -42  -4  -3   13.20   19.40
 -43   1  -3    3.10    7.90
 -43  -1   3    3.70   10.80
 -43   1   3    3.80    7.60
 -43  -1  -3    3.20   12.10
 -43  -3   3   12.80   17.60
 -43  -3  -3    0.10    9.20
 -44   0   3    7.30   10.40
 -44   0  -3   -4.60    4.70
 -44  -2   3    2.20   11.40
 -44  -2  -3    3.30   11.50
 -44  -4   3   12.90   16.00
 -44  -4  -3   -5.50    7.70
 -45  -1   3   16.60   14.40
 -45   1  -3   10.60   10.30
 -45   1   3   19.60   10.70
 -45  -1  -3   11.70   13.80
 -45  -3   3   -0.30   11.20
 -45  -3  -3   -9.40    5.10
 -46   0   3   -1.80    5.70
 -46   0  -3   -0.90    7.20
 -46  -2   3    4.50   10.80
 -46  -2  -3   -2.80   10.30
 -47   1  -3   -0.30    6.60
 -47  -1   3   -8.50    4.70
 -47  -1  -3    0.70   10.60
 -47   1   3    8.90    8.70
 -48   0   3   -1.20    6.50
 -48   0  -3   -0.70    6.20
 -48  -2   3    6.10   12.80
 -48  -2  -3   16.80   18.30
 -49  -1  -3   45.60   25.80
   0   2  -4  137.09   31.00
   0   2   4   53.59   13.30
   0  -2  -4   71.49   20.20
   0  -2   4   40.20   12.60
   0   6   4  550.04   61.19
   0  -6  -4  530.25   60.99
   0  -6   4  527.25   62.09
   0   6  -4  430.86   58.09
   0  -8  -4 1847.42  168.18
   0  -8   4 1958.90  173.08
   0 -10  -4   56.69   33.80
  -1  -1   4    9.90   10.70
   1   1   4   19.30   13.80
  -1   1  -4    7.40    9.10
   1  -1  -4    4.80    6.10
   1  -1   4    2.20    7.60
  -1  -1  -4    8.70   11.50
   1   1  -4   14.30   10.20
  -1   1   4   31.90   14.40
   1   3   4    1.80    6.30
  -1   3  -4    5.60   10.50
  -1  -3   4   -3.40    6.10
   1  -3  -4    2.90    7.70
   1   3  -4    3.00    8.30
   1  -3   4    9.70   10.60
  -1  -3  -4   -3.20    4.90
  -1   3   4   11.20   17.40
   1   5   4   -5.20    3.60
  -1  -5   4    6.00    9.40
  -1   5  -4   11.10   11.90
   1  -5  -4   -5.00    6.40
  -1   5   4    3.90    9.00
  -1  -5  -4    0.10    7.70
   1  -5   4    0.70    7.40
   1   5  -4   -5.80    6.00
  -1   7  -4    1.90   10.10
  -1  -7   4   20.10   17.00
   1  -7  -4    7.80   10.80
   1   7   4   -2.10   10.60
  -1   7   4    6.10   11.40
   1  -7   4   -7.40    4.30
   1   7  -4   11.80   15.60
  -1  -7  -4   -0.20   10.10
  -1  -9   4    0.10    9.40
   1  -9  -4    7.20   10.20
  -1   9  -4   -7.00    7.30
   1  -9  -4    3.20    7.60
  -1  -9  -4    4.30   11.10
  -1  -9  -4   -8.30    4.30
   1  -9   4    2.80   11.20
   1   9  -4    4.80   13.70
   2  -2  -4  307.27   48.20
   2   2   4  262.77   42.10
  -2  -2   4  217.88   37.40
   2  -2   4  269.67   34.90
  -2   2   4  287.37   44.80
  -2  -2  -4  309.87   48.70
   2   2  -4  466.85   69.79
   2  -4  -4 3620.34  287.47
   2   4   4 3766.02  287.57
  -2   4  -4 3637.04  285.87
  -2  -4   4 3722.43  289.57
  -2   4   4 3586.84  285.37
  -2  -4  -4 4080.19  290.67
   2   4  -4 3795.62  288.37
   2  -4   4 3966.70  289.67
   2   6   4   86.29   29.90
   2  -6  -4   58.09   22.50
  -2   6  -4   31.70   16.50
  -2  -6   4   86.59   27.20
  -2   6   4   51.29   19.70
   2  -6   4   57.89   21.00
   2   6  -4   62.89   25.10
  -2  -8   4  724.33   80.79
   2  -8  -4  608.14   72.99
   2  -8   4  621.64   76.29
  -2  -8  -4  586.04   73.79
   2   8  -4  654.23   78.59
   2 -10  -4    0.80    7.00
  -2 -10  -4    2.50   14.30
  -3  -1   4   12.80   11.20
   3  -1  -4   10.00   10.50
   3   1   4    1.80    6.20
  -3   1  -4    6.00    8.20
   3   1  -4    4.20    5.90
  -3   1   4    8.30    9.80
  -3  -1  -4    0.30    8.20
   3  -1   4    8.00   11.20
   3  -3  -4 1293.97  112.79
  -3  -3   4 1393.96  115.59
   3   3   4 1481.45  114.89
  -3   3  -4 1310.37  112.09
  -3   3   4 1158.18  109.09
   3  -3   4 1290.17  112.39
  -3  -3  -4 1306.97  114.09
   3   3  -4 1360.26  114.19
   3   5   4  251.07   54.99
  -3   5  -4  223.38   42.00
   3  -5  -4  151.58   33.60
  -3  -5   4  206.68   39.80
  -3   5   4  190.98   39.20
   3   5  -4  317.87   55.39
  -3  -5  -4  244.08   45.70
   3  -5   4  101.09   28.60
  -3  -7   4  237.38   48.40
   3   7   4  295.57   53.89
   3  -7  -4  201.68   43.50
  -3   7  -4  167.48   35.30
  -3  -7  -4  288.97   53.09
  -3   7   4  224.58   44.50
   3  -7   4  166.28   38.10
   3   7  -4  139.59   32.60
  -3  -9   4   -7.40    5.30
  -3   9  -4    2.60   14.30
   3  -9  -4   -5.70    5.10
  -3  -9  -4    2.10    8.80
   3   9  -4   -0.60    8.70
  -3  -9  -4   -3.90   11.50
   3  -9   4   -8.20    6.00
  -4   0   4 4103.69  301.87
  -4   0  -4 4123.99  302.77
   4   0   4 4026.90  301.57
   4   0  -4 3928.31  302.07
   4  -2  -4  271.07   35.10
   4   2   4  298.67   46.90
  -4  -2   4  331.57   40.80
  -4   2  -4  257.07   33.60
   4  -2   4  259.97   34.20
  -4   2   4  439.26   50.19
   4   2  -4  336.97   41.40
  -4  -2  -4  178.38   33.90
  -4  -4   4 1596.94  150.98
   4  -4  -4 1715.93  149.88
  -4   4  -4 1731.33  148.59
  -4   4   4 1824.62  149.09
   4  -4   4 1733.93  150.08
  -4  -4  -4 2221.68  164.98
   4   4  -4 2222.58  166.48
   4   6   4  140.39   37.40
  -4   6  -4  192.78   41.20
  -4  -6   4  107.19   27.40
   4   6  -4   84.99   25.40
  -4  -6  -4  155.48   40.00
   4  -6   4   82.39   23.70
  -4   6   4  191.38   42.00
  -4  -8   4  317.07   56.29
  -4  -8  -4  488.85   80.79
   4  -8   4  406.26   63.29
   4   8  -4  252.47   48.50
   4 -10  -4    3.00   13.10
  -4 -10  -4   -0.30    9.60
   5  -1  -4  109.79   24.50
  -5   1  -4   76.99   18.30
   5   1   4   59.19   16.50
  -5  -1   4  109.29   23.70
  -5  -1  -4   47.40   13.80
   5  -1   4   75.99   19.30
  -5   1   4   87.49   19.90
   5   1  -4   85.29   20.30
   5  -3  -4  286.47   36.50
   5   3   4  395.86   47.80
  -5   3  -4  219.28   37.40
  -5  -3   4  465.65   66.19
  -5  -3  -4  341.57   56.49
   5   3  -4  311.37   53.59
   5  -3   4  301.97   37.40
  -5   3   4  184.48   32.50
   5  -5  -4    1.40    1.90
   5   5   4   -3.00    6.40
  -5  -5   4   -2.70    7.60
  -5   5  -4    5.10    8.80
   5   5  -4   -1.60    9.00
  -5  -5  -4    4.60    8.40
   5  -5   4    2.60    7.60
  -5   5   4    5.40   10.90
  -5  -7   4  112.19   30.00
   5   7   4   71.99   25.60
  -5   7  -4   93.09   28.40
   5  -7   4   73.29   23.50
  -5  -7  -4  148.99   40.10
   5   7  -4  130.29   38.50
  -5   7   4  132.29   35.20
   5  -9  -4    3.60   13.60
  -5  -9   4   -5.50   12.60
  -5  -9  -4   11.70   18.40
   5   9  -4   32.70   25.80
  -5  -9  -4   -0.20   11.70
   6  -2  -4 3975.60  308.77
  -6  -2   4 4171.78  311.77
  -6   2  -4 4128.09  308.47
   6   2   4 4050.09  309.27
   6  -2   4 4252.27  309.47
   6   2  -4 4228.58  311.57
  -6   2   4 4134.09  307.47
  -6  -4   4 7829.42  571.24
   6   4   4 7777.12  569.14
  -6  -4  -4 7666.33  569.54
   6  -6  -4  275.07   66.39
   6   6   4  235.28   48.30
  -6   6  -4  189.28   37.50
  -6  -6   4  190.58   42.20
   6   6  -4  127.09   29.60
  -6  -6  -4  133.99   34.20
  -6   6   4  135.79   30.50
   6  -6   4  227.78   45.50
  -6   8  -4 2353.86  206.88
  -6  -8   4 2370.66  209.58
   6  -8  -4 2354.26  201.48
   6  -8   4 2438.26  205.18
  -6  -8  -4 2472.65  208.88
  -6 -10  -4   42.70   32.30
   7  -1  -4   81.59   21.30
  -7  -1   4  121.29   33.50
   7   1   4  107.49   26.30
  -7   1  -4  130.29   28.20
  -7  -1  -4  125.19   29.70
   7   1  -4   70.49   23.50
  -7   1   4   53.09   17.40
   7  -1   4   61.29   19.20
  -7   3  -4  155.28   29.50
  -7  -3   4  190.18   41.40
   7   3   4  266.37   47.60
  -7   3   4  140.29   29.40
   7   3  -4  168.48   33.80
  -7  -3  -4  148.49   31.10
   7  -3   4  227.48   38.00
  -7   5  -4   38.60   16.00
  -7  -5   4   28.60   21.90
   7  -5  -4   26.60   18.10
   7   5   4   19.00   18.60
  -7  -5  -4   15.00   14.20
   7   5  -4   28.50   27.20
  -7   5   4   39.40   15.10
   7  -5   4   81.79   23.40
  -7  -7   4    1.10    9.90
   7   7   4   21.00   19.10
   7  -7  -4   -3.70    4.30
  -7   7  -4    1.70    8.70
  -7   7   4   16.50   14.60
  -7  -7  -4    8.20   13.10
   7   7  -4    4.40   11.00
   7  -7   4   10.50   11.50
  -7  -9   4   18.20   19.70
   7  -9  -4   22.60   20.40
   7   9  -4   -2.70   11.20
  -7  -9  -4   26.60   22.10
  -7  -9  -4    5.20   13.80
  -8   0  -4 4369.06  288.67
  -8   0   4 3405.76  277.17
   8   0  -4 3673.73  279.37
   8   0   4 3515.55  277.47
  -8   2  -4 1137.89  100.19
  -8  -2   4 1211.58  104.59
  -8   2   4 1177.58   99.99
   8  -2   4 1226.98  101.59
  -8  -4   4 2222.08  186.28
  -8   4  -4 2333.27  180.98
   8   4   4 2239.18  185.08
   8  -4  -4 2228.98  182.48
  -8   4   4 2290.77  180.08
  -8  -4  -4 2297.37  186.38
   8  -4   4 2210.08  181.48
   8   4  -4 2451.35  188.18
  -8   6  -4  145.59   30.90
   8   6   4  218.08   48.30
  -8  -6   4  154.38   38.50
   8  -6  -4  159.08   35.80
  -8   6   4  199.58   40.70
   8   6  -4   89.09   26.80
  -8  -6  -4  138.79   32.30
   8  -6   4  160.28   36.00
   8  -8  -4  679.83   77.39
  -8  -8   4  810.12   89.29
  -8   8  -4  756.12   79.99
   8   8  -4  695.13   83.49
   8  -8   4  646.94   77.09
  -8  -8  -4  644.64   81.19
   8 -10  -4    1.00    9.90
  -8 -10  -4   -9.00    7.10
  -9   1  -4 1655.93  134.39
   9  -1  -4 1749.53  136.09
  -9  -1   4 1650.53  136.19
  -9  -1  -4 1745.23  136.79
   9   1  -4 1533.35  134.89
  -9   1   4 1664.33  134.09
   9  -1   4 1628.34  133.89
   9   3   4   23.90   12.40
  -9   3  -4   47.50   18.30
   9  -3  -4   31.40   18.60
  -9  -3   4   14.10   11.50
  -9   3   4   47.90   17.80
   9  -3   4   42.60   14.90
   9   3  -4   44.00   26.30
  -9  -3  -4   37.20   15.00
   9  -5  -4 1308.87  118.59
  -9  -5   4 1410.36  125.89
  -9   5  -4 1272.97  115.59
   9   5   4 1149.69  119.59
  -9   5   4 1425.36  117.29
  -9  -5  -4 1757.72  138.09
   9  -5   4 1441.06  120.09
   9   5  -4 1281.07  122.89
   9  -7  -4   15.80   12.50
  -9   7  -4    2.90   10.70
  -9  -7   4   35.00   23.20
   9  -7   4   -1.20    6.40
   9   7  -4   37.70   32.70
  -9  -7  -4   19.90   22.90
  -9   7   4   59.69   23.20
   9  -9  -4   73.99   29.60
  -9  -9   4  148.89   57.39
   9   9  -4   49.70   22.10
  -9  -9  -4  132.19   41.30
  -9  -9  -4   16.80   21.90
  10   0   4 1406.66  113.29
 -10   0   4 1265.37  112.39
 -10   0  -4 1358.26  113.59
  10   0  -4 1394.46  114.79
 -10  -2   4   -0.20    6.30
 -10   2  -4   22.40   10.80
  10   2   4   12.70    8.80
  10  -2   4   25.50   12.50
  10   2  -4   20.60   12.90
 -10   2   4   31.50   14.30
 -10  -2  -4   18.80   10.50
 -10   4  -4 1104.19   98.49
 -10  -4   4 1001.00  103.39
  10  -4  -4 1269.27  103.49
  10   4   4 1234.88  106.19
 -10   4   4 1149.39   98.49
  10   4  -4 1126.89  105.69
  10  -4   4 1035.70   98.79
 -10  -4  -4 1181.58  106.19
  10  -6  -4   40.40   17.40
 -10  -6   4   -8.00    8.30
  10   6   4   32.10   20.80
 -10   6  -4   19.30   14.40
  10  -6   4   10.30   12.00
 -10  -6  -4   10.60   12.20
  10   6  -4   16.90   25.80
 -10   6   4   50.99   20.20
  10  -8  -4  320.47   59.99
 -10  -8   4  357.36   72.79
 -10   8  -4  404.36   68.89
 -10  -8  -4  321.27   60.59
  10  -8   4  291.07   54.09
  10   8  -4  414.16   79.39
 -10  -8  -4  421.56   99.79
  10 -10  -4   -1.50   11.10
 -10 -10  -4    0.40   14.30
 -11   1  -4  793.92   73.09
  11   1   4  800.72   74.49
 -11  -1   4  811.62   75.49
 -11  -1  -4  784.72   74.79
 -11   1   4  864.51   74.29
  11  -1   4  808.62   73.39
  11   1  -4  720.23   73.69
  11   3   4  126.29   29.30
  11  -3  -4  166.88   31.40
 -11   3  -4  112.39   23.00
 -11  -3   4   73.19   21.20
  11   3  -4   85.69   23.50
  11  -3   4  108.29   23.80
 -11  -3  -4   64.49   19.30
 -11   3   4   73.69   18.00
 -11  -5   4  567.54   66.19
  11  -5  -4  578.84   60.89
  11   5   4  530.85   64.99
 -11   5  -4  464.75   55.49
  11   5  -4  496.75   64.09
  11  -5   4  580.24   59.49
 -11   5   4  560.64   57.79
 -11  -5  -4  721.73   77.59
  11  -7  -4   22.00   14.50
 -11  -7   4   81.69   30.20
 -11  -7  -4   19.80   17.60
 -11   7   4   53.89   20.40
  11  -7   4   14.80   12.80
  11   7  -4    6.20   13.70
  11  -9  -4  101.79   33.50
 -11  -9   4   45.10   31.90
 -11  -9  -4   46.50   29.00
 -11  -9  -4   41.20   38.20
  12  -2  -4   75.99   20.30
 -12   2  -4   91.79   22.40
  12   2   4  103.09   26.00
 -12  -2   4  123.39   30.60
 -12  -2  -4  141.79   35.70
 -12   2   4  129.29   27.90
  12   2  -4  140.59   31.70
  12  -2   4   74.69   19.30
  12  -4  -4 6773.62  478.95
  12   4   4 6345.77  482.35
 -12   4   4 6221.08  473.15
 -12  -4  -4 6364.76  483.15
  12  -4   4 6677.93  477.25
  12   4  -4 6581.14  485.15
 -12  -6   4   52.49   21.90
 -12   6  -4   84.49   22.90
  12  -6  -4   86.49   25.10
  12   6   4   97.99   29.40
  12   6  -4   42.20   17.90
 -12  -6  -4  132.89   36.50
 -12   6   4  128.29   31.40
  12  -6   4   94.29   25.00
 -12   8  -4  926.21   94.59
  12  -8  -4  981.60   95.99
 -12  -8   4  931.71  104.49
  12   8  -4  865.61  102.09
 -12  -8  -4  934.61  102.09
 -12  -8  -4  917.91  104.59
  12  -8   4  957.00   95.49
 -12 -10  -4   23.50   23.20
  13   1   4  132.29   26.10
 -13  -1   4  145.99   27.70
 -13   1  -4  131.89   24.40
  13   1  -4  191.28   37.20
  13  -1   4  168.28   32.20
 -13  -1  -4  122.29   27.10
 -13   1   4  216.98   35.20
 -13   3  -4    3.50    7.10
 -13  -3   4   -3.10    5.90
  13   3   4    1.90   10.80
  13  -3  -4    6.20    8.60
  13   3  -4    0.30    7.70
 -13  -3  -4   10.90    9.60
 -13   3   4    2.40    6.50
  13  -3   4    6.90    9.70
 -13  -5   4  122.29   33.50
  13  -5  -4  110.79   30.10
 -13   5  -4   65.39   19.50
  13   5   4   79.79   23.60
  13  -5   4   93.99   24.10
 -13   5   4  103.59   25.60
  13   5  -4   84.59   24.80
 -13  -5  -4   74.09   22.80
  13  -7  -4   16.70   16.10
 -13  -7   4   22.10   29.40
 -13  -7  -4   -2.90   10.40
  13  -7   4   13.90   13.30
 -13   7   4   11.40   11.50
  13   7  -4    2.30   10.50
  13  -9  -4    1.40   10.90
 -13  -9   4   13.00   15.00
 -13  -9  -4   27.80   24.00
 -13  -9  -4   10.50   17.90
  14   0  -4 2333.27  183.48
 -14  -2   4   11.70   11.40
  14  -2  -4   34.80   13.60
  14   2   4   41.20   17.20
 -14   2  -4   41.50   15.30
  14  -2   4   30.90   12.60
 -14  -2  -4   32.00   14.60
  14   2  -4   36.10   16.10
 -14   2   4   36.20   12.90
  14   4   4 2421.86  209.18
 -14  -4   4 2672.63  213.08
 -14   4  -4 2668.03  201.48
  14  -4  -4 2624.84  204.18
  14  -4   4 2627.64  203.08
 -14   4   4 2582.44  200.28
 -14  -4  -4 2586.54  210.88
 -14  -6   4   31.10   20.60
  14   6   4   11.50   13.70
  14  -6  -4   17.50   13.30
 -14   6  -4   29.70   28.70
 -14   6   4   57.79   21.10
  14  -6   4   26.70   13.60
 -14  -6  -4   53.29   21.00
  14   6  -4   19.10   15.70
 -14  -8   4  394.46   73.49
  14  -8  -4  295.17   53.29
 -14   8  -4  391.86   63.29
 -14  -8  -4  405.36   84.69
 -14  -8  -4  306.97   60.49
  14   8  -4  220.58   49.50
  14  -8   4  332.77   54.39
  14 -10  -4   12.50   16.30
 -14 -10  -4   -7.50   11.70
 -15   1  -4  782.72   73.99
 -15  -1   4  880.61   78.59
  15   1   4  777.82   75.69
  15  -1  -4  830.12   75.89
 -15   1   4  803.52   73.59
  15  -1   4  750.32   72.79
 -15  -1  -4  815.52   77.29
  15   1  -4  861.21   78.29
 -15   3  -4 2010.50  151.38
 -15  -3   4 1794.72  158.18
  15   3   4 2099.99  161.28
 -15   3   4 1940.21  150.48
  15   3  -4 1862.81  159.08
  15  -3   4 1710.83  150.28
 -15   5  -4   91.59   22.20
  15  -5  -4  104.59   25.90
  15   5   4  171.98   47.40
 -15  -5   4  115.49   32.40
 -15   5   4  116.29   25.50
 -15  -5  -4  135.59   35.80
  15   5  -4  139.19   40.70
  15  -5   4  172.38   32.60
 -15  -7   4  581.64  106.69
  15  -7  -4  377.06   50.19
 -15  -7  -4  417.56   68.99
  15   7  -4  478.85   82.89
  15  -7   4  367.56   48.70
 -15   7   4  452.65   51.49
  15  -9  -4   84.19   30.00
 -15  -9   4  124.89   51.39
 -15  -9  -4   44.20   29.70
 -15  -9  -4   55.69   31.40
  16   0   4  579.34   58.59
 -16   0  -4  663.13   61.29
 -16   0   4  528.85   58.09
  16  -2  -4   80.59   22.60
 -16  -2   4   92.49   25.80
  16   2   4   33.80   18.90
 -16   2  -4   44.70   13.90
 -16   2   4   60.69   17.60
  16  -2   4   49.90   16.00
  16   2  -4   50.19   15.50
 -16  -2  -4   31.60   15.70
 -16  -4   4  161.78   39.00
  16   4   4  158.38   32.00
 -16   4  -4  178.08   33.70
  16  -4  -4  191.88   36.30
 -16   4   4  191.28   33.70
 -16  -4  -4  194.18   42.90
  16  -4   4  206.28   36.30
  16   4  -4  155.38   38.00
  16  -6  -4   10.90   11.00
 -16  -6   4    5.40   13.70
  16   6   4   -2.10   14.50
 -16   6   4   -3.50    6.90
 -16  -6  -4    8.20   14.50
  16  -6   4    4.90    8.90
  16   6  -4  -10.60    5.60
 -16  -8   4   36.90   26.30
  16  -8  -4   22.10   16.90
 -16  -8  -4   56.29   32.90
 -16  -8  -4   50.69   30.10
  16   8  -4   35.10   28.00
  16 -10  -4   -4.50    6.10
  16 -10   4    0.30    8.30
 -16 -10  -4   -1.60   12.70
 -16 -10  -4   -3.60    8.70
 -17   1  -4  440.76   49.10
 -17  -1   4  505.35   54.39
  17   1   4  531.55   54.19
  17  -1  -4  468.45   50.99
 -17  -1  -4  493.25   53.49
 -17   1   4  532.75   51.99
  17  -1   4  467.75   49.80
  17   1  -4  428.66   51.79
  17  -3  -4 1183.98  105.09
 -17   3  -4 1278.07  103.79
  17   3   4 1207.18  111.39
 -17  -3   4 1276.07  113.69
 -17  -3  -4 1155.38  111.29
  17  -3   4 1296.17  105.29
 -17   3   4 1221.98  102.99
  17   5   4   71.49   25.60
 -17   5  -4   79.69   21.80
  17  -5  -4   73.59   22.70
 -17  -5   4   78.19   26.30
 -17  -5  -4   62.99   22.00
 -17   5   4   72.49   20.20
  17   5  -4   53.39   19.10
  17  -5   4   81.89   22.90
  17  -7  -4  326.37   57.09
 -17  -7   4  505.25   81.49
 -17   7   4  354.56   45.80
  17  -7   4  362.06   55.59
  17   7  -4  311.67   65.39
 -17  -7  -4  465.55   78.69
  17  -9  -4   70.99   23.60
 -17  -9   4   39.50   27.20
 -17  -9  -4   37.10   27.80
 -17  -9  -4   16.30   16.60
 -18   0  -4 1643.04  135.49
 -18   0   4 1632.14  135.59
  18   0   4 1666.83  135.09
  18   0  -4 1646.44  141.49
 -18   2  -4  185.78   33.70
  18  -2  -4  204.38   35.20
 -18  -2   4  153.68   35.70
  18   2   4  200.68   41.00
 -18  -2  -4  257.67   46.70
  18  -2   4  164.98   31.00
  18   2  -4  136.99   30.30
 -18   2   4  162.28   29.20
  18  -4  -4 1793.82  143.89
 -18  -4   4 1807.72  154.18
  18   4   4 1659.33  151.08
 -18   4  -4 1703.93  139.19
  18  -4   4 1842.52  142.59
 -18   4   4 1662.73  138.19
  18   4  -4 1766.32  153.58
 -18  -4  -4 1724.53  150.98
 -18  -6   4   30.20   21.70
  18  -6  -4   41.80   17.20
  18  -6   4   13.40   12.30
 -18   6   4   88.79   24.40
 -18  -6  -4   33.70   21.70
  18   6  -4   19.80   18.80
 -18  -8   4 1057.49  125.79
  18  -8  -4  634.04   75.39
  18   8  -4  848.82  101.79
 -18  -8  -4  819.92   92.79
 -18  -8  -4  664.63   89.69
 -19   1  -4    8.60    9.30
  19  -1  -4    0.10    5.80
  19   1   4    9.40   11.10
 -19  -1   4    4.50    8.90
  19  -1   4   -2.40    5.20
  19   1  -4    1.50    6.10
 -19  -1  -4   25.70   14.00
 -19   1   4   -1.10    5.30
 -19  -3   4   95.49   42.70
  19  -3  -4  109.49   26.50
  19   3   4  104.19   30.50
 -19   3  -4   84.19   19.50
  19  -3   4   84.89   22.60
  19   3  -4   35.80   19.00
 -19  -3  -4   60.69   21.70
 -19   3   4   68.69   20.40
  19  -5  -4    2.60    8.70
  19   5   4    3.90   10.60
 -19  -5   4   12.40   18.60
 -19   5  -4   -2.80    6.60
  19  -5   4   10.50   11.60
  19   5  -4   -6.40    7.70
 -19   5   4    3.00    7.40
 -19  -7   4    3.10   18.50
 -19   7  -4   -1.70    9.00
  19  -7  -4   -3.80    6.90
  19  -7   4    5.50    8.90
  19   7  -4  -12.90    5.90
 -19  -7  -4   -3.90   14.50
 -19  -7  -4    8.70   18.70
  19  -9  -4    4.10   10.90
 -19  -9   4   40.30   28.40
 -19  -9  -4   42.30   37.50
  19   9  -4    7.40   17.60
 -19  -9  -4   27.40   25.30
 -20   0  -4  413.86   45.40
  20   0   4  398.86   44.60
 -20   0   4  368.16   44.10
  20   0  -4  350.86   43.60
  20   2   4  238.68   44.60
  20  -2  -4  225.18   36.70
 -20  -2   4  266.37   43.40
 -20   2  -4  229.18   29.50
 -20   2   4  200.48   33.10
 -20  -2  -4  171.88   33.00
  20   2  -4  291.17   48.40
  20  -2   4  223.38   36.20
  20  -4  -4  573.54   56.99
 -20   4  -4  535.25   53.59
  20   4   4  518.35   64.79
 -20  -4   4  482.05   64.49
  20   4  -4  547.45   66.59
 -20  -4  -4  561.74   64.59
 -20   4   4  564.64   53.89
  20  -4   4  555.84   55.39
 -20   6  -4   33.70   12.00
  20  -6  -4   15.10   11.70
 -20  -6   4   -3.70   17.70
  20   6  -4   12.30   10.60
  20  -6   4   16.20   12.50
 -20  -6  -4   14.80   24.30
 -20   6   4   21.30   13.50
 -20  -8   4  175.98   46.50
  20  -8  -4  288.17   51.89
 -20  -8  -4  327.07   70.89
 -20  -8  -4  412.86   83.59
  20   8  -4  335.37   75.19
  21   1   4  788.32   84.89
 -21  -1   4  913.91   88.59
  21  -1  -4  992.60   86.39
 -21   1  -4  930.51   84.09
 -21  -1  -4  956.70   88.39
  21  -1   4  958.30   84.39
 -21   1   4 1066.09   86.09
  21   3   4  161.28   36.60
 -21   3  -4  206.38   34.80
  21  -3  -4  277.17   43.20
 -21  -3   4  145.29   36.00
  21   3  -4  191.88   44.60
 -21  -3  -4  201.28   44.70
 -21   3   4  217.38   35.30
  21  -3   4  253.37   39.60
  21   5   4  896.31   95.29
 -21   5  -4  622.34   65.19
 -21  -5   4  700.83   81.89
  21   5  -4  845.42   96.49
 -21   5   4  735.63   67.49
 -21  -5  -4  687.63   80.39
  21  -5   4  731.33   68.39
  21  -7  -4   46.20   18.50
 -21  -7   4   31.00   25.60
 -21   7  -4   62.99   22.00
 -21  -7  -4  105.79   36.80
  21  -7   4   97.09   25.10
 -21  -7  -4   25.50   18.50
  21   7  -4  134.69   62.89
  21  -9  -4   67.89   25.90
 -21  -9   4   71.59   35.40
 -21  -9  -4   71.99   34.30
  21   9  -4  223.58   98.29
 -21  -9  -4  114.69   43.80
  22   0   4  114.79   28.00
 -22   0   4   16.30   12.40
 -22   0  -4   34.40   13.80
  22  -2  -4   40.30   16.00
  22   2   4   45.00   18.60
 -22  -2   4   39.20   16.40
 -22   2  -4   56.09   15.70
  22   2  -4   84.59   27.60
 -22  -2  -4   64.59   21.40
 -22   2   4   19.80   11.50
  22  -2   4   47.70   14.70
  22  -4  -4  170.48   33.30
  22   4   4   98.09   27.70
 -22   4  -4  135.89   27.30
 -22  -4   4  130.39   49.60
  22  -4   4  175.88   32.00
 -22   4   4  139.49   25.10
  22   4  -4   97.09   31.30
 -22  -4  -4  109.29   30.40
 -22  -6   4   56.29   36.10
 -22   6  -4   58.69   17.30
  22  -6  -4   52.29   19.20
 -22   6   4   79.39   21.90
  22   6  -4  106.09   38.30
 -22  -6  -4   69.69   40.70
  22  -6   4  116.89   25.70
 -22  -8   4   55.29   30.30
  22  -8  -4   58.49   21.60
 -22  -8  -4   38.70   27.00
 -22  -8  -4   34.30   33.70
  22   8  -4   73.19   40.10
 -23  -1   4  829.42   78.79
 -23   1  -4  740.83   71.99
  23   1   4  768.62   76.89
  23  -1  -4  735.53   73.39
 -23  -1  -4  803.82   78.09
  23   1  -4  989.60  137.59
 -23   1   4  820.82   74.39
  23  -1   4  733.33   72.29
  23  -3  -4  142.69   29.90
 -23  -3   4   94.89   31.90
  23   3   4  126.19   34.30
 -23   3  -4   91.79   21.10
 -23   3   4  117.49   25.80
  23  -3   4  134.59   25.00
  23   3  -4   85.29   27.60
 -23  -3  -4   87.79   29.30
 -23  -5   4  627.14   77.49
  23   5   4  780.32   93.29
 -23   5  -4  632.74   59.69
  23  -5  -4  604.74   62.09
  23  -5   4  612.54   59.89
 -23  -5  -4  589.14   92.19
  23  -7  -4   18.80   12.00
 -23  -7   4  103.49   38.10
 -23   7  -4   42.00   15.60
  23  -7   4   30.40   16.70
 -23  -7  -4   74.19   31.70
  23   7  -4   25.70   20.70
 -23  -7  -4   39.60   33.50
  23  -9  -4   55.09   21.40
 -23  -9   4   49.99   32.90
 -23  -9  -4   55.69   35.90
  23  -9   4   47.40   18.30
 -23  -9  -4   41.60   29.30
 -24   0   4 2207.08  173.88
 -24   0  -4 2184.78  172.78
  24   0  -4 2097.19  173.18
  24   0   4 2115.29  172.38
  24   2   4  532.45   61.39
  24  -2  -4  530.35   55.29
 -24  -2   4  564.34   63.09
 -24   2  -4  528.05   53.79
 -24   2   4  609.54   55.39
  24   2  -4  518.45   60.59
  24  -2   4  506.75   53.39
 -24  -2  -4  531.55   60.39
 -24   4  -4 1000.80   83.09
  24   4   4  959.40   99.29
 -24  -4   4  897.11   98.69
  24  -4  -4  886.01   84.79
  24  -4   4  975.30   83.39
 -24  -4  -4  941.31   97.29
  24   4  -4  882.41   96.99
 -24   4   4 1048.60   82.99
 -24   6  -4  127.09   26.60
  24  -6  -4   85.49   23.00
 -24  -6   4   43.70   26.30
 -24   6   4  137.59   26.90
 -24  -6  -4  101.79   30.40
  24  -6   4  115.49   25.10
  24   6  -4   41.70   22.90
 -24  -8   4  152.58   45.60
  24  -8  -4  162.58   34.80
  24   8  -4  210.88   61.39
 -24  -8  -4  116.59   43.50
 -24  -8  -4  226.68   58.39
  25   1   4   -2.20    6.20
 -25  -1   4    1.50    9.50
  25  -1  -4    2.50    8.00
 -25   1  -4   -0.40    8.00
 -25  -1  -4   -1.70    6.90
  25   1  -4    4.80   11.70
 -25   1   4   -2.90    6.60
  25  -1   4    6.90    9.30
  25   3   4    7.90   10.60
  25  -3  -4   14.50   11.80
 -25   3  -4   23.30   10.90
 -25  -3   4   41.40   19.20
 -25  -3  -4   13.40   15.10
 -25   3   4   17.50    9.70
  25  -3   4   16.10   11.00
  25   3  -4   33.60   20.00
 -25   5  -4   -5.60    5.50
 -25  -5   4   -7.10   10.70
  25  -5  -4    7.50    9.50
  25   5  -4   -5.30    7.10
 -25  -5  -4    8.80   15.70
 -25   5   4   -4.80    6.40
  25  -5   4    5.40    7.40
 -25  -7   4   10.70   22.80
 -25   7  -4    1.30   14.70
  25  -7  -4   -3.90    5.70
  25   7  -4    2.00   17.40
 -25  -7  -4   10.10   16.10
 -25  -7  -4   -0.70   16.00
 -25  -9   4  -11.00    8.30
  25  -9  -4   -2.50    6.60
 -25  -9  -4   -3.20   12.20
  25  -9   4    3.80    8.60
 -26   0   4 1580.84  128.19
  26   0   4 1320.67  124.29
 -26   0  -4 1452.45  125.79
  26   0  -4 1628.54  129.49
  26   2   4  364.06   50.79
 -26  -2   4  512.85   57.29
  26  -2  -4  423.96   47.40
 -26   2  -4  452.65   46.80
 -26   2   4  446.76   46.00
  26  -2   4  433.96   46.40
 -26  -2  -4  420.26   52.29
 -26   4  -4  475.85   46.10
 -26  -4   4  533.55   64.89
  26  -4  -4  468.55   48.80
  26   4   4  434.86   70.09
 -26   4   4  478.55   46.40
  26   4  -4  645.54   91.59
 -26  -4  -4  316.27   55.29
 -26   6  -4   19.20   12.00
  26  -6  -4   41.60   16.30
 -26  -6   4   40.30   27.40
 -26  -6  -4   12.40   17.00
 -26   6   4   22.00   11.70
  26  -6   4   53.19   16.90
  26   6  -4   42.80   35.10
 -26  -6  -4   24.00   19.30
  26  -8  -4   33.90   14.50
 -26  -8   4  115.99   43.70
  26   8  -4   46.50   33.30
 -26  -8  -4   70.99   32.90
 -26  -8  -4   51.49   31.70
 -27  -1   4  282.97   50.29
  27  -1  -4  224.38   37.80
 -27   1  -4  192.48   32.80
  27   1   4  162.18   36.50
 -27   1   4  226.58   37.90
 -27  -1  -4  177.08   35.40
  27  -1   4  198.68   34.40
  27   1  -4  180.38   36.20
 -27   3  -4  327.07   37.10
  27   3   4  531.05   77.09
 -27  -3   4  234.58   45.80
  27  -3  -4  346.57   39.40
 -27   3   4  331.17   37.90
 -27  -3  -4  497.65   72.39
  27  -3   4  332.47   38.20
  27   3  -4  404.06   68.19
  27  -5  -4   65.99   19.30
 -27   5  -4   58.59   16.50
 -27  -5   4   83.49   41.50
  27  -5   4   37.20   13.40
  27   5  -4   74.29   30.30
 -27  -5  -4   38.80   23.40
 -27   5   4   30.40   12.60
  27  -7  -4  103.59   24.80
 -27  -7   4  102.89   36.40
 -27  -7  -4  316.07   81.79
  27   7  -4  149.79   46.50
 -27  -7  -4   31.60   20.40
 -28   0  -4   40.90   16.70
  28   0   4   63.69   20.60
  28   0  -4   36.00   15.50
 -28   0   4   75.49   23.20
 -28   2  -4   17.50   11.60
  28  -2  -4   45.70   15.60
 -28  -2   4   21.50   14.90
  28   2   4   33.60   14.50
 -28  -2  -4   21.10   16.30
 -28   2   4   38.60   14.60
  28  -2   4   50.09   16.60
 -28  -4   4  -10.30   10.60
  28  -4  -4   -6.10    4.90
 -28   4  -4    5.80    8.80
  28  -4   4   10.00    9.00
  28   4  -4    3.60   14.10
 -28   4   4    1.20    7.10
 -28  -4  -4   26.40   18.90
 -28   6  -4   -1.40    6.60
 -28  -6   4   -8.20    6.50
  28  -6  -4   -3.80    4.70
  28  -6   4   -0.70    5.40
  28   6  -4    4.60   15.00
 -28  -6  -4   -3.80    6.70
 -28  -6  -4   -4.40    8.00
  28  -8  -4   -0.80    6.10
 -28  -8   4   11.10   26.70
  28   8  -4   -7.50    5.20
 -28  -8  -4  -11.50    7.00
 -29   1  -4  130.49   28.10
  29  -1  -4  176.88   35.10
 -29  -1   4  173.28   39.20
  29   1   4  125.09   31.70
  29  -1   4  111.69   25.90
 -29  -1  -4  141.89   33.20
  29   1  -4  136.89   34.60
 -29   1   4  134.99   30.00
 -29   3  -4  499.35   49.20
 -29  -3   4  539.55   65.29
  29  -3  -4  532.25   52.29
  29   3   4  442.46   60.69
 -29  -3  -4  606.44   66.49
 -29   3   4  497.05   49.70
  29   3  -4  511.75   65.09
  29  -3   4  478.25   49.80
 -29  -5   4   -8.40    6.10
 -29   5  -4    9.10    8.60
  29  -5  -4   -0.10    5.50
  29   5  -4   -3.30    6.30
 -29  -5  -4    8.50   13.30
  29  -5   4    3.70    6.00
 -29   5   4    2.20    6.50
 -29  -5  -4    0.60   10.20
 -29  -7   4  260.57   69.59
  29  -7  -4  144.79   27.60
 -29  -7  -4  111.89   45.30
  29   7  -4   93.79   34.20
  30   0   4   88.99   23.20
  30   0  -4  125.49   27.80
 -30   0  -4  100.19   40.00
 -30   0   4  121.99   29.90
  30  -2  -4  110.89   25.70
  30   2   4   45.00   18.50
 -30   2  -4   88.79   20.30
 -30  -2   4   67.59   24.40
 -30  -2  -4   73.59   24.30
  30   2  -4   75.29   27.10
 -30   2   4  101.09   22.70
  30  -2   4   90.49   22.50
 -30  -4   4   73.29   26.30
 -30   4  -4  148.39   24.10
  30  -4  -4  120.19   24.20
 -30   4   4  185.58   22.30
  30   4  -4  181.18   44.30
  30  -4   4  162.08   26.40
 -30  -4  -4  137.79   38.80
 -30  -6   4   95.49   31.90
  30  -6  -4   70.39   17.00
  30   6  -4   47.60   30.80
 -30  -6  -4   17.60   17.20
 -30  -8   4   36.60   23.20
 -30  -8  -4  105.19   38.90
 -30  -8  -4  106.59   44.60
  31  -1  -4   29.10   14.70
 -31  -1   4   14.00   12.00
  31   1   4    3.20    8.80
 -31   1   4   11.10    9.70
  31   1  -4   23.50   17.00
 -31  -1  -4    2.70   10.40
  31  -1   4   19.20   12.90
  31  -3  -4    4.50    8.90
 -31   3  -4   13.50    9.40
 -31  -3   4   -7.00    9.20
 -31   3   4    8.80    9.60
 -31  -3  -4    7.50   13.00
  31   3  -4   10.40   13.50
  31  -3   4    5.20    6.70
  31  -5  -4   -1.30    4.90
 -31  -5   4    9.30   15.60
 -31  -5  -4   16.20   15.90
 -31   5   4    3.90    6.90
  31   5  -4    7.20   13.30
 -31  -7   4    8.50   16.90
 -31  -7  -4    7.50   15.90
  31   7  -4   -5.80   13.30
 -31  -7  -4    4.50   17.20
 -32   0   4   16.00   15.10
  32   0   4   12.00   10.50
  32   0  -4    8.10   10.30
  32   2   4    0.90    9.30
 -32  -2   4    6.50   12.50
  32  -2  -4    3.70    7.40
 -32   2  -4   -2.70    5.60
 -32   2   4    5.00    8.90
  32  -2   4    3.90    7.80
 -32  -2  -4    4.80   10.50
  32   2  -4   23.80   17.60
 -32  -4   4   35.70   24.40
  32  -4  -4   43.20   13.60
 -32  -4  -4   17.80   17.90
 -32   4   4   46.60   13.30
  32   4  -4   37.60   22.20
  32  -4   4   35.60   10.90
 -32  -6   4   57.49   41.30
 -32  -6  -4   64.29   32.20
 -32  -6  -4  100.19   34.30
  32   6  -4   48.70   24.20
  33  -1  -4   47.40   18.00
 -33  -1   4   68.29   24.50
  33   1   4  113.89   31.50
 -33   1   4  114.39   27.50
  33   1  -4   49.60   19.40
  33  -1   4   66.79   21.30
 -33   3  -4   31.50   11.60
  33  -3  -4    1.80    6.60
 -33  -3   4   28.40   17.20
 -33   3   4   38.90   13.50
  33  -3   4   17.00    9.20
 -33  -5   4   56.19   31.80
  33   5  -4   36.90   23.90
 -33  -5  -4   24.70   19.30
 -33  -5  -4   17.90   18.80
 -33  -7   4  -15.60   11.50
  33   7  -4   -5.50    8.00
 -33  -7  -4    0.50   10.90
 -33  -7  -4    4.10   15.70
  34   0  -4    6.60    9.90
 -34   0   4    0.10    9.00
  34   0   4   31.40   13.10
  34  -2  -4    1.60    7.60
 -34   2  -4    8.70    9.40
 -34  -2   4   -2.80    9.70
 -34   2   4    6.10    9.30
  34   2  -4   15.20   15.20
  34  -2   4   -1.40    5.00
  34  -4  -4   24.60   10.80
 -34  -4   4    0.10    9.00
  34   4  -4   19.60   17.40
 -34  -4  -4   25.20   20.70
 -34   4   4   34.40   10.10
 -34  -4  -4   58.19   24.60
 -34  -6   4   15.90   21.30
  34   6  -4  -12.30    9.20
 -34  -6  -4    7.80   20.60
 -34  -6  -4   21.10   22.80
 -35   1  -4  143.69   29.20
 -35  -1   4  100.79   28.60
  35  -1  -4  143.09   32.50
  35  -1   4  108.39   27.00
  35   1  -4  108.89   27.60
 -35   1   4  154.68   30.10
 -35  -1  -4  170.78   48.40
 -35   3  -4    1.30    5.20
  35  -3  -4   -0.30    6.60
 -35  -3   4   -5.20    6.80
 -35  -3  -4    9.50   12.50
 -35   3   4   11.20    8.30
  35   3  -4    5.70   22.30
 -35  -3  -4   -5.90    6.30
 -35  -5   4  168.88   44.00
  35   5  -4  187.78   52.19
 -35  -5  -4   94.79   36.20
 -35  -5  -4  145.69   41.40
 -35  -7   4   -8.90    7.00
 -35  -7  -4    5.60   15.30
  36   0  -4  191.28   40.50
 -36   0   4  142.49   31.10
 -36   2  -4  190.58   31.50
  36  -2  -4  192.58   33.60
 -36  -2   4   91.99   28.00
 -36   2   4  165.18   29.40
  36   2  -4  115.09   31.20
 -36  -2  -4  250.77   50.09
 -36  -4   4   86.59   30.50
 -36  -4  -4   95.89   36.40
 -36  -4  -4   84.19   30.80
  36   4  -4   78.09   25.90
 -36  -6   4   76.19   31.30
 -36  -6  -4   29.40   23.00
  36   6  -4   39.70   34.60
 -37   1  -4   10.60   12.00
 -37  -1   4   23.70   17.10
  37  -1  -4    8.10    9.80
  37   1  -4    4.20   12.30
 -37   1   4    5.70   11.30
 -37  -1  -4   11.50   14.90
  37  -3  -4    5.80    7.70
 -37  -3   4   -4.40    5.70
 -37   3  -4   12.00    7.60
 -37   3   4    6.40    8.00
  37   3  -4    7.90   13.00
 -37  -3  -4   27.00   19.90
 -37  -3  -4    0.00   11.60
  37   5  -4   -9.80    7.70
 -37  -5  -4    9.40   18.50
  38   0  -4  309.47   53.09
 -38   0  -4  262.87   47.60
 -38   0   4  242.48   43.60
 -38   2  -4  274.67   32.20
  38  -2  -4  262.07   33.80
 -38  -2   4  225.78   46.70
  38   2  -4  228.78   49.10
 -38  -2  -4  220.08   49.60
 -38  -2  -4  286.47   63.49
 -38   2   4  279.57   33.10
 -38  -4   4   48.20   28.10
 -38  -4  -4   40.30   29.00
 -38  -6   4   28.30   27.60
 -38  -6  -4   14.70   17.90
 -39   1  -4   -3.90    7.40
  39  -1  -4    2.50    9.00
 -39   1  -4   -6.10   10.10
 -39  -1   4    1.20    7.90
 -39  -1  -4   -3.20    6.50
 -39   1   4    2.80    7.40
  39   1  -4    8.20   14.70
 -39  -3   4   -3.40    8.60
  39   3  -4   -0.50    7.90
 -39  -3  -4   -1.30    9.30
 -39  -5   4   -6.60    9.20
 -39  -5  -4  -10.50    5.20
  39   5  -4    3.10   13.10
 -40   0   4    8.00   12.50
  40   0  -4   -8.10    4.30
 -40   0  -4   -7.30    4.60
  40  -2  -4    5.90   10.00
 -40   2  -4   -4.90    5.30
 -40  -2   4   11.80   14.30
 -40  -2  -4    8.70   16.20
  40   2  -4   10.80   15.60
 -40   2   4    0.20    8.00
 -40  -4   4   -6.20    6.90
 -40  -4  -4    0.50   10.30
  41  -1  -4   11.70   13.20
 -41   1  -4   -5.00    6.50
 -41  -1   4   10.40   11.50
 -41  -1  -4  -10.00    6.70
 -41   1   4   -5.50    6.40
  41   1  -4   -1.60    9.30
 -41  -3   4   78.99   32.50
  41   3  -4   76.89   32.10
 -41  -3  -4  119.29   41.70
 -41  -5  -4   -3.20    5.40
 -42   0  -4   58.09   22.80
  42   0  -4   15.90   15.40
 -42   0   4   49.70   20.80
 -42  -2   4   17.30   15.40
 -42   2  -4   37.90   13.60
 -42  -2  -4    1.60    9.80
 -42   2   4   37.10   14.00
  42   2  -4   33.40   23.70
 -42  -4   4   36.90   26.30
 -43  -1   4   -2.70    8.20
 -43   1  -4   -2.60    5.30
  43   1  -4    6.30   13.10
 -43  -1  -4   -0.70    9.60
 -43   1   4    1.50    8.10
 -43  -3   4   23.00   20.10
 -43  -3  -4    1.60   10.80
 -44   0   4    6.50   12.30
 -44   0  -4   -4.20    5.10
 -44  -2   4    8.00   12.20
 -44  -2  -4    4.90   12.10
 -44   2   4   -1.80    4.80
 -45   1  -4   -3.60    4.70
 -45  -1   4    6.10   10.70
 -45   1   4   -1.40    6.40
 -45  -1  -4    2.60    8.80
 -45  -3  -4  -14.50    8.90
 -46   0  -4   20.80   15.90
 -46  -2   4    0.80   11.30
 -46  -2  -4   -3.20    9.00
 -47   1  -4    3.50    7.50
 -47  -1   4   -1.90    9.20
 -47  -1  -4   11.70   15.20
 -47   1   4    6.70    9.70
   0   0   5    9.90    7.90
   0   0  -5    0.80    5.80
   0  -2   5    7.60   10.40
   0  -2  -5   -5.90    5.30
   0   2   5    6.00    7.40
   0   2  -5    2.70    7.40
   0  -4   5    9.20   10.90
   0   4   5    4.70    9.70
   0   4  -5    2.30    8.30
   0  -4  -5    5.00    9.80
   0  -6   5   11.60   15.00
   0  -6  -5    1.90   10.20
   0   6   5    4.50    9.30
   0   6  -5    9.90   17.60
   0   8  -5    2.90   15.50
   0  -8  -5   -0.90    9.50
   0  -8   5   24.40   21.50
   0   8   5    6.40   12.40
   0 -10  -5    6.10   16.20
   1   1   5 2339.47  193.28
  -1  -1   5 2412.06  194.28
   1  -1  -5 2509.35  196.58
   1  -1   5 2250.47  192.88
  -1   1   5 2373.26  193.58
  -1  -1  -5 2889.11  205.28
   1   1  -5 2502.65  195.98
   1   3   5 3698.73  261.97
   1  -3  -5 4068.19  285.57
  -1   3   5 2736.33  247.68
   1   3  -5 3089.49  251.97
   1  -3   5 2850.51  250.67
  -1  -3  -5 3550.74  263.47
  -1   5  -5  187.88   43.60
  -1  -5   5  195.78   41.00
   1  -5  -5  110.49   31.40
   1   5   5  140.79   35.70
  -1   5   5  156.78   36.10
   1   5  -5  240.68   54.09
   1  -5   5  194.38   41.70
  -1  -5  -5  181.08   43.20
   1  -7  -5  851.41   90.69
  -1   7  -5  798.62   87.39
   1   7   5  808.42   88.09
  -1  -7   5  861.51   92.49
   1   7  -5  845.72   89.79
  -1   7   5  831.32   87.69
   1  -7   5  944.71   95.59
  -1  -7  -5  743.13   87.29
   1  -9  -5   14.40   20.10
  -1  -9  -5   -3.50    8.90
  -2   0  -5    3.30    8.20
   2   0  -5   -2.60   17.50
  -2   0   5   -6.90    4.20
   2   0   5   -1.00    4.70
  -2   2  -5   70.19   19.70
  -2  -2   5   75.39   21.50
   2   2   5  117.29   27.50
   2  -2   5   73.79   20.60
   2   2  -5  179.48   37.50
  -2  -2  -5   88.19   24.50
  -2   2   5  116.29   27.00
   2   4   5   96.09   27.10
  -2  -4   5   67.69   20.80
  -2   4  -5  113.39   31.00
   2  -4  -5  116.29   32.30
  -2   4   5   97.29   26.10
   2   4  -5   70.99   24.20
   2  -4   5   77.59   23.80
  -2  -4  -5  137.29   33.50
   2  -6  -5   65.89   23.80
  -2   6  -5   94.99   30.10
  -2  -6   5   43.80   17.20
   2   6   5   77.59   27.20
  -2  -6  -5  132.89   40.50
   2  -6   5  104.99   32.30
   2   6  -5  112.29   31.90
  -2   6   5   68.89   22.30
   2  -8  -5   -5.50    5.80
   2   8   5   -3.60   11.00
  -2   8  -5    0.00   13.70
  -2  -8   5   13.60   16.40
   2  -8   5   -2.70    6.60
  -2   8   5  -10.70    4.30
  -2  -8  -5    1.20   13.40
   2 -10  -5   27.40   24.50
  -2 -10  -5    5.30   17.60
  -3   1  -5    5.30    8.60
  -3  -1   5   11.10   16.20
   3   1   5    5.90    6.60
   3  -1  -5    6.80    7.50
   3   1  -5   12.70   20.00
   3  -1   5   55.49   23.60
  -3   1   5    4.70   11.20
  -3  -1  -5    9.30    7.20
   3  -3  -5   76.39   25.90
  -3  -3   5   20.90   14.50
   3   3   5   41.70   17.90
  -3   3  -5   46.30   19.20
  -3   3   5   22.40   14.00
  -3  -3  -5   31.90   18.60
   3   3  -5   69.19   27.10
   3  -3   5   49.50   18.50
  -3   5  -5    2.10    9.40
   3   5   5   14.30   13.20
   3  -5  -5   19.90   17.40
  -3  -5   5    5.50    9.00
   3  -5   5   21.20   14.50
  -3  -5  -5   10.40   15.00
  -3   5   5   19.40   14.50
   3   5  -5    1.70   10.70
   3  -7  -5   -0.30   10.00
   3   7   5   16.70   19.00
  -3  -7   5   18.00   20.60
  -3   7  -5   26.70   21.60
  -3  -7  -5    9.10   12.40
   3   7  -5   34.30   16.80
   3  -7   5   22.10   19.70
  -3   7   5   23.50   20.00
  -3  -9   5    3.20   15.00
   3  -9  -5    6.10   11.90
   3   9  -5    3.90   17.70
  -3  -9  -5   10.10   14.40
  -4   0   5   -3.90    5.10
  -4   0  -5   -6.60    7.80
   4   0   5    2.30    7.50
   4   0  -5    6.10    8.80
   4   2   5  192.48   43.00
   4  -2  -5  174.38   34.40
  -4  -2   5  166.98   36.40
  -4   2  -5  105.49   26.50
   4   2  -5  175.18   35.90
  -4   2   5  163.48   32.90
  -4  -2  -5  228.68   53.79
   4  -2   5  173.98   32.10
   4   4   5  208.28   50.79
  -4   4  -5  146.49   31.20
   4  -4  -5  102.49   27.80
  -4  -4   5   79.09   22.80
   4  -4   5  181.78   37.90
  -4   4   5  139.49   34.00
   4   4  -5  154.78   35.30
  -4  -4  -5  119.79   33.90
   4  -6  -5  127.79   35.20
  -4   6  -5  140.59   32.90
   4   6   5  173.88   42.20
  -4  -6   5  201.58   46.50
  -4  -6  -5   65.29   23.50
  -4   6   5  113.79   30.80
   4   6  -5  127.99   35.70
   4  -6   5  107.79   31.70
  -4   8  -5   -9.40   11.00
   4   8   5   -3.70   10.00
  -4  -8   5   15.00   18.30
   4  -8  -5   -3.70    5.20
  -4  -8  -5   28.10   25.20
  -4   8   5   11.40   14.60
   4  -8   5   -7.20    5.00
  -4 -10  -5    4.10   15.70
   5  -1  -5  189.68   33.90
   5   1   5  290.27   50.19
  -5   1  -5  249.58   43.70
  -5  -1   5  298.97   46.10
   5   1  -5  221.18   40.60
  -5   1   5  214.58   36.50
  -5  -1  -5  163.48   32.10
   5  -1   5  163.68   30.70
  -5  -3   5 1055.49  101.49
  -5   3  -5 1013.20   97.59
   5   3   5 1321.07  111.99
   5  -3  -5 1103.09  101.39
  -5  -3  -5  994.20  100.09
   5   3  -5 1341.37  112.69
   5  -3   5 1135.69  100.79
  -5   3   5  943.51   95.19
   5  -5  -5  102.49   29.80
  -5  -5   5  164.48   44.10
  -5   5  -5  124.29   32.20
   5   5   5  108.09   32.30
   5  -5   5  120.09   31.50
   5   5  -5   74.19   23.30
  -5  -5  -5   78.59   22.10
  -5   5   5   91.39   27.80
   5   7   5  896.41   92.49
  -5   7  -5  843.22   91.39
  -5  -7   5  819.32   93.89
   5   7  -5  918.71   93.69
  -5  -7  -5  835.92   92.19
  -5   7   5  846.42   88.19
   5  -7   5  779.92   89.19
  -5  -9   5    5.00   11.90
  -5  -9  -5   27.10   23.20
   5   9  -5    4.30   14.00
  -6   0   5    6.60    7.60
  -6   0  -5   -2.00    4.60
   6   0   5   -6.20    2.40
   6   0  -5   -3.40    6.40
  -6   2  -5    9.60   10.80
   6   2   5   15.30   18.30
  -6  -2   5   15.90   12.40
  -6   2   5   11.50   11.40
   6   2  -5    3.30    6.80
   6  -2   5    7.50    8.60
  -6  -2  -5    7.20   19.50
   6   4   5    0.20    7.80
  -6   4  -5   -0.70    5.50
   6  -4  -5    2.30    7.10
  -6  -4   5    0.80   10.00
  -6  -4  -5   -4.30    5.40
  -6   4   5    2.80    7.00
   6  -4   5   13.50   12.00
   6   4  -5   26.70   16.80
  -6   6  -5    4.80   10.40
   6  -6  -5   -0.80    2.20
   6   6   5   -1.50    9.10
  -6  -6   5    8.30   15.00
   6   6  -5   -0.40    8.70
  -6   6   5   -2.20    8.90
  -6  -6  -5   12.70   14.80
   6  -6   5    1.00    6.70
  -6  -8   5    0.50    9.90
   6   8   5   16.60   16.10
   6  -8  -5  -17.50   10.30
  -6   8  -5    1.20   10.50
  -6   8   5  -12.80    4.40
   6  -8   5    4.60    9.70
  -6  -8  -5  -10.40    8.10
   6 -10  -5   -5.90    9.60
  -6 -10  -5    3.50   12.90
  -7   1  -5  170.98   36.40
  -7  -1   5  166.38   33.70
   7   1   5  173.18   35.40
   7  -1  -5   98.79   26.40
   7  -1   5  241.18   40.10
   7   1  -5  175.18   37.60
  -7   1   5  117.19   24.40
  -7  -1  -5  145.09   30.20
  -7  -3   5 1312.77  114.09
   7   3   5 1440.36  117.59
  -7   3  -5 1062.59   99.79
   7   3  -5 1440.86  117.29
  -7   3   5  949.60   97.19
  -7  -3  -5  939.11  101.29
   7  -3   5 1071.09  101.29
  -7   5  -5   54.69   20.90
   7   5   5  120.89   29.60
  -7  -5   5   93.69   32.00
   7   5  -5  132.59   34.60
   7  -5   5   86.19   23.90
  -7  -5  -5  154.68   45.00
  -7   5   5  100.79   27.80
   7   7   5  946.71  103.89
   7  -7  -5  813.22  107.19
  -7  -7   5 1072.49  111.09
  -7  -7  -5 1303.37  126.79
   7   7  -5 1024.70  107.69
   7  -7   5 1060.79  105.09
  -7   7   5 1093.29  102.49
   7  -9  -5   19.70   19.10
  -7  -9   5   12.70   15.60
  -7  -9  -5   38.10   25.90
   7   9  -5    9.90   17.60
  -7  -9  -5   38.70   26.30
  -8   0   5    5.90    8.00
   8   0   5   30.90   21.90
   8   0  -5   -1.20    6.90
  -8   0  -5    0.50    6.50
   8   2   5   10.40   12.40
  -8  -2   5    6.40    7.70
   8  -2  -5   20.50   14.00
  -8   2  -5   14.40   12.10
   8   2  -5   16.30   14.70
   8  -2   5   50.09   18.70
  -8   2   5    6.90    8.30
  -8  -2  -5   20.70   13.90
  -8  -4   5  132.89   33.20
  -8   4  -5  169.88   33.30
   8   4   5  180.48   39.60
  -8  -4  -5  254.77   54.29
  -8   4   5  118.39   27.80
   8   4  -5  250.77   59.69
   8  -4   5  178.28   38.20
   8  -6  -5    8.70   12.80
  -8  -6   5   18.60   17.60
   8   6   5   -7.00    7.00
  -8   6  -5   18.00   16.10
   8   6  -5    4.80   11.50
   8  -6   5   13.10   13.00
  -8  -6  -5    5.80   17.60
  -8   6   5    4.20    9.80
  -8   8  -5   56.69   24.60
  -8  -8   5   12.20   15.10
   8  -8  -5   33.00   18.20
  -8  -8  -5   78.09   30.80
   8   8  -5   31.50   26.50
  -8   8   5   19.20   16.60
   8  -8   5   20.60   15.70
  -8 -10  -5    1.60   18.70
  -9   1  -5   -2.00    7.50
   9   1   5   11.40   14.40
   9  -1  -5   13.10   12.00
  -9  -1   5   18.20   11.60
  -9  -1  -5   19.00   21.90
   9  -1   5    4.50    7.70
   9   1  -5   -1.80    5.10
  -9   1   5   16.60   11.20
  -9  -3   5    8.60   11.20
   9   3   5   11.40   14.00
   9  -3  -5    9.30    8.50
  -9   3  -5    2.10    7.10
   9  -3   5   15.30   12.90
  -9  -3  -5    8.90   13.80
   9   3  -5   42.00   23.90
  -9   3   5    3.20    7.20
   9  -5  -5   14.30   16.50
  -9   5  -5   12.80   13.10
  -9  -5   5    5.10    9.60
   9   5   5    0.80   12.40
  -9   5   5    8.80   10.40
  -9  -5  -5   19.60   20.60
   9   5  -5   17.20   17.90
   9  -5   5    2.80    9.50
   9  -7  -5   13.50   15.30
  -9  -7   5   29.70   23.10
   9   7   5   45.10   19.90
   9   7  -5   25.00   23.60
  -9   7   5   -7.40    6.90
  -9  -7  -5  -12.20    8.90
   9  -7   5   13.80   14.90
  -9  -9   5   -5.70   11.60
   9  -9  -5    4.60   11.30
   9   9  -5    8.50   14.30
  -9  -9  -5    7.70   15.10
  -9  -9  -5   20.00   22.10
 -10   0  -5   21.90   13.40
 -10   0   5   13.10   10.80
  10   0   5   16.10   13.80
  10   0  -5   12.40   11.50
 -10   2  -5   57.69   18.60
  10   2   5   43.50   16.30
  10  -2  -5   83.49   23.10
 -10  -2   5  121.39   31.00
  10   2  -5  135.49   43.10
  10  -2   5   93.99   23.00
 -10   2   5   77.19   22.40
 -10  -2  -5   89.49   29.10
  10   4   5  527.05   62.09
 -10   4  -5  368.66   45.80
 -10  -4   5  635.64  106.89
  10  -4   5  310.77   51.49
 -10  -4  -5  310.07   53.69
  10   4  -5  430.16   65.49
 -10   4   5  323.87   44.00
  10   6   5   77.89   35.50
 -10   6  -5    9.50   12.70
 -10  -6   5   16.10   16.70
  10  -6  -5   13.50   13.50
  10  -6   5   28.70   15.90
 -10  -6  -5    0.00   15.30
 -10   6   5    4.20   11.80
  10   6  -5   15.70   16.20
  10  -8  -5  107.89   36.00
 -10   8  -5   88.99   30.90
 -10  -8   5   64.99   30.20
  10   8  -5   37.80   23.60
 -10  -8  -5   86.09   34.80
 -10   8   5   31.70   19.20
  10  -8   5   84.59   35.00
 -10 -10  -5   -2.00   15.50
 -11  -1   5 1439.96  122.99
  11  -1  -5 1442.66  122.79
  11   1   5 1716.73  132.19
 -11   1  -5 1239.38  118.39
 -11  -1  -5 1344.77  121.89
  11  -1   5 1332.77  119.59
 -11   1   5 1393.16  119.89
  11   1  -5 1403.76  122.59
 -11   3  -5 1458.25  126.19
  11   3   5 1566.74  132.69
 -11   3   5 1398.46  124.59
  11   3  -5 1496.25  132.29
  11  -3   5 1605.04  129.49
 -11  -3  -5 1432.56  131.29
  11  -5  -5  182.68   42.40
 -11  -5   5  195.08   43.30
  11   5   5  195.78   42.00
 -11   5  -5  252.97   44.10
  11  -5   5  280.87   48.10
 -11   5   5  280.07   49.20
  11   5  -5  355.06   76.39
 -11  -5  -5  399.26   73.19
 -11   7  -5  519.75   63.09
  11   7   5  356.06   63.99
  11  -7  -5  459.05   59.79
 -11  -7   5  503.75   85.89
  11   7  -5  689.93  111.49
 -11  -7  -5  379.56   67.59
  11  -7   5  480.25   59.49
 -11   7   5  469.15   56.39
 -11  -9   5   15.20   20.70
  11  -9  -5   -3.30    6.70
  11   9  -5   25.40   27.50
 -11  -9  -5   24.20   33.50
 -11  -9  -5    1.90   12.90
 -12   0   5   -8.60    6.10
 -12   0  -5  -13.40    8.50
  12   0  -5   -1.60    7.90
  12   0   5   -8.70    3.70
  12   2   5    2.60    7.60
 -12  -2   5   -6.70    2.70
 -12   2  -5   22.30   14.10
  12   2  -5   21.20   15.40
 -12  -2  -5    5.70    9.70
 -12   2   5   12.40   11.30
  12  -2   5    2.30    7.30
  12   4   5   -4.40   11.00
 -12   4  -5   -2.30    7.90
  12  -4  -5    1.80    9.40
  12   4  -5   -7.90    8.10
 -12  -4  -5    6.10   12.00
 -12   4   5   -0.50    7.00
  12  -4   5    3.80   11.00
 -12  -6   5   -6.80   15.10
 -12   6  -5   -5.50    6.70
  12   6   5   -9.40    6.50
  12  -6  -5   -0.30    8.90
  12   6  -5    7.40   16.70
 -12   6   5    1.10    7.00
 -12  -6  -5    6.80   13.20
  12  -6   5   10.10   12.20
  12  -8  -5    9.70   15.20
 -12  -8   5   16.00   19.50
 -12   8   5   11.60   14.50
  12   8  -5    4.70   10.30
 -12  -8  -5   -0.30   11.70
 -13   1  -5 2302.67  175.58
  13   1   5 2087.69  174.48
 -13  -1   5 2141.49  176.18
  13  -1  -5 2361.66  177.28
  13  -1   5 1977.60  171.98
  13   1  -5 1935.61  174.18
 -13   1   5 2361.86  175.68
 -13  -1  -5 2093.89  175.78
 -13   3  -5 2037.60  170.78
  13  -3  -5 2148.89  175.28
 -13  -3   5 2065.39  178.38
  13   3  -5 2214.98  179.28
  13  -3   5 2126.09  173.28
 -13   3   5 2174.68  171.08
  13  -5  -5  160.88   40.10
  13   5   5  235.68   59.19
 -13   5  -5  242.88   44.40
 -13  -5   5  363.36   72.89
  13  -5   5  172.28   38.10
 -13   5   5  197.98   36.40
  13   5  -5  326.47   62.99
 -13  -5  -5  294.17   65.29
 -13   7  -5  536.45   62.09
 -13  -7   5  360.26   66.59
  13  -7  -5  451.55   59.99
  13   7   5  573.14   70.39
 -13  -7  -5  555.44   85.69
  13   7  -5  761.32  119.49
  13  -7   5  530.55   62.79
 -13   7   5  501.95   59.19
 -13  -9   5    2.30   12.40
  13  -9  -5    1.10   10.40
 -13  -9  -5    9.00   20.70
  13   9  -5    0.50   10.10
 -13  -9  -5   -6.50    8.70
  14   0  -5   -2.20    6.10
 -14   0   5   -3.80    3.80
  14   0   5    2.80    8.00
 -14   0  -5   -3.90    5.10
  14   2   5   34.70   16.60
 -14  -2   5   24.50   13.30
 -14   2  -5   18.00   13.70
  14  -2   5   45.40   16.50
  14   2  -5   29.90   29.00
 -14   2   5   69.49   22.60
 -14  -2  -5   24.20   14.30
  14  -4  -5    2.50    7.60
 -14  -4   5    3.50    9.70
  14   4   5   -0.80   11.70
 -14   4  -5    7.70   11.40
 -14  -4  -5   -8.20    3.80
  14  -4   5    5.60    9.70
 -14   4   5   -3.00    5.70
  14   4  -5   -6.40    7.10
  14  -6  -5   92.59   29.30
 -14  -6   5   17.90   16.10
  14   6   5  150.98   48.80
 -14   6  -5   68.59   31.50
  14   6  -5   50.49   28.80
 -14  -6  -5   65.69   24.50
  14  -6   5   77.49   24.60
 -14   6   5   56.39   22.00
 -14  -8   5   13.90   15.30
  14  -8  -5   14.00   15.90
  14   8  -5   12.40   18.00
 -14   8   5    8.90   12.80
 -14  -8  -5   21.60   23.20
 -15  -1   5   47.30   17.50
  15   1   5   68.59   22.50
 -15   1  -5   19.10   12.90
  15  -1   5   18.80   10.30
  15   1  -5   29.90   13.20
 -15  -1  -5   66.69   23.00
 -15   1   5   66.59   22.60
 -15   3  -5  128.29   31.40
  15   3   5   98.99   28.00
  15  -3  -5  100.29   28.50
 -15  -3   5   61.79   19.10
  15  -3   5  108.99   28.60
 -15   3   5  123.39   28.60
 -15  -3  -5   75.09   22.40
  15   3  -5  196.88   53.09
  15   5   5    3.00   21.30
 -15  -5   5  -11.40    3.60
  15  -5  -5    4.80   10.20
 -15   5  -5    3.00    9.00
  15   5  -5    2.20   23.20
 -15   5   5  -10.10    3.60
  15  -5   5   10.30   11.70
 -15  -5  -5   -2.90    7.30
  15   7   5   28.90   21.80
  15  -7  -5   29.50   20.80
 -15   7  -5   79.69   26.30
 -15  -7   5   27.90   27.90
 -15   7   5   45.50   23.20
  15   7  -5   56.09   41.00
  15  -7   5   51.69   20.50
 -15  -7  -5   14.50   22.90
 -15  -9   5   -5.50    6.80
  15  -9  -5   -9.20    4.90
 -15  -9  -5    2.10   12.00
  15   9  -5    4.80   14.70
 -15  -9  -5   -5.10   14.20
  16   0   5    1.80    6.50
  16   0  -5   -0.80    5.40
 -16   0  -5    1.40    6.40
 -16   0   5   -6.70    2.90
 -16   2  -5  208.38   37.60
 -16  -2   5  178.58   35.60
  16   2   5  389.76   70.89
  16   2  -5  247.68   48.90
  16  -2   5  169.78   33.70
 -16   2   5  195.38   37.20
 -16  -2  -5  143.79   33.60
 -16   4  -5   62.69   17.80
  16  -4  -5   67.99   23.20
 -16  -4   5   48.40   26.70
  16   4   5   39.30   22.50
 -16  -4  -5   65.59   25.90
  16  -4   5   58.19   19.60
  16   4  -5   34.50   16.70
 -16   4   5   71.69   21.30
  16   6   5  150.08   38.80
 -16  -6   5  272.67   60.49
  16  -6  -5  220.98   48.40
 -16  -6  -5  346.27   76.69
 -16   6   5  313.67   53.09
  16   6  -5  406.06   89.39
  16  -6   5  239.18   44.60
 -16  -8   5   -6.70    6.60
  16  -8  -5   14.20   18.40
 -16  -8  -5    5.90   17.00
  16   8  -5    6.70   17.90
  17   1   5  324.37   52.39
 -17   1  -5  289.87   48.50
 -17  -1   5  379.16   55.89
  17   1  -5  213.88   39.60
  17  -1   5  236.48   38.80
 -17  -1  -5  331.47   53.59
 -17  -3   5  467.25   71.09
  17   3   5  431.86   66.89
  17  -3  -5  348.97   45.20
 -17   3   5  413.66   44.80
  17   3  -5  310.97   54.69
  17  -3   5  334.67   43.80
 -17  -3  -5  348.27   59.59
  17   5   5  131.29   41.70
 -17  -5   5  127.09   36.20
  17  -5   5   97.19   26.30
 -17   5   5  164.18   34.40
 -17  -5  -5  110.89   39.20
  17   5  -5  189.58   47.60
  17  -7  -5  222.18   46.10
 -17  -7   5  436.56   94.89
  17   7   5  342.87   85.69
 -17   7  -5  290.67   49.90
  17  -7   5  273.87   49.50
 -17  -7  -5  233.18   52.69
  17   7  -5  209.88   56.69
 -17   7   5  234.18   45.80
  17  -9  -5   24.80   19.90
 -17  -9   5   47.50   33.00
  17   9  -5   51.29   38.80
 -17  -9  -5  141.59   54.79
 -17  -9  -5   -2.20   11.10
  18   0   5    5.50    7.80
 -18   0  -5    1.70    7.40
 -18   0   5    3.00    7.50
  18   0  -5   -2.60    1.40
 -18  -2   5   -7.00   14.00
  18  -2  -5   24.30   16.30
 -18   2  -5    4.60   11.70
  18   2   5   -2.80    9.80
 -18   2   5   16.90   12.30
  18  -2   5    8.30   11.10
  18   2  -5   -2.80    9.20
 -18  -2  -5   -4.20   11.60
 -18   4  -5   -4.80    5.70
  18  -4  -5    8.30   11.00
  18   4   5   18.30   15.60
 -18  -4   5   18.20   25.90
 -18  -4  -5  -13.20   13.30
  18  -4   5    8.60   11.60
  18   4  -5    3.90    9.30
 -18   4   5    3.30    6.40
  18   6   5   33.10   28.60
 -18  -6   5    8.00   15.10
  18  -6  -5   29.50   20.10
  18   6  -5   39.00   31.90
  18  -6   5   36.10   16.90
 -18   6   5   12.40   12.90
 -18  -6  -5   11.50   19.50
 -18  -8   5   -5.80    6.50
  18  -8  -5   -6.30    6.20
  18   8  -5  -12.40    5.70
 -18  -8  -5   -8.90    8.30
  19  -1  -5   59.19   21.10
  19   1   5   57.49   17.80
 -19   1  -5   99.49   26.40
 -19  -1   5   22.40   14.60
  19   1  -5   72.99   21.20
 -19  -1  -5   63.99   21.20
 -19   1   5   58.49   18.00
  19  -1   5   56.19   16.90
  19   3   5  269.87   49.20
 -19   3  -5  365.66   42.30
  19  -3  -5  332.57   52.89
 -19  -3   5  267.37   51.29
  19  -3   5  377.26   56.39
  19   3  -5  423.06   51.49
 -19  -3  -5  298.47   54.89
 -19   3   5  359.36   41.50
 -19  -5   5   95.29   26.40
  19   5   5  161.78   39.60
  19  -5  -5  132.09   33.90
  19   5  -5  126.09   33.60
  19  -5   5  187.18   37.00
 -19   5   5  168.08   34.20
 -19  -5  -5   91.29   27.00
  19  -7  -5  288.57   53.49
 -19   7  -5  651.63  109.29
 -19  -7   5  383.06   73.09
 -19   7   5  444.96   51.39
  19   7  -5  434.56   83.39
 -19  -7  -5  305.37   59.89
  19  -7   5  639.94  108.19
  19  -9  -5   20.50   18.60
 -19  -9   5   27.20   24.90
  19   9  -5   45.70   42.10
 -19  -9  -5  150.68   48.60
 -19  -9  -5   68.79   31.90
 -20   0   5  -13.20    4.50
  20   0   5   -4.80    5.00
 -20   0  -5   -8.20    4.10
 -20   2  -5    5.40    8.20
 -20  -2   5   -1.60    5.70
  20   2   5   -3.00    7.60
  20  -2  -5    5.90    9.80
 -20   2   5   -5.30    3.80
 -20  -2  -5   11.40   11.80
  20   2  -5   -6.10    4.30
  20  -2   5   10.00   10.00
 -20  -4   5   14.20   16.10
  20  -4  -5   21.70   15.50
  20   4   5   46.50   22.00
 -20  -4  -5   34.30   25.30
  20  -4   5   14.60   13.40
 -20   4   5   32.60   16.20
  20   4  -5   40.00   37.40
  20   6   5    4.00   14.10
  20  -6  -5    1.80    9.50
 -20  -6   5    5.10   13.10
  20   6  -5  -12.70    4.10
 -20   6   5    0.30    7.40
  20  -6   5    1.50    8.90
 -20  -6  -5   -0.40    9.70
  20  -8  -5   13.80   17.00
 -20  -8   5    6.80   15.90
  20   8  -5   22.40   32.70
 -20  -8  -5    9.90   16.90
 -20  -8  -5   23.40   26.20
  21   1   5    0.10    6.90
 -21  -1   5   -6.90    5.90
 -21   1  -5   -5.80    6.00
  21  -1  -5   13.80   12.10
  21  -1   5   -4.20    5.10
  21   1  -5   17.00   13.30
 -21  -1  -5   -5.60    5.10
 -21   1   5   -4.30    7.00
 -21  -3   5   22.00   19.40
  21  -3  -5    7.80   12.30
 -21   3  -5   -1.80    7.60
  21   3   5    4.20   12.60
  21   3  -5   11.00   13.30
 -21   3   5    9.10   10.00
 -21  -3  -5   13.20   14.60
  21  -3   5    6.00    9.50
  21  -5  -5   -6.30    6.00
 -21  -5   5   -3.30    8.40
  21   5   5    5.50   13.20
 -21   5   5   -9.70    5.80
 -21  -5  -5   18.00   20.50
  21  -5   5    2.50   10.00
  21   5  -5  -12.20    9.00
  21  -7  -5   49.80   22.40
 -21  -7   5   46.50   38.40
 -21  -7  -5    3.80   18.80
 -21   7   5   11.00   14.20
  21   7  -5   32.10   25.20
  21  -9  -5   -6.50    6.80
 -21  -9   5    5.10   23.60
 -21  -9  -5   15.40   20.90
 -21  -9  -5    4.40   14.50
 -22   0  -5   -8.10    8.50
  22   0   5    6.40   12.80
 -22   0   5  -10.50   10.90
  22   0  -5    9.70   12.60
 -22   2  -5   42.90   16.30
  22   2   5   10.10   12.50
  22  -2  -5   18.80   14.50
 -22  -2   5   31.80   19.80
  22   2  -5   25.20   18.70
 -22   2   5   33.40   13.80
  22  -2   5   19.20   13.80
 -22  -2  -5   19.30   16.20
  22   4   5  292.07   57.59
  22  -4  -5  265.77   49.70
 -22  -4   5  383.76   71.29
  22  -4   5  303.97   49.90
 -22  -4  -5  311.37   58.89
  22   4  -5  223.78   49.20
 -22   4   5  276.67   47.30
 -22   6  -5   11.70    9.70
 -22  -6   5   25.70   21.40
  22  -6  -5   -2.40    7.00
  22   6   5   -1.50   13.90
  22  -6   5   -4.80    5.80
  22   6  -5    0.30   10.90
 -22   6   5   -0.60    7.90
 -22  -6  -5    1.00   15.40
  22  -8  -5   79.79   28.00
 -22  -8   5   68.89   48.70
 -22  -8  -5   58.69   26.90
  22   8  -5  119.39   46.00
 -22  -8  -5   54.09   34.50
  23   1   5  326.97   52.39
  23  -1  -5  304.97   51.19
 -23  -1   5  339.97   54.79
 -23   1  -5  314.47   49.50
 -23  -1  -5  372.06   60.89
 -23   1   5  334.67   43.00
  23  -1   5  340.07   43.40
 -23  -3   5  299.67   55.39
  23  -3  -5  319.37   51.69
  23   3   5  354.46   61.59
  23  -3   5  344.57   51.89
  23   3  -5  246.18   45.30
 -23   3   5  305.97   38.20
 -23  -3  -5  196.88   37.60
  23   5   5  174.88   43.30
  23  -5  -5  174.28   36.90
 -23  -5   5  197.98   48.40
  23   5  -5  253.57   56.29
 -23   5   5  200.08   34.60
 -23  -5  -5  127.19   40.00
  23  -5   5  150.18   31.70
 -23  -7   5  230.18   72.19
  23  -7  -5   84.19   27.50
  23   7  -5  111.59   34.40
 -23  -7  -5  215.28   63.49
 -23   7   5  143.79   29.50
  24   0   5   -3.30    8.20
 -24   0   5   -3.20    8.00
 -24   0  -5  -12.40    8.20
  24   0  -5   -8.30    7.10
  24  -2  -5    1.90    8.40
 -24   2  -5   -7.20    4.60
 -24  -2   5   -3.50    7.20
  24   2   5   -6.20    4.00
 -24  -2  -5    2.40    8.20
 -24   2   5   -6.30    4.80
  24  -2   5    3.30    8.90
  24   2  -5   -1.60    9.60
 -24  -4   5   31.00   24.00
  24   4   5   81.09   30.40
  24  -4  -5   31.30   18.50
 -24   4   5   27.10   15.60
  24  -4   5   35.60   14.70
  24   4  -5    9.00   17.70
 -24  -4  -5   37.20   23.40
 -24   6  -5   -5.50    7.20
  24  -6  -5   -2.10    6.70
 -24  -6   5   -3.10    6.60
 -24  -6  -5   -7.30    6.60
 -24   6   5    0.90    9.60
  24  -6   5   -7.10    4.90
  24   6  -5   -7.10   10.30
  24  -8  -5    0.30    8.20
 -24  -8   5   10.70   17.30
  24   8  -5   -0.40   16.20
 -24  -8  -5    1.40   10.90
 -24  -8  -5    1.70   14.90
  25   1   5  837.02   89.49
 -25   1  -5  965.00   88.49
  25  -1  -5  874.91   88.19
 -25  -1   5  937.81   92.39
 -25   1   5  984.00   88.89
  25  -1   5  909.81   87.19
 -25  -1  -5  916.11   91.29
  25  -3  -5  687.93   68.89
 -25  -3   5  624.24   76.39
  25   3   5  571.24   73.99
 -25   3   5  658.03   65.49
  25   3  -5  743.23   80.09
 -25  -3  -5  600.44   73.49
  25  -3   5  661.73   65.99
  25   5   5  207.78   52.19
 -25  -5   5  151.58   42.90
 -25   5  -5  175.28   33.60
  25  -5  -5  147.29   33.70
 -25   5   5  168.28   33.60
 -25  -5  -5  256.87   57.29
  25   5  -5  168.18   42.30
  25  -5   5  165.38   31.90
  25  -7  -5   70.29   24.30
 -25  -7   5  122.29   43.60
 -25  -7  -5  145.79   46.70
 -25  -7  -5  128.49   42.30
 -25   7   5  126.39   30.30
  25   7  -5  189.68   55.29
  26   0  -5   -2.90    7.00
  26   0   5   -2.10    6.20
 -26   0  -5    5.30   12.10
 -26   0   5   -4.20    5.40
 -26  -2   5   -4.30    4.90
  26  -2  -5   -1.20    6.10
  26   2   5   -4.70    8.00
  26  -2   5    7.60    8.90
  26   2  -5    5.80   10.80
 -26  -2  -5  -12.50    4.20
 -26   2   5    3.00    8.80
  26  -4  -5   -1.40    8.00
 -26   4  -5    2.00    7.50
 -26  -4   5    4.30   17.70
  26   4   5   10.20   16.80
  26   4  -5   -3.40    9.70
 -26  -4  -5   -5.40    6.50
 -26   4   5    2.90    8.10
  26  -4   5    1.30    6.40
  26  -6  -5   -5.80    5.30
 -26  -6   5   -3.80    6.70
 -26  -6  -5   -4.80   11.10
  26   6  -5    7.60   14.90
 -26   6   5   -0.90    9.20
  26  -8  -5    2.30    9.60
 -26  -8   5   12.50   18.70
  26   8  -5   28.10   41.90
 -26  -8  -5   11.10   18.00
 -27  -1   5  116.99   32.30
  27   1   5  168.98   39.50
 -27   1  -5  121.19   33.80
  27  -1  -5  135.89   31.90
  27  -1   5  103.29   26.50
  27   1  -5  104.69   32.00
 -27  -1  -5   93.59   27.80
 -27   1   5  117.69   30.90
 -27  -3   5   80.49   28.70
  27  -3  -5  104.89   27.80
  27   3   5   55.29   29.00
  27  -3   5   91.69   24.30
 -27  -3  -5   73.19   23.20
 -27   3   5  114.69   27.00
 -27   5  -5    6.10    9.40
 -27  -5   5   16.80   17.10
  27   5   5    4.50   14.50
  27  -5  -5   15.50   12.80
  27   5  -5    0.70   10.90
  27  -5   5   10.00   11.30
 -27  -5  -5   14.50   15.80
 -27   5   5   24.30   13.90
 -27  -7   5  -13.40    8.60
  27  -7  -5    6.40   12.10
  27   7  -5   -9.00    8.80
 -27  -7  -5    0.80   12.50
 -28   0   5   -6.00    7.60
  28   0  -5    2.60   10.60
 -28   0  -5    2.60    9.00
  28   0   5   10.20   11.20
 -28  -2   5   36.10   19.50
  28   2   5   78.79   27.10
  28   2  -5   11.00   14.30
  28  -2   5   54.79   17.10
 -28   2   5   65.59   21.20
 -28  -2  -5   26.50   19.70
 -28   4  -5   12.50   11.70
  28  -4  -5   15.70   12.90
  28   4   5   11.90   15.50
 -28  -4   5    3.40   15.20
 -28   4   5   17.30   11.50
  28   4  -5    1.90   11.50
 -28  -4  -5   10.70   17.10
  28  -4   5   13.20   10.70
  28  -6  -5   66.89   21.90
 -28  -6   5   41.60   23.40
  28   6  -5   64.19   31.40
 -28   6   5   93.59   24.20
  28  -8  -5    1.00    9.50
 -28  -8   5   -5.00    8.20
  28   8  -5   -8.10   10.00
 -28  -8  -5   -3.50   16.40
 -28  -8  -5   -5.50   11.00
  29  -1  -5  112.09   30.20
 -29  -1   5  159.28   38.30
  29   1   5   92.59   25.90
 -29  -1  -5  119.39   32.00
  29   1  -5  144.59   37.40
 -29   1   5  113.59   28.50
  29  -1   5  121.09   31.40
 -29  -3   5  126.89   36.60
  29  -3  -5   86.19   24.80
 -29   3  -5   89.39   24.60
  29   3   5   95.39   27.50
 -29  -3  -5   71.79   21.20
  29  -3   5   69.19   20.60
 -29   3   5  103.39   23.30
  29   3  -5   60.49   23.60
 -29   5  -5   40.60   16.00
  29  -5  -5   22.30   15.10
 -29  -5   5   26.80   17.70
 -29   5   5   75.19   19.70
  29   5  -5   47.50   28.30
  29  -5   5   52.39   17.80
  29  -7  -5   38.00   17.70
 -29  -7   5    1.30   15.10
  29   7  -5   14.20   19.80
 -29  -7  -5   47.50   43.80
 -29  -7  -5   94.09   40.70
  30   0   5   -6.00    6.00
 -30   0   5    6.50   13.00
  30   0  -5    9.80   11.00
 -30  -2   5    0.00   14.70
  30  -2  -5    0.90    9.30
  30   2   5   15.10   15.80
 -30  -2  -5    5.00   13.20
  30  -2   5   13.90   12.20
 -30   2   5    8.40   12.70
 -30  -4   5    2.10   11.40
  30  -4  -5   -6.10    4.60
 -30   4  -5   -0.50    6.60
  30   4   5   -1.40   11.70
 -30   4   5    1.70    7.20
  30   4  -5    5.30   10.30
  30  -4   5    5.00    7.60
 -30  -6   5   47.20   31.80
  30  -6  -5   23.90   15.20
  30   6  -5   44.70   29.20
 -30  -6  -5   49.10   28.90
 -30  -6  -5   38.70   26.90
 -30   6   5    9.80    9.90
  31   1   5   45.90   20.20
  31  -1  -5   33.30   17.90
 -31  -1   5   29.30   21.40
 -31   1   5   57.39   19.80
  31  -1   5   39.50   14.80
  31   1  -5   27.20   18.90
  31   3   5   85.09   29.50
 -31   3  -5   88.69   22.40
  31  -3  -5   52.69   17.30
 -31  -3   5   68.29   28.10
  31   3  -5  133.29   39.90
 -31   3   5   71.49   21.00
  31  -3   5   64.39   19.50
  31  -5  -5   86.69   23.60
 -31  -5   5  126.19   43.30
  31   5  -5  140.09   46.50
 -31  -5  -5  119.59   36.60
 -31   5   5  134.39   25.20
 -31  -7   5   37.40   32.00
  31  -7  -5  102.79   24.10
 -31  -7  -5   96.99   38.40
  31   7  -5   68.49   41.00
 -31  -7  -5   27.10   24.60
  32   0   5   -1.40    6.50
  32   0  -5   -2.60    9.00
 -32   0   5    7.20   11.50
  32   2   5    2.60   10.70
 -32   2  -5   -1.10    6.30
 -32  -2   5   24.90   19.00
  32  -2  -5    9.20   11.40
  32  -2   5    5.10    8.00
  32   2  -5   10.20   10.30
 -32   2   5    6.20    9.30
 -32   4  -5    8.10   10.60
 -32  -4   5   -3.80    8.30
  32  -4  -5    0.20    7.10
 -32   4   5   -0.50    6.70
 -32  -4  -5   -9.50    3.40
  32  -4   5    0.00    5.90
  32   4  -5    8.50   13.10
  32  -6  -5    5.00    7.80
 -32  -6   5    0.00   12.40
 -32  -6  -5   -1.50    9.40
 -32  -6  -5   14.60   20.60
 -32   6   5    2.30    6.20
  32   6  -5   -8.10    5.60
  33  -1  -5   11.70   11.40
 -33  -1   5    5.90   10.70
  33   1   5   14.50   16.30
 -33  -1  -5    6.30   13.40
  33   1  -5    3.20   11.80
  33  -1   5    7.50    9.70
 -33   1   5    9.20   12.90
  33  -3  -5    2.10    8.00
 -33   3  -5   -2.30    5.70
 -33  -3   5    3.20    8.20
  33   3   5   -1.70    9.40
  33  -3   5   -6.50    3.20
 -33  -3  -5    2.30   10.80
 -33   3   5   -7.40    3.80
  33   3  -5    0.50    7.70
 -33  -5   5   -7.20   11.30
  33  -5  -5   -1.00    5.90
 -33  -5  -5  -10.50    9.60
  33   5  -5   22.10   23.50
 -33   5   5    0.50    6.60
 -33  -7   5   -0.40   12.20
  33   7  -5    5.90   13.50
 -33  -7  -5   13.60   19.10
  34   0   5   -5.20    5.90
 -34   0   5    4.10   12.10
  34   0  -5    4.60   11.50
 -34   2  -5   -8.40    4.60
 -34  -2   5    3.60    9.60
  34  -2  -5   -0.40    7.10
  34   2   5   -9.40    4.10
 -34  -2  -5   -5.40    7.40
 -34   2   5    9.40    9.60
  34  -2   5   11.20   10.50
  34   2  -5   19.10   12.20
  34  -4  -5   33.50   15.80
 -34  -4   5   36.80   24.90
 -34  -4  -5   25.90   24.00
 -34   4   5   37.50   14.20
  34   4  -5   39.00   26.50
  34  -6  -5    6.90    8.10
 -34  -6   5   -7.00    7.90
  34   6  -5   -1.90   13.70
 -34  -6  -5   12.40   21.00
 -35   1  -5   81.79   25.10
  35   1   5   94.19   28.60
 -35  -1   5   61.99   24.90
  35  -1  -5   46.70   19.60
 -35   1   5   66.39   22.60
  35  -1   5   69.29   23.00
  35   1  -5   31.20   18.60
 -35  -1  -5   19.30   16.80
  35  -3  -5   57.19   20.30
 -35  -3   5   69.29   29.70
 -35  -3  -5   51.99   24.30
 -35   3   5   60.49   18.10
 -35  -5   5   46.10   24.40
  35  -5  -5   22.20   11.10
  35   5  -5   39.10   31.40
 -35   5   5   39.70   12.90
 -35  -5  -5   29.90   27.00
  36   0   5   -5.70    6.20
 -36   0  -5   -4.30    8.20
  36   0  -5    4.10   11.80
 -36  -2   5    1.50   10.50
  36  -2  -5   -0.70    7.90
 -36   2   5   -2.80    6.40
  36   2  -5    5.20   14.20
 -36  -2  -5  -10.50    5.10
  36  -4  -5   12.20   10.60
 -36  -4   5   13.70   19.60
  36   4  -5   35.30   28.10
 -36   4   5   14.10   11.80
 -36  -6   5   -5.60    6.70
 -36  -6  -5    1.40   14.50
  36   6  -5   -9.90    7.80
 -37  -1   5  162.88   39.90
  37  -1  -5  218.68   43.00
 -37   1   5  189.88   37.60
  37   1  -5  182.68   43.10
 -37  -3   5   89.39   32.40
  37  -3  -5  110.79   27.40
 -37   3   5  120.09   26.60
 -37  -5   5   20.50   17.50
  37   5  -5   64.19   31.50
 -37  -5  -5   52.49   36.70
 -38   0   5    3.70   12.20
  38   0  -5    6.10   12.30
  38  -2  -5    6.50   11.20
 -38  -2   5   -2.10    8.80
 -38   2   5    2.50    8.40
  38   2  -5   -7.90    7.70
 -38  -4   5    7.90   11.80
  38  -4  -5    2.10    6.50
  38   4  -5    3.10   13.50
 -38   4   5   -1.10    6.10
 -38  -4  -5   -5.20    5.90
  39  -1  -5   57.89   21.80
 -39  -1   5   54.59   23.10
 -39   1   5   63.09   22.10
  39   1  -5   91.59   31.80
 -39  -3   5    5.20   11.90
 -39   3   5   13.30   10.90
 -39  -3  -5   34.30   24.10
  39   3  -5   20.30   21.00
  39   5  -5   -6.80    7.80
 -40   0   5   -9.90    7.80
  40   0  -5   -0.30    9.50
  40  -2  -5   -4.00    6.20
 -40  -2   5    7.90   12.20
  40   2  -5   15.70   16.70
 -40   2   5    1.20    8.10
 -40  -4   5   -3.70    9.80
  40   4  -5   -0.70    4.60
 -40  -4  -5   -6.20   11.20
 -41  -1   5    7.20   11.90
  41  -1  -5    0.30    9.60
 -41   1   5   14.80   14.60
  41   1  -5   12.90   15.30
 -41  -3   5   13.20   17.10
  41  -3  -5   13.30   11.20
  41   3  -5    7.70   15.40
 -41  -3  -5   27.10   24.30
 -41   3   5   -0.60    5.70
 -42   0  -5   -6.40    5.50
  42   0  -5   -0.30    9.10
 -42   0   5   -4.30    6.50
 -42  -2   5    8.10   13.70
  42  -2  -5   -3.80    7.60
  42   2  -5    6.40   13.30
 -42   2   5   -6.30    4.70
 -42  -2  -5   -5.20    6.40
  43  -1  -5    3.90   10.70
 -43  -1   5    5.30   12.50
 -43   1  -5    3.80   10.00
 -43  -1  -5   13.30   18.60
 -43   1   5    7.10   10.00
  43   1  -5    7.10   14.30
  43  -3  -5   10.00    9.90
  43   3  -5    7.20   21.40
 -43   3   5    4.60    6.00
 -44   0   5   -0.50    8.30
  44   0  -5   -2.70    8.70
 -44   0  -5   -1.60   10.80
 -44   2  -5   -4.60    4.60
  44  -2  -5   -7.10    4.40
 -44  -2   5   -3.60    7.70
 -44  -2  -5   16.30   17.80
 -44   2   5    7.60    8.50
  44   2  -5   -7.20    7.80
 -45  -1   5   -8.30    4.40
 -45   1  -5    5.50    9.40
  45  -1  -5    5.70    9.40
  45   1  -5    3.10   10.10
 -45  -1  -5    7.60   15.10
 -45   1   5   -5.10    5.90
   0   0  -6  270.97   54.39
   0   0   6  253.97   48.00
   0   2   6 9595.84  708.83
   0   2  -6 9833.32  712.03
   0  -2  -6 9478.15  711.93
   0  -2   6 9999.00  712.13
   0   4   6  342.77   61.39
   0  -4   6  390.06   67.39
   0  -4  -6  309.97   56.89
   0  -6  -6 2961.50  249.68
   0  -6   6 3004.30  249.97
   0   6   6 2958.80  244.68
   0   6  -6 3118.99  248.78
   0   8   6  108.19   34.00
   0  -8   6   52.59   23.60
   0  -8  -6  136.49   46.00
   0   8  -6  125.69   38.20
  -1  -1   6   21.80   19.70
  -1   1  -6    2.50    9.20
   1   1   6    1.80    9.50
   1  -1  -6   10.20   12.70
   1  -1   6    2.90   10.90
   1   1  -6   28.20   27.90
  -1  -1  -6   12.00   14.60
  -1   1   6   -0.60   10.20
   1  -3  -6    2.90    8.10
   1   3   6    7.00   16.80
  -1  -3   6   -1.10    9.80
  -1   3  -6    5.80    9.30
  -1  -3  -6   -1.50    9.20
   1  -3   6    6.90   11.50
   1   3  -6   -4.60    6.30
  -1   3   6    2.50    9.80
   1   5   6   -2.60   10.60
   1  -5  -6    1.80   10.30
  -1   5  -6   -0.50   10.60
  -1  -5   6    8.30   13.10
   1  -5   6   22.40   16.80
   1   5  -6   12.70   14.20
  -1   5   6   19.10   16.60
  -1  -5  -6    3.50   19.00
  -1  -7   6    0.40   12.80
   1  -7  -6    7.50   15.90
   1   7   6   -3.60    8.40
  -1   7   6   -4.60    8.80
   1  -7   6   12.30   13.60
  -1  -7  -6   -8.10    4.00
   1   7  -6   -4.90    5.70
   1  -9  -6    3.20   14.90
  -1  -9  -6    5.60   12.90
  -2   0   6  137.79   38.40
   2   0   6   91.89   26.40
  -2   0  -6   64.39   26.50
   2   0  -6   45.80   18.30
  -2   2  -6 2848.22  225.48
  -2  -2   6 2748.93  225.48
   2   2   6 2610.64  222.08
   2  -2  -6 2603.84  224.68
   2   2  -6 3509.75  242.18
  -2   2   6 2813.42  222.98
  -2  -2  -6 2652.73  225.28
  -2  -4   6   89.89   28.10
   2   4   6   56.19   19.70
   2  -4  -6   87.59   26.40
  -2   4  -6   93.29   27.40
  -2  -4  -6   28.90   16.80
   2  -4   6   92.79   28.30
  -2   4   6   51.19   18.80
   2   4  -6   52.79   22.80
  -2  -6   6  795.22   97.29
   2   6   6  900.71   95.59
  -2   6  -6  780.32   94.39
   2  -6  -6 1137.09  105.09
  -2  -6  -6 1043.30  104.39
   2  -6   6  925.91   99.19
   2   6  -6 1051.09  102.69
  -2   6   6  945.21   96.19
  -2   8  -6    2.20   13.60
   2  -8  -6   -1.20    9.00
   2   8   6   28.80   23.70
  -2  -8   6   84.19   33.90
  -2  -8  -6   11.00   14.20
  -2   8   6   56.79   26.00
   2   8  -6   12.80   18.60
   2  -8   6   40.20   26.40
   3   1   6   74.59   19.80
   3  -1  -6  147.29   36.20
  -3  -1   6  231.18   46.80
  -3   1  -6  264.57   61.09
  -3   1   6  189.38   38.60
   3   1  -6  132.49   31.70
   3  -1   6  133.49   33.70
  -3  -1  -6  214.98   45.70
   3   3   6   -1.70    9.30
  -3   3  -6    0.80   13.00
  -3  -3   6    6.10   13.90
   3  -3   6   26.90   29.90
  -3  -3  -6    8.90   12.30
  -3   3   6    6.00   10.00
   3   3  -6   10.80   18.70
  -3  -5   6  295.87   76.09
   3   5   6  196.28   43.70
  -3   5  -6  151.88   36.20
   3  -5  -6  177.08   40.80
   3  -5   6  179.38   42.20
  -3   5   6  219.38   47.10
   3   5  -6  192.78   43.20
  -3  -5  -6  196.68   46.70
   3  -7  -6  -10.10    3.90
   3   7   6   -5.90    6.00
  -3  -7   6   -1.10    7.60
  -3   7   6   20.30   18.40
   3  -7   6   -4.30    4.90
  -3  -7  -6   -9.00    8.30
   3   7  -6   -1.40   12.60
   3  -9  -6   24.10   19.20
  -3  -9  -6   21.80   22.70
   4   0   6  239.68   41.80
  -4   0   6  255.77   47.20
  -4   0  -6  237.18   47.70
   4   0  -6  157.38   37.40
  -4   2  -6 1282.27  118.19
   4   2   6 1209.28  116.39
   4  -2  -6 1117.89  117.39
  -4  -2   6 1376.96  126.39
   4   2  -6 1467.55  131.59
  -4  -2  -6 1147.59  117.79
   4  -2   6 1382.76  120.09
  -4   2   6 1581.84  131.09
   4   4   6  122.79   35.50
  -4   4  -6  126.69   33.80
  -4  -4   6  156.18   49.40
   4  -4  -6   94.09   26.80
   4   4  -6   99.19   31.50
  -4   4   6  117.29   29.70
  -4  -4  -6  122.19   33.70
   4  -4   6   95.29   29.30
  -4  -6   6  538.05   70.39
  -4   6  -6  550.64   67.79
   4  -6  -6  517.55   67.09
   4   6   6  732.33   89.59
  -4   6   6  653.83   70.19
   4  -6   6  482.75   64.39
  -4  -6  -6  301.67   64.89
   4  -8  -6    9.80   14.80
  -4   8  -6   14.90   26.30
  -4  -8   6   -2.90   10.30
   4   8   6    8.50   15.20
  -4  -8  -6   15.20   18.70
  -4   8   6    8.90   16.40
   4   8  -6   -2.70   13.90
   5  -1  -6   40.10   19.70
  -5   1  -6   58.59   23.60
  -5  -1   6  143.59   40.20
   5   1   6  131.19   35.30
  -5   1   6   54.39   20.40
  -5  -1  -6   99.09   31.10
   5   1  -6  154.38   39.30
   5  -1   6  113.99   29.80
  -5   3  -6   13.60   12.10
  -5  -3   6   -4.70    7.30
   5  -3  -6   10.10   14.90
   5   3   6   -8.90    5.60
  -5   3   6   14.60   14.80
   5  -3   6    8.70   12.40
  -5  -3  -6   -0.70    7.10
   5   3  -6    5.00   11.30
  -5  -5   6  101.79   34.50
   5  -5  -6   83.59   25.40
   5   5   6   86.39   26.00
  -5   5  -6  151.18   38.70
   5   5  -6  165.38   39.90
  -5   5   6  136.59   35.40
  -5  -5  -6   91.59   29.70
   5  -5   6  145.29   37.70
  -5  -7   6    8.10   11.90
   5  -7  -6   17.30   18.60
  -5   7  -6   -7.30   10.30
   5   7   6    0.10   13.20
  -5  -7  -6   -3.40    8.10
   5   7  -6   -0.10    8.70
  -5   7   6    5.20   12.90
   5  -7   6   -3.30    6.90
   5  -9  -6   -1.70    4.00
  -5  -9  -6   -4.20   13.00
  -6   0   6 1068.69  101.89
   6   0  -6 1069.89  103.39
  -6   0  -6 1083.99  102.89
   6   0   6 1127.59  102.69
  -6   2  -6 5057.99  395.56
  -6  -2   6 5430.26  399.76
   6  -2  -6 5213.48  398.56
   6  -2   6 5085.09  395.96
   6   2  -6 5441.66  399.16
  -6   4  -6  357.76   62.69
   6   4   6  587.54   94.89
   6  -4  -6  464.35   75.49
  -6  -4   6  450.95   72.89
  -6   4   6  413.26   52.59
   6   4  -6  514.55   75.89
   6  -4   6  422.76   67.89
  -6  -4  -6  388.86   69.69
   6   6   6 2525.25  221.38
  -6   6  -6 2742.43  220.08
   6  -6  -6 2571.44  221.98
  -6  -6   6 2664.43  227.28
  -6  -6  -6 2735.13  227.88
   6   6  -6 2651.03  225.48
  -6   6   6 2745.23  219.58
   6  -6   6 2564.84  221.58
  -6  -8   6    8.40   15.30
   6  -8  -6    0.30    3.90
   6   8   6    9.80   18.70
  -6  -8  -6   10.90   18.40
  -6   8   6   21.60   17.20
   6   8  -6   19.80   20.90
   7   1   6   18.60   14.50
  -7  -1   6   76.69   26.00
   7  -1  -6   75.79   31.50
  -7   1  -6  116.09   33.10
   7   1  -6   31.90   19.20
  -7   1   6   26.20   14.20
  -7  -1  -6   57.09   32.40
   7  -1   6   58.69   23.40
  -7   3  -6   52.79   18.70
  -7  -3   6  110.09   41.20
   7   3   6   79.89   26.30
   7  -3  -6   79.99   27.30
   7  -3   6   92.79   25.40
  -7   3   6   46.10   21.00
   7   3  -6  122.09   44.70
  -7  -3  -6   95.79   34.10
   7  -5  -6   -1.20   10.60
  -7   5  -6   -3.50    7.30
   7   5   6   11.50   16.20
  -7  -5   6    8.90   13.20
   7  -5   6    4.20   10.70
   7   5  -6    7.40   10.10
  -7   5   6   14.60   15.20
  -7  -5  -6    8.30   17.60
  -7   7  -6   28.30   20.00
  -7  -7   6   26.70   21.10
   7   7   6   35.70   27.50
  -7  -7  -6   38.50   22.50
   7  -7   6    5.10   12.90
  -7   7   6   32.30   17.10
   7   7  -6    2.30   28.70
   7  -9  -6   -6.70    5.40
  -7  -9  -6   -5.90   10.80
  -8   0   6  452.85   55.49
   8   0   6  435.86   54.49
   8   0  -6  612.64   70.39
  -8   0  -6  438.16   55.69
   8   2   6 2006.60  166.18
  -8   2  -6 1598.84  151.18
  -8  -2   6 1623.04  153.98
   8  -2  -6 1623.84  153.68
  -8  -2  -6 2185.88  174.38
  -8   2   6 2087.09  164.08
   8  -2   6 1595.94  151.48
   8   2  -6 2029.20  165.88
  -8   4  -6  192.18   42.10
  -8  -4   6  100.39   29.20
   8  -4  -6  164.98   39.40
   8   4   6  267.37   52.99
   8  -4   6  177.58   39.30
  -8  -4  -6  291.57   60.39
  -8   4   6  229.18   45.60
   8   4  -6  204.38   42.70
   8   6   6  760.92   88.89
  -8   6  -6  681.83   90.49
  -8  -6   6  866.11   96.39
  -8   6   6  799.52   85.79
   8   6  -6 1049.20  109.29
   8  -6   6  808.52   89.29
  -8  -6  -6 1070.59  109.99
  -8  -8   6   -6.40    7.40
   8   8   6    8.80   16.50
   8  -8  -6    8.30   13.30
  -8   8   6   42.10   22.40
  -8  -8  -6   36.10   34.80
   8   8  -6   -2.60    6.50
   9  -1  -6  337.57   57.39
   9   1   6  382.06   47.50
  -9   1  -6  190.28   41.30
  -9  -1   6  305.17   51.69
  -9   1   6  472.45   57.09
  -9  -1  -6  362.16   68.59
   9  -1   6  416.36   63.89
   9   1  -6  303.87   53.39
   9  -3  -6  658.33   71.99
   9   3   6  619.04   70.19
  -9   3  -6  629.74   67.89
  -9  -3   6  905.91  101.09
   9  -3   6  605.54   68.19
  -9  -3  -6  554.14   69.59
   9   3  -6  548.05   69.49
  -9   3   6  569.44   65.89
  -9  -5   6   26.10   15.80
   9   5   6   79.39   26.70
  -9   5  -6   59.39   22.00
   9   5  -6   38.90   21.40
  -9   5   6  108.79   30.30
  -9  -5  -6  120.49   39.30
   9  -5   6   60.79   23.10
   9   7   6  266.97   60.09
  -9  -7   6  120.19   35.40
   9  -7  -6  152.38   39.20
  -9   7  -6  160.68   38.80
   9   7  -6  122.29   35.60
   9  -7   6  131.59   37.20
  -9   7   6  203.18   48.70
  -9  -7  -6  133.79   40.70
   9  -9  -6   24.00   18.40
  -9  -9  -6   38.10   29.60
 -10   0  -6    6.90   15.90
  10   0  -6    8.80    9.70
  10   0   6   25.30   11.80
 -10   0   6    8.90   11.40
  10   2   6  725.13   81.09
 -10  -2   6  791.52   84.99
  10  -2  -6  940.81   87.79
 -10   2  -6  776.22   81.39
  10  -2   6  839.02   83.09
  10   2  -6  799.62   85.19
 -10   2   6  786.02   80.59
  10  -4  -6   -0.80    7.30
 -10  -4   6   19.10   29.80
 -10   4  -6    6.00   12.30
  10   4   6  -11.40    6.90
  10  -4   6   -4.70    6.20
 -10   4   6    2.30    9.10
  10   4  -6   10.40   16.60
 -10  -4  -6   11.50   12.60
  10   6   6  303.47   62.29
 -10  -6   6  241.08   49.00
  10  -6  -6  244.88   53.59
 -10   6   6  397.96   63.39
  10   6  -6  343.07   67.69
  10  -6   6  381.36   64.69
 -10  -6  -6  432.06   86.79
  10   8   6   -9.70    6.40
  10  -8  -6   -4.80    7.70
 -10  -8   6   15.80   22.90
 -10   8   6    3.90   11.60
 -10  -8  -6    5.90   17.00
  11  -1  -6  234.98   46.10
  11   1   6  123.29   28.90
 -11   1  -6  266.27   50.09
 -11  -1   6  149.49   34.20
 -11   1   6  141.59   32.80
  11   1  -6  222.88   44.20
 -11  -1  -6  112.99   29.00
  11  -1   6  248.48   48.80
  11   3   6  347.47   57.89
  11  -3  -6  270.77   49.10
 -11  -3   6  381.16   62.59
 -11   3  -6  432.26   64.19
 -11   3   6  340.97   52.79
 -11  -3  -6  193.98   39.60
  11   3  -6  334.37   57.39
  11  -3   6  230.98   44.80
  11   5   6  108.49   32.50
 -11   5  -6   39.40   17.60
 -11  -5   6   41.90   18.30
  11   5  -6   45.70   28.60
  11  -5   6   61.19   23.10
 -11   5   6   30.50   16.20
 -11  -5  -6   82.49   29.40
  11   7   6  165.78   46.80
 -11   7  -6  120.29   33.70
 -11  -7   6   92.89   53.69
  11  -7  -6   96.39   35.10
  11   7  -6  101.59   34.60
  11  -7   6   96.09   31.30
 -11   7   6  118.79   36.40
 -11  -7  -6  162.08   48.50
  11  -9  -6   15.80   18.00
 -11  -9  -6   25.30   24.00
 -12   0   6   25.20   13.90
  12   0   6   17.80   11.00
  12   0  -6   42.70   15.90
 -12   0  -6   15.60   11.60
 -12   2  -6 4601.64  353.56
  12  -2  -6 4655.93  356.66
 -12  -2   6 4656.03  358.36
  12   2   6 4553.44  354.86
 -12  -2  -6 4833.72  359.36
 -12   2   6 4737.03  353.06
  12  -2   6 4771.62  354.66
  12   2  -6 4310.67  356.16
  12   4   6   24.60   16.70
 -12   4  -6   27.70   14.80
 -12  -4   6   27.50   33.80
  12  -4   6   28.20   17.80
  12   4  -6   18.20   14.10
 -12  -4  -6    1.90   10.30
 -12   4   6   22.80   15.10
  12   6   6 1465.75  142.99
 -12  -6   6 1563.74  148.49
  12  -6  -6 1565.94  141.59
  12  -6   6 1347.27  135.39
  12   6  -6 1448.06  144.79
 -12  -6  -6 1553.64  146.89
 -12   6   6 1612.54  136.29
 -12  -8   6   -6.50    6.90
  12   8   6   14.10   19.00
  12  -8  -6   14.10   15.20
 -12  -8  -6   -8.30   26.90
 -12   8   6   21.60   17.70
  13  -1  -6   55.99   21.80
 -13  -1   6   46.60   22.40
 -13   1  -6   58.79   20.70
  13   1   6   47.00   27.00
  13  -1   6   86.29   26.80
 -13  -1  -6   64.89   24.50
 -13   1   6   57.69   21.50
  13   1  -6   54.79   23.10
  13   3   6   36.50   16.10
 -13   3  -6   25.90   17.40
 -13  -3   6   10.90   15.60
  13  -3   6   21.20   17.60
 -13  -3  -6   44.80   20.10
 -13   3   6   29.90   14.50
  13   3  -6   13.40   16.60
  13   5   6   28.40   18.50
  13  -5  -6   52.19   21.30
 -13   5  -6    4.50   11.60
 -13  -5   6   27.90   19.70
 -13   5   6   68.69   24.20
  13   5  -6   43.40   35.80
 -13  -5  -6   57.69   32.10
  13  -5   6   23.90   17.40
 -13   7  -6    2.00   11.40
  13  -7  -6   16.00   16.40
 -13  -7   6   21.80   21.40
  13   7   6   17.90   24.80
 -13   7   6   14.40   13.80
 -13  -7  -6   14.10   25.10
  13  -7   6   17.30   17.30
  13   7  -6   14.00   19.30
  13  -9  -6    0.30   11.50
 -13  -9   6   -0.10   10.20
  13   9  -6   -3.10   10.00
 -13  -9  -6   -6.90   10.50
  14   0  -6   16.20   14.80
  14   0   6    2.60    7.00
 -14   0  -6   20.70   10.90
 -14   0   6   19.50   16.10
  14  -2  -6 1931.61  165.98
  14   2   6 2142.19  177.68
 -14   2  -6 1932.91  164.28
 -14  -2   6 2324.77  180.88
  14  -2   6 1807.02  163.38
 -14  -2  -6 1893.51  168.28
 -14   2   6 1829.02  162.28
  14  -4  -6    3.60   10.30
 -14   4  -6   29.40   12.70
  14   4   6   12.20   10.90
 -14  -4   6    2.00    8.50
  14  -4   6   -9.60    3.60
  14   4  -6   -0.70   11.00
 -14   4   6   20.90   12.40
 -14  -4  -6    6.80   14.30
 -14  -6   6  791.92  119.89
 -14   6  -6  554.14   65.69
  14  -6  -6  627.54   72.19
  14   6   6  902.01  100.49
  14   6  -6  626.74   76.89
  14  -6   6  606.94   71.19
 -14   6   6  577.74   66.19
 -14  -6  -6  376.46   74.39
 -14  -8   6   -0.80    9.70
  14  -8  -6    9.60   14.80
  14   8   6   -4.40   10.00
 -14  -8  -6   15.10   23.90
 -14   8   6   -6.20    7.60
 -15   1  -6  652.63   72.09
  15   1   6  669.33   73.09
  15  -1  -6  653.73   73.69
 -15  -1   6  626.44   72.79
  15   1  -6  952.00  104.09
 -15   1   6  708.13   73.09
  15  -1   6  635.64   70.59
 -15  -1  -6  617.34   73.19
  15   3   6  464.15   85.09
 -15  -3   6  155.08   38.80
  15  -3  -6  285.87   52.99
 -15   3  -6  231.48   45.70
 -15   3   6  214.08   40.40
  15   3  -6  224.78   46.50
  15  -3   6  318.67   51.79
 -15  -3  -6  445.26   85.89
  15  -5  -6  451.45   74.89
  15   5   6  451.45   79.59
 -15  -5   6  710.33  106.99
  15   5  -6  492.55   85.79
 -15   5   6  438.56   53.99
 -15  -5  -6  403.36   73.09
  15  -5   6  449.26   56.99
  15  -7  -6  136.09   41.20
 -15  -7   6   75.49   32.00
  15   7   6   90.29   36.90
 -15   7   6  121.09   34.10
 -15  -7  -6   82.59   55.49
  15   7  -6   83.09   31.70
  15  -9  -6   28.40   41.50
 -15  -9   6  114.69   45.60
  15   9  -6   63.29   46.30
 -15  -9  -6   36.90   29.30
 -16   0   6   19.40   15.40
  16   0  -6    8.90   11.60
 -16   0  -6    7.30   11.20
  16   0   6    7.70    9.70
 -16   2  -6  134.69   31.20
 -16  -2   6  107.99   35.00
  16   2   6   80.59   25.00
 -16  -2  -6  133.19   37.50
 -16   2   6  129.99   33.60
  16   2  -6  130.79   37.70
  16  -2   6  113.99   26.70
  16   4   6    6.90   12.10
  16  -4  -6   -9.80    3.80
 -16   4  -6   -0.20    7.50
 -16  -4   6   -4.30    9.20
 -16   4   6    7.70   10.30
  16   4  -6    1.30   10.40
 -16  -4  -6  -11.60    4.10
  16  -4   6   10.40   11.30
 -16  -6   6   51.49   20.80
  16   6   6  249.28   66.89
  16  -6  -6   29.70   20.30
 -16   6  -6   72.39   25.30
 -16   6   6  119.49   30.30
  16  -6   6   83.49   27.80
 -16  -6  -6   33.10   24.60
  16   6  -6  125.19   40.20
 -16  -8   6   -3.10   11.10
  16  -8  -6   -4.40    6.90
 -16  -8  -6    2.10   11.70
  16   8  -6   -4.70    7.00
 -16   8   6   -5.40    6.60
  17   1   6  417.86   53.29
 -17   1  -6  299.37   49.70
 -17  -1   6  463.85   55.79
  17  -1  -6  414.16   52.99
 -17   1   6  428.06   53.59
 -17  -1  -6  427.66   54.49
  17  -1   6  358.26   48.90
  17   1  -6  524.75   75.89
 -17   3  -6   87.99   23.10
  17   3   6  126.49   30.60
  17  -3  -6   97.09   29.70
 -17  -3   6  102.99   29.30
 -17  -3  -6  154.48   36.90
 -17   3   6  113.49   25.80
  17  -3   6  152.58   36.20
  17   3  -6  105.19   29.80
  17  -5  -6  395.96   62.49
  17   5   6  270.57   51.69
  17  -5   6  342.17   58.29
  17   5  -6  611.34  114.39
 -17  -5  -6  344.67   62.99
 -17   5   6  308.37   52.09
 -17  -7   6   43.40   29.20
  17   7   6   39.10   25.50
  17  -7  -6   15.20   17.80
 -17   7   6   49.80   20.80
 -17  -7  -6   15.50   24.30
  17   7  -6   15.90   15.70
  18   0  -6   13.60   14.80
 -18   0  -6   36.20   15.20
 -18   0   6   44.60   18.90
  18   0   6   22.70   15.60
 -18   2  -6 1123.29  107.89
  18   2   6 1220.48  113.89
 -18  -2   6 1213.48  114.79
  18  -2  -6 1037.00  108.89
  18   2  -6 1210.88  114.89
  18  -2   6 1145.99  108.29
 -18   2   6 1284.77  109.89
 -18   4  -6    5.50    8.50
  18  -4  -6   -4.80    6.90
 -18  -4   6   15.60   13.50
  18   4   6    3.80   11.10
 -18  -4  -6   18.10   12.30
  18   4  -6   19.10   23.10
  18  -4   6   -0.50    9.80
 -18   4   6   -3.20    4.90
  18  -6  -6  649.54   78.79
  18   6   6  804.22   89.69
 -18   6  -6  676.63   73.99
 -18  -6   6  867.11  103.99
  18   6  -6  758.12   88.09
  18  -6   6  660.03   76.99
 -18   6   6  753.82   75.79
 -18  -6  -6  681.93   85.49
 -18  -8   6   -5.00   10.90
  18  -8  -6   13.10   16.20
 -18   8   6    4.60   14.30
  18   8  -6   12.20   19.20
 -18  -8  -6   24.90   24.40
  19   1   6   13.70    9.90
 -19  -1   6    2.20   11.10
 -19   1  -6   -0.40    9.90
  19  -1   6    5.80   10.90
 -19   1   6    1.40    9.80
  19   1  -6   11.70   12.80
 -19  -1  -6   -8.50    6.20
 -19  -3   6   25.40   20.20
 -19   3  -6    1.20   11.60
  19   3   6    5.60   13.80
  19  -3  -6   12.90   14.90
 -19   3   6   16.00   14.30
 -19  -3  -6   -0.80   12.90
  19   3  -6   -2.30    8.20
  19  -3   6   26.00   16.50
 -19  -5   6   -6.60   10.90
  19   5   6    5.10   15.80
  19  -5  -6   -3.60    6.50
 -19  -5  -6   -2.90   10.60
  19  -5   6   -2.20    8.80
 -19   5   6    8.10   12.10
  19   5  -6   33.80   28.70
  19  -7  -6   12.10   16.40
  19   7   6    2.30   14.30
 -19  -7   6   15.80   38.20
 -19  -7  -6    2.90   13.50
  19   7  -6   11.30   18.00
 -19   7   6   30.70   20.60
  20   0  -6   43.60   18.50
 -20   0   6   17.70   13.40
  20   0   6   31.30   19.90
 -20   0  -6   27.80   13.20
 -20  -2   6  417.26   68.59
  20  -2  -6  446.96   55.19
 -20   2  -6  428.36   51.79
  20   2   6  262.57   48.80
 -20  -2  -6  414.96   69.79
 -20   2   6  362.66   48.40
  20  -2   6  430.16   50.79
  20   2  -6  511.85   60.69
  20  -4  -6   14.40   13.90
 -20  -4   6   25.70   22.10
  20   4   6   13.60   16.00
  20  -4   6   15.80   14.10
 -20  -4  -6    5.20   15.60
 -20   4   6   13.50   13.30
  20   4  -6    4.60   17.70
 -20  -6   6  346.37   71.09
 -20   6  -6  358.26   69.89
  20  -6  -6  326.07   62.19
  20   6   6  270.57   60.59
 -20  -6  -6  421.76   84.79
  20   6  -6  255.67   58.49
 -20   6   6  317.27   55.09
 -20  -8   6  -14.20   17.80
  20  -8  -6   16.20   17.20
 -20   8   6   -0.70    8.30
 -20  -8  -6   22.00   22.10
  20   8  -6   13.80   20.20
  21   1   6  251.07   48.90
 -21  -1   6  277.67   52.99
  21  -1  -6  326.37   58.99
 -21   1  -6  384.36   60.79
  21  -1   6  248.08   45.80
 -21   1   6  305.97   54.19
  21   1  -6  250.27   48.80
 -21  -1  -6  331.07   58.09
 -21   3  -6  363.66   47.40
  21   3   6  429.16   73.09
  21  -3  -6  438.16   67.79
 -21  -3   6  379.86   63.89
  21   3  -6  495.25   59.59
 -21  -3  -6  294.57   57.09
 -21   3   6  388.56   48.00
  21  -3   6  360.46   48.30
  21   5   6  183.78   47.30
  21  -5  -6   86.49   30.00
 -21  -5   6   82.09   32.40
 -21  -5  -6  121.09   40.70
  21   5  -6  106.59   36.60
 -21   5   6   93.39   26.80
  21  -5   6   83.09   24.90
  21   7   6  134.89   47.30
 -21  -7   6   95.69   36.70
  21  -7  -6   99.49   31.80
  21   7  -6  170.68   50.79
 -21  -7  -6   97.89   34.60
 -21   7   6  113.79   30.40
  22   0   6   75.69   23.60
 -22   0  -6   96.59   30.70
 -22   0   6   90.19   28.60
 -22   2  -6   58.59   22.50
 -22  -2   6   71.49   22.60
  22   2   6  148.49   39.80
  22  -2  -6   93.69   28.40
  22  -2   6  137.59   31.60
  22   2  -6   34.40   19.80
 -22   2   6  137.19   33.90
 -22  -2  -6   74.99   23.80
  22  -4  -6   35.90   21.70
 -22  -4   6   21.30   15.20
  22   4   6   46.50   25.60
 -22  -4  -6   29.10   20.10
  22   4  -6   31.80   22.00
  22  -4   6   52.09   20.70
 -22   4   6   53.19   20.80
 -22  -6   6   30.10   21.60
  22   6   6   13.80   20.80
  22  -6  -6   33.50   22.70
  22   6  -6   96.69   36.40
 -22   6   6   25.10   16.60
 -22  -6  -6   17.20   19.70
 -22  -8   6    4.00   13.40
  22  -8  -6    1.20   10.20
 -22  -8  -6   -5.90   21.80
 -22   8   6    7.50   12.80
  22   8  -6   -8.80    8.40
  23  -1  -6  195.18   40.20
 -23   1  -6  196.18   36.80
 -23  -1   6  231.18   46.20
  23   1   6  199.38   43.00
 -23  -1  -6  146.99   37.20
  23  -1   6  127.49   30.80
 -23   1   6  220.08   44.90
  23   1  -6  134.89   31.30
  23  -3  -6  503.15   70.99
  23   3   6  253.77   49.10
 -23  -3   6  235.08   48.30
  23   3  -6  387.36   72.19
  23  -3   6  341.87   43.50
 -23  -3  -6  239.68   51.39
 -23   3   6  315.57   53.09
  23  -5  -6   81.59   27.60
  23   5   6   51.39   27.90
 -23   5  -6   19.40   18.30
 -23  -5   6   41.60   24.20
 -23   5   6   43.40   17.90
  23   5  -6   27.50   21.60
  23  -5   6  101.89   28.60
 -23  -5  -6   38.90   23.30
  23  -7  -6  106.79   34.00
 -23  -7   6  174.78   53.79
 -23  -7  -6   70.89   38.10
  23   7  -6   99.59   38.60
 -23   7   6  155.08   35.60
 -24   0   6  187.98   36.60
 -24   0  -6  207.28   38.60
  24   0   6  184.28   35.40
  24   2   6  654.13   77.29
 -24   2  -6  630.14   71.19
  24  -2  -6  651.83   74.29
 -24  -2   6  706.93   79.89
 -24   2   6  630.94   70.99
 -24  -2  -6  666.93   78.99
  24  -2   6  717.83   72.79
  24   2  -6  772.02   80.79
  24   4   6  140.19   40.80
  24  -4  -6  140.69   37.30
 -24  -4   6  216.48   67.69
 -24  -4  -6  100.19   28.10
  24  -4   6  119.69   31.40
  24   4  -6  118.59   36.90
 -24   4   6  105.89   30.00
  24   6   6  306.87   75.59
 -24  -6   6  188.88   41.00
  24  -6  -6  314.87   57.19
 -24   6   6  296.07   51.29
 -24  -6  -6  158.38   39.90
  24   6  -6  271.57   56.79
 -24  -8   6    7.00   16.10
  24  -8  -6   11.70   12.90
 -24  -8  -6   24.40   26.90
  24   8  -6   -6.30   12.70
  25   1   6    5.50   11.70
 -25  -1   6   26.70   20.00
  25  -1  -6    1.10   11.30
 -25   1  -6   -1.30    8.60
 -25   1   6   13.70   15.80
  25  -1   6    7.80   12.00
  25   1  -6    7.10    9.40
 -25  -1  -6   -8.00    9.20
  25  -3  -6   13.70   15.10
  25   3   6   -4.60    7.80
 -25  -3   6   18.20   14.80
  25   3  -6   19.50   20.50
  25  -3   6    0.80    8.20
 -25   3   6    0.90   11.20
 -25  -3  -6   -5.50    7.40
 -25  -5   6   -2.70    9.50
  25  -5  -6    1.10   10.50
  25   5   6  -13.40    4.90
 -25  -5  -6    5.20   13.50
 -25   5   6   -3.60    5.20
  25   5  -6    8.60   17.20
 -25  -7   6   -4.20   11.10
  25  -7  -6   -2.90    7.80
 -25   7   6    4.80   10.30
  25   7  -6   -2.10   11.90
  26   0  -6  231.88   50.89
 -26   0  -6  156.48   37.70
  26   0   6  256.07   50.39
 -26   0   6  191.48   44.30
  26  -2  -6  273.97   50.09
  26   2   6  333.77   58.29
 -26  -2   6  437.96   73.99
 -26   2   6  314.97   51.89
 -26  -2  -6  396.86   70.09
  26  -2   6  356.06   59.99
  26   2  -6  467.85   57.59
  26   4   6   78.09   30.60
  26  -4  -6  100.29   29.40
 -26  -4   6   49.20   21.00
  26   4  -6   47.20   26.60
  26  -4   6   62.29   22.10
 -26   4   6   76.29   23.70
 -26  -4  -6   37.80   22.70
  26  -6  -6   83.69   28.30
 -26  -6   6   69.79   25.60
  26   6   6  152.18   61.69
 -26   6   6   98.99   27.90
  26   6  -6  110.89   44.70
 -27  -1   6  187.28   44.50
  27   1   6  161.38   39.30
  27  -1  -6  117.09   29.80
 -27   1   6  123.29   30.70
  27  -1   6  143.09   34.60
 -27  -1  -6  131.09   37.20
  27  -3  -6   70.99   26.20
  27   3   6  123.09   39.60
 -27  -3   6   61.89   26.50
 -27  -3  -6   83.99   37.60
  27   3  -6   90.89   29.10
 -27   3   6   84.19   26.20
  27  -3   6   96.49   27.90
  27   5   6   84.79   33.70
  27  -5  -6   85.49   28.10
 -27  -5   6   87.49   31.50
  27   5  -6   82.29   33.30
 -27   5   6  116.89   28.50
  27  -7  -6   25.20   19.10
 -27  -7   6   -9.60    7.20
 -27  -7  -6    9.00   19.40
  27   7  -6    2.00   20.90
 -27   7   6    5.40   11.10
 -28   0   6    1.70   10.60
  28   0  -6    5.00   12.50
  28   0   6   -3.00    5.80
 -28  -2   6    4.30   11.90
  28  -2  -6    5.60   12.70
  28   2   6   10.10   14.30
  28  -2   6   -1.50    7.20
 -28   2   6    3.10   12.00
  28   2  -6   17.20   19.40
  28  -4  -6    7.20   11.60
 -28   4  -6    9.10   12.90
  28   4   6   -4.40    7.80
 -28  -4   6    8.40   11.70
 -28   4   6    7.80   10.50
  28   4  -6   -9.00    7.20
  28  -4   6    3.80    9.50
 -28  -6   6    4.70   15.70
  28  -6  -6    6.30   11.60
 -28   6   6   13.40   12.00
 -28  -6  -6    1.00   13.10
  28   6  -6    5.00   17.00
 -29   1  -6  157.38   37.40
  29  -1  -6  179.28   42.80
  29   1   6  200.58   44.00
 -29  -1   6  165.78   41.70
  29  -1   6  132.29   31.70
 -29   1   6  156.68   35.50
  29   1  -6  119.89   47.80
  29  -3  -6   29.50   18.90
 -29   3  -6   35.50   19.50
 -29  -3   6   20.40   20.40
  29   3   6   26.20   16.80
  29  -3   6   19.30   14.10
 -29  -3  -6   13.10   27.70
 -29   3   6   39.30   16.20
  29   3  -6   21.10   18.80
  29  -5  -6  138.59   33.70
  29   5   6  180.88   51.99
 -29  -5   6  123.99   40.50
 -29   5   6  113.99   28.50
 -29  -5  -6  154.28   42.40
  29   5  -6   94.89   34.50
  29  -7  -6    8.60   11.70
 -29  -7   6   -3.90   10.80
 -29  -7  -6   -4.60    8.70
 -29   7   6   11.40   11.10
  29   7  -6   17.00   19.70
  30   0  -6   76.59   25.20
 -30   0   6   70.69   24.80
  30   0   6   59.09   22.30
 -30   0  -6   58.59   22.00
  30  -2  -6   81.79   26.60
  30   2   6  110.09   34.40
 -30  -2   6  126.29   38.00
  30  -2   6  104.09   27.60
 -30   2   6  104.09   25.70
  30   2  -6   88.29   32.90
 -30  -2  -6  105.59   34.20
  30   4   6   47.00   21.10
 -30  -4   6   54.79   24.10
  30  -4  -6   58.29   21.40
  30   4  -6   67.59   29.50
 -30   4   6   68.99   21.50
 -30  -4  -6   18.10   14.70
  30  -6  -6   67.09   24.20
 -30  -6   6   94.19   38.70
  30   6  -6   33.70   23.50
 -30   6   6  107.19   27.70
 -30  -6  -6   81.79   34.90
  31  -1  -6    5.40   14.90
  31   1   6    1.40    8.70
 -31  -1   6    9.20   15.10
 -31   1  -6    1.90    9.70
 -31   1   6   -0.90    7.20
  31   1  -6   11.50   16.30
 -31  -1  -6   17.80   19.10
  31  -1   6   27.40   15.20
  31   3   6    0.20   12.50
 -31  -3   6    6.40   11.30
  31  -3  -6   -3.20    6.30
  31   3  -6  -15.00    6.10
 -31   3   6    6.20   11.00
 -31  -3  -6   -5.40    6.40
 -31  -5   6    6.40   16.60
  31  -5  -6    0.90   10.60
  31   5   6   -2.30   13.80
  31   5  -6   -0.90   10.80
 -31  -5  -6    5.70   17.80
 -31   5   6    0.60   10.30
 -32   0  -6   12.40   12.80
 -32   0   6   10.90   11.30
  32   0  -6    0.10   10.20
  32   0   6   34.00   19.80
 -32  -2   6   24.10   18.30
  32   2   6   16.90   12.20
 -32   2  -6   10.30   14.30
  32  -2  -6   13.70   13.40
 -32  -2  -6   20.80   17.90
 -32   2   6   15.90   13.10
  32   4   6   14.70   19.20
  32  -4  -6    6.10   10.60
 -32  -4   6   40.70   28.00
 -32  -4  -6   27.70   21.70
  32   4  -6   35.50   27.20
 -32   4   6   23.30   15.60
  32  -6  -6   33.80   17.40
 -32  -6   6   71.79   35.00
 -32   6   6   36.80   16.20
  32   6  -6   96.09   41.10
 -33   1  -6   33.80   24.50
  33   1   6   26.40   14.50
 -33  -1   6   29.90   18.00
  33  -1  -6   14.10   14.10
 -33   1   6   24.60   18.80
 -33  -1  -6   13.40   15.30
  33   1  -6   21.30   19.10
 -33  -3   6   34.90   19.60
  33   3   6   21.10   20.40
  33  -3  -6   10.60   13.40
  33   3  -6   62.19   28.70
 -33  -3  -6   -7.00    5.40
 -33   3   6   10.30   12.70
  33  -5  -6    2.50    8.80
 -33  -5   6   -1.30   10.30
  33   5  -6   -7.20    5.60
 -33   5   6   12.70   13.00
 -34   0   6   15.70   15.20
  34   0  -6   18.40   19.40
 -34  -2   6    5.40   12.70
  34  -2  -6    5.70   12.50
 -34   2   6   10.60   14.30
  34   2  -6   -7.70    8.00
 -34  -4   6    1.20   11.70
  34  -4  -6    5.30   11.00
 -34   4   6   -6.00    5.80
  34   4  -6    6.70   14.90
  34  -6  -6   -0.90    6.60
 -34   6   6   -1.30    6.10
  34   6  -6    2.20   15.70
  35  -1  -6    0.90    9.70
 -35  -1   6   21.50   16.40
 -35   1   6   13.00   13.90
  35   1  -6    8.10   14.70
 -35  -3   6   35.70   25.40
  35  -3  -6   68.09   23.30
 -35   3   6   64.49   21.70
  35   3  -6   42.20   23.30
  35  -5  -6   -2.00    7.90
 -35  -5   6   -7.70    5.90
  35   5  -6   -6.40    7.60
 -35   5   6    1.70    5.90
 -36   0   6  144.69   37.50
  36   0  -6   82.69   25.40
  36  -2  -6   35.40   20.20
 -36  -2   6   88.69   30.70
  36   2  -6   34.50   22.40
 -36   2   6  125.19   33.40
 -36  -4   6   35.60   28.60
  36  -4  -6   73.49   24.50
  36   4  -6  102.59   39.10
 -36   4   6   72.69   20.10
 -37  -1   6    0.20   11.70
  37  -1  -6   -2.10    7.50
 -37   1   6    6.10   11.10
  37   1  -6   -9.10    6.10
 -37  -3   6    1.90   11.30
  37  -3  -6    7.20   11.60
  37   3  -6    0.00    7.40
 -37   3   6    0.00    7.70
  37  -5  -6   -5.30    4.40
 -37   5   6    0.80    5.60
  38   0  -6  101.29   34.30
 -38   0   6  106.09   32.10
 -38  -2   6   18.00   17.40
  38  -2  -6   76.79   27.40
 -38   2   6   28.60   17.80
  38   2  -6   50.19   24.20
  38  -4  -6   16.70   14.10
 -38  -4   6   19.20   19.80
 -38   4   6   38.00   15.20
  38   4  -6   30.30   27.10
  39  -1  -6   12.20   13.40
 -39  -1   6    6.40   15.80
 -39   1   6   10.60   11.70
  39   1  -6   28.90   20.80
  39  -3  -6    2.50    7.50
 -39  -3   6   -7.50    5.30
 -39   3   6   -3.80    4.70
  39   3  -6   -5.00    9.10
  40   0  -6    4.80   10.70
 -40   0   6   -1.90    9.60
 -40  -2   6   -0.20    7.90
  40  -2  -6   -4.60    6.90
  40   2  -6    1.20   12.40
 -40   2   6   -4.50    6.10
  41  -1  -6    4.80   10.10
 -41  -1   6    0.00   11.00
 -41   1   6   18.80   17.70
  41   1  -6   -3.10    8.50
  41  -3  -6   -1.30    8.00
 -41   3   6   -2.70    4.80
 -42   0   6    6.40   13.20
  42   0  -6   26.80   20.80
  42  -2  -6    3.00   10.80
 -42   2   6   11.50   13.20
  43  -1  -6    9.90   13.80
 -43   1   6    3.20    8.20
   0   0   7   13.90   12.80
   0   0  -7   13.70   25.50
   0  -2  -7    3.30   10.00
   0  -2   7    0.10    9.50
   0   2  -7   -7.60    5.70
   0   2   7    4.80   11.50
   0  -4  -7   17.70   23.30
   0   4   7   -5.50    7.50
   0  -4   7   38.70   17.60
   0   4  -7   -2.30    9.90
   0   6   7   15.40   18.80
   0  -6  -7   -1.60   12.10
   0  -6   7   12.50   16.60
   0   6  -7   13.10   14.70
   0  -8  -7   32.90   29.10
   0   8   7   -1.00   11.40
   1  -1  -7 1123.19  107.79
  -1   1  -7 1210.18  109.39
  -1  -1   7  985.60  103.39
   1   1   7 1015.50  102.39
   1  -1   7 1023.00  103.29
  -1   1   7 1038.50  103.09
   1   1  -7 1028.30  104.99
   1  -3  -7  203.38   46.10
   1   3   7  265.67   54.39
  -1  -3   7  333.67   58.99
  -1   3  -7  188.18   45.00
  -1  -3  -7  385.86   78.79
   1  -3   7  276.17   53.59
   1   3  -7  200.08   44.80
  -1   3   7  101.29   27.80
  -1  -5   7 1016.00  109.69
   1  -5  -7 1080.59  112.39
  -1   5  -7  956.60  105.59
   1   5   7 1338.97  126.59
   1   5  -7  998.70  108.09
   1  -5   7 1554.34  146.79
  -1   5   7  954.40  105.19
   1  -7  -7   -7.60    9.40
   1   7   7   22.90   19.20
  -1   7  -7    3.60   14.90
  -1  -7   7   -0.30    9.30
  -1   7   7    8.00   15.90
   1   7  -7    0.70   12.40
  -1  -7  -7   -3.90    9.60
   1  -7   7  -10.50    5.70
  -2   0   7   15.90   12.00
  -2   0  -7   -8.20    4.80
   2   0  -7    4.80   23.10
   2   0   7   -0.70    8.30
  -2  -2   7   -2.80    6.80
   2   2   7    6.60    9.90
   2  -2  -7    8.40   13.40
  -2   2  -7   24.10   29.00
  -2  -2  -7   17.50   21.60
  -2   2   7   -4.70    6.60
   2  -2   7    9.30   12.00
   2   2  -7    2.30   10.00
  -2  -4   7   26.90   19.80
   2   4   7   31.60   19.30
  -2   4  -7    9.80   12.80
   2  -4  -7   20.50   19.00
   2  -4   7    7.10   12.30
   2   4  -7    7.80   19.50
  -2  -4  -7   50.39   27.20
  -2   4   7   17.70   17.50
  -2  -6   7    3.50   11.30
   2   6   7   -3.50    8.30
   2  -6  -7   -3.50    7.50
  -2  -6  -7    0.10   12.40
  -2   6   7    6.80   15.30
   2   6  -7   -8.20   20.90
   2  -6   7   -2.10    7.20
   2  -8  -7    9.50   18.80
   2   8   7   -2.80   11.10
  -2  -8  -7    0.80   11.50
  -2   8   7   -2.40   10.30
   3  -1  -7   43.00   27.60
  -3  -1   7   19.30   17.50
   3   1   7    8.90   11.30
  -3   1  -7   90.89   31.20
   3   1  -7  145.79   56.09
  -3  -1  -7   46.10   28.80
   3  -1   7   18.40   14.90
  -3   1   7  113.19   38.60
  -3  -3   7    1.70    8.90
   3  -3  -7    9.50   13.50
   3   3   7   12.90   21.00
  -3   3  -7    4.90    7.90
  -3  -3  -7    4.40   13.10
   3  -3   7   29.70   19.40
   3   3  -7    6.60   13.60
  -3   3   7    1.80   11.30
  -3   5  -7   30.60   13.40
  -3  -5   7   13.40   16.40
   3   5   7   18.20   21.20
   3  -5  -7    0.70   14.60
  -3  -5  -7   28.40   21.20
  -3   5   7    1.70   11.10
   3   5  -7   57.19   26.00
   3  -5   7   17.00   17.90
  -3  -7   7   -6.70    5.20
   3   7   7   13.90   15.30
   3  -7  -7   -8.20    4.90
  -3   7  -7   -7.20    7.60
   3  -7   7    4.20   13.00
   3   7  -7   -1.50   12.80
  -3   7   7   -4.10    9.70
  -3  -7  -7  -15.00    9.10
  -4   0  -7  -16.00    5.20
  -4   0   7    2.00    8.90
   4   0   7   14.80   14.80
   4   0  -7  -13.40   15.90
  -4   2  -7   -1.00   10.40
  -4  -2   7   -0.20   10.60
   4   2   7   -2.10    6.50
   4  -2  -7    3.90    9.90
   4   2  -7   13.10   22.60
   4  -2   7   -1.00    9.10
  -4  -2  -7    2.70   11.30
  -4   2   7   -6.00    4.70
  -4  -4   7   54.49   22.00
   4  -4  -7   57.69   25.10
  -4   4  -7   20.30   14.70
   4   4   7   65.99   27.50
  -4  -4  -7   14.50   14.90
  -4   4   7   57.19   22.90
   4   4  -7   27.50   16.60
   4  -4   7   16.40   16.10
   4  -6  -7   12.00   17.50
   4   6   7    1.10   11.40
  -4  -6   7    9.00   13.70
   4  -6   7    5.10   11.90
   4   6  -7   -4.10    9.70
  -4  -6  -7   -5.50    9.80
  -4   6   7   -5.30    7.40
   4   8   7    8.90   15.50
   4  -8  -7    1.60   14.30
  -4   8   7   29.00   21.40
  -4  -8  -7   -2.00    7.40
   5   1   7  531.05   60.79
  -5  -1   7  513.85   61.69
  -5   1  -7  477.05   61.19
   5  -1  -7  459.45   60.49
  -5   1   7  490.35   60.59
  -5  -1  -7  502.95   63.29
   5  -1   7  468.25   59.09
   5   1  -7  494.75   62.09
  -5   3  -7  124.19   35.10
   5  -3  -7   75.69   23.60
   5   3   7  105.29   30.50
  -5  -3   7  144.69   40.70
   5  -3   7  138.99   35.80
  -5   3   7   84.29   28.50
   5   3  -7   86.39   26.50
  -5  -3  -7  106.59   32.80
   5   5   7  650.93   80.49
  -5  -5   7  793.92   89.69
   5  -5  -7  811.62   88.59
  -5   5  -7  737.83   81.99
   5   5  -7  704.33   82.89
  -5  -5  -7  690.93   85.19
  -5   5   7  797.62   82.79
   5  -5   7  750.52   85.29
  -5   7  -7    7.30   18.90
   5   7   7   -1.80   11.70
   5  -7  -7   10.60   17.40
  -5  -7   7    3.60    8.90
  -5   7   7   -4.70   10.30
  -5  -7  -7   -4.80   13.70
   5  -7   7   -5.40    7.60
  -6   0  -7   -2.90    7.30
   6   0   7   -4.20    6.40
   6   0  -7   -0.70    8.30
  -6   0   7   -6.20    6.90
   6   2   7    6.60    9.70
   6  -2  -7   12.40   16.70
  -6  -2   7   11.80   19.30
  -6   2  -7   25.00   13.40
   6  -2   7    7.50   11.50
  -6   2   7    1.50    9.60
  -6  -2  -7   13.80   12.60
   6   4   7   -2.30    9.50
  -6   4  -7   -2.10    6.40
   6  -4  -7   23.90   22.30
  -6  -4   7   13.60   15.60
   6   4  -7    5.40   14.30
   6  -4   7   -4.50    5.90
  -6   4   7    2.10   11.20
  -6  -4  -7    0.70   10.00
  -6   6  -7   -6.20    9.60
   6   6   7  -12.30    4.40
   6  -6  -7    5.00   16.90
  -6  -6   7   -1.80   12.30
   6  -6   7    3.00   11.50
   6   6  -7    3.80   10.70
  -6   6   7   -0.80   11.40
  -6  -6  -7  -14.90    5.00
   6   8   7    1.50   10.70
   6  -8  -7   -8.70    5.50
  -6  -8   7   -3.70    8.30
   6   8  -7   32.00   27.90
  -6  -8  -7   -3.30   11.00
  -6   8   7   10.40   18.90
  -7   1  -7  514.25   66.79
   7  -1  -7  519.75   67.79
  -7  -1   7  516.95   66.79
   7   1  -7  941.11  102.39
  -7  -1  -7  905.21   93.09
  -7   1   7  637.64   69.09
   7  -1   7  477.95   63.39
  -7   3  -7  149.69   39.40
  -7  -3   7   41.30   18.30
   7   3   7  147.59   40.20
   7  -3  -7   99.79   32.90
   7   3  -7  210.48   47.60
  -7  -3  -7  105.69   32.90
   7  -3   7   69.49   24.40
  -7   3   7  134.29   37.70
  -7   5  -7  879.61   90.99
  -7  -5   7  889.91   97.49
   7   5   7  825.62   92.49
   7  -5  -7  792.52   92.19
   7   5  -7 1258.47  118.59
   7  -5   7  759.02   90.59
  -7  -5  -7  886.21   96.99
  -7   5   7  727.13   85.69
  -7  -7   7    8.40   12.70
   7   7   7   30.60   24.50
   7  -7  -7    1.00   12.90
  -7   7   7    6.60   13.60
  -7  -7  -7    5.40   12.50
  -8   0   7   -8.10    6.00
   8   0  -7   -4.30    8.80
  -8   0  -7    9.90   13.70
   8   0   7   -1.60    9.90
   8  -2  -7    6.40   12.60
  -8  -2   7   35.60   24.20
   8   2   7   51.49   21.50
  -8   2  -7   19.10   15.10
   8   2  -7   16.30   16.40
  -8  -2  -7   49.00   21.70
  -8   2   7   28.50   20.60
   8  -2   7   44.10   18.00
   8  -4  -7   18.30   18.50
   8   4   7   14.70   19.70
  -8  -4   7   -6.70    7.30
  -8   4  -7    0.50    8.30
  -8  -4  -7    6.00   12.50
   8   4  -7   -1.60    8.80
  -8   4   7   -8.10    6.20
   8  -4   7   -7.10    3.90
  -8   6  -7   62.99   26.50
  -8  -6   7   57.49   26.50
   8  -6  -7   87.09   34.70
   8   6   7   55.09   35.30
  -8   6   7   79.49   31.00
   8  -6   7   34.40   18.50
   8   6  -7   47.40   42.40
  -8  -6  -7  103.69   39.90
   8   8   7   -6.90    7.70
  -8  -8   7    8.70   13.30
   8   8  -7   -1.60   13.70
  -8   8   7   -9.60    5.70
  -8  -8  -7   -2.70   15.70
  -9  -1   7   -1.80    8.50
   9  -1  -7   -4.20    6.20
   9   1   7   18.30   16.80
  -9   1  -7    6.80   10.40
  -9   1   7  -15.70   12.20
  -9  -1  -7   21.70   30.10
   9   1  -7   10.10   11.70
   9  -1   7    8.70   13.90
  -9   3  -7   12.10   15.80
   9   3   7   -7.60    7.80
  -9  -3   7    7.50   13.80
   9  -3  -7   11.80   14.50
  -9   3   7   -4.00    7.20
   9   3  -7   21.70   18.10
   9  -3   7   11.50   15.40
  -9  -3  -7   15.30   24.80
  -9  -5   7   31.40   28.80
   9  -5  -7   25.10   15.60
   9   5  -7   26.10   24.30
  -9   5   7   23.20   19.90
  -9  -5  -7   38.90   31.90
  -9  -7   7   11.10   15.50
   9   7   7   -3.50   14.40
  -9   7   7   -7.10    5.90
  -9  -7  -7    0.00   12.30
  10   0  -7   -0.10    9.80
 -10   0  -7    1.80    8.90
  10   0   7    2.20    7.70
 -10   0   7    1.80    8.70
  10   2   7   44.70   22.40
 -10  -2   7   37.70   23.60
  10  -2  -7   96.89   33.30
 -10   2  -7   35.20   24.90
  10  -2   7   89.89   31.00
 -10  -2  -7   28.40   24.30
  10   2  -7   35.90   23.50
 -10   2   7   47.50   23.60
 -10  -4   7    2.60   10.60
 -10   4  -7   -6.40    8.50
  10   4   7    5.80   13.70
  10  -4  -7   -5.30    7.10
 -10   4   7    9.30   13.60
  10   4  -7   13.30   19.90
  10  -4   7   -5.80    6.20
 -10  -4  -7   12.70   16.30
  10   6   7   30.40   22.40
 -10   6  -7   44.50   24.20
 -10  -6   7   66.59   29.50
  10  -6   7   99.79   35.30
 -10   6   7   68.19   27.00
 -10  -6  -7   59.69   37.00
  10   6  -7   20.60   19.90
  10   8   7   20.90   23.50
 -10  -8   7    6.80   13.00
  10  -8  -7   29.20   25.70
  10   8  -7   -0.50   10.90
 -10  -8  -7   73.89   43.20
 -10   8   7    6.40   17.10
  11  -1  -7  705.33   77.99
 -11   1  -7  652.43   73.29
  11   1   7  527.35   68.99
 -11  -1   7  603.74   72.79
  11   1  -7  617.64   74.09
  11  -1   7  744.03   75.49
 -11   1   7  662.53   73.19
 -11  -1  -7  578.74   72.79
  11  -3  -7  297.47   59.39
  11   3   7  376.96   76.19
 -11  -3   7  316.57   60.29
 -11   3  -7  265.67   55.59
 -11  -3  -7  177.98   43.30
  11  -3   7  279.17   55.79
 -11   3   7  184.28   39.10
  11   3  -7  464.65   93.79
  11   5   7  530.95   68.19
 -11  -5   7  878.11  130.39
  11  -5  -7  313.97   70.09
  11   5  -7  791.92  128.29
 -11  -5  -7  560.44   71.09
 -11   5   7  474.05   60.09
  11  -5   7  488.05   63.99
  11   7   7   22.40   23.80
 -11  -7   7    0.90    8.20
  11  -7  -7   18.70   20.60
 -11  -7  -7   16.50   23.20
 -11   7   7   18.90   19.90
  11   7  -7   15.20   16.10
  12   0   7   -5.90    5.70
 -12   0   7   17.00   14.30
  12   0  -7   -5.00    7.70
 -12   0  -7   -1.10    9.20
 -12  -2   7   -1.10    8.90
  12   2   7   -0.20   10.10
  12  -2  -7   11.20   15.10
 -12   2  -7    2.90   13.00
 -12   2   7   -8.90    7.30
 -12  -2  -7   13.70   18.20
  12   2  -7    9.20   15.10
  12  -2   7   14.20   15.20
 -12  -4   7   -0.10    7.90
  12  -4  -7    5.80   10.90
 -12   4  -7   -8.30    5.20
  12   4   7    3.30   10.20
  12  -4   7   -6.10    9.00
 -12   4   7    1.50   10.00
 -12  -4  -7    0.10   13.30
  12   4  -7    8.00   12.60
 -12   6  -7   -8.40    6.40
  12   6   7   15.90   15.40
  12  -6  -7   10.40    9.30
 -12  -6   7    3.70   17.30
 -12   6   7    0.60    6.30
  12  -6   7    2.80   10.40
  12   6  -7    7.30   15.30
 -12  -6  -7   18.30   19.80
 -12  -8   7  -15.70    6.00
  12   8   7  -10.20   12.50
  12  -8  -7   -2.00   11.40
  12   8  -7   -6.40    8.40
 -12  -8  -7    6.40   17.80
 -12   8   7    9.00   15.10
  13  -1  -7  899.71   91.49
 -13  -1   7  872.61   88.99
  13   1   7  662.73   80.69
 -13   1  -7  881.91   87.09
 -13   1   7  799.32   83.39
  13  -1   7  691.73   81.69
  13   1  -7  815.42   88.49
 -13  -1  -7  812.42   87.49
 -13   3  -7  271.97   52.49
  13   3   7  190.58   41.40
  13  -3  -7  203.88   46.00
 -13  -3   7  313.27   59.79
 -13   3   7  174.48   32.70
  13  -3   7  200.68   44.10
 -13  -3  -7  132.89   36.90
  13   3  -7  192.58   43.50
 -13   5  -7  642.74   76.19
 -13  -5   7  594.14   80.49
  13   5  -7  803.42   86.09
 -13   5   7  650.63   72.79
  13  -5   7  601.44   75.19
 -13  -5  -7  688.93   83.59
 -13  -7   7   26.50   25.80
  13  -7  -7   10.50   17.20
  13   7   7   15.60   18.90
 -13  -7  -7   -2.10   12.20
 -13   7   7    0.10   11.00
  13   7  -7    0.40   10.40
  14   0  -7   -9.70    8.20
  14   0   7   -6.20    5.70
 -14   0   7   -8.60    9.80
 -14   0  -7   -3.40    7.50
  14  -2  -7    6.60   11.20
 -14  -2   7    5.80   11.20
  14   2   7    4.60   10.10
 -14   2  -7    2.20    9.40
 -14  -2  -7   -1.10    9.70
  14  -2   7    1.60   10.50
  14   2  -7   11.10   12.60
 -14   2   7   19.30   16.10
 -14  -4   7   27.80   30.50
  14   4   7   80.89   33.00
 -14  -4  -7   38.20   27.10
  14   4  -7   32.10   27.80
  14  -4   7   33.70   21.30
 -14   4   7   20.20   12.80
 -14  -6   7   25.20   21.00
  14  -6  -7   -0.20   10.40
  14   6   7   15.30   22.90
 -14   6  -7   39.10   22.70
  14  -6   7   12.10   22.30
 -14  -6  -7    9.70   34.40
  14   6  -7  -11.30   13.10
 -14   6   7   -6.20    6.50
 -14  -8   7    1.60   10.90
  14  -8  -7    4.50   14.10
  14   8   7    9.50   24.30
  14   8  -7   47.80   35.40
 -14  -8  -7   -3.10   11.20
 -14   8   7   11.10   17.90
  15  -1  -7   31.70   20.00
 -15   1  -7   38.00   15.20
 -15  -1   7   90.99   31.20
  15   1   7   72.59   26.20
  15   1  -7  140.49   51.39
 -15  -1  -7   75.59   28.00
 -15   1   7   63.69   26.00
  15  -1   7  102.39   30.20
  15   3   7    1.30    9.80
 -15  -3   7    1.90   11.80
 -15   3  -7    6.80   10.80
  15  -3  -7   -1.30    5.60
  15  -3   7   11.70   15.00
  15   3  -7    8.00   15.80
 -15   3   7   -7.40    4.20
 -15  -3  -7    0.40   23.30
 -15   5  -7   57.69   24.80
  15  -5  -7   19.60   19.20
  15   5   7   27.40   21.70
 -15  -5   7   24.40   20.60
  15  -5   7   62.09   25.20
 -15  -5  -7   66.19   52.09
 -15   5   7   36.90   21.90
  15   5  -7   71.99   26.50
 -15  -7   7   -3.60    8.20
  15   7   7   16.40   18.00
  15  -7  -7    0.00   14.10
  15   7  -7   23.50   21.80
 -15   7   7   -5.20    7.20
 -15  -7  -7   20.20   31.40
 -16   0   7   17.70   16.00
  16   0   7   -6.10   10.50
  16   0  -7   -6.00   11.90
 -16   0  -7    7.60   14.50
 -16   2  -7   -7.60    4.70
  16  -2  -7    7.70   12.00
 -16  -2   7   16.70   22.10
 -16   2   7   -7.20    4.30
  16   2  -7    1.80    8.50
 -16  -2  -7    7.40   15.50
  16  -2   7    7.40   12.80
  16  -4  -7   69.89   26.70
  16   4   7  123.79   45.30
 -16  -4   7   73.09   35.40
 -16   4   7  102.59   32.20
  16   4  -7  102.49   34.70
 -16  -4  -7  126.69   38.70
  16  -4   7   48.30   24.70
  16  -6  -7    4.30   10.60
 -16  -6   7   23.70   19.40
  16   6   7   34.80   27.30
 -16  -6  -7   13.80   19.00
  16   6  -7   38.70   27.80
 -16   6   7   39.50   20.50
  16  -8  -7   51.09   27.50
  16   8   7   74.79   46.60
 -16  -8   7  120.09   53.29
  16   8  -7   45.50   35.60
 -16  -8  -7   15.80   22.90
 -16   8   7   18.60   18.60
  17   1   7  167.38   40.70
 -17  -1   7  207.48   45.60
  17  -1  -7  245.08   49.10
 -17   1  -7  210.88   45.20
 -17   1   7  209.38   44.60
  17  -1   7  162.58   39.40
  17   1  -7  217.88   58.09
 -17  -1  -7  161.38   39.90
 -17   3  -7   63.49   25.40
 -17  -3   7   77.89   27.60
  17   3   7   60.19   25.10
 -17   3   7   78.89   27.90
  17   3  -7  152.38   40.50
  17  -3   7  192.08   44.40
 -17  -3  -7   98.89   32.40
 -17  -5   7  189.98   47.60
  17   5   7  218.98   53.59
 -17   5  -7  161.58   37.80
  17  -5  -7  224.58   50.69
 -17   5   7  185.48   38.00
  17   5  -7  313.47   73.99
  17  -5   7  168.08   42.30
 -17  -5  -7  308.67   72.19
  17   7   7   30.10   25.60
 -17  -7   7    8.80   19.50
  17  -7  -7   14.10   17.20
 -17  -7  -7   17.50   26.20
 -17   7   7   28.30   20.40
  17   7  -7   39.10   36.40
 -18   0  -7   -4.60    9.10
  18   0   7    0.50   12.20
  18   0  -7   -2.00    7.90
 -18   0   7   -1.30   10.10
 -18   2  -7    1.40   10.00
  18   2   7   12.40   14.80
  18  -2  -7   -1.70    2.50
 -18  -2   7   -0.30    8.50
 -18  -2  -7  -11.30    3.90
 -18   2   7   11.00   14.20
  18   2  -7   -7.30    6.80
  18  -2   7   -3.10    6.60
 -18  -4   7   17.70   15.50
  18   4   7   17.20   18.10
  18  -4  -7   11.00   14.90
 -18   4  -7    0.30    8.70
  18   4  -7   21.10   16.20
 -18   4   7   11.60   13.10
 -18  -4  -7    1.90   13.40
  18  -4   7   31.30   22.30
  18  -6  -7    2.60   11.50
 -18  -6   7   -6.70    8.00
  18   6   7   -5.30    9.90
 -18   6   7   -4.40    7.10
  18   6  -7    3.10   12.10
 -18  -6  -7   -6.60    7.20
  18   8   7   37.50   29.40
 -18  -8   7   37.70   47.50
  18   8  -7   -1.90   15.70
 -18  -8  -7   43.90   30.90
 -19  -1   7  137.69   34.00
  19  -1  -7  260.47   52.99
 -19   1  -7  348.57   62.89
  19   1   7  375.46   62.59
  19   1  -7  242.58   49.70
  19  -1   7  331.97   57.79
 -19  -1  -7  220.28   45.00
 -19   1   7  230.98   43.70
  19   3   7  128.49   46.30
 -19  -3   7  150.98   42.80
  19  -3  -7   81.29   30.80
  19  -3   7  126.59   33.60
  19   3  -7  109.79   34.00
 -19  -3  -7  143.89   41.70
 -19   3   7   90.39   22.00
  19  -5  -7  269.07   57.69
  19   5   7  211.38   45.80
 -19   5  -7  246.88   47.30
 -19  -5   7  324.97   64.99
 -19  -5  -7  217.88   48.40
  19  -5   7  360.16   66.49
  19   5  -7  685.13  124.59
 -19   5   7  202.08   44.10
 -19  -7   7   14.30   16.10
  19   7   7   11.70   18.90
  19  -7  -7   50.49   26.80
 -19  -7  -7    5.40   15.10
 -19   7   7    5.70   13.20
  19   7  -7   37.60   31.90
 -20   0   7   -6.20    5.90
  20   0   7   -5.00    5.70
  20   0  -7   19.30   16.10
 -20   0  -7   -0.40    8.60
  20   2   7   -0.80    9.20
 -20  -2   7    0.70    9.10
 -20   2  -7   14.30   19.50
  20  -2   7    7.20   13.30
 -20  -2  -7    4.70   11.40
 -20   2   7   13.90   14.30
  20   2  -7    2.30   15.00
 -20   4  -7    5.60   10.80
  20   4   7    8.50   13.70
  20  -4  -7    4.90   15.00
 -20  -4   7  -11.10    4.70
 -20  -4  -7   -7.40    7.20
 -20   4   7    0.70    8.00
  20  -4   7   19.60   15.30
  20   4  -7    5.80   15.70
  20   6   7   53.39   40.80
  20  -6  -7   40.10   24.50
 -20  -6   7    6.40   16.90
  20   6  -7   12.90   22.50
 -20   6   7   44.30   24.40
 -20  -6  -7   25.90   25.10
 -21   1  -7    0.70    9.90
 -21  -1   7    7.40   13.60
  21  -1  -7   -3.10    3.20
  21   1   7   -2.10    7.40
  21  -1   7   10.40   12.50
 -21   1   7   10.40   14.70
 -21  -1  -7   -5.70    9.30
  21   1  -7   -9.20    6.30
 -21  -3   7   -8.10    8.50
 -21   3  -7    1.30   13.80
  21   3   7   -3.60   10.20
  21  -3  -7   -2.40    7.00
 -21  -3  -7    7.10   15.70
 -21   3   7    5.50   11.00
  21  -3   7   -1.80    6.10
  21   3  -7    0.30   12.60
  21   5   7   16.50   18.00
 -21  -5   7   21.80   24.20
  21  -5  -7   15.00   19.10
 -21   5   7   11.30   14.00
 -21  -5  -7    6.50   17.60
  21   5  -7   -5.70   10.90
  21   7   7   -7.90    7.60
  21  -7  -7    6.90   14.70
 -21  -7   7   -9.40   14.10
  21   7  -7   14.20   21.70
 -21  -7  -7    4.50   11.50
 -21   7   7   -3.50    7.50
 -22   0   7    8.70   12.50
  22   0   7   -0.40    9.20
 -22   0  -7   -1.90    5.80
  22   0  -7   -5.00    6.60
  22  -2  -7   20.50   15.80
 -22  -2   7   23.20   23.30
  22   2   7   20.60   18.60
 -22   2   7   25.60   17.70
  22   2  -7   40.20   20.30
  22  -2   7   30.20   14.60
 -22  -2  -7   29.30   22.30
 -22  -4   7    8.40   13.80
 -22   4  -7   -0.70    8.00
  22   4   7    4.90   23.70
  22  -4  -7   24.70   20.40
 -22   4   7    9.60   13.10
 -22  -4  -7  -14.90    4.60
  22  -4   7    6.70   12.50
  22   4  -7   -2.60   13.20
  22   6   7   18.40   19.50
  22  -6  -7   32.20   21.80
 -22  -6   7   12.30   13.20
  22   6  -7   60.99   49.40
 -22  -6  -7   36.90   26.90
 -22   6   7   29.20   19.00
 -23  -1   7  129.49   34.30
  23   1   7  211.88   48.10
 -23  -1  -7  189.18   43.10
  23  -1   7  199.28   46.10
 -23   1   7  173.98   38.30
  23   1  -7  125.29   33.20
  23   3   7  141.09   39.60
 -23  -3   7  105.49   32.30
 -23   3  -7   88.19   27.60
  23  -3  -7  112.29   32.30
  23  -3   7  116.59   31.00
 -23  -3  -7   87.39   28.30
  23   3  -7  134.99   37.60
 -23   3   7  120.79   32.50
  23  -5  -7  106.09   36.50
 -23  -5   7   65.09   26.90
  23   5   7  143.99   46.30
  23   5  -7   48.70   29.20
 -23  -5  -7   18.60   23.90
 -23   5   7   97.19   29.10
  23   7   7   26.60   25.30
 -23  -7   7   44.10   33.30
  23  -7  -7    7.30   15.10
 -23   7   7   44.50   22.20
  23   7  -7    4.20   13.90
  24   0   7    4.80   10.00
  24   0  -7    4.70   11.90
  24  -2  -7    6.70   12.60
 -24  -2   7   10.30   15.40
 -24   2  -7    9.80   11.70
  24   2   7   18.10   19.70
 -24   2   7   -2.40   10.80
  24  -2   7   18.80   15.60
 -24  -2  -7    8.60   15.50
  24   2  -7   18.00   17.80
  24  -4  -7   -1.70   11.90
 -24  -4   7   -5.10    6.30
  24   4   7   -7.30    5.10
 -24   4   7    8.20   13.50
  24   4  -7   -1.40   18.50
  24   6   7   18.50   15.70
 -24  -6   7   26.50   18.50
  24  -6  -7   34.40   22.80
  24   6  -7   23.10   27.60
  25  -1  -7  231.78   47.80
 -25   1  -7  293.87   52.19
 -25  -1   7  309.57   56.69
  25   1   7  342.77   63.39
  25  -1   7  192.38   40.80
  25   1  -7  328.57   65.59
 -25   1   7  319.17   57.59
 -25   3  -7  136.79   34.20
 -25  -3   7  252.37   56.39
  25  -3  -7  151.78   41.90
  25   3   7  170.38   48.40
 -25   3   7  141.39   34.40
  25   3  -7  105.19   32.30
  25  -3   7  177.48   41.00
  25  -5  -7  167.08   46.40
  25   5   7  176.78   45.90
 -25  -5   7  104.09   32.50
 -25  -5  -7   57.29   35.50
 -25   5   7  160.18   36.20
  25   5  -7  181.98   46.60
 -25  -7   7   28.00   26.00
  25  -7  -7   17.20   18.50
  25   7   7   18.90   24.00
  25   7  -7   82.89   39.60
 -25  -7  -7   77.89   37.90
 -25   7   7   48.20   20.00
 -26   0   7   15.30   17.00
  26   0   7    6.70   11.40
 -26   0  -7    8.60    9.80
 -26   2  -7   -3.40    3.80
  26  -2  -7   -2.60    9.30
 -26  -2   7    3.70   11.10
  26   2   7   -6.20    7.20
  26   2  -7   -4.70    9.70
 -26   2   7    9.40   12.00
  26  -2   7   -6.60    5.00
  26  -4  -7   -4.10   10.10
 -26  -4   7    0.40   10.50
  26   4   7   -3.60    7.20
 -26  -4  -7   -0.10    8.30
  26   4  -7    3.50   17.60
 -26   4   7   11.70   14.00
  26   6   7   -7.30    8.30
 -26  -6   7   -7.60    7.30
  26  -6  -7   -0.60   10.60
 -26  -6  -7    0.10   12.20
  26   6  -7   -9.70   17.90
 -26   6   7   -5.60    7.70
 -27   1  -7   18.90   16.20
 -27  -1   7   38.50   24.50
  27   1   7   36.00   17.20
  27  -1  -7   44.60   26.20
 -27  -1  -7   37.60   24.20
  27   1  -7   40.50   26.00
 -27   1   7   53.09   27.70
  27  -1   7   28.10   18.40
 -27  -3   7   22.10   17.60
  27   3   7    5.60   11.90
  27  -3  -7   21.80   21.30
  27   3  -7   25.60   20.40
 -27   3   7    9.00   14.30
 -27  -3  -7   27.90   26.00
  27  -5  -7   25.80   22.80
  27   5   7    0.50   13.50
 -27  -5   7   14.00   15.20
 -27   5   7   12.80   16.50
  27   5  -7   19.80   25.40
 -27  -5  -7    8.90   14.70
  28   0   7   -5.70    9.70
  28   0  -7    3.50   11.90
 -28   0  -7    6.40   12.40
 -28   0   7   -0.40    9.60
 -28   2  -7    2.20   16.60
  28  -2  -7    2.40   10.10
  28   2   7   -5.70    7.10
 -28  -2   7    3.80   10.50
 -28   2   7   -6.00    3.60
  28   2  -7   -2.60    7.10
 -28  -2  -7  -11.10    3.80
  28  -2   7    1.90    8.20
  28   4   7   11.40   16.50
 -28  -4   7   30.30   23.20
  28  -4  -7    8.50   13.10
 -28  -4  -7   24.60   20.70
  28   4  -7   56.89   34.40
 -28   4   7   17.10   13.00
 -28  -6   7    8.20   14.10
  28  -6  -7   29.00   22.20
 -28  -6  -7    7.90   18.90
  28   6  -7   -4.90   12.90
 -28   6   7   19.00   15.10
  29   1   7   26.80   18.80
 -29   1  -7    9.30   13.40
 -29  -1   7   36.90   24.90
  29  -1  -7   30.10   23.60
  29  -1   7   35.20   19.00
 -29  -1  -7   29.90   21.10
 -29   1   7   24.70   22.10
 -29  -3   7   92.49   34.50
  29   3   7   25.10   14.70
  29  -3  -7   41.40   23.60
 -29   3   7   47.50   24.00
 -29  -3  -7   24.90   25.90
  29   3  -7   14.10   21.20
  29   5   7   16.40   24.30
  29  -5  -7   -1.50   10.50
 -29  -5   7    0.90   12.00
  29   5  -7    8.50   19.50
 -29   5   7   37.20   19.90
 -29  -5  -7    2.40   30.10
 -30   0   7   -6.20    6.90
 -30   0  -7   -3.90    6.90
  30   0   7    2.90   10.70
  30   0  -7   -3.90    8.20
  30   2   7    3.10   13.40
 -30  -2   7    2.30   10.00
  30  -2  -7   -5.00    6.10
  30   2  -7    4.10   13.40
 -30  -2  -7    1.90   11.80
 -30   2   7   -3.00    7.50
 -30  -4   7    4.20   11.60
  30  -4  -7    1.50    9.20
  30   4  -7    4.80   18.20
 -30   4   7    4.30   12.90
  30  -6  -7   -1.30    9.20
 -30  -6   7   -5.40    5.80
 -30   6   7    1.50   10.80
  30   6  -7   -2.00   15.90
  31  -1  -7   43.90   20.50
 -31  -1   7   85.79   31.90
 -31   1   7  102.99   29.50
  31  -3  -7   10.80   14.80
 -31  -3   7  104.89   34.00
 -31   3   7   60.19   23.00
  31   3  -7   74.89   33.60
 -31  -5   7   31.90   27.10
  31  -5  -7   39.50   23.80
 -31   5   7   57.79   24.80
  31   5  -7   34.60   28.20
  32   0  -7   10.50   15.40
 -32   0   7   -5.30    8.50
  32  -2  -7   -3.60    6.60
 -32  -2   7   -2.60   10.20
 -32   2   7   -7.90    5.10
  32   2  -7   -1.00    9.40
  32  -4  -7   12.60   14.90
 -32  -4   7   10.70   16.80
  32   4  -7   -3.00    6.90
 -32   4   7   10.20   11.90
  33  -1  -7   -5.90    5.50
 -33  -1   7   -6.00    5.10
  33   1  -7   13.70   19.60
 -33   1   7    1.90   13.40
  33  -3  -7    8.20   14.40
 -33  -3   7   -0.10   11.40
  33   3  -7   -3.60   13.10
 -33   3   7   14.30   13.50
  33  -5  -7   -3.00    7.30
 -33   5   7   18.10   15.20
  33   5  -7    4.90   12.00
  34   0  -7   -4.80    6.40
 -34   0   7    6.10   13.20
 -34  -2   7   -5.00    6.90
  34  -2  -7   -3.80   10.20
 -34   2   7   -0.50    8.00
  34   2  -7   -0.30    5.10
 -34  -4   7   -2.40   17.10
  34  -4  -7   -1.10    7.40
  34   4  -7   -2.20   14.60
 -34   4   7    1.80   10.20
  35  -1  -7   21.80   20.60
 -35  -1   7   31.90   23.70
  35   1  -7   49.20   30.70
 -35   1   7   32.70   23.50
  35  -3  -7    6.50   10.90
 -35  -3   7   39.30   29.50
  35   3  -7   20.50   21.50
 -35   3   7   27.30   16.80
  36   0  -7    3.60   12.00
 -36   0   7   -0.70   10.20
 -36  -2   7    4.20   11.30
  36  -2  -7   10.50   12.10
 -36   2   7   11.70   17.80
  36   2  -7    0.30   14.60
  36  -4  -7    0.90   11.20
 -36   4   7    0.80    6.40
 -37  -1   7   39.90   25.70
  37  -1  -7   27.50   22.40
 -37   1   7   62.09   23.00
  37   1  -7   47.10   28.60
  37  -3  -7   36.80   21.30
 -37   3   7   36.40   19.00
 -38   0   7   -6.70    9.80
  38   0  -7    0.40   14.20
  38  -2  -7   11.20   13.20
 -38   2   7   -1.60    6.40
  38   2  -7    9.90   20.10
  39  -1  -7   12.20   14.90
  39   1  -7   15.60   20.70
 -39   1   7    7.10   13.20
   0   0   8 3180.68  269.57
   0   0  -8 3492.65  276.17
   0  -2   8   78.59   26.30
   0   2   8  244.38   55.09
   0   2  -8  116.39   33.80
   0  -2  -8  160.68   39.60
   0  -4   8 2241.08  196.88
   0   4   8 2191.98  192.38
   0   4  -8 2217.78  196.28
   0   6   8   94.99   34.90
   0  -6  -8   43.30   27.30
   0  -6   8   56.29   24.90
   0   6  -8   99.49   37.70
   0  -8  -8  812.62  147.99
  -1  -1   8    6.60   17.50
   1   1   8    2.90   12.20
   1  -1  -8   11.20   22.20
  -1   1  -8   37.90   39.60
   1   1  -8    5.40   14.60
  -1  -1  -8    4.70   13.90
   1  -1   8   -9.70    8.10
  -1   1   8    1.10   13.50
   1   3   8    5.30   14.90
  -1  -3   8   12.30   17.80
  -1   3  -8    5.30   14.50
   1  -3  -8   -6.10   10.20
   1   3  -8    4.00   17.50
   1  -3   8   13.40   17.50
  -1  -3  -8    3.90   14.80
  -1   3   8    6.50   10.20
  -1   5  -8   14.20   18.60
   1   5   8   -4.80    8.50
   1  -5  -8  -10.50    8.30
  -1  -5   8    3.10   11.10
   1  -5   8    9.90   15.80
   1   5  -8  -13.90    4.60
  -1  -5  -8   -4.00    9.80
  -1   5   8    1.40   13.50
   1   7   8   30.10   21.80
   1  -7  -8   -3.60    9.30
  -1  -7  -8    3.50   18.20
  -1   7   8   -0.40   11.20
  -2   0  -8 1174.98  117.39
   2   0   8  985.80  110.49
  -2   0   8 1251.47  116.89
   2   0  -8 1135.09  116.29
   2   2   8   27.90   23.30
  -2  -2   8   35.30   17.60
   2  -2  -8    4.30   23.30
  -2   2  -8    7.60   11.60
  -2  -2  -8   -8.40   12.00
   2   2  -8   -0.80   11.00
  -2   2   8  -11.10   11.70
   2  -2   8   20.30   16.50
  -2  -4   8  684.73   88.59
   2  -4  -8  842.02   93.39
  -2   4  -8  693.43   85.89
   2   4   8  690.33   82.89
  -2  -4  -8  938.01   95.99
   2  -4   8  966.70  112.29
   2   4  -8  671.73   84.19
   2  -6  -8   -2.90   11.50
  -2   6  -8    9.00   17.20
   2   6   8   29.30   25.30
  -2  -6   8   16.20   19.50
   2   6  -8   39.90   37.40
   2  -6   8   46.30   28.20
  -2   6   8   18.20   19.10
  -2  -6  -8   -5.00    8.90
   2  -8  -8  272.07  102.99
   2   8   8  105.09   51.89
  -2  -8  -8  173.48   52.29
  -3   1  -8   91.39   34.00
   3  -1  -8   22.80   20.60
   3   1   8    0.20    8.10
  -3  -1   8    1.10   10.00
  -3  -1  -8   17.40   19.60
  -3   1   8   15.80   17.90
   3   1  -8    6.30   14.30
   3  -1   8   11.70   16.30
  -3  -3   8  112.29   47.70
   3   3   8   39.60   23.60
  -3   3  -8   17.90   13.30
   3  -3  -8   30.60   20.30
  -3   3   8   13.70   17.80
   3  -3   8   -8.50    7.50
  -3  -3  -8   13.30   15.10
   3   3  -8   52.99   20.50
  -3  -5   8   -2.50   12.40
   3  -5  -8   34.60   30.50
   3   5   8    2.40   13.70
   3  -5   8   30.20   20.70
   3   5  -8   31.00   31.60
  -3  -5  -8    6.10   20.30
  -3   5   8   12.30   14.80
   3  -7  -8   62.69   37.50
  -3  -7   8   25.00   24.50
   3   7   8   -1.90    9.50
   3   7  -8   -3.40   11.40
  -3   7   8   12.00   15.60
  -3  -7  -8   11.20   18.30
  -4   0   8  414.96   66.19
   4   0   8  371.96   62.29
  -4   0  -8  669.13  108.09
   4   0  -8  312.27   55.19
  -4  -2   8  133.79   52.99
   4  -2  -8   36.60   23.60
   4   2   8   34.10   20.10
  -4   2  -8   48.60   29.00
  -4   2   8   67.09   24.50
   4   2  -8   74.59   30.00
  -4  -2  -8   44.50   22.20
   4  -2   8   96.69   32.40
   4   4   8  413.86   75.49
  -4  -4   8  312.37   60.79
   4  -4  -8  410.76   70.89
  -4   4  -8  383.56   72.79
   4   4  -8  252.47   47.60
   4  -4   8  379.66   69.59
  -4  -4  -8  604.24  108.59
  -4   4   8  281.77   55.49
  -4  -6   8   16.60   17.80
  -4   6  -8    3.30   14.70
   4   6   8   20.20   21.10
   4  -6  -8   -9.80    6.30
  -4   6   8    8.80   14.70
   4  -6   8    3.40   11.00
  -4  -6  -8   -8.20    7.80
   4   8   8  226.18   77.49
  -4  -8  -8  109.39   40.30
   5  -1  -8   -2.00   12.10
  -5  -1   8   24.30   22.40
  -5   1  -8   14.50   15.30
   5   1   8   -0.10   10.40
   5   1  -8   22.20   18.70
   5  -1   8   31.00   19.20
  -5   1   8    8.60   13.60
  -5  -1  -8   -0.20   14.80
   5   3   8   72.59   26.80
  -5  -3   8   53.09   24.70
  -5   3  -8   16.80   14.50
   5  -3  -8   37.90   23.80
  -5   3   8   18.20   20.60
  -5  -3  -8   46.40   28.80
   5  -3   8   57.79   25.20
   5   3  -8   35.50   28.30
  -5  -5   8   -1.00   11.80
   5  -5  -8    3.90   15.00
   5   5   8   18.90   17.70
   5   5  -8    8.90   17.20
  -5   5   8    6.50   12.40
   5  -5   8   23.30   20.40
  -5  -5  -8   -4.60    5.70
   5   7   8   27.00   24.30
   5  -7  -8  -10.00    8.70
  -5  -7   8   25.20   23.10
   5   7  -8    0.10   11.00
  -5  -7  -8   12.00   19.00
  -5   7   8   -4.70   10.30
   6   0   8 2832.12  234.08
   6   0  -8 2670.73  235.48
  -6   0   8 2879.71  234.48
   6  -2  -8  171.68   45.40
   6   2   8   78.79   26.40
  -6   2  -8  152.18   42.50
  -6  -2   8  128.59   38.70
  -6   2   8  136.29   46.90
   6   2  -8   78.29   24.10
  -6  -2  -8  116.99   36.80
   6  -2   8  177.38   44.00
   6  -4  -8 1740.23  169.18
  -6   4  -8 1852.91  167.18
  -6  -4   8 1771.02  170.08
   6   4  -8 1865.51  169.18
  -6   4   8 1733.83  161.98
  -6  -4  -8 1862.51  173.28
   6  -4   8 2010.50  170.88
  -6   6  -8  101.49   36.70
   6  -6  -8   30.20   24.80
   6   6   8   84.29   33.90
  -6  -6   8   15.40   15.20
  -6  -6  -8   26.90   21.80
  -6   6   8   49.90   31.50
   6  -6   8   37.10   19.70
   6   8   8  761.32  131.99
  -6  -8  -8  462.95   87.49
  -7   1  -8   20.50   16.50
   7  -1  -8   32.50   21.90
   7   1   8   65.69   26.20
  -7  -1   8   22.00   20.20
   7  -1   8   38.70   23.00
  -7   1   8   49.90   30.50
  -7  -1  -8   80.79   40.90
   7   1  -8   20.00   22.10
   7   3   8   -8.40    7.20
  -7   3  -8    3.10    6.80
  -7  -3   8    2.30   10.50
   7  -3  -8   11.10   17.40
  -7   3   8   14.80   21.40
   7  -3   8    3.30   12.20
  -7  -3  -8   20.50   27.90
   7   3  -8   11.50   15.30
   7   5   8   40.70   33.20
  -7  -5   8   44.80   23.40
  -7   5  -8   48.00   23.10
   7  -5  -8   41.90   29.00
   7   5  -8   24.60   22.50
   7  -5   8   51.39   22.40
  -7  -5  -8   23.30   21.90
  -7   5   8   45.30   28.20
  -7  -7   8    9.10   18.40
   7   7   8   15.40   18.00
   7  -7  -8    3.00   11.90
   7   7  -8   -3.70    6.80
  -7  -7  -8   -3.30    9.80
  -7   7   8    0.30    9.70
  -8   0  -8  700.53   82.99
  -8   0   8  721.63   82.69
   8   0   8  748.33   80.69
   8   0  -8  605.74   83.49
   8  -2  -8  109.19   49.80
  -8   2  -8  117.19   36.00
   8   2   8  112.79   40.60
  -8  -2   8   71.59   27.20
   8   2  -8  125.99   39.30
  -8   2   8   83.99   28.10
  -8  -2  -8   94.49   41.90
   8  -2   8  166.08   57.29
   8  -4  -8  660.63   82.99
   8   4   8  574.94   75.29
  -8  -4   8  701.43  103.89
   8   4  -8  824.62   95.19
  -8   4   8  606.94   74.09
  -8  -4  -8  631.84   82.99
   8  -4   8  634.34   78.69
   8  -6  -8   25.10   26.10
  -8  -6   8   11.50   26.30
   8   6   8  -10.40    9.30
  -8   6   8   12.00   15.30
   8   6  -8   14.00   15.10
  -8  -6  -8   -4.90   10.30
   9  -1  -8  179.48   46.40
   9   1   8  231.08   51.29
  -9  -1   8  221.88   65.89
  -9   1  -8  257.27   57.49
  -9   1   8  248.88   62.79
   9  -1   8  227.98   52.09
  -9  -1  -8  165.18   41.80
   9   1  -8  141.99   44.40
  -9   3  -8   53.09   19.50
   9  -3  -8   80.19   32.10
  -9  -3   8   83.49   26.50
   9   3   8  239.88   62.19
  -9  -3  -8   94.79   32.80
   9  -3   8  102.69   33.80
  -9   3   8  198.38   50.39
   9   3  -8  128.59   42.50
  -9   5  -8  133.49   42.20
   9   5   8  139.19   44.10
  -9  -5   8  169.08   60.29
   9  -5  -8  163.28   52.89
  -9  -5  -8   74.69   30.30
   9  -5   8  120.99   39.10
  -9   5   8   99.39   32.70
   9   5  -8  121.69   35.90
   9   7   8   32.20   27.60
   9  -7  -8   26.40   23.10
  -9  -7   8   44.10   31.10
   9   7  -8   27.60   21.30
  -9  -7  -8   65.29   35.40
  -9   7   8   10.50   16.90
 -10   0  -8  695.43   86.09
 -10   0   8  685.83   89.59
  10  -2  -8    4.20   13.50
  10   2   8    8.10   17.70
 -10  -2   8   19.10   16.80
 -10   2  -8    7.80   11.90
 -10  -2  -8    8.50   13.00
  10  -2   8   15.60   15.70
 -10   2   8   12.70   14.70
  10   2  -8   10.10   16.30
 -10  -4   8  354.26   70.49
  10   4   8  486.65   92.79
  10  -4  -8  254.47   58.49
 -10   4   8  218.18   46.20
 -10  -4  -8  253.17   59.09
  10   4  -8  198.58   44.90
  10  -4   8  244.18   51.29
 -10  -6   8   -5.50    5.70
  10  -6  -8    0.60   15.80
  10   6   8   -1.00   21.80
 -10   6   8   -3.60   13.60
 -10  -6  -8    6.70   18.60
  10   6  -8  -10.80    6.70
 -11   1  -8  151.08   43.40
  11  -1  -8  106.99   38.80
 -11  -1   8  129.59   36.70
  11   1   8  117.99   36.00
  11   1  -8  109.79   37.60
 -11  -1  -8  117.39   31.20
  11  -1   8  128.69   39.80
 -11   1   8  177.68   44.60
 -11  -3   8   34.70   17.80
 -11   3  -8   29.60   16.50
  11  -3  -8   75.49   31.20
  11   3   8   77.29   27.70
  11   3  -8   21.00   16.20
 -11   3   8   92.89   32.70
 -11  -3  -8   55.99   23.90
  11  -3   8   77.69   29.50
 -11   5  -8   38.00   17.30
  11   5   8   92.79   32.00
 -11  -5   8   64.29   27.30
  11  -5  -8   84.99   34.50
  11  -5   8  113.89   37.60
 -11   5   8   55.39   24.70
 -11  -5  -8   34.10   24.00
  11   5  -8  147.89   51.89
  11   7   8   34.10   28.30
 -11  -7   8   41.70   31.10
  11   7  -8    7.20   15.10
 -11  -7  -8   40.80   50.89
 -11   7   8   28.30   24.10
 -12   0   8 1774.22  156.88
  12   0  -8 1623.44  157.48
 -12   0  -8 1618.64  156.18
  12   0   8 1703.03  154.08
 -12  -2   8    1.20   11.20
 -12   2  -8   16.80   16.30
  12  -2  -8    4.50   16.80
  12   2   8    2.70   18.70
  12   2  -8   27.60   23.20
 -12  -2  -8   -3.80   10.50
  12  -2   8    6.40   12.70
 -12   2   8   26.50   17.70
 -12  -4   8 1176.58  122.39
 -12   4  -8 1017.90  113.49
  12  -4  -8 1219.38  122.89
  12   4   8 1123.89  117.99
 -12   4   8 1220.48  114.49
  12   4  -8 1448.26  139.89
 -12  -4  -8 1062.89  119.39
  12  -4   8 1056.89  116.09
 -12  -6   8    8.80   13.80
  12   6   8   -9.50    9.90
  12  -6  -8   -2.90    4.80
 -12  -6  -8   29.70   32.60
  12   6  -8   12.80   24.90
 -12   6   8    1.20   12.80
  13  -1  -8   20.70   19.00
 -13   1  -8   -8.40    6.60
  13   1   8    0.80   10.30
 -13  -1   8   36.30   20.40
  13  -1   8    0.60    7.50
 -13   1   8   -5.20    8.40
  13   1  -8    5.40   12.00
 -13  -1  -8   33.20   20.90
 -13  -3   8   24.80   18.60
  13   3   8   60.19   25.90
  13  -3  -8   19.50   19.10
 -13   3   8   16.70   17.40
  13   3  -8   26.10   21.00
  13  -3   8   16.40   17.90
 -13  -3  -8   20.40   19.70
 -13   5  -8    6.40   15.30
 -13  -5   8    4.70   13.00
  13   5   8  -11.40   10.50
  13  -5  -8   -1.50    8.80
  13   5  -8   -4.30   13.60
 -13  -5  -8   14.00   28.30
 -13   5   8   -5.90   10.40
  13  -5   8    1.30   13.60
  13   7   8    5.50   14.80
  13  -7  -8   -2.70   16.70
 -13  -7   8    3.00   13.50
 -13   7   8   12.90   17.80
 -13  -7  -8   18.10   22.70
  13   7  -8    9.00   12.70
  14   0  -8  828.82   92.19
 -14   0  -8  673.53   84.49
 -14   0   8 1004.70  109.69
  14   0   8  682.53   83.59
  14  -2  -8   -5.30    8.00
 -14  -2   8   -1.70   10.10
 -14   2  -8    1.70   11.60
  14   2   8   -1.60   15.00
  14  -2   8    0.40   10.40
  14   2  -8   -1.20   10.80
 -14   2   8   -2.40    8.90
 -14  -2  -8   -4.80    8.20
  14  -4  -8  432.26   73.09
  14   4   8  380.96   65.39
 -14  -4   8  401.16   71.09
 -14   4  -8  429.96   71.89
  14   4  -8  348.77   62.79
 -14   4   8  293.87   52.79
 -14  -4  -8  299.97   57.49
  14  -4   8  446.66   70.89
  14  -6  -8   -5.50    8.20
  14   6   8   -3.90   11.70
 -14  -6   8    8.00   14.40
 -14   6   8   -0.30   10.80
  14   6  -8   25.20   31.50
 -14  -6  -8    5.40   13.80
 -15   1  -8  150.78   37.30
 -15  -1   8  142.49   37.30
  15  -1  -8  173.08   42.40
  15   1   8  102.39   29.40
  15  -1   8  209.58   50.59
  15   1  -8  165.38   44.30
 -15  -1  -8  216.88   48.40
 -15   1   8  260.27   55.69
  15   3   8  238.48   54.49
 -15   3  -8   73.59   48.90
 -15  -3   8  199.48   51.49
  15  -3  -8  208.68   54.59
  15  -3   8  246.58   53.29
  15   3  -8  318.37   73.89
 -15  -3  -8  277.17   64.49
  15   5   8   85.79   34.20
 -15  -5   8  175.58   51.99
 -15  -5  -8  163.78   51.39
  15   5  -8  105.69   35.50
 -15   5   8   50.69   24.00
  15  -7  -8   26.60   28.60
  15   7   8   50.99   47.70
 -15  -7   8  114.89   48.40
 -15  -7  -8   63.39   46.30
 -15   7   8   40.30   30.10
  16   0   8   43.50   19.20
  16   0  -8   45.40   32.10
 -16   0  -8   64.99   29.00
 -16   0   8   93.19   31.70
 -16  -2   8    5.90   14.70
  16  -2  -8   -7.70    4.90
  16   2   8   -7.30    9.70
  16  -2   8   -2.40    8.40
 -16   2   8    0.70   10.20
  16   2  -8    1.90   14.20
 -16  -2  -8   -0.50   14.50
 -16  -4   8   24.40   22.60
  16   4   8   61.09   32.00
 -16   4  -8   37.10   20.30
 -16   4   8   46.20   28.50
  16  -4   8   65.79   26.00
 -16  -4  -8   11.60   20.50
  16   4  -8   33.60   27.40
  16   6   8   12.40   18.10
  16  -6  -8   -1.30   10.40
 -16  -6   8   -1.80    7.90
 -16  -6  -8   13.20   33.50
  16   6  -8    5.10   15.20
 -16   6   8    2.60    8.70
  17   1   8  117.79   35.90
 -17   1  -8   56.29   25.40
  17  -1  -8  128.49   40.90
 -17  -1   8  153.18   42.20
 -17  -1  -8  178.58   47.20
  17  -1   8   93.69   25.40
 -17   1   8   98.89   32.00
  17   1  -8   78.89   28.90
  17  -3  -8  173.18   46.00
  17   3   8  184.68   55.49
 -17   3  -8   93.09   32.40
 -17  -3   8  161.98   48.00
 -17   3   8  184.58   46.70
  17   3  -8  256.97   69.29
 -17  -3  -8  161.18   49.20
  17  -3   8  156.58   44.00
 -17  -5   8   30.40   24.50
  17  -5  -8   74.09   32.70
  17   5   8  111.19   46.00
 -17   5   8   38.00   18.90
 -17  -5  -8   33.90   21.90
  17   5  -8   27.80   33.70
  17   7   8   30.80   27.20
 -17  -7   8   25.10   25.60
 -17  -7  -8   20.70   19.40
  18   0   8  542.35   72.79
 -18   0   8  639.34   77.09
  18   0  -8  760.82   82.99
 -18   0  -8  643.34   78.19
  18  -2  -8   22.50   19.10
  18   2   8   -4.50   11.40
 -18   2  -8    3.90   13.70
 -18  -2   8   -6.50    7.00
  18   2  -8   18.20   18.30
 -18   2   8   10.10   16.70
  18  -2   8   19.70   18.60
 -18  -2  -8    5.10   15.40
  18   4   8  509.65   88.49
  18  -4  -8  404.66   80.29
 -18  -4   8  662.23  102.99
 -18  -4  -8  435.66   87.79
 -18   4   8  440.16   59.39
  18   4  -8  820.52  129.49
 -18  -6   8    0.70   18.00
  18  -6  -8   16.50   20.70
  18   6   8    4.10   15.30
 -18   6   8   -8.60    5.00
  18   6  -8    0.00   14.60
 -18  -6  -8  -11.20    6.60
 -19  -1   8   -4.20    9.10
  19  -1  -8   -6.40   10.50
  19   1   8   27.00   22.00
 -19   1   8    1.10   10.60
 -19  -1  -8   13.20   16.10
  19  -1   8   14.40   16.30
  19   1  -8   14.10   17.50
 -19   3  -8   -9.10    3.20
 -19  -3   8    1.40    8.50
  19   3   8    1.60   12.10
 -19  -3  -8   19.30   19.60
 -19   3   8   -4.30    6.50
  19  -3   8   27.80   21.10
  19   3  -8   -7.80    7.60
  19   5   8   -0.60   14.30
 -19  -5   8   -6.00    9.50
  19  -5  -8   11.80   19.50
 -19  -5  -8    6.10   22.50
  19   5  -8   -5.00   10.00
 -19   5   8    9.00   13.40
 -20   0   8  224.78   50.29
  20   0   8  153.78   36.30
  20   0  -8  232.48   53.79
  20  -2  -8   14.30   16.00
  20   2   8   -0.80   11.40
 -20  -2   8   10.40   16.30
 -20   2  -8    1.10   10.60
 -20   2   8   -9.70    4.80
 -20  -2  -8    4.40   13.40
  20   2  -8    5.30   11.90
  20  -2   8    3.30   11.80
  20  -4  -8  189.68   51.59
 -20  -4   8  145.39   40.40
  20   4   8  181.08   48.90
 -20   4   8  126.09   36.00
  20   4  -8  169.68   41.30
 -20  -4  -8  159.78   46.80
 -20  -6   8    1.20   27.80
  20  -6  -8   -2.10   14.00
  20   6   8    7.80   23.60
 -20   6   8    6.30   11.40
  20   6  -8   28.80   28.90
 -21   1  -8   50.19   22.10
 -21  -1   8  110.89   35.50
  21   1   8   69.49   24.00
  21  -1  -8  122.19   37.90
 -21   1   8  152.48   41.80
  21  -1   8  185.08   46.80
  21   1  -8  147.79   45.10
  21   3   8  160.78   47.80
 -21  -3   8  100.29   38.10
  21  -3  -8   91.69   32.10
 -21   3  -8   20.50   27.50
  21   3  -8   48.20   29.40
 -21   3   8  105.59   33.20
  21  -3   8  155.18   54.49
  21  -5  -8   79.99   33.10
 -21  -5   8   41.50   24.70
  21   5   8   58.09   32.40
 -21   5   8   71.09   25.10
  21   5  -8  161.88   52.79
 -22   0  -8   79.09   26.70
  22   0  -8   73.19   27.30
 -22   0   8   62.89   26.80
  22   0   8  103.09   33.10
 -22   2  -8   59.59   26.90
 -22  -2   8   37.10   23.50
  22   2   8   38.10   23.00
  22  -2   8   30.00   21.50
  22   2  -8   30.20   26.20
 -22   2   8   27.30   19.10
  22  -4  -8   23.40   24.00
 -22  -4   8   26.50   25.10
  22   4   8   -9.20    9.40
 -22   4   8   27.70   21.10
  22   4  -8   35.60   25.90
  22   6   8    0.00   11.70
  22  -6  -8    2.60   16.00
 -22  -6   8  -10.90    8.30
 -22  -6  -8    3.50   12.50
 -22   6   8   -1.90    9.50
  22   6  -8   23.10   20.60
 -23   1  -8   79.99   29.70
  23  -1  -8   86.99   32.90
  23   1   8  138.49   42.90
 -23  -1   8   92.29   34.30
 -23   1   8   86.99   30.30
  23   1  -8   66.29   27.60
  23  -1   8  110.29   35.10
 -23  -1  -8   94.89   30.50
  23   3   8   41.50   29.50
  23  -3  -8   75.19   30.60
 -23  -3   8   23.80   20.90
  23   3  -8   21.70   20.70
 -23   3   8   78.69   31.20
 -23  -3  -8   72.09   30.90
 -23  -5   8  111.79   39.70
  23   5   8   52.39   34.80
  23  -5  -8   33.90   27.30
  23   5  -8   57.29   32.70
 -23  -5  -8   91.29   36.60
 -23   5   8   43.10   20.10
  24   0   8  254.07   53.59
 -24   0   8  384.16   72.99
 -24   0  -8  288.27   58.49
  24   0  -8  389.86   75.89
  24  -2  -8   78.39   30.70
  24   2   8   95.59   31.60
 -24  -2   8  127.19   42.40
  24   2  -8  102.49   38.10
 -24  -2  -8  132.59   41.80
 -24   2   8  104.69   35.70
  24  -4  -8  224.68   56.29
 -24  -4   8  226.18   61.69
  24   4   8  121.09   37.10
  24   4  -8  190.08   54.49
 -24  -4  -8  224.38   58.09
 -24   4   8  198.38   47.10
 -24  -6   8   28.50   30.00
  24   6   8    9.80   21.90
  24   6  -8   26.50   34.00
 -24  -6  -8   36.10   38.50
 -25  -1   8   14.70   20.00
 -25   1  -8    9.70   21.50
  25   1   8   -1.30   10.30
 -25   1   8   -0.80    9.40
  25   1  -8    7.10   15.30
 -25  -1  -8    5.60   14.90
  25  -1   8    0.90   12.20
 -25  -3   8   -4.60    7.60
  25  -3  -8   -8.30    6.50
  25   3   8   -0.90    9.50
 -25   3   8   -5.20    6.30
  25   3  -8   -6.70   12.10
 -25  -3  -8   -8.80    8.40
  25  -5  -8    8.00   16.10
 -25  -5   8   -4.00   11.00
  25   5   8  -17.60    6.30
 -25   5   8    7.50   13.30
 -25  -5  -8   13.00   21.50
  25   5  -8  -11.00    8.70
 -26   0   8  173.48   46.80
 -26   0  -8  193.68   54.69
  26   0  -8  117.79   38.40
  26   2   8   39.10   29.00
  26  -2  -8   60.59   26.70
 -26  -2   8   40.50   28.90
 -26  -2  -8   23.00   24.60
  26   2  -8   12.00   15.10
 -26   2   8   22.40   20.00
 -26  -4   8   23.50   26.90
  26   4   8   27.90   23.50
  26  -4  -8   81.79   31.30
 -26  -4  -8  109.29   41.20
  26   4  -8   58.59   39.00
 -26   4   8   81.09   29.20
 -27  -1   8   30.00   23.40
  27  -1  -8   94.09   35.50
 -27   1   8   26.80   18.40
  27   1  -8   42.90   28.30
  27   3   8   32.70   34.30
  27  -3  -8   36.30   25.70
 -27  -3   8   23.20   22.20
  27   3  -8   33.80   28.30
 -27   3   8   56.39   24.40
 -27  -5   8   30.10   30.30
  27  -5  -8   15.70   20.40
 -27   5   8   24.20   21.20
  27   5  -8   14.50   26.90
 -28   0   8   12.20   19.80
  28   0  -8    0.30    6.30
 -28  -2   8    3.20   12.80
  28  -2  -8  -12.60    4.70
  28   2  -8    3.00   13.80
 -28   2   8   -4.70    8.20
  28  -4  -8  -10.30    7.20
 -28  -4   8    3.90   16.50
 -28   4   8   -5.90    5.80
  28   4  -8   -2.10   12.80
 -29  -1   8   54.19   30.40
  29  -1  -8   35.70   25.20
 -29   1   8   44.80   21.60
  29   1  -8    3.90   15.80
 -29  -3   8   28.50   24.30
  29  -3  -8   28.20   23.30
 -29   3   8   62.59   27.90
  29   3  -8   54.79   36.00
 -30   0   8   65.29   28.10
  30   0  -8   87.59   42.90
  30  -2  -8   30.50   20.30
 -30  -2   8    2.30   14.70
  30   2  -8  131.39   45.70
 -30   2   8   30.10   21.20
  30  -4  -8   17.80   19.60
 -30  -4   8  121.89   43.80
  30   4  -8   66.59   39.10
 -30   4   8   85.09   30.00
  31  -1  -8   -0.80   11.10
 -31  -1   8    3.20   14.90
  31   1  -8   -4.40    5.10
 -31   1   8    4.00   13.40
  31  -3  -8   -7.70    6.20
 -31  -3   8   -6.00    8.70
 -31   3   8    3.50    9.80
  31   3  -8    9.00   21.50
  32   0  -8   60.49   27.30
  32  -2  -8   36.00   24.20
 -32  -2   8   26.60   28.10
  32   2  -8   18.70   18.00
 -32   2   8   51.99   25.00
 -33  -1   8   26.60   24.90
  33  -1  -8   -1.50    8.00
 -33   1   8    9.20   17.60
  33  -3  -8    0.30   10.50
 -33   3   8   -5.00   11.80
 -34   0   8   -4.80    7.20
  34   0  -8   15.80   18.20
  34  -2  -8   12.60   12.20
 -34   2   8    5.60   15.00
  34   2  -8   -4.80   10.10
  35  -1  -8   -3.60   10.80
 -35   1   8   10.40   24.30
   0   0   9   16.10   18.30
   0   2  -9   -9.10   10.80
   0   2   9    9.30   14.10
   0  -2   9    3.70   16.40
   0  -2  -9   -4.10    8.90
   0  -4   9    9.40   16.90
   0   4   9    2.80   11.40
   0   4  -9   -9.60    5.20
   0  -4  -9   25.80   24.70
   0  -6  -9   -3.90    9.00
   0   6   9   -0.30   11.70
   1   1   9  118.39   32.70
   1  -1  -9  240.48   61.79
  -1   1  -9  183.28   47.20
  -1  -1   9  171.08   45.30
   1   1  -9  168.78   46.70
  -1  -1  -9  302.97   84.99
  -1   1   9  220.88   61.59
   1  -1   9  338.97   77.39
   1   3   9  399.16   76.59
  -1  -3   9  579.04   94.89
  -1   3  -9  390.66   75.59
   1  -3  -9  659.23  121.99
  -1   3   9  571.64   93.49
  -1  -3  -9  581.14   97.89
   1  -3   9  460.45   81.79
   1   5   9   24.30   26.20
   1  -5  -9   -2.90   13.00
  -1   5  -9   12.80   12.60
  -1  -5   9    6.30   14.90
  -1  -5  -9   10.10   17.50
   1   5  -9    3.40   10.30
   1  -5   9    3.10   20.40
  -1   5   9    1.90   18.40
   1  -7  -9  337.17  115.49
  -1  -7  -9  410.56   94.79
  -2   0  -9   -9.40    9.00
   2   0   9   -6.90    6.10
   2   0  -9    3.20   21.40
  -2   0   9  -10.10    8.60
  -2  -2   9    5.70   14.20
   2  -2  -9   21.90   22.90
  -2   2  -9    2.70    8.40
   2   2   9  -12.00    5.00
   2  -2   9   -1.90   20.00
  -2   2   9    9.80   13.80
   2   2  -9   -8.30    7.60
  -2  -2  -9   -1.40   11.70
  -2  -4   9    4.00   12.00
   2  -4  -9    9.80   18.30
   2   4   9   -0.60   11.20
  -2  -4  -9  -17.30    5.20
   2   4  -9   -7.10    6.70
   2  -4   9   15.10   24.70
  -2   4   9  -21.70    9.50
   2   6   9   -6.20    8.30
   2  -6  -9    1.70   18.70
  -2  -6   9    0.90    8.90
  -2  -6  -9    0.90   13.40
   2   6  -9   -4.00    8.80
  -2   6   9   -4.20    8.90
   3   1   9   16.50   21.40
  -3  -1   9   17.10   18.00
  -3   1  -9   -5.50   12.50
   3  -1  -9   19.60   20.60
  -3  -1  -9    5.70   18.80
   3  -1   9   39.90   32.60
   3   1  -9   26.70   24.30
  -3   1   9   28.10   24.30
  -3  -3   9   14.70   21.10
   3   3   9   33.00   32.40
  -3   3  -9   15.90   18.70
   3  -3  -9   25.10   23.70
   3  -3   9   52.69   44.40
  -3  -3  -9   -1.30   14.30
   3   3  -9   12.70   17.40
  -3   3   9   -8.00    7.10
  -3  -5   9    2.00   15.40
   3  -5  -9    4.10   14.40
   3   5   9   22.80   21.80
  -3   5  -9   -3.70    6.90
  -3   5   9    8.20   21.10
  -3  -5  -9   27.30   25.90
   3  -5   9   -6.70   11.40
  -3  -7  -9   -3.60   18.90
  -4   0  -9    0.20   10.40
   4   0  -9   -0.10   23.00
   4   0   9  -12.50   15.60
  -4   0   9  -11.40   12.30
   4   2   9  -11.00   15.20
   4  -2  -9    3.50   11.30
  -4   2  -9    1.40    8.10
  -4  -2   9   10.20   26.10
  -4   2   9   -1.60    9.40
  -4  -2  -9   26.70   22.40
   4   2  -9    3.30   11.70
   4  -2   9   -4.90    7.60
   4   4   9   -3.50   13.10
   4  -4  -9   -7.30    6.90
  -4  -4   9    2.60   11.80
   4  -4   9    2.20   13.10
  -4   4   9   13.80   25.20
   4   4  -9    2.00   12.60
  -4  -4  -9  -13.00    7.00
   4   6   9    3.80   17.10
   4  -6  -9   -0.80   14.90
  -4  -6   9    3.40   22.50
  -4  -6  -9    8.50   20.90
  -4   6   9   -9.10    6.70
   4   6  -9    1.40   13.20
  -5  -1   9   97.79   28.40
   5   1   9   84.09   31.90
   5  -1  -9   53.39   31.90
  -5   1  -9  160.18   45.90
   5  -1   9   52.19   29.80
  -5   1   9  112.79   33.90
  -5  -1  -9  123.39   40.20
   5   1  -9  106.09   34.40
   5  -3  -9  411.36   81.09
  -5   3  -9  419.06   80.49
   5   3   9  450.05   80.29
  -5  -3   9  273.97   58.09
   5   3  -9  428.56   85.19
   5  -3   9  396.66   77.09
  -5   3   9  352.06   68.99
  -5  -3  -9  317.17   65.19
   5  -5  -9   12.90   20.20
  -5  -5   9   10.80   16.60
  -5   5  -9   23.70   24.10
   5   5   9   27.40   29.50
  -5   5   9    1.70   12.90
  -5  -5  -9    0.50   16.50
   5  -5   9   -1.30   12.50
   6   0  -9  -10.60    5.20
  -6   0  -9  -12.20   19.00
  -6   0   9   21.10   19.50
   6   0   9  -11.00    3.60
   6  -2  -9    6.70   26.40
   6   2   9    2.20   12.50
  -6   2  -9    6.20   11.50
  -6  -2   9  -15.00    4.50
   6   2  -9    5.70   17.50
   6  -2   9    0.10   12.20
  -6  -2  -9    3.20   16.80
  -6   2   9   -9.00    3.90
   6   4   9    4.70   17.40
  -6  -4   9    0.20   13.50
  -6   4  -9   -8.90    5.40
   6  -4  -9    0.40   14.40
   6   4  -9   -9.30    3.80
  -6   4   9   -7.10    7.70
  -6  -4  -9   27.10   23.40
   6  -4   9   25.30   23.70
   6  -6  -9   18.60   20.30
  -6  -6   9   10.60   18.50
   6   6   9    9.20   15.80
   6   6  -9  -18.20   15.70
  -6  -6  -9   -4.80   11.80
  -6   6   9    9.10   16.80
   7  -1  -9  173.78   52.29
   7   1   9  124.79   34.70
  -7  -1   9  141.79   40.70
  -7   1  -9  129.29   40.30
  -7  -1  -9  115.79   31.10
  -7   1   9  109.69   32.80
   7   1  -9  156.68   41.80
   7  -1   9  282.87   68.29
   7  -3  -9  389.26   83.39
  -7  -3   9  375.06   73.79
   7   3   9  352.56   67.09
   7  -3   9  544.15   90.09
  -7  -3  -9  718.93  126.79
   7   3  -9  302.27   60.09
  -7   3   9  456.35   78.39
  -7  -5   9    5.60   14.50
   7  -5  -9    0.80   17.50
   7   5   9   13.60   20.90
   7   5  -9   -6.90   19.40
  -7   5   9   10.50   15.20
  -7  -5  -9    7.30   20.20
  -8   0   9   -0.20   12.50
  -8   0  -9   -4.80    8.40
   8   0  -9   -6.40   11.10
   8   0   9   12.20   19.30
   8  -2  -9   -7.10   13.50
  -8  -2   9   13.40   19.60
   8   2   9   -5.20    6.50
  -8   2  -9    1.30    7.40
  -8  -2  -9   -7.80    9.90
   8   2  -9   -0.30    9.70
   8  -2   9   -4.70    9.30
  -8   2   9   15.80   19.20
  -8   4  -9   13.90   15.80
   8   4   9   43.90   39.70
   8  -4  -9   44.30   32.50
  -8  -4   9    1.60   10.20
   8  -4   9    1.60   15.50
  -8  -4  -9   -8.90    7.90
   8   4  -9   11.10   15.50
  -8   4   9   -2.20   13.90
   8   6   9   19.70   21.10
  -8  -6   9   -4.60    9.30
   8  -6  -9    7.50   21.30
   8   6  -9   -6.70   25.40
  -8   6   9   -5.50    7.60
  -8  -6  -9   37.30   44.20
  -9   1  -9   29.80   20.50
   9  -1  -9   18.90   31.60
   9   1   9   35.00   28.90
  -9  -1   9   27.40   22.10
   9   1  -9   14.50   25.50
  -9  -1  -9  -10.40   20.80
  -9   1   9   12.50   16.30
   9  -1   9   -2.20    8.00
  -9  -3   9    8.90   16.40
   9  -3  -9   19.80   25.80
   9   3   9   -8.40   11.70
   9  -3   9   -2.10   13.00
  -9  -3  -9   -2.30   12.10
  -9   3   9  -12.70    7.70
   9   3  -9  -17.70    7.90
   9   5   9   -4.30   18.60
   9  -5  -9   -0.40   13.00
  -9  -5   9   -2.80    9.20
  -9  -5  -9   13.70   18.10
   9   5  -9   15.70   19.70
  -9   5   9   26.80   22.70
 -10   0   9   22.70   26.00
 -10   0  -9    4.40   12.60
  10   0   9   -1.90   12.50
  10   0  -9   -0.10   14.00
 -10  -2   9    7.60   14.50
  10  -2  -9    2.40   16.80
  10   2   9   12.10   14.20
  10  -2   9   13.50   17.10
 -10   2   9    4.60   17.70
 -10  -2  -9   21.60   23.50
  10   2  -9   17.60   19.00
  10   4   9   -9.30    9.20
 -10   4  -9    0.70   10.00
 -10  -4   9   14.80   19.10
  10  -4  -9   -0.20   12.80
 -10   4   9    7.90   14.80
  10   4  -9   -5.10   12.30
  10  -4   9   11.80   17.50
 -10  -4  -9   10.90   23.90
  10   6   9    6.60   15.00
 -10  -6   9   -0.30   10.00
  10  -6  -9    7.10   19.90
  10   6  -9   -7.90   11.20
 -10   6   9   -4.80    8.80
 -10  -6  -9    6.00   17.20
 -11  -1   9  227.38   56.19
 -11   1  -9  137.89   41.70
  11  -1  -9  197.88   65.99
  11   1   9  194.68   51.69
  11   1  -9  311.97   81.79
  11  -1   9  180.58   48.60
 -11   1   9  100.49   32.70
 -11  -1  -9  263.47   73.39
  11  -3  -9  355.46   75.79
 -11   3  -9  138.19   38.90
 -11  -3   9  279.17   62.29
  11   3   9  278.67   60.69
 -11  -3  -9  392.66   98.79
 -11   3   9  245.28   57.19
  11  -3   9  353.76   66.89
  11   3  -9  243.58   56.59
 -11  -5   9    7.70   14.20
  11  -5  -9   14.30   23.80
  11   5   9   18.30   19.00
  11   5  -9   19.80   29.20
 -11  -5  -9   31.80   30.70
 -11   5   9   14.50   18.50
  12   0  -9   -7.70    5.90
  12   0   9   -8.60    5.60
 -12   0   9   21.30   20.20
 -12   0  -9    2.80    9.50
  12   2   9   -4.30    9.00
  12  -2  -9   -0.30   13.00
 -12  -2   9    4.20   15.40
 -12  -2  -9    7.00   15.60
  12   2  -9  -15.60    6.50
  12  -2   9    1.10   10.90
 -12   2   9   -2.00    9.70
 -12  -4   9   -6.10    7.40
  12   4   9   -0.10   12.60
  12  -4  -9   21.40   24.80
  12   4  -9    2.60   14.20
 -12   4   9    0.20   10.50
 -12  -4  -9   10.10   31.10
  12  -6  -9   -4.80   12.30
 -12  -6   9  -10.10    6.20
  12   6   9   27.00   37.30
  12   6  -9    1.90   17.60
 -12  -6  -9   -8.30    8.70
 -12   6   9    2.20   16.60
  13   1   9  313.27   69.89
 -13  -1   9  101.59   33.70
  13  -1  -9  164.28   49.00
 -13   1   9  136.09   35.80
 -13  -1  -9   72.99   28.00
  13  -1   9  132.59   40.40
  13   1  -9  190.88   48.80
  13   3   9  413.46   80.89
 -13  -3   9  649.74  121.59
  13  -3  -9  337.97   77.09
 -13   3  -9  397.86   75.39
  13   3  -9  446.06   86.79
 -13   3   9  202.38   45.60
 -13  -3  -9  170.08   47.30
  13  -3   9  267.47   56.59
  13  -5  -9    9.70   20.70
  13   5   9   31.30   29.20
 -13  -5   9    8.10   18.30
 -13  -5  -9   40.50   32.60
  13   5  -9   13.50   20.60
 -13   5   9   40.20   28.20
  14   0   9   -7.80    4.30
 -14   0   9   10.10   15.90
  14   0  -9   -6.40   10.60
 -14   0  -9   -6.10    8.20
  14   2   9    6.90   17.20
 -14  -2   9   -4.10   11.50
  14  -2  -9    8.60   17.30
 -14   2  -9   -1.20    6.20
 -14  -2  -9   -2.60   10.90
 -14   2   9   -5.40    6.60
  14  -2   9  -10.00    4.10
  14   2  -9    5.90   17.40
  14   4   9    9.40   17.30
 -14  -4   9    4.90   10.80
  14  -4  -9   -2.30   13.40
 -14  -4  -9  -11.30    9.20
 -14   4   9   -0.20   11.00
  14   4  -9    4.80   18.30
  14   6   9    6.40   18.60
 -14  -6   9    2.50   18.90
 -14  -6  -9   21.60   28.50
 -15  -1   9    0.80   13.20
  15   1   9   49.90   22.70
 -15   1  -9   12.70   14.60
  15  -1  -9   37.70   33.60
  15  -1   9   21.80   17.30
 -15  -1  -9   28.70   23.10
 -15   1   9   19.10   20.10
  15   1  -9    4.80   14.80
  15  -3  -9   12.60   19.80
 -15   3  -9   12.50   13.00
  15   3   9  -13.10    8.20
 -15  -3   9   15.90   19.50
  15  -3   9   15.20   18.70
  15   3  -9    9.60   18.80
 -15   3   9    3.70   15.00
 -15  -3  -9   43.40   37.00
  15   5   9   -3.80   18.50
 -15  -5   9   -0.20    9.80
  15  -5  -9   -5.90    8.30
 -15   5   9   -7.00    7.30
 -15  -5  -9   -5.90   14.80
  15   5  -9    6.70   16.30
  16   0  -9   -0.80    8.90
  16   0   9    5.20   14.60
 -16   0   9  -10.90    5.70
  16   2   9    0.30   13.50
  16  -2  -9   -7.40   10.50
 -16   2  -9   -0.50    6.00
 -16  -2   9   -6.00   12.40
 -16   2   9   -5.40    7.80
  16   2  -9  -12.80    5.40
 -16  -2  -9    8.70   14.90
  16  -2   9   15.80   16.30
  16   4   9   -3.50    9.50
  16  -4  -9   41.60   28.30
 -16  -4   9   32.70   30.40
 -16  -4  -9    7.20   18.70
  16   4  -9    6.10   16.00
 -16   4   9    3.70   10.00
  16   6   9   -5.20    9.60
 -16  -6   9   13.50   16.30
  17   1   9  113.59   36.80
 -17  -1   9   62.29   35.00
 -17   1  -9   43.50   21.80
  17  -1  -9   40.80   26.80
  17  -1   9   29.10   21.80
  17   1  -9   57.09   30.00
 -17   1   9   77.89   30.40
  17   3   9  154.08   56.39
 -17  -3   9  159.68   50.79
  17  -3  -9  122.69   44.10
 -17   3   9   86.99   31.40
  17   3  -9   52.09   30.80
 -17  -5   9    7.60   13.80
  17   5   9    4.50   13.40
 -17   5   9   31.50   23.10
  17   5  -9    3.90   21.30
 -18   0   9   -7.20    5.40
 -18   0  -9   20.00   15.20
  18   0  -9   -9.70    5.30
  18   0   9   -6.80    4.30
  18   2   9   -8.20    6.50
 -18  -2   9    0.40   12.70
 -18   2  -9   28.90   26.90
  18  -2  -9    2.90   15.30
 -18   2   9    4.20   14.20
  18   2  -9   -3.80    7.60
  18  -2   9    3.50   11.30
  18   4   9   16.90   23.20
 -18  -4   9    8.70   15.80
  18  -4  -9   -1.50    8.00
 -18   4   9   -8.20    4.30
  18   4  -9  -17.00    8.30
 -19  -1   9   76.29   28.80
 -19   1  -9  117.79   40.80
  19   1   9   99.79   35.10
  19  -1  -9  139.79   37.90
 -19   1   9  100.89   31.80
  19  -1   9  123.19   40.00
  19   1  -9  134.99   40.30
 -19  -1  -9   90.29   31.90
  19  -3  -9  123.69   38.70
 -19  -3   9  141.19   39.00
  19   3   9  244.78   60.09
 -19   3   9  174.78   47.80
  19   3  -9  274.37   68.09
 -19  -3  -9  171.98   50.49
 -19  -5   9   38.90   30.40
  19   5   9   29.00   34.10
  19  -5  -9    9.20   20.60
 -19  -5  -9   31.00   30.80
 -19   5   9    2.90   14.70
  19   5  -9   30.60   26.40
  20   0   9   16.40   17.30
 -20   0  -9   -4.40    6.30
  20   0  -9   14.50   18.80
 -20   0   9    5.40   14.10
  20   2   9    4.20   12.70
 -20  -2   9    4.20   13.40
  20  -2  -9    0.50   13.10
 -20   2   9    1.60   11.90
  20   2  -9   -4.00    8.70
 -20  -2  -9   -8.90    5.90
 -20  -4   9   16.70   29.40
  20   4   9   20.20   23.70
 -20  -4  -9   14.50   25.50
 -20   4   9    0.00   10.20
  20   4  -9   -5.50   13.40
 -21  -1   9   -4.90   10.70
  21  -1  -9    2.60   14.00
  21   1   9   16.70   20.00
 -21  -1  -9   -5.00   11.40
 -21   1   9   -0.90   15.20
  21   1  -9   -5.70   12.40
  21  -3  -9    0.00    6.60
  21   3   9    4.70   15.60
 -21  -3   9  -10.50    6.80
 -21  -3  -9   11.00   22.30
 -21   3   9   -1.50    8.90
  21   3  -9    0.00   10.60
 -21  -5   9  -11.40   13.60
  21   5   9    9.80   18.50
 -21  -5  -9   -2.80   12.30
  21   5  -9   -2.90   21.00
  22   0  -9    7.50   14.70
 -22   0   9    0.30   15.90
  22   2   9   -5.60   11.00
 -22  -2   9    0.10   12.80
  22  -2  -9   17.20   18.70
 -22  -2  -9    1.90   12.70
 -22   2   9    4.20   11.30
  22   2  -9    0.40   11.40
 -22  -4   9   -1.90    7.60
  22   4   9    5.10   28.90
  22  -4  -9   23.40   24.70
 -22  -4  -9    8.10   20.90
 -22   4   9    1.50   11.20
  22   4  -9   29.60   28.40
 -23  -1   9   51.09   27.40
  23  -1  -9   38.50   26.20
  23   1  -9  121.29   43.50
 -23   1   9   89.39   32.70
 -23  -3   9   53.39   34.20
  23   3   9   61.19   48.40
  23  -3  -9   50.19   32.40
  23   3  -9   28.40   23.50
 -23  -3  -9  124.19   66.69
 -23   3   9   37.60   17.70
 -24   0   9   -1.40   12.00
  24   0  -9  -10.10    5.50
 -24  -2   9   -2.00   12.50
 -24   2   9    1.20   10.80
  24   2  -9   -1.60   13.60
 -24  -4   9   12.50   18.80
  24   4  -9    0.30   14.30
  25  -1  -9  162.88   51.19
 -25  -1   9   62.79   29.70
  25   1  -9   43.90   33.10
 -25   1   9   80.79   31.70
 -25  -3   9   66.59   26.50
  25  -3  -9   99.69   38.40
  25   3  -9   38.80   28.10
 -25   3   9   74.89   28.70
 -26   0   9    0.30    9.90
  26   0  -9   -2.20   10.60
 -26  -2   9   -1.70   12.00
  26  -2  -9   13.60   20.00
  26   2  -9   16.30   19.20
 -26   2   9    6.80   12.30
  27  -1  -9    0.90    5.70
 -27  -1   9    5.40   13.70
 -27   1   9    5.00   15.00
  27   1  -9   -5.00   13.60
 -27  -3   9   11.80   18.60
  27   3  -9   30.60   27.50
 -28   0   9   -7.90    6.00
  28   0  -9    1.90   16.10
  28  -2  -9    9.00   19.20
 -28  -2   9    3.20   14.60
 -28   2   9   -9.20    5.80
  28   2  -9  -14.10    6.30
 -29  -1   9   -3.40   16.60
  29  -1  -9   -9.70    6.70
  29   1  -9   -4.10    7.30
 -29   1   9   -9.10   13.10
   0   0 -10   42.30   33.20
   0   0  10   83.69   33.20
   0  -2  10  787.92  103.09
   0   2  10  907.11  104.19
   0  -2 -10 1276.97  141.09
   0   2 -10  951.40  108.59
   0  -4 -10    0.10   16.70
   0   4  10    0.40   17.00
   0   4 -10   34.90   27.20
   0  -4  10   19.40   20.40
   1   1  10   -5.70    8.00
  -1   1 -10    1.10   11.70
  -1  -1  10  -27.70   13.60
   1  -1 -10  -10.90    8.70
   1   1 -10   -8.40    7.40
   1  -1  10   18.00   16.10
  -1  -1 -10   -1.80    9.30
  -1   1  10    6.00   12.20
   1   3  10    9.70   21.20
   1  -3 -10  -14.70    6.50
  -1  -3  10    0.00   14.00
   1  -3  10   15.40   18.40
  -1  -3 -10   13.20   30.90
  -1   3  10  -12.30    6.60
   1   5  10   14.40   20.60
   1  -5 -10   -3.80   13.00
  -1   5  10   -8.30   10.70
  -1  -5 -10    0.20   15.80
  -2   0 -10   -0.80   11.40
  -2   0  10    4.30   22.60
   2   0  10    5.40   14.30
   2   0 -10   28.90   23.30
   2  -2 -10  402.66   81.79
  -2   2 -10  435.16   91.99
  -2  -2  10  649.24  127.09
   2   2  10  228.78   57.09
   2  -2  10  339.87   73.19
   2   2 -10  468.75  116.09
  -2   2  10  483.05   93.49
   2   4  10   -3.20   16.10
   2  -4 -10    3.50   22.30
  -2  -4  10   20.50   25.40
  -2   4 -10    9.90   16.20
  -2  -4 -10   35.50   30.00
   2  -4  10   13.60   17.90
  -2   4  10   -6.80    8.70
   2   4 -10    2.70   12.90
   3   1  10    1.40   16.70
   3  -1 -10   -5.70   13.70
  -3   1 -10    0.40   14.90
  -3  -1  10    1.40   16.80
  -3   1  10   21.00   23.90
   3   1 -10    7.40   19.40
   3  -1  10   -9.50   11.00
  -3  -1 -10   14.30   20.40
   3  -3 -10    9.20   23.30
  -3   3 -10    0.20   13.60
  -3  -3  10   27.00   24.10
   3   3  10   -7.70   10.10
   3  -3  10   50.39   32.60
   3   3 -10    4.20   11.20
  -3   3  10   13.60   17.10
  -3  -3 -10   16.40   31.30
   3   5  10   -3.00   11.00
  -3  -5  10   10.30   28.00
   3  -5 -10   -2.10   20.00
  -3   5  10   -5.30    8.60
  -3  -5 -10   -3.50   12.10
   3   5 -10    7.10   19.00
  -4   0  10    7.70   18.60
  -4   0 -10   24.60   47.00
   4   0 -10   -2.90    9.10
   4   0  10    2.30   14.00
   4  -2 -10  141.89   46.60
   4   2  10  122.09   35.30
  -4  -2  10  179.78   50.39
  -4  -2 -10  204.48   55.89
  -4   2  10  166.48   45.20
   4   2 -10  129.89   46.30
   4  -2  10  215.98   54.89
  -4   4 -10   -1.10   12.50
   4   4  10   31.10   33.50
  -4  -4  10   34.60   27.00
   4  -4 -10   28.10   28.30
  -4  -4 -10   -3.50   14.00
  -4   4  10   -8.60   10.40
   5  -1 -10   -9.50    9.70
  -5  -1  10   10.70   18.40
  -5   1 -10    2.20   13.40
   5   1  10   14.50   18.80
   5  -1  10   -1.00   20.10
  -5   1  10   -5.80   11.70
   5   1 -10   -4.50   12.60
  -5  -1 -10   19.10   26.70
  -5   3 -10   -3.30   10.00
   5  -3 -10   -6.80    9.60
  -5  -3  10   -9.50    8.30
   5   3  10  -10.10    8.70
  -5  -3 -10   23.00   36.10
   5   3 -10    7.60   15.20
   5  -3  10   -9.60    5.70
  -5   3  10   -8.30   15.70
  -5  -5  10   -3.20   11.80
   5  -5 -10  -10.40    8.10
   5   5  10   -0.50   17.60
   5   5 -10   22.40   28.20
  -5  -5 -10   18.70   24.20
  -5   5  10   -0.90   10.80
  -6   0  10   12.80   22.90
   6   0  10   -3.50   11.20
   6   0 -10  -14.40    5.50
  -6   0 -10    0.70    8.60
  -6   2 -10 1049.49  165.98
   6  -2 -10  746.53  105.29
  -6  -2  10 1234.78  128.69
   6   2  10  842.12  102.99
  -6  -2 -10  948.81  113.19
   6   2 -10  947.01  114.19
   6  -2  10 1313.07  139.89
  -6   2  10  883.71  103.49
   6   4  10   14.60   20.70
   6  -4 -10    1.00   12.20
  -6  -4  10    4.50   17.30
  -6  -4 -10   -5.30   10.70
  -6   4  10   39.50   27.60
  -7  -1  10  -13.30   14.00
   7  -1 -10   31.50   42.80
   7   1  10   -3.10    9.90
   7   1 -10   -9.70    8.40
   7  -1  10   -6.90    6.10
  -7  -1 -10    8.60   22.70
  -7   1  10   -1.80   16.90
   7  -3 -10   12.10   19.00
  -7   3 -10   -4.20    7.20
   7   3  10    9.60   19.80
  -7  -3  10   -3.50   11.90
   7   3 -10   37.40   28.80
   7  -3  10   20.30   20.20
  -7   3  10    6.30   16.30
  -7  -3 -10   27.50   27.90
   7   5  10   -7.60   11.40
  -7  -5  10   -8.80   20.20
   7  -5 -10   -8.90   10.30
   7   5 -10   -4.60    8.90
  -7  -5 -10   -9.90    8.90
   8   0  10   13.40   18.20
  -8   0 -10    2.30    9.90
  -8   0  10   22.80   24.70
   8   0 -10   13.60   21.90
  -8   2 -10  168.98   49.99
   8  -2 -10  222.18   64.39
   8   2  10  259.27   70.99
  -8  -2  10  284.47   65.99
   8  -2  10  286.67   66.59
   8   2 -10  473.55  109.89
  -8   2  10  335.97   69.39
  -8  -2 -10  347.27   77.69
  -8  -4  10    8.30   19.10
   8   4  10    2.30   22.90
   8  -4 -10    0.40   13.00
  -8  -4 -10   -6.40    8.30
   8   4 -10    0.50   14.50
  -8   4  10    3.40   12.60
  -9   1 -10   28.30   31.70
  -9  -1  10   66.39   43.30
   9  -1 -10   26.40   25.70
   9   1  10   34.50   18.90
   9  -1  10   19.10   19.80
  -9  -1 -10   56.19   37.70
   9   1 -10    4.40   16.10
  -9   1  10   34.80   31.70
   9   3  10    4.00   10.00
   9  -3 -10    9.50   22.20
  -9  -3  10   12.40   19.30
   9   3 -10   29.20   24.00
  -9   3  10   20.80   21.50
  -9  -3 -10   30.90   25.30
   9   5  10   -3.70   10.60
  -9  -5  10    6.00   27.30
   9   5 -10    6.00   19.80
  -9  -5 -10    0.10   17.50
  10   0 -10   -8.70   24.40
  10   0  10    4.20   15.00
 -10   0  10   -2.30   12.30
 -10   2 -10   88.99   29.00
  10   2  10  128.39   44.00
  10  -2 -10  207.28   62.79
 -10  -2  10  225.08   64.49
  10   2 -10  211.38   61.19
 -10  -2 -10  138.19   46.40
 -10   2  10  202.38   55.69
  10  -2  10  184.18   52.09
 -10  -4  10  -14.10   11.90
  10  -4 -10   -4.10   10.60
  10   4  10   -1.90   15.10
 -10   4  10   -1.60   14.60
 -10  -4 -10    0.10   14.30
  10   4 -10   27.10   21.60
 -11  -1  10   36.70   29.60
 -11   1 -10   10.30   13.10
  11   1  10   29.90   29.70
  11  -1 -10   29.50   31.20
  11  -1  10   13.10   20.10
 -11   1  10    6.20   20.30
  11   1 -10   43.20   33.10
  11  -3 -10   38.00   35.00
  11   3  10    7.70   17.20
 -11  -3  10   17.10   20.90
 -11  -3 -10   35.30   38.90
  11   3 -10   15.10   19.80
 -11   3  10   15.70   15.70
 -12   0 -10   -5.30    7.80
  12   0  10    4.00   12.50
  12   0 -10  -13.10   10.00
 -12   0  10   -5.90    9.30
 -12  -2  10  556.24   97.19
 -12   2 -10  305.07   79.89
  12   2  10  369.96   69.19
  12  -2 -10  416.76   84.39
  12   2 -10  327.47   63.19
 -12   2  10  259.17   61.29
  12  -2  10  558.64  114.29
  12   4  10    0.60   14.00
 -12  -4  10   -2.60   15.50
  12  -4 -10   16.80   20.90
  12   4 -10    3.20   11.80
 -12  -4 -10   -2.30   11.20
 -12   4  10   14.00   18.20
  13  -1 -10   -6.70    9.80
 -13   1 -10   -2.60   10.30
  13   1  10    7.00   15.20
 -13  -1  10   21.10   23.80
 -13  -1 -10   -4.40    6.20
 -13   1  10   36.50   25.80
  13   1 -10    9.60   18.20
  13  -1  10   12.00   17.50
 -13  -3  10    7.30   20.00
  13   3  10    6.50   17.60
  13  -3 -10    0.50   13.90
  13   3 -10   -3.50   15.90
 -13   3  10    2.50   18.60
 -14   0  10    7.80   16.60
  14   0 -10   21.70   30.70
 -14   0 -10    2.20   18.50
  14   0  10   -7.10   11.00
 -14  -2  10  391.46   99.09
  14   2  10  185.78   53.19
  14  -2 -10  198.08   58.29
 -14  -2 -10  146.99   48.10
 -14   2  10  158.48   40.50
  14   2 -10  275.77   68.99
  14  -4 -10   11.20   17.80
 -14  -4  10    7.40   16.00
  14   4  10  -10.30    9.70
  14   4 -10   10.10   18.00
  15  -1 -10   64.89   31.80
  15   1  10   79.89   31.60
 -15  -1  10   26.50   37.20
  15   1 -10   17.50   18.30
 -15   1  10   21.50   20.40
 -15  -1 -10   71.49   33.10
  15   3  10   83.29   32.60
 -15  -3  10   25.40   24.10
  15  -3 -10   19.00   18.80
  15   3 -10   23.60   22.20
 -15  -3 -10   52.59   35.30
 -15   3  10   25.20   19.70
 -16   0 -10   -1.30    8.20
 -16   0  10    2.40   17.70
  16   0  10    1.20   14.50
  16   0 -10   -4.40   12.60
  16   2  10   37.80   27.20
 -16  -2  10   44.00   25.80
  16  -2 -10   -6.80    9.90
 -16  -2 -10   20.00   25.10
 -16   2  10   26.80   26.70
  16   2 -10   25.20   26.10
  16   4  10   -6.60    9.30
 -16  -4  10   -9.50    8.60
 -16  -4 -10   -6.50    8.80
  16   4 -10  -17.50    9.30
  17  -1 -10   13.30   22.20
 -17  -1  10   15.50   32.90
  17   1  10   62.49   28.20
 -17  -1 -10   20.10   30.30
  17   1 -10   37.80   30.10
 -17   1  10   46.80   31.40
 -17  -3  10   -2.90   11.00
  17  -3 -10   31.00   28.60
  17   3  10   12.20   20.10
 -17  -3 -10   -3.40   13.60
 -17   3  10   69.79   33.10
  17   3 -10   18.50   23.30
  18   0 -10   33.70   25.30
 -18   0  10   25.90   20.00
 -18  -2  10  225.68   60.79
  18   2  10  198.18   61.09
  18  -2 -10  269.67   69.89
 -18   2  10  134.89   37.70
 -18  -2 -10  210.38   66.59
  18   2 -10  165.18   44.00
  19  -1 -10   12.30   18.80
 -19  -1  10   -1.50   16.40
 -19   1  10   23.40   22.50
  19   1 -10    7.10   20.40
 -19  -3  10   -6.10   10.30
  19   3 -10  -15.90   11.20
  20   0 -10   30.60   29.60
  20  -2 -10  154.28   54.29
 -20  -2  10   49.99   26.90
  20   2 -10   36.90   24.70
 -20   2  10   85.39   40.70
 -21  -1  10   71.19   32.70
  21  -1 -10   32.40   30.40
  21   1 -10   31.90   33.10
 -21   1  10   24.70   24.30
 -22   0  10    5.30   16.00
  22   0 -10   43.10   33.70
 -22  -2  10    9.90   17.30
  22   2 -10    1.10   17.10
  23   1 -10   40.50   37.90
   0   0  11    6.80   12.90
   0   0 -11  -14.20   17.90
   0  -2 -11   -7.20    9.70
   0  -2  11   -4.80    9.20
   0   2 -11   13.10   24.80
   0   2  11   -5.50   10.00
   1   1  11   88.59   52.59
  -1  -1  11  110.29   59.49
   1  -1 -11  168.98   58.99
  -1   1  11   86.39   33.40
  -1  -1 -11   40.40   24.30
   1  -1  11  132.39   44.60
   1   3 -11   -6.10    7.90
   2   0 -11   -3.30   11.90
   2   0  11   -5.70    8.40
  -2   0  11   12.70   19.40
  -2   0 -11    1.10    9.20
   2  -2 -11    1.80   10.70
   2   2  11    2.80   15.20
  -2   2 -11   -1.30   14.10
  -2  -2  11    0.60   16.40
   2  -2  11    5.70   16.30
  -2  -2 -11   -0.40   15.50
  -2   2  11   -8.20   11.30
   3   1  11   16.60   22.00
  -3  -1  11   33.90   29.80
   3  -1 -11  -12.20    8.40
  -3   1 -11   62.79   52.29
   3  -1  11   -7.70   10.20
  -3  -1 -11   -9.50   24.10
  -3   1  11   17.90   19.00
   3   1 -11   13.10   17.90
  -4   0  11   -1.90   17.00
   4   0 -11    8.50   23.10
   4   0  11   22.40   22.30
   4  -2 -11   -4.70   13.70
  -4   2 -11    1.10   10.90
  -4  -2  11    5.20   18.10
   4   2  11  -12.80    8.70
  -4  -2 -11   18.10   24.10
   4  -2  11   12.90   17.90
  -4   2  11    6.90   17.60
  -5  -1  11  113.19   45.50
   5   1  11  176.88   59.19
  -5   1 -11  317.57  113.29
   5  -1 -11   65.99   29.80
   5  -1  11   34.50   18.20
   5   1 -11   86.19   44.10
  -5   1  11   96.29   36.30
   6   0  11   -8.50    7.50
   6   0 -11   -9.00    6.50
  -6   0 -11   15.60   20.70
  -6   0  11   -2.80   19.60
   6   2  11   -8.60    6.40
  -6  -2  11    7.20   13.50
   6  -2 -11    2.70   13.70
  -6   2  11    5.00   11.30
   6   2 -11   -2.50    5.30
   7   1  11  196.18   68.19
   7  -1 -11  158.58   58.49
  -7  -1  11  163.48   51.69
  -7   1 -11   42.50   23.00
   7   1 -11  229.88   87.69
   7  -1  11  115.49   42.90
  -7  -1 -11   91.99   37.50
  -7   1  11   93.19   32.90
  -8   0  11   15.70   23.50
   8   0  11   -9.70    9.50
   8   0 -11   26.10   32.30
   8  -2 -11  -13.70   11.10
  -8  -2  11    9.70   16.70
   8   2  11  -11.70    6.70
  -8  -2 -11   -1.60   14.90
   8   2 -11    2.50   15.40
  -8   2  11   -4.30   10.50
   9   1  11   -3.10   16.60
  -9  -1  11   -5.90   10.00
   9  -1 -11    5.50   17.60
  -9   1  11   21.40   21.60
   9   1 -11    9.60   20.90
  -9  -1 -11   -4.50    8.70
 -10   0  11    8.10   16.80
 -10   0 -11   -0.70   13.90
  10   0 -11   -4.50   13.20
  10  -2 -11    7.60   21.20
  10   2 -11  -13.80   11.90
 -11  -1  11   29.80   22.90
  11  -1 -11  130.09   48.80
  11   1  11   35.10   44.10
 -11  -1 -11    7.50   17.00
 -11   1  11   76.39   33.30
  11   1 -11  109.19   40.10
  12   0 -11   -4.20   13.90
 -12   0  11    4.00   14.10
   0   0   0    0.00    0.00
;
_shelx_hkl_checksum                53922
_olex2_submission_special_instructions  'No special instructions were received'
loop_
  _twin_individual_id
  _twin_individual_mass_fraction_refined
 1 0.8(3)
 2 0.2(3)
