# Supplementary material for: Phase-pure 2D tin halide perovskite thin flakes for stable lasing
Source: Sci Adv. 2023 Aug 9;9(32):eadh0517. doi: 10.1126/sciadv.adh0517 (PMC11801371; doi:10.1126/sciadv.adh0517)
Supplement: Supplementary file 2 — Data S1 to S8 [file sciadv.adh0517_data_s1_to_s8.zip › adh0517_Data_S3.cif]

data_2
_audit_creation_date               2022-05-18
_audit_creation_method
;
Olex2 1.5
(compiled 2022.04.07 svn.rca3783a0 for OlexSys, GUI svn.r6498)
;
_shelxl_version_number             2014/6
_audit_contact_author_address      ?
_audit_contact_author_email        ?
_audit_contact_author_name         ''
_audit_contact_author_phone        ?
_publ_contact_author_id_orcid      ?
_publ_section_references
;
Dolomanov, O.V., Bourhis, L.J., Gildea, R.J, Howard, J.A.K. & Puschmann, H.
 (2009), J. Appl. Cryst. 42, 339-341.

Sheldrick, G.M. (2008). Acta Cryst. A64, 112-122.
;
_chemical_name_common              ?
_chemical_name_systematic          ?
_chemical_formula_moiety          
 'I4.014 Sn, I6.003 Sn2, 2(C4 H12 N), 2(C H6 N)'
_chemical_formula_sum              'C10 H36 I10 N4 Sn3'
_chemical_formula_weight           1837.81
_chemical_absolute_configuration   ?
_chemical_melting_point            ?
loop_
  _atom_type_symbol
  _atom_type_description
  _atom_type_scat_dispersion_real
  _atom_type_scat_dispersion_imag
  _atom_type_scat_source
 'C' 'C' 0.0033 0.0016 'International Tables Vol C Tables 4.2.6.8 and 6.1.1.4'
 'H' 'H' 0.0000 0.0000 'International Tables Vol C Tables 4.2.6.8 and 6.1.1.4'
 'I' 'I' -0.4742 1.8119 'International Tables Vol C Tables 4.2.6.8 and 6.1.1.4'
 'N' 'N' 0.0061 0.0033 'International Tables Vol C Tables 4.2.6.8 and 6.1.1.4'
 'Sn' 'Sn' -0.6537 1.4246
 'International Tables Vol C Tables 4.2.6.8 and 6.1.1.4'

_shelx_space_group_comment
;
The symmetry employed for this shelxl refinement is uniquely defined
by the following loop, which should always be used as a source of
symmetry information in preference to the above space-group names.
They are only intended as comments.
;
_space_group_crystal_system        'orthorhombic'
_space_group_IT_number             41
_space_group_name_H-M_alt          'A e a 2'
_space_group_name_Hall             'A 2 -2ac'
loop_
  _space_group_symop_operation_xyz
 'x, y, z'
 '-x, -y, z'
 '-x+1/2, y, z+1/2'
 'x+1/2, -y, z+1/2'
 'x, y+1/2, z+1/2'
 '-x, -y+1/2, z+1/2'
 '-x+1/2, y+1/2, z+1'
 'x+1/2, -y+1/2, z+1'

_cell_length_a                     8.8507(6)
_cell_length_b                     51.957(4)
_cell_length_c                     8.7981(5)
_cell_angle_alpha                  90
_cell_angle_beta                   90
_cell_angle_gamma                  90
_cell_volume                       4045.8(5)
_cell_formula_units_Z              4
_cell_measurement_reflns_used      1292
_cell_measurement_temperature      274.00
_cell_measurement_theta_max        24.547
_cell_measurement_theta_min        3.470
_shelx_estimated_absorpt_T_max     0.389
_shelx_estimated_absorpt_T_min     0.241
_exptl_absorpt_coefficient_mu      9.478
_exptl_absorpt_correction_T_max    0.7456
_exptl_absorpt_correction_T_min    0.6312
_exptl_absorpt_correction_type     multi_scan
_exptl_absorpt_process_details
;
SADABS-2016/2 (Bruker,2016/2) was used for absorption correction.
wR2(int) was 0.0883 before and 0.0674 after correction.
The Ratio of minimum to maximum transmission is 0.8466.
The \l/2 correction factor is Not present.
;
_exptl_absorpt_special_details     ?
_exptl_crystal_colour              ?
_exptl_crystal_density_diffrn      3.017
_exptl_crystal_density_meas        ?
_exptl_crystal_density_method      ?
_exptl_crystal_description         plate
_exptl_crystal_F_000               3217
_exptl_crystal_size_max            0.21
_exptl_crystal_size_mid            0.123
_exptl_crystal_size_min            0.123
_exptl_transmission_factor_max     ?
_exptl_transmission_factor_min     ?
_diffrn_reflns_av_R_equivalents    0.0748
_diffrn_reflns_av_unetI/netI       0.0769
_diffrn_reflns_Laue_measured_fraction_full  0.984
_diffrn_reflns_Laue_measured_fraction_max  0.968
_diffrn_reflns_limit_h_max         10
_diffrn_reflns_limit_h_min         -10
_diffrn_reflns_limit_k_max         60
_diffrn_reflns_limit_k_min         -67
_diffrn_reflns_limit_l_max         11
_diffrn_reflns_limit_l_min         -11
_diffrn_reflns_number              13353
_diffrn_reflns_point_group_measured_fraction_full  0.987
_diffrn_reflns_point_group_measured_fraction_max  0.973
_diffrn_reflns_theta_full          25.242
_diffrn_reflns_theta_max           27.502
_diffrn_reflns_theta_min           2.431
_diffrn_ambient_temperature        274.00
_diffrn_detector_area_resol_mean   ?
_diffrn_measured_fraction_theta_full  0.984
_diffrn_measured_fraction_theta_max  0.968
_diffrn_measurement_device_type    'Bruker APEX-II CCD'
_diffrn_measurement_method         '\w scans'
_diffrn_radiation_type             MoK\a
_diffrn_radiation_wavelength       0.71073
_diffrn_source                     ?
_diffrn_standards_number           0
_reflns_Friedel_coverage           0.880
_reflns_Friedel_fraction_full      0.989
_reflns_Friedel_fraction_max       0.977
_reflns_number_gt                  2465
_reflns_number_total               4503
_reflns_special_details
;
 Reflections were merged by SHELXL according to the crystal
 class for the calculation of statistics and refinement.
 
 _reflns_Friedel_fraction is defined as the number of unique
 Friedel pairs measured divided by the number that would be
 possible theoretically, ignoring centric projections and
 systematic absences.
;
_reflns_threshold_expression       'I > 2\s(I)'
_computing_cell_refinement         'SAINT V8.40B (?, 2016)'
_computing_data_collection         ?
_computing_data_reduction          'SAINT V8.40B (?, 2016)'
_computing_molecular_graphics      'Olex2 1.5 (Dolomanov et al., 2009)'
_computing_publication_material    'Olex2 1.5 (Dolomanov et al., 2009)'
_computing_structure_refinement    'XL  (Sheldrick, 2008)'
_computing_structure_solution      'XS  (Sheldrick, 2008)'
_refine_diff_density_max           0.828
_refine_diff_density_min           -1.230
_refine_diff_density_rms           0.194
_refine_ls_abs_structure_details
;
 Refined as an inversion twin.
;
_refine_ls_abs_structure_Flack     0.8(2)
_refine_ls_extinction_coef         .
_refine_ls_extinction_method       none
_refine_ls_goodness_of_fit_ref     1.037
_refine_ls_hydrogen_treatment      constr
_refine_ls_matrix_type             full
_refine_ls_number_parameters       150
_refine_ls_number_reflns           4503
_refine_ls_number_restraints       73
_refine_ls_R_factor_all            0.1133
_refine_ls_R_factor_gt             0.0567
_refine_ls_restrained_S_all        1.037
_refine_ls_shift/su_max            0.007
_refine_ls_shift/su_mean           0.001
_refine_ls_structure_factor_coef   Fsqd
_refine_ls_weighting_details      
 'w=1/[\s^2^(Fo^2^)+(0.0363P)^2^+60.9924P] where P=(Fo^2^+2Fc^2^)/3'
_refine_ls_weighting_scheme        calc
_refine_ls_wR_factor_gt            0.1161
_refine_ls_wR_factor_ref           0.1517
_refine_special_details
;
 Refined as a 2-component inversion twin.
;
_olex2_refinement_description
;
1. Twinned data refinement
 Scales: 0.2(2)
 0.8(2)
2. Fixed Uiso
 At 1.2 times of:
  All C(H,H) groups, All N(H,H,H) groups
 At 1.5 times of:
  All C(H,H,H) groups
3. Restrained distances
 N1-C1
 1.5 with sigma of 0.01
 C2-C3
 1.5 with sigma of 0.01
 C1-C2
 1.5 with sigma of 0.01
 C4-C3
 1.5 with sigma of 0.01
 C4-C2
 2.5 with sigma of 0.01
 N2-C5
 1.5 with sigma of 0.01
4. Uiso/Uaniso restraints and constraints
C3 \\sim N1 \\sim C1 \\sim C2 \\sim C4: within 2A with sigma of 0.001 and sigma
for terminal atoms of 0.02 within 2A
Uanis(N1) \\sim Ueq, Uanis(C1) \\sim Ueq, Uanis(C2) \\sim Ueq, Uanis(C3) \\sim
Ueq, Uanis(C4) \\sim Ueq: with sigma of 0.01 and sigma for terminal atoms of
0.02
Uanis(N2) \\sim Ueq, Uanis(C5) \\sim Ueq: with sigma of 0.01 and sigma for
terminal atoms of 0.02
5.a Secondary CH2 refined with riding coordinates:
 C1(H1D,H1E), C2(H2A,H2B), C3(H3B,H3A)
5.b Idealised Me refined as rotating group:
 N1(H1A,H1B,H1C), C4(H4C,H4B,H4A), C5(H5A,H5B,H5C), N2(H2C,H2D,H2E)
;
_atom_sites_solution_hydrogens     geom
_atom_sites_solution_primary       direct
_atom_sites_solution_secondary     ?
loop_
  _atom_site_label
  _atom_site_type_symbol
  _atom_site_fract_x
  _atom_site_fract_y
  _atom_site_fract_z
  _atom_site_U_iso_or_equiv
  _atom_site_adp_type
  _atom_site_occupancy
  _atom_site_site_symmetry_order
  _atom_site_calc_flag
  _atom_site_refinement_flags_posn
  _atom_site_refinement_flags_adp
  _atom_site_refinement_flags_occupancy
  _atom_site_disorder_assembly
  _atom_site_disorder_group
 Sn2 Sn 0.5000 0.0000 0.5240(6) 0.0378(4) Uani 1 2 d S T P . .
 I4 I 0.52990(19) 0.05991(3) 0.5217(7) 0.0831(6) Uani 1 1 d . . . . .
 I5 I 0.2555(12) 0.00384(8) 0.7814(11) 0.098(2) Uani 0.89(3) 1 d . . . . .
 Sn1 Sn 0.49888(12) 0.12279(2) 0.5264(4) 0.0409(3) Uani 1 1 d . . . . .
 I1 I 0.4464(5) 0.18003(8) 0.532(3) 0.101(4) Uani 0.88(4) 1 d . . . . .
 I3 I 0.2460(4) 0.11564(3) 0.7697(3) 0.0772(6) Uani 1 1 d . . . . .
 I2 I 0.7486(5) 0.12613(4) 0.7759(3) 0.0781(5) Uani 1 1 d . . . . .
 N1 N 1.040(3) 0.1627(5) 0.498(5) 0.131(10) Uani 1 1 d D U . . .
 H1A H 1.1021 0.1556 0.5654 0.158 Uiso 1 1 calc R U . . .
 H1B H 1.0936 0.1682 0.4182 0.158 Uiso 1 1 calc R U . . .
 H1C H 0.9730 0.1511 0.4668 0.158 Uiso 1 1 calc R U . . .
 C1 C 0.960(5) 0.1850(7) 0.569(5) 0.175(9) Uani 1 1 d D U . . .
 H1D H 0.8557 0.1804 0.5900 0.210 Uiso 1 1 calc R U . . .
 H1E H 1.0083 0.1896 0.6637 0.210 Uiso 1 1 calc R U . . .
 C2 C 0.966(5) 0.2070(8) 0.461(5) 0.175(9) Uani 1 1 d D U . . .
 H2A H 0.9340 0.2001 0.3632 0.210 Uiso 1 1 calc R U . . .
 H2B H 1.0718 0.2112 0.4498 0.210 Uiso 1 1 calc R U . . .
 C3 C 0.885(5) 0.2321(8) 0.477(4) 0.175(9) Uani 1 1 d D U . . .
 H3B H 0.7925 0.2294 0.5337 0.210 Uiso 1 1 calc R U . . .
 H3A H 0.9480 0.2438 0.5356 0.210 Uiso 1 1 calc R U . . .
 C4 C 0.848(6) 0.2444(9) 0.329(6) 0.213(16) Uani 1 1 d D U . . .
 H4C H 0.7970 0.2322 0.2647 0.319 Uiso 1 1 calc R U . . .
 H4B H 0.9388 0.2501 0.2802 0.319 Uiso 1 1 calc R U . . .
 H4A H 0.7826 0.2589 0.3459 0.319 Uiso 1 1 calc R U . . .
 C5 C -0.054(5) 0.0508(10) 0.608(5) 0.155(19) Uani 1 1 d D U . . .
 H5A H 0.0166 0.0442 0.6806 0.233 Uiso 1 1 calc R U . . .
 H5B H -0.1126 0.0369 0.5667 0.233 Uiso 1 1 calc R U . . .
 H5C H -0.1199 0.0630 0.6560 0.233 Uiso 1 1 calc R U . . .
 N2 N 0.029(4) 0.0637(7) 0.483(5) 0.19(2) Uani 1 1 d D U . . .
 H2C H 0.0088 0.0559 0.3951 0.231 Uiso 1 1 calc R U . . .
 H2D H 0.1282 0.0628 0.5009 0.231 Uiso 1 1 calc R U . . .
 H2E H 0.0013 0.0801 0.4775 0.231 Uiso 1 1 calc R U . . .
 I6 I 0.465(6) 0.1792(5) 0.465(4) 0.086(11) Uani 0.12(4) 1 d . . . . .
 I7 I 0.203(5) 0.0025(4) 0.725(5) 0.045(9) Uani 0.12(3) 1 d . . . . .

loop_
  _atom_site_aniso_label
  _atom_site_aniso_U_11
  _atom_site_aniso_U_22
  _atom_site_aniso_U_33
  _atom_site_aniso_U_23
  _atom_site_aniso_U_13
  _atom_site_aniso_U_12
 Sn2 0.0313(8) 0.0496(9) 0.0326(7) 0.000 0.000 0.0002(7)
 I4 0.0903(12) 0.0427(7) 0.1164(14) 0.000(2) 0.011(3) -0.0006(7)
 I5 0.081(4) 0.135(4) 0.076(4) -0.028(3) 0.054(3) -0.031(3)
 Sn1 0.0338(6) 0.0529(7) 0.0361(6) 0.0018(15) -0.0006(10) 0.0011(5)
 I1 0.071(2) 0.0512(16) 0.179(11) 0.004(4) -0.008(4) -0.0003(12)
 I3 0.0543(9) 0.1231(13) 0.0542(9) 0.011(3) 0.0242(7) 0.006(2)
 I2 0.0525(8) 0.1297(14) 0.0521(9) -0.008(2) -0.0223(7) -0.003(2)
 N1 0.111(15) 0.105(15) 0.18(2) -0.017(17) 0.009(17) 0.008(13)
 C1 0.176(10) 0.172(11) 0.176(11) -0.004(7) 0.001(7) 0.004(7)
 C2 0.177(10) 0.173(11) 0.176(11) -0.004(7) 0.001(7) 0.005(7)
 C3 0.177(10) 0.173(11) 0.176(11) -0.004(7) 0.001(7) 0.005(7)
 C4 0.21(2) 0.22(2) 0.21(2) -0.003(19) -0.013(19) 0.005(19)
 C5 0.14(3) 0.16(3) 0.16(3) 0.02(2) -0.01(2) -0.03(2)
 N2 0.21(3) 0.18(3) 0.19(3) -0.01(2) -0.01(2) -0.09(2)
 I6 0.19(4) 0.035(11) 0.032(17) -0.004(8) 0.000(12) -0.006(13)
 I7 0.054(14) 0.031(11) 0.051(13) -0.009(7) 0.018(12) -0.001(7)

_geom_special_details
;
 All esds (except the esd in the dihedral angle between two l.s. planes)
 are estimated using the full covariance matrix.  The cell esds are taken
 into account individually in the estimation of esds in distances, angles
 and torsion angles; correlations between esds in cell parameters are only
 used when they are defined by crystal symmetry.  An approximate (isotropic)
 treatment of cell esds is used for estimating esds involving l.s. planes.
;
loop_
  _geom_bond_atom_site_label_1
  _geom_bond_atom_site_label_2
  _geom_bond_distance
  _geom_bond_site_symmetry_2
  _geom_bond_publ_flag
 Sn2 I4 3.1239(14) . ?
 Sn2 I4 3.1239(14) 2_655 ?
 Sn2 I5 3.139(5) 2_655 ?
 Sn2 I5 3.116(5) 4_554 ?
 Sn2 I5 3.116(5) 3_554 ?
 Sn2 I5 3.139(5) . ?
 Sn2 I7 3.19(3) 3_554 ?
 Sn2 I7 3.17(3) 2_655 ?
 Sn2 I7 3.19(3) 4_554 ?
 Sn2 I7 3.17(3) . ?
 I5 Sn2 3.116(5) 3 ?
 I5 I7 0.69(4) . ?
 Sn1 I1 3.010(5) . ?
 Sn1 I3 3.152(4) 3_554 ?
 Sn1 I3 3.120(4) . ?
 Sn1 I2 3.120(4) . ?
 Sn1 I2 3.144(4) 3_654 ?
 Sn1 I6 3.00(3) . ?
 I1 I6 0.61(3) . ?
 I3 Sn1 3.152(4) 3 ?
 I2 Sn1 3.144(4) 3_655 ?
 N1 H1A 0.8900 . ?
 N1 H1B 0.8900 . ?
 N1 H1C 0.8900 . ?
 N1 C1 1.496(14) . ?
 C1 H1D 0.9700 . ?
 C1 H1E 0.9700 . ?
 C1 C2 1.488(14) . ?
 C2 H2A 0.9700 . ?
 C2 H2B 0.9700 . ?
 C2 C3 1.496(14) . ?
 C3 H3B 0.9700 . ?
 C3 H3A 0.9700 . ?
 C3 C4 1.491(14) . ?
 C4 H4C 0.9600 . ?
 C4 H4B 0.9600 . ?
 C4 H4A 0.9600 . ?
 C5 H5A 0.9600 . ?
 C5 H5B 0.9600 . ?
 C5 H5C 0.9600 . ?
 C5 N2 1.483(14) . ?
 N2 H2C 0.8900 . ?
 N2 H2D 0.8900 . ?
 N2 H2E 0.8900 . ?
 I7 Sn2 3.19(3) 3 ?

loop_
  _geom_angle_atom_site_label_1
  _geom_angle_atom_site_label_2
  _geom_angle_atom_site_label_3
  _geom_angle
  _geom_angle_site_symmetry_1
  _geom_angle_site_symmetry_3
  _geom_angle_publ_flag
 I4 Sn2 I4 179.3(3) 2_655 . ?
 I4 Sn2 I5 90.55(12) . 2_655 ?
 I4 Sn2 I5 90.55(12) 2_655 . ?
 I4 Sn2 I5 89.97(12) 2_655 2_655 ?
 I4 Sn2 I5 89.97(12) . . ?
 I4 Sn2 I7 91.8(4) 2_655 2_655 ?
 I4 Sn2 I7 91.8(4) . . ?
 I4 Sn2 I7 88.6(4) 2_655 . ?
 I4 Sn2 I7 90.1(4) 2_655 4_554 ?
 I4 Sn2 I7 89.3(4) . 4_554 ?
 I4 Sn2 I7 88.6(4) . 2_655 ?
 I4 Sn2 I7 89.3(4) 2_655 3_554 ?
 I4 Sn2 I7 90.1(4) . 3_554 ?
 I5 Sn2 I4 89.89(12) 4_554 . ?
 I5 Sn2 I4 89.62(13) 4_554 2_655 ?
 I5 Sn2 I4 89.89(12) 3_554 2_655 ?
 I5 Sn2 I4 89.62(13) 3_554 . ?
 I5 Sn2 I5 177.1(5) 4_554 . ?
 I5 Sn2 I5 177.1(5) 3_554 2_655 ?
 I5 Sn2 I5 89.415(12) 3_554 . ?
 I5 Sn2 I5 87.6(5) 2_655 . ?
 I5 Sn2 I5 93.5(5) 3_554 4_554 ?
 I5 Sn2 I5 89.415(13) 4_554 2_655 ?
 I5 Sn2 I7 81.1(12) 4_554 3_554 ?
 I5 Sn2 I7 12.5(8) . . ?
 I5 Sn2 I7 81.1(12) 3_554 4_554 ?
 I5 Sn2 I7 12.5(8) 2_655 2_655 ?
 I5 Sn2 I7 77.1(7) 4_554 2_655 ?
 I5 Sn2 I7 12.4(8) 3_554 3_554 ?
 I5 Sn2 I7 100.0(11) 2_655 . ?
 I5 Sn2 I7 77.1(7) 3_554 . ?
 I5 Sn2 I7 170.4(12) 3_554 2_655 ?
 I5 Sn2 I7 170.4(12) 4_554 . ?
 I5 Sn2 I7 101.9(8) . 3_554 ?
 I5 Sn2 I7 100.0(11) . 2_655 ?
 I5 Sn2 I7 12.4(8) 4_554 4_554 ?
 I5 Sn2 I7 170.5(12) 2_655 3_554 ?
 I5 Sn2 I7 170.5(12) . 4_554 ?
 I5 Sn2 I7 101.9(8) 2_655 4_554 ?
 I7 Sn2 I7 158.1(19) 4_554 . ?
 I7 Sn2 I7 89.5(2) 3_554 . ?
 I7 Sn2 I7 89.5(2) 4_554 2_655 ?
 I7 Sn2 I7 68.7(19) 3_554 4_554 ?
 I7 Sn2 I7 158.1(19) 3_554 2_655 ?
 I7 Sn2 I7 112.4(19) . 2_655 ?
 Sn2 I5 Sn2 172.1(2) 3 . ?
 I7 I5 Sn2 86(3) . . ?
 I7 I5 Sn2 90(3) . 3 ?
 I1 Sn1 I3 91.2(3) . 3_554 ?
 I1 Sn1 I3 89.8(3) . . ?
 I1 Sn1 I2 92.5(3) . . ?
 I1 Sn1 I2 93.8(3) . 3_654 ?
 I3 Sn1 I3 89.10(3) . 3_554 ?
 I3 Sn1 I2 91.83(16) . . ?
 I3 Sn1 I2 176.22(8) . 3_654 ?
 I2 Sn1 I3 89.61(15) 3_654 3_554 ?
 I2 Sn1 I3 176.16(8) . 3_554 ?
 I2 Sn1 I2 89.23(3) . 3_654 ?
 I6 Sn1 I1 11.7(5) . . ?
 I6 Sn1 I3 85.2(6) . 3_554 ?
 I6 Sn1 I3 99.7(10) . . ?
 I6 Sn1 I2 98.3(6) . . ?
 I6 Sn1 I2 83.7(10) . 3_654 ?
 I6 I1 Sn1 83(3) . . ?
 Sn1 I3 Sn1 166.17(9) . 3 ?
 Sn1 I2 Sn1 173.65(8) . 3_655 ?
 H1A N1 H1B 109.5 . . ?
 H1A N1 H1C 109.5 . . ?
 H1B N1 H1C 109.5 . . ?
 C1 N1 H1A 109.5 . . ?
 C1 N1 H1B 109.5 . . ?
 C1 N1 H1C 109.5 . . ?
 N1 C1 H1D 110.1 . . ?
 N1 C1 H1E 110.1 . . ?
 H1D C1 H1E 108.4 . . ?
 C2 C1 N1 108(3) . . ?
 C2 C1 H1D 110.1 . . ?
 C2 C1 H1E 110.1 . . ?
 C1 C2 H2A 105.7 . . ?
 C1 C2 H2B 105.7 . . ?
 C1 C2 C3 126(4) . . ?
 H2A C2 H2B 106.2 . . ?
 C3 C2 H2A 105.7 . . ?
 C3 C2 H2B 105.8 . . ?
 C2 C3 H3B 108.9 . . ?
 C2 C3 H3A 108.9 . . ?
 H3B C3 H3A 107.7 . . ?
 C4 C3 C2 113.3(14) . . ?
 C4 C3 H3B 108.9 . . ?
 C4 C3 H3A 108.9 . . ?
 C3 C4 H4C 109.5 . . ?
 C3 C4 H4B 109.5 . . ?
 C3 C4 H4A 109.5 . . ?
 H4C C4 H4B 109.5 . . ?
 H4C C4 H4A 109.5 . . ?
 H4B C4 H4A 109.5 . . ?
 H5A C5 H5B 109.5 . . ?
 H5A C5 H5C 109.5 . . ?
 H5B C5 H5C 109.5 . . ?
 N2 C5 H5A 109.5 . . ?
 N2 C5 H5B 109.5 . . ?
 N2 C5 H5C 109.5 . . ?
 C5 N2 H2C 109.5 . . ?
 C5 N2 H2D 109.5 . . ?
 C5 N2 H2E 109.5 . . ?
 H2C N2 H2D 109.5 . . ?
 H2C N2 H2E 109.5 . . ?
 H2D N2 H2E 109.5 . . ?
 I1 I6 Sn1 86(3) . . ?
 Sn2 I7 Sn2 157.6(18) 3 . ?
 I5 I7 Sn2 81(3) . . ?
 I5 I7 Sn2 78(3) . 3 ?

loop_
  _geom_torsion_atom_site_label_1
  _geom_torsion_atom_site_label_2
  _geom_torsion_atom_site_label_3
  _geom_torsion_atom_site_label_4
  _geom_torsion
  _geom_torsion_site_symmetry_1
  _geom_torsion_site_symmetry_2
  _geom_torsion_site_symmetry_3
  _geom_torsion_site_symmetry_4
  _geom_torsion_publ_flag
 Sn2 I5 I7 Sn2 173.00(9) . . . 3 ?
 Sn2 I5 I7 Sn2 -173.00(9) 3 . . . ?
 N1 C1 C2 C3 173(4) . . . . ?
 C1 C2 C3 C4 -151(5) . . . . ?

_shelx_res_file
;
TITL 2 in Aea2 #41
REM reset to Aea2 #41
CELL 0.71073 8.8507 51.9567 8.7981 90 90 90
ZERR 4 0.0006 0.0044 0.0005 0 0 0
LATT -5
SYMM -X,-Y,+Z
SYMM 0.5-X,+Y,0.5+Z
SYMM 0.5+X,-Y,0.5+Z
SFAC C H I N Sn
UNIT 40 144 40.01 16 12
DFIX 1.5 0.01 N1 C1
DFIX 1.5 0.01 C2 C3
DFIX 1.5 0.01 C1 C2
DFIX 1.5 0.01 C4 C3
SIMU 0.001 0.02 2 C3 N1 C1 C2 C4
DFIX 2.5 0.01 C4 C2
DFIX 1.5 0.01 N2 C5
ISOR 0.01 0.02 N1 C1 C2 C3 C4
ISOR 0.01 0.02 N2 C5

L.S. 50
PLAN  99
SIZE 0.123 0.123 0.21
TEMP 0.85
CONF
MORE -1
BOND $H
fmap 2 53
acta
TWIN -1 0 0 0 -1 0 0 0 -1 2
REM <olex2.extras>
REM <HklSrc "%.\\2.hkl">
REM </olex2.extras>

WGHT    0.036300   60.992401
BASF   0.75889
FVAR       0.04541
SN2   5    0.500000    0.000000    0.523971    10.50000    0.03129    0.04961 =
         0.03260    0.00000    0.00000    0.00022
I4    3    0.529895    0.059908    0.521743    11.00000    0.09032    0.04270 =
         0.11642    0.00019    0.01148   -0.00055
I5    3    0.255470    0.003844    0.781383     0.89044    0.08130    0.13518 =
         0.07638   -0.02798    0.05386   -0.03075
SN1   5    0.498878    0.122795    0.526385    11.00000    0.03376    0.05289 =
         0.03605    0.00184   -0.00059    0.00105
I1    3    0.446446    0.180033    0.531715     0.87772    0.07142    0.05125 =
         0.17900    0.00368   -0.00800   -0.00026
I3    3    0.245953    0.115640    0.769723    11.00000    0.05425    0.12314 =
         0.05419    0.01085    0.02415    0.00557
I2    3    0.748551    0.126128    0.775905    11.00000    0.05245    0.12972 =
         0.05208   -0.00836   -0.02234   -0.00282
N1    4    1.040277    0.162702    0.497584    11.00000    0.11104    0.10531 =
         0.17776   -0.01716    0.00881    0.00843
AFIX 137
H1A   2    1.102051    0.155576    0.565410    11.00000   -1.20000
H1B   2    1.093647    0.168190    0.418211    11.00000   -1.20000
H1C   2    0.972987    0.151091    0.466774    11.00000   -1.20000
AFIX   0
C1    1    0.959844    0.184970    0.568779    11.00000    0.17624    0.17241 =
         0.17569   -0.00389    0.00139    0.00437
AFIX  23
H1D   2    0.855683    0.180405    0.589967    11.00000   -1.20000
H1E   2    1.008326    0.189642    0.663728    11.00000   -1.20000
AFIX   0
C2    1    0.965675    0.206960    0.460533    11.00000    0.17651    0.17261 =
         0.17573   -0.00380    0.00134    0.00451
AFIX  23
H2A   2    0.933997    0.200060    0.363171    11.00000   -1.20000
H2B   2    1.071835    0.211227    0.449797    11.00000   -1.20000
AFIX   0
C3    1    0.885161    0.232111    0.477115    11.00000    0.17675    0.17294 =
         0.17587   -0.00368    0.00131    0.00460
AFIX  23
H3B   2    0.792519    0.229357    0.533732    11.00000   -1.20000
H3A   2    0.948018    0.243768    0.535579    11.00000   -1.20000
AFIX   0
C4    1    0.847541    0.244436    0.328770    11.00000    0.21143    0.21585 =
         0.21124   -0.00283   -0.01258    0.00538
AFIX 137
H4C   2    0.797038    0.232199    0.264714    11.00000   -1.50000
H4B   2    0.938800    0.250098    0.280193    11.00000   -1.50000
H4A   2    0.782569    0.258943    0.345917    11.00000   -1.50000
AFIX   0
C5    1   -0.053970    0.050797    0.607522    11.00000    0.14259    0.16274 =
         0.16079    0.02243   -0.00556   -0.02597
AFIX 137
H5A   2    0.016634    0.044195    0.680605    11.00000   -1.50000
H5B   2   -0.112648    0.036877    0.566729    11.00000   -1.50000
H5C   2   -0.119881    0.062962    0.655984    11.00000   -1.50000
AFIX   0
N2    4    0.029428    0.063708    0.482772    11.00000    0.20629    0.18262 =
         0.18901   -0.01372   -0.00557   -0.08650
AFIX 137
H2C   2    0.008781    0.055915    0.395115    11.00000   -1.20000
H2D   2    0.128227    0.062826    0.500868    11.00000   -1.20000
H2E   2    0.001323    0.080130    0.477468    11.00000   -1.20000
AFIX   0
I6    3    0.464900    0.179194    0.464703     0.12374    0.18969    0.03483 =
         0.03212   -0.00365    0.00044   -0.00596
I7    3    0.202694    0.002545    0.724580     0.11674    0.05432    0.03095 =
         0.05123   -0.00924    0.01785   -0.00129
HKLF 4

REM  2 in Aea2 #41
REM R1 =  0.0567 for    2465 Fo > 4sig(Fo)  and  0.1133 for all    4503 data
REM    150 parameters refined using     73 restraints

END

WGHT      0.0356     60.5964

REM Highest difference peak  0.828,  deepest hole -1.230,  1-sigma level  0.194
Q1    1   0.2164  0.1447  0.7994  11.00000  0.05    0.83
Q2    1   0.6099  0.1794  0.4664  11.00000  0.05    0.81
Q3    1   1.0556  0.2371  0.5036  11.00000  0.05    0.76
Q4    1   0.4954  0.1990  0.5329  11.00000  0.05    0.73
Q5    1   0.8201  0.2172  0.4060  11.00000  0.05    0.69
Q6    1   1.1448  0.1996  0.5369  11.00000  0.05    0.66
Q7    1   0.7401  0.1438  0.7617  11.00000  0.05    0.65
Q8    1   0.4283  0.1024  0.5589  11.00000  0.05    0.64
Q9    1   0.9605  0.2429  0.5780  11.00000  0.05    0.63
Q10   1   0.9745  0.2421  0.4597  11.00000  0.05    0.62
Q11   1   0.0310  0.0198  0.5229  11.00000  0.05    0.62
Q12   1   0.8240  0.2172  0.6472  11.00000  0.05    0.61
Q13   1   0.6070  0.1776  0.5913  11.00000  0.05    0.60
Q14   1   0.2287  0.1182  0.8988  11.00000  0.05    0.60
Q15   1   0.9212  0.1176  0.4647  11.00000  0.05    0.60
Q16   1   0.5000  0.0000  0.8765  10.50000  0.05    0.59
Q17   1   0.5117  0.0831  0.5186  11.00000  0.05    0.58
Q18   1   0.2927  0.1432  0.7594  11.00000  0.05    0.57
Q19   1   0.5353  0.0953  0.4686  11.00000  0.05    0.57
Q20   1   0.6458  0.0593  0.6950  11.00000  0.05    0.55
Q21   1   0.8186  0.1994  0.5219  11.00000  0.05    0.55
Q22   1   0.4290  0.1006  0.4891  11.00000  0.05    0.55
Q23   1   0.4679 -0.0211  0.5986  11.00000  0.05    0.55
Q24   1  -0.0509  0.0001  0.4648  11.00000  0.05    0.54
Q25   1   0.7241  0.0572  0.5304  11.00000  0.05    0.53
Q26   1   0.9165  0.1173  0.5843  11.00000  0.05    0.53
Q27   1   0.3879  0.0549  0.4621  11.00000  0.05    0.53
Q28   1   0.4705 -0.0175  0.4622  11.00000  0.05    0.51
Q29   1   0.6190  0.0178  0.5279  11.00000  0.05    0.51
Q30   1   0.7274  0.1533  0.7453  11.00000  0.05    0.51
Q31   1   0.3181  0.1201  0.6876  11.00000  0.05    0.51
Q32   1   1.0722  0.2197  0.5962  11.00000  0.05    0.50
Q33   1   0.0000  0.0000  0.5977  10.50000  0.05    0.50
Q34   1   0.9676  0.1812  0.5139  11.00000  0.05    0.50
Q35   1   0.3966  0.0577  0.6010  11.00000  0.05    0.49
Q36   1   0.0006  0.0619  0.6610  11.00000  0.05    0.49
Q37   1   0.7287  0.1199  0.8261  11.00000  0.05    0.49
Q38   1  -0.1461  0.0573  0.8551  11.00000  0.05    0.49
Q39   1   0.9763  0.2405  0.3437  11.00000  0.05    0.48
Q40   1   0.7385  0.2366  0.1538  11.00000  0.05    0.48
Q41   1   0.7672  0.1215  0.7293  11.00000  0.05    0.47
Q42   1   0.7052  0.2625  0.2473  11.00000  0.05    0.47
Q43   1   1.0184  0.2603  0.2029  11.00000  0.05    0.47
Q44   1   0.7591  0.2372  0.3846  11.00000  0.05    0.47
Q45   1  -0.0025  0.0625  0.3822  11.00000  0.05    0.46
Q46   1   0.1088 -0.0011  0.7031  11.00000  0.05    0.46
Q47   1   0.7985  0.2634  0.2901  11.00000  0.05    0.46
Q48   1   0.2227 -0.0247  0.8071  11.00000  0.05    0.46
Q49   1   0.2876  0.1419  0.7079  11.00000  0.05    0.45
Q50   1   0.6919  0.1237  0.5284  11.00000  0.05    0.45
Q51   1   0.5900  0.0426  0.4631  11.00000  0.05    0.44
Q52   1   0.5754  0.0781  0.5984  11.00000  0.05    0.44
Q53   1   0.6581  0.0035  0.5621  11.00000  0.05    0.43
Q54   1   0.1178  0.0807  0.3967  11.00000  0.05    0.43
Q55   1   0.5944  0.0405  0.5828  11.00000  0.05    0.42
Q56   1   0.8962  0.1601  0.6667  11.00000  0.05    0.42
Q57   1   0.6640  0.2391  0.5938  11.00000  0.05    0.42
Q58   1   1.2395  0.1984  0.5049  11.00000  0.05    0.42
Q59   1   0.8238  0.2771  0.5800  11.00000  0.05    0.42
Q60   1   0.6338  0.1370  0.8397  11.00000  0.05    0.42
Q61   1   0.3885 -0.0012  0.8552  11.00000  0.05    0.41
Q62   1   0.8133  0.1605  0.7622  11.00000  0.05    0.41
Q63   1   0.1952  0.0570  0.3050  11.00000  0.05    0.40
Q64   1   0.6607  0.0039  0.4824  11.00000  0.05    0.40
Q65   1   0.8676  0.1365  0.7197  11.00000  0.05    0.40
Q66   1   0.1314  0.0601  0.7143  11.00000  0.05    0.40
Q67   1   0.8937  0.2592  0.1813  11.00000  0.05    0.40
Q68   1   0.2625  0.0317  0.5189  11.00000  0.05    0.40
Q69   1   0.8289  0.1364  0.6222  11.00000  0.05    0.40
Q70   1   0.1795  0.0543  0.7375  11.00000  0.05    0.39
Q71   1   0.0030  0.0823  0.2998  11.00000  0.05    0.39
Q72   1   1.0846  0.2753  0.3811  11.00000  0.05    0.39
Q73   1   0.3810  0.1168  0.9142  11.00000  0.05    0.39
Q74   1   0.0000  0.0000  0.6773  10.50000  0.05    0.38
Q75   1   0.5755  0.0783  0.4559  11.00000  0.05    0.38
Q76   1   0.5999  0.2590  0.3649  11.00000  0.05    0.38
Q77   1   0.8119  0.2750  0.4656  11.00000  0.05    0.38
Q78   1   0.7907  0.2586  0.5203  11.00000  0.05    0.38
Q79   1   0.8357  0.1431  0.4616  11.00000  0.05    0.38
Q80   1   0.2721  0.0250  0.5164  11.00000  0.05    0.38
Q81   1   0.0187  0.0817  0.7474  11.00000  0.05    0.38
Q82   1   0.2963 -0.0239  0.7261  11.00000  0.05    0.38
Q83   1   0.6676  0.2384  0.4552  11.00000  0.05    0.37
Q84   1   0.6872  0.2385  0.3343  11.00000  0.05    0.37
Q85   1   0.9601  0.2838  0.3428  11.00000  0.05    0.37
Q86   1   0.4989  0.0409  0.6750  11.00000  0.05    0.37
Q87   1   0.8949  0.1976  0.4512  11.00000  0.05    0.37
Q88   1   0.5339  0.0928  0.5770  11.00000  0.05    0.37
Q89   1   0.9112  0.2229  0.1649  11.00000  0.05    0.36
Q90   1   0.7291  0.1007  0.8720  11.00000  0.05    0.36
Q91   1   0.0829  0.1001  0.7117  11.00000  0.05    0.36
Q92   1   0.0018  0.0355  0.7655  11.00000  0.05    0.35
Q93   1   0.2476  0.0741  0.7741  11.00000  0.05    0.35
Q94   1   0.1315  0.0356  0.5842  11.00000  0.05    0.35
Q95   1   0.8949  0.2811  0.3973  11.00000  0.05    0.35
Q96   1   0.6842  0.1179  0.6567  11.00000  0.05    0.35
Q97   1   0.7177  0.2212  0.6345  11.00000  0.05    0.35
Q98   1   1.0815  0.1186  0.4403  11.00000  0.05    0.35
Q99   1   0.7752  0.1009  0.6695  11.00000  0.05    0.35
;
_shelx_res_checksum                98558
_shelx_hkl_file
;
   0   0  -6    6.18    1.39
   0   0   6    4.99    1.23
   0   0  -8  455.63   19.17
   0   0   8  409.85   18.62
   0   0 -10    0.90    0.94
   0   0  10    0.57    0.92
   0  -1  -1    0.13    0.10
   0   1  -1    0.17    0.12
   0   1   1    0.16    0.11
   0  -1   1   -0.02    0.06
   0   1   3    0.22    0.26
   0  -1  -3    0.11    0.24
   0   1  -3    0.10    0.26
   0  -1   3    0.10    0.22
   0   1   5   -0.32    0.29
   0  -1   5    0.21    0.47
   0   1  -5    0.32    0.48
   0  -1  -5   -0.25    0.35
   0   1  -7    0.07    0.59
   0  -1  -7   -0.89    0.28
   0  -1   7    0.54    0.66
   0   1   7   -0.65    0.23
   0  -1  -9   -0.43    0.50
   0  -1   9   -0.26    0.67
   0   1  -9   -0.06    0.51
   0   1   9   -0.83    0.33
   0   1  11   -0.53    0.49
   0  -1  11    0.27    0.73
   0  -2  -2   67.41    3.14
   0   2   2   66.53    3.17
   0  -2   2   75.40    3.37
   0   2  -2   69.70    3.37
   0   2  -4  366.96   15.60
   0  -2   4  380.89   15.50
   0  -2  -4  394.20   15.41
   0   2  -6    1.03    0.80
   0  -2  -6    3.74    1.11
   0   2   6    3.20    1.00
   0  -2   6    3.02    0.97
   0   2   8   51.20    3.98
   0  -2  -8   56.47    4.22
   0   2  -8   55.84    4.40
   0  -2   8   53.86    4.23
   0  -2 -10    4.11    1.72
   0  -2  10    2.96    1.43
   0   2  10    3.97    1.56
   0   2 -10    4.95    1.91
   0   3   1    0.17    0.11
   0  -3  -1    0.00    0.08
   0   3  -1    0.16    0.15
   0   3  -3    0.90    0.51
   0  -3  -3    0.68    0.35
   0   3   3    0.42    0.35
   0  -3   3    0.02    0.30
   0   3   5    0.33    0.44
   0  -3  -5   -0.08    0.40
   0  -3   5    0.64    0.61
   0   3  -5    0.37    0.47
   0  -3  -7    1.03    0.80
   0  -3   7    1.74    0.98
   0   3   7    0.92    0.80
   0   3  -7    1.05    0.93
   0  -3  -9    0.32    0.71
   0   3  -9    1.69    0.98
   0  -3   9   -0.15    0.55
   0   3   9    0.47    0.71
   0   3  11   -0.17    0.59
   0  -3  11   -0.08    0.74
   0   4   2   54.17    2.65
   0   4  -2   56.22    2.96
   0  -4   2   55.06    2.90
   0  -4  -2   53.09    2.60
   0  -4   4  398.37   16.17
   0   4  -4  392.04   16.32
   0  -4  -6   36.25    2.76
   0   4   6   31.81    2.66
   0  -4   6   38.41    3.03
   0   4  -6   33.87    3.02
   0  -4  -8   85.83    5.42
   0   4   8   87.61    5.39
   0   4  -8   83.03    5.86
   0  -4   8   79.11    5.51
   0  -4  10    6.81    2.01
   0   4  10    9.48    2.14
   0   4 -10    8.07    2.31
   0  -4 -10    6.13    1.86
   0   5   1    0.69    0.24
   0  -5  -1    0.63    0.23
   0   5  -3    0.68    0.48
   0   5   3   -0.05    0.30
   0  -5  -3    1.32    0.46
   0  -5   3    0.27    0.40
   0  -5   5   -0.33    0.40
   0   5  -5    0.86    0.69
   0  -5  -5   -0.06    0.35
   0   5   5    0.48    0.50
   0  -5   7    0.07    0.66
   0   5  -7    1.26    1.02
   0  -5  -7    1.67    0.85
   0   5   7    0.28    0.68
   0   5   9   -0.13    0.50
   0  -5  -9   -0.90    0.28
   0   5  -9    0.31    0.68
   0  -5   9    0.26    0.74
   0   5  11   -0.37    0.46
   0  -5  11    0.48    0.97
   0   6   2    1.49    0.45
   0  -6  -2    1.51    0.41
   0   6  -2    0.48    0.41
   0   6   4  130.53    6.13
   0  -6   4  123.88    6.40
   0  -6  -4  137.74    6.05
   0   6   6    0.45    0.56
   0   6  -6    0.42    0.76
   0  -6  -6    1.27    0.73
   0  -6   6    2.61    0.98
   0   6  -8    8.53    2.15
   0  -6   8    5.08    1.63
   0  -6  -8    6.29    1.75
   0   6   8    7.61    1.77
   0   6  10    0.98    0.80
   0  -6 -10    0.59    0.80
   0  -6  10    3.87    1.49
   0   6 -10   -0.03    0.73
   0   7   1    0.46    0.26
   0   7  -1    0.15    0.22
   0  -7  -1   -0.08    0.13
   0  -7   1    0.04    0.21
   0  -7  -3    0.33    0.33
   0   7   3   -0.07    0.21
   0  -7   3    0.23    0.38
   0   7  -3   -0.18    0.26
   0   7   5    0.13    0.40
   0  -7   5   -0.45    0.26
   0   7  -5    0.39    0.64
   0  -7  -5    0.09    0.34
   0   7  -7   -0.63    0.47
   0   7   7   -0.28    0.43
   0  -7  -7   -0.36    0.35
   0  -7   7   -0.82    0.30
   0  -7  -9   -0.28    0.44
   0   7  -9   -0.33    0.68
   0   7   9   -0.20    0.50
   0  -7   9    0.24    0.76
   0   7  11   -0.61    0.38
   0  -7  11   -0.14    0.68
   0   8  -6  106.53    6.61
   0  -8  -6  110.32    5.75
   0   8   6  116.42    6.03
   0  -8  -8  286.61   12.88
   0   8   8  286.75   12.96
   0   8  -8  287.65   14.25
   0  -8   8  268.43   13.47
   0   8  10   -0.01    0.50
   0  -8  10   -0.20    0.60
   0   8 -10   -0.96    0.58
   0  -8 -10   -0.25    0.53
   0   9   1   -0.08    0.17
   0  -9   1   -0.04    0.29
   0  -9  -1    0.05    0.19
   0   9  -1   -0.08    0.24
   0   9  -3    0.17    0.39
   0   9   3    0.02    0.23
   0  -9  -3    0.18    0.26
   0  -9   3    0.27    0.46
   0  -9  -5    0.15    0.38
   0   9   5   -0.35    0.24
   0  -9   5    0.40    0.62
   0   9  -5    0.12    0.53
   0   9   7   -0.53    0.25
   0  -9  -7    0.77    0.72
   0   9  -7    0.51    0.87
   0  -9   7    0.78    0.83
   0   9  -9    0.25    0.94
   0  -9  -9    0.08    0.54
   0  -9   9    0.07    0.67
   0   9   9    0.73    0.65
   0  -9  11    1.30    1.19
   0  -9 -11   -0.33    0.39
   0   9  11    0.17    0.50
   0 -10   2  275.84   11.75
   0 -10   4  240.69   10.48
   0 -10  -4  226.19    9.60
   0  10  -4  220.08   10.58
   0  10   4  214.68    9.67
   0  10  -6   32.52    4.09
   0  10   6   29.72    2.49
   0 -10   6   29.31    3.61
   0 -10  -6   27.36    2.29
   0  10  -8   32.26    4.48
   0  10   8   33.40    3.03
   0 -10  -8   44.09    3.30
   0 -10   8   38.42    4.72
   0  10  10    0.35    0.63
   0 -10  10   -0.63    0.41
   0 -10 -10   -0.05    0.56
   0  11  -1    0.09    0.34
   0 -11  -1    0.42    0.37
   0 -11   1    0.57    0.48
   0 -11  -3   -0.21    0.16
   0  11  -3    0.24    0.48
   0  11   3   -0.12    0.18
   0 -11  -5    0.73    0.57
   0  11   5    0.21    0.54
   0 -11   5    1.01    0.91
   0  11  -5    0.22    0.58
   0  11   7   -0.10    0.40
   0  11  -7   -0.42    0.42
   0 -11   7   -0.46    0.47
   0 -11  -7    0.04    0.43
   0  11  -9    0.84    0.97
   0 -11  -9   -0.10    0.55
   0 -11   9    0.04    0.79
   0  11   9   -0.33    0.52
   0  11  11    0.14    0.53
   0 -11  11   -0.66    0.52
   0 -11 -11   -0.41    0.38
   0 -12   0  159.06    7.17
   0  12   2   77.47    4.04
   0 -12   2   75.44    4.44
   0  12  -2   86.90    4.78
   0 -12  -2   77.73    4.05
   0  12   4  163.45    7.49
   0 -12  -4  162.60    7.37
   0 -12   4  162.78    8.13
   0  12  -4  153.02    8.29
   0 -12   6   14.82    2.45
   0  12  -6   18.23    3.10
   0  12   6   18.49    2.42
   0 -12  -6   12.15    1.79
   0  12  -8   63.87    5.52
   0 -12   8   62.58    5.10
   0  12   8   63.50    4.37
   0 -12  -8   75.84    4.50
   0  12  10    3.72    1.17
   0 -12 -10    2.07    1.06
   0 -12  10    1.01    1.19
   0 -13   1    0.79    0.52
   0 -13  -1    0.49    0.41
   0 -13   3    0.03    0.12
   0  13  -3    0.23    0.43
   0 -13  -3    0.08    0.29
   0  13   3    0.14    0.34
   0  13  -5    0.18    0.93
   0 -13  -5    1.05    0.75
   0 -13   5    1.62    1.00
   0  13   5    0.86    0.72
   0 -13   7   -0.98    0.26
   0 -13  -7   -0.20    0.39
   0  13  -7   -0.60    0.33
   0  13   7    0.14    0.45
   0  13  -9    0.47    1.10
   0 -13   9    0.96    1.15
   0  13   9    1.19    0.76
   0 -13  -9   -0.30    0.60
   0 -13  11   -0.09    1.10
   0 -14   0    4.21    0.97
   0  14   2   18.43    1.65
   0 -14   2   19.13    2.41
   0 -14  -2   19.25    1.71
   0  14  -2   19.78    2.60
   0  14  -4   17.23    2.85
   0  14   4   16.28    2.08
   0 -14  -4   16.70    2.05
   0  14   6   15.40    2.20
   0 -14   6   14.06    2.45
   0  14  -6   10.87    2.35
   0 -14  -6   16.91    2.11
   0 -14  -8    5.25    1.35
   0 -14   8    9.61    2.39
   0  14  -8   11.21    2.63
   0  14   8    8.41    1.77
   0 -14 -10    6.52    1.66
   0 -14  10    9.68    2.46
   0  14  10    5.58    1.38
   0 -15  -1   -0.24    0.24
   0 -15   1   -0.49    0.33
   0 -15   1    0.22    0.26
   0 -15  -3   -0.37    0.22
   0  15   3    0.16    0.37
   0  15  -3    0.03    0.43
   0 -15   3    0.54    0.51
   0 -15   5   -1.06    0.39
   0  15  -5   -0.12    0.73
   0  15   5   -0.05    0.48
   0 -15  -5    0.83    0.50
   0 -15  -7    0.53    0.63
   0 -15   7    2.13    1.20
   0  15  -7    0.58    1.02
   0  15   7    0.56    0.69
   0  15  -9    0.25    1.10
   0  15   9   -0.28    0.41
   0 -15  -9    0.04    0.55
   0 -15   9   -0.27    0.83
   0 -15  11    0.61    1.15
   0 -16  -2  125.84    6.14
   0  16   2  123.55    6.05
   0 -16   2  119.74    6.54
   0  16  -2  119.52    6.72
   0  16   6   11.67    1.89
   0  16  -6   11.28    2.59
   0 -16  -6    9.81    1.65
   0 -16   6    6.84    1.86
   0  16  -8  224.66   12.89
   0  16   8  233.09   10.77
   0 -16  -8  219.53   10.48
   0 -16   8  236.28   12.20
   0 -16  10   -0.19    0.90
   0  16  10    1.65    0.82
   0 -16 -10    3.41    1.16
   0 -17   1    0.61    0.43
   0 -17  -1    0.31    0.50
   0 -17   1    0.05    0.45
   0 -17  -3   -0.38    0.23
   0  17   3    0.31    0.49
   0 -17   3    0.55    0.53
   0  17  -3    0.12    0.52
   0 -17  -5   -0.05    0.37
   0  17   5    0.14    0.45
   0 -17   5    0.80    0.95
   0  17  -5   -0.99    0.30
   0  17  -7    0.26    1.03
   0  17   7    0.55    0.69
   0 -17  -7   -0.45    0.40
   0 -17   7    0.05    0.75
   0 -17  -9   -0.08    0.55
   0  17   9   -0.10    0.50
   0 -17   9    0.08    0.87
   0 -17  11   -0.74    0.61
   0  18   2   27.42    2.92
   0 -18   2   30.85    3.48
   0 -18  -2   25.39    2.83
   0  18  -4  670.55   27.17
   0 -18   4  608.04   26.41
   0 -18  -6    3.46    1.04
   0  18  -6    4.48    1.74
   0  18   6    3.99    1.21
   0 -18   6    3.28    1.49
   0  18  -8   68.89    6.14
   0  18   8   69.10    4.54
   0 -18   8   75.64    5.72
   0 -18  -8   67.50    4.38
   0 -18 -10    1.90    0.89
   0 -18  10    1.01    1.21
   0  18  10    1.64    0.83
   0 -19   1    0.20    0.43
   0  19   1   -0.05    0.07
   0 -19   1    0.39    0.51
   0 -19  -1    0.19    0.45
   0 -19  -3    0.07    0.57
   0 -19   3    1.31    0.86
   0  19   3   -0.05    0.49
   0  19  -3   -0.44    0.50
   0  19   5   -0.29    0.34
   0  19  -5   -0.14    0.60
   0 -19  -5    0.42    0.56
   0  19  -7   -0.39    0.82
   0  19   7   -0.73    0.47
   0 -19   7    3.09    1.51
   0 -19  -7    0.21    0.66
   0 -19  -9   -0.19    0.52
   0  19   9    0.05    0.48
   0 -19   9   -0.59    0.58
   0 -20   0  249.66   11.74
   0 -20   0  254.27   11.50
   0 -20   2   27.57    3.45
   0  20   2   26.39    2.35
   0 -20  -2   24.70    2.86
   0  20  -4  112.95    7.27
   0 -20   4  111.59    6.85
   0  20   4  114.64    6.08
   0 -20  -4  104.94    5.99
   0 -20  -6    1.01    0.79
   0  20   6    1.61    0.91
   0  20  -6    1.58    1.31
   0 -20   6    3.18    1.59
   0 -20  -8   23.52    2.79
   0  20  -8   18.63    3.82
   0  20   8   20.07    2.85
   0 -20   8   17.34    3.36
   0  20  10    1.11    0.70
   0 -20 -10    0.10    0.53
   0 -20  10    0.72    1.14
   0  21   1    0.52    0.46
   0 -21  -1    0.52    0.45
   0 -21   1    1.39    0.66
   0 -21   1    0.60    0.53
   0  21  -3    3.55    1.35
   0 -21  -3    0.41    0.83
   0 -21   3    2.97    1.40
   0  21   3    1.90    0.91
   0  21  -5    0.87    0.94
   0  21   5    1.98    0.94
   0 -21  -5   -0.25    0.33
   0  21  -7    1.67    1.69
   0 -21   7    1.93    1.16
   0  21   7    0.81    0.84
   0 -21  -7   -0.16    0.64
   0 -21  -9   -0.08    0.47
   0 -21   9    0.12    0.99
   0  21   9   -0.46    0.33
   0 -22   0   75.25    5.03
   0 -22   0   77.09    4.89
   0 -22   2   35.62    3.17
   0  22   2   30.94    2.73
   0 -22   2   41.89    4.54
   0 -22  -2   36.60    2.98
   0 -22  -4   10.46    2.03
   0 -22   4    9.83    2.31
   0  22  -4    7.96    2.33
   0  22   4    7.98    1.63
   0 -22  -6    4.69    1.31
   0  22  -6    7.04    2.18
   0  22   6    5.59    1.42
   0  22   8    0.85    0.89
   0 -22   8   -0.85    0.90
   0 -22  -8    2.36    0.97
   0  22  10    0.62    0.57
   0 -22  10    2.15    1.87
   0 -22 -10   -0.03    0.47
   0  23   1    0.45    0.60
   0 -23   1   -0.21    0.29
   0 -23  -1    1.05    0.62
   0 -23   1    0.52    0.44
   0 -23   3    0.50    0.84
   0  23   3    0.06    0.64
   0 -23  -3   -0.79    0.47
   0  23   5    0.03    0.48
   0 -23  -5   -0.35    0.26
   0 -23   5    0.94    0.89
   0  23  -5    0.24    0.85
   0 -23   7   -0.42    0.79
   0  23   7    1.56    0.89
   0 -23  -7   -0.36    0.60
   0 -23   9    0.65    1.30
   0 -23  -9   -0.18    0.47
   0  23   9   -0.34    0.33
   0 -24   0  297.19   13.23
   0 -24   0  270.05   13.29
   0 -24   2  185.32    9.69
   0 -24  -2  181.59    9.08
   0  24   2  179.73    8.96
   0 -24   2  175.35    9.39
   0 -24  -4  205.07   10.53
   0  24   4  246.53   10.83
   0 -24   4  214.97   11.50
   0 -24  -6    2.58    1.11
   0  24   6    2.40    1.11
   0  24  -6    4.29    1.74
   0  24   8   76.64    4.90
   0 -24   8   87.27    6.58
   0 -24  -8   70.11    4.63
   0  24  10    3.43    0.97
   0 -24 -10    1.44    0.80
   0 -24  10    3.22    2.13
   0 -25   1    0.58    0.50
   0 -25  -1   -0.07    0.50
   0 -25   1    0.28    0.47
   0 -25   3   -0.54    0.56
   0  25   3   -0.39    0.40
   0 -25  -3   -0.27    0.38
   0 -25   3    0.72    0.88
   0 -25  -5   -0.55    0.35
   0  25   5    0.21    0.66
   0 -25   5   -0.48    0.52
   0 -25   7    0.10    0.98
   0 -25  -7    0.55    0.73
   0  25   7    0.20    0.62
   0 -25   9    0.15    1.03
   0  25   9   -0.39    0.37
   0 -25  -9    0.25    0.51
   0 -26   0   36.90    3.32
   0 -26   0   41.26    3.69
   0 -26  -2  252.05   12.16
   0 -26   2  283.22   12.93
   0 -26   2  240.38   12.64
   0  26   4   60.66    4.29
   0 -26   4   52.44    4.71
   0 -26  -4   59.22    4.28
   0 -26  -6    7.66    1.84
   0  26   6   11.82    2.26
   0  26   8   27.67    3.29
   0 -26  -8   25.16    3.11
   0 -26   8   25.67    4.35
   0 -26 -10    0.47    0.58
   0 -26  10    1.93    1.64
   0 -27   1    0.65    0.78
   0 -27  -1    2.02    0.99
   0 -27   1    0.73    0.75
   0 -27   3   -0.07    0.77
   0 -27   3    0.46    0.87
   0  27   3    0.60    0.72
   0 -27  -3    0.32    0.72
   0 -27   5   -0.19    1.03
   0 -27  -5   -0.36    0.67
   0  27   5   -0.32    0.67
   0  27   7   -0.25    0.41
   0 -27  -7    0.28    0.69
   0 -27   9   -0.31    0.85
   0 -27  -9   -0.54    0.35
   0  27   9   -0.22    0.56
   0 -28   0    0.97    0.81
   0 -28   0    0.46    0.54
   0 -28  -2    0.25    0.56
   0 -28   2    1.68    0.80
   0 -28   2    0.13    0.39
   0  28   4    9.12    2.02
   0 -28   4   14.33    2.94
   0 -28  -4   15.94    2.65
   0 -28   4   14.70    2.86
   0 -28  -6    1.33    1.03
   0 -28   6    1.51    1.34
   0  28   6    2.22    1.17
   0 -28   8   15.23    3.50
   0 -28   8   10.63    2.91
   0  28   8   13.14    2.35
   0 -28  -8   19.73    2.74
   0 -28  10   -1.31    0.60
   0 -28 -10    0.06    0.50
   0 -29  -1    3.16    1.21
   0 -29   1    0.65    0.93
   0 -29   1    0.36    0.48
   0 -29  -3   -0.12    0.55
   0 -29   3    0.92    0.98
   0 -29   3    0.21    0.76
   0  29   3   -0.07    0.45
   0 -29   5    3.22    1.91
   0  29   5    0.71    0.94
   0 -29  -5   -0.09    1.04
   0 -29   5    0.93    1.55
   0 -29  -7   -0.03    0.53
   0 -29   7   -0.57    0.62
   0  29   7    2.13    1.06
   0 -29  -9    0.47    0.76
   0  29   9    0.27    0.56
   0 -29   9    0.33    1.19
   0 -30   0   10.26    2.43
   0 -30   0   12.34    2.56
   0 -30  -2    5.51    1.58
   0 -30   2    4.87    1.61
   0 -30   2    7.09    1.95
   0 -30   4    3.88    1.60
   0  30   4    0.96    0.89
   0 -30  -4    2.23    1.25
   0 -30   4    5.17    1.81
   0  30   6    7.01    1.89
   0 -30   6    6.33    2.17
   0 -30  -6    3.70    1.40
   0 -30   6    9.64    2.60
   0 -30  -8    0.90    0.98
   0  30   8    1.30    0.99
   0 -30   8    0.30    1.30
   0 -30   8   -0.05    1.27
   0 -30 -10    2.12    0.91
   0 -30  10    3.06    2.22
   0 -31  -1    0.60    0.80
   0 -31   1   -0.13    0.94
   0 -31   1    0.04    0.92
   0 -31   3   -0.49    0.35
   0 -31   3    0.31    0.80
   0 -31  -3   -0.14    0.60
   0  31   3   -0.55    0.39
   0 -31   5   -0.29    1.12
   0 -31   5    2.02    1.55
   0  31   5    1.78    0.97
   0 -31  -5   -1.50    0.76
   0 -31   7   -0.74    0.35
   0 -31   7    0.37    1.13
   0 -31  -7   -0.17    0.48
   0  31   7   -0.61    0.43
   0 -31   9   -0.64    0.79
   0  31   9   -0.63    0.35
   0 -31  -9   -0.24    0.55
   0 -32   0  750.77   31.63
   0 -32   0  768.08   32.20
   0 -32   2  139.88    8.65
   0 -32  -2  126.45    7.91
   0 -32   2  141.38    8.50
   0 -32   4  313.43   16.02
   0 -32   4  312.01   15.94
   0 -32  -4  317.54   15.06
   0  32   4  321.72   14.98
   0 -32  -6   43.47    3.84
   0  32   6   40.91    3.72
   0 -32   6   41.45    5.70
   0 -32   6   36.12    5.27
   0  32   8   48.20    3.92
   0 -32  -8   47.54    3.88
   0 -32   8   46.96    8.15
   0 -32   8   52.32    6.91
   0 -32 -10    6.89    1.54
   0 -33   1    0.09    0.86
   0 -33  -1   -0.05    0.87
   0 -33   1    0.41    0.72
   0 -33  -1   -0.41    0.52
   0 -33   3   -0.37    0.65
   0 -33  -3   -0.69    0.64
   0 -33   3   -0.02    0.75
   0  33   3   -0.57    0.60
   0  33   5    0.59    0.81
   0 -33   5    0.07    1.14
   0 -33  -5   -0.78    0.63
   0 -33   5   -0.80    0.63
   0  33   7   -0.14    0.59
   0 -33   7    0.01    1.02
   0 -33  -7   -0.78    0.54
   0 -33   7   -0.19    0.83
   0 -33  -9    0.03    0.50
   0 -33   9    2.48    1.87
   0 -34   0  737.99   32.91
   0 -34   0  820.89   32.95
   0 -34   2  177.43   10.38
   0 -34   2  164.34    9.97
   0 -34  -2  169.21    9.69
   0 -34  -4  266.79   13.41
   0 -34   4  284.16   14.69
   0  34   4  270.17   13.37
   0 -34   4  259.18   14.22
   0  34   6   25.70    3.71
   0 -34  -6   28.64    4.04
   0 -34   6   26.17    4.63
   0 -34   6   27.33    4.79
   0  34   8   27.57    3.64
   0 -34   8   26.07    5.27
   0 -34  -8   24.32    3.43
   0 -35   1    0.29    0.98
   0 -35  -1    0.58    0.85
   0 -35   1   -0.77    0.42
   0 -35  -1   -1.14    0.36
   0 -35  -3   -1.07    0.50
   0 -35   3    0.94    1.21
   0 -35   3   -0.67    0.84
   0  35   5    0.93    1.08
   0 -35   5   -0.66    0.64
   0 -35   5    0.43    1.12
   0 -35  -5   -0.73    0.45
   0  35   7   -0.55    0.50
   0 -35   7   -0.40    0.71
   0 -35   7    1.07    1.40
   0 -35  -7   -0.08    0.77
   0 -35   9   -0.10    0.61
   0 -35  -9    0.15    0.59
   0 -36   0   20.57    3.58
   0 -36   0   18.96    3.54
   0 -36   2   33.77    5.05
   0 -36   2   36.76    5.10
   0 -36  -2   38.19    4.84
   0 -36  -2   38.07    5.03
   0 -36   4    6.58    1.99
   0 -36  -4    6.19    1.89
   0  36   4    1.88    1.43
   0 -36   4    5.76    2.10
   0 -36   6    0.08    0.80
   0 -36  -6    0.66    1.05
   0  36   6    0.32    0.88
   0 -36   6    3.10    1.72
   0 -36  -8    0.99    1.07
   0 -36   8   -0.10    0.69
   0 -37  -1    0.50    0.79
   0 -37  -1   -0.43    0.53
   0 -37   1    1.47    1.22
   0 -37   1    1.10    1.24
   0 -37  -3   -0.51    1.04
   0 -37   3    1.79    1.85
   0 -37   3   -0.38    1.29
   0 -37   5   -0.83    0.45
   0  37   5    0.56    0.86
   0 -37   5   -0.47    0.70
   0 -37  -5    0.05    0.74
   0 -37   7    1.14    1.57
   0 -37  -7    0.37    0.99
   0  37   7    0.40    0.94
   0 -37   7   -0.76    0.61
   0 -37   9    1.32    1.22
   0 -37  -9   -0.02    0.55
   0 -38   0   10.91    2.79
   0 -38   0   13.25    2.96
   0 -38  -2    3.62    1.57
   0 -38   2    5.52    1.97
   0 -38  -2    2.19    1.27
   0 -38   2    3.11    1.48
   0 -38  -4    2.92    1.36
   0 -38   4    5.66    2.25
   0 -38   4    2.65    1.74
   0 -38   6   -0.86    0.98
   0 -38  -6    0.39    0.98
   0 -38   6    0.64    1.27
   0  38   6    0.76    1.02
   0 -38   8    0.76    1.28
   0 -38  -8    0.42    0.94
   0 -39  -1   -0.44    0.42
   0 -39  -1   -0.16    0.65
   0 -39   1    0.34    0.85
   0 -39   1   -0.40    0.85
   0 -39   3   -0.65    1.15
   0 -39  -3    0.30    1.29
   0 -39   3   -0.96    0.69
   0 -39   5   -1.10    0.29
   0 -39  -5   -0.87    0.36
   0 -39   5   -0.80    0.55
   0 -39  -7   -1.02    0.67
   0 -39   7   -0.55    0.78
   0 -39   7    2.04    1.74
   0 -39  -9   -0.40    0.47
   0 -40   0   44.79    5.75
   0 -40   0   49.57    6.36
   0 -40   2    5.25    1.86
   0 -40   2    5.30    2.04
   0 -40  -2    3.87    1.62
   0 -40  -2    2.75    1.78
   0 -40   4   28.01    4.79
   0 -40  -4   22.78    3.74
   0 -40   4   25.43    4.55
   0 -40   6    2.22    1.79
   0 -40   6   12.08    3.44
   0 -40  -6    9.00    2.53
   0 -40  -8    8.06    2.18
   0 -40   8    3.45    2.06
   0 -41  -1    0.44    0.94
   0 -41  -1    0.13    1.04
   0 -41   1   -0.76    0.69
   0 -41   1   -0.62    0.44
   0 -41   3    0.15    0.99
   0 -41   3   -0.77    0.64
   0 -41  -3   -0.77    0.59
   0 -41  -3   -0.28    0.70
   0 -41  -5   -0.33    0.67
   0 -41   5   -0.20    1.03
   0 -41   5    0.35    1.34
   0 -41  -7    1.82    1.43
   0 -41   7    2.59    2.12
   0 -41   7    0.95    1.67
   0 -41  -9    0.37    0.79
   0 -42   0   18.12    3.63
   0 -42   0   19.32    3.97
   0 -42   2   52.81    6.62
   0 -42  -2   47.01    6.15
   0 -42   2   47.07    6.26
   0 -42  -2   57.08    6.57
   0 -42  -4    0.25    0.55
   0 -42   4    0.56    0.98
   0 -42  -4    3.41    1.76
   0 -42   4    1.05    0.81
   0 -42   6    1.02    1.20
   0 -42  -6   -0.60    0.69
   0 -42   6   -0.13    0.87
   0 -42  -8    6.47    1.90
   0 -42   8    2.88    2.24
   0 -43  -1    0.00    0.73
   0 -43  -1   -0.09    0.77
   0 -43   1   -0.84    0.48
   0 -43   1   -0.73    0.49
   0 -43   3    0.46    1.29
   0 -43  -3   -0.94    0.33
   0 -43   3    0.14    0.81
   0 -43  -3   -1.08    0.35
   0 -43   5    0.03    1.03
   0 -43  -5    0.46    1.03
   0 -43   5    0.30    1.19
   0 -43   7   -0.86    0.68
   0 -43  -7    0.78    1.11
   0 -43   7   -0.16    0.85
   0 -44   0    1.61    1.49
   0 -44   0    2.28    1.43
   0 -44   2    2.22    1.45
   0 -44  -2    4.47    2.15
   0 -44   2    3.93    2.05
   0 -44  -2    3.55    1.72
   0 -44   4    2.27    1.98
   0 -44  -4   -0.73    0.55
   0 -44  -4    1.83    1.18
   0 -44   4    0.88    1.55
   0 -44  -6    5.78    2.82
   0 -44   6    0.32    1.12
   0 -44  -6    3.96    2.07
   0 -44   6    1.90    1.79
   0 -44  -8    1.60    1.26
   0 -44   8    0.47    1.60
   0 -45   1   -1.05    0.67
   0 -45  -1    1.08    1.14
   0 -45  -1    1.15    1.33
   0 -45   1   -0.12    0.97
   0 -45   3   -0.51    1.00
   0 -45  -3   -0.12    0.99
   0 -45   3   -0.27    0.70
   0 -45  -3   -0.27    0.83
   0 -45   5    0.06    1.43
   0 -45  -5   -1.70    0.48
   0 -45   5    0.41    1.28
   0 -45  -5   -0.45    0.72
   0 -45   7   -0.59    0.95
   0 -45   7   -1.04    0.80
   0 -45  -7   -0.15    0.89
   0 -46   0    2.22    1.47
   0 -46   0    1.48    1.54
   0 -46  -2    0.85    1.43
   0 -46   2    3.57    1.98
   0 -46  -2    0.71    1.29
   0 -46   2    5.85    2.21
   0 -46   4   -0.33    1.09
   0 -46   4   -0.20    0.64
   0 -46  -4    0.57    0.96
   0 -46  -6   -0.34    0.84
   0 -46   6    0.61    1.64
   0 -46   6   -1.60    0.54
   0 -46  -8    0.39    0.99
   0 -46   8    0.23    1.36
   0 -47   1    0.55    1.47
   0 -47  -1   -0.86    0.65
   0 -47   1    0.68    0.75
   0 -47  -1    0.73    1.07
   0 -47   3    0.73    1.23
   0 -47   3    0.87    1.52
   0 -47  -3   -0.35    0.93
   0 -47  -3   -0.13    0.64
   0 -47  -5    0.70    1.24
   0 -47   5   -0.22    1.23
   0 -47  -5    0.92    1.43
   0 -47   5   -1.03    1.27
   0 -47   7   -0.89    0.84
   0 -47  -7   -0.71    0.60
   0 -48   0   57.81    7.47
   0 -48   0   57.42    7.46
   0 -48   2   27.43    5.27
   0 -48  -2   23.80    4.55
   0 -48   2   35.01    5.68
   0 -48  -2   28.13    5.09
   0 -48  -4   28.10    5.10
   0 -48  -4   40.09    5.78
   0 -48   4   31.96    5.76
   0 -48   4   36.61    5.96
   0 -48  -6   20.70    4.13
   0 -48   6   13.80    3.80
   0 -48   6   21.43    4.96
   0 -48  -8    7.57    2.61
   0 -49   1    0.18    1.10
   0 -49  -1   -0.37    0.98
   0 -49   1    0.17    1.21
   0 -49  -1    0.43    1.45
   0 -49   3    1.67    1.55
   0 -49  -3   -0.07    1.08
   0 -49   3   -1.30    0.85
   0 -49   5   -1.23    0.64
   0 -49  -5   -0.17    0.92
   0 -49   5   -0.18    1.14
   0 -49  -7   -0.84    0.68
   0 -49   7    0.38    1.33
   0 -50   0  176.13   12.04
   0 -50   0  191.84   12.08
   0 -50  -2  140.58   10.00
   0 -50  -2  129.63    9.47
   0 -50   2  131.72    9.88
   0 -50   2  126.54    9.61
   0 -50   4   53.65    7.63
   0 -50   4   61.49    8.09
   0 -50  -4   51.52    7.08
   0 -50  -4   75.12    6.53
   0 -50   6   19.76    5.10
   0 -50   6   18.83    4.53
   0 -50  -6   24.56    4.72
   0 -51   1    1.62    1.91
   0 -51  -1   -0.91    1.01
   0 -51   1   -1.30    0.54
   0 -51  -1   -1.09    1.03
   0 -51  -3   -0.43    0.86
   0 -51   3    0.54    1.33
   0 -51   3    1.44    1.72
   0 -51  -3    1.42    1.84
   0 -51   5   -1.22    0.66
   0 -51   5   -1.31    0.81
   0 -51  -5   -0.95    0.59
   0 -51  -7   -0.14    0.83
   0 -51   7   -0.71    0.70
   0 -52   0    2.70    1.49
   0 -52   0    2.34    1.71
   0 -52   2    0.85    0.90
   0 -52   2   -0.08    0.99
   0 -52  -2    4.37    2.21
   0 -52   4    0.91    1.24
   0 -52  -4   -0.62    0.46
   0 -52  -4    0.94    0.75
   0 -52   4    0.20    1.21
   0 -52  -6    1.35    1.47
   0 -52   6   -1.35    1.24
   0 -52   6    0.57    1.31
   0 -53  -1    0.88    1.67
   0 -53   1   -0.31    0.75
   0 -53   1    2.21    2.00
   0 -53  -1    0.46    1.26
   0 -53   3   -0.84    0.87
   0 -53  -3   -0.63    0.92
   0 -53  -3   -0.79    1.11
   0 -53   3   -0.30    1.09
   0 -53   5    2.10    2.19
   0 -53   5    0.19    1.35
   0 -53  -5    0.65    1.29
   0 -53   7    2.72    2.80
   0 -53  -7   -0.68    0.85
   0 -54   0   -0.80    0.71
   0 -54   0    0.51    1.41
   0 -54   2   -0.26    1.12
   0 -54  -2    1.85    1.74
   0 -54   2    0.93    2.02
   0 -54  -2    3.52    3.36
   0 -54   4   -0.19    1.37
   0 -54  -4   -0.25    1.08
   0 -54   4    0.70    1.61
   0 -54   6    2.30    1.73
   0 -54   6   -1.62    0.82
   0 -54  -6    1.93    2.03
   0 -55  -1    0.41    1.20
   0 -55   1   -0.30    1.18
   0 -55   1   -0.84    0.70
   0 -55   3   -0.53    0.99
   0 -55  -3    1.22    1.64
   0 -55   3    0.52    1.71
   0 -55  -3    1.31    1.77
   0 -55  -5   -1.69    0.58
   0 -55   5    0.17    1.79
   0 -55   5   -0.87    0.97
   0 -56   0   24.99    5.32
   0 -56   0   22.15    5.15
   0 -56   2   17.22    4.48
   0 -56   2   12.83    3.87
   0 -56  -2   11.29    3.56
   0 -56   4    7.29    3.18
   0 -56   4    4.87    2.78
   0 -56  -4    6.58    2.67
   0 -56  -6    2.77    2.44
   0 -56   6    3.36    2.59
   0 -57  -1   -0.28    1.03
   0 -57  -1    0.61    0.74
   0 -57   1   -0.37    0.83
   0 -57   1   -0.72    1.03
   0 -57  -3   -0.96    0.87
   0 -57   3    1.04    2.15
   0 -57   3    0.11    1.20
   0 -57   5    2.84    2.63
   0 -57  -5   -1.13    0.83
   0 -57   5   -0.29    1.06
   0 -58   0    4.23    2.91
   0 -58  -2    3.92    2.14
   0 -58   2    2.29    2.37
   0 -58   2    9.95    3.58
   0 -58  -2    4.10    2.40
   0 -58   4    0.20    1.52
   0 -58  -4    0.07    1.24
   0 -58   4    1.40    1.85
   0 -59  -1   -0.34    1.10
   0 -59   1    0.32    1.48
   0 -59   1    1.62    1.87
   0 -59  -1    0.43    1.60
   0 -59   3   -0.57    1.24
   0 -59   3   -0.55    0.88
   0 -59  -3   -1.00    0.65
   0 -59   5   -0.29    1.16
   0 -59   5    0.04    1.22
   0 -59  -5    0.31    1.00
   0 -60   0   -0.33    1.02
   0 -60   0    3.68    2.49
   0 -60   2    4.86    3.20
   0 -60   2    2.84    2.31
   0 -60  -2    2.38    2.19
   0 -60   4    1.58    2.39
   0 -60  -4    3.79    2.55
   0 -60   4    0.71    1.48
   0 -61  -1   -0.03    1.49
   0 -61   1   -0.34    1.15
   0 -61  -1   -1.31    0.58
   0 -61   3   -0.79    0.75
   0 -61  -3    0.90    1.76
   0 -61   3    0.82    2.07
   0 -62   0   -0.53    0.77
   0 -62   0    1.71    2.22
   0 -62   2    0.04    1.23
   0 -62  -2   -0.18    1.14
   0 -62   4    0.64    1.71
   0 -62   4   -0.43    1.39
   0 -63   1    1.31    2.28
   0 -63   1   -1.59    0.66
   0 -63  -1   -0.99    0.73
   0 -63   3    0.36    1.66
   0 -63   3   -0.48    1.10
   0 -63  -3   -0.38    0.92
   0 -64   0   -0.46    1.23
   0 -64  -2   -0.10    1.22
   0 -64   2   -0.07    1.39
   0 -64   2    2.44    2.78
   0 -65  -1    1.01    2.01
   0 -65   1   -1.27    0.99
   0 -65   1    0.45    1.76
   0 -65   3    6.57    3.44
   0 -66   0   29.21    6.56
   0 -66   2   14.98    4.90
   0 -66   2   32.12    6.74
   0 -67   1    0.73    1.93
   1   0   0    0.09    0.15
  -1   0   0    0.65    0.24
  -1   0   2    0.60    0.22
  -1   0   2    1.00    0.26
  -1   0  -2    0.94    0.44
   1   0   4    3.59    1.02
  -1   0   4    3.20    0.61
  -1   0  -4    3.36    0.92
   1   0  -4    1.63    0.59
  -1   0   6    4.42    0.91
   1   0  -6    2.57    0.97
  -1   0  -6    2.85    1.24
   1   0   6    3.28    1.30
  -1   0   8    1.95    0.91
   1   0   8   -0.36    0.76
  -1   0  -8   -0.24    0.76
  -1   0  10    0.38    0.60
   1   0  10   -0.69    0.57
  -1   0 -10    2.19    1.52
   1   1   5  273.81   12.41
  -1   1  -5  259.63   12.32
  -1  -1   5  282.21   11.42
   1  -1  -5  276.64   11.44
   1   1  -5  275.11   11.67
  -1   1   5  271.15   11.25
   1  -1   5  262.69   12.30
  -1  -1  -5  292.76   12.45
  -1  -1   7  153.88    7.55
  -1   1  -7  152.32    8.62
   1  -1  -7  159.68    7.68
   1   1   7  160.88    8.61
   1  -1   7  160.97    8.65
  -1   1   7  155.81    7.41
   1   1  -7  148.28    7.75
  -1  -1  -7  150.97    8.47
  -1  -1   9   29.47    3.27
  -1   1  -9   28.59    4.21
   1   1   9   24.44    3.85
  -1   1   9   27.10    2.47
   1  -1   9   24.76    3.96
  -1  -1  -9   23.10    3.93
   1   1  11   12.45    2.95
  -1   1 -11   12.30    3.12
  -1  -1  11   15.10    1.99
  -1   1  11   13.99    1.84
  -1  -1 -11   10.38    2.95
   1  -1  11   11.32    2.90
   1   2   0    4.82    0.74
  -1  -2   0    4.86    0.72
  -1   2   0    5.75    0.71
   1  -2   0    6.70    0.76
  -1   2  -2    1.89    0.59
  -1  -2   2    1.52    0.40
  -1  -2   2    2.01    0.45
  -1  -2  -2    1.66    0.57
   1  -2  -4    4.60    0.73
  -1  -2   4    5.66    0.88
  -1   2  -4    6.93    1.34
   1   2   4    6.37    1.29
   1   2  -4    4.52    0.93
   1  -2   4    5.09    1.18
  -1  -2  -4    3.51    0.99
  -1   2   4    3.21    0.59
   1   2   6    4.35    1.34
  -1  -2   6    1.91    0.78
   1  -2  -6    1.42    0.68
  -1   2  -6    5.19    1.32
  -1   2   6    4.12    0.86
  -1  -2  -6    3.48    1.23
   1   2  -6    2.45    0.87
   1  -2   6    5.21    1.53
  -1  -2   8    1.08    0.84
   1   2   8    0.95    1.03
  -1   2  -8    3.08    1.28
   1  -2   8    1.53    1.14
  -1   2   8    2.24    0.82
  -1  -2  -8    1.55    1.30
  -1  -2  10    0.33    0.66
   1   2  10   -0.08    0.78
  -1   2 -10    0.09    0.96
  -1   2  10    0.32    0.61
  -1   2  10    0.56    0.65
   1  -2  10   -0.40    0.74
  -1  -2 -10   -0.38    0.68
   1   3   1   50.90    2.69
  -1   3  -1   52.84    2.67
   1  -3  -1   47.02    2.03
  -1  -3   1   45.03    2.36
  -1  -3  -1   49.71    2.66
  -1   3   1   47.75    2.02
   1  -3   1   46.79    2.58
   1   3  -1   46.98    2.38
  -1   3  -3   21.51    1.86
   1   3   3   19.53    2.20
   1  -3  -3   17.41    1.03
  -1  -3   3   20.65    1.50
  -1  -3  -3   20.48    1.75
  -1   3   3   18.03    1.02
  -1  -3   5    5.03    1.09
   1   3   5    8.12    1.63
   1  -3  -5    7.97    1.18
  -1   3  -5    5.92    1.49
   1  -3   5    5.64    1.47
   1   3  -5    4.71    1.06
  -1   3   5    6.12    0.99
  -1  -3  -5    6.50    1.44
   1  -3  -7    1.00    0.55
  -1  -3   7    0.59    0.62
   1   3   7    1.48    1.04
  -1   3  -7    1.04    0.97
  -1   3   7    1.33    0.61
   1  -3   7    0.74    0.90
   1   3  -7    1.13    0.63
  -1  -3  -7    0.63    0.92
  -1   3  -9   -0.52    0.72
   1   3   9   -0.38    0.63
  -1  -3   9    0.41    0.59
  -1  -3   9    0.61    0.75
  -1  -3  -9   -0.31    0.85
   1  -3   9    1.92    1.47
  -1   3   9    0.40    0.55
  -1   3 -11   -0.22    0.92
  -1  -3  11   -0.36    0.51
   1   3  11    0.17    0.89
   1  -3  11    0.15    0.96
  -1  -3 -11   -0.20    0.62
  -1   4   0    1.45    0.38
   1  -4   0    2.23    0.44
   1   4   0    2.78    0.57
  -1  -4   0    2.18    0.52
  -1  -4   2  139.88    6.11
  -1   4  -2  143.90    6.51
  -1  -4   2  146.19    6.05
  -1  -4  -2  139.04    6.39
   1  -4   2  131.50    6.34
  -1   4  -4    6.84    1.43
  -1  -4   4    5.35    1.02
   1   4   4    6.43    1.29
   1  -4   4    4.09    1.15
  -1   4   4    3.99    0.62
  -1  -4  -4    4.67    1.14
   1   4   6   23.45    3.04
   1  -4  -6   19.82    1.73
  -1  -4   6   14.42    2.04
  -1  -4  -6   23.41    2.92
   1   4  -6   15.25    2.37
  -1   4   6   18.07    1.56
   1  -4   6   17.87    2.77
  -1  -4   8    2.45    1.13
  -1   4  -8    6.30    1.98
   1  -4  -8    3.48    0.98
   1   4   8    4.37    1.70
  -1   4   8    4.51    1.10
   1  -4   8    2.09    1.44
  -1  -4  -8    1.24    1.14
   1   4  10    0.89    1.10
  -1  -4  10    0.37    0.71
  -1   4 -10    0.80    1.20
   1  -4  10    1.00    1.24
  -1  -4 -10   -0.18    0.88
  -1   4  10    0.42    0.47
  -1   4  10    0.76    0.47
  -1  -5   1    0.57    0.33
  -1   5  -1    1.26    0.49
   1  -5  -1    1.34    0.29
   1   5   1    1.06    0.47
  -1   5   1    1.19    0.27
   1  -5   1    1.49    0.50
  -1  -5  -1    1.69    0.55
   1   5  -1    2.27    0.57
   1  -5  -3    0.27    0.13
  -1  -5   3    0.00    0.24
   1   5   3    1.74    0.69
  -1   5  -3    0.16    0.40
  -1   5   3    0.12    0.12
  -1  -5  -3    1.39    0.54
   1   5   5    7.34    1.64
   1  -5  -5    5.98    0.89
  -1   5  -5    5.77    1.48
  -1  -5   5    6.04    1.18
  -1  -5  -5    3.48    1.03
  -1   5   5    5.43    0.89
   1   5  -5    5.74    1.26
   1  -5   5    8.32    1.63
  -1  -5   7    6.89    1.42
   1   5   7    3.08    1.30
   1  -5  -7    7.43    1.27
  -1   5  -7    4.16    1.65
   1  -5   7    3.15    1.44
  -1  -5  -7    6.57    1.64
   1   5  -7    5.52    1.50
  -1   5   7    3.91    0.93
  -1  -5   9   -0.06    0.60
   1   5   9    1.45    1.31
  -1   5  -9    1.50    1.45
  -1  -5   9    1.17    0.94
   1  -5   9    1.15    1.18
  -1   5   9    2.02    0.76
  -1  -5  -9    3.22    1.60
  -1  -5  11    0.70    0.88
   1   5  11    1.45    1.22
  -1   5 -11    0.53    1.24
  -1  -5 -11   -0.51    0.56
   1  -5  11    1.69    1.42
   1  -6   0    0.65    0.32
  -1  -6   0    0.57    0.34
   1   6   0    1.34    0.46
  -1   6   0    0.51    0.31
  -1  -6   2   17.02    1.46
   1  -6  -2   15.64    0.80
  -1  -6   2   17.76    1.43
  -1   6  -2   16.82    1.96
   1  -6  -2   15.82    0.80
  -1  -6  -2   16.49    1.84
   1  -6   2   17.68    1.96
   1  -6  -4    4.07    0.59
   1   6   4    6.40    1.34
  -1   6  -4    7.68    1.56
  -1  -6   4    5.91    1.15
   1  -6   4    6.46    1.43
  -1   6   4    5.34    0.69
  -1  -6  -4    5.89    1.24
   1   6  -4    6.88    1.27
   1  -6  -6    5.98    1.04
   1   6   6    4.44    1.29
  -1  -6   6    4.74    1.18
  -1   6  -6    7.88    1.84
  -1  -6  -6    6.73    1.42
   1   6  -6    8.52    1.63
   1  -6   6    6.33    1.63
  -1   6   6    5.70    1.00
  -1   6  -8    0.88    1.13
   1   6   8    0.96    0.97
  -1  -6   8    0.95    0.79
   1  -6  -8    1.01    0.53
  -1  -6  -8   -0.74    0.57
  -1   6   8    1.19    0.61
   1  -6   8    3.04    1.51
  -1   6 -10    0.93    1.40
  -1  -6  10    1.52    1.09
   1   6  10   -0.12    0.73
   1  -6  10    0.18    0.89
  -1  -6 -10   -0.01    1.04
  -1   6  10   -0.08    0.29
  -1   6  10    0.32    0.31
  -1   7  -1   50.21    2.93
   1  -7  -1   53.10    2.46
   1   7   1   53.61    2.99
  -1  -7   1   47.81    2.78
  -1   7   1   49.59    2.47
   1   7  -1   51.07    2.83
  -1  -7  -1   48.89    2.92
   1  -7   1   52.51    2.95
   1  -7  -3   51.64    2.18
  -1   7  -3   51.32    3.44
   1   7   3   53.06    3.35
  -1  -7   3   51.44    3.13
  -1  -7   3   45.82    2.96
  -1   7   3   53.48    2.21
  -1  -7  -3   50.61    3.23
  -1   7  -5   14.85    2.56
  -1  -7   5   18.12    2.29
   1  -7  -5   15.39    1.18
   1   7   5   18.70    2.57
  -1   7   5   14.63    1.17
   1  -7   5   14.76    2.40
  -1  -7  -5   18.83    2.39
   1   7  -5   16.58    2.38
   1  -7  -7   46.66    2.85
  -1  -7   7   42.84    3.42
   1   7   7   44.61    3.85
  -1   7  -7   47.82    4.25
   1  -7   7   47.92    4.05
  -1   7   7   48.32    2.83
  -1  -7  -7   47.18    3.74
  -1   7  -9   14.71    3.15
  -1  -7   9   11.38    2.30
   1   7   9   11.79    2.56
  -1  -7   9   11.70    2.24
   1  -7   9   10.02    2.58
  -1   7   9   10.89    1.44
  -1  -7  -9   14.91    2.98
  -1   7 -11    9.89    3.11
  -1  -7  11   10.41    2.27
   1   7  11    9.75    2.54
  -1  -7 -11    8.17    2.26
   1  -7  11    5.47    2.36
   1  -8   0    1.75    0.54
  -1  -8   0    1.36    0.53
   1   8   0    2.05    0.63
  -1   8   0    1.76    0.53
   1  -8  -2   43.36    2.08
  -1  -8   2   45.37    2.74
  -1   8  -2   44.45    2.98
   1  -8  -2   44.07    2.06
  -1  -8  -2   39.47    2.69
   1  -8   2   43.28    2.87
  -1   8  -4   13.00    2.18
   1   8   4   13.44    2.09
   1  -8  -4   12.38    0.87
  -1  -8   4   17.26    2.15
  -1   8   4   10.55    0.87
  -1  -8  -4   12.82    1.87
   1   8   6   10.52    1.97
  -1  -8   6    9.14    1.76
  -1   8  -6   11.51    2.33
   1  -8  -6   12.88    1.43
  -1  -8  -6    9.26    1.81
  -1   8   6    9.47    1.21
   1  -8   6   10.34    2.00
   1  -8  -8    4.54    1.01
  -1   8  -8    1.71    1.28
   1   8   8    4.19    1.76
  -1  -8   8    1.89    1.06
  -1   8   8    3.66    0.83
  -1  -8  -8    2.42    1.39
   1  -8   8    2.91    1.51
   1   8  10    1.02    1.16
  -1  -8  10   -0.02    0.69
  -1   8 -10    0.29    1.01
   1  -8  10    1.08    1.35
  -1  -8 -10    1.24    1.31
  -1  -9   1    8.68    1.33
  -1   9  -1    8.99    1.35
   1  -9  -1    9.92    1.13
   1   9   1   12.06    1.64
   1   9  -1   11.15    1.51
   1  -9   1    6.48    1.18
  -1  -9  -1   10.19    1.50
  -1   9   1   10.15    1.19
  -1  -9   3   14.13    1.95
  -1  -9   3   14.17    1.85
   1   9   3   17.77    2.30
  -1   9  -3   15.97    2.25
   1  -9  -3   14.35    0.94
  -1  -9  -3   13.30    1.89
   1  -9   3   18.03    2.29
  -1   9   3   15.35    0.96
   1  -9  -5   11.57    0.94
   1   9   5    8.87    1.80
  -1  -9   5   13.44    1.97
  -1   9  -5   10.10    2.14
  -1   9   5    8.73    1.04
   1  -9   5   10.46    1.98
  -1  -9  -5    9.28    1.72
  -1  -9   7   54.97    4.08
   1  -9  -7   60.25    3.23
  -1   9  -7   58.01    4.89
   1   9   7   56.15    4.43
   1  -9   7   59.58    4.69
  -1   9   7   57.27    3.16
  -1  -9  -7   60.26    4.29
  -1   9  -9   23.31    4.19
  -1  -9   9   18.31    2.94
   1   9   9   13.91    2.73
  -1  -9   9   16.06    2.80
   1  -9   9   15.82    3.28
  -1   9   9   16.81    1.24
  -1  -9  -9   18.36    3.09
   1   9  11    8.87    2.35
  -1   9 -11   10.83    3.53
  -1  -9  11   13.21    2.53
   1  -9  11    6.23    2.48
  -1  -9 -11   10.63    2.62
  -1 -10   0   16.40    1.92
   1 -10   0   15.43    1.74
   1  10   0   15.11    1.86
  -1 -10   2   18.77    1.70
   1 -10  -2   15.16    1.16
   1 -10  -2   16.16    1.16
  -1  10  -2   15.76    2.07
   1 -10   2   16.15    2.10
  -1 -10  -2   14.54    1.95
  -1 -10   4    2.99    1.01
  -1  10  -4    2.96    1.11
   1 -10  -4    2.72    0.48
   1  10   4    3.76    1.08
  -1 -10  -4    4.62    1.12
  -1 -10   6    2.71    1.06
  -1  10  -6    2.14    1.16
   1 -10  -6    2.40    0.62
   1  10   6    5.18    1.38
  -1 -10  -6    4.54    1.23
  -1  10   6    2.08    0.61
  -1  10  -8    1.43    1.43
   1 -10  -8    2.65    0.65
  -1 -10   8    1.64    1.10
   1  10   8    0.84    0.91
  -1 -10   8    0.35    0.80
   1 -10   8    2.37    1.48
  -1  10   8    0.81    0.46
  -1 -10  -8    0.59    0.94
   1  10  10    0.18    0.76
  -1 -10  10    0.59    0.87
  -1  10 -10   -0.45    1.17
  -1 -10 -10   -0.30    0.77
   1 -10  10   -0.09    0.86
   1  11   1   30.34    2.28
  -1  11  -1   28.98    2.25
   1 -11  -1   25.93    1.85
  -1 -11   1   27.07    2.12
   1  11  -1   31.32    2.24
  -1 -11  -1   30.30    2.25
   1 -11   1   28.52    2.21
   1 -11  -3    5.89    0.83
  -1  11  -3    5.16    1.33
  -1 -11   3    5.41    1.31
   1  11   3    5.10    1.28
  -1 -11   3    6.74    1.32
  -1  11   3    6.64    0.83
   1 -11   3    8.30    1.61
  -1 -11  -3    6.29    1.28
   1 -11  -5    7.12    0.88
  -1  11  -5    4.93    1.56
   1  11   5    5.14    1.40
  -1 -11   5    4.51    1.20
  -1 -11  -5    5.20    1.24
  -1  11   5    4.98    0.78
   1 -11   5    4.22    1.25
  -1  11  -7    2.27    1.43
  -1 -11   7    2.00    1.07
   1  11   7    2.44    1.29
   1 -11  -7    1.35    0.54
  -1 -11  -7    1.59    1.00
  -1  11   7    2.15    0.64
   1 -11   7    5.43    1.69
  -1 -11   9    0.80    0.92
  -1 -11   9    2.09    1.22
   1  11   9   -0.63    0.55
  -1  11  -9    2.66    1.71
  -1 -11  -9    2.06    1.35
   1 -11   9    1.16    1.38
  -1  11 -11   -0.46    1.11
  -1 -11  11    0.82    1.10
   1  11  11   -0.27    0.69
   1 -11  11    0.14    1.22
  -1 -11 -11   -0.44    0.52
  -1  12  -2   52.13    3.62
  -1 -12   2   58.57    3.57
   1 -12  -2   56.95    2.99
   1 -12  -2   55.40    2.91
  -1 -12  -2   50.81    3.43
   1 -12   2   58.03    3.66
   1  12   4  145.79    7.55
   1 -12  -4  149.06    6.23
  -1 -12   4  146.14    7.51
  -1 -12   4  152.72    7.63
  -1  12   4  146.74    6.23
  -1 -12  -4  148.73    7.45
   1 -12  -6   30.76    1.92
  -1 -12   6   26.46    3.31
  -1  12  -6   30.14    4.22
   1  12   6   27.38    3.50
   1 -12   6   34.43    4.16
  -1  12   6   31.12    1.96
  -1 -12  -6   32.94    2.90
   1  12   8   25.34    3.51
  -1  12  -8    9.82    2.88
  -1 -12   8   15.15    2.69
   1 -12  -8   16.29    1.30
  -1 -12   8   16.09    2.91
  -1  12   8   17.10    1.27
   1 -12   8   17.81    3.42
  -1 -12  -8   19.36    2.89
  -1  12 -10    0.71    1.42
  -1 -12  10    2.43    1.43
   1  12  10    2.71    1.44
  -1 -12 -10    2.45    1.44
   1 -12  10    4.48    2.00
   1  13   1  110.36    5.69
   1 -13  -1  105.81    5.28
  -1 -13   1  102.17    5.56
  -1  13  -1  112.12    5.84
   1  13  -1  122.97    5.81
   1 -13   1  100.68    5.59
  -1 -13  -1  122.63    5.84
   1 -13  -3   34.09    2.10
  -1 -13   3   41.73    3.14
  -1 -13   3   31.48    2.66
   1  13   3   37.98    2.89
  -1  13  -3   39.38    3.15
  -1 -13  -3   35.56    2.76
   1 -13   3   42.80    3.18
  -1  13   3   31.69    2.01
   1 -13  -5   14.44    1.15
   1  13   5   13.59    2.36
  -1 -13   5   16.34    2.58
  -1  13  -5   11.62    2.28
  -1 -13  -5   12.48    2.10
  -1  13   5   13.82    1.17
   1  13   7    4.35    1.50
   1 -13  -7    3.19    0.73
  -1 -13   7    2.93    1.33
  -1  13  -7    1.43    1.32
   1 -13   7    4.36    1.58
  -1 -13  -7    3.05    1.31
  -1  13   7    3.63    0.78
  -1 -13   9   -0.09    0.62
  -1  13  -9    0.36    1.50
  -1 -13   9    0.23    0.81
   1  13   9    2.34    1.36
  -1 -13  -9    0.34    0.93
   1 -13   9   -0.92    0.62
  -1 -13  11    0.93    0.97
   1  13  11    0.57    0.90
  -1  13 -11    0.49    1.42
  -1 -13 -11    0.48    0.74
   1 -13  11    0.20    1.19
   1 -14   0   90.23    4.88
  -1  14   0   86.74    4.95
   1  14   0   94.62    5.07
  -1 -14   0  102.63    5.21
  -1  14  -2   34.47    2.89
  -1 -14   2   31.94    2.75
  -1 -14   2   37.77    2.81
   1 -14  -2   37.31    2.26
   1 -14  -2   30.49    2.18
  -1 -14  -2   36.24    2.72
   1 -14   2   29.08    2.65
   1  14   4   40.35    3.25
   1 -14  -4   46.76    2.49
  -1  14  -4   45.48    3.82
  -1 -14   4   37.97    3.27
  -1  14   4   41.11    2.42
  -1 -14  -4   37.73    3.12
   1 -14   4   44.27    3.54
   1 -14  -6   11.14    1.28
  -1 -14   6    9.30    1.96
  -1  14  -6   15.92    2.94
   1  14   6   11.92    2.40
   1 -14   6   12.37    2.43
  -1 -14  -6   12.02    2.10
  -1 -14   8    4.03    1.63
   1 -14  -8    5.45    0.78
  -1  14  -8    2.28    1.63
   1  14   8    4.39    1.70
  -1 -14   8    9.79    2.38
   1 -14   8    9.79    2.48
  -1  14   8    5.38    0.78
  -1 -14  -8    1.94    1.22
  -1  14 -10    3.71    2.29
  -1 -14  10    0.22    0.89
   1 -14  10    2.98    1.74
  -1 -14 -10    1.61    1.22
  -1  15  -1  416.83   17.18
  -1 -15   1  409.77   16.94
  -1 -15  -1  391.92   16.85
  -1  15  -3  367.88   15.86
   1  15   3  344.74   15.16
  -1 -15   3  378.81   15.37
   1 -15   3  351.65   15.44
  -1 -15  -3  318.23   14.93
   1 -15  -5  131.39    5.84
   1  15   5  123.08    7.11
  -1 -15   5  134.43    7.42
  -1 -15   5  134.59    7.46
  -1  15  -5  134.61    7.98
  -1 -15  -5  138.55    7.20
  -1  15   5  131.28    5.90
   1 -15  -7   87.72    4.10
  -1 -15   7   84.75    5.89
  -1  15  -7  100.64    6.96
  -1 -15   7   70.53    5.36
   1  15   7   90.27    5.78
   1 -15   7   80.44    5.96
  -1 -15  -7   80.65    5.32
  -1  15   7   85.51    4.04
  -1 -15   9   21.55    3.57
  -1  15  -9   14.20    3.57
  -1 -15   9   23.05    3.64
   1  15   9   25.88    3.87
  -1 -15  -9   19.94    3.21
  -1  15 -11    6.68    2.71
  -1 -15  11    5.58    2.01
   1  15  11    8.13    2.06
   1 -15  11    8.35    2.70
  -1 -15 -11   11.98    2.56
  -1 -16   0   76.51    4.54
  -1  16   0   84.89    4.71
   1  16   0   78.59    4.58
   1 -16   0   67.83    4.27
  -1 -16   2   22.03    2.90
   1 -16  -2   18.20    1.66
  -1 -16   2   27.03    3.01
  -1  16  -2   19.04    2.73
   1 -16  -2   19.65    1.76
   1 -16   2   14.92    2.38
  -1 -16  -2   23.22    2.81
  -1 -16   4   32.47    3.07
   1 -16  -4   39.83    2.44
  -1 -16   4   36.77    3.28
  -1  16  -4   49.39    5.18
  -1  16   4   36.70    2.32
   1 -16   4   34.04    3.97
  -1 -16  -4   36.40    3.05
  -1  16  -6   11.46    2.62
  -1 -16   6   12.76    2.39
  -1 -16   6   17.30    2.86
   1  16   6   16.25    2.75
  -1  16   6   14.05    1.27
  -1 -16  -6   17.30    2.60
   1 -16   6   13.22    3.33
   1 -16  -8    7.11    0.82
  -1  16  -8    8.61    2.70
  -1 -16   8    1.69    1.32
  -1 -16   8    3.03    1.63
   1  16   8    5.18    1.81
  -1  16   8    6.09    0.73
  -1 -16  -8    1.75    1.15
   1 -16   8    5.53    2.01
   1  16  10   -0.41    0.50
  -1  16 -10    1.19    1.61
  -1 -16  10    1.31    1.38
   1 -16  10    3.53    2.04
  -1 -16 -10    2.17    1.25
  -1 -17   5  273.56   13.65
   1 -17  -5  305.07   12.08
  -1 -17   5  296.10   13.83
  -1  17  -5  291.30   14.45
   1  17   5  285.21   13.51
   1 -17   5  288.69   13.95
  -1  17   5  307.75   12.11
  -1 -17  -5  294.62   13.39
   1  17   7  127.77    7.65
  -1 -17   7  126.75    7.96
  -1  17  -7  148.99    9.22
  -1 -17   7  119.56    7.70
   1 -17  -7  135.80    5.90
  -1  17   7  132.54    5.90
   1 -17   7  155.88    8.73
  -1 -17  -7  123.84    7.25
   1  17   9   21.61    3.45
  -1 -17   9   18.25    3.44
  -1 -17   9   33.34    4.56
  -1  17  -9   27.46    5.13
  -1 -17  -9   22.54    3.38
   1 -17   9   23.15    4.31
  -1 -17  11   10.31    2.58
   1  17  11    9.01    2.15
  -1 -17 -11    9.56    2.33
  -1  18   0    2.15    0.93
   1 -18   0    3.00    0.99
  -1 -18   0    4.45    1.18
   1  18   0    3.90    1.12
  -1  18  -2   10.19    2.02
  -1 -18   2    9.31    1.82
   1 -18  -2    6.20    1.24
  -1 -18   2    8.10    1.82
   1 -18  -2   11.28    1.74
  -1 -18  -2   10.53    1.90
   1 -18   2    8.96    1.81
  -1  18  -4    3.25    1.38
   1 -18  -4    2.91    0.82
  -1 -18   4    2.09    1.02
   1  18   4    1.61    0.95
  -1  18   4    2.37    0.74
  -1 -18  -4    5.63    1.42
   1 -18   4    1.73    1.23
   1 -18  -6    2.04    0.66
  -1 -18   6    2.27    1.21
   1  18   6    3.12    1.27
  -1 -18   6    3.27    1.57
  -1  18  -6    3.66    1.77
  -1 -18  -6    2.55    1.18
  -1  18   6    2.67    0.72
  -1 -18   8    1.09    1.10
   1  18   8   -0.59    0.54
  -1 -18   8    0.91    1.09
   1 -18  -8    0.22    0.32
  -1  18  -8    1.01    1.10
  -1 -18  -8   -0.18    0.62
   1 -18   8    2.24    1.58
  -1 -18  10   -0.61    0.64
   1  18  10   -0.07    0.79
  -1  18 -10    0.65    1.59
  -1 -18 -10   -0.66    0.45
   1 -18  10   -0.51    0.78
  -1  19  -1   14.26    2.47
   1 -19  -1   14.62    2.11
   1  19   1   20.98    2.82
  -1 -19   1   24.90    2.97
   1 -19  -1   17.74    2.35
   1  19  -1   17.33    2.50
   1 -19   1   17.34    2.54
  -1 -19  -1   17.54    2.50
   1 -19  -3    0.08    0.53
  -1  19  -3   -0.29    0.68
  -1 -19   3    0.81    0.65
   1  19   3    0.35    0.71
   1 -19   3   -1.68    0.49
  -1 -19  -3   -0.62    0.50
  -1  19  -5    1.39    1.10
   1  19   5   -0.02    0.65
  -1 -19   5    1.93    0.95
  -1 -19   5    2.08    1.04
   1 -19  -5    0.50    0.51
  -1  19   5    0.29    0.39
   1 -19   5    0.59    0.78
  -1 -19  -5    0.17    0.67
   1 -19  -7    3.77    0.80
  -1 -19   7    4.94    1.76
  -1  19  -7    4.68    1.85
   1  19   7    4.33    1.56
  -1 -19   7    8.30    2.17
   1 -19   7    9.51    2.40
  -1  19   7    6.23    1.01
  -1 -19  -7    3.06    1.29
  -1  19  -9   -1.10    1.15
  -1 -19   9    1.24    1.31
   1  19   9    0.04    0.77
  -1 -19  -9    0.40    0.82
   1 -19   9    1.26    1.52
   1 -20   0  155.11    7.73
  -1 -20   0  148.19    7.74
   1  20   0  143.09    7.65
  -1  20  -2  324.53   13.89
   1 -20  -2  283.28   12.56
   1 -20  -2  261.61   12.25
  -1 -20   2  284.32   13.14
  -1 -20   2  294.71   13.54
  -1 -20  -2  274.19   12.89
   1 -20   2  292.36   13.30
  -1 -20   4   73.21    5.19
   1  20   4   83.29    5.21
  -1  20  -4   71.89    5.50
   1 -20  -4   73.96    4.24
  -1 -20  -4   77.10    5.03
   1 -20   4   67.05    5.10
  -1  20   4   72.19    4.12
   1 -20  -6   58.36    3.31
   1  20   6   59.34    4.63
  -1 -20   6   56.44    4.75
  -1 -20   6   64.83    5.05
  -1  20  -6   59.59    5.29
  -1  20   6   58.56    3.37
  -1 -20  -6   50.89    4.17
   1 -20  -8   16.18    1.21
   1  20   8   15.89    2.96
  -1  20  -8   22.81    4.50
  -1 -20   8   19.13    3.65
  -1 -20   8   19.03    3.34
   1 -20   8   16.76    3.43
  -1 -20  -8   17.96    2.92
   1  20  10    2.50    1.40
  -1 -20  10    6.80    2.18
  -1  20 -10    5.32    2.91
   1 -20  10    7.51    2.63
  -1 -20 -10    2.53    1.32
  -1 -21   1    9.84    2.00
  -1  21  -1    5.81    1.67
   1 -21  -1    7.81    1.59
   1 -21  -1   10.94    1.84
   1  21   1    7.09    1.64
   1  21  -1   11.25    2.12
   1 -21   1    8.09    1.77
  -1 -21  -1    5.28    1.47
   1 -21  -3    5.73    1.23
   1  21   3    3.96    1.27
  -1 -21   3    4.57    1.37
   1 -21  -3    6.33    1.41
  -1 -21   3    5.72    1.68
  -1  21  -3    8.48    2.14
   1 -21   3    6.38    1.69
  -1 -21  -3    5.59    1.53
  -1 -21   5    8.74    2.05
   1  21   5    7.51    1.80
  -1  21  -5    7.26    2.11
   1 -21  -5    9.14    1.53
  -1 -21   5    6.23    1.86
  -1  21   5    9.40    1.48
  -1 -21  -5    7.96    1.81
   1 -21   5    6.68    1.85
  -1  21  -7    2.89    1.91
  -1 -21   7    5.90    1.82
  -1 -21   7    1.52    1.22
   1 -21  -7    3.04    0.79
   1  21   7    4.38    1.59
   1 -21   7    6.34    3.11
  -1 -21  -7    3.39    1.36
  -1 -21   9    1.96    1.61
   1  21   9    0.63    0.93
  -1  21  -9    1.43    1.64
  -1 -21  -9    1.07    1.00
   1 -21   9    1.61    1.50
  -1 -22   0   49.72    3.78
   1  22   0   48.41    3.73
   1 -22   0   53.28    3.83
   1 -22  -2  145.58    7.57
  -1 -22   2  153.16    8.30
  -1  22  -2  152.22    8.63
   1 -22  -2  155.87    7.86
  -1 -22   2  167.19    8.81
   1 -22   2  152.44    8.37
  -1 -22  -2  154.68    8.15
   1 -22  -4   32.63    2.75
   1  22   4   42.29    4.58
  -1 -22   4   37.20    4.37
  -1 -22   4   41.52    4.72
  -1  22  -4   45.09    5.34
  -1 -22  -4   37.72    3.46
   1 -22   4   43.86    5.05
  -1  22  -6   30.59    4.73
   1 -22  -6   36.79    2.49
  -1 -22   6   34.41    4.62
  -1 -22   6   38.33    4.66
   1  22   6   32.61    4.20
  -1 -22  -6   33.53    3.97
   1 -22   6   25.80    3.92
  -1  22   6   28.93    2.32
  -1  22  -8    7.74    2.54
   1  22   8    4.86    1.74
   1 -22  -8    8.22    1.04
  -1 -22   8    8.75    2.45
   1 -22  -8    7.15    1.02
  -1 -22   8    9.63    2.46
  -1 -22  -8    3.46    1.36
   1 -22   8    2.70    1.84
  -1 -22  10    3.91    1.94
  -1  22 -10    1.32    1.68
   1  22  10    0.89    0.91
   1 -22  10    4.39    2.26
  -1 -22 -10    0.59    0.94
   1 -23  -1   89.47    5.37
   1 -23  -1   91.86    5.55
   1  23   1   84.62    5.53
  -1 -23   1   93.66    5.80
   1 -23   1  100.87    5.97
   1  23  -1   88.08    5.70
  -1 -23  -1   96.19    5.81
  -1 -23   3   69.20    5.05
  -1  23  -3   69.91    5.44
   1 -23  -3   70.61    4.40
   1  23   3   64.74    4.73
   1 -23  -3   73.39    4.59
  -1 -23   3   73.92    5.28
   1 -23   3   74.59    5.26
   1  23   5   18.29    2.96
  -1  23  -5   27.99    4.48
  -1 -23   5   23.70    3.61
   1 -23  -5   19.04    2.38
   1 -23   5   16.05    3.07
  -1 -23  -5   22.64    3.25
   1 -23  -7   17.57    1.98
  -1  23  -7   18.69    4.15
  -1 -23   7   19.90    3.49
   1  23   7   18.46    3.13
  -1 -23   7   21.71    3.71
  -1 -23  -7   23.59    3.40
  -1  23  -9    3.80    2.23
   1  23   9    5.42    1.84
  -1 -23   9    8.05    2.44
  -1 -23  -9    6.06    1.83
   1 -23   9    7.18    2.40
   1 -24   0    7.87    1.76
   1 -24   0    5.12    1.38
   1  24   0    5.81    1.56
  -1 -24   0    9.89    1.98
  -1 -24   2   45.18    3.99
   1 -24  -2   39.79    3.36
   1 -24  -2   48.85    3.51
   1  24   2   41.47    3.57
  -1 -24   2   46.25    3.86
  -1  24  -2   37.93    4.70
  -1 -24  -2   46.89    3.78
   1 -24   2   47.28    5.00
  -1  24  -4   12.63    2.92
  -1 -24   4   10.43    2.32
   1  24   4   12.92    2.46
   1 -24  -4   12.96    2.04
  -1 -24   4   12.32    2.60
  -1 -24  -4   12.04    2.37
   1 -24   4   13.26    2.68
   1 -24  -6   12.93    1.82
  -1 -24   6    9.09    2.26
  -1  24  -6    8.63    2.53
  -1 -24   6   17.40    3.30
   1  24   6   11.30    2.42
  -1 -24  -6    8.63    2.11
   1 -24   6   13.04    2.81
   1 -24  -8    6.30    1.06
  -1 -24   8    6.95    2.18
  -1 -24   8    5.08    1.97
   1 -24  -8    4.42    0.89
   1  24   8    6.13    1.90
  -1  24  -8    8.84    2.89
   1 -24   8    6.63    2.28
  -1 -24  -8    3.95    1.65
  -1 -24  10    0.55    1.21
  -1  24 -10   -0.62    0.86
   1  24  10    2.13    1.19
   1 -24  10   -1.11    0.64
  -1 -24 -10    2.34    1.32
   1 -25  -1   50.18    3.90
  -1 -25   1   52.16    4.16
   1  25   1   45.22    3.88
   1 -25  -1   48.81    3.74
  -1  25  -1   45.02    4.14
  -1 -25  -1   53.14    4.11
   1 -25   1   54.44    4.22
   1  25   3    2.81    1.21
  -1 -25   3    2.05    1.24
  -1 -25   3    1.63    0.87
   1 -25  -3    4.60    1.26
  -1  25  -3    1.61    1.29
   1 -25  -3    1.58    0.70
   1 -25   3    1.85    1.00
  -1 -25  -3    0.55    0.78
   1 -25  -5    4.98    1.34
  -1 -25   5    6.11    1.84
   1  25   5    5.12    1.63
  -1  25  -5    6.53    2.12
   1 -25   5   11.10    2.58
  -1 -25  -5    8.00    1.90
  -1  25  -7   23.42    4.62
   1 -25  -7   36.26    2.52
  -1 -25   7   31.40    4.62
   1  25   7   26.66    3.86
  -1 -25   7   32.20    4.74
  -1 -25  -7   35.72    4.19
  -1  25  -9    9.22    3.31
   1  25   9   13.49    2.78
  -1 -25   9   14.47    3.34
   1 -25   9   14.78    3.58
  -1 -25  -9   14.76    2.75
   1 -26   0   21.93    3.20
  -1 -26   0   21.15    3.28
   1 -26   0   20.18    2.90
   1  26   0   20.33    3.10
  -1  26  -2    1.09    1.03
   1  26   2    1.90    1.01
  -1 -26   2    2.47    1.22
   1 -26  -2    2.29    0.90
   1 -26  -2    1.04    0.57
  -1 -26   2    2.20    0.94
  -1 -26  -2    3.19    1.11
  -1  26  -4   12.63    2.88
   1 -26  -4   10.54    2.03
   1  26   4   10.77    2.36
  -1 -26   4   10.92    2.45
  -1 -26   4   13.22    2.75
  -1 -26  -4   10.54    2.22
   1 -26   4   14.30    2.94
  -1 -26   6    4.52    1.97
  -1  26  -6    5.05    2.35
  -1 -26   6    2.68    1.43
   1 -26  -6    4.31    1.11
   1  26   6    2.24    1.30
   1 -26   6    4.12    1.82
  -1 -26  -6    4.07    1.58
   1  26   8    0.23    0.81
  -1 -26   8    0.28    1.05
   1 -26  -8    0.79    0.46
   1 -26  -8    1.36    0.63
  -1  26  -8   -0.58    1.08
  -1 -26   8   -0.35    0.85
  -1 -26  -8    0.84    1.14
   1 -26   8    0.39    1.20
   1  26  10   -0.27    0.82
  -1 -26  10    1.15    1.41
   1 -26  10   -0.76    0.92
  -1 -26 -10    0.02    0.59
  -1 -27   1    0.11    0.39
   1 -27  -1    0.57    0.44
   1  27   1   -0.02    0.63
   1 -27  -1    0.04    0.49
  -1 -27  -1    0.36    0.63
   1 -27   1    1.00    0.65
   1  27   3    0.34    0.69
  -1 -27   3    0.25    0.68
   1 -27  -3   -0.12    0.52
  -1 -27   3    0.22    0.58
   1 -27  -3   -0.07    0.34
  -1  27  -3    1.80    1.37
  -1 -27  -3    0.71    0.84
   1 -27   3    1.28    0.90
  -1 -27   5    1.35    1.29
  -1  27  -5    3.04    1.77
   1 -27  -5    3.90    1.22
  -1 -27   5    4.96    1.86
   1  27   5    1.43    1.18
  -1 -27  -5    3.23    1.53
   1 -27   5    3.97    1.46
   1 -27  -7    0.56    0.50
  -1 -27   7    3.05    1.38
   1  27   7    0.82    1.03
  -1  27  -7    0.91    1.36
   1 -27  -7   -0.35    0.43
  -1 -27   7    2.29    1.39
   1 -27   7   -0.44    0.72
  -1 -27  -7    1.21    1.09
   1  27   9    0.87    1.02
  -1  27  -9    0.95    1.39
  -1 -27   9    0.13    1.15
  -1 -27  -9    0.72    0.82
   1 -27   9    1.62    1.57
   1  28   0  197.28   10.30
  -1 -28   0  204.65   10.46
   1 -28   0  186.59   10.17
   1 -28   0  196.24   10.13
  -1 -28   2   77.62    5.86
   1 -28  -2   76.72    5.05
  -1  28  -2   68.30    5.63
  -1 -28   2   74.31    5.56
   1  28   2   67.91    5.16
   1 -28  -2   72.05    5.08
  -1 -28  -2   73.63    5.34
   1 -28   2   89.09    5.94
   1  28   4   94.14    6.24
  -1 -28   4   71.52    5.98
  -1 -28   4   83.76    6.33
  -1  28  -4  108.57    7.45
   1 -28  -4   83.05    5.51
   1 -28  -4   86.23    5.47
   1 -28   4   82.11    6.37
  -1 -28  -4   97.27    6.26
   1 -28  -6   22.66    2.84
   1  28   6   33.01    4.49
  -1 -28   6   28.73    4.48
  -1  28  -6   26.18    4.80
   1 -28   6   36.30    5.12
  -1 -28  -6   29.90    4.10
  -1 -28   8   13.96    3.26
  -1  28  -8    2.99    2.34
   1  28   8   14.75    2.97
  -1 -28   8    7.50    2.48
   1 -28  -8   10.82    1.62
   1 -28  -8   14.83    1.73
  -1 -28  -8   10.89    2.52
   1  28  10    6.38    1.99
  -1 -28  10    4.00    2.16
  -1 -28 -10    1.55    1.12
   1 -28  10    2.89    2.30
  -1 -29   1    7.84    2.11
   1 -29  -1    9.63    2.06
   1 -29  -1   10.01    2.17
   1  29   1   14.28    2.73
  -1 -29   1   10.35    2.42
   1 -29   1   16.22    2.92
  -1 -29  -1   13.08    2.64
   1 -29  -3    5.57    1.52
  -1 -29   3    8.12    2.27
  -1 -29   3    5.20    1.86
   1 -29  -3    9.07    2.05
  -1  29  -3    6.20    2.15
  -1 -29  -3    8.16    2.07
   1 -29   3    8.63    2.25
   1 -29  -5    7.05    1.68
   1 -29  -5    6.35    1.63
   1  29   5    9.77    2.29
  -1  29  -5    9.03    2.76
  -1 -29   5    8.48    2.48
  -1 -29   5   13.91    3.03
   1 -29   5   10.29    2.44
  -1 -29  -5    5.72    1.81
   1 -29  -7    1.52    0.83
  -1 -29   7    4.40    2.14
  -1 -29   7    6.42    2.11
  -1  29  -7    2.54    2.11
   1 -29  -7    3.06    1.10
   1  29   7    5.47    1.89
  -1 -29  -7    4.55    1.66
   1 -29   7    2.58    1.56
  -1 -29   9    3.53    1.78
   1  29   9    1.73    1.25
   1 -29   9    2.12    1.77
  -1 -29  -9    0.07    0.73
  -1 -30   0  173.13    9.75
   1 -30   0  172.58    9.71
   1  30   0  192.08   10.01
   1 -30   0  174.99    9.61
  -1 -30   2   41.99    5.33
  -1 -30   2   39.91    4.81
   1 -30  -2   42.05    3.82
   1  30   2   45.33    4.04
   1 -30  -2   47.25    3.94
  -1 -30  -2   51.63    4.37
   1 -30   2   50.87    4.41
   1 -30  -4   83.07    5.52
  -1 -30   4   88.94    6.57
   1 -30  -4   82.63    5.39
  -1  30  -4   67.61    6.28
  -1 -30   4   72.78    6.04
   1  30   4   81.53    5.94
   1 -30   4   79.67    6.17
  -1 -30  -4   85.72    5.94
  -1  30  -6   15.96    3.93
  -1 -30   6   19.74    3.89
   1 -30  -6   23.12    3.01
   1  30   6   18.32    3.40
   1 -30  -6   18.82    2.71
   1 -30   6   23.09    4.15
  -1 -30  -6   13.51    2.83
  -1 -30   8    9.22    2.81
  -1  30  -8   13.25    4.13
   1 -30  -8    9.87    1.62
   1  30   8   10.43    2.47
  -1 -30   8    8.24    2.64
   1 -30  -8    8.95    1.52
  -1 -30  -8    7.25    2.12
   1  30  10    0.83    0.92
  -1 -30  10    3.09    2.29
  -1 -30 -10    2.81    1.39
  -1 -31   1   22.12    3.59
   1 -31  -1   34.58    4.11
   1 -31  -1   28.22    3.94
  -1 -31   1   33.20    4.60
   1  31   1   23.49    3.67
  -1 -31  -1   25.64    3.78
   1 -31   1   32.27    4.44
  -1 -31   3   46.51    5.65
   1 -31  -3   39.30    3.56
   1 -31  -3   32.58    4.21
  -1 -31   3   37.40    4.86
  -1  31  -3   33.01    4.98
   1 -31   3   41.50    5.13
  -1 -31  -3   41.67    4.79
  -1 -31   5   32.11    4.78
   1 -31  -5   26.98    3.57
   1 -31  -5   29.19    3.63
   1  31   5   26.58    3.85
  -1  31  -5   27.77    4.78
  -1 -31   5   31.92    4.71
   1 -31   5   28.40    4.58
  -1 -31  -5   30.00    4.12
  -1 -31   7   21.93    4.16
   1  31   7   24.61    3.77
   1 -31  -7   23.56    2.80
  -1 -31   7   16.45    3.80
   1 -31  -7   16.72    2.51
  -1  31  -7   26.73    4.99
  -1 -31  -7   24.75    3.86
   1 -31   7   30.04    4.95
   1  31   9    9.98    2.44
  -1 -31   9   11.46    3.13
   1 -31   9    8.05    2.79
  -1 -31  -9   10.54    2.39
   1 -32   0   12.74    2.62
   1 -32   0    8.03    2.20
  -1 -32   0   19.17    3.31
   1  32   0   16.15    2.91
   1 -32  -2    1.10    0.89
  -1 -32   2    2.04    1.27
   1  32   2   -0.29    0.62
  -1 -32   2   -0.13    0.51
   1 -32  -2    1.14    0.56
   1 -32   2    2.41    1.25
  -1 -32  -2    1.93    0.93
   1 -32  -4    8.44    1.93
   1  32   4    9.66    2.50
   1 -32  -4   12.32    2.31
  -1 -32   4    7.42    2.25
  -1  32  -4    2.87    1.72
  -1 -32   4    8.52    2.47
   1 -32   4    9.22    2.57
  -1 -32  -4   12.33    2.64
  -1  32  -6    0.83    1.68
  -1 -32   6    2.18    1.63
  -1 -32   6   -0.57    0.83
   1 -32  -6    5.25    1.50
   1 -32  -6    2.89    1.29
   1  32   6    1.02    1.15
   1 -32   6    5.12    1.89
  -1 -32  -6    2.16    1.55
   1 -32  -8    3.12    1.02
  -1 -32   8   -0.13    0.78
  -1 -32   8    2.90    1.92
   1  32   8    1.64    1.34
   1 -32  -8    1.53    0.77
  -1 -32  -8    1.95    1.44
   1 -32   8    4.15    2.18
   1  32  10   -0.41    0.63
  -1 -32 -10    0.37    0.82
   1  33   1  643.03   28.30
  -1 -33   1  642.50   28.55
  -1 -33   1  663.45   29.25
   1 -33  -1  690.21   28.58
   1 -33  -1  672.34   28.28
   1 -33   1  660.40   28.74
  -1 -33  -1  678.21   28.68
   1 -33   1  680.66   28.67
  -1 -33   3  423.46   20.95
   1 -33  -3  431.59   19.69
   1 -33  -3  465.45   20.14
  -1 -33   3  431.61   20.65
   1 -33   3  450.08   20.89
  -1 -33  -3  456.39   20.36
  -1  33  -5  148.98   10.50
  -1 -33   5  144.94    9.59
   1  33   5  158.45    9.14
  -1 -33   5  149.00    9.69
   1 -33  -5  145.34    8.23
   1 -33  -5  140.85    8.36
   1 -33   5  148.74    9.68
  -1 -33  -5  148.28    8.98
  -1 -33   7   65.57    7.56
   1  33   7   61.94    5.22
   1 -33  -7   59.88    4.40
   1 -33  -7   57.33    4.13
   1 -33   7   55.72    7.28
  -1 -33  -7   63.90    5.23
   1 -33  -9   14.62    1.03
  -1 -33   9   19.38    4.10
   1  33   9   17.96    3.25
  -1 -33  -9   12.20    2.75
   1 -34   0    5.42    1.75
  -1 -34   0    6.35    1.98
   1 -34   0    3.51    1.53
   1  34   2   20.80    3.57
   1 -34  -2   20.84    3.34
  -1 -34   2   17.87    3.43
  -1 -34   2   23.04    4.09
   1 -34  -2   22.07    3.48
   1 -34   2   16.24    3.19
  -1 -34  -2   16.30    3.15
   1 -34   2   12.97    2.86
   1 -34  -4    5.14    1.74
  -1 -34   4    9.91    2.60
   1 -34  -4    4.37    1.46
   1  34   4    3.86    1.78
  -1 -34   4    4.36    1.78
   1 -34   4    4.39    1.63
  -1 -34  -4    3.62    1.80
   1 -34  -6    1.32    1.11
  -1 -34   6    5.77    2.32
  -1 -34   6    0.94    1.24
   1  34   6    0.56    1.19
   1 -34  -6    5.31    1.62
  -1 -34  -6    9.19    2.55
   1 -34   6    6.66    2.20
   1  34   8    1.84    1.30
   1 -34  -8    2.28    1.02
  -1 -34   8    3.41    2.15
   1 -34  -8    0.70    0.77
  -1 -34  -8    2.24    1.43
   1 -34   8    0.26    1.58
  -1 -35   1   47.86    5.86
   1 -35  -1   45.97    5.43
   1  35   1   34.09    4.78
   1 -35  -1   50.03    5.55
  -1 -35   1   52.12    6.39
   1 -35   1   35.52    4.92
  -1 -35  -1   45.37    5.55
   1 -35   1   47.67    5.51
   1 -35  -3   41.33    4.86
   1 -35  -3   33.10    4.36
  -1 -35   3   36.31    4.88
  -1 -35   3   32.95    5.05
  -1 -35  -3   33.06    4.55
   1 -35   3   28.40    4.71
  -1 -35   5   12.50    3.14
  -1 -35   5   10.71    2.77
   1 -35  -5   15.96    3.07
   1  35   5   13.61    2.81
   1 -35  -5    9.90    2.29
   1 -35   5   11.98    3.01
  -1 -35  -5   14.48    2.98
   1 -35  -7    7.19    1.82
  -1 -35   7    7.19    2.57
   1 -35  -7    5.09    1.48
   1  35   7   10.28    2.62
   1 -35   7    2.80    1.77
  -1 -35  -7    8.83    2.22
   1 -35  -9    0.29    0.43
  -1 -35   9    1.29    1.71
   1  35   9    1.29    1.14
  -1 -35  -9    0.79    0.94
   1 -36   0   38.08    4.90
   1 -36   0   27.75    4.18
  -1 -36   0   29.76    4.49
  -1 -36   2   52.77    6.22
   1  36   2   49.69    4.54
   1 -36  -2   53.74    4.71
   1 -36  -2   50.20    4.47
  -1 -36   2   42.62    5.73
  -1 -36  -2   49.29    5.86
   1 -36   2   54.27    6.39
   1 -36   2   50.45    6.11
  -1 -36   4   13.56    3.28
   1  36   4   22.45    3.82
  -1 -36   4   27.34    4.68
   1 -36  -4   18.10    3.24
  -1 -36  -4   15.28    3.27
   1 -36   4   15.65    3.47
   1 -36  -6   12.83    2.54
   1  36   6   13.51    3.15
  -1 -36   6   12.79    3.41
   1 -36  -6   13.63    2.66
  -1 -36   6   14.47    3.40
   1 -36   6   20.12    4.08
  -1 -36  -6   15.03    3.18
   1  36   8    0.81    1.00
  -1 -36   8    2.03    1.83
   1 -36  -8    2.48    0.97
   1 -36   8    2.14    1.93
  -1 -36  -8    1.44    1.22
   1  37   1   25.64    4.20
  -1 -37   1   29.68    4.85
   1 -37  -1   32.68    4.63
   1 -37  -1   32.04    4.38
  -1 -37   1   30.59    4.60
  -1 -37  -1   38.58    5.14
   1 -37   1   26.99    4.28
   1 -37  -3   11.82    2.61
   1 -37  -3   15.84    3.03
  -1 -37   3   17.89    3.39
  -1 -37   3   14.74    3.39
   1 -37   3   11.26    2.88
  -1 -37  -3   13.08    2.90
   1 -37   3   11.12    2.83
  -1 -37   5   10.77    2.97
   1 -37  -5    7.95    2.13
  -1 -37   5    6.49    2.34
   1  37   5    9.93    2.69
  -1 -37  -5    6.81    2.01
   1 -37   5    8.64    2.53
   1 -37  -7    3.43    1.25
  -1 -37   7   -0.87    0.72
  -1 -37   7    4.26    2.08
   1 -37  -7    0.66    0.80
   1  37   7    1.17    1.10
   1 -37   7   -1.41    0.66
  -1 -37  -7    1.06    1.31
   1  37   9   -0.01    0.68
   1 -37  -9    0.01    0.40
  -1 -37   9    2.41    2.25
  -1 -37  -9   -0.43    0.75
   1 -37   9   -0.57    0.73
   1 -38   0   27.45    4.48
  -1 -38   0   25.60    4.45
  -1 -38   0   21.69    3.82
   1 -38   0   25.97    4.06
  -1 -38   2   91.90    7.00
  -1 -38   2   88.79    7.28
   1  38   2   86.15    6.69
   1 -38  -2   96.09    6.85
   1 -38  -2  100.39    6.84
   1 -38   2   98.93    7.20
  -1 -38   4   18.19    3.78
   1 -38  -4   19.00    3.56
  -1 -38   4   21.51    4.14
   1 -38  -4   20.79    3.49
  -1 -38  -4   21.61    3.83
   1 -38   4   22.74    4.31
   1 -38   4   18.00    3.77
  -1 -38   6   21.16    4.36
   1 -38  -6   19.82    3.21
   1  38   6   19.87    3.56
   1 -38  -6   19.81    3.23
  -1 -38   6   15.22    3.59
   1 -38   6   18.41    3.93
  -1 -38  -6   19.56    3.54
   1  38   8    2.20    1.52
   1 -38  -8    1.62    0.95
   1 -38   8    3.42    2.31
  -1 -38  -8    6.57    2.38
  -1 -39   1   47.90    5.94
  -1 -39   1   54.27    6.94
   1 -39  -1   53.89    6.28
   1 -39  -1   47.17    5.74
  -1 -39  -1   51.29    6.19
   1 -39   1   48.55    6.09
   1 -39   1   53.57    6.34
   1 -39  -3   39.45    5.10
   1 -39  -3   34.74    4.98
  -1 -39   3   29.74    4.84
  -1 -39   3   29.43    4.99
   1 -39   3   37.30    5.56
   1 -39   3   36.57    5.47
  -1 -39  -3   33.08    4.85
   1 -39  -5    7.56    2.19
   1  39   5    9.87    2.67
  -1 -39   5    8.90    2.70
  -1 -39   5    9.28    2.87
   1 -39   5    9.07    2.81
   1 -39   5    5.92    2.31
  -1 -39  -5   12.78    3.02
  -1 -39   7    3.47    2.19
  -1 -39   7    7.39    2.69
   1 -39  -7    2.50    1.55
   1  39   7    3.51    1.90
   1 -39  -7    3.14    1.50
   1 -39   7    3.47    2.03
  -1 -39  -7    0.75    1.17
   1 -39   7    4.90    2.08
  -1 -39   9    2.78    3.11
   1  39   9    2.44    1.51
   1 -39  -9    0.31    0.55
  -1 -39  -9    0.16    1.05
   1 -39   9    2.23    2.61
   1 -40   0    3.53    1.54
  -1 -40   0    2.62    1.37
   1 -40   0    0.11    0.91
  -1 -40   0    5.99    2.24
   1  40   2    1.58    1.40
  -1 -40   2    0.22    0.94
   1 -40  -2    1.11    0.99
   1 -40  -2    1.93    1.31
  -1 -40   2    1.99    1.79
  -1 -40  -2    0.38    0.97
   1 -40   2    2.68    1.39
   1 -40   2    0.80    1.25
   1 -40  -4    2.18    1.15
   1 -40  -4   -0.32    0.70
  -1 -40   4    1.72    1.42
   1  40   4    0.12    0.89
  -1 -40   4    1.24    1.45
   1 -40   4   -0.76    0.81
   1 -40   4    2.06    1.61
  -1 -40  -4    0.01    0.96
  -1 -40   6    2.17    1.18
  -1 -40   6   -1.00    1.03
   1  40   6   -0.72    0.47
   1 -40  -6    1.04    0.95
   1 -40  -6    0.87    0.93
   1 -40   6    2.04    1.79
  -1 -40  -6   -0.41    0.96
   1 -40   6    0.74    1.04
   1 -40  -8   -0.38    0.40
  -1 -40   8   -0.12    0.54
   1  40   8    0.71    1.14
  -1 -40  -8    0.61    1.16
   1 -40   8   -0.57    0.71
  -1 -41   1   10.14    2.90
   1 -41  -1    4.16    1.75
  -1 -41   1    4.18    1.81
   1 -41   1    2.94    1.57
   1 -41   1    2.84    1.86
  -1 -41  -1    4.98    1.96
   1 -41  -3    2.63    1.36
  -1 -41   3   -0.17    0.92
  -1 -41   3    2.18    1.27
   1  41   3    0.23    0.64
   1 -41  -3    1.12    1.04
   1 -41   3   -0.72    0.73
  -1 -41  -3    4.40    1.71
   1 -41   3    4.52    1.93
  -1 -41   5    4.39    2.23
   1  41   5    6.73    2.41
  -1 -41   5    9.33    3.07
   1 -41  -5    6.98    2.10
   1 -41   5    5.34    2.54
  -1 -41  -5    7.59    2.38
   1 -41   5    5.67    2.73
  -1 -41   7    9.12    3.16
   1  41   7   10.14    2.66
   1 -41  -7   11.74    2.57
  -1 -41   7   11.93    3.45
  -1 -41  -7   13.51    3.28
   1 -41   7   10.08    3.33
   1 -41   7   15.41    4.10
   1 -41  -9    3.69    1.19
   1  41   9    6.06    2.23
  -1 -41  -9    7.30    2.41
   1 -42   0   11.81    2.96
   1 -42   0    5.48    2.12
  -1 -42   0    7.62    2.44
  -1 -42   0   11.93    3.28
  -1 -42   2    2.28    1.82
   1 -42  -2    1.59    1.35
   1  42   2    2.87    1.71
   1 -42  -2    3.60    2.00
  -1 -42   2    1.70    1.49
   1 -42   2   -0.02    1.27
   1 -42   2    1.45    1.37
  -1 -42  -2    0.59    1.25
  -1 -42   4    2.75    1.97
  -1 -42   4    5.58    2.44
   1 -42  -4    2.14    1.57
   1  42   4    5.10    2.16
   1 -42  -4    1.74    1.50
   1 -42   4    3.24    1.99
  -1 -42  -4    6.88    2.33
   1 -42   4    3.96    2.38
   1  42   6    6.32    2.08
  -1 -42   6    5.09    2.60
   1 -42  -6    1.18    1.26
   1 -42  -6    0.68    1.12
  -1 -42   6    2.69    1.97
  -1 -42  -6   -0.44    0.85
   1 -42   6    6.14    2.57
   1 -42   6    2.39    1.81
   1 -42  -8    0.90    0.82
   1  42   8    1.32    1.33
  -1 -42   8    0.20    1.08
  -1 -42  -8    1.07    1.39
   1 -42   8    0.24    1.18
   1 -43  -1   25.93    4.43
  -1 -43   1   19.59    4.01
  -1 -43   1   25.85    4.85
   1 -43  -1   26.91    4.49
  -1 -43  -1   19.57    3.87
   1 -43   1   25.22    4.43
   1 -43   1   21.10    4.07
   1  43   3    9.24    2.62
  -1 -43   3   11.36    3.13
  -1 -43   3   10.58    3.18
   1 -43  -3   10.28    2.63
   1 -43  -3    8.37    2.50
   1 -43   3    9.12    2.84
  -1 -43  -3    9.87    2.85
   1 -43   3    9.01    2.82
  -1 -43   5    6.25    2.48
   1 -43  -5    2.68    1.62
  -1 -43   5    1.26    1.21
   1  43   5    0.96    1.48
   1 -43   5    3.41    2.14
   1 -43   5    4.76    2.33
  -1 -43  -5    3.15    1.85
   1  43   7   -0.32    0.67
  -1 -43   7    3.01    1.54
   1 -43  -7   -0.20    0.96
  -1 -43   7   -0.39    1.38
  -1 -43  -7    2.02    1.64
   1 -43   7   -0.61    0.80
   1 -43   7    1.51    1.52
   1 -44   0   13.91    3.27
  -1 -44   0   15.40    3.63
  -1 -44   0    8.78    2.63
   1 -44   0    5.54    1.98
  -1 -44   2    6.70    2.37
   1 -44  -2    6.72    2.22
   1 -44  -2    4.76    2.20
  -1 -44   2    6.30    2.23
   1 -44   2    7.06    2.44
   1 -44   2    7.30    2.42
  -1 -44  -2   13.04    3.21
   1  44   4    1.09    1.45
  -1 -44   4    7.02    2.47
  -1 -44   4    6.96    2.45
   1 -44  -4    8.07    2.41
   1 -44   4    5.81    2.43
  -1 -44  -4    6.02    2.14
   1 -44   4    4.11    1.89
   1 -44  -6    2.30    1.66
   1  44   6    1.88    1.53
  -1 -44   6    1.69    1.97
  -1 -44  -6    1.32    1.46
   1 -44   6    1.00    1.12
   1 -44   6    1.47    1.70
   1 -44  -8    1.35    1.08
   1  44   8    0.15    1.02
  -1 -44   8    1.80    1.93
   1 -44   8    0.09    1.28
  -1 -44  -8    0.84    1.34
   1 -45  -1    0.81    0.85
  -1 -45   1    1.94    1.33
   1 -45  -1   -0.23    0.97
  -1 -45   1   -0.04    0.38
   1 -45   1    1.74    1.57
  -1 -45  -1   -0.83    0.58
  -1 -45  -1   -0.92    0.71
   1 -45   1    1.72    1.27
   1 -45  -3    2.37    1.47
  -1 -45   3    1.13    1.29
   1 -45  -3   -0.10    0.76
   1  45   3    1.65    1.29
  -1 -45   3    1.24    1.03
  -1 -45  -3    1.28    0.81
   1 -45   3   -0.01    0.60
   1 -45   3    1.40    1.33
  -1 -45   5    3.90    2.30
   1  45   5    1.45    1.48
  -1 -45   5   -0.26    0.85
   1 -45  -5    0.88    1.41
   1 -45   5    2.57    2.01
  -1 -45  -5    3.74    2.02
   1 -45   5    0.25    1.26
  -1 -45   7    3.52    2.36
   1 -45  -7    1.18    1.13
   1  45   7    0.96    1.25
   1 -45   7   -0.48    1.31
  -1 -45  -7    3.00    2.00
   1 -45   7    3.84    2.24
  -1 -46   0   61.75    7.58
   1 -46   0   53.92    6.86
  -1 -46   0   44.89    6.72
   1 -46   0   45.76    6.27
   1 -46  -2    5.11    2.08
   1 -46  -2    3.28    1.92
  -1 -46   2   10.36    2.91
  -1 -46   2    9.99    3.14
   1 -46   2    8.64    2.84
  -1 -46  -2    1.68    1.40
   1 -46   2    1.59    1.68
   1 -46  -4   18.16    3.86
   1  46   4   13.00    3.33
  -1 -46   4   21.35    4.44
  -1 -46   4   29.21    5.57
   1 -46   4   20.48    4.27
  -1 -46  -4   25.06    4.66
   1 -46   4   20.18    4.45
   1 -46  -6    3.91    2.00
  -1 -46   6    1.32    1.78
   1  46   6    5.78    2.28
  -1 -46   6    0.14    1.28
   1 -46   6    1.35    1.73
  -1 -46  -6    3.34    2.04
   1 -46   6    2.42    2.01
   1 -46  -8   -0.39    0.53
  -1 -46   8    0.21    1.64
   1 -46   8    2.68    1.97
  -1 -46  -8    0.70    1.36
  -1 -47   1    1.03    1.40
   1 -47  -1    4.29    1.82
  -1 -47   1   -0.36    1.08
   1 -47  -1    1.39    1.33
  -1 -47  -1    1.21    1.73
  -1 -47  -1    1.15    1.17
   1 -47   1    2.11    1.53
   1 -47   1   -0.56    0.89
  -1 -47   3    4.30    2.44
  -1 -47   3    3.04    2.06
   1 -47  -3    4.07    2.10
   1 -47   3    0.09    1.02
   1 -47   3    0.75    1.45
  -1 -47  -3    3.15    2.15
   1 -47  -5    0.04    1.15
  -1 -47   5    1.26    1.79
   1  47   5    3.25    1.92
  -1 -47   5    2.97    1.96
   1 -47  -5    0.52    1.35
  -1 -47  -5   -1.09    1.11
   1 -47   5    7.72    2.81
   1 -47   5    3.43    2.31
   1 -47  -7    4.59    2.02
   1  47   7    1.82    1.66
  -1 -47   7    4.39    2.61
   1 -47   7    7.25    3.11
  -1 -47  -7    4.60    2.38
   1 -48   0    0.99    1.30
   1 -48   0    1.54    1.76
  -1 -48   0   -0.09    1.31
  -1 -48   0   -0.15    0.50
   1 -48  -2    1.47    1.44
   1 -48  -2    0.85    1.43
  -1 -48   2    0.51    1.44
  -1 -48   2    2.22    1.97
  -1 -48  -2    3.13    2.04
   1 -48   2   -0.59    1.11
  -1 -48  -2    0.25    1.51
   1 -48   2    1.54    1.83
   1 -48  -4    0.60    1.08
   1 -48  -4    0.44    1.00
  -1 -48   4    2.04    1.54
  -1 -48   4    2.15    1.93
   1 -48   4    2.10    1.91
  -1 -48  -4   -0.19    0.79
   1 -48   4    3.80    1.81
  -1 -48   6    1.08    1.74
  -1 -48   6   -0.62    0.78
   1 -48  -6    1.14    1.34
   1 -48   6   -0.86    0.72
  -1 -48  -6    0.04    1.20
   1 -48   6   -0.57    1.03
   1 -49  -1  127.89    9.10
   1 -49  -1  113.68    8.63
  -1 -49   1  114.48    9.06
  -1 -49   1  130.10    9.65
   1 -49   1  113.84    8.83
  -1 -49  -1  114.56    9.35
   1 -49   1  128.85    9.26
  -1 -49  -1  100.67    8.71
  -1 -49   3  101.37    8.37
  -1 -49   3   92.70    8.20
   1 -49   3  101.56    8.53
   1 -49   3   85.48    9.77
  -1 -49  -3  104.31    8.33
  -1 -49   5   41.83    6.70
   1 -49  -5   37.90    5.83
  -1 -49   5   42.63    6.98
   1 -49   5   48.96    7.28
  -1 -49  -5   30.92    5.45
   1 -49   5   39.68    6.61
   1 -49  -7   11.68    3.02
  -1 -49   7   20.44    5.17
   1 -49   7   20.18    5.09
  -1 -49  -7   13.85    3.60
  -1 -50   0    5.11    2.55
  -1 -50   0   -0.41    1.12
   1 -50   0    1.25    1.69
   1 -50   0    0.16    1.36
   1 -50  -2   -1.47    0.65
  -1 -50   2    1.03    1.80
  -1 -50   2    1.57    1.98
  -1 -50  -2    0.18    1.21
   1 -50   2    0.13    1.52
   1 -50   2    0.77    1.43
  -1 -50  -2    1.10    1.90
   1 -50  -4    1.56    1.57
  -1 -50   4    1.05    1.70
  -1 -50   4    2.73    2.13
   1 -50  -4    0.62    1.09
  -1 -50  -4    2.22    1.86
   1 -50   4    1.99    2.08
   1 -50   4    0.16    1.42
  -1 -50   6    2.06    1.66
  -1 -50   6    2.24    2.38
   1 -50  -6    2.26    1.63
   1 -50   6   -1.28    0.85
  -1 -50  -6    0.98    1.48
   1 -50   6    3.09    2.48
   1 -51  -1   42.19    6.52
  -1 -51   1   71.65    8.86
   1 -51  -1   60.61    7.62
  -1 -51   1   56.97    7.75
  -1 -51  -1   54.03    7.21
  -1 -51  -1   69.94    8.81
   1 -51   1   54.54    7.30
   1 -51   1   49.17    7.04
   1 -51  -3   31.34    5.12
  -1 -51   3   29.01    5.79
   1 -51  -3   31.46    5.58
  -1 -51   3   33.78    5.70
   1 -51   3   34.22    6.01
   1 -51   3   36.99    6.03
  -1 -51  -3   40.89    6.41
   1 -51  -5   11.14    3.24
  -1 -51   5   10.25    3.54
  -1 -51   5   20.74    4.91
   1 -51   5   10.76    3.50
   1 -51   5   11.05    3.63
  -1 -51  -5   17.21    4.11
   1 -51  -7    6.21    2.14
  -1 -51   7   -0.17    1.75
   1 -51   7    0.56    1.13
  -1 -51  -7    3.99    2.00
   1 -52   0    4.82    2.57
   1 -52   0    3.04    2.11
  -1 -52   0    0.15    1.44
  -1 -52   0    3.31    2.14
  -1 -52   2   -2.08    0.92
   1 -52  -2    0.17    1.23
  -1 -52   2    2.12    1.97
   1 -52   2   -1.03    0.81
   1 -52   2    1.28    1.46
  -1 -52  -2   -1.00    0.56
  -1 -52  -2    2.19    2.12
  -1 -52   4    1.75    2.09
  -1 -52   4   -0.48    1.33
   1 -52  -4    2.32    1.94
   1 -52   4   -0.24    1.21
  -1 -52  -4   -1.25    0.69
  -1 -52  -4   -0.70    1.07
   1 -52   4   -0.17    1.06
  -1 -52   6    2.02    3.02
  -1 -52   6   -1.86    0.71
   1 -52  -6    1.13    1.35
  -1 -52  -6   -0.51    0.83
   1 -52   6   -0.55    1.29
   1 -52   6    1.77    1.82
  -1 -53   1   11.91    3.63
  -1 -53   1    5.28    2.79
   1 -53  -1   12.86    3.54
   1 -53   1   15.94    3.87
  -1 -53  -1   12.06    3.45
  -1 -53  -1    9.54    3.37
   1 -53   1    4.61    2.48
  -1 -53   3    0.97    1.83
  -1 -53   3    2.90    2.15
   1 -53  -3    4.61    2.18
   1 -53  -3    4.93    2.34
  -1 -53  -3    2.43    2.00
   1 -53   3    1.42    1.45
  -1 -53  -3    1.13    1.28
   1 -53   3    3.35    2.15
   1 -53  -5    1.97    1.51
  -1 -53   5    0.47    1.58
  -1 -53   5    1.62    2.39
  -1 -53  -5    3.68    1.91
   1 -53   5    1.63    1.36
   1 -53   5   -0.02    1.26
   1 -53  -7    0.99    1.27
   1 -53   7   -0.67    1.20
  -1 -54   0    0.10    1.35
   1 -54   0   -0.06    1.26
  -1 -54   0   -0.26    1.29
   1 -54   0   -0.75    1.02
   1 -54  -2    3.89    2.32
  -1 -54   2   15.78    4.21
  -1 -54   2    8.26    3.60
   1 -54  -2   24.83    5.05
   1 -54   2   11.64    3.54
  -1 -54  -2    8.83    3.10
   1 -54   2    8.67    3.56
  -1 -54   4   -1.16    1.28
  -1 -54   4    1.23    1.95
   1 -54  -4    0.82    1.60
  -1 -54  -4   -1.39    0.69
   1 -54   4    2.34    2.30
   1 -54   4    1.17    1.88
   1 -54  -6    4.01    2.33
  -1 -54   6    0.09    1.68
   1 -54   6    3.41    2.39
   1 -54   6    1.38    1.99
  -1 -54  -6   -0.85    0.85
   1 -55  -1   13.20    3.68
  -1 -55   1   10.81    3.48
  -1 -55   1   12.97    4.21
  -1 -55  -1   13.50    4.34
   1 -55   1   13.16    3.75
  -1 -55  -1    4.23    2.59
   1 -55   1    4.89    2.86
  -1 -55   3   -0.91    1.42
  -1 -55   3    0.39    1.53
   1 -55  -3    2.37    1.84
  -1 -55  -3    6.73    3.20
  -1 -55  -3    4.50    2.60
   1 -55   3    2.60    2.35
   1 -55   3    9.74    3.28
  -1 -55   5    3.19    2.30
   1 -55  -5   -0.80    0.91
  -1 -55   5    1.07    2.07
   1 -55   5    1.44    2.12
  -1 -55  -5   -0.29    0.87
   1 -55   5   -0.24    1.42
   1 -56   0    2.73    2.26
  -1 -56   0   -0.29    1.42
  -1 -56   0   -1.10    0.84
  -1 -56   2    3.32    2.52
   1 -56  -2   -0.12    0.99
   1 -56  -2    2.81    2.01
  -1 -56   2    1.93    1.94
   1 -56   2    1.86    2.23
  -1 -56  -2    1.85    1.27
  -1 -56  -2    0.09    1.29
   1 -56   2    2.39    2.14
   1 -56  -4   -1.13    0.68
  -1 -56   4   -0.67    1.50
  -1 -56   4    0.66    1.44
  -1 -56  -4   -0.75    0.86
   1 -56   4    1.20    2.21
   1 -56   4   -0.25    1.11
  -1 -56   6   -0.76    1.17
   1 -56  -6   -0.06    1.39
   1 -56   6    0.31    1.64
   1 -56   6    2.50    3.84
   1 -57  -1    4.77    2.53
  -1 -57   1   -0.17    0.99
  -1 -57   1   -1.41    1.10
   1 -57  -1    0.87    1.71
   1 -57   1    1.18    1.55
   1 -57   1   -0.43    1.00
  -1 -57  -1    1.81    2.08
  -1 -57   3    2.89    2.47
  -1 -57   3   -0.05    1.43
   1 -57  -3    1.26    1.21
   1 -57   3   -0.29    1.35
   1 -57   3    3.43    2.57
  -1 -57  -3    4.63    2.53
  -1 -57   5   -0.87    1.00
   1 -57  -5    1.15    1.54
  -1 -57   5    0.15    1.54
  -1 -57  -5    3.12    2.41
   1 -57   5    0.62    1.94
   1 -57   5   -0.44    1.19
   1 -58   0   -0.95    0.63
  -1 -58   0    1.57    1.89
   1 -58   0    1.47    1.81
  -1 -58   0   -0.04    1.41
  -1 -58   2    2.09    2.05
   1 -58  -2   -1.11    0.55
  -1 -58   2   -0.84    0.80
   1 -58   2   -0.57    1.02
  -1 -58  -2   -1.09    0.87
  -1 -58  -2   -0.76    0.73
   1 -58   2    0.65    1.76
  -1 -58   4    0.96    2.23
  -1 -58   4   -0.81    0.78
   1 -58  -4    1.50    1.33
   1 -58   4   -1.36    0.71
   1 -58   4    0.44    1.79
  -1 -58  -4    0.19    1.31
  -1 -59   1   15.59    4.42
   1 -59  -1    6.10    2.94
  -1 -59   1   13.42    4.03
   1 -59  -1   14.25    4.32
  -1 -59  -1   10.72    3.39
  -1 -59  -1   16.27    4.85
   1 -59   1   10.80    3.63
  -1 -59   3    3.63    2.77
   1 -59  -3    6.47    2.80
  -1 -59   3    3.40    2.60
  -1 -59  -3    5.07    2.79
   1 -59   3    6.39    3.38
   1 -59   3    3.86    2.78
   1 -59  -5    0.90    1.55
  -1 -59   5    2.23    2.13
  -1 -59   5   -1.14    0.97
   1 -59   5    0.25    1.73
   1 -59   5   -0.97    1.02
  -1 -60   0   -0.29    1.13
   1 -60   0    0.35    1.56
   1 -60   0   -0.52    1.13
  -1 -60   2   -0.23    0.98
  -1 -60   2   -0.93    0.66
   1 -60  -2   -0.29    0.88
   1 -60   2    0.12    1.10
  -1 -60  -2    2.00    2.04
  -1 -60   4    0.48    1.79
  -1 -60   4   -0.14    0.94
   1 -60  -4   -1.14    0.67
   1 -60   4    0.20    1.94
  -1 -60  -4    0.64    1.51
   1 -60   4    1.88    1.83
   1 -61  -1    1.17    1.66
  -1 -61   1    1.08    1.86
   1 -61   1   -0.09    1.56
  -1 -61  -1    0.68    1.36
   1 -61   1    0.05    1.33
  -1 -61  -1    1.82    1.68
  -1 -61   3    0.42    1.46
  -1 -61   3    0.36    1.53
   1 -61  -3    2.09    2.02
  -1 -61  -3   -0.32    0.92
   1 -61   3   -0.05    1.33
   1 -61   3    1.09    1.71
  -1 -62   0    2.68    2.19
  -1 -62   0    3.79    2.79
   1 -62   0    2.92    2.35
   1 -62   0    2.19    2.25
  -1 -62   2    1.17    1.62
  -1 -62   2   -0.24    1.08
   1 -62  -2    0.37    1.31
  -1 -62  -2    2.87    2.42
   1 -62   2   -0.30    1.00
   1 -62   2    1.20    1.99
  -1 -62   4    1.29    2.27
  -1 -62   4   -0.34    1.12
   1 -62   4    0.90    1.89
   1 -62   4    1.52    2.06
  -1 -63   1   -1.41    1.04
   1 -63  -1    0.35    1.35
  -1 -63   1   -0.94    0.84
   1 -63   1    0.42    1.66
  -1 -63  -1   -0.04    1.20
   1 -63   1   -0.78    1.50
  -1 -63   3   -0.76    1.34
   1 -63  -3   -0.99    0.91
  -1 -63   3   -0.67    1.12
   1 -63   3   -0.56    0.93
  -1 -63  -3    0.11    1.50
  -1 -64   0    2.22    2.49
  -1 -64   0   -1.08    1.06
   1 -64   0    0.81    1.47
  -1 -64   2    0.50    1.72
   1 -64  -2   -1.74    0.75
   1 -64   2    0.13    1.39
   1 -64   2   -0.71    0.97
  -1 -64  -2    1.20    2.00
   1 -65  -1    2.67    2.53
  -1 -65   1   17.83    5.18
  -1 -65   1   14.05    4.54
  -1 -65  -1    4.41    2.85
   1 -65   1   10.89    3.84
  -1 -66   0   -0.01    1.76
   1 -66   0   -0.83    0.89
  -1 -66   2    0.26    1.61
  -1 -66   2   -1.25    0.82
   1 -66   2    1.25    2.50
   1 -66   2    1.53    2.13
  -1 -67   1   23.22    5.99
   1 -67   1   11.66    5.63
  -2   0   0  120.63    5.64
   2   0   0  122.03    5.65
  -2   0  -4    2.87    0.98
  -2   0   4    1.88    0.41
  -2   0   4    2.20    0.49
  -2   0   8    3.62    0.74
  -2   0  -8    2.04    1.30
  -2   0   8    3.49    0.80
   2   0   8    4.47    1.66
  -2   0 -10  103.04    7.74
   2   0  10  100.98    7.62
  -2   1  -1   77.90    4.07
   2  -1  -1   66.27    3.50
   2   1   1   71.25    4.00
  -2  -1   1   80.76    3.70
   2  -1   1   67.44    3.93
   2   1  -1   67.05    3.60
  -2   1   1   73.86    3.54
  -2  -1  -1   77.25    4.08
  -2  -1   3   14.05    1.12
  -2   1  -3   15.92    2.22
   2   1   3   17.05    2.39
  -2  -1   3   11.58    1.02
   2  -1   3   14.85    2.15
  -2   1   3   13.23    0.93
  -2   1   3   12.64    0.91
  -2  -1  -3   14.42    2.13
  -2  -1   5    1.53    0.46
   2   1   5    0.76    0.74
  -2   1  -5    1.93    1.07
  -2  -1   5    1.41    0.47
  -2   1   5    1.47    0.40
  -2   1   5    1.59    0.39
   2  -1   5    1.59    1.04
  -2  -1  -5   -0.17    0.55
   2   1   7   -0.25    0.64
  -2  -1   7    0.08    0.41
  -2  -1   7   -0.24    0.28
  -2   1  -7   -0.20    0.61
  -2  -1  -7    0.58    0.84
  -2   1   7    0.25    0.28
  -2   1   7   -0.04    0.23
   2  -1   7   -0.56    0.48
   2   1   9    0.87    1.02
  -2   1  -9    0.61    1.00
  -2  -1   9    0.14    0.36
  -2  -1   9   -0.29    0.23
   2  -1   9   -0.08    0.78
  -2  -1  -9    0.95    1.14
  -2   1 -11   -1.01    0.66
   2   1  11    0.15    0.93
   2  -1  11    0.74    1.10
  -2  -1 -11    0.58    1.26
   2   2   0   46.39    2.92
   2  -2   0   50.26    2.88
  -2   2   0   56.83    2.97
  -2  -2   0   49.93    2.96
  -2  -2   4    3.66    0.72
  -2  -2   4    2.12    0.61
  -2   2  -4    3.26    1.18
  -2   2   4    3.06    0.36
  -2   2   4    2.37    0.35
  -2  -2  -4    1.20    0.82
  -2   2  -6  147.13    8.25
  -2  -2   6  141.75    6.36
  -2  -2   6  138.99    6.25
   2   2   6  126.07    7.83
  -2   2   6  134.43    5.62
  -2  -2  -6  143.83    8.01
   2  -2   6  123.59    7.85
  -2   2   6  136.76    5.61
  -2   2  -8    6.92    2.26
   2   2   8    0.89    1.27
  -2  -2   8    3.53    0.87
  -2  -2   8    2.78    0.74
   2  -2   8    6.84    2.13
  -2  -2  -8    3.44    1.69
  -2   2   8    2.82    0.36
  -2   2   8    3.46    0.43
  -2  -2  10   12.70    0.89
   2   2  10   13.95    3.24
  -2   2 -10   17.46    3.73
  -2  -2  10   12.52    0.90
   2  -2  10   13.29    3.33
  -2  -2 -10   11.43    3.19
   2   3   1   93.93    4.72
   2  -3  -1   80.98    3.94
  -2  -3   1   77.62    4.17
  -2   3  -1   82.73    4.44
  -2  -3  -1   91.95    4.66
   2  -3   1   85.24    4.48
   2   3  -1   90.39    4.31
  -2  -3   3   22.33    1.65
  -2  -3   3   22.65    1.69
  -2   3  -3   25.44    2.32
   2   3   3   23.44    2.81
   2  -3   3   25.82    2.94
  -2   3  -5    7.40    1.80
  -2  -3   5    9.06    1.32
   2   3   5   12.18    2.34
  -2  -3   5    8.73    1.28
  -2  -3  -5    9.88    2.02
  -2  -3   7   -0.29    0.31
   2   3   7    0.72    0.99
  -2  -3   7   -0.11    0.41
  -2   3  -7    0.23    0.98
  -2  -3  -7    0.49    0.85
   2  -3   7    1.54    1.12
   2   3   9    0.73    1.10
  -2   3  -9   -0.21    1.04
  -2  -3   9    1.08    0.62
  -2  -3   9    0.50    0.50
  -2  -3  -9   -0.36    0.71
   2  -3   9    0.94    1.18
   2   3  11   -0.20    0.80
  -2   3 -11    0.74    1.34
   2  -3  11   -0.18    0.91
  -2  -3 -11   -0.34    0.92
  -2  -4   0   51.60    3.04
   2  -4   0   50.63    2.83
  -2   4   0   47.07    2.79
   2   4   0   48.72    3.05
  -2  -4   4   40.44    2.47
  -2  -4   4   39.51    2.48
  -2   4  -4   42.12    3.35
  -2  -4  -4   37.48    3.09
   2  -4   4   29.89    2.85
  -2   4  -6  166.16    9.27
  -2  -4   6  163.68    7.57
   2   4   6  173.02    9.25
  -2  -4   6  175.98    7.77
   2  -4   6  158.90    9.07
  -2  -4  -6  158.51    8.89
  -2  -4   8   18.12    2.18
  -2  -4   8   11.80    1.85
   2   4   8   13.83    3.03
  -2   4  -8   24.87    4.24
  -2  -4  -8   17.01    3.24
   2  -4   8   17.90    3.44
  -2   4 -10   24.54    4.69
  -2  -4  10   28.25    2.14
   2   4  10   27.90    4.78
  -2  -4 -10   24.59    4.44
   2  -4  10   26.25    4.67
  -2  -5   1   66.21    3.73
   2   5   1   69.85    4.14
   2  -5  -1   71.17    3.42
  -2   5  -1   69.64    3.93
   2   5  -1   76.01    3.91
  -2   5   1   71.26    3.41
   2  -5   1   71.44    3.91
   2   5   3   27.58    3.27
  -2  -5   3   42.30    2.54
  -2   5  -3   33.01    2.84
  -2  -5  -3   46.04    3.22
   2  -5   3   41.06    3.09
  -2   5  -5   13.74    2.55
   2   5   5   17.05    2.82
  -2  -5   5   15.55    1.97
  -2  -5   5   16.34    2.00
  -2  -5  -5   19.41    2.86
  -2  -5   7    0.52    0.59
  -2  -5   7    0.21    0.49
  -2   5  -7    2.85    1.49
   2   5   7    2.09    1.28
   2  -5   7    0.08    0.75
  -2  -5  -7    0.67    0.90
  -2  -5   9    1.16    0.69
   2   5   9   -0.34    0.67
  -2  -5   9   -0.08    0.46
  -2   5  -9    0.76    1.34
   2  -5   9   -0.40    0.74
  -2  -5  -9   -0.01    0.99
   2   5  11    0.07    1.14
  -2   5 -11    0.14    1.40
  -2  -5 -11    1.06    1.39
   2  -5  11    0.62    1.03
  -2  -6   0    3.84    0.94
   2  -6   0    0.83    0.47
   2   6   0    1.31    0.64
  -2   6   0    1.46    0.57
   2   6   2  256.19   11.32
  -2  -6   2  261.07   10.65
  -2   6  -2  240.14   11.06
   2  -6   2  245.29   11.01
  -2  -6  -2  251.21   11.15
   2   6  -2  249.07   10.54
  -2   6  -4    2.79    1.18
  -2  -6   4    1.83    0.73
  -2  -6   4    2.73    0.79
  -2  -6  -4    4.81    1.33
   2  -6   4    2.88    1.02
   2   6   6   25.23    3.60
  -2  -6   6   22.78    2.63
  -2   6  -6   22.38    3.39
  -2  -6   6   28.21    2.36
   2  -6   6   32.16    4.11
  -2  -6  -6   24.22    3.40
   2   6   8   -0.33    0.68
  -2  -6   8    0.22    0.55
  -2  -6   8    0.57    0.64
  -2   6  -8    1.53    1.05
   2  -6   8   -0.39    0.68
  -2  -6  -8    1.20    1.07
  -2  -6  10    2.96    1.08
  -2   6 -10   -0.25    0.94
   2   6  10    3.62    1.69
  -2  -6 -10    2.12    1.35
   2  -6  10    4.69    2.34
  -2   7  -1   24.58    2.04
   2  -7  -1   24.15    1.61
  -2  -7   1   26.02    2.03
   2   7   1   24.41    2.76
   2  -7   1   26.86    2.09
  -2  -7  -1   24.19    2.13
  -2   7   1   25.85    1.70
   2   7  -1   23.87    2.00
  -2  -7   3    9.90    1.50
  -2   7  -3   10.46    1.94
  -2  -7  -3    9.77    1.78
   2   7   5    0.72    0.79
  -2  -7   5   -0.28    0.33
  -2  -7   5   -0.26    0.42
  -2   7  -5    1.16    0.92
  -2  -7  -5    2.01    0.93
  -2  -7   7    1.04    0.67
  -2  -7   7   -0.26    0.42
   2   7   7    0.01    0.81
  -2   7  -7    0.62    1.09
  -2  -7  -7   -1.02    0.45
   2  -7   7    0.02    0.84
  -2  -7   9    0.39    0.61
   2   7   9    0.21    0.99
  -2   7  -9    0.02    0.85
  -2  -7   9   -0.51    0.34
   2  -7   9    1.22    1.34
  -2  -7  -9   -0.35    0.84
  -2  -7  11   -0.26    0.45
   2   7  11    0.08    0.89
  -2   7 -11    1.84    1.89
   2  -7  11    0.49    1.28
  -2  -7 -11    0.02    0.95
  -2   8  -4  469.74   20.06
   2   8   4  417.95   21.25
  -2  -8   4  477.08   19.02
   2  -8   4  493.44   19.96
  -2  -8  -4  458.01   19.62
  -2  -8   6  573.46   23.95
  -2   8  -6  574.66   25.60
   2   8   6  597.55   25.44
  -2  -8   6  602.42   24.00
   2  -8   6  627.85   27.11
   2   8   8   12.09    2.75
  -2  -8   8   11.16    1.96
  -2   8  -8   13.10    3.15
  -2  -8   8    9.55    1.83
   2  -8   8   11.75    2.84
  -2  -8  -8   10.37    2.56
  -2  -8  10   83.34    5.16
  -2   8 -10   88.63    7.47
   2   8  10   92.49    7.10
   2  -8  10   73.19    6.66
  -2  -8 -10   94.70    6.95
   2   9   1   21.10    2.61
  -2  -9   1   21.74    1.94
   2  -9  -1   21.43    1.56
  -2   9  -1   23.07    2.02
  -2  -9  -1   23.21    2.12
  -2   9   1   20.02    1.59
   2  -9   1   21.89    1.93
   2   9  -1   21.83    1.97
  -2   9  -3   10.15    1.97
  -2  -9   3   11.40    1.72
  -2  -9  -3   11.03    1.93
   2  -9   3    8.45    1.76
  -2  -9   5    0.40    0.57
  -2   9  -5    0.99    0.88
   2   9   5   -0.33    0.45
  -2  -9   5    0.17    0.56
   2  -9   5    0.75    0.58
  -2  -9  -5    0.21    0.62
  -2  -9   7   -0.09    0.45
   2   9   7   -0.72    0.37
  -2  -9   7   -0.45    0.29
  -2   9  -7   -0.08    0.81
   2  -9   7    0.54    0.95
  -2  -9  -7    1.03    1.06
  -2  -9   9    0.13    0.53
   2   9   9    0.29    0.98
  -2  -9   9    0.10    0.62
  -2   9  -9   -0.28    0.93
  -2  -9  -9    1.55    1.37
   2  -9   9   -0.17    0.78
  -2   9 -11   -1.07    0.93
  -2  -9  11    0.06    0.52
   2   9  11    1.10    1.05
  -2  -9 -11    0.21    0.99
   2  -9  11    0.01    1.13
  -2  10   0  349.74   15.10
  -2 -10   0  394.69   15.64
  -2 -10   2  323.47   13.56
  -2  10  -2  322.74   13.97
   2  10   2  300.77   13.92
   2  10  -2  321.95   13.54
  -2 -10  -2  322.64   13.90
   2 -10   2  324.71   13.82
   2  10   4   92.61    6.33
  -2  10  -4  109.45    6.47
  -2 -10   4  101.51    5.65
  -2 -10   4  108.01    5.66
   2 -10   4   97.08    6.02
  -2 -10  -4  110.23    6.18
  -2 -10   6   89.01    5.31
  -2  10  -6   85.70    6.29
  -2 -10   6   85.27    5.22
   2  10   6   83.19    5.95
  -2 -10  -6   88.35    5.82
   2  10   8    3.66    1.68
  -2 -10   8    1.41    0.94
  -2  10  -8    1.79    1.55
  -2 -10   8    1.98    1.12
  -2 -10  -8    1.46    1.11
   2 -10   8    2.46    1.58
  -2 -10  10   12.43    2.20
   2  10  10   16.67    3.57
  -2  10 -10   14.32    3.55
  -2 -10 -10   16.49    3.47
   2 -10  10   10.85    3.14
   2  11   1   16.06    2.29
   2 -11  -1   16.64    1.43
  -2  11  -1   18.76    2.39
  -2 -11   1   20.46    2.44
   2  11  -1   15.79    2.16
  -2 -11  -1   22.92    2.77
  -2  11   1   16.66    1.51
   2 -11   1   18.83    2.28
   2 -11  -3   15.60    0.93
   2 -11  -3   15.88    0.98
  -2 -11   3   19.24    2.32
  -2  11  -3   14.01    2.41
  -2 -11  -3   15.58    2.33
   2 -11   3   20.77    2.82
  -2 -11   5    1.89    0.81
  -2  11  -5   -0.17    0.58
  -2 -11   5    0.66    0.64
   2  11   5    0.32    0.67
   2 -11   5    1.67    1.05
  -2 -11  -5    0.84    0.83
  -2 -11   7    3.64    1.21
   2  11   7    3.14    1.55
  -2 -11   7    1.94    1.11
  -2  11  -7    3.11    1.74
  -2 -11  -7    2.81    1.37
   2 -11   7    2.18    1.46
  -2  11  -9    0.95    1.24
   2  11   9   -0.36    0.75
  -2 -11   9   -0.05    0.66
  -2 -11   9    0.68    0.74
  -2 -11  -9    0.40    0.89
   2 -11   9   -0.32    0.68
  -2  11 -11   -0.65    1.16
   2  11  11    0.47    1.23
  -2 -11  11    1.03    0.88
   2 -11  11    1.38    1.30
  -2 -11 -11    1.22    1.34
   2 -12   0   64.03    3.80
  -2 -12   0   66.57    4.13
  -2  12   0   76.98    4.12
   2  12   0   61.07    4.09
  -2 -12   2  177.43    8.72
   2 -12  -2  186.92    7.82
  -2  12  -2  189.86    9.21
   2  12   2  189.13    9.21
  -2  12   2  188.86    7.99
  -2 -12  -2  189.92    9.14
   2  12  -2  184.85    8.77
   2 -12   2  189.58    9.01
   2  12   4   28.22    3.74
  -2 -12   4   27.12    3.15
  -2  12  -4   24.90    3.44
  -2 -12   4   27.03    3.04
   2 -12   4   27.97    3.51
  -2 -12  -4   31.69    3.66
   2  12   6   94.82    6.68
  -2 -12   6  105.89    6.20
  -2 -12   6  106.71    6.16
  -2  12  -6  109.91    7.29
  -2 -12  -6  106.57    6.63
  -2  12  -8    7.26    2.52
  -2 -12   8    5.13    1.55
   2  12   8    5.74    2.01
  -2 -12   8    7.43    1.70
   2 -12   8    3.72    1.78
  -2 -12  -8    6.09    1.96
   2  12  10   20.89    3.95
  -2  12 -10   22.77    4.85
  -2 -12  10   18.22    2.81
  -2 -12 -10   18.85    3.75
   2 -12  10   14.24    3.50
   2 -13  -1  121.85    5.69
  -2  13  -1  125.38    6.43
   2  13   1  125.05    6.58
  -2 -13   1  113.02    6.20
   2 -13   1  126.28    6.29
  -2  13   1  109.34    5.69
  -2 -13  -1  115.83    6.36
   2  13  -1  117.76    6.25
   2 -13  -3   64.96    3.15
   2 -13  -3   65.61    3.09
  -2 -13   3   67.44    4.29
  -2  13  -3   67.74    4.79
  -2 -13  -3   67.02    4.54
   2 -13   3   71.82    4.65
  -2  13  -5    7.42    2.05
   2  13   5    9.75    2.21
  -2 -13   5    4.65    1.38
  -2 -13   5    4.83    1.41
  -2 -13  -5    9.42    2.06
   2 -13   5    6.97    1.82
  -2  13  -7    7.64    2.31
  -2 -13   7    4.19    1.41
  -2 -13   7    2.52    1.32
   2  13   7    0.08    0.99
  -2 -13  -7    5.07    1.65
   2 -13   7    4.63    1.91
  -2  13  -9    1.39    1.59
  -2 -13   9    1.39    0.98
  -2 -13   9    1.86    1.04
   2  13   9    1.83    1.41
  -2 -13  -9    0.45    1.06
   2 -13   9    2.75    1.75
   2  13  11    1.34    1.18
  -2 -13  11    0.40    0.65
  -2 -13 -11   -0.23    0.92
  -2  14   0   11.43    1.82
   2  14   0    9.98    1.80
  -2 -14   0    9.95    1.83
   2 -14   0   11.75    1.75
  -2 -14   2   22.12    2.85
  -2  14  -2   23.31    3.06
   2 -14  -2   21.86    1.70
   2  14   2   21.62    3.07
   2 -14   2   20.28    2.69
  -2  14   2   20.12    1.74
  -2 -14  -2   25.90    3.25
   2  14  -2   21.01    2.69
  -2 -14   4    4.17    1.22
   2 -14  -4    3.87    0.32
   2  14   4    3.20    1.35
  -2 -14   4    3.52    1.06
  -2  14  -4    1.44    1.00
   2 -14  -4    2.80    0.32
  -2 -14  -4    2.86    1.19
   2 -14   4    3.61    1.26
  -2 -14   6   14.23    2.56
  -2  14  -6   17.24    3.32
  -2 -14   6   15.61    2.69
   2  14   6   17.19    3.06
  -2 -14  -6   12.86    2.53
   2  14   8   10.22    2.58
  -2 -14   8   12.69    2.39
  -2 -14   8    7.26    1.88
  -2  14  -8   11.66    3.29
  -2 -14  -8   10.51    2.38
   2 -14   8    9.97    2.59
  -2 -14  10    0.79    1.13
   2  14  10   -0.39    0.83
  -2  14 -10    5.30    2.65
   2 -14  10    1.13    1.56
  -2 -14 -10    3.78    2.00
  -2 -15   1   29.60    3.30
  -2  15  -1   28.54    3.22
   2  15   1   28.63    3.41
   2 -15   1   26.60    2.42
  -2  15   1   24.76    2.14
   2  15  -1   28.36    3.20
  -2 -15  -1   25.96    3.14
  -2 -15   3    6.91    1.70
  -2  15  -3    5.83    1.66
   2 -15  -3    5.82    0.97
   2 -15  -3    7.73    1.05
  -2 -15   3    4.77    1.53
  -2 -15  -3    9.07    1.91
   2 -15   3    8.59    1.90
  -2 -15   5    1.33    0.89
   2  15   5    2.35    1.26
  -2 -15   5    0.66    0.76
  -2  15  -5    1.47    1.12
  -2 -15  -5   -0.12    0.62
   2 -15   5    1.91    1.15
   2  15   7    0.01    0.86
  -2  15  -7   -0.11    1.01
  -2 -15   7    0.82    0.94
  -2 -15   7    0.61    0.85
  -2 -15  -7    1.28    1.23
  -2 -15   9    0.81    0.97
  -2 -15   9   -0.45    0.65
  -2  15  -9    0.37    1.23
   2  15   9   -0.78    0.47
  -2 -15  -9    0.48    0.87
   2 -15   9   -0.33    0.91
   2 -16   0   97.12    5.18
  -2  16   0   88.70    5.19
  -2 -16   0   88.34    5.38
   2  16   0   96.46    5.60
  -2 -16   4   21.57    3.12
  -2 -16   4   19.29    2.76
   2 -16  -4   18.15    1.21
   2 -16  -4   18.59    1.26
  -2  16  -4   19.40    3.25
   2  16   4   22.35    3.37
  -2 -16  -4   21.38    3.13
   2 -16   4   13.70    2.48
   2  16   6  620.07   26.40
  -2  16  -6  587.97   26.96
  -2 -16   6  646.53   25.95
  -2 -16   6  569.34   25.61
  -2 -16  -6  632.31   26.06
   2 -16   6  620.14   26.56
  -2 -16   8    2.89    1.33
  -2 -16   8    3.93    1.54
   2  16   8    1.19    1.22
  -2  16  -8    3.49    2.03
   2 -16   8    0.18    1.07
  -2 -16  -8    1.77    1.31
  -2  16 -10   59.58    8.12
  -2 -16  10   56.05    4.72
   2  16  10   48.32    6.15
  -2 -16 -10   57.99    5.19
   2 -16  10   70.42    6.35
  -2  17  -1    9.13    1.88
   2 -17  -1    7.42    1.42
   2  17   1   13.31    2.34
   2  17  -1    8.97    1.81
   2 -17   1    7.30    1.61
  -2  17   1    8.97    1.64
  -2 -17  -1   10.55    1.93
  -2 -17   3    2.41    1.19
  -2  17  -3    3.29    1.46
   2 -17  -3    1.78    0.64
   2 -17  -3    2.29    0.68
   2 -17   3    3.82    1.19
  -2 -17  -3    4.22    1.39
  -2 -17   5    0.42    0.70
  -2  17  -5    0.01    0.77
   2  17   5    0.96    1.03
  -2 -17   5   -0.32    0.57
  -2 -17  -5   -0.04    0.61
   2 -17   5    0.90    0.94
  -2  17  -7    0.41    0.68
   2  17   7    0.23    0.92
  -2 -17   7   -0.25    0.70
  -2 -17   7    0.62    0.89
  -2 -17  -7   -0.44    0.63
  -2  17  -9    0.24    1.11
  -2 -17   9   -0.32    0.73
   2  17   9    0.44    0.99
   2 -17   9    1.02    1.36
  -2 -17  -9    1.01    1.04
  -2  18   0   16.72    2.48
  -2 -18   0   18.38    2.66
   2 -18   0   16.28    2.23
   2  18   0   12.58    2.18
   2 -18  -4    6.18    0.97
  -2 -18   4    4.11    1.25
   2  18   4    7.21    1.95
  -2 -18   4    2.59    1.04
   2 -18  -4    3.50    0.71
  -2  18  -4    1.88    1.34
  -2 -18  -4    1.13    0.99
   2 -18   4    3.14    1.46
  -2 -18   6  224.16   11.04
   2  18   6  199.92   11.04
  -2 -18   6  202.88   10.75
  -2  18  -6  200.98   11.81
  -2 -18  -6  207.99   10.89
   2 -18   6  206.19   11.32
  -2 -18   8    0.96    1.14
   2  18   8    1.79    1.29
  -2 -18   8    1.36    1.25
  -2  18  -8    0.07    1.23
  -2 -18  -8    0.38    0.89
   2 -18   8    0.52    1.20
  -2  18 -10   16.45    4.38
   2  18  10   17.37    3.64
  -2 -18  10   12.39    2.73
  -2 -18 -10   17.75    3.35
   2 -18  10   19.28    4.02
   2  19   1    0.68    0.83
  -2  19  -1    1.16    0.92
  -2 -19   1    2.11    0.97
   2 -19  -1    0.98    0.72
  -2 -19  -1    1.29    0.85
   2 -19   1    0.67    0.65
   2  19  -1    2.53    1.09
  -2  19   1    2.15    0.88
  -2  19  -3    0.65    0.83
  -2 -19   3    0.19    0.30
  -2 -19   3    1.74    0.92
   2 -19  -3    0.78    0.45
   2 -19  -3    0.63    0.45
   2 -19   3    0.98    0.93
  -2 -19  -3    0.26    0.69
   2 -19  -5    2.19    0.52
  -2  19  -5    0.47    1.39
   2 -19  -5    2.40    0.50
  -2 -19   5    1.67    1.15
   2  19   5    2.08    1.26
  -2 -19   5    2.14    1.38
  -2 -19  -5    3.08    1.47
   2 -19   5    0.33    1.14
  -2  19  -7    0.24    1.08
  -2 -19   7   -0.69    0.60
  -2 -19   7    1.25    0.90
   2  19   7    0.35    0.88
  -2 -19  -7   -0.29    0.41
   2 -19   7    0.20    0.30
  -2 -19   9    0.25    0.96
  -2  19  -9   -0.61    1.04
   2  19   9   -0.09    0.77
   2 -19   9    0.62    1.04
  -2 -19  -9    3.51    1.68
  -2  20   0   15.20    2.40
  -2 -20   0   16.01    2.59
   2 -20   0   16.42    2.50
   2  20   0   16.52    2.68
  -2 -20   2  146.64    8.00
   2  20   2  149.28    8.22
   2 -20  -2  138.48    7.06
   2 -20  -2  151.72    7.18
  -2  20  -2  153.06    8.39
   2  20  -2  141.21    7.86
   2 -20   2  135.02    7.86
  -2 -20  -2  157.78    8.23
  -2 -20   4   -0.33    0.50
  -2 -20   4    0.11    0.70
  -2  20  -4    1.12    0.98
   2 -20  -4    0.54    0.46
   2  20   4    2.53    1.29
   2 -20  -4    0.73    0.44
  -2 -20  -4   -0.12    0.56
   2 -20   4    1.99    1.15
   2  20   6   49.85    5.79
  -2 -20   6   42.97    3.96
  -2 -20   6   39.43    4.75
  -2  20  -6   45.05    5.98
  -2 -20  -6   45.49    5.13
   2 -20   6   40.77    5.17
   2  20   8    0.99    1.08
  -2 -20   8    2.23    1.44
  -2  20  -8    0.87    1.66
  -2 -20   8   -0.21    0.80
  -2 -20  -8    1.36    1.26
  -2 -20  10    5.35    1.90
   2  20  10    4.53    2.03
  -2  20 -10    8.81    3.21
  -2 -20 -10    7.12    2.23
   2 -20  10    3.66    2.35
  -2 -21   1  134.69    7.45
  -2  21  -1  127.81    7.44
   2  21   1  126.35    7.43
   2 -21  -1  127.45    6.76
  -2 -21  -1  135.77    7.48
   2  21  -1  119.72    7.20
   2 -21   1  148.51    7.52
  -2  21   1  113.48    6.82
  -2 -21   3   49.86    3.89
  -2 -21   3   35.73    4.57
   2  21   3   35.22    4.32
  -2  21  -3   48.90    5.38
   2 -21  -3   37.62    2.72
   2 -21  -3   33.38    2.62
  -2 -21  -3   45.00    4.83
   2 -21   3   40.70    3.67
   2 -21  -5   22.54    1.67
  -2  21  -5   26.92    4.22
  -2 -21   5   23.74    3.51
   2 -21  -5   24.54    1.69
   2  21   5   23.09    3.73
  -2 -21   5   22.24    3.59
   2 -21   5   29.97    4.26
  -2 -21  -5   19.76    3.39
  -2 -21   7    0.52    0.84
  -2 -21   7    1.04    1.16
   2  21   7    1.77    1.20
  -2  21  -7   -0.97    0.48
  -2 -21  -7   -0.33    0.64
   2 -21   7   -0.03    0.53
   2  21   9    2.71    1.67
  -2  21  -9    2.53    2.10
  -2 -21   9    0.76    1.19
   2 -21   9    3.15    1.98
  -2 -21  -9    1.12    1.44
  -2  22   0   35.06    3.92
  -2 -22   0   24.70    3.39
   2  22   0   30.68    3.88
   2 -22   0   25.64    3.18
  -2  22  -2   25.21    3.79
   2 -22  -2   17.93    2.42
   2  22   2   21.76    3.34
   2 -22  -2   23.40    2.76
  -2 -22   2   24.81    3.35
  -2 -22  -2   26.28    3.57
   2 -22   2   23.16    3.36
   2  22  -2   21.57    3.30
  -2  22  -4   11.46    2.76
  -2 -22   4    9.95    2.28
   2 -22  -4   10.74    1.60
   2 -22  -4   10.88    1.61
   2  22   4    9.08    2.35
   2 -22   4    7.39    2.04
  -2 -22  -4   15.63    2.84
   2  22   6    1.02    1.16
  -2 -22   6    0.71    0.96
  -2 -22   6    1.55    0.71
  -2  22  -6    1.98    1.68
   2 -22   6    0.40    0.99
  -2 -22  -6    3.49    1.47
   2  22   8    2.72    1.69
  -2 -22   8    2.49    1.52
  -2 -22   8    0.57    0.91
  -2  22  -8    2.56    1.84
  -2 -22  -8    0.44    1.07
  -2 -22  10    0.24    1.13
   2  22  10    1.34    1.47
  -2  22 -10   -1.37    1.05
   2 -22  10    0.29    1.47
  -2 -22 -10    0.65    1.05
  -2 -23   1    4.78    1.46
   2 -23  -1    4.06    1.25
   2  23   1    5.91    1.66
  -2  23  -1    5.49    1.66
   2 -23   1    6.61    1.72
  -2  23   1    2.64    1.20
   2  23  -1    9.32    2.12
  -2 -23  -1    5.36    1.62
   2 -23  -3    2.63    0.84
  -2 -23   3    2.79    1.21
  -2 -23   3    1.97    0.98
   2  23   3    4.47    1.47
  -2  23  -3    1.88    1.28
   2 -23  -3    1.30    0.60
  -2 -23  -3    3.66    1.31
   2 -23   3    3.69    1.33
  -2 -23   5   -0.30    0.57
   2 -23  -5    0.39    0.57
  -2 -23   5   -1.03    0.71
   2 -23  -5    0.16    0.45
  -2  23  -5    0.48    1.20
   2  23   5    1.40    1.28
   2 -23   5    2.03    1.45
  -2 -23  -5    1.18    0.95
   2  23   7    0.23    0.85
  -2 -23   7   -0.84    0.49
  -2 -23   7   -0.59    0.56
  -2  23  -7    1.08    1.40
   2 -23   7    0.14    0.94
  -2 -23  -7    0.52    0.92
   2  23   9    0.28    1.03
  -2 -23   9   -0.64    0.58
  -2  23  -9    1.25    1.53
   2 -23   9   -0.37    1.14
  -2 -23  -9    0.03    0.95
   2 -24   0  154.98    8.22
  -2  24   0  152.36    8.48
  -2 -24   0  157.71    8.62
   2  24   0  149.44    8.47
   2 -24  -2  292.72   13.00
   2  24   2  295.22   14.09
   2 -24  -2  287.81   13.00
  -2 -24   2  292.85   13.95
   2  24  -2  293.54   13.95
  -2 -24  -2  302.05   13.98
   2 -24   2  273.68   13.73
  -2  24  -4   29.54    4.49
  -2 -24   4   26.52    3.89
   2 -24  -4   26.19    2.25
   2  24   4   31.38    5.05
   2 -24  -4   28.48    2.37
  -2 -24  -4   30.79    4.10
   2 -24   4   34.16    4.51
   2 -24  -6  144.25    6.06
   2  24   6  138.79    8.74
  -2 -24   6  120.85    8.32
   2 -24  -6  148.12    6.03
  -2  24  -6  133.82    9.42
  -2 -24   6  149.95    8.92
  -2 -24  -6  143.45    8.54
   2 -24   6  134.23    8.87
  -2 -24   8    0.17    0.95
   2  24   8    0.42    1.01
  -2  24  -8    3.46    2.32
  -2 -24   8    1.22    1.14
   2 -24   8    0.15    0.58
  -2 -24  -8    3.75    1.73
  -2  24 -10   22.37    5.45
   2  24  10   25.34    4.38
  -2 -24  10   28.58    4.71
  -2 -24 -10   18.54    3.66
   2 -24  10   19.24    4.39
   2  25   1   -0.67    0.55
  -2 -25   1   -0.03    0.25
   2 -25  -1    0.91    0.70
  -2  25  -1   -0.53    0.27
   2  25  -1    0.90    0.95
   2 -25   1    0.67    0.77
  -2 -25  -1    2.74    1.00
   2 -25  -3   -0.15    0.29
  -2 -25   3    0.11    0.62
   2  25   3    0.51    0.72
  -2 -25   3   -0.17    0.55
   2 -25  -3   -0.08    0.52
  -2  25  -3    0.28    0.82
   2 -25   3    2.03    1.28
  -2 -25  -3    0.93    1.05
   2  25   5   -0.19    0.67
  -2  25  -5   -0.49    0.79
  -2 -25   5   -0.35    0.70
   2 -25  -5    0.27    0.47
   2 -25  -5    0.80    0.64
  -2 -25   5   -0.58    0.77
   2 -25   5   -0.72    0.58
  -2 -25  -5   -0.54    0.54
  -2 -25   7   -0.34    0.59
  -2  25  -7   -0.19    0.93
   2  25   7    0.34    1.02
  -2 -25   7   -0.15    0.59
   2 -25   7   -0.65    0.52
  -2 -25  -7    0.24    0.88
   2  25   9    0.45    1.06
  -2  25  -9    0.26    1.95
  -2 -25   9   -0.04    1.06
  -2 -25  -9    0.55    1.08
   2 -25   9   -0.60    0.77
   2  26   0  250.33   12.22
  -2  26   0  230.34   11.97
   2 -26   0  240.29   11.68
  -2 -26   0  235.04   12.06
   2 -26  -2   55.83    4.08
  -2  26  -2   59.14    5.05
   2 -26  -2   63.62    4.33
   2  26   2   64.22    4.97
  -2 -26   2   59.41    4.80
  -2 -26  -2   60.48    4.72
   2 -26   2   62.23    4.87
   2  26  -2   63.60    4.86
   2 -26  -4   57.80    3.83
  -2  26  -4   63.51    6.96
  -2 -26   4   53.37    4.63
  -2 -26   4   51.96    4.77
   2 -26  -4   52.10    3.63
  -2 -26  -4   59.28    4.78
   2 -26   4   54.28    6.01
   2 -26  -6   42.49    2.67
  -2 -26   6   53.76    4.80
  -2  26  -6   45.59    6.19
  -2 -26   6   53.14    6.03
   2  26   6   49.22    5.83
   2 -26  -6   47.02    2.77
  -2 -26  -6   50.29    4.47
  -2  26  -8    1.22    1.31
  -2 -26   8   -0.47    0.56
  -2 -26   8    0.48    1.04
   2  26   8    0.19    0.75
   2 -26   8    0.36    1.07
  -2 -26  -8    0.22    0.95
   2  26  10    5.65    2.24
  -2  26 -10   10.22    4.31
  -2 -26  10    7.89    2.74
  -2 -26 -10    9.83    2.71
   2 -26  10   15.00    3.67
  -2 -27   1    6.57    1.74
   2  27   1    2.76    1.26
  -2  27  -1    6.22    1.88
   2 -27  -1    3.67    1.25
   2 -27  -1    6.55    1.53
   2 -27   1    5.71    1.62
   2  27  -1    7.11    1.91
  -2 -27  -1    2.26    1.11
  -2  27  -3    1.18    1.18
   2 -27  -3   -0.10    0.50
   2  27   3   -0.04    0.66
   2 -27  -3    0.75    0.60
  -2 -27   3   -1.38    0.58
  -2 -27   3   -0.72    0.78
  -2 -27  -3   -0.49    0.53
   2 -27   3    1.72    1.11
   2 -27  -5    0.14    0.54
   2  27   5   -0.10    0.83
   2 -27  -5    0.62    0.53
  -2  27  -5    1.12    1.27
  -2 -27   5    2.21    1.39
   2 -27   5    0.16    0.90
  -2 -27  -5   -0.20    0.75
   2  27   7    1.84    1.44
  -2  27  -7    1.11    1.45
  -2 -27   7    0.19    0.74
  -2 -27   7    1.12    1.14
  -2 -27  -7    2.02    1.45
   2 -27   7    1.49    1.24
  -2  27  -9   -1.49    0.67
   2  27   9    0.65    1.13
  -2 -27   9   -0.97    0.62
  -2 -27  -9   -0.09    0.91
  -2  28   0   -0.41    0.58
   2 -28   0    1.41    0.80
   2  28   0    0.32    0.69
  -2 -28   0    0.97    0.81
   2  28   2    8.98    2.16
   2 -28  -2    3.20    1.19
   2 -28  -2    8.51    1.76
  -2 -28   2    5.02    1.74
  -2  28  -2    5.92    1.94
   2 -28   2    6.43    1.79
  -2 -28  -2    5.35    1.74
  -2 -28   4    0.94    1.00
   2 -28  -4    3.43    1.13
  -2 -28   4    2.50    1.44
  -2  28  -4    3.15    1.74
   2 -28  -4    2.35    0.86
  -2 -28  -4    1.11    0.97
   2 -28   4    2.56    1.15
   2  28   6   15.63    3.30
   2 -28  -6   14.85    1.80
   2 -28  -6   17.72    2.00
  -2 -28   6   22.00    3.89
  -2  28  -6   11.82    3.49
  -2 -28   6   13.52    3.00
  -2 -28  -6   12.06    2.78
   2 -28   6   15.29    3.20
  -2  28  -8   -0.44    0.88
  -2 -28   8    1.50    1.46
  -2 -28   8    0.01    0.69
   2  28   8   -0.04    0.77
   2 -28   8    0.99    1.44
  -2 -28  -8    0.46    1.05
  -2 -28  10    1.40    1.55
   2  28  10    4.29    2.01
  -2 -28 -10    4.05    1.63
   2  29   1   53.16    4.75
   2 -29  -1   71.25    4.91
   2 -29  -1   62.55    4.74
  -2 -29   1   65.87    5.18
  -2  29  -1   68.76    5.46
   2  29  -1   77.82    5.48
   2 -29   1   61.51    4.93
  -2 -29  -1   67.84    5.34
  -2  29  -3   42.17    5.58
   2 -29  -3   41.12    3.61
  -2 -29   3   65.78    7.00
   2 -29  -3   48.16    3.85
  -2 -29   3   41.58    5.27
   2  29   3   49.89    5.78
  -2 -29  -3   49.19    5.63
   2 -29   3   53.58    4.68
  -2 -29   5    3.31    1.53
  -2  29  -5    3.51    1.92
   2 -29  -5    2.56    1.02
   2  29   5    2.73    1.58
   2 -29  -5    2.83    0.94
  -2 -29  -5    1.37    1.29
   2 -29   5    1.28    1.31
  -2  29  -7    4.97    2.71
  -2 -29   7    1.89    1.54
   2 -29  -7    3.35    0.65
   2 -29  -7    3.93    0.67
   2  29   7    3.43    1.93
  -2 -29   7    1.73    1.49
  -2 -29  -7    4.70    2.12
   2 -29   7    3.66    1.98
  -2  29  -9   -0.56    0.74
  -2 -29   9    2.14    1.83
   2  29   9    0.05    0.80
   2 -29   9   -0.02    0.55
  -2 -29  -9   -0.73    0.69
  -2 -30   0    1.19    1.06
   2  30   0    4.09    1.54
   2 -30   0    3.28    1.22
  -2  30  -2    3.43    1.85
   2 -30  -2    3.76    1.28
   2 -30  -2    4.04    1.49
  -2 -30   2    5.24    1.85
   2  30   2    0.69    1.09
   2 -30   2    3.41    1.42
  -2 -30  -2    5.98    1.78
  -2 -30   4    2.13    1.27
  -2 -30   4    1.54    1.16
   2 -30  -4    2.36    0.94
  -2  30  -4    0.82    1.27
   2 -30  -4    0.34    0.64
  -2 -30  -4    0.24    0.77
   2 -30   4    1.78    0.90
  -2 -30   6   -0.47    0.76
   2  30   6    2.10    1.44
  -2 -30   6    0.20    1.48
  -2  30  -6    0.79    1.35
   2 -30  -6    1.02    0.81
   2 -30  -6    1.56    0.66
  -2 -30  -6    0.66    1.05
   2 -30   6    2.31    0.97
   2  30   8    0.62    1.11
  -2 -30   8    4.20    2.01
  -2  30  -8    4.52    2.76
   2 -30   8    4.27    2.37
  -2 -30  -8    2.03    1.72
   2  30  10   -1.13    0.57
  -2 -30  10   -0.75    1.57
  -2 -30 -10   -0.56    0.91
   2 -31  -1    0.74    0.66
   2  31   1    0.08    0.91
  -2  31  -1   -0.45    0.56
  -2 -31   1    1.72    0.80
   2 -31  -1    0.37    0.66
   2 -31   1    1.71    1.03
  -2 -31  -1    0.07    0.62
   2  31  -1    0.80    1.01
  -2  31  -3    0.88    1.41
  -2 -31   3   -0.49    0.99
   2 -31  -3    1.18    0.82
  -2 -31   3    1.57    1.14
   2  31   3    1.82    1.40
   2 -31   3    4.26    1.77
  -2 -31  -3    2.76    1.69
  -2 -31   5   -0.16    0.75
  -2  31  -5    0.40    1.16
   2  31   5    0.72    1.06
   2 -31  -5   -0.32    0.44
   2 -31  -5    0.66    0.73
  -2 -31   5    1.23    1.21
  -2 -31  -5   -1.01    0.43
   2 -31   5   -1.05    0.61
  -2 -31   7    1.06    1.52
   2 -31  -7   -0.13    0.37
   2  31   7    2.06    1.55
   2 -31  -7   -0.31    0.33
  -2  31  -7    0.52    1.43
  -2 -31   7    0.04    1.04
   2 -31   7   -1.35    0.58
  -2 -31  -7    2.00    1.59
   2  31   9    1.30    1.24
  -2  31  -9    0.23    1.49
  -2 -31   9   -0.77    0.81
  -2 -31  -9   -0.41    0.85
   2 -31   9    2.70    1.90
  -2 -32   0  133.09    8.41
   2 -32   0  139.38    8.24
   2  32   0  133.02    8.37
   2 -32  -2  498.52   21.63
  -2  32  -2  498.04   23.16
   2  32   2  504.56   22.53
  -2 -32   2  518.58   22.72
   2 -32  -2  481.68   21.50
   2 -32   2  481.21   22.41
  -2 -32  -2  486.95   22.33
  -2 -32   4   60.47    5.57
  -2 -32   4   68.60    5.93
   2 -32  -4   69.38    4.84
  -2  32  -4   76.14    8.36
   2 -32  -4   71.03    4.91
   2 -32   4   65.52    5.74
  -2 -32  -4   70.13    5.68
  -2  32  -6  112.93    9.10
   2  32   6  113.23    8.08
   2 -32  -6  119.85    6.43
  -2 -32   6  126.84    8.66
   2 -32  -6  115.08    6.33
  -2 -32  -6  128.35    8.23
   2 -32   6  125.55    8.68
   2  32   8   14.72    3.44
  -2  32  -8   22.56    5.36
  -2 -32   8   14.72    3.72
   2 -32   8    9.60    2.99
  -2 -32  -8   22.64    4.01
   2 -33  -1    3.24    1.31
   2  33   1    2.86    1.76
  -2  33  -1    0.73    1.23
  -2 -33   1    1.84    1.35
   2 -33  -1    3.65    1.60
   2  33  -1    4.94    1.81
  -2 -33  -1    3.50    1.70
   2 -33   1    3.17    1.58
  -2  33  -3   -0.37    0.95
   2 -33  -3    0.37    0.91
   2  33   3    0.60    1.04
  -2 -33   3    1.07    1.30
  -2 -33   3   -0.40    0.81
   2 -33  -3    0.64    0.88
  -2 -33  -3   -0.63    0.78
   2 -33   3    0.73    1.29
   2 -33  -5    1.05    0.82
  -2  33  -5   -0.54    0.63
   2 -33  -5   -0.21    0.58
  -2 -33   5    0.86    1.13
   2  33   5    0.08    0.89
  -2 -33   5   -1.17    0.74
  -2 -33  -5    0.34    0.97
   2 -33   5    2.02    1.63
  -2 -33   7   -0.35    0.87
   2 -33  -7    0.19    0.41
   2 -33  -7    0.02    0.46
  -2  33  -7   -0.22    1.03
   2  33   7    0.17    1.15
  -2 -33   7   -0.05    0.81
  -2 -33  -7   -0.49    0.69
   2 -33   7    1.84    1.74
  -2  33  -9    2.77    2.52
  -2 -33   9   -0.50    0.85
   2  33   9   -0.48    0.94
  -2 -33  -9    0.22    0.83
   2 -33   9    1.51    1.52
   2 -34   0  153.27    8.97
  -2 -34   0  145.48    9.14
   2 -34   0  148.20    8.88
   2  34   0  149.32    9.22
  -2  34  -2  400.20   20.93
   2  34   2  443.73   20.66
  -2 -34   2  438.67   21.27
  -2 -34   2  449.39   20.79
   2 -34  -2  442.46   19.84
   2 -34  -2  458.29   19.88
  -2 -34  -2  444.20   20.58
  -2  34  -4   64.64    7.77
   2 -34  -4   47.32    4.06
   2 -34  -4   51.83    4.24
  -2 -34   4   50.44    6.25
  -2 -34   4   50.25    6.53
   2 -34   4   54.12    6.39
  -2 -34  -4   57.63    6.54
   2 -34  -6   75.48    4.83
   2  34   6   73.30    6.38
  -2  34  -6   92.03   10.21
  -2 -34   6   70.21    6.40
   2 -34  -6   87.65    5.12
  -2 -34  -6   71.32    6.01
   2 -34   6   71.14    6.41
  -2 -34   8    3.87    2.10
   2  34   8    5.60    2.55
  -2  34  -8    1.69    2.05
  -2 -34  -8   11.14    2.82
   2 -34   8    4.88    2.46
   2  35   1   10.87    2.75
   2 -35  -1    6.65    1.99
  -2 -35   1    7.21    2.15
   2 -35  -1   10.23    2.43
   2 -35   1    8.52    2.40
   2  35  -1   11.75    2.79
  -2 -35  -1    8.16    2.43
  -2  35  -3    9.07    2.83
   2 -35  -3    3.91    1.47
   2 -35  -3    4.59    1.52
  -2 -35   3    6.07    1.96
  -2 -35   3    5.27    2.21
   2  35   3    3.29    1.74
   2 -35   3    4.27    1.87
  -2 -35  -3    7.86    2.22
   2 -35  -5    0.44    0.91
   2 -35  -5    2.00    0.87
  -2 -35   5   -0.90    1.14
   2  35   5    1.33    1.44
  -2  35  -5   -1.44    0.78
  -2 -35   5   -0.07    1.03
   2 -35   5    0.93    1.33
  -2 -35  -5   -0.59    0.75
  -2  35  -7   -0.41    0.82
  -2 -35   7    2.07    1.73
   2  35   7   -0.64    0.66
   2 -35  -7   -0.37    0.43
   2 -35  -7   -0.09    0.46
  -2 -35   7   -0.45    0.74
   2 -35   7   -1.60    0.44
  -2 -35  -7   -0.74    0.76
  -2 -35   9   -0.59    0.90
  -2  35  -9   -0.92    1.05
   2  35   9   -0.38    0.71
   2 -35   9   -1.57    0.64
  -2 -35  -9   -0.35    1.03
   2 -36   0   31.62    4.45
  -2 -36   0   23.34    4.00
   2 -36   0   32.38    4.54
   2  36   0   31.36    4.76
  -2 -36   2   11.24    2.95
   2  36   2   10.72    2.73
  -2  36  -2   10.07    2.83
   2 -36  -2    8.60    2.06
   2 -36  -2    7.30    1.96
  -2 -36   2   10.80    2.78
   2 -36   2    6.21    2.31
  -2 -36  -2    8.09    2.21
   2 -36  -4    8.00    1.96
  -2 -36   4    6.93    2.32
  -2  36  -4    3.56    2.04
   2 -36  -4    7.43    2.00
  -2 -36   4    6.39    2.14
   2 -36   4    9.46    2.73
  -2 -36  -4    7.74    2.33
  -2 -36   6    1.55    1.43
   2 -36  -6    1.33    1.10
  -2 -36   6    0.85    1.07
   2 -36  -6    0.50    0.39
  -2  36  -6   -0.14    1.52
   2  36   6    1.34    1.36
  -2 -36  -6    1.94    1.49
   2 -36   6    0.05    0.83
   2  36   8    1.22    1.28
  -2 -36   8    2.61    2.00
  -2  36  -8   -0.59    0.81
  -2 -36  -8   -0.38    0.94
   2 -36   8    0.79    1.54
   2 -37  -1   34.33    4.61
   2  37   1   32.92    4.84
   2 -37  -1   46.21    5.49
  -2 -37   1   40.68    5.49
   2 -37   1   41.57    5.35
  -2 -37  -1   31.10    4.84
   2 -37   1   41.79    5.42
   2 -37  -3    9.71    2.36
  -2 -37   3    8.21    2.60
  -2  37  -3   11.18    3.18
  -2 -37   3   13.00    3.07
   2 -37  -3   12.38    2.66
   2  37   3   11.03    2.89
  -2 -37  -3   12.40    2.89
   2 -37   3   12.20    3.12
  -2 -37   5    6.86    2.70
   2  37   5    7.66    2.49
  -2 -37   5    7.33    3.03
   2 -37  -5    7.39    2.02
  -2  37  -5   11.73    3.47
   2 -37  -5    8.19    1.90
  -2 -37  -5   12.33    3.18
   2 -37   5   18.46    4.01
   2  37   7   -0.93    0.50
  -2 -37   7    0.52    1.14
  -2  37  -7    1.42    1.77
   2 -37  -7   -0.56    0.32
   2 -37  -7    0.06    0.52
  -2 -37  -7    1.00    1.16
   2 -37   7   -0.19    1.08
  -2 -37   9   -0.98    0.78
   2  37   9   -0.23    0.81
   2 -37   9   -1.36    0.61
  -2 -37  -9   -1.00    0.67
   2  38   0    3.28    1.82
   2 -38   0    4.94    1.67
   2 -38   0    3.61    1.50
  -2 -38   0    3.75    1.70
   2  38   2    5.14    1.97
   2 -38  -2    3.28    1.38
   2 -38  -2    5.50    1.93
  -2 -38   2    4.42    1.75
  -2 -38   2    3.99    2.17
  -2 -38  -2    2.13    1.72
   2 -38   2    2.47    1.33
   2 -38  -4    1.16    1.17
  -2 -38   4    1.32    1.57
  -2  38  -4   -1.13    0.48
  -2 -38   4    0.06    1.08
  -2 -38  -4   -0.71    0.48
   2 -38   4    2.37    1.30
   2  38   6    0.07    1.01
   2 -38  -6    0.74    1.03
  -2 -38   6    0.12    1.02
   2 -38  -6    0.05    0.51
  -2 -38   6    1.27    1.26
  -2  38  -6    1.13    2.00
  -2 -38  -6    0.38    1.29
   2 -38   6   -1.09    0.60
  -2  38  -8    2.09    2.36
   2 -38  -8    0.23    0.38
   2  38   8   -0.22    0.92
  -2 -38   8    0.65    1.42
  -2 -38  -8   -1.33    0.55
   2 -38   8   -0.85    1.10
   2  39   1    5.62    2.34
   2 -39  -1    5.45    1.69
   2 -39  -1    5.97    1.85
  -2 -39   1    4.69    2.37
   2 -39   1    4.97    1.82
  -2 -39  -1    5.03    2.13
   2 -39   1    6.17    2.06
   2 -39  -3    1.38    1.07
   2 -39  -3    0.56    1.18
  -2 -39   3    0.31    1.38
  -2 -39   3   -1.24    0.43
   2  39   3    0.30    0.95
  -2 -39  -3    0.23    0.87
   2 -39   3    1.45    1.12
   2  39   5    3.44    1.74
  -2 -39   5    1.87    2.07
  -2  39  -5    1.21    1.73
   2 -39  -5    1.48    1.32
  -2 -39   5    4.09    2.39
  -2 -39  -5    5.00    2.23
   2 -39   5    3.65    1.83
  -2  39  -7    0.99    1.59
  -2 -39   7   -0.08    0.61
   2 -39  -7   -0.43    0.39
   2 -39  -7    1.04    0.64
   2  39   7    0.55    1.17
  -2 -39   7   -1.03    0.57
   2 -39   7   -0.71    0.77
  -2 -39  -7   -0.24    1.01
   2  39   9    0.34    1.25
  -2 -39  -9   -0.37    0.85
  -2 -40   0    5.07    2.03
   2 -40   0    8.08    2.54
   2  40   0    7.82    2.33
   2 -40   0    5.05    2.00
   2 -40  -2   30.76    4.49
  -2 -40   2   35.52    5.67
  -2 -40   2   47.70    6.20
   2  40   2   32.62    5.13
   2 -40  -2   37.74    4.91
   2 -40   2   43.46    5.96
  -2 -40  -2   30.48    4.93
  -2 -40   4    6.64    2.51
   2 -40  -4    7.50    2.20
  -2  40  -4    4.05    2.34
  -2 -40   4    6.83    2.39
   2 -40   4    7.17    2.58
  -2 -40  -4    9.91    2.84
   2 -40  -6   13.68    2.50
  -2  40  -6   21.11    5.13
   2  40   6   14.73    3.42
  -2 -40   6   15.53    3.81
   2 -40  -6   19.07    3.11
  -2 -40   6   18.18    4.12
  -2 -40  -6   12.95    3.23
   2 -40   6   13.90    3.73
  -2 -40   8    8.37    3.07
   2  40   8    8.22    2.67
   2 -40  -8    5.43    1.07
  -2 -40  -8    4.14    2.10
   2 -40   8    2.58    2.25
   2  41   1    2.46    1.69
   2 -41  -1    3.32    1.82
   2 -41  -1    2.34    1.36
  -2 -41   1    3.99    2.08
  -2 -41  -1    1.89    1.52
   2 -41   1    1.72    1.26
   2 -41   1    3.45    1.91
   2 -41  -3   -0.34    0.72
   2 -41  -3    0.51    1.01
  -2 -41   3    1.04    1.19
  -2 -41   3    0.84    1.26
   2  41   3    2.06    1.62
   2 -41   3    1.13    1.46
  -2 -41  -3   -0.56    0.65
  -2 -41   5    0.95    1.39
  -2 -41   5   -0.64    0.83
   2 -41  -5    0.40    1.03
  -2  41  -5    0.32    1.47
   2  41   5   -0.74    0.60
   2 -41   5   -0.07    1.30
  -2 -41  -5    0.84    1.33
   2  41   7    0.10    0.92
   2 -41  -7   -0.37    0.34
  -2 -41   7    1.08    1.07
  -2 -41  -7   -0.36    0.82
   2 -41   7   -0.03    1.10
   2 -42   0   34.03    5.04
  -2 -42   0   36.94    5.52
   2 -42   0   43.87    5.78
   2  42   0   35.36    5.35
   2 -42  -2    0.64    0.55
  -2 -42   2    0.47    1.31
  -2 -42   2    0.37    1.15
   2 -42  -2    1.69    1.29
   2  42   2    4.22    2.04
   2 -42   2    0.98    1.40
  -2 -42  -2    0.62    0.94
   2 -42   2   -0.40    0.49
   2 -42  -4    4.94    1.76
  -2 -42   4    7.69    2.58
  -2 -42   4    1.91    1.51
   2 -42   4    7.74    2.44
  -2 -42  -4    2.04    1.61
  -2 -42   6    5.18    2.15
   2  42   6    5.71    2.55
   2 -42  -6    8.16    2.11
  -2 -42   6    3.79    2.19
   2 -42  -6    5.92    1.95
  -2 -42  -6    4.61    1.84
   2 -42   6    7.21    2.78
   2  42   8    2.43    1.92
   2 -42  -8    2.89    0.97
   2 -42   8    3.37    2.31
  -2 -42  -8    6.22    2.65
  -2 -43   1    6.00    2.30
   2  43   1    1.32    1.36
  -2 -43   1    6.33    2.53
   2 -43  -1    8.74    2.50
   2 -43  -1    3.03    1.83
   2 -43   1    7.43    2.45
   2 -43   1    7.31    2.46
  -2 -43  -1    4.09    2.21
   2 -43  -3    0.57    1.06
   2 -43  -3    0.56    1.12
   2  43   3    0.61    1.25
  -2 -43   3    1.58    1.56
  -2 -43   3    0.89    1.60
   2 -43   3    1.46    1.50
   2 -43   3    0.44    0.93
  -2 -43  -3    1.00    1.29
  -2 -43   5    0.11    1.26
   2 -43  -5    0.02    0.95
  -2 -43   5    0.84    1.19
   2  43   5   -0.65    0.79
   2 -43   5   -1.39    0.56
  -2 -43  -5   -0.51    0.96
  -2 -43   7   -0.62    0.90
   2  43   7    1.78    1.78
   2 -43  -7    0.65    0.85
   2 -43   7    1.59    1.57
  -2 -43  -7    0.74    1.35
  -2 -44   0    7.44    2.57
   2 -44   0    4.08    1.91
   2 -44   0    7.10    2.28
  -2 -44   2   -0.27    0.79
   2 -44  -2    0.39    0.97
   2  44   2   -1.01    0.49
  -2 -44   2    1.82    1.78
   2 -44  -2   -0.84    0.43
   2 -44   2    1.10    1.33
   2 -44   2    1.93    1.53
  -2 -44  -2    1.45    1.45
  -2 -44   4    6.91    2.52
   2 -44  -4    2.28    1.61
  -2 -44   4    4.99    2.53
  -2 -44  -4    4.66    1.97
   2 -44   4    6.13    2.08
  -2 -44   6   -1.24    0.58
   2 -44  -6    1.51    1.27
  -2 -44   6    2.62    1.95
   2  44   6    1.85    1.71
  -2 -44  -6    5.54    2.40
   2 -44   6    0.64    1.06
   2  44   8    0.02    1.16
   2 -44  -8    0.15    0.50
  -2 -44  -8    1.26    1.64
   2 -44   8   -1.33    0.85
   2 -45  -1   10.32    2.81
   2 -45  -1   14.23    3.31
  -2 -45   1   14.78    4.07
  -2 -45   1   11.91    3.16
   2  45   1   12.46    3.22
  -2 -45  -1   14.86    3.34
   2 -45   1    7.32    2.55
   2 -45   1   13.85    3.38
   2  45   3    8.51    2.77
   2 -45  -3   12.55    3.09
  -2 -45   3    9.17    2.83
   2 -45  -3    8.76    3.05
  -2 -45   3   10.33    3.68
   2 -45   3   13.57    3.69
   2 -45   3    2.21    1.80
  -2 -45  -3   13.11    3.52
   2 -45  -5    0.15    0.71
  -2 -45   5   -1.01    0.55
  -2 -45   5   -0.96    0.65
   2 -45  -5   -1.19    0.39
   2  45   5    0.50    1.16
  -2 -45  -5    0.10    0.72
   2 -45   5    3.13    1.84
   2  45   7    0.26    1.20
  -2 -45   7    0.01    1.33
   2 -45  -7   -0.02    0.80
   2 -45   7   -0.61    1.19
  -2 -45  -7    1.40    1.51
   2 -45   7    0.65    1.47
  -2 -46   0    4.10    2.33
   2 -46   0    4.42    2.02
   2 -46   0    1.95    1.42
   2 -46  -2    1.17    1.25
  -2 -46   2    0.61    1.22
   2  46   2    1.70    1.51
  -2 -46   2   -0.20    1.11
   2 -46  -2    0.89    1.23
  -2 -46  -2   -0.93    0.48
   2 -46   2    0.37    1.01
   2 -46   2    2.36    1.44
  -2 -46   4   -1.07    0.42
  -2 -46   4    1.49    1.31
   2  46   4   -0.47    0.49
   2 -46  -4    1.87    1.66
   2 -46   4    0.41    1.25
  -2 -46  -4    1.27    1.42
   2 -46   4    3.63    1.63
   2  46   6    0.55    1.43
   2 -46  -6   -0.71    0.65
  -2 -46   6    0.31    1.37
  -2 -46   6   -0.86    1.45
   2 -46   6    2.06    1.92
   2 -46   6   -0.46    1.03
  -2 -46  -6   -0.49    1.00
   2  46   8    3.50    2.10
   2 -46  -8   -0.31    0.42
   2 -46   8   -1.09    0.90
  -2 -46  -8   -0.12    1.19
  -2 -47   1    0.89    1.64
   2  47   1    7.68    2.67
   2 -47  -1    2.23    1.80
   2 -47  -1    8.38    2.63
  -2 -47   1    4.20    2.32
   2 -47   1    5.26    2.23
  -2 -47  -1    6.97    2.59
   2 -47   1    3.46    2.06
   2 -47  -3    4.84    2.17
  -2 -47   3   -1.13    1.36
  -2 -47   3    5.79    2.63
   2  47   3    2.03    1.72
   2 -47   3    4.04    2.61
   2 -47   3   11.24    3.23
  -2 -47  -3    2.64    2.19
  -2 -47   5   -1.01    0.49
   2  47   5    0.89    1.16
  -2 -47   5   -0.58    0.73
   2 -47  -5    0.09    0.90
  -2 -47  -5   -0.19    0.92
   2 -47   5    2.68    1.96
   2 -47   5    0.13    1.38
   2 -47  -7   -0.17    0.64
  -2 -47   7    0.31    1.47
   2  47   7    0.57    1.43
   2 -47   7   -0.25    1.03
  -2 -47  -7    2.24    2.01
   2 -47   7    0.07    1.49
   2 -48   0   34.62    5.81
  -2 -48   0   32.69    5.47
   2 -48   0   43.04    6.18
  -2 -48   0   42.76    6.91
   2 -48  -2   38.25    5.67
   2  48   2   44.78    6.53
   2 -48  -2   39.78    7.79
  -2 -48   2   34.70    6.25
  -2 -48   2   36.09    5.75
   2 -48   2   47.80    6.62
   2 -48   2   47.17    6.72
  -2 -48  -2   40.81    6.14
  -2 -48   4   18.63    4.49
   2 -48  -4   22.96    4.46
   2  48   4   19.36    4.21
  -2 -48   4   27.09    5.44
   2 -48  -4   18.99    3.69
   2 -48   4   23.92    4.92
  -2 -48  -4   22.75    4.50
   2 -48   4   25.13    5.25
  -2 -48   6   17.52    4.62
  -2 -48   6   14.98    4.18
   2 -48  -6   18.70    3.70
   2  48   6   11.25    3.34
   2 -48   6   13.61    3.90
   2 -48   6    4.81    2.78
  -2 -48  -6   16.56    4.14
  -2 -49   1    1.80    2.28
   2 -49  -1    2.29    2.13
  -2 -49   1    5.38    2.48
   2 -49  -1    4.12    2.16
   2 -49   1    2.82    1.73
   2 -49   1    2.43    1.86
  -2 -49  -1    2.76    2.01
   2 -49  -3    0.71    1.47
   2  49   3    0.43    1.12
  -2 -49   3    0.52    1.72
   2 -49  -3   -0.35    1.08
  -2 -49   3    0.34    1.27
   2 -49   3   -1.98    0.61
  -2 -49  -3   -1.27    0.65
   2 -49   3    0.66    1.63
   2  49   5   -0.20    0.82
   2 -49  -5    2.72    1.70
  -2 -49   5   -1.01    0.76
  -2 -49   5    2.43    2.09
   2 -49   5   -1.71    0.49
   2 -49   5   -0.38    1.09
  -2 -49  -5   -0.59    0.70
   2  49   7    0.36    0.97
  -2 -49   7   -0.42    1.09
   2 -49  -7   -0.18    0.68
  -2 -49  -7    1.34    1.70
   2 -49   7   -0.93    1.11
  -2 -50   0  127.62    9.75
  -2 -50   0  143.36   10.59
   2 -50   0  103.42    8.68
   2 -50   0  126.10    9.20
   2  50   2  108.39    8.48
  -2 -50   2   89.58    8.09
   2 -50  -2   97.98    7.99
  -2 -50   2  104.74    8.91
   2 -50   2   95.17    8.38
  -2 -50  -2   95.22    8.12
   2 -50   2  111.49    8.82
   2 -50  -4   46.92    6.59
   2  50   4   30.33    5.71
  -2 -50   4   52.94    7.56
  -2 -50   4   63.94    8.88
   2 -50  -4   56.22    6.99
   2 -50   4   51.16    7.26
   2 -50   4   41.51    6.87
  -2 -50  -4   45.29    7.05
   2  50   6   17.67    4.18
  -2 -50   6   19.58    4.95
   2 -50  -6   13.51    3.00
   2 -50   6   17.90    4.50
   2 -50   6   13.05    3.83
  -2 -50  -6   11.53    3.48
   2 -51  -1    3.63    1.83
  -2 -51   1    0.38    1.55
  -2 -51   1    2.32    2.26
   2 -51   1   -1.15    0.82
  -2 -51  -1    1.12    1.79
   2 -51   1    4.61    2.82
  -2 -51   3    0.39    1.47
   2 -51  -3    0.37    1.18
   2  51   3    2.01    1.96
   2 -51  -3    3.73    2.24
  -2 -51   3    0.35    1.55
   2 -51   3   -1.14    0.93
   2 -51   3   -0.27    1.18
  -2 -51  -3    2.14    1.79
   2  51   5    0.10    1.04
   2 -51  -5   -0.83    0.82
  -2 -51   5   -0.82    0.62
  -2 -51   5    0.97    2.08
   2 -51   5    0.29    1.32
   2 -51   5    0.24    1.69
  -2 -51  -5   -0.79    0.80
   2 -51  -7   -0.66    0.54
   2 -51   7    0.64    1.79
   2 -52   0   -0.54    0.99
  -2 -52   0    0.49    1.69
  -2 -52   0    1.99    1.50
   2 -52   0    2.48    1.31
   2 -52  -2    0.29    1.48
   2 -52  -2    1.43    1.47
  -2 -52   2   -0.06    0.99
  -2 -52   2    5.15    2.45
  -2 -52  -2   -0.14    1.07
   2 -52   2    1.76    1.04
   2 -52   2   -1.59    0.67
  -2 -52   4    1.28    1.28
   2  52   4   -0.51    0.86
  -2 -52   4    0.82    1.54
   2 -52  -4    0.91    1.32
   2 -52   4    2.10    1.76
  -2 -52  -4    5.20    2.39
   2 -52   4    1.77    1.09
   2  52   6   -0.55    1.20
  -2 -52   6    3.36    2.11
   2 -52  -6    0.84    1.17
   2 -52   6    2.50    2.14
   2 -52   6    0.17    1.21
  -2 -52  -6    0.63    1.05
  -2 -53   1    1.85    2.02
   2 -53  -1    1.15    1.88
  -2 -53   1   10.76    3.76
  -2 -53  -1    2.50    2.07
   2 -53   1    1.38    1.82
   2 -53   1    1.24    1.90
  -2 -53  -1    4.59    2.80
   2 -53  -3   -0.84    0.67
  -2 -53   3    0.48    1.52
   2 -53  -3    0.31    1.49
  -2 -53   3   -0.44    1.05
   2 -53   3    0.22    1.63
  -2 -53  -3   -0.17    0.99
   2 -53   3   -0.83    0.83
   2 -53  -5    1.79    1.78
   2  53   5   -0.19    1.37
  -2 -53   5   -0.98    0.76
  -2 -53   5    1.07    2.04
  -2 -53  -5   -1.01    0.70
   2 -53   5    0.80    1.68
   2 -53   5   -1.39    0.62
  -2 -54   0    1.11    1.86
  -2 -54   0    1.89    1.76
   2 -54   0    1.02    1.52
  -2 -54   2   -1.15    0.98
   2 -54  -2    0.64    1.22
   2 -54  -2   -0.29    0.96
  -2 -54   2    0.35    1.27
   2 -54   2   -0.50    1.30
   2 -54   2   -0.57    1.01
  -2 -54  -2    0.04    1.24
   2 -54  -4    1.60    1.70
  -2 -54   4    0.54    2.11
  -2 -54   4    2.03    2.05
   2  54   4   -0.82    0.80
   2 -54   4    0.33    1.17
   2 -54   4   -0.21    1.08
  -2 -54  -4   -0.15    1.28
  -2 -54   6   -0.88    1.03
   2  54   6    0.35    1.65
   2 -54  -6    0.25    1.16
   2 -54   6    0.08    1.42
  -2 -54  -6   -1.16    0.72
   2 -54   6   -1.45    0.71
   2 -55  -1    5.34    2.91
  -2 -55   1    1.66    1.95
   2 -55  -1    2.24    2.12
  -2 -55   1    3.60    2.90
  -2 -55  -1    4.70    2.70
  -2 -55  -1    6.03    3.32
   2 -55   1    4.03    2.10
   2 -55   1   11.20    3.45
  -2 -55   3    2.32    2.13
   2 -55  -3   -0.92    0.76
  -2 -55   3   -0.86    1.02
   2 -55   3    2.26    2.07
  -2 -55  -3    0.14    1.31
   2 -55   3    3.13    2.71
   2 -55  -5    0.25    1.10
  -2 -55   5   -0.13    1.63
  -2 -55   5    2.02    2.11
  -2 -55  -5    0.83    1.72
   2 -55   5    2.87    2.18
   2 -55   5    0.43    1.51
   2 -56   0    6.23    3.48
   2 -56   0    3.78    2.37
  -2 -56   0    8.05    2.88
  -2 -56   0    4.02    2.96
  -2 -56   2   12.14    4.20
   2 -56  -2   10.60    3.35
  -2 -56   2   11.98    3.50
   2 -56  -2    7.62    3.21
   2 -56   2   16.96    4.42
  -2 -56  -2    9.93    3.44
  -2 -56  -2    5.57    2.90
   2 -56   2    5.10    2.66
  -2 -56   4    5.56    3.22
  -2 -56   4    1.63    1.82
   2 -56  -4    4.49    2.51
  -2 -56  -4    3.61    2.47
   2 -56   4    0.24    1.31
   2 -56   4    3.82    2.45
   2 -56  -6    1.48    1.49
  -2 -56   6   -0.28    1.63
   2 -56   6    1.83    1.92
   2 -56   6    4.26    2.83
  -2 -57   1    2.59    2.19
   2 -57  -1    2.24    1.77
  -2 -57   1   -0.90    0.98
   2 -57  -1   -0.83    0.88
   2 -57   1    4.11    2.48
  -2 -57  -1    1.41    1.93
  -2 -57   3    2.23    2.57
  -2 -57   3    0.68    1.56
   2 -57  -3    2.33    2.06
  -2 -57  -3    0.52    1.28
   2 -57   3    3.38    2.70
   2 -57   3    1.68    1.89
  -2 -57   5    0.32    1.38
   2 -57  -5    0.16    1.03
   2 -57   5   -0.14    1.48
  -2 -57  -5   -0.58    0.88
   2 -57   5    0.75    1.49
  -2 -58   0    3.89    2.82
   2 -58   0    4.32    2.71
  -2 -58   0    0.61    1.76
   2 -58   0    0.63    1.73
   2 -58  -2    1.10    1.33
  -2 -58   2    2.09    2.01
  -2 -58   2    1.85    2.64
  -2 -58  -2   -1.37    1.00
  -2 -58  -2    2.34    2.62
   2 -58   2   -0.05    1.13
  -2 -58   4    1.83    2.13
  -2 -58   4   -0.19    1.56
   2 -58  -4   -0.51    1.05
   2 -58   4    2.75    2.57
   2 -58   4   -0.91    0.93
  -2 -58  -4    0.74    1.63
  -2 -59   1    1.15    2.02
  -2 -59   1   -0.64    1.10
   2 -59  -1   -1.04    1.10
  -2 -59  -1    1.54    2.11
   2 -59   1   -0.84    0.98
   2 -59   1   -0.26    1.08
  -2 -59  -1    1.36    2.11
  -2 -59   3   -0.82    1.09
   2 -59  -3   -1.46    0.82
  -2 -59   3   -0.80    0.92
   2 -59   3   -0.32    1.04
   2 -59   3    0.00    0.76
  -2 -59  -3    3.15    2.11
  -2 -59   5   -1.28    0.85
   2 -59  -5   -0.25    1.32
   2 -59   5   -1.09    0.74
   2 -59   5    1.15    1.94
  -2 -60   0    2.19    2.34
   2 -60   0   -0.93    1.00
   2 -60   0    5.68    2.91
  -2 -60   2   -0.11    1.34
  -2 -60   2    3.01    2.85
   2 -60  -2    2.09    1.62
   2 -60   2    0.05    1.75
   2 -60   2    0.25    1.81
  -2 -60  -2    5.05    3.03
  -2 -60  -2    2.56    3.10
   2 -60  -4    0.21    1.32
  -2 -60   4   -0.06    1.18
  -2 -60   4   -0.97    1.15
   2 -60   4    0.35    1.54
   2 -60   4   -1.07    1.08
  -2 -60  -4    3.21    2.64
  -2 -61   1   -0.14    1.40
  -2 -61   1    0.47    1.61
   2 -61  -1    1.04    1.62
  -2 -61  -1    1.98    2.51
   2 -61   1    0.64    1.27
  -2 -61  -1   -1.29    0.68
   2 -61   1    1.75    1.63
   2 -61  -3    0.89    1.51
  -2 -61   3   -0.03    1.59
  -2 -61   3   -0.69    1.05
  -2 -61  -3   -1.26    0.67
   2 -61   3   -1.36    0.80
  -2 -62   0   -1.20    1.00
   2 -62   0   -0.47    1.04
  -2 -62   0   -0.48    0.73
  -2 -62   2   -1.22    1.06
  -2 -62   2    3.12    2.23
   2 -62  -2   -0.75    0.86
   2 -62   2   -1.10    0.86
  -2 -62  -2    0.30    1.82
   2 -62   2    0.17    1.44
  -2 -62   4   -0.42    1.10
  -2 -62   4   -2.06    0.89
   2 -62   4    0.54    1.38
  -2 -63   1    1.78    2.20
   2 -63  -1    1.16    2.09
  -2 -63  -1    1.73    2.49
   2 -63   1    3.67    2.47
  -2 -63   3    3.20    2.68
  -2 -63   3    0.78    1.88
   2 -63   3    0.43    1.48
   2 -63   3    3.28    2.85
   2 -64   0    0.55    1.83
  -2 -64   0   -0.29    1.48
  -2 -64   0    0.05    2.03
  -2 -64   2    7.82    3.17
   2 -64   2    2.77    2.39
   2 -64   2    6.18    4.14
  -2 -64  -2    0.49    1.84
  -2 -65   1   -1.25    1.43
  -2 -65   1   -0.71    0.91
  -2 -65  -1   -1.03    1.00
   2 -65   1   -1.31    0.84
  -2 -66   0   29.80    6.60
   3   0   0    0.55    0.48
  -3   0   0    0.07    0.37
   3   0  -2    0.39    0.35
  -3   0  -2    0.52    0.56
   3   0   2   -0.07    0.47
  -3   0   2    0.93    0.43
  -3   0   4    1.15    0.43
  -3   0   4    0.57    0.37
   3   0   4    1.22    0.91
  -3   0  -4    0.48    0.70
  -3   0  -6    2.19    1.36
  -3   0  -8   -0.59    0.74
   3   0   8    0.74    1.28
  -3   0 -10    0.14    0.95
   3   0  10   -0.45    0.81
  -3   1  -3  289.41   13.29
   3   1   3  292.04   13.41
  -3  -1  -3  286.67   13.29
   3  -1   3  292.69   13.40
  -3   1  -5  409.24   18.40
   3   1   5  399.16   18.41
  -3  -1  -5  419.47   18.42
   3  -1   5  399.77   18.43
   3   1   7   27.44    4.38
  -3   1  -7   21.24    3.74
   3  -1   7   30.83    4.55
  -3  -1  -7   18.45    3.43
  -3   1  -9   58.20    7.20
   3   1   9   66.31    6.01
  -3  -1  -9   67.52    7.75
   3  -1   9   65.50    7.63
  -3   2   0   15.55    2.08
   3   2   0   10.39    1.74
  -3  -2   0   12.83    1.88
   3  -2   0   13.17    1.94
  -3  -2   2   12.57    1.62
   3   2   2   13.57    2.29
  -3   2  -2   16.81    2.39
   3  -2  -2    9.09    1.31
  -3  -2  -2   16.89    2.42
   3   2  -2   15.61    1.89
   3  -2   2    9.95    1.86
  -3  -2   4    2.05    0.69
  -3   2  -4    2.54    1.16
   3   2   4    4.55    1.47
  -3  -2   4    1.46    0.58
  -3  -2  -4    3.68    1.20
  -3   2   4    2.04    0.43
   3  -2   4    5.11    1.50
  -3   2   4    1.14    0.33
  -3  -2   6    2.25    0.56
  -3  -2   6    0.23    0.34
  -3   2  -6    1.23    0.99
  -3  -2  -6    0.71    1.03
  -3   2  -8   -0.31    0.82
   3   2   8    2.81    1.59
  -3  -2  -8    3.58    1.56
   3  -2   8    1.42    1.32
  -3   2 -10    0.40    1.21
   3   2  10    1.07    1.61
   3  -2  10    0.84    1.21
  -3  -2 -10   -0.02    0.93
   3  -3  -1    9.70    1.47
  -3   3  -1    7.34    1.50
  -3  -3   1    8.98    1.42
   3   3   1   15.17    2.23
  -3   3   1    9.71    1.41
   3   3  -1    9.14    1.64
  -3  -3  -1    9.41    1.78
   3  -3   1   10.55    1.81
  -3  -3   3   15.10    1.83
  -3   3  -3   11.91    2.23
   3   3   3   14.28    2.50
   3  -3  -3   16.49    1.23
  -3  -3  -3   11.86    2.20
  -3   3   3   11.44    1.02
   3  -3   3   15.74    2.48
   3   3  -3   16.53    1.86
   3   3   5    2.84    1.15
  -3  -3   5    1.12    0.59
  -3  -3   5    0.95    0.56
  -3   3  -5    1.48    1.14
   3  -3   5    1.31    1.16
  -3  -3  -5    1.97    0.96
   3   3   7    0.24    1.10
  -3  -3   7    0.14    0.33
  -3   3  -7    0.18    0.89
  -3  -3   7    0.76    0.47
   3  -3   7    1.20    1.23
  -3  -3  -7    1.95    1.45
   3   3   9   -0.69    0.64
  -3   3  -9   -0.32    0.92
  -3  -3  -9    2.26    1.36
   3  -3   9    0.30    1.08
   3   3  11   -0.35    1.18
  -3  -3 -11   -1.20    1.10
   3   4   2  102.13    5.81
  -3   4  -2   86.27    5.40
  -3  -4   2   95.62    5.01
   3  -4  -2  102.61    4.73
   3  -4   2   92.36    5.49
  -3  -4  -2   96.35    5.68
  -3   4   2   94.36    4.54
   3   4  -2   91.07    4.98
  -3   4  -4  112.96    6.80
  -3  -4   4  111.71    5.49
   3   4   4  112.64    6.90
  -3  -4   4  115.21    5.68
   3  -4   4  117.78    6.86
  -3  -4  -4  106.04    6.65
  -3  -4   6    1.51    0.61
  -3   4  -6    4.87    1.57
  -3  -4   6    1.04    0.47
  -3  -4  -6    2.77    1.37
   3  -4   6   -0.19    0.44
  -3   4  -8    4.93    2.28
  -3  -4   8    5.08    0.89
  -3  -4   8    4.62    0.87
   3   4   8    1.14    1.35
  -3  -4  -8    3.55    1.95
   3  -4   8    2.53    1.80
  -3   4 -10    0.61    1.44
   3   4  10   -0.73    0.52
   3  -4  10   -0.26    1.16
  -3  -4 -10   -1.02    0.83
   3  -5  -1    2.16    0.67
  -3  -5   1    2.26    0.80
   3   5   1    1.76    0.89
  -3   5  -1    1.74    0.74
   3  -5   1    1.93    0.73
  -3  -5  -1    1.62    0.86
   3   5  -1    2.84    0.88
  -3   5   1    2.53    0.70
  -3   5  -3    9.59    1.95
   3  -5  -3   10.49    0.91
  -3  -5   3    8.36    1.41
   3   5   3   12.62    2.38
  -3  -5  -3   10.74    2.08
   3   5  -3   10.51    1.56
  -3   5   3    8.39    0.79
   3  -5   3   10.84    2.10
  -3  -5   5    2.43    0.78
   3   5   5    0.51    0.53
  -3   5  -5    2.91    1.15
  -3  -5   5    2.58    0.82
   3  -5   5    0.64    0.93
  -3  -5  -5    1.20    0.99
  -3  -5   7    4.40    1.03
   3   5   7    2.06    1.52
  -3  -5   7    5.38    1.04
  -3   5  -7    1.67    1.49
  -3  -5  -7    4.36    1.77
   3   5   9    3.69    1.81
  -3  -5   9    2.29    0.54
  -3   5  -9    0.20    1.24
  -3  -5   9    1.95    0.52
  -3  -5  -9    3.70    1.93
   3  -5   9    1.97    1.78
   3   5  11    0.98    2.95
  -3  -5 -11    0.68    2.29
  -3   6   0   18.43    2.20
  -3  -6   0   20.54    2.57
   3   6   0   27.82    3.18
  -3  -6   2    0.74    0.56
   3   6   2    2.16    1.02
   3  -6  -2    1.72    0.53
  -3   6  -2    0.80    0.69
   3  -6   2    1.58    0.87
   3   6  -2    1.15    0.57
  -3   6   2    0.61    0.41
  -3  -6  -2    2.87    1.03
   3   6   4    8.54    2.01
  -3  -6   4    9.97    1.73
  -3  -6   4   10.51    1.64
  -3   6  -4   13.05    2.43
  -3  -6  -4   12.40    2.35
   3  -6   4    8.66    1.98
   3   6   6    1.53    1.14
  -3  -6   6    2.09    0.78
  -3   6  -6    2.05    1.43
  -3  -6   6    0.77    0.58
  -3  -6  -6    4.75    1.39
   3  -6   6    1.54    1.04
  -3  -6   8    3.41    0.97
  -3   6  -8    2.25    1.72
   3   6   8    0.44    1.13
  -3  -6   8    2.96    0.80
  -3  -6  -8    2.41    1.68
   3  -6   8    3.11    1.84
   3   6  10    0.12    1.48
  -3   6 -10    0.13    1.30
   3  -6  10   -0.01    1.08
  -3  -6 -10    0.88    1.46
   3   7   1   66.97    4.43
  -3   7  -1   58.93    3.98
  -3  -7   1   64.75    4.05
   3  -7  -1   68.49    3.67
  -3  -7  -1   58.35    4.09
  -3   7   1   62.94    3.58
   3  -7   1   65.09    4.08
   3   7   3    5.11    1.54
  -3   7  -3    5.72    1.54
  -3  -7   3    5.87    1.24
   3  -7  -3    5.04    0.76
   3   7  -3    6.68    1.32
   3  -7   3    6.36    1.68
  -3  -7  -3    6.33    1.62
  -3   7   3    5.37    0.75
  -3  -7   5  116.71    5.92
  -3  -7   5  106.81    5.83
  -3   7  -5  119.12    7.36
   3  -7   5  109.75    7.06
  -3  -7  -5  113.70    7.02
  -3  -7   7    4.05    1.06
  -3   7  -7    1.84    1.49
  -3  -7   7    3.38    0.99
   3   7   7    3.01    1.65
  -3  -7  -7    1.75    1.19
  -3  -7   9   32.09    2.39
   3   7   9   32.29    5.31
  -3   7  -9   29.83    5.14
  -3  -7   9   36.79    2.57
   3  -7   9   36.86    5.48
  -3  -7  -9   43.56    5.90
  -3  -8   0   70.31    4.35
  -3   8   0   63.67    3.90
   3   8   0   66.05    4.29
   3  -8   0   64.90    3.89
  -3   8  -2    0.99    0.72
  -3  -8   2    1.00    0.69
   3   8   2    1.16    0.83
   3  -8  -2    0.45    0.37
   3   8  -2    0.28    0.47
  -3   8   2    0.62    0.38
   3  -8   2    0.67    0.66
  -3  -8  -2    1.02    0.74
   3   8   4   19.01    3.05
  -3   8  -4   19.77    3.12
  -3  -8   4   22.31    2.58
  -3  -8  -4   21.64    3.15
   3  -8   4   23.21    3.36
  -3  -8   6    6.71    1.48
  -3  -8   6    7.70    1.50
  -3   8  -6    6.46    2.00
   3   8   6    4.60    1.84
  -3  -8  -6    6.60    1.88
   3  -8   6    3.50    1.69
  -3  -8   8    0.99    0.74
  -3   8  -8    2.94    1.46
   3   8   8    3.11    1.86
  -3  -8   8    2.11    0.92
  -3  -8  -8    2.22    1.51
   3  -8   8    1.72    1.53
  -3  -8  10    0.83    0.48
  -3   8 -10   -0.21    1.01
   3   8  10   -0.45    0.81
  -3  -8 -10    0.32    1.05
   3  -8  10    1.25    1.52
  -3   9  -1   45.59    3.28
  -3  -9   1   38.17    3.04
   3   9   1   43.36    3.43
   3  -9  -1   45.70    2.81
   3   9  -1   39.90    3.14
  -3  -9  -1   36.88    3.16
   3  -9   1   45.48    3.22
   3  -9  -3    0.56    0.33
  -3  -9   3    0.22    0.51
  -3   9  -3    0.58    0.84
   3   9   3    0.48    0.83
  -3   9   3    1.16    0.36
   3  -9   3    0.34    0.72
   3   9  -3   -0.05    0.41
  -3  -9  -3    0.92    0.90
  -3   9  -5  126.60    7.84
  -3  -9   5  124.69    6.52
  -3  -9   5  113.19    6.34
  -3  -9  -5  119.12    7.36
   3  -9   5  130.97    7.70
  -3  -9   7    3.85    1.16
  -3   9  -7    2.01    1.57
  -3  -9   7    4.59    1.21
   3   9   7    4.21    1.87
  -3  -9  -7    4.67    1.76
   3   9   9   55.98    7.24
  -3  -9   9   54.44    3.52
  -3  -9   9   49.33    3.54
  -3   9  -9   54.49    7.32
  -3  -9  -9   53.34    6.60
   3  -9   9   44.93    6.46
   3  10   0   44.47    3.46
   3 -10   0   44.09    3.10
  -3 -10   0   53.68    3.70
  -3  10   0   47.29    3.25
  -3  10  -2   19.52    2.85
  -3 -10   2   17.74    2.41
   3  10   2   15.15    2.57
   3 -10  -2   12.85    1.52
  -3 -10  -2   14.31    2.41
   3  10  -2   14.13    2.21
  -3  10   2   14.36    1.70
   3 -10   2   19.69    2.73
   3  10   4    7.59    2.03
  -3 -10   4    4.43    1.26
  -3  10  -4    6.86    1.82
  -3 -10  -4   10.04    2.07
   3 -10   4   10.32    2.25
  -3 -10   6    0.75    0.80
   3  10   6    2.57    1.45
  -3 -10   6    2.08    0.96
  -3  10  -6    1.59    1.20
   3 -10   6    3.26    1.42
  -3 -10  -6    2.27    1.31
  -3 -10   8    0.83    0.75
  -3  10  -8    3.45    1.95
  -3 -10   8    2.45    0.97
   3  10   8    0.98    1.30
   3 -10   8    0.29    1.42
  -3 -10  -8    1.56    1.47
  -3 -10  10    0.10    0.49
   3  10  10    0.67    1.44
  -3  10 -10    2.55    2.14
  -3 -10 -10    0.92    1.57
   3 -10  10    0.06    1.14
  -3  11  -1    0.13    0.47
   3  11   1    0.21    0.54
   3 -11  -1    0.19    0.40
  -3 -11   1   -0.15    0.39
  -3  11   1    0.50    0.46
  -3 -11  -1    1.15    0.75
   3 -11   1    0.73    0.58
   3  11  -1   -0.18    0.37
   3  11   3    8.07    1.99
  -3  11  -3    8.71    2.06
  -3 -11   3    6.50    1.46
   3 -11  -3    8.82    1.03
  -3 -11  -3   11.56    2.25
   3  11  -3    7.28    1.54
  -3  11   3    6.68    0.96
   3 -11   3    6.37    1.62
  -3 -11   5    0.68    0.66
  -3 -11   5    1.12    0.74
  -3  11  -5    0.79    1.05
   3 -11   5   -0.33    0.58
  -3 -11  -5    0.53    0.86
  -3  11  -7    4.05    2.14
   3  11   7    3.14    1.85
  -3 -11   7    5.20    1.43
  -3 -11   7    7.06    1.62
  -3 -11  -7    1.61    1.37
   3 -11   7    2.59    1.49
  -3 -11   9    0.42    0.65
   3  11   9   -0.78    0.85
  -3  11  -9    1.50    1.75
  -3 -11   9    0.82    0.76
   3 -11   9    0.57    1.40
  -3 -11  -9    0.32    1.19
  -3 -12   0    5.97    1.50
   3 -12   0    7.81    1.51
  -3  12   0   10.35    1.83
   3  12   0   10.21    2.03
   3  12   2  444.99   18.92
  -3  12  -2  427.10   18.53
  -3 -12  -2  409.54   18.44
   3  12  -2  428.55   18.16
  -3  12  -4    4.36    1.57
  -3 -12   4    5.75    1.47
   3  12   4    6.18    1.92
  -3 -12   4    5.74    1.60
  -3 -12  -4    4.76    1.58
   3 -12   4    7.22    1.87
  -3 -12   6   62.79    4.38
  -3  12  -6   62.69    5.40
  -3 -12   6   56.52    4.25
   3  12   6   57.65    5.24
  -3 -12  -6   69.36    5.27
   3 -12   6   59.86    5.13
  -3 -12   8    7.01    1.75
  -3 -12   8    9.26    1.97
   3  12   8    5.78    2.48
  -3  12  -8   12.58    3.44
  -3 -12  -8   15.71    3.43
  -3 -12  10    4.44    1.33
  -3  12 -10    1.25    1.92
   3  12  10    2.08    1.64
   3 -12  10    4.79    2.51
  -3 -12 -10    2.52    1.92
  -3  13  -1   26.23    3.25
  -3 -13   1   30.03    2.70
   3  13   1   29.59    3.74
   3 -13  -1   24.61    2.11
  -3  13   1   25.76    2.23
  -3 -13  -1   34.82    3.84
   3 -13   1   30.00    2.61
  -3  13  -3   25.71    3.55
   3  13   3   29.16    3.85
  -3 -13   3   26.80    3.29
   3 -13  -3   25.32    1.69
   3 -13   3   29.28    3.80
  -3  13   3   28.19    1.87
  -3 -13  -3   30.35    3.77
   3  13  -3   24.42    3.14
  -3 -13   5    6.72    1.59
  -3  13  -5    9.25    2.46
  -3 -13   5    9.57    1.85
  -3 -13  -5    7.31    1.98
   3 -13   5    4.75    1.71
   3  13   7    0.86    1.19
  -3 -13   7    2.61    1.15
  -3  13  -7    0.37    1.07
  -3 -13   7    1.06    0.90
   3 -13   7    1.18    1.30
  -3 -13  -7    1.44    1.29
  -3  13  -9   -0.10    1.13
   3  13   9    2.69    1.99
  -3 -13   9    0.63    0.81
  -3 -13   9    1.30    1.11
  -3 -13  -9    5.39    2.11
   3 -13   9    2.87    2.05
  -3  14   0    2.52    0.91
  -3 -14   0    1.90    1.01
   3 -14   0    3.60    1.04
   3  14   0    4.43    1.41
   3 -14  -2  100.64    4.92
  -3  14  -2  110.40    6.33
  -3 -14   2   85.17    5.60
   3  14   2   96.08    6.20
   3 -14   2   97.37    5.90
  -3  14   2   94.37    5.03
   3  14  -2  104.45    5.97
  -3 -14  -2  100.34    6.18
   3  14   4    9.14    2.28
  -3  14  -4    7.55    2.07
  -3 -14   4    6.57    1.72
  -3 -14   4    7.63    1.83
   3 -14   4   11.71    2.36
  -3 -14  -4    4.99    1.65
  -3 -14   6   19.64    2.88
   3  14   6   19.96    3.73
  -3  14  -6   14.22    3.13
  -3 -14   6   21.32    3.07
  -3 -14  -6   19.99    3.58
   3 -14   6   22.98    3.72
  -3  14  -8    1.16    1.55
  -3 -14   8    2.10    1.16
   3  14   8    1.73    1.47
  -3 -14   8    3.56    1.35
  -3 -14  -8    1.51    1.30
   3  14  10   -0.57    0.73
  -3 -14  10   -0.04    0.65
  -3  14 -10    1.47    1.83
  -3 -14 -10   -0.66    0.68
   3 -14  10    3.59    2.23
   3  15   1  362.22   15.67
   3 -15  -1  350.18   14.23
  -3 -15   1  344.36   15.08
  -3  15  -1  336.31   15.07
  -3  15   1  345.77   14.47
   3  15  -1  346.02   15.25
   3 -15   1  328.63   14.73
  -3 -15  -1  281.82   14.89
  -3 -15   3  141.46    7.50
   3 -15  -3  133.39    5.93
  -3  15  -3  130.20    7.91
   3  15   3  138.25    7.99
  -3 -15  -3  136.38    7.81
   3  15  -3  120.88    7.12
   3 -15   3  139.90    7.76
  -3 -15   5  209.73   10.39
  -3 -15   5  195.04   10.09
  -3  15  -5  209.58   11.50
   3 -15   5  196.49   10.81
  -3 -15  -5  194.43   10.76
  -3  15  -7   17.68    3.81
  -3 -15   7   22.32    3.31
  -3 -15   7   24.08    3.37
   3  15   7   22.49    4.10
  -3 -15  -7   27.45    4.24
   3 -15   7   21.57    3.87
   3  15   9   31.36    5.04
  -3  15  -9   36.69    6.14
  -3 -15   9   37.28    3.37
   3 -15   9   25.60    4.83
  -3 -15  -9   26.05    4.43
   3 -16   0    0.61    0.60
   3  16   0    0.29    0.68
  -3  16   0   -0.13    0.42
  -3 -16   0    0.25    0.66
   3  16   2   86.60    5.83
  -3  16  -2   93.21    5.90
  -3 -16   2   85.51    5.51
   3 -16   2   82.44    5.43
  -3 -16  -2   91.60    5.89
  -3  16   2   85.34    4.76
   3  16  -2   83.67    5.40
  -3  16  -4    9.03    2.29
  -3 -16   4    8.12    1.80
  -3 -16   4    9.64    2.05
   3 -16  -4    7.58    0.64
   3  16   4   10.31    2.38
   3 -16  -4    6.70    0.76
  -3 -16  -4    8.00    2.02
   3 -16   4    6.74    1.84
   3  16   6   14.65    3.17
  -3  16  -6    6.75    2.30
  -3 -16   6   16.36    2.73
  -3 -16   6   17.52    2.91
   3 -16   6   16.27    3.36
  -3 -16  -6   13.90    2.87
  -3  16  -8    1.01    1.59
   3  16   8    5.76    2.13
  -3 -16   8    4.18    1.49
  -3 -16   8    5.52    1.72
  -3 -16  -8    8.45    2.43
  -3 -16  10    2.25    1.27
   3  16  10   -1.12    0.63
  -3  16 -10   -0.48    1.12
  -3 -16 -10    1.72    1.72
   3 -16  10    3.79    1.92
   3  17  -1  740.07   30.28
   3 -17  -3  345.97   13.97
  -3 -17   3  340.81   15.66
  -3  17  -3  332.12   16.23
   3  17  -3  362.76   15.72
  -3 -17  -3  361.24   16.21
   3 -17   3  340.28   15.90
  -3 -17   5  373.54   16.26
  -3 -17   5  361.76   16.32
  -3  17  -5  334.77   17.14
   3 -17   5  310.28   16.41
  -3 -17  -5  370.77   16.85
  -3  17  -7   25.47    4.69
  -3 -17   7   29.84    4.04
  -3 -17   7   31.42    4.20
   3  17   7   35.80    5.19
   3 -17   7   34.13    5.09
  -3 -17  -7   35.40    4.87
  -3 -17   9   54.54    4.43
   3  17   9   52.32    6.86
  -3  17  -9   45.75    7.14
   3 -17   9   58.05    7.66
  -3 -17  -9   53.39    6.40
   3  18   0   34.72    4.15
  -3  18   0   38.24    3.26
   3 -18   0   41.28    3.20
  -3 -18   0   37.06    3.33
   3  18   2   16.55    2.90
  -3  18  -2   14.51    2.59
   3 -18  -2   16.44    2.04
  -3 -18   2   12.76    2.27
  -3 -18  -2   11.80    2.40
  -3  18   2   14.87    2.07
   3  18  -2    8.55    1.88
   3 -18   2   13.94    2.41
  -3 -18   4    9.46    2.16
   3 -18  -4    8.16    1.07
   3 -18  -4    9.33    1.04
   3  18   4    8.89    2.29
  -3  18  -4    6.86    2.00
  -3 -18   4   11.93    2.37
   3 -18   4    7.88    1.96
  -3 -18  -4   13.41    2.65
  -3 -18   6    5.90    1.57
   3  18   6    1.77    1.43
  -3 -18   6    1.93    1.20
  -3  18  -6    1.67    1.46
   3 -18   6    0.75    1.24
  -3 -18  -6    2.59    1.49
  -3  18  -8    1.74    1.91
   3  18   8    1.75    1.66
  -3 -18   8    0.85    0.98
  -3 -18   8    0.41    0.94
   3 -18   8    2.20    1.49
  -3 -18  -8    1.69    1.48
  -3 -18  10    0.14    0.82
  -3  18 -10   -0.76    0.92
   3  18  10    0.26    1.26
  -3 -18 -10   -0.18    0.94
   3 -18  10    0.55    1.32
  -3 -19   1    1.92    1.12
   3 -19  -1    0.50    0.67
  -3  19  -1    0.96    0.88
   3  19   1    2.15    1.34
   3  19  -1    2.10    1.32
  -3  19   1    0.81    0.76
   3 -19   1    4.47    1.34
  -3 -19  -1    0.14    0.93
  -3  19  -3   -0.60    0.49
   3 -19  -3    1.35    0.60
  -3 -19   3    1.26    0.89
   3  19   3   -0.01    0.64
   3 -19  -3    2.78    0.78
  -3 -19  -3    2.03    1.20
   3 -19   3    0.01    0.74
   3  19  -3    1.66    1.08
  -3  19  -5    9.74    2.65
  -3 -19   5   11.29    2.48
  -3 -19   5   14.34    2.78
   3 -19   5   15.17    2.89
  -3 -19  -5   19.32    3.30
  -3 -19   7    0.30    0.61
  -3 -19   7    1.51    1.14
   3  19   7    2.12    1.46
  -3  19  -7    1.96    1.70
   3 -19   7    0.00    0.95
   3  19   9    0.36    1.42
  -3  19  -9    2.22    2.36
  -3 -19   9    2.36    1.33
  -3 -19  -9    2.71    1.76
   3  20   0  420.52   19.15
  -3  20   0  459.96   18.88
   3 -20   0  426.64   18.35
  -3 -20   0  413.03   18.88
  -3  20  -2   25.16    3.69
   3 -20  -2   21.88    2.56
  -3 -20   2   19.34    2.99
   3  20   2   31.75    4.26
   3  20  -2   21.33    3.13
   3 -20   2   16.66    2.80
  -3 -20  -2   16.58    2.87
  -3  20   2   16.70    2.45
  -3 -20   4  174.62    9.34
  -3  20  -4  163.34    9.86
   3  20   4  172.34    9.83
   3 -20  -4  163.56    7.33
  -3 -20   4  177.39    9.69
   3 -20  -4  166.97    7.17
   3 -20   4  170.61    9.54
  -3 -20  -4  153.06    9.31
   3  20   6   21.90    3.86
  -3  20  -6   20.64    4.12
  -3 -20   6   20.30    3.35
  -3 -20   6   20.45    3.29
   3 -20   6   12.47    3.08
  -3 -20  -6   21.90    3.81
   3  20   8   20.17    3.98
  -3  20  -8   16.86    4.24
  -3 -20   8   19.81    3.44
  -3 -20   8   21.48    3.61
   3 -20   8   20.62    3.90
  -3 -20  -8   26.47    4.40
   3  20  10    0.84    1.20
  -3  20 -10    5.58    2.52
  -3 -20  10    4.55    1.82
  -3 -20 -10    7.76    2.61
   3 -20  10    0.50    1.35
  -3 -21   1    8.52    2.12
   3  21   1    4.66    1.59
  -3  21  -1    7.92    1.86
   3 -21  -1    8.97    1.77
   3 -21   1    6.86    1.77
   3  21  -1    8.70    2.13
  -3  21   1    7.34    1.69
  -3 -21  -1    8.47    1.98
   3 -21  -3    9.58    1.54
   3  21   3   10.42    2.52
  -3  21  -3   14.93    2.98
  -3 -21   3    9.88    2.22
   3 -21  -3   11.23    1.69
  -3 -21  -3   15.32    2.91
   3  21  -3    9.99    2.21
   3 -21   3   12.31    2.47
  -3 -21   5    5.08    1.67
  -3 -21   5    4.27    1.55
  -3  21  -5    5.83    2.11
   3 -21   5    3.89    1.79
  -3 -21  -5    4.12    1.59
  -3 -21   7    2.56    1.49
  -3  21  -7    4.18    1.91
  -3 -21   7    4.93    1.69
   3  21   7    3.52    1.99
   3 -21   7    0.56    1.34
  -3 -21  -7    2.68    1.55
  -3  21  -9    1.33    1.66
   3  21   9    1.73    1.66
  -3 -21   9    1.84    1.34
  -3 -21  -9    0.28    1.22
   3  22   0  234.00   12.70
  -3  22   0  260.88   12.59
   3 -22   0  271.25   12.35
  -3 -22   0  275.99   13.02
   3  22   2    7.34    2.15
   3 -22  -2    5.70    1.34
  -3 -22   2    4.55    1.54
  -3  22  -2    7.10    2.03
   3 -22   2    6.20    1.68
  -3  22   2    5.59    1.39
   3  22  -2    8.33    2.14
  -3 -22  -2    7.08    1.93
   3 -22  -4  100.58    5.02
  -3  22  -4   93.78    6.96
  -3 -22   4   98.80    6.87
   3  22   4  100.11    7.07
  -3 -22   4   95.67    6.57
   3 -22  -4   97.16    4.81
  -3 -22  -4   98.32    6.75
   3 -22   4   95.73    6.74
  -3 -22   6    7.88    2.12
  -3 -22   6   11.74    2.64
   3  22   6    9.16    2.61
  -3  22  -6   10.05    2.81
   3 -22   6   10.91    2.83
  -3 -22  -6    8.34    2.29
  -3 -22   8   10.88    2.61
   3  22   8   10.74    3.04
  -3 -22   8    9.65    2.61
  -3  22  -8   12.97    3.69
  -3 -22  -8    8.74    2.56
   3 -22   8   11.11    3.29
  -3  22 -10   -0.76    1.18
  -3 -22  10    0.50    0.98
   3  22  10    1.10    1.28
   3 -22  10   -0.03    1.32
  -3 -22 -10    0.54    1.46
   3  23   1   58.75    4.90
   3 -23  -1   60.62    4.21
  -3  23  -1   60.01    4.78
  -3 -23   1   60.31    4.75
  -3 -23  -1   59.40    4.78
  -3  23   1   63.81    4.53
   3 -23   1   64.13    4.66
   3  23  -1   60.26    4.75
  -3 -23   3   18.78    3.15
   3  23   3   17.54    3.25
   3 -23  -3   19.91    2.40
  -3  23  -3   21.63    3.72
  -3 -23  -3   18.66    3.17
   3 -23   3   18.77    3.22
   3  23  -3   17.25    2.90
   3 -23  -5   41.57    2.31
  -3 -23   5   42.45    5.10
   3 -23  -5   43.32    2.22
  -3 -23   5   45.26    5.47
  -3  23  -5   44.30    5.89
   3 -23   5   43.84    5.51
  -3 -23  -5   49.84    5.83
  -3 -23   7    7.00    2.25
  -3 -23   7    6.56    2.15
  -3  23  -7    6.44    2.46
   3  23   7    1.89    1.51
   3 -23   7    6.69    2.25
  -3 -23  -7    6.45    2.13
  -3 -23   9    7.00    2.19
   3  23   9   11.60    3.24
  -3  23  -9    4.73    2.80
  -3 -23  -9    5.77    2.46
  -3 -24   0   81.30    5.72
   3 -24   0   75.84    5.18
   3  24   0   81.68    5.89
   3 -24  -2    0.07    0.48
   3  24   2    2.37    1.40
  -3  24  -2    0.68    1.03
  -3 -24   2   -0.13    0.59
   3  24  -2   -0.46    0.46
  -3 -24  -2    0.63    0.92
   3 -24   2   -0.56    0.49
  -3  24   2    1.83    0.88
   3  24   4   24.31    4.07
  -3 -24   4   25.62    3.88
   3 -24  -4   24.28    2.14
   3 -24  -4   30.39    2.24
  -3  24  -4   24.43    4.30
  -3 -24  -4   28.79    4.43
   3 -24   4   35.07    4.72
  -3 -24   6    6.79    2.07
   3  24   6    7.92    2.60
  -3 -24   6    7.92    2.24
  -3  24  -6   11.70    3.14
   3 -24   6   10.03    2.78
  -3 -24  -6    9.17    2.53
  -3  24  -8    2.37    2.14
  -3 -24   8    1.76    1.42
  -3 -24   8    4.22    1.67
   3  24   8   -0.56    0.63
  -3 -24  -8    2.62    1.62
   3 -24   8    1.72    1.52
   3  24  10    1.10    1.51
  -3 -24  10    1.07    1.25
  -3 -24 -10    0.86    1.28
   3 -24  10   -0.23    1.28
   3 -25  -1    3.36    1.17
  -3  25  -1    4.57    1.56
  -3 -25   1    4.89    1.74
   3  25   1    7.17    2.04
  -3  25   1    5.84    1.59
   3  25  -1    0.94    1.02
  -3 -25  -1    3.96    1.60
   3 -25   1    2.85    1.39
  -3 -25   3    0.98    1.05
   3 -25  -3    1.18    0.80
   3  25   3    1.08    1.11
   3 -25  -3    1.23    0.81
  -3  25  -3    2.23    1.54
  -3 -25  -3    3.04    1.61
   3 -25   3    2.67    1.52
   3  25  -3    0.52    0.97
   3 -25  -5   53.66    2.86
  -3  25  -5   55.10    6.87
  -3 -25   5   54.65    6.21
   3 -25  -5   50.45    2.95
  -3 -25   5   53.26    4.74
   3 -25   5   50.57    6.05
  -3 -25  -5   42.15    5.39
  -3 -25   7   10.58    2.58
   3  25   7   12.00    3.21
  -3  25  -7    4.29    2.33
  -3 -25   7   10.81    2.64
   3 -25   7   10.46    2.85
  -3 -25  -7   11.62    2.92
   3  25   9   21.65    4.39
  -3 -25   9   27.74    4.28
  -3  25  -9   17.85    4.72
  -3 -25  -9   27.60    4.66
   3 -25   9   31.15    5.45
  -3 -26   0    5.78    1.80
   3 -26   0    4.71    1.56
  -3  26   0    4.48    1.56
   3  26   0    4.58    1.65
  -3  26  -2   31.05    4.56
   3 -26  -2   28.45    3.33
   3  26   2   30.41    4.42
  -3 -26   2   28.62    4.14
  -3 -26  -2   37.34    4.81
   3 -26   2   34.15    4.39
   3  26  -2   27.88    4.24
  -3 -26   4    2.26    1.13
  -3  26  -4    2.02    1.55
   3  26   4    2.70    1.66
   3 -26  -4    0.89    0.66
   3 -26  -4    2.02    0.73
   3 -26   4    2.32    1.54
  -3 -26  -4    0.41    0.99
   3  26   6    5.69    2.18
  -3 -26   6    5.64    1.98
  -3  26  -6    2.13    1.76
  -3 -26   6    6.08    1.98
  -3 -26  -6    4.26    1.68
   3 -26   6    0.99    1.21
  -3 -26   8    4.33    1.87
  -3  26  -8    4.06    2.50
   3  26   8    2.28    1.90
  -3 -26  -8    3.03    1.89
   3 -26   8    1.07    1.62
   3  26  10    0.85    1.40
  -3 -26  10    1.54    1.30
  -3 -26 -10    0.68    1.26
  -3  27  -1    0.06    0.71
   3  27   1    0.97    1.02
   3 -27  -1    0.20    0.74
  -3 -27   1    0.14    0.90
  -3 -27  -1    0.66    1.01
  -3  27   1    0.39    0.70
   3  27  -1    2.05    1.32
   3 -27   1    0.55    0.84
   3 -27  -3    8.84    1.71
   3 -27  -3   10.06    1.96
  -3 -27   3   11.03    2.50
  -3  27  -3    4.79    2.16
   3  27   3    8.50    2.38
   3  27  -3    7.46    2.11
   3 -27   3   10.99    2.60
  -3 -27  -3    8.98    2.41
   3 -27  -5    0.93    0.64
  -3  27  -5    3.49    1.92
  -3 -27   5    1.93    1.23
  -3 -27   5   -0.41    0.78
   3 -27  -5    0.70    0.54
   3 -27   5    1.43    1.45
  -3 -27  -5   -1.13    0.47
  -3  27  -7    4.11    2.45
  -3 -27   7    2.83    1.27
  -3 -27   7    3.36    1.71
   3  27   7    0.09    1.10
   3 -27   7    2.47    1.93
  -3 -27  -7    3.97    2.03
  -3 -27   9    1.15    1.39
  -3  27  -9    2.84    2.28
   3  27   9    2.03    1.70
   3 -27   9    1.18    1.47
  -3 -27  -9    3.10    2.09
   3 -28   0   19.06    3.09
   3  28   0   17.85    3.42
  -3  28   0   26.95    3.97
  -3 -28   0   22.22    3.63
  -3 -28   2  184.61   10.40
  -3  28  -2  196.34   10.82
   3  28   2  166.47   10.19
   3 -28  -2  173.32    9.12
   3 -28  -2  183.91    9.31
   3  28  -2  170.51   10.04
   3 -28   2  174.48    9.94
  -3 -28  -2  179.24   10.29
   3  28   4   14.28    3.31
   3 -28  -4   20.84    2.49
   3 -28  -4   19.51    2.58
  -3 -28   4   21.40    3.94
  -3  28  -4   19.72    4.03
  -3 -28   4   16.29    3.25
   3 -28   4   20.72    3.74
  -3 -28  -4   18.80    3.48
  -3 -28   6   32.36    4.99
  -3  28  -6   32.55    5.70
   3 -28  -6   36.30    1.66
   3  28   6   48.02    6.51
   3 -28  -6   35.50    1.62
  -3 -28   6   40.46    5.34
   3 -28   6   33.01    5.14
  -3 -28  -6   42.89    5.58
  -3  28  -8    4.10    2.75
  -3 -28   8    7.90    2.58
   3  28   8    6.49    2.29
  -3 -28  -8    7.58    2.60
   3 -28   8    8.75    3.20
  -3 -29   1   11.45    2.58
   3  29   1    5.24    1.85
   3 -29  -1    9.91    2.11
  -3  29  -1   11.58    2.73
  -3  29   1   11.18    2.48
   3 -29   1    7.48    2.13
   3  29  -1    6.61    2.07
  -3 -29  -1    7.41    2.07
   3  29   3   13.53    3.08
  -3 -29   3   15.46    2.97
  -3  29  -3   12.72    3.02
   3 -29  -3   14.18    2.39
   3 -29  -3   10.82    2.03
   3 -29   3   14.50    2.98
  -3 -29  -3   12.34    2.62
   3 -29  -5    3.02    0.93
  -3 -29   5    3.00    1.37
  -3  29  -5    4.75    2.31
   3 -29  -5    4.15    1.12
   3 -29   5    1.74    1.40
  -3 -29  -5    3.15    1.86
   3  29   7    1.90    1.44
  -3 -29   7    3.57    1.69
  -3 -29   7    2.45    1.65
  -3  29  -7    2.97    2.21
  -3 -29  -7    2.80    1.68
   3 -29   7    2.27    1.94
  -3  29  -9    0.93    1.93
  -3 -29   9    1.35    1.50
   3  29   9    0.27    1.45
  -3 -29  -9    1.71    1.49
   3 -29   9    1.13    1.48
   3 -30   0    4.56    1.57
   3  30   0    3.35    1.40
  -3  30   0    1.76    1.25
  -3 -30   0    5.31    1.80
  -3 -30   2  188.36   10.98
   3  30   2  196.37   11.32
  -3  30  -2  177.43   11.05
   3 -30  -2  199.53   10.06
   3 -30  -2  180.44    9.89
   3 -30   2  190.09   10.83
   3  30  -2  201.74   11.11
  -3 -30  -2  223.38   11.57
  -3  30  -4    7.69    2.59
   3 -30  -4    9.80    1.78
   3 -30  -4    8.74    1.78
  -3 -30   4   12.39    2.93
   3  30   4    7.60    2.41
  -3 -30   4   12.64    3.14
   3 -30   4   12.57    2.75
  -3 -30  -4    6.46    2.11
  -3 -30   6   40.34    5.80
  -3  30  -6   35.05    6.03
  -3 -30   6   28.61    4.52
   3 -30  -6   29.94    1.97
   3  30   6   31.46    5.12
   3 -30  -6   30.08    1.91
   3 -30   6   34.11    5.38
  -3 -30  -6   35.19    5.17
  -3  30  -8    6.21    2.99
  -3 -30   8    4.61    2.14
   3  30   8   10.37    3.07
   3 -30   8    4.81    2.55
  -3 -30  -8    4.81    2.28
   3 -31  -1   44.50    4.01
  -3 -31   1   56.99    4.99
  -3  31  -1   50.58    6.04
  -3  31   1   49.12    5.63
  -3 -31  -1   48.82    5.77
   3  31  -1   42.28    5.36
   3 -31   1   49.98    4.51
   3 -31  -3   37.27    4.22
  -3 -31   3   25.74    4.22
  -3  31  -3   25.03    4.57
   3  31   3   33.47    5.10
  -3 -31  -3   31.58    4.57
   3 -31   3   22.75    3.91
   3 -31  -5   38.75    3.11
  -3  31  -5   38.82    6.13
  -3 -31   5   39.12    5.49
   3 -31  -5   39.74    2.97
   3 -31   5   48.51    6.24
  -3 -31  -5   48.42    5.98
  -3 -31   7    7.77    2.29
  -3 -31   7   13.02    3.13
  -3  31  -7    6.70    3.09
   3  31   7   10.38    3.05
  -3 -31  -7   11.81    3.05
   3 -31   7   13.28    3.51
  -3 -31   9    2.36    1.66
  -3  31  -9   12.48    4.47
   3  31   9   13.93    3.51
   3 -31   9   10.23    3.41
  -3 -31  -9   12.19    3.18
  -3  32   0    0.49    0.92
   3  32   0    6.13    2.01
   3 -32   0    2.99    1.37
  -3 -32   0    1.56    1.31
   3 -32  -2   26.32    3.62
  -3 -32   2   36.21    5.01
   3 -32  -2   23.60    3.49
   3  32   2   33.29    4.84
  -3  32  -2   24.00    4.29
   3  32  -2   22.58    3.92
   3 -32   2   22.82    3.75
  -3 -32  -2   23.98    4.13
   3 -32  -4    0.38    0.75
   3 -32  -4    0.07    0.55
  -3  32  -4    0.60    1.33
  -3 -32   4    2.02    1.32
  -3 -32   4    0.44    0.73
   3  32   4    0.09    1.06
  -3 -32  -4   -0.33    0.79
   3 -32   4    0.09    0.89
   3  32   6    4.29    2.15
  -3 -32   6    6.40    2.32
   3 -32  -6    4.02    0.99
   3 -32  -6    1.94    0.65
  -3  32  -6    6.27    2.68
  -3 -32   6    2.02    1.51
   3 -32   6    3.27    1.86
  -3 -32  -6    0.49    1.19
  -3  32  -8    4.43    2.86
  -3 -32   8    1.79    1.49
   3  32   8    1.56    1.63
  -3 -32  -8    1.40    1.77
   3 -32   8    0.84    1.54
  -3 -33   1  374.30   17.91
   3  33   1  343.14   17.64
   3 -33  -1  370.42   16.96
  -3  33  -1  316.32   17.47
  -3 -33  -1  346.53   17.60
   3 -33   1  397.87   17.70
   3  33  -1  364.85   17.88
   3  33   3  189.54   11.34
  -3  33  -3  178.28   11.41
  -3 -33   3  195.00   11.31
   3 -33  -3  188.57    9.84
   3 -33  -3  196.19   10.01
  -3 -33  -3  179.82   10.97
   3 -33   3  178.72   10.93
   3 -33  -5  131.51    7.12
   3 -33  -5  136.72    7.05
  -3  33  -5  133.06    9.81
  -3 -33   5  131.38    9.34
  -3 -33   5  128.48    9.05
   3 -33   5  123.54    8.94
  -3 -33  -5  134.99    9.07
   3  33   7   35.02    5.72
  -3  33  -7   28.95    5.85
  -3 -33   7   22.61    4.45
  -3 -33   7   28.85    4.85
   3 -33   7   25.04    4.82
  -3 -33  -7   21.89    4.22
  -3 -33   9   17.72    4.05
  -3  33  -9   28.63    6.45
   3  33   9   23.05    4.83
  -3 -33  -9   23.46    4.56
   3 -33   9   24.39    5.27
   3 -34   0   27.76    4.08
   3  34   0   22.48    4.03
  -3 -34   0   35.66    4.99
  -3  34   0   26.13    4.24
   3 -34  -2    1.85    1.18
   3  34   2   -0.03    1.02
  -3  34  -2    1.01    1.38
   3 -34  -2    2.58    1.06
  -3 -34   2    2.18    1.35
  -3 -34  -2   -0.47    0.62
   3 -34   2    2.29    1.37
   3  34  -2    1.38    0.98
  -3 -34   4   11.53    3.12
   3 -34  -4   12.57    2.33
   3 -34  -4    9.91    2.19
   3  34   4   12.50    3.26
  -3  34  -4   10.87    3.14
  -3 -34   4    9.63    2.65
   3 -34   4    9.62    2.89
  -3 -34  -4   15.09    3.40
   3 -34  -6    2.15    0.84
   3  34   6    0.23    1.08
  -3  34  -6    2.80    2.18
  -3 -34   6    1.10    1.49
   3 -34  -6    3.49    1.16
  -3 -34  -6    3.41    1.95
   3 -34   6    0.86    1.57
  -3 -34   8    0.21    1.23
   3  34   8   -0.31    1.04
  -3  34  -8    1.46    1.60
   3 -34   8    0.75    1.07
  -3 -34  -8    1.40    1.41
  -3 -35   1   33.52    5.01
   3 -35  -1   28.67    4.20
  -3  35  -1   30.96    4.95
   3 -35  -1   40.78    5.04
   3  35   1   37.93    5.39
   3  35  -1   38.95    5.70
  -3 -35  -1   33.48    4.86
   3 -35  -3   10.66    2.28
   3  35   3   12.45    3.22
  -3 -35   3   17.57    3.79
  -3  35  -3   12.14    3.42
   3 -35  -3   14.91    2.70
  -3 -35   3   15.25    3.45
  -3 -35  -3   11.42    3.04
   3 -35   3   12.92    2.93
  -3 -35   5   15.77    3.52
   3 -35  -5   17.32    2.62
  -3  35  -5   11.96    3.57
   3 -35  -5   13.80    2.26
  -3 -35   5   19.50    4.24
   3 -35   5   19.13    3.89
  -3 -35  -5   20.18    3.75
  -3 -35   7    1.58    1.68
  -3  35  -7    0.35    1.21
  -3 -35   7    2.26    1.53
   3  35   7   -1.18    0.62
  -3 -35  -7    0.29    1.07
   3 -35   7    3.54    2.14
  -3 -35   9    2.38    1.90
   3  35   9    1.42    1.59
   3 -35   9    0.67    1.19
  -3 -35  -9    3.87    2.11
  -3 -36   0   65.76    7.28
  -3  36   0   51.12    6.40
   3 -36   0   55.43    4.91
   3  36   0   58.95    6.84
   3 -36  -2   12.00    2.60
   3  36   2   10.94    2.93
  -3  36  -2   12.80    3.34
   3 -36  -2   15.32    3.06
  -3 -36   2   10.69    2.83
   3  36  -2   16.63    3.59
   3 -36   2    6.36    2.19
  -3 -36  -2   12.81    3.07
   3  36   4   28.33    4.94
  -3  36  -4   29.00    5.35
   3 -36  -4   33.18    4.03
   3 -36  -4   33.87    4.28
  -3 -36   4   29.84    5.31
  -3 -36   4   26.55    4.62
   3 -36   4   34.33    5.22
  -3 -36  -4   36.17    5.31
   3 -36  -6    5.11    1.32
   3 -36  -6    3.97    1.12
  -3  36  -6    2.78    2.24
   3  36   6    2.01    1.79
  -3 -36   6    8.89    2.74
   3 -36   6    5.36    2.62
  -3 -36  -6    8.56    2.59
  -3  36  -8    2.01    2.20
   3  36   8    1.38    1.51
  -3 -36   8    2.35    1.93
  -3 -36  -8    2.55    2.08
   3 -36   8   10.10    3.37
  -3  37  -1    8.64    2.62
   3 -37  -1   16.20    3.11
   3 -37  -1    7.25    2.09
   3  37   1    8.37    2.61
  -3 -37   1    8.93    2.58
   3 -37   1   12.80    2.86
  -3 -37  -1   10.90    2.65
   3  37  -1    8.13    2.44
  -3 -37   3   10.48    2.94
  -3 -37   3   15.00    3.44
   3 -37  -3   12.60    2.60
   3  37   3   14.87    3.61
  -3  37  -3    9.13    2.95
   3 -37  -3   13.41    2.74
   3 -37   3   14.29    3.19
  -3 -37  -3   11.91    3.08
  -3  37  -5    0.95    1.81
   3 -37  -5    2.19    1.26
  -3 -37   5    1.73    1.44
   3 -37  -5    3.18    1.18
  -3 -37   5   -0.45    0.91
   3 -37   5    9.17    2.64
  -3 -37  -5    3.33    1.87
   3 -37  -7    1.49    0.46
   3 -37  -7    1.36    0.50
   3  37   7   -0.45    1.04
  -3 -37   7    0.23    1.54
  -3  37  -7    3.31    2.62
   3 -37   7    2.36    1.91
  -3 -37  -7    1.03    1.55
   3  37   9    0.27    1.54
  -3 -37  -9   -0.34    1.23
   3  38   0  171.66   10.73
  -3 -38   0  180.95   10.91
   3 -38   0  155.32    9.93
   3  38   2   -0.46    0.75
   3 -38  -2    0.97    1.19
   3 -38  -2   -0.32    0.70
  -3  38  -2   -0.19    0.72
  -3 -38   2    1.56    1.39
  -3 -38  -2    0.63    0.74
   3 -38   2   -0.69    0.76
   3  38   4   75.72    6.56
  -3 -38   4   74.94    8.82
  -3 -38   4   68.04    7.74
   3 -38  -4   65.89    5.27
  -3  38  -4   61.34    8.24
  -3 -38  -4   71.20    6.40
   3 -38   4   70.26    7.97
  -3 -38   6    8.61    2.92
   3 -38  -6    4.99    1.44
  -3  38  -6    2.52    2.07
  -3 -38   6    8.49    2.72
   3  38   6    1.61    1.86
   3 -38  -6    3.80    1.15
  -3 -38  -6    0.94    1.55
   3 -38   6    0.86    1.60
   3  38   8    8.73    3.10
  -3  38  -8    5.01    3.27
  -3 -38   8    6.19    2.71
  -3 -38  -8    3.61    2.00
   3 -38   8    5.14    2.70
   3 -39  -1   22.77    3.83
   3 -39  -1   19.41    3.68
  -3  39  -1   28.75    4.91
  -3 -39   1   23.15    4.18
   3  39   1   26.83    4.64
   3  39  -1   22.12    4.25
  -3 -39  -1   26.28    4.62
   3 -39   1   21.50    3.86
   3  39   3   10.67    3.13
   3 -39  -3   13.43    2.76
  -3  39  -3    9.57    3.16
   3 -39  -3    9.61    2.39
  -3 -39   3    6.19    2.26
  -3 -39   3   16.36    4.00
   3 -39   3   15.36    3.44
  -3 -39  -3   12.01    2.93
  -3 -39   5   13.33    3.61
   3 -39  -5   11.51    2.29
   3 -39  -5   16.42    2.88
  -3  39  -5   11.48    3.53
  -3 -39   5    9.21    3.12
  -3 -39  -5    7.62    2.64
   3 -39   5    8.56    2.55
   3 -39  -7    0.94    0.66
  -3  39  -7    2.09    2.52
   3 -39  -7    1.84    0.67
  -3 -39   7    1.33    1.64
   3  39   7    1.61    1.60
  -3 -39  -7    0.48    1.45
   3 -39   7   -0.77    1.37
   3 -40   0    6.98    2.05
   3  40   0    2.57    2.06
   3 -40   0    2.58    1.75
  -3 -40   0    4.04    1.71
   3  40   2    0.29    1.00
   3 -40  -2    4.59    1.94
  -3 -40   2    2.06    1.65
  -3  40  -2    2.67    2.00
   3 -40  -2    2.03    1.43
  -3 -40  -2    0.72    1.23
   3 -40   2    3.73    2.12
  -3  40  -4    3.07    2.13
   3 -40  -4    2.78    1.20
  -3 -40   4    4.49    1.80
  -3 -40   4    1.70    1.71
   3  40   4    1.70    1.52
  -3 -40  -4    1.93    1.60
   3 -40   4    4.06    2.19
  -3  40  -6   -1.65    0.57
  -3 -40   6   -0.95    0.60
   3 -40  -6    1.27    0.85
   3  40   6   -0.20    0.89
  -3 -40   6    1.55    1.32
   3 -40  -6   -0.41    0.57
  -3 -40  -6    1.86    1.83
   3 -40   6   -1.14    0.81
   3  40   8    0.06    1.12
  -3 -40   8   -1.40    0.83
  -3  40  -8    1.09    1.82
   3 -40   8    0.13    1.77
  -3 -40  -8   -1.17    0.78
   3 -41  -1    7.94    2.29
   3  41   1    2.55    2.12
   3 -41  -1    6.62    2.18
  -3 -41   1    7.01    2.51
  -3 -41  -1    5.45    2.08
   3 -41   1    8.09    2.31
   3  41  -1    1.49    1.63
   3 -41  -3    1.98    1.44
  -3 -41   3    2.90    1.95
   3  41   3    2.07    1.87
  -3  41  -3    2.97    2.20
  -3 -41   3    4.01    2.31
  -3 -41  -3    4.12    2.11
   3 -41   3    6.22    2.26
  -3 -41   5   20.59    4.45
  -3  41  -5   16.37    4.27
   3 -41  -5   15.48    2.80
  -3 -41   5   13.66    3.51
   3 -41  -5   18.89    3.28
   3 -41   5   18.01    4.14
  -3 -41  -5    7.98    2.81
  -3  41  -7    6.47    3.49
   3 -41  -7    6.94    1.41
   3  41   7    2.50    2.07
   3 -41   7    6.52    3.02
  -3 -41  -7    7.07    2.66
   3 -42   0    1.36    1.59
   3  42   0    1.87    1.64
  -3 -42   0    0.24    1.17
   3 -42   0    1.84    1.05
  -3  42  -2    2.71    1.94
   3  42   2    5.36    2.34
  -3 -42   2    8.26    2.70
   3 -42  -2    6.96    2.24
   3 -42  -2    9.36    2.58
  -3 -42  -2   11.39    3.18
   3 -42   2    5.34    2.23
   3 -42  -4   -1.10    0.63
  -3 -42   4    0.32    1.19
  -3  42  -4    0.73    1.61
  -3 -42   4    3.29    2.27
   3  42   4    1.62    1.68
  -3 -42  -4    0.11    1.41
   3 -42   4   -1.19    0.92
  -3  42  -6   -0.42    0.85
  -3 -42   6    1.24    1.65
   3 -42  -6    1.22    1.11
   3  42   6   -0.10    1.05
  -3 -42   6    0.16    1.40
   3 -42   6    3.48    2.39
  -3 -42  -6    1.80    1.99
  -3 -42   8   -1.04    0.80
  -3  42  -8    0.02    1.11
   3  42   8    1.72    1.89
  -3 -42  -8    0.46    1.43
   3 -42   8    3.34    2.40
  -3 -43   1    5.01    2.45
   3 -43  -1    4.23    2.09
   3 -43  -1    8.40    2.50
   3  43   1    8.93    2.94
  -3 -43  -1    2.55    1.74
   3  43  -1    6.78    2.71
   3 -43   1    6.16    2.19
  -3  43  -3    4.16    2.48
  -3 -43   3    7.29    2.54
   3 -43  -3    5.05    2.00
   3  43   3    4.35    2.31
  -3 -43   3    1.29    1.78
   3 -43   3    6.82    2.92
  -3 -43  -3    3.98    2.22
  -3 -43   5    0.01    1.30
   3  43   5   -0.16    0.39
   3 -43  -5   -0.23    0.43
  -3  43  -5    0.91    1.72
  -3 -43   5    0.45    0.92
   3 -43  -5    2.40    1.22
   3 -43   5   -0.50    0.77
  -3 -43  -5    0.33    0.84
  -3 -43   7   -0.27    0.62
   3  43   7    1.25    1.57
   3 -43  -7   -0.43    0.52
  -3  43  -7    1.18    2.16
  -3 -43  -7    2.87    1.85
   3 -43   7   -0.94    1.01
   3  44   0    5.35    2.09
  -3 -44   0    2.76    1.94
   3 -44   0    6.33    2.29
   3 -44   0    9.47    2.89
   3  44   2    9.24    3.02
  -3 -44   2   11.00    3.59
  -3 -44   2    2.94    2.19
   3 -44  -2    9.05    2.47
   3 -44  -2    2.94    1.80
  -3 -44  -2    4.37    2.42
   3 -44   2    9.07    2.83
  -3 -44   4    1.03    1.79
   3 -44  -4    3.78    1.62
   3  44   4    0.64    1.09
  -3  44  -4   -0.07    1.25
  -3 -44   4    3.09    2.05
   3 -44   4    3.15    2.18
  -3 -44  -4    2.77    1.62
  -3 -44   6    1.46    1.71
   3 -44  -6    4.16    1.63
   3  44   6    3.48    2.37
  -3  44  -6    2.61    2.26
  -3 -44   6    0.73    1.09
   3 -44   6    1.06    1.85
  -3 -44  -6   -0.07    1.31
   3 -44   8   -0.38    1.38
   3  45   1    0.77    1.19
   3 -45  -1   -0.97    0.54
  -3 -45   1    3.62    2.14
   3 -45  -1    1.02    1.37
   3 -45   1    0.86    1.37
  -3 -45  -1    1.46    1.65
   3 -45   1   -0.76    0.87
  -3 -45   3    3.20    2.66
   3 -45  -3    5.27    2.04
  -3 -45   3    2.81    1.91
   3  45   3    0.63    1.45
  -3 -45  -3    2.99    2.19
   3 -45   3    2.16    2.02
   3 -45  -5    2.71    1.58
  -3  45  -5   -0.80    0.77
   3  45   5   -0.25    0.43
  -3 -45   5   -0.04    1.03
   3 -45  -5    1.78    1.67
  -3 -45   5    0.83    1.59
   3 -45   5    0.65    1.67
  -3 -45  -5    0.42    1.31
   3 -45  -7    1.35    0.96
  -3 -45   7    1.99    1.94
   3  45   7    0.45    1.47
  -3  45  -7    3.42    2.92
   3 -45   7    1.47    1.78
  -3 -45  -7   -0.30    0.84
   3 -46   0    5.89    2.11
   3  46   0    0.51    1.06
   3 -46   0    3.61    1.84
  -3 -46   0    1.56    1.69
   3 -46  -2   73.43    6.37
  -3 -46   2   63.12    8.84
  -3 -46   2   74.11    8.72
   3  46   2   73.58    8.83
  -3 -46  -2   74.64    8.57
   3 -46   2   78.31    6.96
  -3 -46   4   -0.53    1.04
  -3 -46   4    0.14    1.07
   3 -46  -4   -0.11    1.04
   3  46   4   -0.39    0.72
  -3  46  -4   -0.08    1.07
   3 -46   4   -1.01    0.82
  -3 -46  -4    1.55    1.43
  -3  46  -6    6.79    3.65
   3 -46  -6    6.16    1.88
   3  46   6    4.39    2.59
  -3 -46   6    9.33    3.65
   3 -46   6   11.38    3.58
  -3 -46  -6    7.96    2.98
   3  47   1    8.98    3.05
  -3 -47   1    0.97    1.75
   3 -47  -1    0.99    1.54
   3 -47  -1   10.53    2.93
  -3 -47  -1    2.89    2.37
   3 -47   1    3.92    2.07
   3 -47   1    7.98    2.65
   3  47   3   -0.88    0.97
  -3 -47   3    0.54    1.60
   3 -47  -3    5.47    2.02
   3 -47  -3    1.47    1.52
  -3 -47   3    2.41    2.33
   3 -47   3    4.72    1.96
  -3 -47  -3    1.56    2.00
   3 -47  -5    9.25    2.76
  -3 -47   5    5.38    3.22
  -3 -47   5    5.82    2.38
  -3 -47  -5    3.67    2.38
   3 -47   5   10.84    3.42
  -3 -47   7    3.46    2.59
   3 -47  -7    2.78    1.41
   3  47   7    1.03    1.71
  -3 -47  -7    1.31    1.88
   3 -47   7    0.79    1.93
   3  48   0   -0.81    0.90
   3 -48   0    0.51    1.26
   3 -48   0    0.69    1.51
  -3 -48   0    2.37    2.07
  -3 -48   2    1.18    1.45
   3  48   2    1.20    1.66
  -3 -48   2    0.33    1.14
   3 -48  -2    0.66    1.36
   3 -48   2   -1.03    1.04
   3 -48   2    2.04    1.11
  -3 -48  -2    1.06    1.11
  -3 -48   4    1.41    1.72
   3 -48  -4    0.22    0.99
   3  48   4    1.23    1.54
   3 -48  -4   -1.15    0.66
  -3 -48   4   -0.19    1.35
  -3 -48  -4   -0.28    0.98
   3 -48   4   -0.69    0.88
   3 -48  -6    1.50    1.26
  -3 -48   6   -0.94    0.73
   3  48   6   -1.01    0.71
   3 -48   6   -0.67    1.30
  -3 -48  -6    0.85    1.57
   3 -49  -1   74.53    6.80
  -3 -49   1   75.75    9.09
   3  49   1   72.96    8.84
  -3 -49  -1   80.55    7.35
   3 -49   1   87.12    7.32
   3 -49   1   85.08    7.50
   3 -49  -3   48.96    6.30
   3  49   3   48.10    7.11
  -3 -49   3   47.52    7.63
  -3 -49   3   39.42    6.47
   3 -49  -3   47.23    6.19
   3 -49   3   59.75    8.12
   3 -49   3   55.13    7.54
  -3 -49  -3   48.77    7.34
   3  49   5   23.73    5.23
  -3 -49   5   46.05    7.65
  -3 -49   5   37.30    6.70
   3 -49  -5   34.64    5.09
  -3 -49  -5   40.07    6.44
   3 -49   5   30.53    5.79
   3 -49  -7    7.29    1.99
   3 -49   7    9.75    3.50
  -3 -50   0    2.34    2.07
   3 -50   0    1.25    1.79
   3 -50   0    2.33    2.14
   3 -50  -2    1.07    1.52
   3  50   2   -1.18    1.05
  -3 -50   2    0.82    2.07
   3 -50  -2    0.63    1.31
  -3 -50   2    0.79    1.51
   3 -50   2    1.31    1.65
   3 -50   2    0.01    1.27
  -3 -50  -2    4.49    2.64
  -3 -50   4    1.87    1.65
  -3 -50   4    1.19    2.21
   3  50   4    0.14    1.39
   3 -50  -4   -0.19    1.22
   3 -50   4    1.18    1.90
  -3 -50  -4    3.04    2.25
   3 -50   4   -0.35    1.56
  -3 -50   6    1.37    2.23
   3  50   6    0.20    1.39
   3 -50  -6    1.08    1.10
  -3 -50  -6   -1.04    0.82
   3 -50   6    2.13    2.29
   3 -51  -1   32.29    5.43
   3  51   1   31.66    5.91
  -3 -51   1   29.03    5.42
  -3 -51   1   26.85    5.85
  -3 -51  -1   24.50    5.18
   3 -51   1   35.96    5.81
   3 -51   1   29.92    5.50
  -3 -51   3   11.70    4.03
   3  51   3   17.84    4.14
  -3 -51   3   14.28    3.74
   3 -51  -3   22.31    4.30
   3 -51  -3   18.95    4.27
  -3 -51  -3   10.90    3.62
   3 -51   3   12.88    3.55
   3 -51   3   12.56    3.60
  -3 -51   5   10.94    3.61
   3  51   5    6.51    2.72
  -3 -51   5    3.41    2.61
   3 -51  -5    3.68    1.67
   3 -51   5    8.99    3.31
   3 -51   5    1.58    1.96
  -3 -51  -5    6.42    2.63
  -3 -52   0    2.64    2.32
   3 -52   0   -0.02    1.40
  -3 -52   2    4.73    2.61
  -3 -52   2   -1.06    1.36
   3 -52  -2   -0.27    0.94
   3 -52  -2    2.63    1.79
   3  52   2   -0.85    0.93
  -3 -52  -2    0.29    1.20
   3 -52   2    0.14    1.32
   3 -52   2   -1.45    0.92
   3 -52  -4   -0.98    0.81
  -3 -52   4   -0.48    1.49
  -3 -52   4   -1.50    0.67
   3  52   4   -0.99    0.86
   3 -52   4    0.44    1.68
  -3 -52  -4    0.24    1.13
   3 -52   4   -0.35    1.71
   3 -52  -6    0.67    1.03
  -3 -52   6    1.20    2.18
   3  52   6    0.62    1.42
   3 -52   6   -0.60    1.08
  -3 -52  -6    1.38    1.82
   3 -52   6    0.37    1.43
   3  53   1    1.13    1.74
   3 -53  -1    1.88    1.57
  -3 -53   1    2.41    2.59
  -3 -53   1    4.78    2.59
   3 -53  -1    2.02    1.65
   3 -53   1    1.51    1.62
  -3 -53  -1    3.83    2.11
  -3 -53   3    0.86    1.46
  -3 -53   3    0.98    1.85
   3 -53  -3    2.00    1.60
   3  53   3   -0.42    1.29
   3 -53   3    0.61    1.67
   3 -53   3    7.14    2.91
  -3 -53  -3    1.39    1.82
   3 -53  -5   -0.30    1.09
  -3 -53   5   -0.34    1.48
   3  53   5    1.11    1.25
   3 -53   5    0.17    1.40
  -3 -53  -5    0.13    1.12
   3 -53   5    0.75    1.84
   3 -54   0   24.60    5.10
   3 -54   0   43.91    6.99
  -3 -54   0   25.18    5.21
   3 -54  -2   -0.37    1.00
  -3 -54   2   -0.68    1.09
  -3 -54   2    3.39    2.68
   3  54   2    2.57    2.14
   3 -54   2    2.65    2.27
   3 -54   2    0.89    1.47
  -3 -54  -2    3.50    2.34
  -3 -54   4    6.55    3.31
   3 -54  -4    7.15    2.61
  -3 -54   4    4.99    3.13
   3  54   4   10.06    3.43
  -3 -54  -4    8.37    3.23
   3 -54   4    8.68    3.73
   3 -54   4    3.41    2.53
   3 -54  -6   -0.09    0.91
  -3 -54   6   -1.61    2.34
   3 -54   6    1.03    1.66
   3 -54   6   -0.45    1.45
   3 -55  -1    1.62    1.99
   3 -55  -1    1.65    1.75
  -3 -55   1    1.89    2.03
  -3 -55   1    0.35    1.69
  -3 -55  -1    2.16    2.00
   3 -55   1   -0.15    1.20
   3 -55  -3   -0.90    0.87
  -3 -55   3   -1.76    0.84
   3  55   3    3.71    2.21
  -3 -55   3    0.04    1.38
   3 -55   3    0.04    1.40
  -3 -55  -3   -1.56    0.65
   3 -55   3    1.48    2.24
   3 -55  -5    2.71    2.10
  -3 -55   5   -0.88    1.32
   3  55   5    1.95    2.02
   3 -55   5   -0.13    1.38
  -3 -55  -5   -0.83    0.66
   3 -55   5   -0.37    1.44
   3 -56   0    2.53    2.11
  -3 -56   0    2.96    1.97
  -3 -56   0    2.44    2.51
   3 -56   0    0.59    1.18
   3  56   2   -0.32    0.98
  -3 -56   2   -0.81    1.19
  -3 -56   2   -0.87    0.88
   3 -56  -2   -0.06    1.04
   3 -56   2   -0.79    0.94
  -3 -56  -2    0.13    1.41
   3 -56  -4    4.32    2.29
  -3 -56   4    2.69    2.95
  -3 -56   4   -0.60    1.25
   3  56   4    0.14    1.50
   3 -56   4    1.52    2.02
  -3 -56  -4    1.30    1.46
   3 -56   4   -0.11    1.54
  -3 -57   1    3.50    3.07
   3 -57  -1    3.47    2.41
  -3 -57   1    1.95    2.09
   3 -57   1    1.95    2.10
   3 -57   1    1.99    1.95
  -3 -57  -1    1.33    1.99
   3  57   3    0.90    1.94
  -3 -57   3    3.08    2.57
  -3 -57   3    4.02    2.97
   3 -57  -3    5.82    2.60
   3 -57   3    1.98    2.00
  -3 -57  -3    0.41    1.58
  -3 -57   5    0.34    1.95
   3 -57  -5    0.82    1.49
   3 -57   5    1.46    2.16
   3 -57   5    1.99    2.19
   3 -58   0    0.20    1.40
   3 -58   0    0.71    1.44
  -3 -58   0    0.66    1.28
  -3 -58   0    2.41    2.29
  -3 -58   2    0.51    1.32
  -3 -58   2   -0.49    1.16
   3 -58  -2   -0.30    1.04
  -3 -58  -2    1.60    1.80
   3 -58   2   -0.03    1.13
   3 -58   2   -0.99    0.68
   3 -58  -4   -0.76    1.10
  -3 -58   4    0.76    2.22
   3  58   4   -0.97    1.07
  -3 -58   4   -0.97    0.76
   3 -58   4    0.23    1.58
  -3 -58  -4   -0.87    0.89
  -3 -59   1    1.16    2.11
   3 -59  -1   -0.01    1.23
   3 -59   1    3.91    2.47
  -3 -59  -1    6.92    3.83
   3 -59   1    5.81    2.87
   3 -59  -3    1.50    1.83
  -3 -59   3    0.66    2.07
  -3 -59   3    1.17    1.96
   3 -59   3    2.03    1.97
  -3 -59  -3    0.27    1.55
   3 -59   3   -0.38    1.09
   3 -60   0    1.49    1.57
  -3 -60   0    2.88    2.12
  -3 -60   2   -0.66    0.72
  -3 -60   2   -0.74    1.84
   3 -60  -2   -0.22    1.16
  -3 -60  -2    1.36    1.73
   3 -60   2    2.37    2.25
   3 -60   2    1.37    1.97
  -3 -60   4    1.44    2.08
   3 -60   4   -0.20    1.40
   3 -60   4    1.30    1.93
   3 -61  -1    1.16    1.77
  -3 -61   1    0.67    1.61
  -3 -61   1    3.54    2.67
   3 -61   1   -0.19    1.05
  -3 -61  -1   -0.34    0.86
  -3 -61  -1   -0.34    1.32
  -3 -61   3    0.28    1.83
   3 -61  -3   -0.08    1.45
  -3 -61   3    1.15    2.02
   3 -61   3   -0.02    1.43
   3 -61   3    0.52    1.75
  -3 -61  -3   -0.77    0.80
  -3 -62   0    4.91    3.51
   3 -62   0    0.89    1.72
  -3 -62   0    1.86    2.32
  -3 -62   2    2.67    2.94
   3 -62  -2    2.88    2.80
  -3 -62   2    0.88    1.84
   3 -62   2    4.02    2.74
  -3 -62  -2    3.60    2.39
   3 -63  -1   -1.63    1.08
  -3 -63   1    0.63    1.80
   3 -63   1   -1.07    0.83
  -3 -63  -1    3.18    2.37
  -3 -64   0   -0.41    1.03
  -3 -64   0    0.15    2.01
  -3 -64   2    0.77    1.79
  -3 -64   2    4.37    3.17
   3 -64   2   -0.52    1.91
   4   0  -2   19.20    2.50
  -4   0  -2   22.28    3.23
  -4   0   2   23.31    2.63
   4   0   2   18.97    2.91
  -4   0  -6   14.01    2.90
   4   0   6   19.59    3.69
  -4   0  -8  302.12   16.25
  -4   0 -10    3.28    2.01
   4   0  10    3.27    2.19
   4   1   1   45.06    3.60
   4  -1  -1   37.73    3.06
  -4   1  -1   34.65    3.21
  -4  -1   1   41.01    3.14
  -4   1   1   39.10    3.03
   4   1  -1   41.87    3.26
  -4  -1  -1   46.17    3.58
   4  -1   1   40.50    3.44
   4   1   3   11.83    2.48
  -4  -1   3   18.01    2.20
  -4   1  -3   14.67    2.67
   4  -1  -3   13.90    1.90
   4   1  -3   14.28    1.97
   4  -1   3   15.14    2.78
  -4   1   3   14.76    1.86
  -4  -1  -3   18.72    3.04
   4   1   5    0.75    0.91
  -4   1  -5    2.74    1.45
  -4  -1   5    0.79    0.45
  -4  -1   5    0.54    0.48
   4  -1   5    3.21    1.44
  -4  -1  -5    1.59    1.18
  -4   1   5    2.22    0.52
  -4   1   5    2.24    0.53
  -4   1  -7    2.15    1.45
   4   1   7   -0.23    0.51
  -4  -1  -7    3.19    1.45
   4  -1   7   -0.17    0.90
   4   1   9   -0.90    0.52
  -4   1  -9   -0.79    0.81
   4  -1   9    0.79    1.43
  -4  -1  -9   -1.12    0.73
  -4   2   0  446.74   18.31
   4   2   0  392.58   18.31
  -4  -2   0  418.08   18.33
   4  -2   0  468.20   18.51
   4  -2  -2    1.63    0.78
  -4   2  -2    1.36    1.00
   4   2   2    1.41    0.93
  -4  -2   2    0.74    0.62
   4   2  -2    0.46    0.57
   4  -2   2    1.48    1.00
  -4  -2  -2    1.00    0.84
  -4   2   2    1.21    0.67
  -4  -2   4  216.27    9.43
   4   2   4  210.15   11.31
  -4   2  -4  231.93   11.52
  -4  -2  -4  215.10   11.25
   4   2  -4  214.53    9.46
   4  -2   4  186.11   10.97
  -4   2   4  217.25    8.98
  -4   2  -6    1.32    1.28
  -4  -2   6    1.20    0.47
  -4  -2   6    0.22    0.33
   4   2   6   -0.51    0.73
  -4  -2  -6    1.05    1.28
   4  -2   6    0.34    0.98
   4   2   8   46.22    6.53
  -4   2  -8   43.91    6.06
  -4  -2  -8   42.57    5.99
  -4   2 -10   -0.38    0.94
   4   2  10    1.11    1.70
  -4  -2 -10    0.30    1.23
   4  -2  10    0.56    1.41
   4   3   1   61.81    4.52
  -4  -3   1   70.16    4.36
  -4   3  -1   68.39    4.57
   4  -3  -1   67.38    4.19
   4  -3   1   65.61    4.53
  -4  -3  -1   58.41    4.46
  -4   3   1   63.95    4.06
  -4  -3   3   42.88    2.95
  -4   3  -3   45.63    5.02
   4   3   3   44.96    5.02
   4  -3  -3   35.12    2.60
   4  -3   3   40.40    3.64
  -4  -3  -3   32.75    4.16
   4   3  -3   37.41    2.87
  -4   3   3   41.54    2.63
  -4  -3   5    7.82    1.31
  -4   3  -5    4.90    1.79
  -4  -3   5    5.46    1.18
   4   3   5    7.04    2.14
  -4  -3  -5    5.94    1.87
   4  -3   5    7.23    2.26
  -4  -3   7    3.23    0.49
  -4   3  -7    0.01    0.93
  -4  -3   7    2.71    0.43
   4  -3   7    0.77    1.10
  -4  -3  -7    4.70    2.00
  -4   3  -9    1.05    1.41
   4   3   9   -1.06    0.75
  -4  -3  -9    0.15    1.44
   4  -3   9    0.23    0.99
   4  -4   0  381.85   16.37
   4   4   0  391.33   16.80
  -4   4   0  371.16   16.25
  -4  -4   0  374.04   16.51
   4   4   2   39.75    3.55
   4  -4  -2   39.05    2.88
  -4   4  -2   36.54    3.31
  -4  -4   2   43.23    3.12
   4  -4   2   34.68    3.26
  -4   4   2   42.81    2.84
   4   4  -2   34.78    2.94
  -4  -4  -2   38.63    3.47
   4   4   4  215.56   11.08
   4  -4  -4  196.57    8.30
  -4  -4   4  194.57    9.10
  -4   4  -4  192.26   10.64
  -4   4   4  208.46    8.27
  -4  -4  -4  197.10   10.68
   4  -4   4  200.16   10.77
   4   4  -4  189.88    9.05
   4   4   6   21.14    3.92
  -4  -4   6   18.53    1.65
  -4   4  -6   17.53    3.51
  -4  -4   6   19.80    1.69
  -4  -4  -6   18.46    3.46
   4  -4   6   18.65    3.66
  -4   4  -8   41.76    6.11
   4   4   8   44.56    6.41
  -4  -4  -8   46.14    6.34
  -4   4 -10    3.04    2.52
   4   4  10    3.53    2.30
   4  -4  10    8.27    3.31
  -4  -4 -10    4.17    2.44
   4  -5  -1  107.88    6.04
   4   5   1  120.33    6.97
  -4  -5   1  117.95    6.42
  -4   5  -1  123.26    6.74
   4   5  -1  109.66    6.42
  -4   5   1  117.33    6.09
  -4  -5  -1  112.57    6.72
   4  -5   1  115.38    6.61
  -4  -5   3   74.18    4.53
   4  -5  -3   71.25    4.03
   4   5   3   81.83    5.62
  -4   5  -3   81.86    5.52
  -4  -5  -3   88.26    5.72
  -4   5   3   77.98    3.99
   4   5  -3   66.68    4.46
   4  -5   3   69.43    5.24
  -4  -5   5   14.94    2.01
  -4  -5   5   12.97    1.93
   4   5   5   13.50    2.93
  -4   5  -5   11.05    2.54
  -4  -5  -5    8.31    2.30
   4  -5   5   11.36    2.56
  -4   5  -7    1.18    1.30
  -4  -5   7    3.55    0.77
  -4  -5   7    4.55    0.96
   4  -5   7    5.00    2.27
  -4  -5  -7    9.19    2.65
  -4   5  -9   -0.86    0.99
   4   5   9   -1.05    0.62
   4  -5   9   -0.06    1.33
  -4  -5  -9   -1.15    0.57
  -4   6   0   84.98    5.18
  -4  -6   0   90.89    5.51
   4  -6   0   82.50    5.14
   4   6   0   87.82    5.63
   4   6   2    6.21    1.70
   4  -6  -2    7.46    1.40
  -4  -6   2    8.60    1.66
  -4   6  -2   10.41    2.12
   4  -6   2    8.57    1.84
  -4   6   2    8.65    1.51
   4   6  -2    7.72    1.72
  -4  -6  -2    6.87    1.79
  -4   6  -4   49.67    4.29
  -4  -6   4   41.23    3.16
   4  -6  -4   37.67    2.24
   4   6   4   40.62    4.92
  -4  -6  -4   51.14    5.52
   4   6  -4   36.55    3.02
   4  -6   4   46.83    4.23
  -4   6   4   44.83    2.28
   4   6   6    1.56    1.33
  -4  -6   6    0.90    0.64
  -4  -6   6    0.95    0.60
  -4   6  -6    0.29    0.96
  -4  -6  -6    1.26    1.28
   4  -6   6    2.26    1.38
   4   6   8   12.27    3.27
  -4   6  -8   12.50    3.47
  -4  -6   8    8.87    1.09
  -4  -6   8   10.12    1.19
  -4  -6  -8   12.74    3.04
   4   6  10    0.44    1.19
  -4   6 -10    3.08    2.44
  -4  -6 -10    0.36    1.27
   4  -6  10   -0.18    0.96
  -4   7  -1   35.65    3.88
   4  -7  -1   31.05    2.63
  -4  -7   1   31.76    2.95
   4   7   1   37.68    3.39
  -4   7   1   35.05    2.74
  -4  -7  -1   36.57    3.29
   4  -7   1   37.32    3.15
   4   7  -1   32.89    3.75
  -4  -7   3    9.06    1.73
   4  -7  -3   12.91    1.73
  -4   7  -3   11.00    2.25
   4   7   3   15.39    2.85
   4  -7   3   13.43    2.53
  -4  -7  -3   12.21    2.49
   4   7  -3   11.82    2.03
  -4   7   3   11.35    1.48
   4   7   5    0.60    0.97
  -4   7  -5    0.76    1.14
  -4  -7   5    0.11    0.41
  -4  -7   5    0.84    0.59
   4  -7   5    0.13    0.88
  -4  -7  -5    0.91    1.17
  -4   7  -7   -0.34    0.77
  -4  -7   7   -0.79    0.25
  -4  -7   7   -0.35    0.36
  -4  -7  -7    0.35    1.12
   4  -7   7    0.20    0.87
  -4   7  -9    1.48    1.61
   4   7   9   -1.29    0.51
  -4  -7  -9    1.85    1.60
   4  -7   9    0.09    0.94
  -4   8  -2  374.07   16.57
   4   8   2  356.55   16.79
   4  -8  -2  364.70   15.21
  -4  -8   2  379.87   16.05
  -4   8   2  367.44   15.15
  -4  -8  -2  356.82   16.57
   4  -8   2  362.55   16.41
   4   8  -2  360.26   16.05
  -4   8  -4  798.43   33.38
   4   8   4  838.37   33.94
   4  -8   4  789.40   33.23
  -4  -8  -4  778.88   33.20
  -4  -8   6   39.76    3.10
  -4   8  -6   39.62    5.50
   4   8   6   51.99    6.30
  -4  -8   6   38.80    3.04
  -4  -8  -6   44.91    5.49
   4  -8   6   51.71    6.13
   4   8   8  215.26   12.67
  -4  -8   8  198.62    8.78
  -4  -8   8  201.87    8.97
  -4   8  -8  180.60   12.03
  -4  -8  -8  210.82   12.09
   4  -8   8  184.39   11.93
   4   8  10    1.00    1.87
  -4   8 -10    0.02    1.25
  -4  -8 -10    0.12    1.16
   4  -8  10   -1.09    0.63
  -4  -9   1   25.53    3.28
  -4   9  -1   30.76    3.61
   4  -9  -1   30.71    2.51
   4   9   1   36.74    4.36
   4  -9   1   27.85    3.34
  -4  -9  -1   27.27    3.61
  -4   9   1   25.47    2.37
   4   9  -1   24.93    3.38
   4  -9  -3   10.40    1.43
  -4   9  -3    7.27    1.86
  -4  -9   3    6.88    1.63
   4   9   3    5.76    1.83
  -4   9   3    7.41    1.19
   4   9  -3    9.37    1.87
   4  -9   3    9.96    2.31
  -4  -9  -3    8.19    2.10
  -4  -9   5    1.09    0.82
  -4  -9   5    1.81    0.82
   4   9   5    1.26    1.25
  -4   9  -5    3.16    1.57
   4  -9   5    1.12    1.21
  -4  -9  -5    0.82    1.07
  -4   9  -7   -0.70    0.58
  -4  -9   7    0.38    0.56
  -4  -9   7    0.61    0.62
   4  -9   7   -1.16    0.44
  -4  -9  -7    0.78    1.18
  -4   9  -9    0.04    0.86
  -4  -9   9   -0.14    0.30
   4   9   9    0.90    1.47
  -4  -9   9   -0.56    0.22
  -4  -9  -9   -0.41    0.86
  -4  10   0  226.56   10.59
  -4 -10   0  210.65   10.82
   4 -10   0  229.86   10.54
   4  10   2   92.42    6.32
   4 -10  -2   95.78    5.09
  -4 -10   2   91.96    5.74
  -4  10  -2   88.09    5.97
   4  10  -2  100.57    5.94
   4 -10   2   90.04    5.89
  -4  10   2   93.49    5.05
  -4 -10  -2  107.36    6.48
   4 -10  -4  129.93    5.48
  -4  10  -4  131.56    8.31
  -4 -10   4  133.70    7.15
  -4 -10  -4  131.51    8.14
   4  10  -4  128.40    7.05
  -4  10   4  132.30    5.51
   4 -10   4  133.49    8.10
  -4 -10   6   13.56    2.17
   4  10   6   11.82    3.08
  -4  10  -6   20.23    3.89
  -4 -10   6   16.04    2.49
   4 -10   6   14.56    3.16
  -4 -10  -6   16.51    3.34
   4  10   8   38.71    5.89
  -4 -10   8   31.54    2.68
  -4 -10   8   34.62    2.81
  -4  10  -8   45.99    6.71
  -4 -10  -8   36.49    5.43
   4 -10   8   28.27    4.91
  -4  10 -10   -0.71    0.76
   4  10  10    0.88    1.43
   4 -10  10    1.06    1.83
  -4 -10 -10    0.28    1.08
   4 -11  -1   31.86    2.76
   4  11   1   48.23    5.20
  -4  11  -1   37.02    3.32
   4 -11   1   37.07    3.23
  -4  11   1   36.87    2.91
   4  11  -1   39.50    4.35
  -4 -11  -1   38.50    4.44
  -4 -11   3   14.09    2.21
  -4  11  -3   12.02    2.54
   4  11   3    7.58    2.13
   4 -11  -3   10.48    1.51
  -4  11   3   10.86    1.46
  -4 -11  -3    9.02    2.07
   4  11  -3    9.54    1.90
   4 -11   3   13.35    2.56
  -4  11  -5   16.29    3.18
  -4 -11   5   14.70    2.58
  -4 -11   5   12.27    2.28
   4  11   5   13.26    2.96
  -4 -11  -5   15.19    3.21
   4 -11   5   18.30    3.44
  -4 -11   7    0.98    0.78
  -4  11  -7   -0.42    0.69
  -4 -11   7    0.44    0.60
   4 -11   7   -0.54    0.70
  -4 -11  -7    1.24    1.41
  -4 -11   9    0.70    1.19
  -4 -11   9    1.81    0.84
   4  11   9    0.80    1.27
  -4  11  -9    0.74    1.64
  -4 -11  -9    2.03    1.71
  -4  12   0  208.88   10.02
   4  12   0  215.48   10.71
   4 -12   0  193.12    9.73
  -4 -12   0  202.02   10.44
   4 -12  -2   20.36    2.36
   4  12   2   17.58    3.23
  -4  12  -2   20.70    3.20
  -4 -12   2   24.01    3.26
   4  12  -2   17.04    2.75
  -4  12   2   21.68    2.52
   4 -12   2   21.50    3.10
  -4 -12  -2   17.87    2.97
   4  12   4  119.47    7.95
  -4 -12   4  109.58    6.64
  -4  12  -4  117.95    7.74
   4 -12  -4  123.09    5.09
  -4 -12  -4  109.69    7.51
   4 -12   4  115.98    7.57
   4  12  -4  126.54    6.89
  -4  12   4  123.71    5.16
  -4 -12   6    6.73    1.55
   4  12   6   10.20    2.76
  -4 -12   6    5.66    1.53
  -4  12  -6    4.64    2.15
   4 -12   6    6.32    2.07
  -4 -12  -6    7.15    2.24
  -4 -12   8   37.54    3.16
   4  12   8   40.29    6.03
  -4  12  -8   31.21    5.68
  -4 -12   8   31.58    2.91
   4 -12   8   39.39    5.78
  -4 -12  -8   37.90    5.43
  -4  12 -10   -0.52    0.82
  -4 -12  10    0.70    0.49
   4  12  10    2.86    2.23
  -4 -12 -10    0.82    1.54
   4 -12  10    0.56    1.62
  -4  13  -1  141.71    8.46
  -4 -13   1  165.66    8.84
   4  13   1  171.34    9.28
   4 -13  -1  159.50    7.98
  -4 -13  -1  170.99    9.07
   4 -13   1  171.04    8.63
  -4  13   1  162.82    8.14
   4 -13  -3   49.31    3.09
  -4  13  -3   49.27    4.45
   4  13   3   62.70    5.06
  -4 -13   3   54.01    4.04
  -4  13   3   50.75    3.16
   4 -13   3   55.04    4.46
  -4 -13  -3   53.85    4.57
   4  13  -3   53.49    4.07
   4  13   5   40.21    5.60
  -4 -13   5   41.28    3.73
  -4  13  -5   49.77    6.03
  -4 -13   5   36.49    4.13
  -4 -13  -5   43.10    5.22
   4 -13   5   43.75    5.52
  -4  13  -7    0.88    1.20
  -4 -13   7    0.67    0.73
  -4 -13   7   -0.39    0.40
   4 -13   7    0.01    1.10
  -4 -13  -7    1.42    1.30
  -4  13  -9    0.59    1.64
  -4 -13   9    0.78    0.77
   4  13   9   -0.37    0.80
  -4 -13  -9    1.17    1.46
   4 -13   9   -0.04    0.45
   4  14   0   35.61    4.45
   4 -14   0   34.77    3.10
  -4 -14   0   43.62    4.83
  -4  14   0   41.66    3.45
   4  14   2   12.31    2.66
  -4 -14   2    7.12    1.78
   4 -14  -2    8.64    1.55
  -4  14  -2   11.69    2.46
   4  14  -2   10.42    2.21
   4 -14   2    9.45    2.08
  -4  14   2    8.05    1.59
  -4 -14  -2   12.91    2.51
   4 -14  -4   24.46    1.61
   4  14   4   24.78    4.21
  -4 -14   4   28.05    3.61
  -4  14  -4   26.90    3.98
   4  14  -4   25.42    3.34
   4 -14   4   25.14    3.82
  -4 -14  -4   26.39    4.13
  -4  14  -6    5.30    2.32
   4  14   6    7.09    2.46
  -4 -14   6    9.22    2.03
  -4 -14   6    8.31    1.97
   4 -14   6    6.27    1.96
  -4 -14  -6   10.15    2.62
   4  14   8    7.13    2.91
  -4  14  -8    2.60    2.38
  -4 -14   8    5.22    1.49
  -4 -14   8    5.23    1.48
  -4 -14  -8    2.43    1.75
   4 -14   8    6.10    2.61
  -4  14 -10    0.94    1.66
  -4 -14  10   -0.01    0.48
   4  14  10    2.35    1.88
   4 -14  10    3.36    2.36
  -4 -14 -10    3.89    2.18
   4  15   1   21.64    3.47
   4 -15  -1   25.22    2.97
  -4 -15   1   35.62    4.17
  -4  15  -1   33.95    3.97
   4 -15   1   27.34    3.47
   4  15  -1   24.01    3.60
  -4  15   1   22.92    3.00
  -4 -15  -1   32.23    4.20
  -4 -15   3   14.24    2.54
   4 -15  -3   10.03    1.50
   4  15   3   15.51    3.10
  -4  15  -3    9.89    2.41
   4 -15   3   10.53    2.33
  -4  15   3   11.03    1.68
   4  15  -3   11.83    2.38
  -4 -15  -3   10.88    2.44
  -4 -15   5    2.06    1.16
  -4  15  -5    2.36    1.45
  -4 -15   5   -0.54    0.46
   4  15   5    0.81    1.14
   4 -15   5    0.32    1.03
  -4 -15  -5    0.54    1.03
   4  15   7    2.63    1.87
  -4 -15   7    0.50    0.70
  -4  15  -7   -0.86    0.56
  -4 -15   7    0.19    0.60
  -4 -15  -7   -1.04    0.54
   4 -15   7   -0.25    0.75
  -4 -15   9    0.14    0.68
  -4  15  -9    0.16    1.20
   4  15   9    1.84    1.64
  -4 -15  -9    1.24    1.45
   4 -15   9   -0.08    1.03
  -4  16  -2    5.05    1.60
   4  16   2    7.12    2.04
  -4 -16   2    4.39    1.47
   4 -16  -2    4.67    1.17
  -4 -16  -2    4.18    1.44
  -4  16   2    4.82    1.21
   4  16  -2    4.91    1.57
   4 -16   2    3.80    1.25
  -4  16  -4  862.68   36.99
  -4 -16   4  883.44   35.83
   4  16   4  888.46   37.23
  -4 -16  -4  896.21   36.94
   4  16  -4  862.82   35.70
   4 -16   4  914.67   36.75
  -4 -16   6    1.55    1.08
  -4  16  -6   -0.49    0.91
   4  16   6   -0.28    0.40
  -4 -16   6    0.60    0.94
  -4 -16  -6    2.68    1.48
   4 -16   6   -0.47    0.68
  -4 -16   8  158.06    8.68
   4  16   8  163.34   10.83
  -4  16  -8  159.67   11.12
  -4 -16   8  153.95    8.76
   4 -16   8  145.53   10.37
  -4 -16  -8  169.97   10.50
  -4  16 -10   -0.55    1.24
   4  16  10    0.52    1.47
  -4 -16  10    0.34    0.70
   4 -16  10    0.10    1.38
  -4 -16 -10   -1.11    0.75
  -4 -17   1   12.14    2.34
   4  17   1    9.44    2.29
  -4  17  -1   12.71    2.48
   4 -17  -1   11.70    1.96
   4  17  -1   11.60    2.53
  -4 -17  -1   13.04    2.56
   4 -17   1   12.91    2.40
  -4  17   1   11.07    2.02
  -4  17  -3    6.57    1.95
   4  17   3    7.41    2.23
   4 -17  -3    5.19    1.06
  -4 -17   3    8.82    2.11
  -4 -17  -3    6.55    2.01
   4 -17   3    2.39    1.44
  -4  17   3    4.27    1.12
   4  17  -3    5.33    1.63
  -4 -17   5   -0.29    0.64
   4  17   5    0.98    1.22
  -4 -17   5   -0.39    0.60
  -4  17  -5   -0.70    0.80
  -4 -17  -5   -0.24    0.93
   4 -17   5    0.71    1.07
  -4 -17   7    0.82    0.95
   4  17   7    1.84    1.10
  -4  17  -7    1.22    1.55
  -4 -17   7    0.78    1.00
   4 -17   7    2.05    1.48
  -4 -17  -7    1.49    1.41
  -4 -17   9    0.59    0.88
   4  17   9   -0.16    0.95
  -4  17  -9   -1.60    0.56
   4 -17   9   -0.64    0.75
  -4 -17  -9    2.02    1.78
  -4 -18   0  568.77   25.64
   4 -18   0  622.61   25.00
   4  18   0  640.53   26.33
  -4  18   0  580.77   25.24
   4  18   2    1.11    1.07
  -4  18  -2    1.20    0.63
  -4 -18   2    0.97    0.94
   4 -18  -2    0.96    0.70
  -4  18   2    0.99    0.65
  -4 -18  -2    0.82    0.93
   4 -18   2    2.65    1.23
   4  18  -2    0.88    0.98
   4 -18  -4  299.78   12.15
   4  18   4  311.88   15.54
  -4 -18   4  287.38   14.23
  -4  18  -4  302.63   15.45
   4 -18  -4  294.28   12.08
   4 -18   4  317.26   15.14
  -4 -18  -4  285.61   14.91
   4  18  -4  301.70   14.33
  -4 -18   6   -0.09    0.71
  -4 -18   6    0.53    0.98
  -4  18  -6    1.77    1.55
   4  18   6   -0.51    0.35
   4 -18   6   -0.70    0.71
  -4 -18  -6    1.06    1.24
  -4 -18   8   48.28    4.23
   4  18   8   50.97    7.00
  -4 -18   8   47.74    4.34
  -4  18  -8   53.67    7.68
  -4 -18  -8   44.40    6.22
   4 -18   8   58.58    7.39
   4  18  10   -0.64    0.99
  -4 -18  10    0.16    0.77
  -4 -18 -10   -0.83    0.72
  -4 -19   1    6.28    1.72
   4  19   1    2.14    1.28
   4 -19  -1    3.31    1.07
  -4  19  -1    2.93    1.19
   4 -19   1    1.59    1.18
  -4 -19  -1    3.07    1.29
  -4  19   1    3.63    1.23
   4  19  -1    7.27    1.95
  -4 -19   3    3.92    1.53
  -4  19  -3    8.08    2.15
   4  19   3    6.00    1.88
   4 -19  -3    4.07    1.01
   4 -19   3    5.50    1.84
  -4  19   3    4.48    1.20
   4  19  -3    5.95    1.72
  -4 -19  -3    7.77    2.20
  -4 -19   5   -0.14    0.68
  -4  19  -5    1.86    1.58
  -4 -19   5    0.11    0.77
   4  19   5    0.20    1.06
  -4 -19  -5    0.56    1.09
   4 -19   5   -0.36    0.74
  -4  19  -7    2.41    2.02
  -4 -19   7    5.01    1.79
  -4 -19   7    1.36    1.20
   4  19   7    3.30    1.74
  -4 -19  -7    4.02    2.04
   4 -19   7   -0.24    1.08
  -4  19  -9   -0.94    0.99
   4  19   9    0.24    1.22
  -4 -19   9   -0.41    0.47
  -4 -19  -9    2.18    1.65
   4 -19   9   -0.43    0.74
  -4 -20   0   78.85    5.72
   4  20   0   74.35    5.75
  -4  20   0   78.18    5.45
   4 -20   0   75.20    5.11
  -4 -20   2   -0.15    0.71
   4 -20  -2    1.79    0.91
   4  20   2    1.56    1.33
  -4  20  -2   -0.23    0.72
   4  20  -2    0.63    0.87
  -4 -20  -2    0.59    0.91
  -4  20   2    0.66    0.63
   4 -20   2    0.88    0.85
  -4  20  -4   52.98    6.12
   4  20   4   44.10    5.74
  -4 -20   4   43.87    4.99
   4 -20  -4   38.84    2.56
   4 -20   4   41.40    5.31
  -4 -20  -4   49.44    5.78
  -4 -20   6    1.88    1.19
  -4  20  -6    4.14    2.13
  -4 -20  -6   -0.43    0.89
   4 -20   6    2.32    1.54
  -4 -20   8    9.33    2.38
   4  20   8    9.11    3.06
  -4  20  -8    9.42    3.18
  -4 -20   8    7.24    2.36
   4 -20   8   11.54    3.37
  -4 -20  -8   14.80    3.49
  -4 -20  10    0.17    0.77
   4  20  10    0.65    2.04
  -4 -20 -10   -0.28    1.45
   4  21   1  129.13    8.58
   4 -21  -1  136.33    7.57
  -4  21  -1  144.92    8.59
  -4 -21   1  143.06    8.49
  -4 -21  -1  153.53    8.93
   4 -21   1  152.20    8.31
   4  21  -1  145.71    8.76
  -4  21   1  156.04    8.18
   4 -21  -3  105.75    5.68
   4  21   3  110.82    7.84
  -4  21  -3  116.54    7.87
  -4 -21   3  108.20    7.13
   4 -21   3  117.66    7.45
   4  21  -3  103.02    7.03
  -4  21   3  107.92    6.10
  -4 -21  -3  117.39    7.55
  -4 -21   5    7.48    2.08
  -4  21  -5    3.40    1.97
   4  21   5    4.05    1.99
  -4 -21   5    0.70    1.02
   4 -21   5    3.07    1.79
  -4 -21  -5    4.55    1.81
  -4 -21   7    9.32    2.49
  -4 -21   7    7.99    2.20
  -4  21  -7   14.17    3.70
   4  21   7   13.77    3.70
   4 -21   7   12.54    3.38
  -4 -21  -7   12.29    3.18
  -4 -21   9    2.23    1.36
   4  21   9   -1.18    0.65
  -4  21  -9    1.12    1.92
  -4 -21  -9    1.96    1.86
   4 -21   9    1.47    1.95
  -4  22   0    1.12    1.04
   4 -22   0    0.59    0.88
   4  22   0    0.40    0.91
  -4 -22   0    2.25    1.43
  -4 -22   2    3.34    1.26
   4 -22  -2    1.16    0.74
  -4  22  -2    3.07    1.59
   4  22   2    2.79    1.54
   4 -22   2    2.11    1.13
  -4 -22  -2    0.90    0.99
   4  22  -2    3.10    1.47
  -4  22   2    5.25    1.43
   4  22   4   -0.08    0.93
   4 -22  -4    0.57    0.49
  -4  22  -4   -0.19    1.01
  -4 -22   4    2.45    1.25
   4 -22  -4    1.64    0.60
   4  22  -4    1.22    0.89
  -4 -22  -4   -0.30    0.98
  -4 -22   6    2.39    1.50
  -4  22  -6   -0.12    1.07
  -4 -22   6    1.74    1.37
  -4 -22  -6    4.64    2.02
   4 -22   6    1.07    1.58
  -4  22  -8    2.12    1.98
   4  22   8    1.57    1.67
  -4 -22   8    1.89    1.29
  -4 -22  -8    1.94    1.86
   4 -22   8    2.22    1.75
  -4 -22  10    0.83    1.17
   4 -23  -1    7.67    1.75
   4  23   1    2.24    1.46
  -4  23  -1   10.02    2.39
  -4 -23   1    5.16    1.97
  -4  23   1    9.16    2.06
   4 -23   1    6.54    1.84
  -4 -23  -1    6.87    1.84
   4  23  -1    5.59    1.90
   4  23   3   -0.60    0.70
  -4 -23   3    1.40    1.08
   4 -23  -3    0.51    0.64
  -4  23  -3    1.30    1.27
  -4  23   3    0.53    0.81
   4  23  -3   -0.01    0.64
   4 -23   3    0.23    1.03
  -4 -23  -3    0.51    0.92
  -4 -23   5    1.39    1.30
  -4 -23   5   -0.52    0.61
   4  23   5    3.48    1.75
  -4 -23  -5    1.11    1.33
   4 -23   5   -0.63    0.73
  -4 -23   7    0.89    0.98
  -4 -23   7    1.15    1.18
  -4  23  -7    1.24    1.56
   4  23   7    1.36    1.70
   4 -23   7    1.60    1.76
  -4 -23  -7    1.34    1.68
   4  23   9    0.00    1.30
  -4 -23   9   -0.23    0.63
  -4  23  -9   -0.31    0.97
   4 -23   9    0.71    1.53
  -4 -23  -9    1.62    1.74
  -4  24   0  317.81   15.19
  -4 -24   0  316.97   15.55
   4 -24   0  326.80   14.76
   4  24   0  299.41   15.69
   4 -24  -2   17.64    2.54
   4  24   2   12.73    3.01
  -4  24  -2   30.95    4.50
  -4 -24   2   19.49    3.50
   4 -24   2   15.86    3.00
   4  24  -2   10.65    2.67
  -4 -24  -2   17.35    3.36
  -4  24   2   14.81    2.58
  -4 -24   4  206.79   11.37
   4 -24  -4  194.34    9.26
  -4  24  -4  194.17   11.91
   4  24   4  186.71   11.81
   4 -24   4  227.95   11.92
  -4 -24  -4  207.01   11.84
   4  24  -4  227.90   11.59
  -4  24  -6    0.22    1.27
   4  24   6   -0.09    0.34
  -4 -24   6    1.70    1.27
   4 -24   6    2.11    1.61
  -4 -24  -6    0.81    1.21
  -4 -24   8   51.08    6.19
  -4  24  -8   61.55    8.46
   4  24   8   60.88    7.85
  -4 -24  -8   64.72    7.71
   4 -24   8   54.92    7.65
  -4 -25   1    0.37    0.98
   4 -25  -1    1.28    0.93
   4  25   1   -0.08    0.81
  -4  25  -1    4.22    1.53
   4 -25   1    1.75    1.21
   4  25  -1    2.47    1.41
  -4  25   1    0.98    0.94
  -4 -25  -1    2.13    1.18
   4  25   3    0.42    1.01
   4 -25  -3   -0.39    0.42
  -4 -25   3    0.30    0.99
  -4  25  -3    0.80    1.12
   4  25  -3    1.63    1.35
   4 -25   3   -0.50    0.73
  -4 -25  -3    0.73    0.81
   4 -25  -5    0.54    0.41
  -4 -25   5   -0.05    0.76
  -4  25  -5    1.97    1.70
  -4 -25   5    3.65    1.70
   4  25   5   -0.56    0.56
   4 -25  -5    0.15    0.29
  -4 -25  -5    0.28    0.95
   4 -25   5   -0.48    0.70
  -4 -25   7   -0.33    0.59
  -4  25  -7   -0.19    1.15
   4  25   7    0.73    1.45
  -4 -25   7    0.31    0.87
  -4 -25  -7   -0.28    0.96
   4 -25   7   -0.76    0.71
  -4 -25   9    1.09    1.27
   4  25   9   -0.53    0.64
  -4  25  -9   -0.95    0.79
  -4 -25  -9   -1.37    0.61
   4 -25   9   -0.67    0.81
  -4 -26   0   81.60    6.32
   4 -26   0   90.37    6.05
   4  26   0  105.46    7.14
  -4  26   0   93.86    6.53
  -4  26  -2   39.47    5.23
  -4 -26   2   36.33    4.85
   4 -26  -2   32.62    3.01
   4  26   2   31.83    4.86
   4 -26   2   32.87    4.30
  -4 -26  -2   44.70    5.67
  -4  26   2   41.68    3.69
   4  26  -2   39.86    5.15
   4 -26  -4   72.45    4.19
  -4  26  -4   71.01    8.05
   4 -26  -4   66.04    4.26
  -4 -26   4   68.89    5.73
   4  26   4   64.76    6.04
   4 -26   4   72.01    6.03
  -4 -26  -4   72.05    5.97
  -4 -26   6    2.61    1.27
   4  26   6    0.00    0.33
  -4 -26   6    1.30    1.59
  -4  26  -6    5.62    2.37
   4 -26   6    1.87    1.61
  -4 -26  -6    0.71    1.31
  -4 -26   8   23.95    4.12
  -4  26  -8   25.21    5.65
   4  26   8   19.38    4.51
   4 -26   8   22.11    4.83
  -4 -26  -8   20.86    4.53
   4  27   1    2.04    1.59
   4 -27  -1    1.10    1.02
  -4  27  -1    1.23    1.27
  -4 -27   1    2.23    1.45
   4  27  -1    1.97    1.17
  -4 -27  -1    2.54    1.40
  -4  27   1    2.48    1.39
   4 -27   1    2.43    1.37
  -4 -27   3    1.35    1.42
  -4  27  -3    2.19    1.52
   4 -27  -3    3.48    1.17
   4  27   3    6.72    2.20
   4  27  -3    0.51    1.21
   4 -27   3    0.40    1.15
  -4 -27  -3    1.33    1.37
   4  27   5    3.49    1.98
  -4  27  -5   -0.31    1.18
   4 -27  -5    2.09    0.64
  -4 -27   5    3.80    1.65
  -4 -27   5    4.97    2.02
   4 -27  -5    1.65    0.72
   4 -27   5    2.32    1.59
  -4 -27  -5    0.52    1.14
   4  27   7   -0.69    0.70
  -4  27  -7    0.10    1.10
  -4 -27   7   -0.26    0.73
  -4 -27   7    0.16    1.03
  -4 -27  -7   -0.88    0.74
   4 -27   7   -0.94    0.55
   4  27   9    3.51    2.35
  -4 -27   9   -0.12    0.88
  -4  27  -9   -1.17    0.71
   4 -27   9    2.12    2.15
  -4 -27  -9    1.89    1.67
  -4 -28   0   29.32    4.31
   4 -28   0   17.48    3.01
  -4  28   0   23.35    3.82
   4  28   0   23.52    4.13
  -4  28  -2    2.07    1.57
   4 -28  -2    4.97    1.41
  -4 -28   2    9.77    2.49
   4  28   2    5.72    2.10
   4 -28   2    9.78    2.43
   4  28  -2    4.06    1.90
  -4 -28  -2   10.40    2.72
  -4  28   2    4.63    1.55
   4  28   4   15.70    3.73
   4 -28  -4   15.85    2.36
   4 -28  -4   14.30    2.07
  -4  28  -4   18.17    3.77
  -4 -28   4   15.43    3.20
   4 -28   4   16.44    3.60
  -4 -28  -4   19.44    3.88
  -4 -28   6    3.14    1.78
   4  28   6    0.08    0.37
  -4  28  -6    0.82    1.41
  -4 -28   6    2.21    1.69
   4 -28   6   -0.63    0.72
  -4 -28  -6    1.22    1.53
   4  28   8    4.94    2.54
  -4  28  -8    0.51    1.48
  -4 -28   8    3.94    1.88
  -4 -28  -8    5.93    2.34
   4 -28   8    2.83    1.68
   4 -29  -1   96.36    6.62
  -4  29  -1  125.43    8.12
   4  29   1  140.57    8.70
  -4 -29   1  106.66    7.61
   4  29  -1  122.74    8.09
  -4  29   1  114.59    7.50
  -4 -29  -1  109.00    7.77
   4 -29   1  109.17    7.30
   4 -29  -3   37.19    4.09
  -4  29  -3   29.80    4.91
  -4 -29   3   28.97    4.43
   4  29   3   35.74    5.39
   4 -29  -3   31.04    3.51
   4 -29   3   41.59    5.38
  -4 -29  -3   27.52    4.63
   4  29  -3   35.04    5.16
   4  29   5   20.17    4.16
  -4 -29   5   32.33    5.06
   4 -29  -5   27.63    2.14
  -4  29  -5   38.01    6.01
  -4 -29   5   24.61    4.23
   4 -29  -5   30.81    2.43
   4 -29   5   37.60    5.60
  -4 -29  -5   24.95    4.50
  -4 -29   7   -0.26    0.82
   4  29   7    1.07    1.46
  -4 -29   7   -0.74    0.43
  -4  29  -7    0.72    1.50
   4 -29   7    0.22    1.19
  -4 -29  -7    0.36    1.19
  -4  29  -9    1.35    2.44
  -4 -29   9    0.71    1.30
   4  29   9    1.24    1.70
   4 -29   9    6.37    3.11
  -4 -29  -9    1.26    1.39
  -4  30   0    0.34    1.14
   4 -30   0   -1.00    0.61
  -4 -30   0    2.61    1.16
   4  30   0    0.74    1.17
   4 -30  -2    4.87    1.49
  -4 -30   2    2.73    1.32
   4  30   2    3.07    1.75
  -4  30  -2    3.23    1.82
   4 -30   2    8.22    2.11
  -4 -30  -2    3.35    1.84
  -4  30   2    6.14    1.88
   4  30  -2    2.63    1.68
  -4 -30   4    3.46    1.47
   4  30   4   -0.81    0.93
  -4  30  -4   -0.09    1.12
   4 -30  -4    1.21    0.92
   4 -30   4    0.65    1.09
  -4 -30  -4    0.53    1.27
   4  30   6    0.05    0.40
  -4  30  -6    2.38    1.96
  -4 -30   6    4.41    2.04
  -4 -30   6    1.02    1.20
  -4 -30  -6    0.46    1.19
   4 -30   6    3.87    1.85
  -4 -30   8   -1.04    0.68
   4  30   8    2.06    1.93
  -4  30  -8    2.43    2.37
  -4 -30  -8    0.56    1.51
   4 -30   8   -1.08    1.31
  -4  31  -1    1.99    1.67
   4 -31  -1    0.83    0.75
   4  31   1    2.94    1.79
  -4 -31   1    1.89    1.16
  -4  31   1    1.71    1.20
  -4 -31  -1    2.86    1.60
   4  31  -1    2.35    1.65
   4 -31   1    0.90    1.06
   4  31   3   -0.38    0.88
   4 -31  -3    0.54    0.79
  -4 -31   3    1.71    1.26
  -4  31  -3    0.40    1.08
   4 -31  -3    1.03    1.05
   4 -31   3   -0.26    0.81
   4  31  -3    0.17    1.08
  -4 -31  -3    0.14    1.13
   4  31   5    2.90    2.00
  -4 -31   5    4.78    1.99
   4 -31  -5    2.56    1.08
  -4  31  -5    2.22    1.94
   4 -31  -5    3.20    0.92
  -4 -31  -5    3.62    2.08
   4 -31   5    8.23    2.41
  -4 -31   7    2.28    1.33
  -4  31  -7    1.11    1.72
   4  31   7   -0.45    0.86
  -4 -31   7    0.03    0.78
  -4 -31  -7   -0.86    0.68
   4 -31   7    0.49    1.31
  -4  31  -9   -0.14    0.83
   4  31   9   -0.27    1.18
  -4 -31   9    0.20    1.07
  -4 -31  -9    6.05    2.42
   4 -31   9    0.24    1.52
  -4  32   0  302.30   15.51
  -4 -32   0  297.03   15.51
   4 -32   0  302.42   14.83
   4  32   0  291.57   15.76
   4 -32  -2   61.62    4.72
  -4 -32   2   75.51    6.15
  -4  32  -2   55.85    6.88
   4  32   2   78.15    8.56
   4  32  -2   65.83    5.87
  -4 -32  -2   58.91    6.99
   4 -32   2   57.05    5.13
  -4  32  -4  152.64   10.80
   4  32   4  165.35   10.89
   4 -32  -4  162.58    8.35
  -4 -32   4  173.81   11.06
  -4 -32   4  167.81   10.47
   4 -32  -4  173.87    8.74
  -4 -32  -4  157.35   10.46
   4 -32   4  155.29   10.21
  -4 -32   6   23.25    4.30
   4 -32  -6   22.56    1.24
  -4 -32   6   17.56    3.92
  -4  32  -6   20.31    4.83
   4 -32  -6   18.57    1.13
   4 -32   6   31.29    5.31
  -4 -32  -6   29.37    4.85
  -4  32  -8   27.48    6.19
  -4 -32   8   29.73    5.21
   4  32   8   29.57    5.65
   4 -32   8   34.00    6.06
  -4 -32  -8   32.58    5.56
  -4 -33   1    7.44    2.36
  -4  33  -1    2.07    1.61
   4 -33  -1    6.82    2.01
   4  33   1    6.04    2.23
   4  33  -1    7.91    2.52
  -4 -33  -1    7.85    2.51
   4 -33   1    5.06    1.77
  -4  33   1    3.95    1.59
   4 -33  -3    1.44    1.09
  -4 -33   3    0.84    1.25
   4  33   3    3.25    2.02
   4 -33  -3    2.61    1.11
  -4  33  -3    2.26    1.78
   4 -33   3    1.02    1.43
   4  33  -3    1.26    1.42
  -4 -33  -3    2.51    1.75
  -4  33  -5   -0.46    0.93
   4 -33  -5   -0.04    0.49
   4  33   5    0.18    1.16
  -4 -33   5   -0.81    0.67
   4 -33  -5    0.09    0.63
   4 -33   5    0.24    1.18
  -4 -33  -5   -0.06    1.04
   4  33   7    0.34    1.10
  -4  33  -7    0.71    1.38
  -4 -33   7   -0.30    0.70
   4 -33   7   -0.67    0.94
  -4 -33  -7   -1.84    0.53
  -4 -33   9    0.30    0.65
   4  34   0  217.96   12.59
  -4 -34   0  225.80   12.49
   4 -34   0  205.93   11.53
  -4  34   0  205.40   12.15
  -4 -34   2   39.60    5.56
   4  34   2   37.01    5.61
  -4  34  -2   34.21    5.51
   4 -34  -2   30.86    4.20
   4  34  -2   39.44    5.68
   4 -34   2   38.36    5.13
  -4 -34  -2   32.87    5.10
   4 -34  -4  113.72    6.68
  -4  34  -4   91.09    8.21
   4  34   4  108.25    8.46
  -4 -34   4   91.24    8.04
  -4 -34   4  111.82    8.15
  -4 -34  -4  101.43    7.90
   4 -34   4  115.64    8.26
   4 -34  -6    9.55    1.35
   4 -34  -6    7.53    1.10
  -4 -34   6    8.40    2.69
  -4  34  -6   11.30    3.46
  -4 -34   6   10.17    3.02
   4 -34   6    9.86    3.23
  -4 -34  -6    7.05    2.32
  -4 -34   8   22.90    4.82
   4  34   8   25.16    5.64
  -4  34  -8   14.47    4.71
   4 -34   8   18.15    4.54
  -4 -34  -8   17.95    4.17
  -4 -35   1   12.46    3.02
   4  35   1    8.24    2.74
   4 -35  -1   11.95    2.51
  -4  35  -1   12.83    3.15
  -4 -35  -1   13.25    3.12
   4 -35   1   15.33    3.21
   4  35  -1   15.28    3.62
  -4  35   1   12.30    3.08
   4  35   3    1.94    1.54
  -4  35  -3    1.59    1.65
  -4 -35   3    3.52    2.07
   4 -35  -3    1.17    1.09
  -4 -35  -3    1.49    1.78
   4 -35   3    1.79    1.41
   4  35  -3    1.41    1.80
  -4 -35   5    0.11    0.97
   4  35   5    0.61    1.28
   4 -35  -5    0.32    0.67
   4 -35  -5    1.52    0.88
  -4 -35   5    1.06    1.18
  -4  35  -5   -0.57    0.92
  -4 -35  -5    0.23    1.06
   4 -35   5   -0.86    0.88
   4  35   7   -0.36    0.96
  -4 -35   7    2.23    1.60
  -4  35  -7    0.13    1.31
   4 -35   7    0.09    1.77
  -4 -35  -7   -0.06    1.17
   4 -36   0    0.17    0.82
   4  36   0    0.04    1.16
  -4 -36   0    3.57    1.66
  -4  36   0    1.38    1.33
   4  36   2    3.60    2.12
  -4 -36   2    5.19    1.91
   4 -36  -2    2.59    1.44
   4 -36  -2    2.87    1.62
  -4  36  -2    5.75    2.31
  -4 -36  -2    3.15    1.73
   4 -36   2    4.63    1.89
   4  36  -2    1.83    1.71
  -4 -36   4    0.40    1.45
   4 -36  -4    0.17    0.60
  -4  36  -4    2.74    1.86
   4 -36  -4    3.00    1.18
   4  36   4   -0.65    0.77
  -4 -36   4    0.44    1.04
  -4 -36  -4    0.57    1.05
   4 -36   4    0.66    1.47
   4 -36  -6    0.93    0.59
   4  36   6    0.50    0.89
  -4 -36   6    1.22    1.43
  -4  36  -6    1.25    1.77
   4 -36  -6    1.32    0.79
  -4 -36   6    2.88    2.10
  -4 -36  -6    0.11    1.00
   4 -36   6    2.24    1.61
  -4  36  -8    0.51    1.73
   4  36   8   -0.37    1.02
  -4 -36   8    1.63    1.61
  -4 -36  -8   -0.48    0.68
   4 -36   8    1.02    1.74
   4 -37  -1   42.79    5.31
   4  37   1   44.82    6.32
  -4  37  -1   54.94    6.99
  -4 -37   1   56.37    6.85
  -4  37   1   45.70    6.13
   4 -37   1   51.50    6.30
   4  37  -1   40.28    5.95
  -4 -37  -1   57.66    6.96
  -4 -37   3   41.25    6.04
   4  37   3   40.79    6.38
  -4  37  -3   44.58    6.66
   4 -37  -3   44.29    5.12
   4 -37   3   42.58    5.89
  -4 -37  -3   46.89    6.54
   4  37   5    7.23    2.87
  -4 -37   5    3.05    2.03
   4 -37  -5   -0.14    0.56
  -4 -37   5    1.27    1.68
   4 -37  -5    0.06    0.54
  -4  37  -5    0.39    1.49
   4 -37   5   -0.15    0.98
  -4 -37  -5    0.00    1.14
  -4  37  -7   -0.25    1.35
   4  37   7    2.47    2.13
  -4 -37   7    6.38    2.69
  -4 -37  -7    4.27    2.31
   4 -37   7    2.10    1.92
  -4 -38   0   -1.36    0.87
  -4  38   0    0.58    1.16
   4 -38   0    1.16    1.05
   4  38   0   -0.25    0.88
  -4  38  -2   -0.82    0.70
   4 -38  -2    1.42    1.19
   4  38   2   -0.81    0.83
   4 -38  -2    2.10    1.31
  -4 -38   2    0.52    1.32
   4 -38   2   -0.51    0.94
  -4 -38  -2    0.93    1.32
   4  38  -2   -0.09    1.03
  -4 -38   4    0.18    1.05
  -4  38  -4    0.03    1.06
   4 -38  -4   -1.27    0.39
   4  38   4   -1.28    0.52
  -4 -38   4   -0.71    0.81
  -4 -38  -4    2.24    1.54
   4 -38   4   -0.77    0.87
  -4 -38   6   -0.14    0.99
  -4  38  -6   -0.43    1.10
   4 -38  -6   -0.23    0.43
   4 -38  -6    0.31    0.52
   4  38   6   -0.04    0.45
  -4 -38  -6   -0.15    1.04
   4 -38   6    0.22    1.13
  -4  38  -8   -0.47    1.28
  -4 -38   8    0.04    0.71
   4  38   8    1.43    1.76
   4 -38   8   -0.71    1.13
  -4 -38  -8   -0.81    0.75
   4  39   1    7.03    2.55
  -4  39  -1    2.27    1.89
  -4 -39   1    8.24    2.67
   4 -39  -1   10.18    2.40
  -4 -39  -1    8.17    2.73
   4  39  -1    3.61    2.31
   4 -39   1    7.84    2.54
  -4 -39   3   13.17    3.42
   4 -39  -3    8.92    2.47
   4  39   3    9.66    3.01
  -4  39  -3    9.21    3.07
  -4 -39  -3    8.80    2.92
   4 -39   3   11.49    2.86
  -4 -39   5    1.79    1.91
  -4 -39   5   -0.65    0.70
   4 -39  -5   -0.69    0.28
  -4  39  -5    1.27    1.63
   4  39   5   -0.36    0.97
   4 -39  -5   -0.20    0.58
  -4 -39  -5   -0.62    0.67
   4 -39   5   -1.13    0.70
   4  39   7    0.92    1.80
  -4  39  -7    3.66    2.66
  -4 -39   7    4.90    2.39
   4 -39   7    0.95    1.93
  -4 -39  -7    2.60    2.14
  -4 -40   0   37.91    5.69
  -4  40   0   29.58    5.30
   4 -40   0   29.19    4.67
   4  40   0   30.41    5.31
  -4  40  -2   10.00    3.11
   4  40   2    7.36    2.65
   4 -40  -2   11.65    2.61
  -4 -40   2    4.53    2.29
   4 -40  -2    8.21    2.29
   4  40  -2    4.08    2.22
  -4 -40  -2   10.32    3.13
   4 -40   2    6.73    2.44
   4  40   4   31.92    5.80
  -4 -40   4   28.29    5.64
  -4  40  -4   25.97    5.50
  -4 -40   4   23.12    4.69
   4 -40  -4   21.34    3.45
  -4 -40  -4   18.61    4.08
   4 -40   4   25.57    4.69
  -4 -40   6    7.24    2.75
  -4  40  -6    6.32    3.34
   4 -40  -6    7.15    1.44
   4 -40  -6    6.16    1.60
   4 -40   6    5.32    2.78
  -4 -40  -6    4.07    2.38
   4  40   8    8.36    4.14
  -4  40  -8    1.72    2.36
  -4 -40   8    5.72    3.20
   4 -40   8    8.30    3.62
   4  41   1    5.51    2.30
   4 -41  -1    2.20    1.55
   4 -41  -1    5.81    1.96
  -4  41  -1    2.28    1.64
  -4 -41   1    5.75    2.41
   4 -41   1    2.62    1.90
  -4 -41  -1    3.01    2.01
   4  41  -1    1.04    1.74
   4  41   3    3.11    1.80
  -4 -41   3    2.91    1.90
  -4  41  -3    0.12    1.18
   4 -41  -3    2.49    1.46
  -4 -41  -3    2.57    1.65
   4 -41   3    3.34    1.69
  -4 -41   5   -1.00    0.88
  -4  41  -5   -1.03    0.54
   4 -41  -5    0.98    0.92
   4  41   5   -0.15    1.23
   4 -41  -5   -0.27    0.68
  -4 -41   5   -0.17    1.13
  -4 -41  -5   -0.90    0.71
   4 -41   5   -1.13    0.57
  -4  41  -7    0.42    1.99
   4  41   7   -0.96    0.90
  -4 -41   7    1.60    1.78
  -4 -41  -7    0.85    1.66
   4 -41   7   -1.20    0.84
  -4 -42   0    5.88    2.34
   4  42   0    9.55    2.74
   4 -42   0    4.17    1.88
   4  42   2    0.16    1.02
  -4  42  -2    1.47    1.39
  -4 -42   2    0.64    1.34
   4 -42  -2    1.69    1.31
   4 -42  -2    0.19    0.93
   4 -42   2    1.23    1.34
   4  42  -2    0.18    0.99
  -4 -42  -2   -0.96    0.38
  -4 -42   4    8.44    3.05
   4 -42  -4    9.40    2.44
  -4  42  -4    3.68    2.59
  -4 -42   4   11.85    3.50
   4  42   4    5.28    2.53
   4 -42   4    9.50    3.12
  -4 -42  -4    9.32    2.99
   4 -42  -6   -0.75    0.36
  -4 -42   6    1.04    1.55
   4  42   6   -0.23    0.51
  -4  42  -6   -1.16    0.74
  -4 -42  -6    0.45    1.32
   4 -42   6    7.27    3.16
   4 -42   8    2.12    2.44
  -4  43  -1    3.15    2.14
   4 -43  -1    5.71    1.84
  -4 -43   1    8.30    2.72
   4 -43  -1    3.10    1.80
   4  43   1    4.02    2.25
  -4 -43  -1    1.07    1.49
   4 -43   1    4.95    2.34
   4  43  -1    9.80    3.14
  -4  43  -3    0.00    0.94
   4  43   3   -0.36    0.76
  -4 -43   3    6.06    2.27
   4 -43  -3    1.35    1.26
  -4 -43   3   -1.56    0.59
  -4 -43  -3   -0.44    0.59
   4 -43   3    2.92    1.66
  -4  43  -5   -0.28    1.24
   4  43   5    0.28    1.26
   4 -43  -5   -0.48    0.51
  -4 -43   5    2.05    1.74
  -4 -43   5    0.51    1.26
   4 -43   5    0.91    0.92
  -4 -43  -5    0.40    1.45
   4 -43  -7    0.44    0.43
   4  43   7   -0.80    0.85
  -4  43  -7    1.02    2.17
  -4 -43  -7    1.13    1.58
   4 -43   7    0.90    1.84
  -4 -44   0    3.03    1.99
   4 -44   0    1.85    1.49
   4  44   0    3.19    2.31
   4 -44  -2    8.44    2.66
  -4  44  -2    6.44    2.94
   4  44   2    4.28    2.54
  -4 -44   2   11.31    3.38
   4  44  -2    7.48    2.83
   4 -44   2    5.61    2.61
  -4 -44  -2    9.69    3.11
   4 -44  -4    0.71    1.10
  -4 -44   4   -0.13    1.40
  -4  44  -4    1.13    1.73
  -4 -44   4    1.97    2.09
   4  44   4    0.00    1.26
   4 -44  -4    0.00    1.02
  -4 -44  -4    0.50    1.23
   4 -44   4    4.75    2.43
  -4  44  -6    5.92    3.01
   4 -44  -6    0.41    0.67
  -4 -44   6    2.74    2.30
  -4 -44  -6   -0.24    1.19
   4 -44   6    3.63    2.16
  -4  45  -1   21.59    4.82
   4  45   1   17.16    4.29
  -4 -45   1   18.13    4.13
   4 -45  -1   18.33    3.88
   4 -45  -1   22.00    6.09
   4  45  -1   24.04    4.79
   4 -45   1   25.63    4.72
  -4 -45  -1   20.83    4.28
  -4  45  -3   14.85    4.34
  -4 -45   3   11.03    3.61
   4 -45  -3    0.53    1.45
  -4 -45   3    4.03    2.38
   4 -45  -3    5.13    1.76
   4  45   3   10.99    3.53
   4 -45   3   10.12    3.10
  -4 -45  -3    3.21    2.07
  -4 -45   5    4.63    2.53
   4  45   5    4.83    2.59
   4 -45  -5    3.18    1.64
  -4  45  -5    4.02    2.81
  -4 -45   5    2.54    2.32
   4 -45   5    9.20    3.28
  -4 -45  -5    6.21    2.90
   4  45   7    0.42    1.48
   4 -45  -7    0.04    0.44
  -4  45  -7   -2.14    0.87
   4 -45   7    1.03    1.89
  -4 -45  -7    0.11    1.12
  -4 -46   0   -1.46    0.77
   4 -46   0    0.13    0.96
   4 -46   0   -0.71    0.62
   4  46   0    0.53    1.73
   4 -46  -2    1.65    0.99
   4  46   2    3.77    2.19
   4 -46  -2    2.22    1.69
  -4  46  -2    0.03    1.28
  -4 -46   2   -0.01    1.30
   4 -46   2    3.87    1.66
  -4 -46   4   -1.05    0.70
  -4  46  -4    0.09    1.25
  -4 -46   4    0.98    1.62
   4 -46  -4   -0.38    0.67
   4  46   4    0.28    1.20
   4 -46   4    0.88    1.10
  -4 -46  -4    1.04    1.46
   4 -46  -6   -0.09    0.63
  -4 -46   6   -1.48    1.15
  -4  46  -6    1.51    1.96
   4  46   6   -0.08    0.58
   4 -46   6    2.39    2.21
  -4 -46  -6    0.92    1.68
   4  47   1    5.34    2.86
   4 -47  -1   10.80    3.07
  -4 -47   1   12.00    3.50
  -4 -47  -1    7.11    2.65
   4 -47   1   16.00    3.80
   4  47  -1   12.05    3.65
   4  47   3    1.45    2.04
  -4  47  -3    0.04    1.90
   4 -47  -3    5.93    2.25
   4 -47  -3    2.32    1.51
  -4 -47   3    0.08    1.94
  -4 -47   3    4.60    2.55
  -4 -47  -3    2.59    2.25
   4 -47   3    3.86    2.28
  -4 -47   5    0.09    1.35
  -4 -47   5    6.78    3.24
  -4  47  -5    1.68    2.00
   4  47   5    1.08    1.76
   4 -47  -5    3.60    1.82
  -4 -47  -5    6.79    2.79
   4 -47   5   -1.61    0.68
  -4  47  -7   -1.22    0.89
   4 -47  -7   -1.06    0.36
   4 -47   7   -1.69    0.86
   4 -48   0   44.56    6.43
   4  48   0   38.10    6.34
  -4 -48   0   31.36    5.51
   4 -48  -2   22.70    4.02
  -4 -48   2   22.57    4.76
   4 -48  -2   23.71    4.78
   4  48   2   33.32    6.41
  -4 -48  -2   22.53    4.78
   4 -48   2   28.56    5.38
   4 -48  -4   20.28    4.02
  -4 -48   4   15.62    4.30
  -4 -48   4   17.09    4.80
   4  48   4   28.83    5.83
  -4  48  -4   23.45    5.80
  -4 -48  -4   11.92    3.77
   4 -48   4   31.28    5.69
  -4 -48   6   13.22    4.34
   4 -48  -6    9.74    2.33
  -4  48  -6    8.12    3.90
   4 -48   6    7.51    3.20
  -4 -48  -6    5.14    2.86
   4  49   1    4.08    2.82
   4 -49  -1    4.38    2.17
   4 -49  -1    5.24    2.49
  -4 -49   1    1.59    1.46
   4 -49   1    5.18    2.19
   4  49  -1    0.35    1.18
   4 -49   1    1.99    2.15
  -4 -49  -1    0.59    1.52
  -4 -49   3    1.47    2.17
  -4 -49   3    2.09    2.06
   4  49   3   -0.37    1.07
  -4  49  -3    1.34    1.72
   4 -49  -3    2.74    1.82
  -4 -49  -3    1.24    1.82
   4 -49   3    0.12    1.32
   4 -49  -5    0.02    0.92
   4  49   5    1.04    1.69
  -4 -49   5    0.85    1.86
  -4  49  -5    0.61    1.66
   4 -49   5    0.32    1.55
  -4 -49  -5    0.23    1.46
   4  50   0   42.55    7.12
  -4 -50   0   40.03    6.49
   4 -50   0   44.63    6.52
   4 -50  -2   38.66    6.07
   4  50   2   41.05    6.61
  -4 -50   2   32.64    6.05
   4 -50  -2   42.05    5.99
  -4 -50  -2   34.60    6.25
   4 -50   2   47.28    7.18
  -4  50  -4   20.67    5.25
   4  50   4   24.88    5.42
   4 -50  -4   21.83    4.17
  -4 -50   4   25.48    5.58
  -4 -50   4   26.13    5.52
  -4 -50  -4   26.92    5.62
   4 -50   4   24.66    5.20
  -4 -50   6    9.00    4.05
   4 -50  -6    8.50    2.26
  -4  50  -6    7.67    3.97
   4 -50   6   12.89    4.04
  -4 -50  -6   11.54    4.06
   4  51   1    2.55    2.10
   4 -51  -1    1.25    1.72
   4 -51  -1    1.46    1.80
  -4 -51   1    1.73    1.79
  -4 -51  -1   -0.10    1.10
   4 -51   1   -0.06    1.15
  -4 -51   3    1.77    2.09
   4 -51  -3   -0.24    1.12
   4  51   3   -0.15    1.49
  -4 -51   3    3.22    2.68
  -4 -51  -3    2.30    2.19
   4 -51   3    0.67    1.52
  -4 -51   5    0.52    1.99
  -4  51  -5   -0.74    1.14
   4  51   5   -0.72    0.98
   4 -51  -5   -0.98    0.71
   4 -51   5   -0.42    1.07
  -4 -51  -5   -0.39    1.12
   4  52   0   -1.40    0.62
   4 -52   0    1.68    1.61
  -4 -52   0    0.94    0.77
   4 -52   0    0.26    1.29
   4  52   2    1.75    1.93
  -4 -52   2   -0.09    0.88
  -4 -52   2    1.16    1.89
   4 -52  -2    1.14    1.18
   4 -52   2    2.35    1.89
  -4 -52  -2    0.23    0.80
   4 -52  -4    1.90    1.50
  -4 -52   4    0.78    1.98
   4  52   4   -0.67    1.07
  -4 -52   4    1.46    1.95
   4 -52   4    1.20    1.47
  -4 -52  -4   -0.04    0.98
   4 -52  -6    1.29    1.22
   4 -52   6    0.25    1.17
   4 -53  -1    2.58    1.90
   4  53   1    2.12    2.38
   4 -53  -1    4.52    2.46
  -4 -53   1    3.40    2.52
   4 -53   1    0.25    1.87
   4 -53   1    1.42    2.09
  -4 -53  -1    0.08    1.31
  -4 -53   3    4.23    2.97
   4  53   3    4.68    2.72
   4 -53  -3    1.72    1.75
  -4 -53   3    3.70    2.59
  -4 -53  -3    2.81    2.45
  -4 -53   5    1.94    2.51
   4  53   5   -0.03    1.54
   4 -53  -5   -0.76    0.62
  -4 -53  -5   -0.73    0.89
   4 -53   5    0.56    1.83
   4 -54   0    0.96    1.54
   4 -54   0   -0.13    1.28
  -4 -54   0    7.34    2.97
   4  54   0   -0.37    0.89
   4 -54  -2   -0.46    0.88
   4  54   2   -0.13    1.24
  -4 -54   2   -0.26    1.18
  -4 -54   2   -1.13    0.60
   4 -54   2   -0.28    1.44
  -4 -54  -2    1.11    1.60
   4 -54   2    2.60    1.91
  -4 -54   4    0.51    1.55
   4 -54  -4   -0.48    1.11
  -4 -54   4   -0.61    1.05
   4  54   4    3.95    2.89
  -4 -54  -4   -0.96    0.74
  -4 -55   1    8.09    3.09
   4 -55  -1   14.68    3.98
   4  55   1    5.36    3.16
   4 -55   1   12.73    3.97
  -4 -55  -1   12.69    3.94
   4 -55   1    8.55    3.19
   4 -55  -3    8.11    3.19
   4  55   3    5.87    3.26
  -4 -55   3    5.18    3.47
  -4 -55   3    3.31    2.57
  -4 -55  -3    4.95    2.95
   4 -55   3    5.88    3.13
  -4 -55   5    0.33    1.73
   4 -55  -5    1.17    1.64
  -4 -56   0    4.06    2.58
   4 -56   0    4.48    2.70
   4  56   2    7.98    3.39
   4 -56  -2    1.47    1.56
  -4 -56   2    1.15    2.14
  -4 -56   2    4.34    2.86
   4 -56   2    2.75    2.42
  -4 -56  -2    1.91    2.18
   4 -56   2    2.87    2.33
   4  56   4    2.19    2.49
  -4 -56   4    0.90    2.30
   4 -56  -4    1.14    1.38
  -4 -56  -4    2.26    2.52
   4 -56   4    0.06    1.79
   4 -57  -1   -0.04    1.12
   4  57   1   -1.72    0.67
  -4 -57   1    0.45    1.23
  -4 -57   1    1.80    2.06
  -4 -57  -1    0.05    1.53
   4 -57   1   -0.50    1.51
   4 -57   1    3.56    2.42
  -4 -57   3   -0.12    1.74
   4  57   3    2.13    2.02
  -4 -57   3   -0.92    0.93
   4 -57  -3   -0.14    1.09
   4 -57   3    1.35    2.50
  -4 -57  -3   -0.71    0.97
   4 -57   3   -1.19    0.79
  -4 -58   0   -0.63    1.02
   4 -58   0   -0.36    0.97
   4  58   2    2.08    2.16
   4 -58  -2    5.48    2.70
  -4 -58   2    0.37    1.60
  -4 -58   2   -0.30    1.19
   4 -58   2   -0.06    1.60
   4 -58   2    1.14    1.77
  -4 -58  -2   -1.50    0.76
  -4 -58   4   -1.21    0.96
   4 -58  -4    0.94    1.75
   4 -58   4   -0.30    1.28
   4 -58   4    1.16    1.97
  -4 -59   1   -0.11    1.70
  -4 -59   1    1.32    1.88
   4 -59  -1   -0.25    1.01
   4 -59   1   -0.21    1.14
  -4 -59  -1    0.22    1.29
  -4 -59   3    0.72    1.71
   4 -59  -3   -0.50    0.81
   4  59   3    1.39    1.96
  -4 -59   3    4.70    2.68
   4 -59   3   -0.52    0.97
   4 -59   3    1.09    1.65
  -4 -59  -3    0.96    1.90
  -4 -60   0   -1.34    0.77
   4 -60   0   -0.51    0.97
   4 -60  -2    0.40    1.75
  -4 -60   2    1.56    2.01
  -4 -60   2   -1.10    1.16
   4  60   2   -1.09    0.83
  -4 -60  -2    4.72    3.22
   4 -60   2    0.30    1.56
   4 -61  -1   -1.61    0.77
  -4 -61   1    0.05    1.38
  -4 -61   1    2.21    2.77
   4 -61   1   -0.35    1.19
  -4 -61  -1    0.80    1.76
  -4 -62   0   -0.01    1.62
  -4 -62   0   -0.33    1.27
  -4 -62   2   -1.57    0.81
  -4 -62   2    5.67    4.05
  -4 -62  -2    0.06    1.60
  -4 -63   1    8.84    3.64
  -4 -63  -1    5.97    3.41
  -5   0   0   -0.23    0.27
   5   0   0    1.31    0.92
  -5   0  -2    0.12    0.61
   5   0   2   -0.11    0.52
   5   0  -2    0.35    0.60
  -5   0   2    0.66    0.51
  -5   0  -4    0.13    0.77
   5   0  -4    0.21    0.48
  -5   0   4    0.63    0.42
   5   0   4    0.65    0.83
  -5   0  -6   -0.04    0.81
  -5   0   6    0.35    0.28
   5   0   6    1.16    1.43
  -5   0   6    0.27    0.26
  -5   0  -8    2.25    1.79
   5   0   8    0.33    1.47
   5   0  10    0.53    1.64
   5  -1  -1  179.66    9.58
   5   1   1  191.76   10.13
  -5  -1   1  204.71    9.78
  -5   1  -1  181.47    9.89
   5   1  -1  191.18    9.81
  -5  -1  -1  183.90    9.97
   5  -1   1  183.32    9.99
  -5   1   1  195.03    9.57
   5  -1  -3  304.28   14.50
  -5   1  -3  370.36   16.49
   5   1   3  335.17   16.28
   5  -1   3  347.93   16.33
   5   1  -3  304.98   14.64
  -5   1   3  351.36   14.55
  -5  -1  -3  347.80   16.28
  -5   1  -5   12.96    2.88
   5   1   5   22.94    4.09
  -5  -1   5   18.75    2.13
   5  -1  -5   12.83    1.70
   5   1  -5   18.39    2.15
  -5   1   5   15.67    1.77
   5  -1   5   15.58    3.45
  -5  -1  -5   20.50    3.76
  -5   1  -7  150.65   10.01
   5   1   7  137.75    9.87
  -5  -1  -7  155.39   10.09
   5  -1   7  144.85    9.97
  -5   1  -9   -0.37    0.97
   5  -1   9   -0.15    0.56
  -5  -1  -9    2.13    1.90
   5   2   0   10.03    2.25
   5  -2   0    7.69    1.90
  -5   2   0    9.43    2.01
  -5  -2   0    6.23    1.69
   5  -2  -2    2.42    1.04
  -5  -2   2    2.16    0.99
   5   2   2    0.06    0.75
  -5   2  -2    4.51    1.51
  -5  -2  -2    2.34    1.37
   5   2  -2    2.85    1.14
   5  -2   2    4.74    1.46
  -5   2   2    4.11    1.11
   5   2   4    0.62    1.00
  -5  -2   4    1.02    0.70
   5  -2  -4    1.75    0.75
  -5   2  -4    0.68    0.98
  -5   2   4    1.73    0.69
   5  -2   4    1.37    1.12
   5   2  -4    0.56    0.62
  -5  -2  -4    2.25    1.40
  -5  -2   6    1.11    0.49
  -5   2  -6    0.27    1.07
  -5  -2   6    0.09    0.41
   5   2   6    0.15    1.10
   5  -2   6    0.31    1.13
  -5  -2  -6    2.36    1.64
   5   2   8   -1.16    0.59
  -5   2  -8    1.08    1.76
  -5  -2  -8    0.85    1.65
   5  -2   8    2.60    1.77
   5   2  10    3.47    3.10
   5  -2  10    0.92    1.79
   5  -3  -1    1.18    0.84
  -5   3  -1    2.90    1.13
  -5  -3   1    1.02    0.84
   5   3   1    2.26    1.35
  -5  -3  -1    1.37    1.00
   5   3  -1    0.57    0.69
  -5   3   1   -0.16    0.51
   5  -3   1    1.88    1.06
   5   3   3    5.01    1.94
  -5   3  -3    8.93    2.31
  -5  -3   3    2.33    1.06
   5  -3  -3    5.17    1.28
   5   3  -3    3.95    1.21
  -5   3   3    3.61    1.05
  -5  -3  -3    1.98    1.29
   5  -3   3    9.44    2.40
   5   3   5   -1.03    0.75
  -5  -3   5    1.52    0.73
  -5   3  -5    5.00    1.92
   5  -3   5    3.14    1.64
  -5   3   5    1.81    0.57
   5   3  -5    0.22    0.55
  -5  -3  -5    2.47    1.74
  -5   3  -7    1.56    1.72
   5   3   7    0.19    1.22
   5  -3   7    3.42    1.55
  -5  -3  -7   -0.30    1.13
  -5   3  -9    1.41    1.63
  -5  -3  -9    1.98    2.02
   5  -3   9    1.53    1.50
   5  -4   0  121.26    7.28
  -5   4   0  138.53    7.49
   5   4   0  138.57    7.90
  -5  -4   0  120.69    7.36
  -5   4  -2  208.62   11.11
   5   4   2  232.34   11.67
   5  -4  -2  211.21   10.29
  -5  -4   2  200.76   10.28
  -5   4   2  201.19    9.96
  -5  -4  -2  219.59   11.38
   5  -4   2  214.66   11.24
   5   4  -2  223.57   10.72
  -5   4  -4   20.91    3.62
   5   4   4   19.43    3.58
   5  -4  -4   22.51    2.44
  -5  -4   4   16.93    2.38
   5  -4   4   22.12    3.84
   5   4  -4   20.17    2.66
  -5  -4  -4   12.69    2.76
   5   4   6   17.72    3.87
  -5   4  -6   20.36    4.05
  -5  -4   6   19.69    2.29
  -5  -4   6   18.06    2.13
  -5  -4  -6   19.43    3.92
   5  -4   6   23.55    4.45
   5   4   8    1.08    1.54
  -5   4  -8    1.41    1.33
  -5  -4  -8    0.76    1.50
   5  -4   8    0.69    1.30
   5   4  10   -1.43    0.89
   5  -4  10    0.44    1.77
   5   5   1   32.54    4.30
   5  -5  -1   24.01    3.26
  -5   5  -1   31.96    4.01
  -5  -5  -1   25.09    3.66
   5   5  -1   30.80    3.95
  -5   5   1   27.33    3.32
   5  -5   1   27.74    3.83
  -5   5  -3    9.57    2.39
   5  -5  -3    8.59    1.72
   5   5   3   14.44    3.05
  -5  -5   3    8.04    1.75
  -5  -5  -3   11.20    2.55
  -5   5   3    8.86    1.56
   5  -5   3    9.14    2.29
   5   5  -3    6.42    1.69
  -5  -5   5    8.38    1.58
  -5   5  -5    8.14    2.45
   5   5   5   11.62    3.03
  -5   5   5    9.04    1.03
  -5  -5  -5    4.47    1.75
   5   5  -5    8.22    1.66
   5  -5   5    7.08    2.24
  -5  -5   7    3.63    0.83
   5   5   7    5.34    2.21
  -5  -5   7    3.22    0.78
  -5   5  -7    2.44    1.89
  -5  -5  -7    1.69    1.80
   5  -5   7    1.38    1.62
  -5   5  -9    2.59    2.11
   5  -5   9    2.42    1.92
  -5  -5  -9   -0.39    1.07
   5  -6   0    1.12    0.74
  -5   6   0   -0.12    0.52
   5   6   0    0.77    0.63
  -5  -6   0   -0.12    0.54
  -5   6  -2   11.32    2.48
  -5  -6   2   14.01    2.46
   5  -6  -2   13.11    2.24
   5   6   2   13.28    2.68
   5   6  -2   17.03    2.87
   5  -6   2   14.77    2.86
  -5  -6  -2   12.63    2.65
  -5   6   2   13.96    2.13
   5   6   4   -1.22    0.30
   5  -6  -4    0.70    0.55
  -5   6  -4   -0.48    0.48
  -5  -6   4   -0.34    0.37
  -5   6   4    0.32    0.43
   5   6  -4    0.30    0.55
   5  -6   4   -0.77    0.43
  -5  -6  -4   -0.26    0.73
   5   6   6    1.71    1.62
  -5  -6   6    4.86    1.26
  -5  -6   6    4.54    1.11
  -5   6  -6    3.97    2.12
  -5  -6  -6    3.22    1.82
   5  -6   6    4.61    2.23
  -5   6  -8   -1.14    0.66
   5   6   8    0.10    0.90
  -5  -6  -8   -0.04    0.88
   5  -6   8   -0.15    1.16
   5  -7  -1   34.76    3.89
  -5   7  -1   38.05    4.39
  -5  -7   1   40.19    4.40
   5   7   1   41.54    5.14
  -5   7   1   33.52    3.00
  -5  -7  -1   25.85    3.81
   5   7  -1   38.31    3.50
   5  -7   1   38.11    4.56
   5   7   3  130.83    8.64
  -5   7  -3  143.16    8.58
  -5  -7   3  143.03    7.55
   5  -7  -3  139.52    7.08
  -5  -7  -3  129.94    8.35
   5  -7   3  136.46    8.41
   5   7  -3  133.53    7.61
  -5   7   3  135.44    6.79
  -5   7  -5    0.80    1.31
   5   7   5    2.34    1.68
  -5  -7   5    2.15    1.04
   5  -7   5   -0.10    0.93
  -5  -7  -5    2.13    1.48
   5   7  -5    0.28    0.70
  -5   7   5    1.41    0.32
  -5  -7   7   80.11    4.44
  -5   7  -7   75.15    6.89
   5   7   7   81.20    7.21
  -5  -7   7   77.28    4.50
  -5  -7  -7   82.31    6.82
   5  -7   7   82.87    7.12
  -5   7  -9   -0.73    1.11
   5   7   9   -1.30    0.71
  -5  -7  -9   -0.20    1.15
   5  -7   9    2.01    2.03
   5  -8   0    2.41    0.94
  -5  -8   0    1.35    1.02
  -5   8   0    0.47    0.65
   5   8   0    0.00    0.80
   5   8   2   23.38    3.88
   5  -8  -2   18.48    2.68
  -5   8  -2   27.53    3.95
  -5  -8   2   24.78    3.34
   5  -8   2   25.94    3.83
   5   8  -2   23.52    3.44
  -5  -8  -2   24.79    3.89
  -5   8   2   25.40    2.94
   5  -8  -4    1.91    0.70
  -5   8  -4    1.27    1.21
  -5  -8   4    4.91    1.40
   5   8   4    6.50    2.19
  -5  -8  -4    1.78    1.32
   5   8  -4    1.66    0.94
  -5   8   4    2.27    0.75
   5  -8   4    0.57    1.16
  -5  -8   6    4.91    1.34
  -5   8  -6    0.16    0.93
   5   8   6    5.32    2.15
  -5  -8   6    3.57    1.17
  -5  -8  -6    1.77    1.43
   5  -8   6    2.37    1.70
   5   8   8    1.69    1.42
  -5   8  -8   -0.55    0.99
  -5  -8   8    2.39    0.73
  -5  -8   8    1.94    0.65
  -5  -8  -8   -0.63    0.60
   5  -8   8    0.94    1.57
   5  -9  -1   52.43    3.90
  -5  -9   1   48.71    4.06
   5   9   1   56.92    4.72
  -5   9  -1   54.43    4.36
  -5   9   1   46.96    3.70
  -5  -9  -1   45.35    4.18
   5  -9   1   50.76    4.20
   5   9  -1   52.27    4.29
   5  -9  -3  177.42    8.83
  -5  -9   3  181.11    9.57
  -5   9  -3  193.18   10.65
   5   9   3  182.70   10.78
   5  -9   3  183.81   10.41
  -5  -9  -3  185.02   10.57
   5   9  -3  189.22    9.83
  -5   9   3  206.52    8.90
   5   9   5    2.83    1.89
  -5   9  -5    0.63    1.22
  -5  -9   5   -0.30    0.54
  -5  -9  -5    2.13    1.53
   5  -9   5   -0.05    1.20
   5   9  -5    1.38    0.86
   5   9   7  107.47    8.38
  -5  -9   7   98.97    5.68
  -5   9  -7   93.54    7.87
  -5  -9   7  106.05    5.74
   5  -9   7  106.01    8.17
  -5  -9  -7   96.67    7.69
  -5   9  -9    0.91    1.63
   5   9   9   -1.16    0.77
  -5  -9  -9    0.84    1.71
   5  -9   9   -0.08    1.09
  -5 -10   0    7.31    1.92
   5  10   0   13.44    2.79
  -5  10   0    9.53    2.06
   5 -10   0   10.13    2.06
  -5  10  -2   14.19    2.75
   5 -10  -2    9.59    1.83
   5  10   2    3.98    1.78
  -5 -10   2    9.72    2.14
  -5  10   2    8.07    1.59
   5 -10   2    6.15    1.82
  -5 -10  -2    4.84    1.74
   5  10  -2   14.37    2.54
  -5  10  -4    0.02    0.63
   5  10   4    1.21    1.23
  -5 -10   4    0.43    0.77
   5 -10  -4    0.08    0.42
   5  10  -4    0.95    0.86
   5 -10   4    1.30    1.14
  -5 -10  -4    0.08    0.84
  -5  10   4    1.14    0.59
  -5  10  -6    0.32    1.02
  -5 -10   6    1.51    0.78
   5  10   6    1.23    1.37
  -5 -10   6    0.69    0.71
   5 -10   6    0.29    1.46
  -5 -10  -6    0.41    1.12
  -5 -10   8    1.51    0.79
   5  10   8   -0.17    0.43
  -5  10  -8    2.53    2.08
  -5 -10   8    0.52    0.67
  -5 -10  -8    2.42    1.80
   5 -10   8    0.94    1.29
   5  11   1   23.17    3.97
   5 -11  -1   26.45    3.36
  -5  11  -1   20.90    3.33
  -5 -11   1   16.76    2.94
   5  11  -1   21.00    3.43
  -5  11   1   21.47    2.92
   5 -11   1   21.00    3.23
  -5 -11  -1   19.82    3.37
  -5 -11   3    2.52    1.05
   5 -11  -3    2.19    0.86
   5  11   3    4.26    1.86
  -5  11  -3    0.45    1.06
   5 -11   3    2.21    1.47
  -5  11   3    2.64    0.91
  -5 -11  -3    1.37    1.29
   5  11  -3    2.77    1.27
  -5 -11   5   10.51    2.06
   5  11   5   12.48    3.24
  -5  11  -5   18.37    3.75
  -5 -11  -5   14.38    3.15
   5 -11   5    7.69    2.39
   5  11  -5    9.05    2.06
  -5  11  -7   -0.54    1.16
  -5 -11   7    0.44    0.66
   5  11   7    1.48    1.85
  -5 -11   7    0.45    0.73
   5 -11   7    1.80    1.59
  -5 -11  -7    2.47    1.84
  -5  11  -9   -0.63    0.94
  -5 -11   9    0.48    0.39
   5  11   9    4.62    2.61
   5 -11   9   -0.15    1.28
  -5 -11  -9    1.22    1.67
   5 -12   0  365.40   16.31
  -5  12   0  368.87   16.47
  -5 -12   0  362.83   16.85
   5  12   0  349.13   17.02
  -5  12  -2    9.36    2.15
  -5 -12   2    6.39    1.78
   5 -12  -2    7.43    1.59
   5  12   2    6.02    2.08
  -5 -12  -2    3.38    1.37
   5 -12   2    4.24    1.55
   5  12  -2    6.69    1.80
  -5  12   2    8.02    1.67
   5 -12  -4  124.11    6.12
   5  12   4  142.50    9.11
  -5 -12   4  130.34    7.54
  -5  12  -4  123.25    8.49
  -5 -12  -4  127.94    8.48
   5  12  -4  130.83    7.58
  -5  12   4  135.05    6.19
   5 -12   4  122.07    8.21
  -5 -12   6    4.72    1.43
   5  12   6    5.37    2.22
  -5  12  -6    8.49    2.70
  -5 -12   6    5.41    1.54
   5 -12   6    1.44    1.47
  -5 -12  -6    8.28    2.58
  -5  12  -8   18.11    4.37
  -5 -12   8   11.66    2.03
  -5 -12   8   11.02    1.95
  -5 -12  -8   11.89    3.16
   5 -12   8   13.17    3.49
   5  13   1    6.40    2.01
   5 -13  -1    3.71    1.18
  -5 -13   1    6.74    1.83
  -5  13  -1    5.76    1.59
   5 -13   1    5.68    1.71
  -5 -13  -1    6.68    1.91
   5  13  -1    8.46    2.15
  -5  13   1    6.55    1.60
  -5 -13   3    3.02    1.27
   5 -13  -3    2.68    0.92
   5  13   3    6.22    2.01
  -5  13  -3    3.46    1.70
  -5 -13  -3    1.46    1.45
  -5  13   3    3.30    0.94
   5 -13   3    1.44    1.38
   5  13  -3    4.02    1.38
  -5  13  -5    3.30    1.92
   5  13   5    2.88    1.89
  -5 -13   5    2.00    1.23
   5 -13   5    4.42    2.09
   5  13  -5    3.07    1.20
  -5 -13  -5    5.80    2.05
  -5 -13   7    1.63    1.06
   5  13   7    1.84    1.83
  -5 -13   7    3.21    1.40
  -5  13  -7    0.56    1.49
   5 -13   7    3.95    2.26
  -5 -13  -7    4.32    2.38
  -5  13  -9    1.62    1.82
   5  13   9    0.25    1.30
  -5 -13   9    0.21    0.47
   5 -13   9   -0.54    1.01
  -5 -13  -9    0.14    1.17
  -5 -14   0   64.37    5.27
   5  14   0   81.57    5.95
   5 -14   0   68.86    4.96
  -5  14   0   76.14    5.29
  -5 -14   2   -0.19    0.48
  -5  14  -2   -0.40    0.46
   5 -14  -2    0.11    0.47
   5  14   2   -0.04    0.78
   5 -14   2    0.02    0.71
  -5  14   2    0.14    0.50
   5  14  -2    0.45    0.81
  -5 -14  -2    0.79    0.91
   5  14   4   35.87    5.45
   5 -14  -4   27.28    2.24
  -5  14  -4   42.04    5.57
  -5 -14   4   36.08    4.32
   5 -14   4   33.26    4.83
  -5 -14  -4   35.53    5.08
   5  14  -4   32.47    4.08
  -5  14   4   33.60    2.39
  -5 -14   6    2.21    1.11
   5  14   6    5.14    2.56
  -5 -14   6    2.42    1.13
  -5  14  -6    2.62    1.88
  -5 -14  -6    2.67    1.68
   5 -14   6   -1.02    0.69
  -5  14  -8    3.69    2.55
  -5 -14   8    3.67    1.27
  -5 -14   8    4.50    1.47
  -5 -14  -8    2.16    1.80
   5 -14   8    0.73    1.69
  -5  15  -1  120.68    7.68
   5 -15  -1  120.50    7.05
   5  15   1  125.39    8.16
   5 -15   1  137.61    7.79
   5  15  -1  132.20    8.18
  -5 -15  -1  120.38    7.93
  -5  15   1  139.62    7.50
   5  15   3  186.12   11.06
   5 -15  -3  184.92    8.79
  -5 -15   3  191.80   10.14
  -5  15  -3  158.85   10.27
  -5  15   3  188.68    8.94
   5  15  -3  178.79   10.03
  -5 -15  -3  193.35   10.86
   5 -15   3  192.85   10.59
  -5 -15   5   18.86    3.19
   5  15   5   22.88    4.53
  -5  15  -5   27.91    4.85
  -5 -15  -5   17.72    3.52
   5 -15   5   24.47    4.24
  -5  15  -7   67.96    8.51
   5  15   7   76.23    9.15
  -5 -15   7   73.43    5.26
  -5 -15   7   65.97    5.05
   5 -15   7   69.98    8.28
  -5 -15  -7   74.18    6.57
   5  15   9    1.07    1.75
  -5 -15   9    2.21    1.00
  -5  15  -9    0.84    1.69
  -5 -15  -9    1.50    2.01
   5 -15   9    2.71    2.39
   5  16   0   58.83    5.13
  -5 -16   0   59.79    4.98
   5 -16   0   60.88    4.57
  -5  16   0   57.66    4.62
  -5 -16   2    2.20    1.30
   5  16   2    0.39    0.97
  -5  16  -2    0.57    0.93
   5 -16  -2    1.58    0.88
  -5  16   2    0.90    0.82
   5  16  -2    0.63    0.93
   5 -16   2    1.64    1.28
  -5 -16  -2    1.08    1.08
   5  16   4   18.76    3.84
  -5  16  -4   18.68    3.69
   5 -16  -4   21.50    1.87
  -5 -16   4   19.95    3.34
  -5 -16  -4   21.03    3.88
   5 -16   4   27.70    4.40
   5  16  -4   26.62    3.78
  -5  16   4   20.26    1.86
   5  16   6    7.77    2.76
  -5 -16   6    4.57    1.70
  -5 -16   6    5.39    1.73
  -5  16  -6    5.33    2.56
  -5 -16  -6    7.68    2.40
   5 -16   6    9.91    2.89
  -5 -16   8    2.63    1.32
  -5  16  -8    3.20    2.23
   5 -16   8    0.96    1.74
  -5 -16  -8    6.10    2.67
  -5 -17   1  181.64    9.97
   5 -17  -1  182.16    9.04
  -5  17  -1  161.70    9.54
   5  17   1  171.78   10.23
   5  17  -1  177.04   10.14
  -5  17   1  178.40    9.26
  -5 -17  -1  167.88    9.86
   5 -17   1  157.79    9.24
   5  17   3  292.38   15.14
   5 -17  -3  279.21   12.43
  -5 -17   3  278.54   13.89
   5 -17   3  279.59   14.29
  -5  17   3  282.15   12.64
   5  17  -3  270.53   13.92
  -5 -17  -3  285.34   14.64
   5  17   5   21.99    4.35
  -5  17  -5   27.66    4.72
  -5 -17   5   20.24    3.24
  -5 -17  -5   18.62    3.79
   5 -17   5   31.06    4.96
  -5 -17   7  123.30    7.43
   5  17   7  103.74    8.68
  -5 -17   7  112.66    7.11
  -5  17  -7  100.55    8.81
   5 -17   7  107.35    8.43
  -5 -17  -7  110.95    8.37
  -5 -17   9    2.81    1.26
   5  17   9    3.86    2.67
  -5  17  -9    0.77    1.56
   5 -17   9    3.66    2.60
  -5 -17  -9    1.67    1.59
   5 -18   0   12.89    2.45
  -5  18   0    8.14    2.14
   5  18   0    8.72    2.45
  -5 -18   0   14.66    3.05
   5 -18  -2   19.36    2.74
  -5 -18   2   16.48    3.05
  -5  18  -2   12.87    2.77
   5  18   2   21.23    4.01
  -5  18   2   16.33    2.58
   5  18  -2   13.25    2.75
  -5 -18  -2   14.62    3.01
   5 -18   2   18.11    3.30
  -5  18  -4   -0.49    0.66
  -5 -18   4   -0.17    0.76
   5  18   4    0.41    0.71
   5 -18  -4    0.31    0.46
   5 -18   4    0.21    0.90
   5  18  -4    0.00    0.90
  -5 -18  -4    0.95    1.15
  -5  18   4    1.07    0.61
  -5  18  -6   -0.54    0.86
  -5 -18   6    3.40    1.51
   5  18   6   -0.68    1.01
  -5 -18   6    0.62    0.77
  -5 -18  -6   -0.16    0.94
   5 -18   6    2.33    1.75
  -5 -18   8    0.70    1.07
  -5  18  -8   -0.81    0.67
  -5 -18  -8    0.56    1.21
   5 -18   8   -0.29    0.89
   5 -19  -1    6.75    1.79
  -5 -19   1    1.89    1.27
   5  19   1    5.93    2.09
  -5  19  -1    5.43    1.81
  -5  19   1    6.86    1.78
  -5 -19  -1    7.26    2.12
   5 -19   1    4.23    1.52
   5  19  -1    0.69    1.11
  -5  19  -3   22.48    3.95
   5  19   3   15.37    3.52
  -5 -19   3   12.71    2.82
   5 -19  -3   13.84    2.10
   5 -19   3   18.61    3.62
   5  19  -3   15.18    3.04
  -5  19   3   15.51    2.40
  -5 -19  -3   17.26    3.35
   5  19   5    2.61    1.78
  -5 -19   5    2.25    1.18
  -5  19  -5   -0.59    0.70
   5 -19   5   -1.16    0.66
  -5 -19  -5    1.20    1.34
  -5 -19   7    5.77    1.87
  -5 -19   7    4.92    1.64
  -5  19  -7    5.59    2.92
   5  19   7    1.99    1.91
  -5 -19  -7    3.80    1.89
   5 -19   7    9.22    3.15
  -5 -19   9    0.02    0.68
  -5  19  -9   -0.83    0.88
   5  19   9    0.19    1.24
  -5 -19  -9   -0.70    0.71
   5 -19   9    0.97    1.58
  -5  20   0    1.14    1.01
  -5 -20   0    1.90    1.31
   5  20   0    1.33    1.21
   5 -20   0    3.15    1.28
  -5 -20   2  217.05   11.60
   5 -20  -2  193.65   10.07
   5  20   2  222.65   12.33
  -5  20  -2  211.39   11.81
  -5  20   2  226.58   10.77
   5  20  -2  225.06   11.87
   5 -20   2  186.38   11.01
  -5 -20  -2  212.73   11.79
   5 -20  -4   10.26    1.61
   5  20   4   11.49    3.22
  -5 -20   4    8.91    2.29
  -5  20  -4    8.88    2.64
   5 -20   4   12.08    2.91
  -5  20   4    8.65    1.59
   5  20  -4    7.99    2.20
  -5 -20  -4    9.07    2.65
  -5 -20   6   33.87    4.67
   5  20   6   43.71    6.69
  -5 -20   6   48.31    5.85
  -5  20  -6   44.06    6.49
  -5 -20  -6   44.18    6.31
   5 -20   6   46.77    6.49
  -5 -20   8    4.83    1.95
  -5  20  -8   12.49    3.87
  -5 -20  -8   11.21    3.27
   5 -20   8    7.30    3.18
  -5  21  -1   10.25    2.45
  -5 -21   1   14.35    3.03
   5 -21  -1    8.46    1.88
   5  21   1   10.85    2.91
  -5 -21  -1    9.51    2.35
   5 -21   1   10.44    2.34
   5  21  -1   15.13    3.31
  -5  21   1   11.72    2.51
   5 -21  -3    4.02    1.16
  -5  21  -3    6.43    2.34
  -5 -21   3    7.52    2.12
   5  21   3    2.19    1.73
   5 -21   3    4.41    1.98
   5  21  -3    8.74    2.37
  -5  21   3    4.96    1.40
  -5 -21  -3    6.74    2.19
  -5  21  -5    4.27    2.21
   5  21   5    0.62    1.45
  -5 -21   5    6.14    1.83
   5 -21   5    2.57    1.74
  -5 -21  -5    3.40    1.90
  -5 -21   7    4.72    1.70
  -5  21  -7    0.49    1.44
   5  21   7    1.78    1.72
  -5 -21   7    1.61    1.21
   5 -21   7    3.98    2.33
  -5 -21  -7    1.29    1.57
   5  21   9    1.36    1.50
  -5 -21   9    0.16    0.79
  -5  21  -9    0.03    1.57
   5 -21   9    1.31    1.89
  -5 -21  -9   -0.07    1.28
  -5  22   0    0.09    0.74
  -5 -22   0    0.07    0.57
   5  22   0    0.99    1.21
   5 -22   0   -0.58    0.36
  -5 -22   2  124.29    7.97
   5 -22  -2  113.51    6.78
   5  22   2  122.08    8.63
  -5  22  -2  121.69    8.23
  -5  22   2  131.11    7.42
  -5 -22  -2  111.83    7.96
   5  22  -2  118.78    8.06
   5 -22   2  126.93    7.98
  -5 -22   4    2.98    1.40
   5  22   4    1.26    1.49
  -5  22  -4    0.82    1.40
   5 -22  -4    1.52    0.75
   5  22  -4    2.68    1.55
  -5 -22  -4    5.49    2.07
   5 -22   4    0.55    1.09
  -5  22  -6   14.44    3.87
  -5 -22   6   25.52    4.10
  -5 -22   6   19.67    3.69
   5  22   6   22.98    4.64
   5 -22   6   27.77    4.86
  -5 -22  -6   23.94    4.53
   5  22   8    3.32    2.73
  -5  22  -8    2.52    2.42
  -5 -22   8    1.27    1.05
   5 -22   8    1.10    1.44
  -5 -22  -8    4.42    2.36
  -5  23  -1   12.52    2.88
   5 -23  -1   13.74    2.59
   5  23   1   17.23    3.47
  -5 -23   1   18.78    3.50
   5  23  -1   14.75    3.18
   5 -23   1   20.56    3.29
  -5 -23  -1   16.23    3.27
  -5  23   1   15.82    2.84
  -5  23  -3   50.21    6.42
   5  23   3   42.20    5.93
  -5 -23   3   41.51    5.12
   5 -23  -3   39.93    3.24
  -5  23   3   40.47    3.51
   5 -23   3   41.25    5.34
   5  23  -3   43.65    5.36
  -5 -23  -3   37.45    5.22
   5 -23  -5    5.59    0.84
   5 -23  -5    3.70    0.67
  -5 -23   5    3.23    1.80
   5  23   5    5.56    2.19
  -5  23  -5    2.65    1.86
   5 -23   5    1.87    1.77
  -5 -23  -5    0.34    1.23
   5  23   7   21.09    4.70
  -5  23  -7   29.20    5.58
  -5 -23   7   23.48    3.94
  -5 -23   7   21.25    3.84
   5 -23   7   23.12    4.90
  -5 -23  -7   26.27    5.21
   5  23   9    5.69    2.91
  -5  23  -9    1.28    2.24
  -5 -23   9    1.28    1.22
  -5 -23  -9    0.61    1.64
   5 -23   9    0.16    1.35
  -5  24   0   -0.58    0.63
   5 -24   0    1.53    1.12
   5  24   0    0.12    0.88
  -5 -24   0    1.05    1.21
  -5 -24   2   40.19    5.32
   5 -24  -2   27.25    3.49
   5  24   2   31.93    5.31
  -5  24  -2   23.74    4.26
  -5  24   2   32.79    4.21
   5  24  -2   44.90    5.62
   5 -24   2   35.44    4.82
  -5 -24  -2   34.44    4.95
  -5 -24   4    3.33    1.72
  -5  24  -4    5.61    2.13
   5 -24  -4    3.50    1.02
   5  24   4    5.93    2.75
   5 -24   4    2.82    1.57
  -5 -24  -4    4.06    1.99
   5  24  -4    5.62    2.02
  -5 -24   6    6.16    2.00
  -5 -24   6    4.13    1.70
  -5  24  -6    3.41    2.32
   5  24   6    7.28    2.82
  -5 -24  -6    0.98    1.23
   5 -24   6   11.43    3.14
  -5 -24   8    7.46    2.47
   5  24   8    4.43    2.41
  -5  24  -8    3.37    2.45
   5 -24   8    2.93    2.28
  -5 -24  -8    3.46    2.26
  -5  25  -1   39.14    5.32
   5  25   1   32.26    5.28
   5 -25  -1   46.43    3.98
  -5 -25   1   47.81    5.79
   5 -25   1   33.24    4.52
  -5  25   1   46.22    5.37
   5  25  -1   40.54    5.66
  -5 -25  -1   40.05    5.47
   5  25   3   73.41    6.60
  -5 -25   3   75.98    6.08
  -5  25  -3   89.34    7.08
   5 -25  -3   75.84    4.95
   5  25  -3   86.30    6.58
   5 -25   3   70.21    6.06
  -5 -25  -3   80.20    6.55
  -5  25   3   83.56    5.51
  -5  25  -5    8.58    2.91
  -5 -25   5    7.09    2.17
   5  25   5    9.56    2.91
   5 -25  -5    6.89    1.10
   5 -25  -5    7.42    1.07
  -5 -25  -5    8.49    2.63
   5 -25   5   10.66    2.91
  -5 -25   7   55.53    6.59
  -5  25  -7   38.02    6.89
   5  25   7   60.65    8.36
   5 -25   7   60.57    7.91
  -5 -25  -7   57.16    7.57
  -5 -25   9    1.77    1.47
   5  25   9   -1.40    0.81
  -5  25  -9    0.98    2.40
   5 -25   9    4.53    2.89
  -5 -25  -9    3.79    2.55
  -5  26   0   21.89    3.85
  -5 -26   0   27.99    4.54
   5  26   0   22.87    4.28
   5  26   2    2.07    1.65
  -5 -26   2   -0.10    0.94
  -5  26  -2   -0.49    0.78
   5 -26  -2    1.45    1.00
  -5 -26  -2   -0.65    0.47
   5  26  -2    0.73    1.20
   5 -26   2    0.33    0.96
  -5  26   2    0.71    0.82
  -5 -26   4    8.67    2.47
   5  26   4    8.07    2.94
  -5  26  -4    4.42    2.35
   5 -26  -4    6.34    1.45
   5 -26  -4    6.05    1.42
   5 -26   4   11.75    2.99
  -5 -26  -4    4.42    2.13
   5  26  -4    2.43    1.72
  -5  26  -6   -1.08    0.90
  -5 -26   6    1.90    1.23
   5  26   6    1.22    1.37
  -5 -26   6    1.16    1.19
   5 -26   6   -0.20    1.13
  -5 -26  -6    5.60    2.30
   5  26   8    0.75    1.59
  -5 -26   8    2.86    1.80
  -5  26  -8    4.29    2.43
   5 -26   8    0.34    1.29
  -5 -26  -8    0.57    1.34
  -5 -27   1    8.16    2.44
   5  27   1    5.07    2.33
  -5  27  -1    5.35    1.94
   5 -27  -1    7.92    1.98
  -5  27   1    4.25    1.86
   5 -27   1    5.55    1.82
   5  27  -1    8.94    2.62
  -5 -27  -1    7.52    2.42
  -5  27  -3   -0.42    0.96
  -5 -27   3    0.00    0.77
   5 -27  -3    1.44    0.93
   5  27   3    0.05    1.17
  -5  27   3    0.09    0.78
   5  27  -3   -0.07    0.94
  -5 -27  -3   -1.39    0.54
   5 -27   3    0.24    1.27
  -5  27  -5    5.72    2.64
   5  27   5    5.53    2.65
  -5 -27   5    0.89    1.47
   5 -27  -5    4.18    1.00
  -5 -27   5    8.63    2.61
   5 -27  -5    5.39    1.04
  -5 -27  -5   10.84    3.07
   5 -27   5    1.52    1.70
   5  27   7    1.82    1.91
  -5  27  -7   -0.47    1.11
  -5 -27   7    1.51    0.97
  -5 -27  -7    3.81    2.26
   5 -27   7   -0.26    1.38
  -5 -27   9   -0.28    0.86
   5 -27   9   -0.54    1.24
  -5  28   0  132.94    8.67
   5  28   0  139.08    9.40
  -5 -28   0  126.54    8.78
   5 -28   0  138.41    8.24
   5  28   2    8.06    2.66
  -5 -28   2    2.20    1.58
   5 -28  -2    6.00    1.65
  -5  28  -2    5.07    2.27
  -5 -28  -2    6.95    2.29
   5 -28   2   11.35    2.69
  -5  28   2    2.91    1.50
   5  28  -2    4.37    1.87
   5 -28  -4   65.00    4.21
  -5 -28   4   62.68    5.62
   5 -28  -4   61.46    4.26
  -5  28  -4   61.19    7.64
   5  28   4   59.32    7.72
  -5 -28  -4   72.37    8.14
   5 -28   4   72.60    6.08
   5  28  -4   63.33    5.68
  -5 -28   6    5.65    2.18
  -5  28  -6    7.74    2.97
   5  28   6    4.30    2.46
  -5 -28   6    7.34    2.38
  -5 -28  -6    8.36    2.68
   5 -28   6    7.58    2.84
   5  28   8   11.67    3.51
  -5  28  -8    6.25    3.45
  -5 -28   8    8.25    2.68
   5 -28   8   13.24    3.69
  -5 -28  -8   10.37    3.43
  -5 -29   1   14.20    3.23
  -5  29  -1   13.52    3.14
   5  29   1   10.15    2.84
   5 -29  -1   14.08    2.88
   5  29  -1    7.62    2.51
   5 -29   1   11.47    2.62
  -5  29   1    9.97    2.41
  -5 -29  -1   13.71    3.23
  -5  29  -3    2.55    1.83
   5  29   3    8.38    2.69
   5 -29  -3    3.03    1.32
  -5 -29   3    4.89    1.84
  -5  29   3    3.72    1.46
  -5 -29  -3    3.28    1.72
   5 -29   3    6.10    2.21
   5  29  -3    2.81    1.91
  -5 -29   5    8.62    2.61
   5 -29  -5    5.62    1.27
   5 -29  -5    6.79    1.27
  -5 -29   5    7.46    2.67
   5  29   5    5.88    2.76
  -5  29  -5    6.38    2.75
   5 -29   5    7.57    2.61
  -5 -29  -5    9.66    3.02
  -5 -29   7    0.72    1.05
   5  29   7    2.30    2.02
  -5  29  -7    0.53    1.61
  -5 -29  -7    2.92    1.91
   5 -29   7    0.74    1.59
  -5 -29   9    1.51    1.55
  -5  30   0  144.06    9.61
   5  30   0  160.86   10.40
   5 -30   0  156.85    9.19
  -5 -30   0  150.84    9.90
   5 -30  -2    0.30    0.80
  -5  30  -2    0.18    1.08
   5  30   2    0.51    1.38
  -5 -30   2    1.53    1.18
  -5 -30  -2    1.65    1.34
   5  30  -2    0.74    1.26
  -5  30   2   -0.44    0.55
   5 -30   2   -0.22    0.83
   5 -30  -4   64.75    4.26
   5  30   4   68.64    8.55
   5 -30  -4   62.12    4.41
  -5  30  -4   56.66    7.55
  -5 -30   4   56.13    6.76
  -5 -30  -4   52.91    6.80
   5  30  -4   63.79    5.79
   5 -30   4   63.57    5.77
   5  30   6    3.46    2.14
  -5 -30   6    6.19    2.34
  -5 -30   6    6.48    2.34
  -5  30  -6    2.75    2.23
  -5 -30  -6    4.50    2.54
   5 -30   6    8.06    2.80
   5  30   8    2.87    2.38
  -5  30  -8   12.28    4.18
  -5 -30   8    7.24    2.65
  -5 -30  -8    9.39    3.33
   5 -30   8   10.32    3.49
  -5  31  -1   44.36    6.14
   5  31   1   40.68    6.22
  -5 -31   1   42.45    5.92
   5 -31  -1   43.68    5.11
  -5 -31  -1   48.39    6.35
   5 -31   1   53.21    6.06
  -5  31   1   39.42    5.32
   5  31  -1   50.05    6.70
  -5 -31   3   57.30    6.66
  -5  31  -3   36.89    5.98
   5  31   3   57.32    7.64
  -5 -31  -3   41.43    5.78
   5  31  -3   48.96    6.40
   5 -31   3   51.64    6.42
   5 -31  -5   15.25    2.16
  -5 -31   5   12.71    3.34
  -5 -31   5   12.86    3.28
  -5  31  -5   15.77    3.97
   5 -31  -5   12.69    1.81
   5  31   5   11.30    3.43
   5 -31   5    8.93    2.70
  -5 -31  -5   10.63    3.11
  -5 -31   7   15.29    3.90
  -5  31  -7   12.65    4.14
   5  31   7   16.56    4.70
   5 -31   7   18.99    4.37
  -5 -31  -7   11.79    3.70
  -5  32   0   23.18    4.35
  -5 -32   0   21.37    4.05
   5  32   0   13.67    3.52
   5 -32   0   17.95    3.32
  -5 -32   2    0.12    0.97
  -5  32  -2    1.64    1.53
   5  32   2    0.33    1.23
   5 -32  -2    0.01    0.73
  -5  32   2   -0.12    0.64
   5 -32   2   -0.29    0.55
  -5 -32  -2   -0.30    0.78
   5  32  -2    0.17    1.15
   5 -32  -4    4.38    1.32
  -5  32  -4    2.79    2.09
   5  32   4    5.87    2.42
   5 -32  -4    6.90    1.76
  -5 -32   4   10.96    2.99
   5 -32   4    8.50    2.56
   5  32  -4    8.50    2.62
  -5 -32  -4    3.41    2.03
   5  32   6   -0.18    1.15
  -5  32  -6    3.23    2.07
  -5 -32   6    1.38    1.31
  -5 -32   6    0.07    0.69
   5 -32   6    3.27    1.99
  -5 -32  -6    0.08    1.12
  -5  32  -8   -1.54    0.83
   5  32   8   -0.22    1.14
  -5 -32   8    1.12    1.34
  -5 -32  -8   -0.16    1.21
   5 -32   8    0.70    1.79
  -5  33  -1   84.40    7.08
  -5 -33   1   87.94    7.10
   5  33   1   84.39    7.30
   5 -33  -1   95.30    6.47
   5 -33   1   92.92    6.77
  -5  33   1   93.10    7.03
   5  33  -1   82.49    7.21
  -5 -33  -1   91.23    7.41
   5  33   3  108.27    8.60
  -5 -33   3  101.33    8.02
   5  33  -3  106.56    8.18
  -5 -33  -3  101.22    8.14
   5 -33   3  114.58    8.15
   5  33   5   31.97    5.97
   5 -33  -5   29.23    2.46
  -5 -33   5   31.94    5.07
  -5  33  -5   27.68    5.59
  -5 -33   5   28.22    7.47
   5 -33  -5   25.31    3.10
   5 -33   5   27.33    5.06
  -5 -33  -5   24.46    4.71
  -5  33  -7   33.17    6.75
  -5 -33   7   34.23    5.69
   5  33   7   20.08    5.16
   5 -33   7   28.55    5.55
  -5 -33  -7   45.19    6.75
  -5 -34   0    0.07    0.71
   5 -34   0    0.05    0.91
   5  34   0    1.02    1.56
  -5  34   0   -0.78    0.69
   5 -34  -2   11.71    2.52
   5  34   2   17.85    4.17
  -5  34  -2   13.02    3.62
  -5 -34   2   21.40    4.14
  -5 -34  -2   17.50    3.92
  -5  34   2   10.92    2.70
   5 -34   2   16.78    3.43
   5  34  -2   13.57    3.50
   5 -34  -4    1.75    1.02
  -5 -34   4    0.22    1.16
  -5  34  -4    5.66    2.81
   5 -34  -4    1.53    1.18
   5  34   4    3.01    1.62
   5 -34   4    1.88    1.48
  -5 -34  -4    4.24    2.11
   5  34   6    1.25    1.73
  -5 -34   6    1.40    1.88
  -5  34  -6    1.03    1.82
  -5 -34   6    2.23    1.54
  -5 -34  -6    1.82    1.67
   5 -34   6    1.43    1.98
   5  34   8    0.71    1.66
  -5 -34   8    4.80    2.38
  -5  34  -8   -0.86    1.24
   5 -34   8    0.94    1.61
  -5 -34  -8    1.56    1.90
  -5 -35   1   13.36    3.25
   5  35   1    9.68    3.19
  -5  35  -1    8.11    2.57
   5 -35  -1    9.82    2.34
   5 -35   1   13.68    2.96
  -5 -35  -1   12.89    3.17
  -5  35   1    8.31    2.53
   5  35  -1   10.90    3.16
  -5 -35   3   19.85    4.13
  -5  35  -3   23.19    4.67
   5 -35  -3   15.67    3.02
   5  35   3   15.53    4.06
  -5 -35  -3   19.67    4.13
   5 -35   3   14.89    3.62
   5  35  -3   13.38    3.51
   5  35   5    0.78    1.33
   5 -35  -5    0.51    0.72
  -5  35  -5    1.68    2.00
   5 -35  -5    0.42    0.52
  -5 -35   5    0.62    0.98
  -5 -35  -5   -0.73    0.59
   5 -35   5    3.16    1.76
  -5  35  -7    1.25    2.35
  -5 -35   7    5.70    2.57
   5  35   7    0.85    1.61
  -5 -35  -7    0.90    1.34
   5 -35   7    1.80    1.78
   5 -36   0    1.04    1.27
  -5 -36   0    3.98    1.89
   5  36   0   -0.02    1.25
  -5  36   0    1.90    1.64
   5  36   2   35.82    6.06
  -5 -36   2   34.76    5.48
  -5  36  -2   29.23    5.38
   5 -36  -2   26.77    3.91
  -5 -36  -2   35.92    5.71
  -5  36   2   37.22    5.18
   5 -36   2   25.12    4.42
   5  36  -2   35.33    5.71
  -5 -36   4    4.93    1.92
   5 -36  -4    4.09    1.41
   5  36   4    1.59    1.69
  -5  36  -4    3.87    2.36
   5 -36  -4    1.25    1.05
  -5 -36  -4    1.94    1.76
   5 -36   4    2.98    2.07
   5  36   6    5.83    2.89
  -5  36  -6    4.66    2.59
  -5 -36   6    9.49    3.09
   5 -36  -6    9.76    1.29
   5 -36  -6    7.49    1.03
   5 -36   6    5.25    2.77
  -5 -36  -6   14.48    3.85
  -5 -36   8    2.14    1.75
  -5  36  -8    5.52    3.39
   5 -36   8    1.83    2.40
   5  37   1    0.39    1.46
   5 -37  -1    4.75    2.08
  -5  37  -1    4.04    2.25
  -5 -37   1    2.95    1.87
   5 -37   1    7.95    2.24
  -5 -37  -1    9.81    2.89
   5  37  -1    3.80    2.39
  -5  37   1    1.27    1.32
  -5 -37   3    2.73    1.65
  -5  37  -3   -0.17    1.51
   5  37   3    1.61    2.01
   5 -37  -3    0.25    1.03
   5 -37   3    1.60    1.43
  -5 -37  -3    0.78    1.24
   5  37  -3    2.63    1.77
  -5  37  -5   -0.02    1.05
  -5 -37   5   -0.56    0.52
   5 -37  -5    5.46    1.61
   5  37   5    3.81    2.29
   5 -37  -5    3.77    1.20
  -5 -37   5    2.94    1.92
  -5 -37  -5    0.49    1.40
   5 -37   5    0.99    1.35
  -5  37  -7    0.33    1.78
  -5 -37   7    0.04    1.08
   5  37   7    0.44    0.94
   5 -37   7    1.14    1.82
  -5 -37  -7   -0.05    1.07
  -5  38   0    1.28    1.49
  -5 -38   0    2.03    1.66
   5 -38   0    5.22    1.94
   5  38   0    3.58    2.26
   5 -38  -2   90.56    7.51
   5  38   2  104.26    8.51
  -5 -38   2   74.02    7.04
  -5  38  -2   82.09    7.53
   5  38  -2   87.68    7.71
  -5 -38  -2   96.01    7.82
   5 -38   2   79.86    6.93
  -5  38  -4    1.01    1.36
   5 -38  -4    0.47    0.76
   5  38   4    0.22    1.26
  -5 -38   4   -1.01    0.39
   5 -38  -4    1.84    1.19
   5 -38   4   -0.28    0.92
  -5 -38  -4    1.13    1.45
   5 -38  -6   13.54    1.71
  -5 -38   6   21.16    5.00
   5 -38  -6   19.17    2.20
   5  38   6   16.16    4.67
  -5  38  -6   17.86    4.79
  -5 -38  -6   22.81    4.91
   5 -38   6   13.31    3.78
  -5  38  -8   -0.56    1.99
   5 -38   8    4.21    3.03
  -5 -39   1    9.77    2.79
  -5  39  -1    1.24    1.58
   5 -39  -1   10.25    2.50
   5  39   1    8.57    2.94
   5 -39   1    7.66    2.22
  -5  39   1    1.15    1.50
  -5 -39  -1    6.97    2.66
   5  39  -1    4.92    2.17
   5 -39  -3    6.83    2.19
  -5  39  -3    8.44    3.06
  -5 -39   3    4.73    2.35
   5  39   3    5.97    2.91
  -5 -39  -3   10.07    3.17
   5 -39   3   11.75    3.08
   5  39  -3    8.17    2.84
   5 -39  -5    1.47    1.03
  -5 -39   5    5.26    2.65
  -5  39  -5    4.91    2.85
   5  39   5    3.75    2.69
   5 -39  -5    3.29    1.35
  -5 -39   5    1.81    1.56
   5 -39   5    1.70    1.88
  -5 -39  -5   -0.74    0.80
  -5  39  -7    2.88    2.50
  -5 -39   7    6.64    2.84
  -5 -39  -7    4.79    2.73
   5 -39   7    3.35    2.45
   5  40   0    4.28    2.44
  -5 -40   0    1.27    1.69
   5 -40   0    2.65    1.60
   5  40   2    1.51    1.89
  -5  40  -2    1.44    1.77
  -5 -40   2    3.45    1.88
   5  40  -2    5.96    2.43
   5 -40   2    2.04    1.76
  -5 -40  -2    4.30    2.12
  -5  40  -4    0.20    1.46
   5 -40  -4    0.29    0.83
   5 -40  -4    0.33    0.87
  -5 -40   4   -0.11    0.98
   5  40   4   -0.68    0.52
  -5 -40  -4   -0.34    0.72
   5 -40   4   -0.78    0.70
   5 -40  -6    0.31    0.62
  -5  40  -6   -0.31    1.20
   5  40   6   -0.68    1.31
   5 -40   6    0.23    1.28
  -5 -40  -6    4.58    2.34
   5  41   1   17.18    4.41
  -5  41  -1   26.87    5.15
  -5 -41   1   20.56    4.34
  -5 -41  -1   27.60    5.21
  -5  41   1   18.78    4.10
   5 -41   1   17.19    3.72
   5  41  -1   23.14    5.04
  -5  41  -3   18.02    4.62
   5 -41  -3   25.03    4.13
  -5 -41   3   20.68    4.55
   5  41   3   25.18    5.51
   5 -41   3   24.97    4.76
   5  41  -3   20.49    4.72
  -5 -41  -3   14.32    3.92
  -5 -41   5    7.80    3.29
  -5 -41   5   10.76    3.37
  -5  41  -5    8.88    3.71
   5  41   5    5.88    3.20
   5 -41  -5    6.51    1.93
  -5 -41  -5   10.60    3.55
   5 -41   5   10.63    3.44
   5  41   7   -0.16    0.77
  -5  41  -7    9.05    3.75
  -5 -41   7   17.11    4.53
  -5 -41  -7    2.66    2.21
   5 -41   7    3.10    2.65
   5  42   0   10.23    3.32
   5 -42   0    6.49    2.23
  -5 -42   0    3.86    2.19
  -5  42   0    6.49    2.53
   5  42   2    0.32    1.38
  -5  42  -2    0.47    1.13
  -5 -42   2    1.79    1.76
   5 -42  -2    4.90    1.70
   5 -42  -2   -0.04    0.99
   5  42  -2    6.04    2.47
  -5 -42  -2   -0.74    1.02
   5 -42   2    0.84    1.53
  -5  42  -4    0.27    0.98
   5 -42  -4    1.91    1.32
  -5 -42   4   -0.78    0.80
   5  42   4    0.60    1.46
  -5 -42   4    3.83    2.59
   5 -42  -4    3.39    1.79
   5 -42   4    2.39    2.12
  -5 -42  -4    3.52    2.21
   5  42   6   -0.16    1.59
  -5  42  -6    1.24    2.22
   5 -42  -6   -0.45    0.48
   5 -42   6   -0.11    1.35
  -5 -42  -6    1.30    1.88
  -5  43  -1    2.82    2.13
  -5 -43   1   -0.49    1.09
   5  43   1    0.07    1.38
  -5 -43  -1   -0.42    0.78
   5 -43   1    0.01    1.30
   5  43  -1    0.70    1.54
   5 -43  -3    0.39    1.22
  -5 -43   3    1.85    1.44
   5  43   3   -0.35    1.15
  -5  43  -3   -1.55    0.70
   5 -43  -3    0.32    1.06
   5  43  -3   -0.32    1.35
  -5 -43  -3    2.66    1.82
   5 -43   3    2.07    1.55
  -5 -43   5    1.34    1.70
  -5  43  -5    0.83    1.86
   5  43   5    0.79    1.90
  -5 -43   5    1.54    2.72
   5 -43  -5    1.85    1.06
  -5 -43  -5   -1.06    0.95
   5 -43   5    1.90    1.49
  -5  43  -7    1.79    2.22
   5 -43   7    2.37    2.30
  -5 -44   0    6.72    2.74
   5  44   0    2.96    2.23
  -5  44   0    3.76    2.52
   5 -44  -2    0.65    1.38
   5 -44  -2    1.75    1.37
  -5 -44   2    0.11    1.33
   5  44   2    3.30    2.19
  -5  44  -2    0.67    1.36
  -5 -44  -2   -0.70    0.95
   5  44  -2   -0.11    1.31
   5 -44   2   -0.05    1.23
   5 -44  -4    4.64    1.96
  -5  44  -4    5.99    3.02
  -5 -44   4    0.63    1.48
   5  44   4   10.73    3.70
  -5 -44   4    0.47    1.90
  -5 -44  -4    3.52    2.19
   5 -44   4    7.08    2.57
   5 -44  -6    0.24    0.66
  -5  44  -6   -0.19    1.60
  -5 -44   6   -0.35    0.75
   5  44   6    2.36    2.19
  -5 -44  -6    1.22    1.82
   5 -44   6    2.36    1.74
   5  45   1    7.85    3.37
  -5  45  -1    5.26    2.64
  -5 -45   1    6.90    2.79
   5 -45  -1    7.87    2.47
   5  45  -1    5.48    2.91
  -5 -45  -1    6.37    2.50
   5 -45   1    2.95    2.32
  -5  45  -3    0.58    1.69
   5  45   3    3.43    2.41
   5 -45  -3    2.65    2.56
  -5 -45   3    3.13    2.12
   5 -45  -3    0.76    1.25
  -5 -45  -3   -0.10    1.23
   5 -45   3    2.04    1.94
   5  45   5    4.19    2.69
  -5  45  -5    5.31    3.40
  -5 -45   5    3.28    2.79
   5 -45  -5    1.20    1.27
   5 -45   5    5.35    3.03
  -5 -45  -5    4.49    2.61
  -5 -46   0   60.61    8.03
   5  46   0   48.47    7.43
   5 -46  -2    2.74    1.39
  -5 -46   2    2.21    1.89
   5  46   2    3.86    2.72
   5 -46  -2    2.89    1.82
  -5  46  -2    2.86    2.33
   5 -46   2    1.18    1.49
   5  46  -2    3.70    2.42
  -5 -46  -2    1.74    1.69
  -5 -46   4   24.12    5.21
  -5  46  -4   25.93    6.12
   5 -46  -4   20.66    3.91
   5  46   4   25.87    5.76
  -5 -46   4   23.30    5.69
  -5 -46  -4   25.17    5.44
   5 -46   4   21.82    4.97
  -5  46  -6   -0.33    1.39
  -5 -46   6    1.64    2.04
   5  46   6   -0.88    0.95
   5 -46  -6    0.07    0.64
   5 -46   6   -0.20    1.24
  -5 -46  -6   -0.50    0.89
   5 -47  -1   10.38    3.06
   5 -47  -1    9.11    2.88
   5  47   1   10.81    3.82
  -5  47  -1    7.52    3.30
  -5 -47   1   11.82    3.59
   5  47  -1   10.52    3.40
  -5 -47  -1    6.44    2.62
   5  47   3   10.44    4.15
   5 -47  -3    5.38    2.40
  -5 -47   3   11.41    3.62
  -5  47  -3   10.66    3.81
   5 -47   3    9.37    3.46
  -5 -47  -3   13.86    4.21
  -5 -47   5    1.83    2.00
   5  47   5   -0.71    1.07
   5 -47  -5    0.42    1.09
  -5  47  -5    8.25    3.63
  -5 -47  -5    0.67    1.70
   5 -47   5    3.88    2.97
   5 -48   0    1.96    1.27
  -5 -48   0    1.84    1.19
   5  48   0    0.79    1.74
  -5  48  -2    1.67    1.86
   5  48   2    1.63    1.79
   5 -48  -2    2.03    1.62
  -5 -48   2    0.90    1.52
  -5 -48  -2   -0.94    0.85
   5  48  -2   -2.02    1.07
  -5 -48   4   -0.80    0.82
  -5 -48   4   -0.33    1.63
   5  48   4    0.86    1.69
  -5  48  -4   -0.41    1.56
   5 -48  -4    0.66    1.10
  -5 -48  -4    0.65    1.57
   5 -48   4    1.57    2.01
  -5  48  -6    1.62    2.45
   5 -48  -6   -0.07    0.56
   5 -48   6    0.83    1.99
   5  49   1   36.76    6.54
   5 -49  -1   28.31    5.02
   5 -49  -1   24.41    4.52
  -5 -49   1   27.45    5.59
   5  49  -1   42.39    7.43
  -5 -49  -1   27.28    5.42
   5 -49   1   33.52    5.79
  -5 -49   3   30.38    5.90
  -5 -49   3   45.69    8.16
   5  49   3   24.29    5.35
  -5  49  -3   26.90    6.15
   5 -49  -3   28.64    5.06
  -5 -49  -3   17.81    4.74
   5  49   5    9.39    3.51
   5 -49  -5   13.60    3.09
  -5  49  -5    4.40    3.25
  -5 -49   5   17.29    4.98
  -5 -49  -5   12.79    3.84
   5 -49   5    7.42    3.38
   5  50   0    0.99    1.80
   5 -50   0    0.57    1.11
   5 -50   0   -0.83    0.83
  -5 -50   0   -0.27    1.29
  -5  50  -2    0.27    1.44
  -5 -50   2    0.96    1.65
   5 -50  -2   -1.02    0.51
   5  50   2    5.65    3.00
   5  50  -2   -0.50    1.25
   5 -50   2   -0.23    1.59
  -5 -50  -2    0.71    1.98
  -5  50  -4   -0.64    1.26
   5  50   4   -0.24    1.10
   5 -50  -4    5.59    2.46
  -5 -50   4    2.23    2.53
  -5 -50  -4   -0.51    1.40
   5 -51  -1    1.72    1.81
   5  51   1    8.48    3.33
  -5 -51   1   14.59    4.11
   5 -51   1   10.78    3.08
  -5 -51  -1    1.13    1.89
   5  51  -1    4.98    3.22
  -5 -51   3    6.62    3.13
  -5  51  -3    2.73    2.60
   5 -51  -3    6.47    2.88
   5  51   3    7.11    3.94
  -5 -51   3    7.84    3.49
  -5 -51  -3    9.49    3.61
  -5  51  -5    0.12    1.93
   5  51   5    0.14    1.73
  -5 -51   5    1.55    1.95
   5 -51  -5    4.91    2.01
  -5 -51  -5    3.74    2.45
  -5 -52   0    2.71    2.08
   5 -52   0    1.63    1.93
   5  52   0   -0.23    1.24
   5 -52  -2    0.15    1.22
  -5 -52   2   -1.93    0.62
   5  52   2    2.10    2.29
   5 -52   2    0.16    0.86
  -5 -52  -2   -2.34    0.69
   5  52   4   -0.26    1.30
  -5 -52   4    1.90    2.57
   5 -52  -4   -0.06    0.92
  -5  52  -4   -0.26    1.10
  -5 -52  -4   -0.18    1.33
  -5 -53   1   -0.81    0.73
   5  53   1    0.30    1.57
   5 -53  -1    0.67    1.58
   5  53  -1   -1.09    1.14
  -5 -53  -1    0.07    1.61
   5 -53   1    2.60    1.60
   5 -53   1    0.73    1.58
   5  53   3   -1.42    0.85
  -5 -53   3    0.06    1.22
  -5 -53   3    0.31    1.95
  -5  53  -3    3.45    2.58
   5 -53  -3    0.76    1.51
   5 -53   3    1.34    2.02
  -5 -53  -3    1.09    1.79
  -5  53  -5   -0.51    1.45
   5 -53  -5    1.35    1.67
   5 -54   0    5.95    2.70
   5  54   0    6.74    3.48
  -5 -54   0    0.36    1.73
   5  54   2   17.30    4.84
   5 -54  -2   18.64    4.34
  -5 -54   2   10.44    3.56
  -5 -54  -2   18.09    5.01
   5 -54   2   18.45    4.71
  -5  54  -4    1.78    2.53
  -5 -54   4    0.71    2.15
   5  54   4    1.11    1.85
   5 -54  -4    0.18    1.43
  -5 -54  -4   -0.29    1.25
   5 -54   4    0.02    1.54
  -5 -55   1    1.79    2.04
   5  55   1   -0.36    1.25
   5 -55  -1    0.00    1.12
   5 -55   1   -1.15    0.64
  -5 -55  -1    0.30    1.52
   5  55  -1   -1.61    0.77
   5  55   3   -0.56    1.25
  -5 -55   3    0.37    1.71
  -5 -55   3    0.65    1.54
   5 -55  -3    0.80    1.44
   5 -55   3   -0.78    1.49
  -5 -55  -3   -1.11    1.41
   5  56   0   -0.60    1.31
   5 -56   0    0.06    0.98
  -5 -56   0   -1.24    0.75
  -5 -56   2   -0.95    1.15
  -5 -56   2    0.21    1.94
   5  56   2    3.02    2.68
   5 -56  -2   -1.68    0.72
  -5 -56  -2    1.63    2.14
   5 -56   2   -1.20    0.94
   5 -56  -4    3.21    2.29
  -5 -56   4   -1.08    1.00
   5 -56   4    0.81    1.73
   5 -57  -1    1.37    1.99
   5  57   1    8.34    3.71
  -5 -57   1    5.29    3.13
  -5 -57  -1    3.46    2.58
   5 -57   1    2.28    2.38
  -5 -57   3    1.75    2.42
   5  57   3    7.54    3.98
   5 -57  -3    4.78    3.13
  -5 -57  -3    1.65    2.24
   5 -57   3   -1.63    0.85
   5 -58   0   -0.56    0.92
   5  58   0    0.55    1.52
  -5 -58   0   -0.47    1.05
   5  58   2    2.24    2.39
  -5 -58   2    3.26    2.78
  -5 -58   2    1.04    2.27
   5 -58   2   -0.87    0.82
  -5 -58  -2    0.55    1.84
   5  59   1   -0.23    1.37
  -5 -59   1   -1.43    0.76
  -5 -59  -1   -1.77    0.73
   5 -59   1   -0.79    1.16
  -5 -60   0   -0.05    1.34
  -6   0   0   56.36    4.58
   6   0   0   49.56    4.57
   6   0  -2  976.41   38.57
  -6   0   2 1000.00   38.28
  -6   0  -2  931.00   39.27
   6   0   2  887.72   39.19
   6   0   4   36.44    5.35
  -6   0   4   30.91    2.76
   6   0  -4   30.51    3.56
  -6   0  -4   28.08    4.71
  -6   0   6  383.66   15.44
   6   0   6  395.23   20.02
  -6   0  -6  383.05   19.73
   6   0   8    0.59    1.68
  -6   0  -8    2.59    2.24
  -6  -1   1   13.11    2.59
  -6   1  -1   12.52    2.59
   6   1   1   12.45    2.67
   6  -1  -1    9.41    2.15
   6  -1   1   12.50    2.57
   6   1  -1   15.03    2.76
  -6  -1  -1   18.22    3.20
  -6   1   1   14.94    2.60
   6  -1  -3    3.89    1.33
   6   1   3    6.10    2.10
  -6  -1   3    3.99    1.29
  -6   1  -3    9.14    2.38
  -6  -1  -3    4.28    1.71
   6   1  -3    6.27    1.79
  -6   1   3    4.53    1.30
   6  -1   3    5.67    2.26
  -6   1  -5    0.57    1.05
   6  -1  -5   -0.46    0.35
  -6  -1   5    0.66    0.64
   6   1   5    0.28    1.28
  -6  -1  -5   -0.38    0.70
  -6   1   5    0.61    0.53
   6   1  -5    0.47    0.68
   6  -1   5    1.04    1.24
   6   1   7    0.24    1.22
  -6   1  -7    0.20    1.16
  -6  -1  -7   -1.48    0.46
   6  -1   7    0.14    1.02
  -6   1  -9   -0.58    0.77
   6   1   9    1.44    2.12
   6  -1   9    1.79    1.90
  -6  -1  -9   -0.83    0.91
  -6  -2   0    6.21    1.81
  -6   2   0    4.47    1.57
   6  -2   0    3.18    1.47
   6   2   0    4.81    1.73
  -6  -2   2  153.17    8.33
   6  -2  -2  145.38    8.39
  -6   2  -2  140.15    8.90
   6   2   2  150.43    9.18
   6   2  -2  144.66    8.40
   6  -2   2  148.84    9.17
  -6  -2  -2  146.11    9.09
  -6   2   2  138.95    8.01
  -6   2  -4    0.02    1.04
   6  -2  -4    0.50    0.70
  -6  -2   4    0.77    0.73
   6   2   4    1.76    1.60
   6  -2   4    1.92    1.50
   6   2  -4    2.09    1.06
  -6  -2  -4    1.64    1.27
  -6   2   4    0.67    0.69
  -6  -2   6   49.40    3.25
   6   2   6   62.50    8.03
  -6   2  -6   73.21    6.40
  -6  -2  -6   62.17    7.38
  -6   2   6   55.43    2.75
  -6   2   6   53.63    2.83
   6  -2   6   50.39    7.03
   6   2   8   -0.67    0.70
  -6   2  -8    1.15    1.52
  -6  -2  -8    1.81    1.90
   6  -2   8    0.34    1.52
   6   3   1   27.86    4.34
   6  -3  -1   24.88    3.74
  -6   3  -1   38.49    4.76
  -6  -3   1   35.86    4.31
  -6   3   1   42.15    4.59
   6   3  -1   30.53    4.09
   6  -3   1   38.51    4.82
  -6  -3  -1   31.84    4.40
   6  -3  -3   15.03    2.54
   6   3   3   16.00    3.34
  -6  -3   3   14.06    2.41
   6  -3   3   16.72    3.37
  -6  -3  -3   18.10    3.46
   6   3  -3   11.13    2.39
  -6   3   3   15.79    2.51
  -6  -3   5    8.01    1.64
  -6   3  -5    3.38    1.92
   6  -3  -5    7.07    1.37
   6   3   5   11.14    3.13
  -6  -3  -5    6.78    2.43
   6  -3   5    6.34    2.69
   6   3  -5    7.69    1.71
  -6   3   5    8.01    1.36
  -6   3  -7   -0.41    0.99
  -6  -3   7    0.09    0.23
   6   3   7    1.08    1.72
  -6  -3   7    0.19    0.25
  -6  -3  -7   -0.03    1.15
   6  -3   7   -0.70    0.85
   6   3   9    0.16    1.20
  -6   3  -9    2.36    2.18
   6  -3   9   -1.01    0.67
  -6  -3  -9    0.72    1.49
   6   4   0   36.21    4.82
  -6  -4   0   34.45    4.48
  -6   4   0   44.63    3.97
   6  -4   0   46.25    5.25
   6   4   2  147.68    9.43
  -6   4  -2  145.04    9.10
  -6  -4   2  162.00    8.74
   6  -4  -2  155.31    8.62
  -6  -4  -2  156.65    9.40
  -6   4   2  147.93    8.21
   6   4  -2  157.67    8.86
   6  -4   2  145.84    9.18
   6   4   4   16.01    3.60
   6  -4  -4   17.98    2.65
  -6   4  -4   17.82    3.67
  -6  -4   4   19.06    2.81
   6   4  -4   27.59    3.51
  -6  -4  -4   16.78    3.43
  -6   4   4   19.99    2.57
   6  -4   4   17.17    3.60
  -6  -4   6   55.03    3.67
  -6  -4   6   60.75    4.05
   6   4   6   69.10    8.41
  -6   4  -6   54.02    7.23
  -6  -4  -6   59.24    7.30
   6  -4   6   58.83    7.50
  -6   4  -8    0.26    1.51
   6   4   8    4.21    2.77
  -6  -4  -8    1.66    1.74
   6  -4   8    0.45    1.48
   6  -5  -1   54.35    4.47
   6   5   1   60.06    5.23
  -6  -5   1   56.17    4.59
  -6   5  -1   50.21    4.60
  -6   5   1   51.43    4.26
   6  -5   1   57.52    4.91
   6   5  -1   48.26    5.50
  -6  -5  -1   58.52    4.90
   6  -5  -3   31.04    3.76
   6   5   3   23.60    4.31
  -6  -5   3   20.32    3.13
  -6   5  -3   21.70    3.80
  -6   5   3   25.31    3.10
   6  -5   3   28.10    4.53
   6   5  -3   24.13    3.55
  -6  -5  -3   22.01    3.87
  -6   5  -5   11.04    2.99
   6  -5  -5   15.29    1.90
  -6  -5   5   10.92    2.07
   6   5   5   20.52    4.33
  -6  -5  -5   14.86    3.49
   6   5  -5   13.43    2.32
   6  -5   5   13.04    3.28
  -6   5   5   13.82    1.76
   6   5   7   -0.08    1.23
  -6  -5   7    0.47    0.54
  -6  -5   7   -0.05    0.33
  -6   5  -7   -0.54    0.87
   6  -5   7    0.53    1.28
  -6  -5  -7   -1.05    0.91
  -6   5  -9    1.58    1.71
   6   5   9    2.21    2.07
  -6  -5  -9    0.56    1.42
   6  -5   9   -1.33    0.79
  -6   6   0    9.03    2.21
   6   6   0    9.29    2.46
  -6  -6   0    8.71    2.20
   6  -6   0    9.97    2.29
   6  -6  -2   16.70    2.80
  -6  -6   2   16.00    2.79
  -6   6  -2   14.08    2.99
   6   6   2   16.98    3.38
  -6  -6  -2   15.99    3.22
   6  -6   2   14.89    3.10
  -6   6   2   13.09    2.42
   6   6  -2   13.64    2.95
   6  -6  -4    1.64    0.97
  -6   6  -4    1.72    1.56
   6   6   4    2.19    1.62
  -6  -6   4    3.93    1.32
  -6  -6  -4    3.38    1.91
   6  -6   4    3.59    1.90
   6   6  -4    3.55    1.43
  -6   6   4    1.94    0.81
   6   6   6   17.38    4.08
  -6   6  -6   11.55    3.16
  -6  -6   6   10.88    1.88
  -6  -6   6   17.22    2.56
   6  -6   6    6.08    2.54
  -6  -6  -6   18.18    3.86
   6   6   8    2.32    1.85
  -6   6  -8    2.21    2.00
  -6  -6  -8    1.72    1.73
   6  -6   8    0.89    1.68
   6   7   1    9.02    2.38
   6  -7  -1    8.38    2.01
  -6   7  -1    8.15    2.10
  -6  -7   1    8.52    2.11
  -6  -7  -1    9.59    2.40
  -6   7   1    7.98    1.77
   6   7  -1   10.24    2.40
   6  -7   1    8.39    2.18
   6  -7  -3    2.38    1.19
  -6   7  -3    2.27    1.52
   6   7   3    1.94    1.54
  -6  -7   3    2.11    1.16
   6  -7   3    4.90    1.83
   6   7  -3    0.96    1.06
  -6  -7  -3    1.57    1.29
  -6   7   3    2.40    0.96
  -6   7  -5   -1.50    0.73
  -6  -7   5    1.52    0.92
   6   7   5   -0.84    0.88
   6  -7  -5   -0.28    0.33
   6  -7   5    0.30    1.23
  -6   7   5    0.51    0.48
  -6  -7  -5   -0.39    0.86
   6   7  -5   -0.22    0.68
  -6   7  -7    2.45    1.82
  -6  -7   7   -0.33    0.28
   6   7   7    2.11    1.87
  -6  -7   7    0.83    0.66
  -6  -7  -7   -0.31    1.05
   6  -7   7   -0.11    1.12
   6   7   9   -1.06    0.68
  -6   7  -9    0.18    1.33
  -6  -7  -9   -0.89    0.73
   6  -7   9   -1.11    0.72
   6   8   0   49.19    5.74
  -6  -8   0   33.96    4.54
   6  -8   0   30.99    4.27
  -6   8   0   35.55    4.31
   6   8   2  750.27   33.54
  -6   8  -2  794.35   33.24
  -6  -8   2  803.39   32.45
  -6  -8  -2  796.20   33.43
  -6   8   2  765.60   31.63
   6  -8   2  791.73   33.17
   6   8  -2  760.58   32.69
  -6   8  -4   28.42    4.70
   6   8   4   22.78    4.33
  -6  -8   4   28.62    3.55
   6  -8  -4   25.12    2.98
  -6   8   4   26.29    2.34
   6  -8   4   25.15    4.45
  -6  -8  -4   23.34    4.07
   6   8  -4   27.13    3.74
  -6  -8   6  308.17   14.08
   6   8   6  286.49   16.58
  -6  -8   6  307.52   13.56
  -6   8  -6  278.58   16.22
   6  -8   6  311.15   16.58
  -6  -8  -6  286.85   16.10
  -6  -8   8    4.95    0.82
  -6  -8   8    6.36    0.96
   6   8   8    7.94    3.24
  -6   8  -8    8.27    3.38
  -6  -8  -8    5.48    2.70
   6  -8   8    9.65    3.53
  -6  -9   1    9.07    2.24
   6  -9  -1    9.84    2.03
   6   9   1   10.05    2.56
  -6   9  -1    7.93    2.20
   6   9  -1    5.57    1.79
  -6   9   1    9.05    2.05
   6  -9   1   11.03    2.62
  -6  -9  -1   10.56    2.66
  -6  -9   3    1.89    1.07
  -6   9  -3    2.47    1.67
   6   9   3    3.69    2.12
   6  -9  -3    3.58    1.24
   6  -9   3    5.91    1.76
   6   9  -3    1.98    1.32
  -6   9   3    4.91    1.21
  -6  -9  -3    6.38    2.13
  -6  -9   5   -0.69    0.32
   6   9   5    0.23    0.87
   6  -9  -5    0.07    0.40
  -6   9  -5   -0.25    0.79
  -6  -9  -5    0.31    0.93
   6  -9   5   -0.63    0.90
   6   9  -5    0.94    0.86
  -6   9   5    0.43    0.43
  -6  -9   7    0.37    0.57
  -6   9  -7    0.76    1.68
   6   9   7   -0.90    0.76
  -6  -9   7    0.99    0.76
  -6  -9  -7    1.04    1.56
   6  -9   7    0.49    1.59
   6   9   9    1.64    1.99
  -6   9  -9   -0.27    1.01
   6  -9   9   -0.83    0.78
  -6  -9  -9   -0.22    1.04
  -6 -10   0   21.27    3.64
   6 -10   0   17.10    2.92
  -6  10   0   21.56    3.27
   6  10   0   28.55    4.37
   6 -10  -2   92.08    6.11
  -6 -10   2   95.75    6.63
   6  10   2  104.39    7.63
  -6  10  -2  112.57    7.46
  -6  10   2   95.46    6.07
  -6 -10  -2  109.76    7.49
   6  10  -2  100.96    7.06
   6 -10   2   97.01    7.06
   6  10   4   15.48    3.70
   6 -10  -4   14.43    2.16
  -6  10  -4   15.97    3.51
  -6 -10   4   11.13    2.33
   6  10  -4    8.23    2.08
  -6  10   4   13.38    2.02
  -6 -10  -4    3.43    1.87
   6 -10   4   16.42    3.55
  -6 -10   6   52.19    4.44
  -6  10  -6   58.01    7.65
  -6 -10   6   53.76    4.21
   6  10   6   65.01    8.26
  -6 -10  -6   70.76    6.28
   6 -10   6   60.24    7.74
   6  10   8    2.77    2.05
  -6  10  -8   -0.59    0.96
  -6 -10   8    1.66    0.82
  -6 -10  -8   -0.25    1.01
   6 -10   8    0.65    1.66
  -6  11  -1   13.65    2.81
  -6 -11   1   12.93    2.70
   6  11   1   21.56    3.80
   6 -11  -1   17.90    2.87
   6  11  -1   16.81    3.10
   6 -11   1   16.55    3.16
  -6 -11  -1   17.22    3.30
  -6  11   1   16.84    2.85
  -6 -11   3   23.14    3.45
   6  11   3   17.73    3.75
   6 -11  -3   17.50    2.69
  -6  11  -3   20.42    3.83
  -6 -11  -3   20.23    3.77
   6 -11   3   19.57    3.63
  -6  11   3   20.00    2.73
   6  11  -3   24.46    3.70
   6 -11  -5    0.41    0.44
  -6  11  -5    3.28    2.08
   6  11   5    0.08    1.11
  -6 -11   5    2.42    1.01
   6 -11   5   -0.57    1.09
  -6 -11  -5    0.44    1.10
  -6  11   5    0.91    0.50
  -6  11  -7    3.53    2.42
   6  11   7    5.19    2.33
  -6 -11   7    4.56    1.29
  -6 -11   7    5.16    1.46
  -6 -11  -7    6.56    2.61
   6 -11   7    2.93    2.13
  -6  11  -9   -0.79    1.11
   6  11   9    0.62    1.23
   6 -11   9   -0.47    0.86
  -6 -11  -9   -0.09    0.93
   6 -12   0    4.69    1.63
  -6  12   0    7.32    1.99
  -6 -12   0    6.49    1.99
   6  12   0    4.73    1.69
  -6 -12   2  125.14    7.90
   6 -12  -2  125.32    7.36
  -6  12  -2  122.86    8.30
   6  12   2  123.27    8.84
   6  12  -2  138.40    8.46
   6 -12   2  125.98    8.33
  -6 -12  -2  129.29    8.64
  -6  12   2  131.12    7.41
  -6 -12   4    2.03    1.27
   6 -12  -4    5.94    1.37
  -6  12  -4    6.87    2.35
   6  12   4    5.41    2.21
  -6  12   4    2.54    0.99
   6 -12   4    3.71    1.91
   6  12  -4    3.35    1.55
  -6 -12  -4    6.70    2.32
  -6  12  -6   44.00    6.79
   6  12   6   52.48    7.55
  -6 -12   6   39.78    3.67
  -6 -12   6   40.63    4.96
  -6 -12  -6   51.57    6.95
   6 -12   6   53.31    7.13
  -6  12  -8    0.31    1.42
  -6 -12   8    0.15    0.66
   6  12   8   -0.33    1.09
  -6 -12  -8    3.46    2.15
   6 -12   8    0.52    1.39
  -6  13  -1   59.58    4.96
  -6 -13   1   49.25    4.56
   6 -13  -1   53.52    4.39
   6  13   1   61.80    6.87
  -6  13   1   53.14    4.38
   6 -13   1   53.09    4.67
   6  13  -1   45.18    5.78
  -6 -13  -1   56.70    5.01
   6  13   3   56.16    7.18
  -6  13  -3   50.78    6.35
   6 -13  -3   52.99    3.95
  -6 -13   3   53.10    4.54
  -6 -13  -3   56.64    6.84
   6  13  -3   45.87    5.50
   6 -13   3   63.14    6.98
  -6  13   3   48.62    3.79
  -6  13  -5    2.02    1.74
   6  13   5    5.94    2.30
  -6 -13   5    1.14    1.10
   6 -13  -5    0.68    0.46
  -6 -13  -5    2.49    1.86
   6 -13   5    2.91    1.82
  -6  13   5    0.44    0.41
  -6  13  -7   10.13    3.25
  -6 -13   7    7.63    1.95
  -6 -13   7    8.83    2.05
   6  13   7    4.33    2.45
  -6 -13  -7    3.79    2.27
   6 -13   7   11.43    3.56
  -6 -13   9    1.20    0.62
  -6  13  -9   -0.49    1.30
   6  13   9   -0.15    0.76
  -6 -13  -9   -0.27    0.95
   6 -13   9    0.20    1.72
   6 -14   0   40.97    4.91
   6  14   0   35.51    5.19
  -6 -14   0   39.76    5.17
  -6  14   0   38.44    4.80
   6  14   2   47.64    6.29
  -6 -14   2   33.11    4.64
   6 -14  -2   28.22    3.62
  -6  14  -2   36.12    4.99
   6 -14   2   35.20    5.00
   6  14  -2   31.02    4.52
  -6  14   2   29.99    3.90
  -6 -14  -2   32.41    4.84
  -6  14  -4   13.04    3.34
  -6 -14   4   12.16    2.73
   6 -14  -4    7.35    1.54
   6  14   4   16.64    3.91
  -6 -14  -4   18.59    3.80
   6 -14   4   12.03    3.10
  -6  14   4   15.57    2.23
   6  14  -4   14.02    2.90
  -6  14  -6   16.52    3.65
  -6 -14   6    8.08    2.06
   6  14   6   11.00    3.38
  -6 -14   6    9.87    2.32
   6 -14   6   13.43    3.40
  -6 -14  -6   11.85    3.09
  -6  14  -8   -0.35    0.87
   6  14   8   -0.87    0.89
  -6 -14   8    2.03    1.13
   6 -14   8    3.75    2.25
  -6 -14  -8    1.06    1.67
   6 -15  -1    6.90    1.88
  -6  15  -1    4.08    1.78
  -6 -15   1   11.44    2.61
   6  15   1    5.89    1.99
  -6  15   1    7.11    1.86
  -6 -15  -1    7.80    2.13
   6 -15   1    9.75    2.35
   6  15  -1   15.06    3.15
  -6  15  -3    1.23    1.31
   6  15   3    2.71    1.74
  -6 -15   3    2.27    1.21
   6 -15  -3    2.65    1.15
  -6  15   3    0.88    0.86
   6  15  -3    1.47    1.30
  -6 -15  -3    0.29    1.24
   6 -15   3    1.49    1.21
  -6  15  -5    1.67    1.76
   6  15   5    0.70    1.50
  -6 -15   5    2.22    1.28
   6 -15  -5    0.17    0.36
  -6  15   5    0.44    0.39
   6 -15   5    0.91    1.47
  -6 -15  -5   -1.23    0.76
  -6 -15   7   -0.33    0.57
  -6  15  -7   -0.43    1.18
  -6 -15   7    0.02    0.69
   6  15   7   -0.81    0.61
  -6 -15  -7    1.17    1.47
   6 -15   7    0.96    1.73
  -6 -15   9   -0.29    0.38
  -6  15  -9    6.07    3.38
   6  15   9   -0.28    0.70
  -6 -15  -9   -1.15    0.71
   6 -15   9    0.40    1.25
  -6 -16   0    3.00    1.71
   6  16   0    1.48    1.38
  -6  16   0    8.68    2.28
   6 -16   0    6.66    1.81
   6  16   2  499.89   24.08
  -6  16  -2  483.63   23.46
  -6 -16   2  522.93   23.24
   6 -16  -2  560.55   22.31
   6 -16   2  510.28   23.29
  -6  16   2  509.54   22.16
  -6 -16  -2  479.71   23.50
   6  16  -2  541.67   23.75
  -6  16  -4    0.37    1.31
  -6 -16   4    2.02    1.31
   6  16   4    1.53    1.56
   6 -16  -4    1.47    0.88
  -6  16   4    2.75    1.03
   6 -16   4    1.97    1.59
   6  16  -4    1.91    1.34
  -6 -16  -4    1.41    1.50
  -6 -16   6  206.06   11.17
   6  16   6  208.01   13.49
  -6 -16   6  230.12   12.02
  -6  16  -6  192.48   12.94
  -6 -16  -6  220.64   13.18
   6 -16   6  202.78   12.87
   6  16   8   -0.31    0.99
  -6  16  -8    0.01    1.23
  -6 -16   8   -0.60    0.44
  -6 -16  -8    0.47    1.18
   6 -16   8   -0.60    0.99
   6  17   1    2.20    1.71
   6 -17  -1    4.21    1.39
  -6  17  -1    4.63    1.61
  -6 -17   1    4.23    1.84
  -6  17   1    2.34    1.35
   6  17  -1    4.04    2.10
  -6 -17  -1    3.82    2.02
   6 -17   1    2.21    1.53
   6  17   3    0.44    1.17
   6 -17  -3    0.19    0.64
  -6 -17   3    1.04    1.11
  -6  17  -3    1.47    1.40
   6 -17   3   -0.22    0.78
  -6 -17  -3    0.55    1.22
  -6  17   3    0.69    0.84
   6  17  -3    1.14    1.13
  -6 -17   5    2.93    1.54
  -6  17  -5    0.22    1.10
   6  17   5    0.47    1.40
   6 -17  -5    1.02    0.49
   6 -17   5   -1.28    0.93
  -6 -17  -5   -1.07    0.76
   6  17   7    0.55    1.62
  -6  17  -7    0.52    1.31
  -6 -17   7   -0.11    0.67
  -6 -17  -7    0.31    1.37
   6 -17   7   -0.59    0.72
   6  17   9    0.05    1.14
  -6 -17   9    0.05    0.61
  -6  17  -9   -0.39    0.92
   6 -17   9    0.99    1.45
  -6 -18   0    0.90    1.13
  -6  18   0    1.75    1.17
   6 -18   0   -0.27    0.81
   6  18   0    1.29    1.31
   6  18   2  169.91   10.92
  -6  18  -2  171.78   10.54
  -6 -18   2  180.22   10.47
   6 -18  -2  175.82    9.30
   6 -18   2  176.40   10.37
   6  18  -2  161.56   10.26
  -6 -18  -2  176.66   10.73
  -6  18   2  175.02    9.47
   6 -18  -4    0.95    0.70
  -6 -18   4   -0.23    0.70
  -6  18  -4   -0.61    0.75
   6  18   4    0.44    1.26
  -6 -18  -4    2.01    1.38
   6 -18   4    0.33    1.16
   6  18  -4    1.64    1.28
  -6  18   4    0.75    0.74
   6  18   6   64.42    8.70
  -6 -18   6   74.63    5.68
  -6  18  -6   69.77    8.74
  -6 -18   6   63.51    5.59
  -6 -18  -6   71.03    6.54
   6 -18   6   62.93    7.85
   6  18   8    1.16    1.95
  -6 -18   8    1.02    0.96
  -6  18  -8    1.12    1.79
  -6 -18  -8   -0.49    0.82
   6 -18   8    0.30    1.18
   6 -19  -1    2.76    1.39
   6  19   1    7.40    2.70
  -6  19  -1    5.19    1.80
  -6 -19   1    7.01    1.92
   6  19  -1    2.97    1.56
  -6 -19  -1    4.99    1.66
   6 -19   1    4.64    1.96
  -6  19   1    8.92    2.07
   6  19   3    3.36    1.90
  -6 -19   3    1.36    1.40
   6 -19  -3    1.64    0.98
  -6  19  -3   -0.02    0.94
  -6  19   3   -0.51    0.44
  -6 -19  -3    0.96    1.36
   6 -19   3    3.73    1.66
   6  19  -3    0.95    1.25
  -6 -19   5    5.04    1.79
   6 -19  -5    4.08    0.84
  -6  19  -5    6.96    2.56
   6  19   5    8.34    2.87
   6 -19  -5    3.42    0.77
  -6 -19  -5    4.66    2.30
   6 -19   5    6.96    2.48
  -6 -19   7   -0.46    0.66
  -6  19  -7    1.11    1.67
   6  19   7    1.00    1.39
   6 -19   7   -1.41    0.53
  -6 -19  -7    1.44    1.08
  -6 -19   9    1.98    1.27
   6 -19   9   -1.28    0.87
   6  20   0    8.76    2.80
   6 -20   0    8.95    2.34
  -6 -20   0   13.11    2.99
  -6  20   0   15.43    3.02
  -6 -20   2   29.58    4.45
  -6  20  -2   31.60    4.85
   6 -20  -2   23.57    3.37
   6  20   2   29.41    5.18
  -6  20   2   31.03    4.02
   6 -20   2   25.25    4.14
   6  20  -2   25.39    4.27
  -6 -20  -2   22.49    4.20
   6 -20  -4    1.74    0.86
   6  20   4    4.18    2.38
  -6 -20   4    6.09    2.00
  -6  20  -4    1.31    1.26
  -6 -20  -4    1.74    1.48
  -6  20   4    2.34    1.01
   6 -20   4    3.46    1.90
   6  20  -4    1.92    1.57
  -6  20  -6   13.08    3.81
  -6 -20   6   13.01    3.00
   6  20   6   20.85    4.65
  -6 -20   6   10.24    2.93
   6 -20   6   18.66    4.17
  -6 -20  -6   12.76    3.56
   6  20   8   -1.00    0.90
  -6 -20   8    0.66    0.91
  -6  20  -8    0.49    1.64
  -6 -20  -8    0.48    1.38
   6 -20   8   -0.37    1.18
  -6  21  -1   80.55    6.38
   6  21   1   80.43    6.89
  -6 -21   1   78.32    6.33
   6 -21  -1   73.42    5.53
   6 -21   1   70.66    5.76
   6  21  -1   92.27    6.96
  -6  21   1   79.28    6.03
   6 -21  -3   15.66    2.57
   6  21   3   11.76    3.31
  -6  21  -3   16.00    3.56
  -6 -21   3   24.43    4.06
  -6  21   3   17.21    2.89
   6  21  -3   14.80    3.22
  -6 -21  -3   21.34    4.09
   6 -21   3   23.82    4.03
   6 -21  -5   24.22    1.83
   6  21   5   26.35    5.20
   6 -21  -5   25.03    1.83
  -6  21  -5   24.39    4.91
  -6 -21   5   32.70    4.74
  -6 -21  -5   28.62    5.03
   6 -21   5   22.93    4.57
  -6  21  -7    2.56    2.19
   6  21   7    0.05    1.15
  -6 -21   7   -0.02    0.94
  -6 -21  -7    0.17    1.34
   6 -21   7    2.14    2.08
  -6 -21   9    1.60    1.21
  -6  22   0    1.14    1.01
   6 -22   0    0.77    0.96
  -6 -22   0   -0.03    0.94
   6  22   0   -0.63    0.65
  -6 -22   2    4.76    2.08
   6 -22  -2    3.70    1.38
  -6  22  -2   10.22    2.87
   6  22  -2    3.04    1.98
  -6  22   2    5.48    1.78
   6 -22   2    6.86    1.81
  -6 -22  -2    5.07    2.41
   6  22   4   -1.55    0.42
  -6  22  -4    0.11    1.11
  -6 -22   4    1.11    1.21
   6 -22  -4    0.28    0.50
  -6  22   4    0.21    0.59
   6 -22   4    0.01    1.06
   6  22  -4    0.96    1.12
  -6 -22  -4   -0.63    0.72
  -6 -22   6    3.67    1.54
  -6  22  -6    3.51    2.42
  -6 -22   6    1.32    1.29
   6  22   6    1.22    1.44
   6 -22   6   -0.71    1.05
  -6 -22  -6    3.11    2.07
   6  22   8    0.30    1.58
  -6  22  -8   -0.66    0.87
  -6 -22   8    0.66    1.05
  -6 -22  -8   -1.16    0.72
   6 -22   8    3.48    2.57
   6  23   1    0.71    1.49
  -6 -23   1   -0.29    0.93
   6 -23  -1    0.79    1.12
  -6  23  -1   -0.98    0.67
  -6  23   1    0.90    1.06
   6  23  -1    2.28    1.40
  -6 -23  -1    5.16    2.00
   6 -23   1   -0.14    0.70
   6 -23  -3   -0.03    0.61
  -6  23  -3    0.81    1.35
  -6 -23   3    1.00    1.07
   6  23   3    2.36    1.73
  -6  23   3    2.13    1.18
   6  23  -3   -0.30    0.91
  -6 -23  -3    1.72    1.45
   6 -23   3    1.24    1.26
   6 -23  -5    1.19    0.60
   6  23   5   -0.88    1.14
   6 -23  -5    1.38    0.70
  -6  23  -5    3.63    2.29
  -6 -23   5   -0.88    0.66
   6 -23   5   -0.41    1.12
  -6 -23  -5    1.38    1.62
   6  23   7   -1.28    0.58
  -6 -23   7    0.84    1.05
  -6  23  -7   -0.27    1.24
  -6 -23  -7   -0.91    0.62
   6 -23   7   -0.73    0.73
   6  24   0    0.77    1.36
  -6  24   0    5.12    1.90
   6 -24   0    1.53    1.21
  -6 -24   0    3.47    1.95
   6 -24  -2  190.87   10.35
  -6  24  -2  208.28   12.22
   6  24   2  206.84   12.62
  -6 -24   2  213.15   12.00
   6  24  -2  212.40   12.24
  -6  24   2  202.15   10.92
   6 -24   2  172.36   11.07
  -6 -24  -2  198.06   11.91
   6 -24  -4    1.30    0.90
   6  24   4   14.46    3.72
  -6  24  -4    0.11    1.42
  -6 -24   4    1.61    1.37
  -6 -24  -4    3.38    2.01
   6 -24   4   -0.58    1.29
   6  24  -4    1.19    1.27
  -6  24   4    0.57    0.78
   6  24   6   92.25   10.54
  -6 -24   6   89.06    6.87
  -6 -24   6   88.43    7.27
  -6  24  -6   87.22   10.44
  -6 -24  -6   85.16    7.52
   6 -24   6   83.15    7.44
   6  24   8    0.43    1.52
  -6 -24   8    1.61    1.28
  -6  24  -8    1.17    1.78
   6 -24   8    1.06    1.99
  -6 -24  -8    0.11    1.16
   6  25   1    2.36    1.63
   6 -25  -1    0.92    1.08
  -6  25  -1    2.15    1.60
  -6 -25   1    2.00    1.68
   6  25  -1    1.87    1.67
  -6 -25  -1    1.80    1.53
   6 -25   1    1.39    1.31
  -6  25   1   -0.38    0.74
  -6 -25   3    1.67    1.20
   6  25   3    2.18    2.01
  -6  25  -3    0.22    1.19
   6 -25  -3    1.42    0.98
   6  25  -3   -1.10    0.49
   6 -25   3   -1.35    0.90
  -6  25   3    0.52    0.76
  -6 -25  -3   -0.53    0.71
   6 -25  -5    0.24    0.47
   6 -25  -5    0.16    0.48
  -6  25  -5   -0.80    0.80
  -6 -25   5    0.10    1.08
   6  25   5   -1.21    0.77
   6 -25   5    1.98    1.87
   6  25  -5   -0.02    1.38
  -6 -25  -5    0.38    1.42
   6  25   7   -0.23    1.17
  -6 -25   7   -0.90    0.55
  -6  25  -7   -1.27    0.60
   6 -25   7   -0.52    1.17
  -6 -25  -7   -1.61    0.52
  -6  26   0    0.83    1.19
   6 -26   0    1.58    1.20
  -6 -26   0    0.24    1.10
   6  26   0   -0.02    1.20
  -6  26  -2   77.66    6.73
   6 -26  -2   77.43    5.66
  -6 -26   2   84.80    6.77
   6  26   2   78.36    9.01
   6  26  -2   80.02    6.73
  -6 -26  -2   69.69    6.35
   6 -26   2   93.25    6.76
  -6  26   2   69.68    5.71
   6  26   4   -0.48    0.93
  -6 -26   4    0.67    1.22
   6 -26  -4    2.39    1.10
  -6  26  -4   -0.39    0.94
  -6 -26  -4   -1.70    0.44
   6  26  -4    0.62    1.23
   6 -26   4   -0.30    1.04
  -6  26   4    1.50    0.96
  -6 -26   6   37.28    5.81
  -6  26  -6   30.43    5.93
   6  26   6   38.71    6.87
  -6 -26   6   47.32    6.44
  -6 -26  -6   39.48    6.29
   6 -26   6   26.98    5.13
  -6 -26   8   -0.24    0.80
   6  26   8    0.96    1.85
  -6  26  -8    0.27    1.65
   6 -26   8    0.74    1.66
  -6 -26  -8   -1.17    0.68
   6 -27  -1    0.88    1.19
   6  27   1    2.35    2.03
  -6 -27   1    0.19    1.26
  -6  27  -1    3.63    1.67
  -6  27   1    0.49    0.90
   6 -27   1    0.07    1.17
  -6 -27  -1    3.93    1.71
   6  27  -1    1.74    1.52
  -6  27  -3    2.38    1.69
   6  27   3   -0.62    1.12
  -6 -27   3    0.94    1.31
   6 -27   3    2.13    1.01
   6  27  -3    0.63    1.07
  -6  27   3    1.08    1.18
  -6 -27  -3    1.32    1.29
  -6  27  -5   -0.14    1.08
   6 -27  -5    0.23    0.49
  -6 -27   5    1.31    1.33
   6 -27  -5    0.19    0.56
   6  27   5    0.04    1.42
  -6 -27  -5   -1.59    0.38
   6 -27   5   -0.44    0.99
  -6 -27   7    1.24    1.27
   6  27   7    1.32    1.78
  -6  27  -7    3.08    2.53
  -6 -27  -7    0.22    1.18
   6 -27   7    3.23    2.56
  -6 -28   0    6.10    2.12
   6  28   0    6.60    2.61
  -6  28   0   10.92    2.90
   6 -28   0   11.73    2.79
   6 -28  -2   25.38    3.78
  -6 -28   2   26.03    4.51
   6  28   2   39.99    6.53
  -6  28  -2   22.25    4.41
   6  28  -2   37.49    5.80
  -6 -28  -2   26.37    4.78
   6 -28   2   21.94    4.08
  -6  28   2   32.56    4.52
  -6 -28   4    1.97    1.65
   6  28   4    1.90    1.89
  -6  28  -4    1.75    1.78
   6 -28  -4    2.55    1.15
   6 -28   4    2.84    2.05
   6  28  -4    0.63    1.41
  -6 -28  -4    3.51    2.29
  -6 -28   6    5.25    2.42
  -6  28  -6    5.06    2.85
   6  28   6    9.78    3.54
   6 -28   6   13.54    3.50
  -6 -28  -6    9.92    3.29
  -6 -28   8    1.65    1.51
   6  28   8   -0.69    1.13
  -6  28  -8    0.94    1.79
   6 -28   8   -1.18    0.98
  -6 -28  -8   -0.57    1.00
  -6  29  -1   41.29    5.90
  -6 -29   1   39.51    5.74
   6  29   1   36.54    5.96
   6 -29  -1   38.09    4.79
   6  29  -1   33.92    5.80
  -6  29   1   46.24    5.94
  -6 -29  -1   45.36    6.22
   6 -29   1   44.75    5.62
   6  29   3   49.85    7.37
  -6 -29   3   46.62    6.26
  -6  29  -3   48.07    6.98
  -6 -29  -3   35.78    5.53
   6 -29   3   47.05    6.31
   6  29  -3   40.60    5.95
  -6  29   3   33.01    4.42
   6 -29  -5    0.47    0.62
   6  29   5    0.36    1.32
  -6  29  -5    0.73    0.86
  -6 -29   5    0.40    1.20
   6 -29  -5    0.84    0.56
   6 -29   5   -0.14    1.34
  -6 -29  -5    0.60    1.37
   6  29   7    3.22    2.64
  -6  29  -7    4.80    3.08
  -6 -29   7    6.57    2.60
   6 -29   7   -0.72    1.41
  -6 -29  -7    8.80    3.21
   6  30   0   13.78    3.59
  -6  30   0   14.90    3.49
  -6 -30   0   12.50    3.19
   6 -30   0   15.80    3.22
  -6 -30   2    4.31    1.81
  -6  30  -2    0.12    1.20
   6  30   2   -0.70    1.28
   6 -30   2    3.60    1.92
  -6 -30  -2    4.67    2.09
   6  30  -2    0.55    1.24
  -6  30   2    1.91    1.47
   6  30   4    0.63    1.68
  -6  30  -4    1.94    1.85
   6 -30  -4    3.48    1.27
  -6 -30   4    3.40    1.99
  -6 -30  -4    0.51    1.53
   6 -30   4    3.35    2.10
  -6  30  -6    3.41    2.52
  -6 -30   6    2.60    1.51
   6  30   6    0.81    1.98
  -6 -30  -6    1.32    1.25
   6 -30   6    0.75    1.21
  -6  30  -8    0.65    1.96
  -6 -30   8    2.88    1.95
   6  30   8    0.99    2.29
   6 -30   8    2.51    2.52
   6  31   1    1.63    1.99
   6 -31  -1    2.42    1.25
  -6  31  -1    0.24    1.19
  -6 -31   1    2.92    1.80
  -6 -31  -1    0.48    1.27
   6  31  -1   -1.02    0.95
   6 -31   1    3.78    1.70
  -6  31   1    0.52    1.14
  -6  31  -3    1.29    1.78
  -6 -31   3    6.52    2.34
   6  31   3    3.06    2.31
  -6  31   3    1.53    1.36
  -6 -31  -3    2.25    1.43
   6  31  -3    1.72    1.62
   6 -31   3    5.78    2.31
   6 -31  -5    0.61    0.76
  -6  31  -5    0.35    1.18
   6  31   5    1.50    1.68
   6 -31  -5    0.56    0.64
  -6 -31   5   -0.04    1.01
   6 -31   5   -1.12    0.71
  -6 -31  -5   -0.89    0.78
   6  31   7   -0.45    1.64
  -6 -31   7    0.06    0.80
  -6  31  -7   -0.88    0.99
   6 -31   7    2.15    1.93
  -6 -31  -7    3.45    2.35
   6  32   0   31.15    5.58
   6 -32   0   27.69    4.37
  -6 -32   0   37.30    5.67
  -6  32   0   21.75    4.24
  -6 -32   2  107.14    8.30
   6  32   2  108.83    8.97
  -6  32  -2  105.14    8.44
  -6 -32  -2   94.68    8.00
   6  32  -2  119.04    8.80
   6 -32   2  111.89    8.06
  -6  32   2  102.11    7.56
  -6  32  -4   11.57    3.49
   6 -32  -4   17.82    2.98
  -6 -32   4   17.13    3.94
   6  32   4   14.64    3.77
   6 -32  -4   15.69    2.60
   6 -32   4   15.83    3.78
  -6 -32  -4   12.70    3.51
  -6  32  -6   35.50    6.86
   6  32   6   45.20    7.53
  -6 -32   6   46.89    7.01
   6 -32   6   49.54    7.48
  -6 -32  -6   48.62    7.30
  -6  32  -8    5.69    3.41
  -6 -32   8    6.63    2.84
   6 -32   8   -0.67    1.31
  -6 -33   1    4.43    2.34
   6  33   1    1.18    1.74
  -6  33  -1    2.70    1.76
   6 -33  -1    2.18    1.50
   6 -33   1    2.24    1.66
   6  33  -1    3.04    2.00
  -6  33   1    1.72    1.53
  -6 -33  -1    2.71    1.89
  -6 -33   3    1.07    1.33
   6  33   3    1.32    1.75
  -6  33  -3    0.02    1.03
   6 -33   3    0.16    1.34
  -6 -33  -3    3.10    2.03
   6  33  -3    1.37    1.64
  -6  33   3   -0.18    0.96
  -6  33  -5    0.15    1.52
  -6 -33   5    0.03    0.58
   6 -33  -5    0.21    0.51
   6  33   5   -1.22    0.59
   6 -33  -5   -0.17    0.53
   6 -33   5   -0.49    0.84
  -6 -33  -5   -0.10    1.46
  -6 -33   7    0.35    1.36
  -6  33  -7   -1.11    0.95
   6  33   7   -0.48    1.04
   6 -33   7    0.57    1.64
  -6 -33  -7   -1.20    0.71
  -6 -34   0   10.92    3.12
   6 -34   0    4.94    2.12
   6  34   0    5.57    2.69
  -6  34   0    4.20    2.03
   6  34   2   43.44    7.13
  -6  34  -2   56.14    7.61
  -6 -34   2   54.97    7.15
  -6 -34  -2   54.38    7.26
   6  34  -2   54.11    7.52
   6 -34   2   46.76    6.35
  -6  34   2   49.08    6.15
  -6 -34   4    6.63    2.44
  -6  34  -4   -0.23    0.97
   6 -34  -4    2.92    1.26
   6  34   4    3.21    2.15
   6 -34  -4    6.20    1.74
   6  34  -4   -0.75    1.15
   6 -34   4    2.89    2.02
  -6 -34  -4    3.60    2.34
  -6  34  -6   19.09    4.87
   6  34   6   30.58    6.36
  -6 -34   6   25.32    5.28
  -6 -34  -6   24.47    5.16
   6 -34   6   20.16    4.84
   6  35   1    6.88    2.83
  -6 -35   1    2.22    1.36
  -6  35  -1   -0.31    0.82
   6 -35  -1    0.83    1.17
   6  35  -1    2.20    2.02
  -6  35   1    0.85    1.36
   6 -35   1    1.21    1.20
  -6 -35  -1    2.20    1.67
   6  35   3    2.12    2.18
  -6  35  -3    0.79    1.49
  -6 -35   3   -0.66    0.89
   6 -35   3    0.54    1.21
   6  35  -3   -0.35    1.18
  -6 -35  -3    1.64    1.79
  -6 -35   5    0.04    1.08
   6  35   5   -0.86    0.98
  -6 -35   5    0.99    2.01
  -6  35  -5   -0.78    0.94
   6 -35  -5    0.12    0.58
   6 -35  -5   -0.44    0.40
   6 -35   5   -1.10    1.00
  -6 -35  -5   -1.29    0.77
  -6  35  -7    1.24    2.36
  -6 -35   7   -1.15    0.71
   6  35   7   -0.66    0.76
  -6 -35  -7    0.95    1.65
   6 -35   7   -0.18    1.48
   6 -36   0    0.58    1.14
  -6 -36   0   -0.19    0.90
  -6  36   0    0.80    1.33
   6  36   0   -0.98    0.88
  -6  36  -2   -1.01    0.63
   6  36   2   -0.58    1.11
  -6 -36   2   -0.31    0.78
  -6 -36  -2    1.75    1.68
   6  36  -2   -1.09    0.90
  -6  36   2    1.26    1.41
   6 -36   2   -1.28    1.08
   6  36   4    0.18    1.44
   6 -36  -4    0.24    0.79
  -6 -36   4    1.11    1.36
   6 -36  -4    0.09    0.83
  -6  36  -4   -0.28    1.23
   6 -36   4    0.11    1.24
   6  36  -4   -0.88    0.86
  -6 -36  -4   -0.06    0.95
  -6 -36   6    2.15    1.69
   6  36   6    3.00    2.48
  -6  36  -6   -0.69    1.31
   6 -36   6   -0.81    0.91
  -6 -36  -6    0.94    1.99
   6  37   1   34.47    6.17
  -6 -37   1   22.93    4.64
  -6  37  -1   29.15    5.44
   6 -37   1   23.83    4.28
   6  37  -1   29.56    5.63
  -6  37   1   26.60    4.89
  -6 -37  -1   32.13    5.43
  -6 -37   3    5.13    2.49
  -6  37  -3   10.95    3.62
   6  37   3   11.83    3.77
   6 -37   3    4.05    2.41
  -6 -37  -3    3.93    2.40
   6  37   5   11.59    3.96
   6 -37  -5    5.32    1.61
  -6  37  -5    7.33    3.40
   6 -37   5    8.63    3.06
  -6 -37  -5   15.76    4.28
  -6 -37   7    2.25    2.16
   6  37   7    2.80    2.79
  -6  37  -7   -0.26    1.35
  -6 -37  -7    0.45    1.90
   6 -37   7   -0.37    1.07
  -6 -38   0   -0.57    0.64
   6  38   0    0.16    1.31
  -6  38   0   -0.46    0.97
   6 -38  -2    3.47    1.66
  -6  38  -2    3.74    2.39
  -6 -38   2    0.13    1.29
   6  38   2    2.56    2.35
  -6  38   2    2.03    1.47
   6 -38   2    1.71    1.41
   6  38  -2    2.15    1.78
  -6 -38  -2    1.99    1.71
  -6  38  -4    0.56    1.30
   6 -38  -4   -0.20    0.77
  -6 -38   4   -0.87    0.74
   6  38   4   -0.68    1.20
   6  38  -4    0.51    1.55
   6 -38   4    1.74    2.01
  -6 -38  -4    1.47    1.40
  -6 -38   6    1.34    1.75
  -6  38  -6    2.29    2.33
   6  38   6   -1.06    0.85
   6 -38  -6    0.29    0.40
  -6 -38  -6    1.34    1.57
   6 -38   6   -0.97    1.39
   6  39   1   10.44    3.17
  -6  39  -1    7.71    2.72
   6 -39  -1    4.13    2.35
  -6 -39   1    6.63    2.77
  -6  39   1    7.91    2.85
   6  39  -1    4.14    2.50
  -6 -39  -1    1.64    1.76
   6 -39   1    7.01    2.47
   6 -39  -3    1.30    0.89
  -6  39  -3    0.99    1.70
   6 -39  -3    0.34    1.09
  -6 -39   3    0.13    1.42
   6  39   3    0.59    1.69
  -6 -39  -3   -0.90    0.62
   6 -39   3    2.42    1.69
   6  39   5    5.35    3.21
  -6 -39   5   -0.11    0.98
  -6  39  -5   -0.29    1.67
   6 -39  -5    5.41    1.75
  -6 -39  -5    5.31    2.74
   6 -39   5    6.83    2.96
  -6  39  -7    1.21    1.77
   6 -39   7   -0.20    1.78
  -6  40   0   10.98    3.37
   6  40   0   12.25    3.88
  -6 -40   0   21.76    4.56
   6  40   2   19.69    4.95
   6 -40  -2   20.78    3.70
  -6  40  -2   16.07    3.94
  -6 -40   2   12.86    3.58
  -6 -40  -2   23.82    4.88
   6 -40   2   22.16    4.48
  -6  40   2   18.88    4.22
   6  40  -2   22.15    5.05
  -6  40  -4    1.18    1.94
   6  40   4    6.43    3.48
  -6 -40   4   10.43    3.36
   6 -40  -4    8.67    2.44
  -6 -40  -4   12.76    3.74
   6 -40   4   17.46    4.48
  -6  40  -6   16.34    4.91
   6 -40  -6   10.76    1.54
  -6 -40   6    5.59    3.18
   6  40   6    5.38    3.38
   6 -40   6    5.69    3.31
  -6 -40  -6   16.55    4.52
   6  41   1   -0.12    1.15
  -6 -41   1   -0.46    1.06
  -6  41  -1   -0.18    1.15
   6 -41  -1    0.83    1.45
  -6 -41  -1    5.61    2.69
   6  41  -1    0.85    1.70
  -6  41   1   -0.46    0.82
  -6 -41   3   -0.45    0.99
  -6  41  -3    1.61    2.15
   6  41   3   -0.25    1.29
   6 -41  -3   -1.23    0.46
  -6 -41  -3   -1.70    0.48
   6 -41   3    0.00    1.57
  -6 -41   5    2.26    2.12
  -6  41  -5   -1.16    0.94
   6  41   5   -0.90    0.82
   6 -41  -5    0.24    0.66
   6 -41   5   -0.78    1.06
  -6 -41  -5   -1.49    0.62
  -6  42   0    9.24    3.17
   6 -42   0   12.05    3.33
   6  42   0   13.73    4.10
  -6 -42   0    8.02    2.96
   6  42   2   25.96    5.92
  -6 -42   2   13.15    3.89
   6 -42  -2   16.41    3.33
  -6  42  -2   15.10    4.24
  -6 -42  -2   24.70    5.19
   6  42  -2   16.86    4.48
  -6  42  -4    2.12    2.17
  -6 -42   4    2.48    2.18
   6  42   4    2.77    2.46
   6 -42  -4    5.17    1.90
  -6 -42  -4    9.06    3.07
   6 -42   4    7.90    2.74
   6 -42  -6    6.57    1.42
   6  42   6    7.38    3.90
  -6  42  -6    3.00    2.52
  -6 -42   6    4.42    3.62
  -6 -42  -6    3.15    2.48
   6 -42   6    8.30    3.43
   6 -43  -1    1.73    1.35
  -6  43  -1   -1.26    0.54
  -6 -43   1    0.96    1.68
   6  43   1    3.09    2.27
  -6 -43  -1    0.02    1.16
   6  43  -1    0.12    1.70
  -6  43   1   -0.49    0.91
  -6 -43   3    0.25    1.44
  -6  43  -3    0.15    1.39
   6 -43  -3   -0.27    0.61
   6  43   3   -1.21    1.02
   6  43  -3   -1.63    0.98
  -6 -43  -3    0.18    1.25
   6 -43   3    0.88    1.51
   6 -43  -5   -0.09    0.61
   6  43   5    1.48    1.65
  -6 -43   5   -1.05    0.97
  -6  43  -5    0.12    1.26
   6 -43   5   -0.98    1.13
  -6 -43  -5    1.16    1.79
   6 -44   0    7.20    2.58
  -6  44   0    2.77    2.28
   6  44   0    5.60    3.09
  -6 -44   0    4.87    2.63
  -6 -44   2    2.18    2.09
   6  44   2    5.61    3.06
  -6  44  -2    1.97    2.10
   6  44  -2    1.22    1.85
  -6 -44  -2    3.62    2.20
   6 -44  -4    3.71    1.91
   6  44   4    1.47    2.19
  -6  44  -4    0.76    1.67
  -6 -44  -4    1.20    1.55
   6 -44   4    4.86    2.76
  -6  44  -6    0.79    1.79
   6 -44  -6    2.17    1.02
   6  44   6   -0.78    1.97
   6 -44   6    0.24    1.56
  -6 -45   1   10.09    3.30
   6 -45  -1    7.47    2.63
  -6  45  -1    6.14    2.87
   6  45   1    5.26    3.17
  -6 -45  -1    5.25    2.34
  -6  45   1   12.42    4.27
   6  45  -1    8.12    3.78
   6 -45   1    7.32    2.68
   6 -45  -3    7.74    2.69
  -6 -45   3   11.47    3.79
   6  45   3    7.99    3.52
  -6  45  -3    3.99    2.57
  -6 -45  -3    9.66    3.50
   6  45  -3    3.46    2.54
  -6  45  -5   -0.49    1.03
  -6 -45   5   -0.31    0.93
   6  45   5    1.29    2.17
   6 -45  -5    0.71    1.02
   6 -45   5    0.44    1.35
  -6 -45  -5    1.50    2.07
   6  46   0   -2.24    0.93
   6 -46   0   -0.80    1.38
  -6 -46   0   -0.11    1.14
  -6  46   0    1.30    1.94
  -6 -46   2   -0.61    1.13
  -6  46  -2   -0.10    1.78
   6  46   2    1.36    1.87
   6 -46  -2    0.74    1.28
  -6 -46  -2   -1.44    0.80
   6 -46   2    1.20    0.89
   6 -46  -4   -0.30    1.00
  -6  46  -4   -1.06    0.71
  -6 -46   4    1.88    2.34
   6  46   4    0.39    1.69
  -6 -46  -4    0.05    1.26
  -6 -47   1    3.41    2.58
   6  47   1    8.32    3.73
   6 -47   1    7.16    2.85
   6  47  -1    4.37    2.64
  -6 -47  -1    3.81    2.57
   6  47   3    2.48    2.28
  -6 -47   3    0.39    1.74
  -6  47  -3    1.08    1.89
   6 -47  -3    8.21    2.84
   6 -47   3    6.00    3.27
  -6 -47  -3    4.30    2.87
   6  47  -3   -0.48    1.71
  -6  47  -5    0.50    1.61
  -6 -47   5    1.30    2.48
   6 -47  -5   -0.61    0.59
   6  47   5    0.05    1.70
  -6 -47  -5   -1.12    0.67
  -6 -48   0   22.04    5.12
   6  48   0   18.23    5.11
   6  48   2   19.67    5.26
  -6  48  -2   10.87    3.71
   6 -48  -2   15.83    3.95
  -6 -48   2   12.88    3.99
  -6 -48  -2   18.72    4.86
   6 -48   2   22.35    5.05
   6 -48  -4   10.14    2.90
  -6 -48   4    3.31    2.66
   6  48   4   12.54    4.53
  -6  48  -4   11.94    4.48
   6 -48   4    5.05    3.22
  -6 -48  -4    4.99    2.81
  -6  49  -1    0.84    1.94
   6  49   1   -0.23    1.20
  -6 -49   1    2.41    2.29
  -6 -49  -1    0.67    1.64
   6  49  -1    2.04    2.56
   6 -49   1    2.07    1.99
   6 -49  -3    0.15    1.13
  -6 -49   3    1.34    2.03
  -6  49  -3   -0.12    1.43
   6  49   3    2.26    2.39
   6 -49   3    1.28    1.99
  -6 -49  -3   -0.59    1.03
  -6  49  -5   -1.04    0.98
   6 -49  -5    1.02    1.07
   6 -49   5   -0.74    0.99
  -6 -50   0    9.46    3.51
   6  50   0    5.69    3.11
   6 -50  -2    5.94    2.68
  -6 -50   2    3.84    2.45
  -6  50  -2    6.90    3.60
   6  50   2    2.47    2.29
  -6 -50  -2   10.43    3.59
   6  50  -2    8.75    3.70
   6 -50   2   15.17    4.05
   6 -50  -4    8.16    2.74
  -6  50  -4    2.85    2.51
   6  50   4   12.97    4.52
  -6 -50   4    1.62    2.58
  -6 -50  -4   11.48    4.06
   6 -50   4    1.82    2.20
   6  51   1    0.37    1.93
   6 -51  -1   -0.88    0.60
  -6 -51   1   -1.37    0.63
  -6 -51  -1    3.04    2.35
  -6  51  -3    2.73    2.03
   6 -51  -3   -0.45    0.91
   6  51   3    0.85    1.71
   6 -51   3    0.78    1.78
  -6 -51  -3   -1.73    0.76
  -6 -52   0   -0.20    1.59
   6  52   0    0.42    1.93
   6  52   2   -1.01    1.11
   6 -52  -2   -0.61    1.06
  -6 -52   2    1.26    2.02
  -6 -52  -2   -0.72    1.16
   6  52  -2    0.66    2.23
   6  52   4    0.20    1.82
  -6  52  -4    1.78    2.50
   6 -52  -4   -0.14    0.93
  -6 -52   4    1.30    2.48
   6 -52   4    0.08    1.58
  -6 -52  -4   -0.97    1.05
  -6 -53   1    1.71    2.11
   6 -53  -1    2.91    2.51
   6  53   1    5.64    3.20
  -6 -53  -1    0.63    1.60
   6 -53  -3    2.45    2.14
   6  53   3   -0.73    1.39
  -6 -53  -3    0.71    1.87
   6  54   0   -1.03    1.12
  -6 -54   0    0.05    1.46
   6 -54   0   -0.09    1.03
  -6 -54   2    1.07    2.11
   6  54   2   -1.57    0.85
   6 -54  -2   -1.20    0.60
   6  54  -2    2.96    2.82
  -6 -54  -2   -0.65    1.07
  -6 -55   1    3.41    2.58
   6 -55  -1    0.74    1.49
   6  55   1    5.23    3.55
  -6 -55  -1   12.55    4.19
   6  55  -1    8.11    4.67
  -6 -56   0   -0.63    0.96
   6  56   0    0.86    1.87
   6  56   2    3.76    2.73
  -6 -56  -2   -0.06    1.42
  -6 -57   1    0.72    1.61
   6  57   1   -0.59    1.45
   6  57  -1    0.38    2.32
  -6 -57  -1   -0.87    0.91
  -7   0   0    0.91    0.96
   7   0   0    1.01    1.01
  -7   0  -2    0.20    0.86
   7   0  -2    0.00    0.75
  -7   0   2   -0.37    0.53
   7   0   2   -0.83    0.72
   7   0   4   -0.43    0.82
  -7   0  -4   -0.83    0.59
   7   0  -4   -0.61    0.51
  -7   0   4    0.51    0.75
   7   0   6   -0.16    0.95
  -7   0   6    0.04    0.38
  -7   0  -6    0.12    1.07
   7   0   8   -0.34    0.99
  -7   0  -8   -0.31    1.39
   7   1   1   95.36    7.23
   7  -1  -1   96.56    7.01
  -7  -1   1   90.29    6.52
  -7   1  -1   96.21    7.00
  -7  -1  -1   93.06    6.96
   7   1  -1   90.77    6.90
   7  -1   1  103.87    7.37
  -7   1   1   99.72    6.77
  -7   1  -3   13.22    3.17
  -7  -1   3   13.75    2.66
   7  -1  -3   14.59    2.81
   7   1   3   16.39    3.67
   7  -1   3    9.66    2.78
   7   1  -3   13.15    2.73
  -7  -1  -3   10.01    2.69
  -7   1   3   10.21    2.21
   7  -1  -5  134.81    7.18
  -7   1  -5  118.52    9.01
   7   1   5  124.95    9.35
  -7  -1   5  122.12    6.89
   7   1  -5  126.22    7.21
   7  -1   5  109.58    8.96
  -7   1   5  127.27    6.80
  -7  -1  -5  116.50    8.95
   7   1   7   -1.17    0.80
  -7   1  -7    0.10    1.19
  -7  -1  -7    3.51    2.37
   7  -1   7    0.05    1.44
   7  -2   0    0.42    0.90
  -7   2   0   -0.25    0.81
   7   2   0   -0.30    0.79
  -7  -2   0    0.02    0.78
   7  -2  -2    0.05    0.75
  -7  -2   2    1.51    1.13
  -7   2  -2    0.07    0.82
   7   2   2   -0.90    0.50
  -7  -2  -2   -1.06    0.43
  -7   2   2   -0.47    0.59
   7  -2   2   -0.70    0.41
   7   2  -2    0.68    0.93
  -7  -2   4    0.03    0.58
   7   2   4   -0.02    1.02
  -7   2  -4   -0.44    0.58
   7  -2  -4    0.66    0.80
  -7  -2  -4    0.25    1.06
   7  -2   4    1.52    1.53
  -7   2   4    0.31    0.63
  -7   2  -6   -1.05    0.64
   7   2   6   -1.47    0.51
  -7  -2   6   -0.17    0.41
  -7   2   6    0.71    0.51
  -7  -2  -6   -0.49    0.61
   7  -2   6   -0.53    1.36
  -7   2  -8   -0.77    1.17
   7   2   8    3.39    2.55
   7  -2   8   -0.95    0.65
  -7  -2  -8   -1.11    0.62
   7   3   1    3.54    2.01
  -7  -3   1    8.88    2.25
   7  -3  -1    4.77    1.65
  -7   3  -1    3.60    1.67
  -7   3   1    6.30    1.84
  -7  -3  -1    7.06    2.20
   7   3  -1    8.94    2.47
   7  -3   1    4.47    1.86
   7   3   3    0.42    1.19
  -7   3  -3    1.13    1.40
  -7  -3   3   -0.45    0.61
   7  -3  -3    0.70    0.91
  -7  -3  -3    0.75    1.24
  -7   3   3    0.02    0.71
   7   3  -3   -0.73    0.50
   7  -3   3    0.74    1.28
  -7   3  -5    0.47    1.25
  -7  -3   5    1.44    0.92
   7  -3  -5    0.89    0.94
   7   3   5    1.72    1.76
  -7  -3  -5    3.47    2.06
   7  -3   5    1.88    1.90
  -7   3   5    0.88    0.80
   7   3  -5    1.25    0.77
  -7  -3   7    0.47    0.45
   7   3   7   -0.36    1.02
  -7   3  -7    3.16    2.40
  -7  -3   7    0.12    0.37
  -7  -3  -7    0.85    1.39
   7  -3   7   -1.09    0.94
  -7  -4   0   74.88    5.95
  -7   4   0   73.29    5.71
   7   4   0   62.06    5.80
   7  -4   0   75.90    6.00
  -7  -4   2   14.00    2.75
   7  -4  -2   15.60    3.11
   7   4   2   20.36    4.00
  -7   4  -2   15.20    3.31
   7   4  -2   13.50    2.99
   7  -4   2   18.73    3.68
  -7  -4  -2   20.32    3.93
  -7   4   2   19.95    3.13
  -7  -4   4   23.35    3.43
   7  -4  -4   27.88    3.73
   7   4   4   26.27    5.13
  -7   4  -4   28.58    5.02
  -7   4   4   25.35    3.26
  -7  -4  -4   22.68    4.35
   7  -4   4   28.12    5.01
  -7   4  -6    0.65    1.34
   7   4   6   -1.00    0.76
  -7  -4   6    1.57    0.83
  -7   4   6   -0.18    0.31
  -7  -4  -6    3.01    1.98
   7  -4   6   -0.65    0.89
  -7   4  -8   -0.20    0.91
   7   4   8    1.06    2.02
   7  -4   8    2.13    2.18
  -7  -4  -8    0.57    1.59
  -7   5  -1   21.44    3.71
   7   5   1   18.03    3.76
  -7  -5   1   14.89    2.98
   7  -5  -1   13.43    2.87
  -7   5   1   20.73    3.43
   7   5  -1   19.52    3.75
  -7  -5  -1   13.58    3.13
   7  -5   1   23.78    4.19
  -7   5  -3   14.10    3.37
   7   5   3   19.65    4.31
   7  -5  -3   11.13    2.50
  -7  -5   3   12.92    2.66
   7   5  -3   13.66    2.85
   7  -5   3   12.77    3.20
  -7  -5  -3    7.49    2.52
  -7   5   3    8.76    2.05
  -7   5  -5    3.00    2.08
  -7  -5   5    4.12    1.43
   7  -5  -5    2.90    1.18
   7   5   5    6.66    3.12
   7   5  -5    6.00    1.73
   7  -5   5    6.59    2.79
  -7  -5  -5   10.23    3.11
  -7   5   5    4.40    1.18
  -7  -5   7    0.49    0.54
  -7   5  -7    0.34    1.14
   7   5   7   -0.25    1.45
  -7  -5   7    0.65    0.59
  -7  -5  -7    1.67    1.78
   7  -5   7    5.13    2.53
  -7   6   0    8.57    2.31
  -7  -6   0   15.19    3.09
   7   6   0   11.49    3.02
   7  -6   0   11.59    2.78
   7  -6  -2    0.78    0.95
  -7   6  -2    1.58    1.38
   7   6   2    0.95    1.30
  -7  -6   2   -0.52    0.73
   7   6  -2   -0.34    0.76
   7  -6   2   -0.09    0.89
  -7  -6  -2    0.70    1.19
  -7   6   2    1.72    1.10
  -7  -6   4    2.51    1.33
   7  -6  -4   10.38    2.18
  -7   6  -4    9.15    2.74
   7   6   4    3.91    2.29
  -7  -6  -4    3.00    1.84
   7  -6   4    5.76    2.62
  -7   6   4    5.84    1.51
  -7   6  -6   -0.48    0.70
   7   6   6   -0.47    0.86
  -7  -6   6    0.78    0.69
  -7  -6  -6    1.96    1.89
  -7   6   6    0.12    0.29
   7  -6   6    2.22    1.98
   7   6   8   -0.76    0.73
  -7   6  -8    0.35    1.48
  -7  -6  -8    2.55    2.03
   7  -6   8   -1.40    0.81
  -7   7  -1   76.01    6.00
  -7  -7   1   71.06    5.82
   7  -7  -1   78.22    5.91
   7   7   1   64.96    6.00
   7  -7   1   68.46    5.79
   7   7  -1   73.14    5.99
  -7  -7  -1   77.01    6.14
  -7   7   1   66.92    5.36
   7  -7  -3   15.24    2.92
   7   7   3   10.71    3.31
  -7  -7   3   13.02    2.66
  -7   7  -3    3.16    1.94
   7  -7   3   17.43    3.87
  -7  -7  -3   15.54    3.51
   7   7  -3    9.94    2.59
  -7   7   3   10.80    2.22
   7  -7  -5   81.87    5.01
  -7  -7   5   92.77    5.89
   7   7   5   86.05    7.68
  -7   7  -5   86.21    7.42
  -7  -7  -5   88.31    7.46
  -7   7   5   83.39    4.93
   7  -7   5   82.85    7.27
   7   7  -5   78.93    5.82
  -7   7  -7    1.60    1.87
   7   7   7   -0.99    0.69
  -7  -7   7   -0.13    0.48
  -7  -7  -7    0.97    1.36
   7  -7   7   -0.91    1.50
   7  -8   0    9.05    2.48
  -7  -8   0    9.38    2.45
   7   8   0   10.83    3.02
  -7   8   0   10.36    2.50
   7   8   2    1.02    1.30
  -7  -8   2    2.76    1.49
  -7   8  -2    2.41    1.73
   7  -8  -2    1.03    1.01
   7  -8   2    1.40    1.35
  -7  -8  -2    2.00    1.49
  -7   8   2    1.48    1.15
   7   8  -2    2.70    1.70
   7  -8  -4    4.64    1.48
  -7   8  -4    2.24    1.81
   7   8   4    8.85    2.97
  -7  -8   4    4.83    1.64
  -7   8   4    2.54    1.11
  -7  -8  -4    4.35    2.12
   7  -8   4    3.22    2.07
  -7   8  -6    5.92    2.46
  -7  -8   6    0.79    0.82
   7   8   6    0.40    1.78
   7  -8   6    2.40    2.04
  -7  -8  -6    0.48    1.24
   7   8   8    0.86    1.67
  -7  -8   8    0.41    0.38
  -7   8  -8    2.35    2.13
  -7  -8  -8   -0.24    0.96
   7  -8   8   -0.10    1.12
   7  -9  -1  117.82    7.81
  -7   9  -1  116.56    8.17
   7   9   1  136.44    9.17
  -7  -9   1  127.50    8.31
   7  -9   1  130.61    8.57
  -7   9   1  126.35    7.93
  -7  -9  -1  135.52    8.85
   7   9  -1  123.35    8.55
  -7   9  -3   20.78    4.08
   7  -9  -3   24.72    3.76
  -7  -9   3   22.84    3.83
   7   9   3   28.31    5.15
  -7  -9  -3   22.23    4.31
   7  -9   3   20.98    4.13
   7   9  -3   20.88    3.66
  -7   9   3   16.92    2.82
   7   9   5  106.18    9.05
  -7  -9   5  133.80    7.71
  -7   9  -5  112.68    8.99
   7  -9  -5  126.72    6.57
  -7  -9  -5  123.99    9.19
   7  -9   5  129.60    9.40
  -7   9   5  126.34    6.43
  -7   9  -7   -1.65    0.61
  -7  -9   7    1.19    1.02
   7   9   7   -1.15    1.08
  -7  -9  -7   -0.13    1.27
   7  -9   7   -0.39    0.98
  -7  10   0   -0.40    0.48
  -7 -10   0    1.48    1.24
   7 -10   0    0.12    0.97
   7  10   0   -0.01    0.90
  -7  10  -2    1.04    1.20
  -7 -10   2   -0.11    0.72
   7  10   2   -0.28    1.08
   7 -10  -2   -0.42    0.56
   7  10  -2   -0.63    0.58
  -7 -10  -2   -0.35    0.99
   7 -10   2    0.19    1.13
  -7  10   2    0.32    0.80
   7  10   4    0.21    1.02
  -7  10  -4   -0.30    0.99
  -7 -10   4    1.27    0.89
   7 -10  -4   -0.51    0.47
   7 -10   4    1.38    1.49
  -7 -10  -4    0.83    1.25
  -7  10   4    0.09    0.59
   7  10   6    1.21    1.82
  -7  10  -6    1.28    1.51
  -7 -10   6    1.09    0.91
   7 -10   6   -1.09    0.91
  -7 -10  -6    0.19    1.19
   7  10   8    0.13    1.39
  -7  10  -8    1.96    1.92
  -7 -10   8   -0.05    0.45
  -7 -10  -8   -0.74    0.90
   7 -10   8   -0.92    0.67
  -7 -11   1    7.42    2.25
   7  11   1   11.50    3.13
  -7  11  -1   12.92    2.84
   7 -11  -1    8.37    2.28
   7  11  -1   11.39    2.97
   7 -11   1    6.21    2.12
  -7  11   1    9.30    2.35
  -7 -11  -1    9.69    2.66
   7  11   3   12.48    3.35
  -7 -11   3   13.21    2.94
  -7  11  -3   13.05    3.28
  -7 -11  -3   14.97    3.58
  -7  11   3   13.11    2.51
   7  11  -3   16.23    3.42
   7 -11   3   16.28    3.69
  -7  11  -5    1.53    1.66
  -7 -11   5   -0.43    0.61
   7  11   5    2.48    1.90
   7 -11  -5    0.42    0.53
  -7  11   5    0.64    0.62
   7 -11   5   -1.35    0.80
  -7 -11  -5    2.48    1.88
  -7  11  -7   -0.75    0.92
  -7 -11   7    1.08    0.99
   7  11   7   -0.20    1.16
  -7 -11  -7    4.56    2.69
   7 -11   7    3.62    2.58
   7 -12   0    0.41    1.03
  -7 -12   0   -0.39    0.90
   7  12   0    0.21    1.01
  -7  12   0   -0.63    0.55
  -7 -12   2   77.65    6.08
  -7  12  -2   84.58    6.75
   7  12   2   91.72    7.43
   7 -12  -2   73.80    5.61
  -7  12   2   82.29    5.79
   7  12  -2   69.75    6.14
  -7 -12  -2   82.54    6.73
   7 -12   2   76.12    6.43
  -7 -12   4    1.68    1.20
  -7  12  -4    1.14    1.22
   7 -12  -4    1.19    0.99
   7  12   4    2.54    1.74
  -7 -12  -4    1.28    1.66
   7 -12   4    0.59    1.17
  -7  12   4    1.62    0.84
  -7  12  -6   17.74    4.22
   7  12   6   17.06    4.39
  -7 -12   6   15.84    2.80
   7 -12   6   23.30    4.91
  -7 -12  -6   12.68    3.29
  -7 -12   8    1.84    1.04
   7  12   8    2.34    2.32
  -7  12  -8    2.67    2.39
   7 -12   8    4.06    2.73
  -7 -12  -8    3.33    2.43
  -7  13  -1    0.82    1.10
   7 -13  -1    0.78    1.04
  -7 -13   1    0.96    1.29
   7  13   1    1.30    1.48
   7  13  -1   -0.09    1.14
   7 -13   1    1.57    1.35
  -7 -13  -1   -0.01    1.06
  -7  13   1    0.72    1.15
   7  13   3   -0.57    0.78
  -7  13  -3   -0.42    0.92
  -7 -13   3    1.18    1.10
  -7 -13  -3    1.73    1.49
   7  13  -3    1.51    1.45
  -7  13   3    0.40    0.88
   7 -13   3    0.97    1.18
  -7 -13   5    2.04    1.38
   7 -13  -5    0.73    0.68
   7  13   5    1.69    1.81
  -7  13  -5    1.31    1.73
   7 -13   5    0.13    1.29
  -7  13   5    2.52    0.84
  -7 -13  -5    0.51    1.42
  -7  13  -7   -0.64    0.87
   7  13   7    0.28    1.81
  -7 -13   7    0.02    0.80
  -7 -13  -7   -0.28    0.84
   7 -13   7    0.73    1.73
   7 -14   0   -0.13    0.82
  -7  14   0    0.79    1.06
   7  14   0    0.87    1.26
  -7 -14   0   -0.40    0.76
  -7  14  -2   19.30    3.94
   7 -14  -2   26.09    3.78
  -7 -14   2   20.12    3.71
   7  14   2   26.01    4.94
  -7  14   2   24.62    3.68
   7  14  -2   21.11    4.10
   7 -14   2   27.72    4.63
  -7 -14  -2   22.95    4.42
   7  14   4    0.96    1.41
  -7 -14   4    0.22    0.88
  -7  14  -4    2.19    1.80
   7 -14  -4    1.43    0.99
   7 -14   4   -0.77    0.78
  -7 -14  -4    3.38    2.09
  -7  14   4    0.90    0.88
   7  14   6    6.31    2.81
  -7 -14   6    3.19    1.55
  -7  14  -6    4.62    2.68
   7 -14   6    9.94    3.23
  -7 -14  -6    8.16    3.00
   7  14   8    1.49    2.11
  -7  14  -8    4.04    2.95
  -7 -14   8    0.55    0.79
  -7 -14  -8   -0.31    1.01
   7 -14   8    1.98    2.20
   7 -15  -1   85.39    6.16
  -7 -15   1   72.93    6.15
   7  15   1   90.92    7.32
  -7  15  -1   75.08    6.31
  -7  15   1   90.02    6.37
   7  15  -1   74.39    6.62
   7 -15   1   72.92    6.25
  -7 -15  -1   84.26    6.80
  -7  15  -3   25.33    4.73
   7  15   3   24.52    5.03
  -7 -15   3   23.49    4.00
  -7  15   3   24.75    3.51
   7 -15   3   25.83    4.68
   7  15  -3   21.91    4.03
  -7 -15  -3   21.64    4.39
  -7 -15   5   65.57    5.45
   7  15   5   58.56    8.30
   7 -15  -5   62.98    3.95
  -7  15  -5   81.42    9.19
  -7  15   5   67.08    4.05
   7 -15   5   55.71    7.43
  -7 -15  -5   74.80    6.75
  -7  15  -7    0.42    1.48
   7  15   7    0.64    1.67
  -7 -15   7    0.91    1.16
  -7 -15  -7    1.83    1.92
   7 -15   7    1.93    2.16
  -7  16   0    4.00    1.77
   7 -16   0    6.54    2.13
  -7 -16   0    6.32    2.11
   7  16   0    5.87    2.14
   7 -16  -2   12.82    2.57
  -7  16  -2   13.92    3.48
   7  16   2   11.33    3.23
  -7 -16   2   16.14    3.31
   7  16  -2   13.11    3.27
  -7 -16  -2   16.50    3.68
   7 -16   2   12.29    3.15
  -7  16   2   21.12    3.45
  -7 -16   4    2.38    1.56
  -7  16  -4    6.26    2.39
   7 -16  -4    4.14    1.41
   7  16   4    4.40    2.42
   7 -16   4    3.68    2.22
  -7 -16  -4    4.70    2.14
  -7  16   4    5.32    1.58
  -7  16  -6   -0.85    0.88
   7  16   6    2.85    2.48
   7 -16   6    6.14    3.04
  -7 -16  -6    3.00    2.19
  -7  16  -8    1.28    2.08
  -7 -16   8    2.13    1.33
   7  16   8    1.14    2.16
   7 -16   8    2.82    2.28
  -7 -16  -8    0.41    1.69
  -7 -17   1   60.45    6.89
  -7  17  -1   69.03    5.94
   7  17   1   64.40    7.69
   7 -17  -1   65.58    5.34
   7 -17   1   64.51    5.66
  -7 -17  -1   58.25    6.94
  -7  17   1   62.64    5.33
   7  17  -1   67.07    6.10
  -7  17  -3    9.57    2.99
   7  17   3    8.88    3.12
  -7 -17   3   12.36    2.81
   7  17  -3   18.63    3.66
  -7 -17  -3   13.92    3.47
   7 -17   3   11.69    3.11
  -7  17   3   11.38    2.39
  -7  17  -5   84.35    7.85
   7 -17  -5   97.30    5.19
  -7 -17   5   95.45    6.86
   7  17   5   96.02   10.96
  -7  17   5   93.36    5.20
   7 -17   5  104.89    8.28
  -7 -17  -5   91.65    7.98
  -7  17  -7   -0.05    1.04
  -7 -17   7    1.11    1.14
   7  17   7    3.99    1.99
  -7 -17  -7    2.72    2.18
   7 -17   7    4.89    2.64
  -7  18   0    1.79    1.37
   7  18   0    1.68    1.71
  -7 -18   0    2.40    1.56
   7 -18   0    3.97    1.90
   7 -18  -2   -0.56    0.38
   7  18   2    1.97    1.79
  -7  18  -2    0.71    1.22
  -7 -18   2   -0.33    0.77
   7 -18   2    1.70    1.49
  -7 -18  -2    1.39    1.51
  -7  18   2   -0.10    0.64
   7  18  -2    0.14    1.17
  -7  18  -4    1.83    1.43
   7 -18  -4    1.61    0.99
   7  18   4    1.62    1.81
  -7 -18   4    3.18    1.67
   7 -18   4    4.86    2.37
  -7  18   4    0.38    0.60
  -7 -18  -4    1.51    1.57
  -7  18  -6    0.71    1.62
   7  18   6   -0.14    1.07
   7 -18   6   -0.03    1.15
  -7 -18  -6   -1.10    0.88
  -7 -18   8    0.94    1.04
   7  18   8   -0.99    0.79
  -7  18  -8   -0.96    0.88
  -7 -18  -8    0.90    2.07
   7 -18   8    0.16    1.91
   7  19   1   11.80    3.33
   7 -19  -1   11.39    2.63
  -7  19  -1    9.78    2.72
  -7 -19   1   10.26    2.67
  -7 -19  -1    7.97    2.55
   7  19  -1   12.52    3.15
   7 -19   1    8.80    2.62
  -7  19   1    8.78    2.44
  -7 -19   3    1.91    1.51
   7  19   3   -1.42    0.67
  -7  19  -3    0.63    1.23
   7 -19   3    1.33    1.54
  -7  19   3   -0.23    0.69
  -7 -19  -3    0.58    1.19
   7  19  -3    0.01    1.12
  -7 -19   5    4.76    1.97
  -7  19  -5    3.48    2.29
   7  19   5   11.21    3.77
   7 -19  -5    4.92    1.22
   7  19  -5    8.44    2.92
  -7  19   5    7.33    1.46
   7 -19   5    6.04    2.93
  -7 -19  -5    4.74    2.58
   7  19   7   -0.54    0.88
  -7  19  -7    0.16    1.27
  -7 -19   7    0.50    1.23
   7 -19   7    0.50    1.49
  -7 -19  -7    2.43    2.14
   7 -20   0   66.14    5.76
   7  20   0   94.78    7.62
  -7 -20   0   73.23    6.46
  -7  20   0   86.68    6.67
  -7  20  -2    2.43    1.65
  -7 -20   2    5.68    2.06
   7  20   2    4.02    2.20
  -7 -20  -2    1.95    1.70
   7  20  -2    4.48    2.25
  -7  20   2    3.33    1.41
   7 -20   2    1.73    1.61
   7  20   4   41.20    6.85
  -7 -20   4   50.71    6.17
  -7  20  -4   41.00    6.35
   7 -20   4   51.63    7.17
  -7 -20  -4   50.00    7.02
  -7  20   4   41.69    3.70
  -7  20  -6    9.56    3.52
   7  20   6    5.54    3.03
  -7 -20  -6    9.68    3.18
   7 -20   6    8.78    3.24
  -7 -20   8    8.28    2.37
   7  20   8    1.75    2.27
  -7  20  -8    8.77    4.19
  -7 -20  -8    6.42    3.13
   7 -20   8   12.90    4.43
  -7  21  -1    6.30    2.37
  -7 -21   1    4.46    2.06
   7 -21  -1    7.62    2.24
   7  21   1    2.24    2.14
   7  21  -1    5.40    2.26
  -7  21   1    5.58    1.89
  -7 -21  -1    5.98    2.29
   7 -21   1    1.56    1.39
  -7  21  -3    7.10    2.67
   7  21   3   10.60    3.28
  -7 -21   3    3.80    1.81
  -7  21   3    6.05    1.83
   7  21  -3    5.12    2.07
   7 -21   3    4.26    1.97
  -7 -21  -3    7.89    2.77
  -7 -21   5    0.93    1.29
  -7  21  -5    2.21    1.92
   7  21   5    2.58    2.31
   7 -21  -5    2.21    0.86
  -7 -21  -5    1.92    1.99
   7  21  -5    3.33    2.07
   7 -21   5    7.67    2.85
   7  21   7    1.52    2.00
  -7 -21   7   -1.16    0.48
  -7  21  -7   -1.07    0.82
   7 -21   7    1.43    1.79
  -7 -21  -7   -0.11    1.59
  -7 -22   0   56.10    6.90
   7 -22   0   60.93    5.27
  -7  22   0   51.17    6.45
   7  22   0   57.12    7.54
  -7  22  -2    0.39    1.26
  -7 -22   2   -0.40    0.73
   7  22   2    0.85    1.50
  -7 -22  -2    0.18    1.10
   7 -22   2   -0.67    0.73
  -7  22   2    0.62    1.06
   7  22  -2   -0.37    0.95
   7 -22  -4   24.66    3.33
   7  22   4   30.17    5.68
  -7 -22   4   28.96    4.65
  -7  22  -4   33.76    5.71
  -7  22   4   22.98    3.30
   7 -22   4   32.20    5.53
  -7 -22  -4   25.44    4.88
   7  22   6    1.83    2.07
  -7  22  -6    4.93    2.81
   7 -22   6   -0.18    0.90
  -7 -22  -6    1.10    1.52
   7  22   8    0.86    2.78
  -7  22  -8   -1.06    0.87
  -7 -22   8    1.05    1.09
   7 -22   8   -1.49    0.87
  -7 -23   1   17.60    3.89
   7 -23  -1   15.40    3.13
  -7  23  -1   19.22    3.89
   7  23   1   14.43    3.70
   7 -23   1   14.62    3.29
   7  23  -1   16.84    3.90
  -7 -23  -1    9.73    3.10
  -7  23   1   19.90    3.80
  -7  23  -3    8.03    2.67
  -7 -23   3    5.71    2.42
  -7 -23  -3    4.46    2.35
  -7  23   3    6.88    1.82
   7 -23   3    2.59    1.85
   7  23  -3    9.82    3.02
   7 -23  -5   22.70    2.63
  -7 -23   5   20.22    3.92
  -7  23  -5   27.41    5.66
   7  23   5   22.45    5.08
  -7 -23  -5   25.39    5.11
   7  23  -5   31.06    4.99
   7 -23   5   21.79    4.77
  -7  23  -7    3.52    2.58
  -7 -23   7    2.41    1.78
   7  23   7    0.30    1.74
   7 -23   7    1.65    1.88
  -7 -23  -7    0.38    1.57
   7  24   0   15.26    4.00
   7 -24   0   14.38    3.29
  -7  24   0   11.56    3.00
  -7 -24   0    7.95    2.71
   7  24   2    2.53    2.02
  -7  24  -2    6.33    2.40
  -7 -24   2    3.32    1.72
  -7 -24  -2    3.07    2.12
   7  24  -2    4.19    2.17
  -7  24   2    5.28    1.92
   7 -24   2    2.72    1.69
  -7  24  -4    3.76    2.36
   7  24   4    2.67    2.34
  -7 -24   4    2.70    1.77
   7 -24  -4    5.25    1.63
  -7 -24  -4    4.82    2.38
  -7  24   4    6.80    1.80
   7  24  -4    2.19    1.78
   7 -24   4    2.64    1.92
  -7  24  -6    4.17    2.44
   7  24   6    5.12    3.10
   7 -24   6    1.54    2.13
  -7 -24  -6   -0.09    0.97
  -7  24  -8    0.44    1.55
  -7 -24   8   -0.59    0.77
   7 -24   8    2.74    2.43
  -7 -25   1   83.74    7.16
   7 -25  -1   87.02    6.42
  -7  25  -1   87.61    7.34
   7  25   1   83.82    7.69
   7 -25   1   79.94    6.66
  -7  25   1   90.09    6.95
  -7 -25  -1   79.30    6.98
   7  25  -1   86.30    7.64
   7  25   3   33.78    6.21
  -7  25  -3   24.03    4.81
  -7 -25   3   25.15    4.66
   7 -25   3   29.40    5.02
   7  25  -3   34.60    6.35
  -7 -25  -3   27.44    5.23
  -7  25   3   32.97    4.56
   7 -25  -5   53.54    3.78
  -7 -25   5   57.72    6.87
   7  25   5   75.00    9.89
  -7  25  -5   55.77    8.18
   7 -25  -5   69.06    4.06
   7  25  -5   65.30    7.75
  -7 -25  -5   56.81    7.81
   7 -25   5   63.83    8.36
  -7  25  -7    2.04    2.25
   7  25   7    1.68    1.96
  -7 -25   7    0.61    1.40
  -7 -25  -7    3.55    2.61
   7 -25   7    4.71    3.15
  -7 -26   0    1.51    1.43
   7 -26   0   -0.64    0.75
   7  26   0    2.82    2.07
  -7  26   0   -0.18    0.99
   7  26   2   -0.28    1.05
  -7  26  -2    3.44    2.28
  -7 -26   2    1.01    1.35
  -7 -26  -2    4.28    2.10
   7  26  -2    7.35    2.84
  -7  26   2    3.00    1.59
   7 -26   2    3.06    1.92
   7 -26  -4    0.92    0.86
   7  26   4   -0.18    1.26
  -7  26  -4    1.19    1.74
  -7 -26   4    1.02    1.41
  -7  26   4   -0.16    0.60
   7  26  -4    3.06    1.51
  -7 -26  -4    0.63    1.50
   7 -26   4   -0.63    1.06
   7  26   6   -0.48    1.19
  -7 -26   6    0.00    0.82
  -7  26  -6    1.86    2.16
  -7 -26  -6    2.13    2.06
   7 -26   6    0.55    1.52
  -7  27  -1    0.98    1.22
   7 -27  -1    0.10    1.02
   7  27   1    1.72    1.89
  -7 -27   1   -1.43    0.62
  -7 -27  -1    1.06    1.72
   7 -27   1    2.34    1.51
  -7  27   1    0.29    1.03
   7  27  -1   -0.56    1.02
  -7 -27   3    6.30    2.33
   7  27   3    3.78    2.47
  -7  27  -3    2.92    2.19
   7 -27   3    9.67    2.83
  -7 -27  -3    3.16    1.37
  -7  27   3    2.35    1.48
   7 -27  -5    1.62    0.94
  -7  27  -5   -0.28    1.42
   7 -27  -5    1.54    0.92
   7  27   5    2.34    2.44
   7 -27   5    2.19    2.09
  -7 -27  -5    4.55    2.27
  -7 -27   7    1.05    1.19
   7  27   7    0.91    1.91
  -7  27  -7   -1.07    1.08
   7 -27   7    3.66    2.89
  -7 -27  -7   -0.75    1.06
   7 -28   0    2.82    1.75
  -7  28   0    7.19    2.45
   7  28   0    1.60    2.00
  -7 -28   0    2.19    1.72
  -7 -28   2   41.96    6.11
  -7  28  -2   34.06    5.92
   7  28   2   36.35    6.31
  -7  28   2   44.94    5.75
   7 -28   2   50.88    6.58
  -7 -28  -2   42.64    6.26
   7  28  -2   56.02    7.46
  -7  28  -4    1.88    2.01
   7 -28  -4    3.44    1.31
   7  28   4    4.16    2.83
  -7 -28   4    2.90    2.03
  -7 -28  -4    3.37    2.15
   7  28  -4   -0.08    1.09
  -7  28   4    2.95    1.34
   7 -28   4    0.73    1.42
  -7 -28   6   12.64    3.69
  -7  28  -6    7.84    3.66
   7  28   6   23.00    5.73
  -7 -28  -6   14.63    4.05
   7 -28   6   14.61    4.37
   7  29   1   11.70    3.75
  -7  29  -1    4.30    2.35
  -7 -29   1    2.47    2.01
   7  29  -1    1.67    1.89
  -7 -29  -1    3.18    2.18
  -7  29   1    3.17    2.01
   7 -29   1    9.93    2.77
  -7 -29   3    8.77    2.89
  -7  29  -3    3.68    2.40
   7  29   3    5.69    3.04
   7 -29   3    6.73    2.95
  -7  29   3    8.00    2.32
  -7 -29  -3    7.80    2.77
   7  29   5    3.28    2.60
   7 -29  -5    3.37    0.99
   7 -29  -5    2.50    1.05
  -7  29  -5   -0.24    1.22
   7 -29   5    3.11    2.21
  -7 -29  -5    0.35    1.10
  -7 -29   7    0.84    1.35
   7  29   7    0.20    1.48
  -7  29  -7    0.33    1.77
  -7 -29  -7    2.30    2.10
   7 -29   7   -0.34    1.54
  -7  30   0   -1.26    0.43
  -7 -30   0    0.35    1.07
   7  30   0   -0.64    0.72
   7 -30   0    0.07    0.71
  -7 -30   2   33.93    5.56
  -7  30  -2   35.43    5.93
   7  30   2   46.89    7.36
  -7  30   2   38.12    5.53
   7 -30   2   50.92    6.70
  -7 -30  -2   38.09    5.97
   7  30  -2   52.87    7.49
   7  30   4   -0.39    1.44
  -7  30  -4    2.50    2.37
  -7 -30   4    1.91    1.78
   7 -30  -4    1.78    1.17
   7 -30   4    2.69    2.20
  -7 -30  -4    6.13    2.53
   7  30  -4    3.56    2.28
  -7  30   4    2.53    1.47
  -7 -30   6    6.92    2.90
   7  30   6   15.10    4.87
  -7  30  -6    4.87    3.08
  -7 -30  -6   16.19    4.35
   7 -30   6    6.66    3.21
  -7 -31   1   23.24    4.82
   7  31   1   38.64    6.51
  -7  31  -1   31.61    5.43
   7 -31   1   39.69    5.73
  -7  31   1   37.32    5.66
  -7 -31  -1   35.02    5.76
   7  31  -1   35.90    6.05
  -7  31  -3   17.34    4.28
   7  31   3   13.89    4.23
  -7 -31   3   11.56    3.28
   7 -31   3   19.32    4.47
  -7  31   3   14.88    3.18
  -7 -31  -3   14.73    3.81
  -7  31  -5   17.73    4.80
   7  31   5   17.99    4.85
   7 -31  -5   15.14    2.36
  -7 -31  -5   26.41    5.23
   7 -31   5   17.92    4.20
  -7 -31   7    2.50    2.16
   7  31   7   -0.07    1.80
  -7  31  -7    1.74    2.33
  -7 -31  -7   -0.15    1.50
   7 -31   7    1.52    1.98
  -7  32   0    2.29    1.63
  -7 -32   0    1.99    2.02
  -7 -32   2    0.68    1.23
  -7  32  -2    5.53    2.73
   7  32   2    6.89    3.10
   7  32  -2    3.10    2.34
  -7  32   2    5.01    2.10
  -7 -32  -2    7.59    2.58
   7 -32   2    3.44    2.05
  -7  32  -4   -1.25    0.51
  -7 -32   4    0.78    1.35
   7  32   4   -0.28    1.21
  -7 -32  -4   -0.47    1.00
   7 -32   4   -0.33    0.99
   7  32  -4   -0.93    0.84
  -7 -32   6    0.37    1.22
  -7  32  -6    1.05    2.06
   7  32   6   -1.34    1.41
  -7 -32  -6   -0.16    1.42
   7 -32   6    0.84    1.90
   7 -33  -1   30.87    4.69
  -7 -33   1   23.59    4.61
  -7  33  -1   27.78    5.14
   7  33   1   32.51    6.16
  -7  33   1   25.93    4.64
   7 -33   1   28.33    6.55
  -7 -33  -1   22.22    4.45
   7  33  -1   35.73    6.07
   7  33   3   14.19    4.37
  -7 -33   3   16.24    3.90
  -7  33  -3    9.80    3.15
   7 -33  -3   18.62    3.25
  -7 -33  -3   19.77    4.47
  -7  33   3    9.34    2.62
   7  33  -3   14.99    4.11
   7 -33   3   13.74    3.58
   7  33   5   41.49    7.62
  -7  33  -5   30.60    6.20
   7 -33  -5   28.16    3.45
  -7 -33  -5   34.42    6.06
   7 -33   5   34.35    6.10
  -7  33  -7    4.59    3.20
   7 -33   7   -0.63    1.08
   7  34   0    5.07    2.79
  -7 -34   0    4.35    2.49
  -7  34   0    8.59    2.91
  -7  34  -2    1.57    1.71
   7  34   2   -1.69    0.48
   7 -34  -2   -0.68    0.64
  -7 -34   2   -1.14    0.76
   7  34  -2   -0.16    0.72
  -7 -34  -2    0.49    1.12
  -7  34   2    0.90    1.41
   7 -34   2    2.12    1.79
  -7  34  -4    2.48    2.03
   7  34   4   -0.11    1.44
  -7 -34   4    0.92    1.58
   7  34  -4    1.22    1.63
  -7 -34  -4    0.76    1.53
   7 -34   4    0.87    1.77
   7  34   6   -1.56    1.04
  -7 -34   6    3.23    2.42
  -7  34  -6    0.00    1.68
   7 -34   6    0.21    1.46
  -7 -34  -6    3.69    2.66
  -7 -35   1    3.17    1.91
   7  35   1    5.94    3.09
  -7  35  -1    5.92    2.74
   7 -35  -1    3.75    1.88
   7  35  -1    1.36    1.97
  -7  35   1    3.53    1.74
  -7 -35  -1    5.80    2.56
  -7  35  -3    2.28    2.14
  -7 -35   3   -0.11    1.06
   7  35   3    3.59    2.43
   7 -35   3    1.01    1.10
  -7 -35  -3    1.20    1.47
   7  35  -3    0.29    1.40
   7  35   5    2.70    2.70
   7 -35  -5    5.16    1.51
  -7  35  -5    4.35    2.87
   7 -35   5   11.01    3.65
  -7 -35  -5    6.18    2.82
  -7 -36   0   18.69    4.42
   7  36   0   14.37    3.92
   7 -36   0   15.30    3.41
  -7  36   0   15.43    4.04
   7 -36  -2   -0.16    0.80
  -7 -36   2   -0.56    0.93
   7  36   2    1.38    1.97
  -7  36  -2    0.36    1.31
  -7  36   2    3.21    1.67
  -7 -36  -2   -0.22    0.93
  -7  36  -4    8.75    3.37
   7 -36  -4   10.07    2.55
   7  36   4    8.10    3.59
  -7 -36  -4    3.62    2.37
   7 -36   4   11.48    3.50
   7  36   6    3.53    2.85
  -7 -36   6    3.16    2.63
  -7  36  -6   -0.52    1.05
   7 -36   6   -1.01    1.21
  -7 -36  -6   -0.05    1.39
  -7 -37   1    1.71    1.67
   7  37   1    0.59    1.48
  -7  37  -1   -0.10    1.04
   7 -37  -1    3.68    1.76
  -7 -37  -1    1.08    1.82
  -7  37   1   -0.79    1.01
   7 -37   1    1.25    1.79
   7  37  -1   -0.99    0.89
  -7  37  -3    0.63    1.34
  -7 -37   3   -0.63    0.98
   7  37   3    0.50    1.82
   7  37  -3    0.43    1.38
  -7 -37  -3   -1.49    0.50
   7  37   5   -1.21    1.11
  -7  37  -5    4.19    2.74
   7 -37  -5    0.13    0.73
  -7 -37  -5    1.22    2.21
   7 -37   5   -0.56    1.25
  -7  38   0   40.87    6.58
   7 -38   0   33.98    5.41
  -7 -38   0   28.60    5.68
   7  38   0   42.11    7.18
  -7 -38   2    0.55    1.32
  -7  38  -2    0.34    1.23
   7  38   2   -0.46    0.91
  -7 -38  -2   -0.74    0.87
   7  38   4   30.97    6.72
  -7  38  -4   13.47    4.21
   7 -38  -4   19.54    3.59
  -7 -38  -4   23.74    5.31
   7 -38   4   13.29    4.40
  -7 -38   6    3.70    3.81
   7  38   6    4.45    3.42
  -7  38  -6    3.05    2.60
   7 -38   6    2.29    2.13
  -7 -38  -6    1.19    2.16
  -7  39  -1   -0.84    1.06
   7 -39  -1    1.31    1.62
  -7 -39   1    0.51    1.13
   7  39   1    2.77    2.62
  -7  39   1    0.81    1.39
  -7 -39  -1    2.60    1.79
   7  39  -1    2.78    2.45
   7 -39   1    0.35    1.00
   7  39   3    2.01    2.46
  -7  39  -3   -1.88    0.60
  -7 -39   3    0.19    1.19
  -7 -39  -3    1.59    1.37
   7  39  -3   -0.88    1.15
  -7  39  -5    6.91    3.67
   7 -39  -5    0.99    1.03
   7  39   5    3.20    2.77
   7 -39   5    5.00    2.81
  -7 -39  -5    0.12    1.22
  -7 -40   0    3.10    2.22
   7  40   0    0.85    1.53
   7 -40   0   -0.45    0.86
  -7  40   0    1.03    1.82
  -7  40  -2   -0.89    0.64
   7  40   2   -0.34    1.25
  -7 -40   2   -1.01    0.78
   7  40  -2    0.32    1.88
   7 -40   2    2.09    1.94
  -7 -40  -2   -1.35    0.63
  -7  40  -4   -0.28    1.55
   7  40   4   -1.60    0.86
   7 -40  -4    1.25    1.33
  -7 -40  -4   -0.02    1.11
  -7  40  -6    1.55    2.42
   7  41   1   33.97    6.22
  -7 -41   1   26.41    5.37
  -7  41  -1   25.40    5.42
   7  41  -1   20.28    5.87
   7 -41   1   23.25    4.59
  -7 -41  -1   27.52    5.72
  -7 -41   3   11.66    3.44
   7  41   3   18.53    5.17
  -7  41  -3   16.52    4.61
  -7 -41  -3   15.25    4.25
   7  41  -3   21.20    5.01
   7 -41   3   20.95    4.99
   7 -41  -5   11.71    2.57
  -7  41  -5    9.09    4.10
   7  41   5   16.31    4.91
  -7 -41  -5   20.26    5.21
   7  42   0   -0.42    1.31
  -7 -42   0    2.05    2.08
  -7 -42   2   -0.75    0.90
   7  42   2    2.02    2.14
  -7  42  -2    4.67    2.82
  -7 -42  -2    4.06    2.42
   7 -42   2    3.21    2.47
   7  42  -2    1.16    1.91
   7 -42  -4    0.51    1.01
   7  42   4   -0.15    1.69
  -7  42  -4    1.23    2.24
   7 -42   4    1.69    2.04
  -7 -42  -4    1.85    2.42
   7  43   1   -1.00    1.00
  -7  43  -1   -0.15    1.16
  -7 -43   1    2.45    1.89
  -7 -43  -1    2.44    2.11
   7 -43   1    0.49    1.56
  -7  43  -3   -2.22    1.00
   7  43   3   -0.04    1.38
   7 -43  -3   -1.10    0.85
  -7 -43  -3    0.14    1.35
   7 -43   3    0.16    1.08
  -7  43  -5    0.42    2.21
   7 -43  -5    1.25    1.14
   7  43   5    0.93    1.70
  -7 -43  -5    0.76    1.39
   7 -43   5    2.42    2.51
  -7 -44   0   -0.20    1.14
   7  44   0   -0.32    1.33
   7  44   2    3.21    2.87
  -7  44  -2    1.04    1.26
  -7 -44   2    3.86    2.88
   7 -44   2    1.22    1.87
   7  44  -2    6.21    3.61
  -7 -44  -2   -1.36    0.72
   7  44   4   -1.09    1.06
   7 -44  -4   -0.75    0.54
  -7  44  -4    0.58    1.61
   7 -44   4    0.44    1.66
  -7 -44  -4    0.68    1.52
   7  45   1    2.18    2.70
  -7 -45   1    2.41    2.22
  -7 -45  -1    1.70    2.07
  -7  45  -3   -1.07    0.98
   7  45   3   -1.04    0.98
   7 -45  -3    6.09    2.80
  -7 -45  -3   -0.42    1.48
   7 -45   3    3.04    2.28
  -7 -46   0   -0.22    1.27
   7  46   0    0.86    1.56
   7  46   2   18.50    4.98
  -7 -46   2   11.10    3.67
   7  46  -2   11.28    4.46
  -7 -46  -2    9.29    3.39
   7 -46  -4   -0.15    0.77
  -7  46  -4    0.24    1.73
   7  46   4   -1.82    0.88
  -7 -46  -4   -0.13    1.16
   7 -46   4    2.20    2.43
   7  47   1   11.25    3.89
  -7 -47   1    5.93    2.97
   7  47  -1    2.33    2.33
  -7 -47  -1    6.73    2.91
   7  47   3    7.77    3.99
   7 -47  -3    2.14    1.86
  -7 -47  -3   -0.60    1.26
  -7 -48   0   -0.43    1.65
  -7 -48   2   -0.96    1.08
   7 -48  -2   -1.30    0.79
   7  48   2   -1.35    1.09
   7  48  -2   -1.56    0.95
  -7 -48  -2   -1.28    0.89
   7 -48  -4   -0.05    1.20
   7  48   4   -1.38    0.89
  -7 -48  -4   -1.27    0.79
   7  49   1    2.43    2.50
  -7 -49   1   11.43    3.76
  -7 -49  -1   10.50    3.87
   7  49  -1    4.02    2.93
   7  49   3    5.60    3.50
   7 -49  -3    9.53    3.09
  -7 -49  -3    6.15    3.42
  -7 -50   0   -0.09    1.30
   7  50   2   -1.61    1.05
   7 -50  -2    1.02    1.74
  -7 -50  -2   -0.13    1.29
   7  51   1   -1.05    1.10
  -7 -51   1    1.16    1.89
   7  51  -1    3.48    3.32
  -7 -51  -1    0.79    1.67
  -7 -52   0    0.19    1.58
   7  52   2   -0.60    1.45
  -7 -52  -2   -1.22    0.84
  -7 -53   1    1.72    2.15
   7  53   1    0.13    1.23
  -7 -53  -1   -0.41    1.26
   7  53  -1   -1.64    1.24
   8   0   0  309.54   16.58
  -8   0   0  316.09   16.22
   8   0  -2   23.50    4.20
   8   0   2   25.43    4.81
  -8   0  -2   26.94    4.67
  -8   0   2   28.47    4.35
  -8   0  -4  212.14   13.66
   8   0   4  250.95   14.57
   8   0   6    2.14    2.17
  -8   0  -6    2.34    2.08
  -8   0  -8   88.83   11.54
   8   0   8   95.68   12.07
   8  -1  -1    1.15    1.25
  -8  -1   1    2.44    1.51
   8   1   1    0.73    1.34
  -8   1  -1    1.22    1.36
   8   1  -1    2.65    1.67
  -8   1   1    2.33    1.47
  -8  -1  -1    2.65    1.81
   8  -1   1    0.91    1.34
   8   1   3    1.96    1.92
  -8   1  -3    0.75    1.35
  -8  -1   3    0.61    0.93
   8  -1   3    1.35    1.65
  -8   1   3    0.12    0.82
  -8  -1  -3    1.26    1.55
   8   1   5    0.23    1.30
  -8  -1   5    0.26    0.65
  -8   1  -5    1.71    1.77
   8  -1  -5    0.36    0.89
  -8  -1  -5   -1.04    0.75
   8  -1   5   -1.84    0.48
  -8   1   5    0.46    0.73
   8   1  -5   -0.83    0.47
   8   1   7    2.43    2.41
  -8  -1   7   -0.07    0.29
  -8   1  -7   -0.27    0.92
   8  -1   7   -0.66    1.13
  -8  -1  -7   -1.19    0.64
   8  -2   0   65.78    6.05
  -8   2   0   63.06    5.62
   8   2   0   58.97    7.30
  -8  -2   0   59.71    6.85
  -8  -2   2    7.50    2.08
   8   2   2    4.55    2.42
  -8   2  -2    7.58    2.49
   8  -2  -2    3.97    2.08
  -8  -2  -2    4.09    2.11
  -8   2   2    3.36    1.65
   8   2  -2    6.36    2.26
   8  -2   2    2.12    1.76
   8   2   4   47.80    7.17
  -8   2  -4   44.02    6.53
  -8  -2   4   43.45    3.99
   8  -2   4   46.01    6.87
  -8   2   4   38.12    4.61
  -8  -2  -4   33.34    5.55
  -8   2  -6    2.01    2.12
   8   2   6    0.98    2.06
   8  -2   6    0.69    1.37
  -8  -2  -6    0.30    1.49
  -8   2  -8   11.35    3.60
   8   2   8   20.92    5.42
   8  -2   8   13.42    4.53
  -8  -2  -8   14.80    4.88
  -8  -3   1    8.12    2.42
   8   3   1    6.82    2.77
  -8   3  -1    4.57    2.21
   8  -3  -1    3.85    2.12
   8  -3   1    3.59    2.09
  -8   3   1    6.63    2.07
   8   3  -1    5.25    2.16
  -8  -3  -1    8.42    2.58
  -8  -3   3    2.39    1.54
  -8   3  -3    4.82    2.40
   8   3   3    1.80    2.03
  -8   3   3    7.22    1.95
  -8  -3  -3    9.80    2.97
   8  -3   3    2.96    2.00
  -8   3  -5   -0.56    1.08
   8   3   5    0.80    1.51
  -8  -3   5    2.04    1.22
   8  -3  -5    0.31    0.87
  -8   3   5   -0.10    0.56
   8   3  -5   -0.90    0.53
   8  -3   5   -0.55    0.70
  -8  -3  -5    4.70    2.50
   8   3   7   -1.05    0.74
  -8  -3   7    1.03    0.64
  -8   3  -7    1.32    1.91
   8  -3   7   -1.00    0.90
  -8  -3  -7    1.46    1.91
   8  -4   0   77.55    6.62
  -8  -4   0   79.83    6.54
   8   4   0   82.69    7.01
  -8   4   0   83.39    6.60
   8   4   2   18.16    4.23
   8  -4  -2   23.40    4.03
  -8  -4   2   17.79    3.43
  -8   4  -2   13.83    3.38
  -8   4   2   14.48    3.01
   8  -4   2   17.72    3.98
  -8  -4  -2   15.29    3.44
   8   4  -2   18.96    3.70
  -8   4  -4   48.98    6.90
   8  -4  -4   40.46    6.24
   8   4   4   51.33    7.45
  -8  -4   4   38.93    4.89
   8  -4   4   51.75    7.22
  -8  -4  -4   50.96    7.10
  -8   4   4   46.84    4.07
   8   4   6    2.31    1.99
  -8   4  -6    6.93    3.26
   8  -4  -6    3.59    1.17
  -8  -4  -6    3.00    2.19
   8  -4   6    3.36    2.69
  -8   4   6    3.76    1.17
   8   4   8    7.52    4.05
  -8   4  -8    4.34    3.23
   8  -4   8    8.87    4.15
  -8  -4  -8    7.44    4.32
  -8   5  -1   10.41    2.76
   8   5   1   11.45    3.06
  -8  -5   1   12.00    2.86
   8  -5  -1   12.55    3.16
  -8   5   1    8.77    2.52
  -8  -5  -1    8.79    2.62
   8  -5   1   12.53    3.17
   8   5  -1    9.35    2.66
  -8   5  -3   11.52    3.09
  -8  -5   3   10.15    2.55
   8   5   3   10.40    3.25
  -8  -5  -3   13.00    3.41
  -8   5   3    9.09    2.25
   8  -5   3   12.09    3.32
   8  -5  -5    1.53    1.23
  -8   5  -5    0.58    1.58
  -8  -5   5    3.18    1.44
   8   5   5    1.45    2.29
   8   5  -5    0.60    0.95
  -8   5   5    1.84    0.98
  -8  -5  -5    1.63    1.85
  -8   5  -7    2.30    2.23
  -8  -5   7    0.51    0.71
   8   5   7   -0.61    0.90
   8  -5   7   -0.50    1.01
  -8  -5  -7    1.80    1.81
  -8  -6   0    3.29    2.04
   8   6   0    2.92    2.25
  -8   6   0    3.63    1.94
   8  -6   0    7.07    2.50
  -8   6  -2    2.90    1.88
   8   6   2    1.81    1.67
   8  -6  -2   -1.01    0.49
  -8  -6   2    0.35    0.91
  -8   6   2    0.98    1.01
   8   6  -2    2.42    1.39
  -8  -6  -2   -0.39    0.99
   8  -6   2    0.48    1.25
   8   6   4   11.26    3.30
  -8   6  -4   11.74    3.11
  -8  -6   4    7.17    2.12
   8  -6  -4   11.04    2.41
  -8  -6  -4    6.59    2.97
   8  -6   4   12.87    3.43
  -8   6   4    4.93    1.75
  -8   6  -6   -0.62    1.26
   8  -6  -6    0.57    0.54
   8   6   6    2.47    2.38
  -8  -6  -6   -0.56    1.02
  -8   6   6   -0.14    0.40
   8  -6   6   -0.81    1.16
   8   6   8    5.46    3.48
  -8   6  -8   -0.09    2.04
   8  -6   8   10.70    4.26
   8  -7  -1    0.98    1.31
  -8   7  -1    1.50    1.54
   8   7   1    1.99    1.69
   8  -7   1    2.77    1.89
   8   7  -1    1.79    1.71
  -8   7   1    2.74    1.55
  -8  -7  -1   -0.34    0.83
  -8   7  -3    2.55    1.89
   8   7   3   -0.21    1.27
  -8  -7   3    0.70    0.82
  -8  -7  -3   -0.30    0.96
   8  -7   3    1.47    1.75
  -8   7   3    0.05    0.74
   8   7   5   -1.27    1.18
   8  -7  -5    0.92    0.93
  -8  -7   5    2.03    1.33
  -8   7  -5    1.53    1.73
  -8  -7  -5   -0.67    0.67
   8  -7   5   -1.02    0.86
  -8   7   5    0.09    0.67
   8   7  -5   -0.53    0.47
   8   7   7   -0.86    0.90
  -8   7  -7    1.58    2.10
  -8  -7   7   -0.07    0.50
   8  -7   7   -1.15    0.97
  -8  -7  -7    0.96    1.59
  -8  -8   0  417.13   20.13
   8   8   0  402.26   20.49
  -8   8   0  386.05   19.58
   8  -8   0  419.44   20.01
   8  -8  -2   -0.31    1.08
   8   8   2    1.66    1.64
  -8   8  -2   -0.07    1.04
  -8  -8   2    0.56    0.99
  -8  -8  -2    5.01    2.41
   8  -8   2    2.02    1.81
  -8   8   2   -0.17    0.63
   8   8  -2   -0.06    0.97
   8  -8  -4  254.74   13.00
   8   8   4  245.13   15.50
  -8   8  -4  229.95   14.71
  -8  -8   4  262.36   13.47
  -8   8   4  261.27   12.69
  -8  -8  -4  269.91   15.39
   8  -8   4  280.57   15.63
   8  -8  -6    4.32    0.93
   8   8   6    2.65    2.49
  -8   8  -6    2.59    2.36
  -8  -8  -6    1.17    1.55
  -8   8   6    3.47    0.86
   8  -8   6    3.25    2.45
  -8   8  -8   82.43   12.05
   8   8   8   88.16   12.67
   8  -8   8   92.26   11.87
  -8   9  -1    4.90    2.14
   8  -9  -1   -0.40    0.95
   8   9   1    0.84    1.61
  -8  -9   1    1.69    1.41
   8  -9   1   -1.40    0.48
   8   9  -1    0.49    1.26
  -8   9   1    0.24    0.96
  -8  -9  -1    1.40    1.71
  -8  -9   3    0.78    1.09
   8   9   3    2.47    1.91
  -8   9  -3    3.31    2.18
  -8   9   3   -0.15    0.81
   8  -9   3    0.41    1.69
  -8  -9  -3    0.00    1.18
  -8   9  -5    1.38    1.73
   8   9   5    2.83    2.43
   8  -9  -5    0.97    0.94
  -8  -9   5   -0.27    0.64
  -8  -9  -5   -0.90    0.74
   8   9  -5   -0.81    0.84
   8  -9   5    2.88    2.14
  -8  -9   7    0.12    0.69
  -8   9  -7    0.15    1.57
   8   9   7   -0.29    0.82
  -8  -9  -7    1.83    1.99
   8  -9   7    0.39    1.43
  -8  10   0   42.70    5.64
   8 -10   0   50.21    6.29
  -8 -10   0   51.30    6.46
   8  10   2    2.61    1.92
  -8  10  -2   -0.31    0.94
  -8 -10   2    1.58    1.39
  -8 -10  -2    1.24    1.42
  -8  10   2    0.78    0.97
   8 -10   2    2.96    2.03
   8  10  -2   -0.80    0.75
  -8 -10   4   35.97    4.88
   8  10   4   44.25    7.16
  -8  10  -4   45.39    6.83
   8 -10  -4   39.88    4.70
   8 -10   4   47.90    6.94
  -8  10   4   37.59    4.40
  -8 -10  -4   30.91    5.66
  -8  10  -6    3.11    2.48
   8  10   6    1.88    2.16
   8 -10   6   -0.27    1.67
  -8  10   6    1.00    0.46
  -8 -10  -6    2.76    2.25
  -8  10  -8   19.52    5.54
  -8 -10   8   17.00    3.08
   8 -10   8   22.88    5.97
   8  11   1   12.16    3.32
  -8  11  -1   10.16    2.87
   8 -11  -1    8.35    2.59
  -8 -11   1   10.81    2.86
  -8  11   1    6.45    2.15
   8 -11   1    5.42    2.31
  -8 -11  -1    5.11    2.29
   8  11  -1    9.13    2.88
  -8 -11   3   -0.55    0.70
  -8  11  -3    2.64    1.94
   8  11   3    0.89    1.60
   8 -11   3    0.75    1.47
  -8  11   3    0.89    0.96
  -8 -11  -3    4.59    2.47
  -8  11  -5   10.30    3.54
   8  11   5    2.28    2.39
   8 -11  -5    4.00    1.34
  -8 -11  -5    2.80    2.19
  -8  11   5    2.90    1.18
   8 -11   5    4.85    2.67
  -8 -11   7    0.41    0.89
  -8  11  -7   -1.24    0.69
   8  11   7    0.62    1.45
   8 -11   7    0.62    1.98
  -8 -11  -7   -0.64    0.69
   8 -12   0   78.12    6.60
  -8 -12   0   72.50    6.60
  -8  12   0   75.12    6.36
   8  12   0   92.24    7.59
   8  12   2    1.50    1.63
  -8 -12   2    1.76    1.43
  -8  12  -2    2.43    1.71
   8 -12   2   -0.59    0.89
  -8 -12  -2    2.08    1.79
   8  12  -2    0.74    1.44
  -8  12   2    1.76    1.35
   8  12   4   40.80    7.02
  -8 -12   4   46.10    5.72
  -8  12  -4   45.56    6.92
   8 -12  -4   46.45    5.10
  -8  12   4   36.88    4.35
   8 -12   4   47.64    7.02
  -8 -12  -4   44.63    6.73
   8  12  -4   50.82    6.40
   8  12   6    0.32    1.90
  -8  12  -6    1.50    1.80
   8 -12   6    2.75    2.43
  -8 -12  -6    1.89    2.03
   8 -13  -1    8.44    2.46
  -8  13  -1    5.75    2.41
   8  13   1   12.93    3.68
  -8 -13   1   14.90    3.35
  -8  13   1   13.94    2.98
   8 -13   1   14.30    3.48
  -8 -13  -1    8.50    2.78
   8  13  -1    6.48    2.77
  -8  13  -3    2.29    1.60
  -8 -13   3   -0.51    0.97
   8  13   3    1.28    1.96
   8 -13   3    4.71    2.46
  -8 -13  -3    1.92    1.63
  -8  13   3    0.86    1.16
   8 -13  -5    6.54    1.68
  -8  13  -5    7.46    2.74
   8  13   5    7.12    3.46
  -8 -13  -5    6.96    2.99
   8 -13   5    4.47    2.81
  -8  13   5    5.39    1.39
   8  13   7    0.19    1.50
  -8 -13   7    1.32    1.06
  -8  13  -7   -0.97    0.78
   8 -13   7    1.17    2.21
  -8 -13  -7    4.88    3.14
   8 -14   0   17.56    3.69
  -8  14   0   12.17    3.11
   8  14   0   20.29    4.34
  -8 -14   0   12.29    3.14
   8  14   2   16.54    4.17
  -8  14  -2   16.12    3.85
  -8 -14   2   11.71    3.05
   8  14  -2   13.65    3.58
   8 -14   2   17.23    3.88
  -8 -14  -2   11.17    3.24
  -8  14   2   16.78    3.38
  -8  14  -4    5.53    2.67
  -8 -14   4    8.33    2.42
   8 -14  -4    9.18    2.35
   8  14   4   15.50    4.28
   8 -14   4    9.12    2.85
  -8  14   4    9.97    2.24
  -8 -14  -4   11.78    3.59
   8  14  -4    9.44    2.84
   8  14   6    3.37    2.85
  -8  14  -6    1.04    1.59
   8 -14   6    2.65    2.30
  -8 -14  -6    0.35    1.71
  -8  15  -1   -0.18    1.12
   8 -15  -1    0.04    1.11
   8  15   1    1.18    1.66
  -8 -15   1    0.02    1.05
   8  15  -1    0.56    1.29
  -8 -15  -1    0.32    1.24
  -8  15   1    1.56    1.33
   8 -15   1    3.23    1.99
  -8 -15   3   -0.64    0.56
   8  15   3   -0.89    1.01
  -8  15  -3    2.13    1.62
  -8 -15  -3   -0.28    0.78
   8 -15   3    1.64    1.66
  -8  15   3   -0.14    0.73
  -8  15  -5   -1.21    0.78
   8  15   5    0.09    1.19
   8 -15  -5    0.49    0.68
  -8 -15  -5    1.40    1.74
  -8  15   5    0.03    0.56
   8 -15   5   -0.73    1.22
   8  15   7   -0.26    1.17
  -8 -15   7   -0.42    0.68
  -8  15  -7    4.18    2.85
  -8 -15  -7   -0.06    1.34
   8 -15   7    1.97    1.96
   8  16   0  160.62   10.92
  -8 -16   0  157.62   10.40
  -8  16   0  132.49    9.57
   8 -16   0  167.93   10.20
  -8  16  -2    0.65    1.32
  -8 -16   2    2.08    1.58
   8  16   2    1.15    1.46
  -8 -16  -2   -0.54    1.02
  -8  16   2    3.57    1.85
   8  16  -2    2.99    2.16
   8 -16   2    0.38    1.07
   8 -16  -4  129.53    7.83
  -8  16  -4  122.07    9.85
  -8 -16   4  120.29    8.62
   8  16   4  138.19   10.55
  -8  16   4  133.34    7.90
   8  16  -4  123.16    8.96
  -8 -16  -4  134.73    9.97
   8 -16   4  146.64   10.32
  -8  16  -6    0.70    1.66
   8  16   6   -0.60    1.33
   8 -16   6    0.20    1.84
  -8 -16  -6    0.05    1.00
   8  17   1   -0.27    1.28
  -8 -17   1    0.48    1.04
  -8  17  -1    1.56    1.56
   8 -17   1    2.63    1.69
   8  17  -1   -0.63    0.84
  -8  17   1    0.23    0.97
  -8 -17  -1    3.69    2.06
  -8 -17   3   -0.03    0.97
  -8  17  -3    1.76    1.73
   8  17   3    2.94    2.46
  -8  17   3    1.27    1.16
   8  17  -3    0.86    1.48
  -8 -17  -3    6.11    2.77
   8 -17  -5    0.64    0.77
  -8  17  -5    0.84    1.46
   8  17   5    1.81    2.21
  -8 -17  -5   -0.90    0.76
  -8  17   5   -0.06    0.45
   8 -17   5   -1.65    0.92
  -8  17  -7    1.86    2.03
   8  17   7    0.16    1.41
  -8 -17   7   -0.02    0.83
  -8 -17  -7    1.04    2.00
   8 -17   7   -1.12    0.97
  -8  18   0   52.32    6.51
   8  18   0   46.37    6.77
   8 -18   0   50.65    6.32
  -8 -18   0   52.38    6.93
  -8  18  -2   -0.34    0.91
  -8 -18   2    0.07    0.88
   8  18   2   -0.51    1.30
  -8 -18  -2    1.76    1.74
  -8  18   2    0.63    1.10
   8 -18   2   -0.43    1.21
  -8 -18   4   31.57    4.96
   8 -18  -4   43.58    5.01
  -8  18  -4   44.20    6.93
   8  18   4   40.92    7.14
  -8  18   4   51.16    4.32
  -8 -18  -4   47.86    7.22
   8 -18   4   54.94    7.66
   8  18  -4   45.44    6.36
   8  18   6   -0.63    0.82
  -8  18  -6    1.89    2.12
   8 -18   6   -0.18    1.22
  -8 -18  -6    1.42    2.01
  -8 -19   1   -0.68    0.74
   8  19   1   -0.35    1.05
  -8  19  -1    1.71    1.54
  -8 -19  -1   -0.79    0.91
   8  19  -1    0.55    1.53
   8 -19   1    0.27    1.44
  -8  19   1    3.82    1.67
  -8  19  -3    2.89    2.03
   8  19   3    1.25    1.95
  -8 -19   3    2.57    1.56
  -8 -19  -3    2.55    1.95
   8 -19   3    6.25    2.43
  -8  19   3    1.83    1.16
   8  19  -3    2.10    1.62
  -8  19  -5    0.75    1.55
   8  19   5    0.34    1.50
  -8 -19  -5    0.76    1.56
   8 -19   5   -0.18    1.07
  -8 -19   7   -0.18    1.09
   8  19   7    0.53    1.64
  -8  19  -7   -0.10    1.53
   8 -19   7    0.85    2.18
  -8 -19  -7    2.67    2.30
  -8  20   0    7.22    2.38
   8  20   0   15.43    4.12
  -8 -20   0   12.82    3.40
   8 -20   0   15.63    3.67
  -8  20  -2    5.43    2.65
   8  20   2    4.52    2.69
  -8 -20   2    5.71    2.24
   8 -20   2    4.54    2.26
  -8  20   2    4.41    1.83
  -8 -20  -2    7.92    2.81
   8 -20  -4   11.83    2.66
  -8  20  -4   10.80    3.44
  -8 -20   4    7.68    2.78
   8  20   4   13.32    4.12
  -8 -20  -4   11.25    3.58
   8  20  -4   12.43    3.27
   8 -20   4   17.12    4.29
  -8  20   4    9.75    2.31
  -8  20  -6    0.31    1.29
   8  20   6   -0.61    0.89
   8 -20   6   -1.10    1.07
  -8 -20  -6   -0.31    0.92
  -8  21  -1    9.76    3.05
  -8 -21   1   10.74    2.92
   8  21   1   17.98    4.43
  -8 -21  -1   11.08    3.23
   8 -21   1    9.65    3.01
  -8  21   1    5.09    2.17
   8  21  -1   10.79    3.36
  -8 -21   3   20.25    4.04
  -8  21  -3   13.29    3.71
   8  21   3   21.16    4.76
  -8  21   3   11.74    2.78
  -8 -21  -3   14.24    3.99
   8  21  -3   18.62    4.17
   8 -21   3   14.89    4.00
  -8  21  -5   -0.01    1.28
   8  21   5   -0.66    0.96
  -8 -21  -5   -0.12    1.06
   8 -21   5   -1.25    0.65
   8  21   7    4.89    3.22
  -8 -21   7    3.38    2.00
  -8  21  -7    3.56    2.55
[truncated: 31,621 more chars]
