# Supplementary material for: Phase-pure 2D tin halide perovskite thin flakes for stable lasing
Source: Sci Adv. 2023 Aug 9;9(32):eadh0517. doi: 10.1126/sciadv.adh0517 (PMC11801371; doi:10.1126/sciadv.adh0517)
Supplement: Supplementary file 2 — Data S1 to S8 [file sciadv.adh0517_data_s1_to_s8.zip › adh0517_Data_S4.cif]

data_33
_audit_creation_date               2022-05-18
_audit_creation_method
;
Olex2 1.5
(compiled 2022.04.07 svn.rca3783a0 for OlexSys, GUI svn.r6498)
;
_shelxl_version_number             2014/6
_audit_contact_author_address      ?
_audit_contact_author_email        ?
_audit_contact_author_name         ''
_audit_contact_author_phone        ?
_publ_contact_author_id_orcid      ?
_publ_section_references
;
Dolomanov, O.V., Bourhis, L.J., Gildea, R.J, Howard, J.A.K. & Puschmann, H.
 (2009), J. Appl. Cryst. 42, 339-341.

Sheldrick, G.M. (2008). Acta Cryst. A64, 112-122.

Sheldrick, G.M. (2015). Acta Cryst. A71, 3-8.
;
_chemical_name_common              ?
_chemical_name_systematic          ?
_chemical_formula_moiety           'I7 Sn2, I6 Sn2, 2(C4 H12 N), 3(C H6 N)'
_chemical_formula_sum              'C11 H42 I13 N5 Sn4'
_chemical_formula_weight           2368.64
_chemical_absolute_configuration   ?
_chemical_melting_point            ?
loop_
  _atom_type_symbol
  _atom_type_description
  _atom_type_scat_dispersion_real
  _atom_type_scat_dispersion_imag
  _atom_type_scat_source
 'C' 'C' 0.0033 0.0016 'International Tables Vol C Tables 4.2.6.8 and 6.1.1.4'
 'H' 'H' 0.0000 0.0000 'International Tables Vol C Tables 4.2.6.8 and 6.1.1.4'
 'I' 'I' -0.4742 1.8119 'International Tables Vol C Tables 4.2.6.8 and 6.1.1.4'
 'N' 'N' 0.0061 0.0033 'International Tables Vol C Tables 4.2.6.8 and 6.1.1.4'
 'Sn' 'Sn' -0.6537 1.4246
 'International Tables Vol C Tables 4.2.6.8 and 6.1.1.4'

_shelx_space_group_comment
;
The symmetry employed for this shelxl refinement is uniquely defined
by the following loop, which should always be used as a source of
symmetry information in preference to the above space-group names.
They are only intended as comments.
;
_space_group_crystal_system        'orthorhombic'
_space_group_IT_number             36
_space_group_name_H-M_alt          'C m c 21'
_space_group_name_Hall             'C 2c -2'
loop_
  _space_group_symop_operation_xyz
 'x, y, z'
 '-x, -y, z+1/2'
 'x, -y, z+1/2'
 '-x, y, z'
 'x+1/2, y+1/2, z'
 '-x+1/2, -y+1/2, z+1/2'
 'x+1/2, -y+1/2, z+1/2'
 '-x+1/2, y+1/2, z'

_cell_length_a                     64.447(4)
_cell_length_b                     8.8422(6)
_cell_length_c                     8.8027(6)
_cell_angle_alpha                  90
_cell_angle_beta                   90
_cell_angle_gamma                  90
_cell_volume                       5016.2(6)
_cell_formula_units_Z              4
_cell_measurement_reflns_used      1225
_cell_measurement_temperature      301.00
_cell_measurement_theta_max        24.433
_cell_measurement_theta_min        3.401
_shelx_estimated_absorpt_T_max     0.296
_shelx_estimated_absorpt_T_min     0.177
_exptl_absorpt_coefficient_mu      9.980
_exptl_absorpt_correction_T_max    0.7456
_exptl_absorpt_correction_T_min    0.6026
_exptl_absorpt_correction_type     multi_scan
_exptl_absorpt_process_details
;
SADABS-2016/2 (Bruker,2016/2) was used for absorption correction.
wR2(int) was 0.0858 before and 0.0708 after correction.
The Ratio of minimum to maximum transmission is 0.8082.
The \l/2 correction factor is Not present.
;
_exptl_absorpt_special_details     ?
_exptl_crystal_colour              ?
_exptl_crystal_density_diffrn      3.136
_exptl_crystal_density_meas        ?
_exptl_crystal_density_method      ?
_exptl_crystal_description         plate
_exptl_crystal_F_000               4127
_exptl_crystal_size_max            0.265
_exptl_crystal_size_mid            0.161
_exptl_crystal_size_min            0.161
_exptl_transmission_factor_max     ?
_exptl_transmission_factor_min     ?
_diffrn_reflns_av_R_equivalents    0.0837
_diffrn_reflns_av_unetI/netI       0.0860
_diffrn_reflns_Laue_measured_fraction_full  0.988
_diffrn_reflns_Laue_measured_fraction_max  0.979
_diffrn_reflns_limit_h_max         83
_diffrn_reflns_limit_h_min         -67
_diffrn_reflns_limit_k_max         11
_diffrn_reflns_limit_k_min         -11
_diffrn_reflns_limit_l_max         10
_diffrn_reflns_limit_l_min         -10
_diffrn_reflns_number              16794
_diffrn_reflns_point_group_measured_fraction_full  0.990
_diffrn_reflns_point_group_measured_fraction_max  0.981
_diffrn_reflns_theta_full          25.242
_diffrn_reflns_theta_max           27.465
_diffrn_reflns_theta_min           2.325
_diffrn_ambient_temperature        301.00
_diffrn_detector_area_resol_mean   ?
_diffrn_measured_fraction_theta_full  0.988
_diffrn_measured_fraction_theta_max  0.979
_diffrn_measurement_device_type    'Bruker APEX-II CCD'
_diffrn_measurement_method         '\w scans'
_diffrn_radiation_type             MoK\a
_diffrn_radiation_wavelength       0.71073
_diffrn_source                     ?
_diffrn_standards_number           0
_reflns_Friedel_coverage           0.876
_reflns_Friedel_fraction_full      0.993
_reflns_Friedel_fraction_max       0.984
_reflns_number_gt                  2683
_reflns_number_total               5536
_reflns_special_details
;
 Reflections were merged by SHELXL according to the crystal
 class for the calculation of statistics and refinement.
 
 _reflns_Friedel_fraction is defined as the number of unique
 Friedel pairs measured divided by the number that would be
 possible theoretically, ignoring centric projections and
 systematic absences.
;
_reflns_threshold_expression       'I > 2\s(I)'
_computing_cell_refinement         'SAINT V8.40B (?, 2016)'
_computing_data_collection         ?
_computing_data_reduction          'SAINT V8.40B (?, 2016)'
_computing_molecular_graphics      'Olex2 1.5 (Dolomanov et al., 2009)'
_computing_publication_material    'Olex2 1.5 (Dolomanov et al., 2009)'
_computing_structure_refinement    'XL  (Sheldrick, 2008)'
_computing_structure_solution      'SHELXT 2018/2 (Sheldrick, 2018)'
_refine_diff_density_max           1.178
_refine_diff_density_min           -1.459
_refine_diff_density_rms           0.188
_refine_ls_abs_structure_details
;
 Refined as an inversion twin.
;
_refine_ls_abs_structure_Flack     0.1(3)
_refine_ls_extinction_coef         .
_refine_ls_extinction_method       none
_refine_ls_goodness_of_fit_ref     1.049
_refine_ls_hydrogen_treatment      constr
_refine_ls_matrix_type             full
_refine_ls_number_parameters       176
_refine_ls_number_reflns           5536
_refine_ls_number_restraints       98
_refine_ls_R_factor_all            0.1282
_refine_ls_R_factor_gt             0.0581
_refine_ls_restrained_S_all        1.049
_refine_ls_shift/su_max            0.007
_refine_ls_shift/su_mean           0.000
_refine_ls_structure_factor_coef   Fsqd
_refine_ls_weighting_details      
 'w=1/[\s^2^(Fo^2^)+(0.0350P)^2^+49.1520P] where P=(Fo^2^+2Fc^2^)/3'
_refine_ls_weighting_scheme        calc
_refine_ls_wR_factor_gt            0.1176
_refine_ls_wR_factor_ref           0.1577
_refine_special_details
;
 Refined as a 2-component inversion twin.
;
_olex2_refinement_description
;
1. Twinned data refinement
 Scales: 0.9(3)
 0.1(3)
2. Fixed Uiso
 At 1.2 times of:
  All C(H,H) groups, All N(H,H,H) groups
 At 1.5 times of:
  All C(H,H,H) groups
3. Restrained distances
 C3-N3
 1.5 with sigma of 0.01
 C4-C3
 1.5 with sigma of 0.01
 C5-C4
 1.5 with sigma of 0.01
 C6-C5
 1.5 with sigma of 0.01
 C6-C4
 2.5 with sigma of 0.01
 N2-C2
 1.5 with sigma of 0.01
 C1-N1
 1.5 with sigma of 0.01
4. Uiso/Uaniso restraints and constraints
C5 \\sim N3 \\sim C3 \\sim C4 \\sim C6: within 2A with sigma of 0.001 and sigma
for terminal atoms of 0.02 within 2A
N2 \\sim C2: within 2A with sigma of 0.01 and sigma for terminal atoms of 0.02
within 2A
C1 \\sim N1: within 2A with sigma of 0.01 and sigma for terminal atoms of 0.02
within 2A
Uanis(N3) \\sim Ueq, Uanis(C3) \\sim Ueq, Uanis(C4) \\sim Ueq, Uanis(C5) \\sim
Ueq, Uanis(C6) \\sim Ueq: with sigma of 0.01 and sigma for terminal atoms of
0.02
Uanis(N2) \\sim Ueq, Uanis(C2) \\sim Ueq: with sigma of 0.01 and sigma for
terminal atoms of 0.02
Uanis(C1) \\sim Ueq, Uanis(N1) \\sim Ueq: with sigma of 0.01 and sigma for
terminal atoms of 0.02
5. Others
 Fixed Sof: I6(0.09) C1(0.5) H1A(0.5) H1B(0.5) H1C(0.5) N1(0.5) H1D(0.5)
 H1E(0.5) H1F(0.5) I8(0.91)
6.a Secondary CH2 refined with riding coordinates:
 C3(H3D,H3E), C4(H4A,H4B), C5(H5A,H5B)
6.b Idealised Me refined as rotating group:
 N3(H3A,H3B,H3C), C6(H6A,H6B,H6C), C2(H2A,H2B,H2C), N2(H2D,H2E,H2F), C1(H1A,
 H1B,H1C), N1(H1D,H1E,H1F)
;
_atom_sites_solution_hydrogens     geom
_atom_sites_solution_primary       dual
_atom_sites_solution_secondary     ?
loop_
  _atom_site_label
  _atom_site_type_symbol
  _atom_site_fract_x
  _atom_site_fract_y
  _atom_site_fract_z
  _atom_site_U_iso_or_equiv
  _atom_site_adp_type
  _atom_site_occupancy
  _atom_site_site_symmetry_order
  _atom_site_calc_flag
  _atom_site_refinement_flags_posn
  _atom_site_refinement_flags_adp
  _atom_site_refinement_flags_occupancy
  _atom_site_disorder_assembly
  _atom_site_disorder_group
 Sn1 Sn 0.45103(2) 0.25017(14) 0.3877(4) 0.0338(3) Uani 1 1 d . . . . .
 Sn2 Sn 0.35248(2) 0.24878(13) 0.3934(4) 0.0396(3) Uani 1 1 d . . . . .
 I2 I 0.34994(3) 0.5006(6) 0.6446(5) 0.0751(5) Uani 1 1 d . . . . .
 I3 I 0.35826(3) 0.0006(6) 0.6476(5) 0.0749(5) Uani 1 1 d . . . . .
 I7 I 0.5000 0.2228(3) 0.3934(9) 0.0810(8) Uani 1 2 d S T P . .
 I4 I 0.40342(2) 0.2818(2) 0.3937(8) 0.0840(6) Uani 1 1 d . . . . .
 I5 I 0.45434(3) 0.5015(7) 0.1403(5) 0.0858(7) Uani 1 1 d . . . . .
 I6 I 0.4505(5) -0.048(4) 0.182(5) 0.042(7) Uani 0.09 1 d . . P . .
 I1 I 0.30660(2) 0.1971(2) 0.3993(8) 0.1094(9) Uani 1 1 d . . . . .
 N3 N 0.3206(4) 0.211(3) -0.128(6) 0.125(9) Uani 1 1 d D U . . .
 H3A H 0.3229 0.2436 -0.2225 0.151 Uiso 1 1 calc R U . . .
 H3B H 0.3187 0.1111 -0.1299 0.151 Uiso 1 1 calc R U . . .
 H3C H 0.3315 0.2327 -0.0700 0.151 Uiso 1 1 calc R U . . .
 C3 C 0.3016(6) 0.286(5) -0.066(7) 0.203(9) Uani 1 1 d D U . . .
 H3D H 0.2978 0.2314 0.0253 0.244 Uiso 1 1 calc R U . . .
 H3E H 0.3058 0.3867 -0.0339 0.244 Uiso 1 1 calc R U . . .
 C4 C 0.2823(8) 0.304(6) -0.157(5) 0.203(9) Uani 1 1 d D U . . .
 H4A H 0.2819 0.2196 -0.2271 0.244 Uiso 1 1 calc R U . . .
 H4B H 0.2843 0.3941 -0.2190 0.244 Uiso 1 1 calc R U . . .
 C5 C 0.2607(6) 0.317(5) -0.093(7) 0.203(9) Uani 1 1 d D U . . .
 H5A H 0.2515 0.3571 -0.1702 0.244 Uiso 1 1 calc R U . . .
 H5B H 0.2558 0.2172 -0.0653 0.244 Uiso 1 1 calc R U . . .
 C6 C 0.2598(7) 0.418(6) 0.045(6) 0.228(16) Uani 1 1 d D U . . .
 H6A H 0.2459 0.4525 0.0591 0.342 Uiso 1 1 calc R U . . .
 H6B H 0.2688 0.5030 0.0298 0.342 Uiso 1 1 calc R U . . .
 H6C H 0.2642 0.3620 0.1324 0.342 Uiso 1 1 calc R U . . .
 C2 C 0.3990(6) 0.222(5) -0.061(5) 0.146(15) Uani 1 1 d D U . . .
 H2A H 0.3852 0.2228 -0.1020 0.220 Uiso 1 1 calc R U . . .
 H2B H 0.3994 0.2809 0.0305 0.220 Uiso 1 1 calc R U . . .
 H2C H 0.4029 0.1193 -0.0380 0.220 Uiso 1 1 calc R U . . .
 N2 N 0.4137(6) 0.286(4) -0.173(4) 0.173(15) Uani 1 1 d D U . . .
 H2D H 0.4067 0.3421 -0.2398 0.208 Uiso 1 1 calc R U . . .
 H2E H 0.4201 0.2111 -0.2218 0.208 Uiso 1 1 calc R U . . .
 H2F H 0.4230 0.3430 -0.1256 0.208 Uiso 1 1 calc R U . . .
 C1 C 0.4928(17) 0.194(8) -0.181(11) 0.18(3) Uani 0.5 1 d D U P A -1
 H1A H 0.4814 0.1440 -0.1324 0.263 Uiso 0.5 1 calc R U P A -1
 H1B H 0.5009 0.1211 -0.2357 0.263 Uiso 0.5 1 calc R U P A -1
 H1C H 0.4877 0.2692 -0.2496 0.263 Uiso 0.5 1 calc R U P A -1
 N1 N 0.5061(15) 0.268(7) -0.062(10) 0.18(3) Uani 0.5 1 d D U P A -1
 H1D H 0.5054 0.2151 0.0237 0.218 Uiso 0.5 1 calc R U P A -1
 H1E H 0.5016 0.3616 -0.0456 0.218 Uiso 0.5 1 calc R U P A -1
 H1F H 0.5192 0.2711 -0.0944 0.218 Uiso 0.5 1 calc R U P A -1
 I8 I 0.44817(7) -0.0016(8) 0.1388(6) 0.0820(14) Uani 0.91 1 d . . P . .

loop_
  _atom_site_aniso_label
  _atom_site_aniso_U_11
  _atom_site_aniso_U_22
  _atom_site_aniso_U_33
  _atom_site_aniso_U_23
  _atom_site_aniso_U_13
  _atom_site_aniso_U_12
 Sn1 0.0415(6) 0.0303(5) 0.0297(7) 0.0002(11) -0.0007(13) 0.0003(4)
 Sn2 0.0474(7) 0.0340(6) 0.0374(7) -0.0001(13) -0.0014(19) -0.0011(5)
 I2 0.1219(14) 0.0516(8) 0.0518(10) -0.0202(8) -0.012(3) 0.006(3)
 I3 0.1175(13) 0.0527(8) 0.0545(10) 0.0227(8) 0.003(3) -0.001(3)
 I7 0.0343(9) 0.0908(17) 0.118(2) 0.016(5) 0.000 0.000
 I4 0.0368(7) 0.0884(12) 0.1269(16) -0.012(4) -0.009(2) 0.0010(7)
 I5 0.1130(13) 0.0721(11) 0.0722(14) 0.0463(10) 0.016(3) 0.004(3)
 I6 0.027(9) 0.037(13) 0.06(2) -0.016(12) -0.016(10) 0.012(9)
 I1 0.0448(8) 0.0764(11) 0.207(3) 0.007(4) -0.007(4) 0.0001(7)
 N3 0.106(14) 0.103(14) 0.168(19) -0.010(17) 0.024(17) 0.009(12)
 C3 0.199(11) 0.205(10) 0.205(11) -0.003(7) 0.003(7) 0.002(7)
 C4 0.199(11) 0.205(10) 0.205(11) -0.003(7) 0.003(7) 0.002(7)
 C5 0.199(11) 0.206(10) 0.206(11) -0.003(7) 0.003(7) 0.002(7)
 C6 0.23(2) 0.22(2) 0.23(2) -0.023(19) -0.013(19) -0.002(19)
 C2 0.14(2) 0.16(2) 0.14(2) -0.011(19) -0.010(17) -0.066(16)
 N2 0.18(2) 0.18(2) 0.16(2) -0.007(18) -0.002(17) -0.032(17)
 C1 0.17(4) 0.18(3) 0.17(3) 0.00(2) 0.00(2) 0.00(2)
 N1 0.18(3) 0.19(3) 0.18(3) 0.00(2) 0.00(2) 0.01(2)
 I8 0.122(3) 0.058(2) 0.065(3) -0.0380(19) -0.022(3) 0.016(3)

_geom_special_details
;
 All esds (except the esd in the dihedral angle between two l.s. planes)
 are estimated using the full covariance matrix.  The cell esds are taken
 into account individually in the estimation of esds in distances, angles
 and torsion angles; correlations between esds in cell parameters are only
 used when they are defined by crystal symmetry.  An approximate (isotropic)
 treatment of cell esds is used for estimating esds involving l.s. planes.
;
loop_
  _geom_bond_atom_site_label_1
  _geom_bond_atom_site_label_2
  _geom_bond_distance
  _geom_bond_site_symmetry_2
  _geom_bond_publ_flag
 Sn1 I7 3.1654(12) . ?
 Sn1 I4 3.0814(17) . ?
 Sn1 I5 3.119(5) . ?
 Sn1 I5 3.132(5) 3_565 ?
 Sn1 I6 3.14(4) 3 ?
 Sn1 I6 3.20(4) . ?
 Sn1 I8 3.129(6) . ?
 Sn1 I8 3.123(6) 3 ?
 Sn2 I2 3.120(6) 3_564 ?
 Sn2 I2 3.142(6) . ?
 Sn2 I3 3.112(5) 3_554 ?
 Sn2 I3 3.156(5) . ?
 Sn2 I1 2.9925(19) . ?
 I2 Sn2 3.120(6) 3_565 ?
 I3 Sn2 3.112(5) 3 ?
 I7 Sn1 3.1656(12) 4_655 ?
 I5 Sn1 3.132(5) 3_564 ?
 I6 Sn1 3.14(4) 3_554 ?
 I6 I8 0.58(3) . ?
 N3 H3A 0.8900 . ?
 N3 H3B 0.8900 . ?
 N3 H3C 0.8900 . ?
 N3 C3 1.499(13) . ?
 C3 H3D 0.9700 . ?
 C3 H3E 0.9700 . ?
 C3 C4 1.492(14) . ?
 C4 H4A 0.9700 . ?
 C4 H4B 0.9700 . ?
 C4 C5 1.505(13) . ?
 C5 H5A 0.9700 . ?
 C5 H5B 0.9700 . ?
 C5 C6 1.501(14) . ?
 C6 H6A 0.9600 . ?
 C6 H6B 0.9600 . ?
 C6 H6C 0.9600 . ?
 C2 H2A 0.9600 . ?
 C2 H2B 0.9600 . ?
 C2 H2C 0.9600 . ?
 C2 N2 1.481(13) . ?
 N2 H2D 0.8900 . ?
 N2 H2E 0.8900 . ?
 N2 H2F 0.8900 . ?
 C1 H1A 0.9600 . ?
 C1 H1B 0.9600 . ?
 C1 H1C 0.9600 . ?
 C1 N1 1.499(14) . ?
 N1 H1D 0.8900 . ?
 N1 H1E 0.8900 . ?
 N1 H1F 0.8900 . ?
 I8 Sn1 3.123(6) 3_554 ?

loop_
  _geom_angle_atom_site_label_1
  _geom_angle_atom_site_label_2
  _geom_angle_atom_site_label_3
  _geom_angle
  _geom_angle_site_symmetry_1
  _geom_angle_site_symmetry_3
  _geom_angle_publ_flag
 I7 Sn1 I6 87.5(5) . . ?
 I4 Sn1 I7 177.9(2) . . ?
 I4 Sn1 I5 90.88(11) . . ?
 I4 Sn1 I5 89.53(11) . 3_565 ?
 I4 Sn1 I6 94.3(5) . . ?
 I4 Sn1 I6 91.5(6) . 3 ?
 I4 Sn1 I8 91.03(13) . . ?
 I4 Sn1 I8 89.60(14) . 3 ?
 I5 Sn1 I7 88.54(13) 3_565 . ?
 I5 Sn1 I7 89.85(12) . . ?
 I5 Sn1 I5 89.52(3) . 3_565 ?
 I5 Sn1 I6 79.3(6) 3_565 3 ?
 I5 Sn1 I6 101.1(7) . . ?
 I5 Sn1 I6 168.6(7) 3_565 . ?
 I5 Sn1 I6 168.5(6) . 3 ?
 I5 Sn1 I8 179.08(19) . 3 ?
 I5 Sn1 I8 91.3(2) . . ?
 I6 Sn1 I7 87.4(6) 3 . ?
 I6 Sn1 I6 89.9(3) 3 . ?
 I8 Sn1 I7 89.64(14) 3 . ?
 I8 Sn1 I7 90.88(15) . . ?
 I8 Sn1 I5 179.03(19) . 3_565 ?
 I8 Sn1 I5 89.7(2) 3 3_565 ?
 I8 Sn1 I6 10.6(6) 3 3 ?
 I8 Sn1 I6 10.5(6) . . ?
 I8 Sn1 I6 99.9(6) . 3 ?
 I8 Sn1 I6 79.6(7) 3 . ?
 I8 Sn1 I8 89.51(3) 3 . ?
 I2 Sn2 I2 89.31(3) 3_564 . ?
 I2 Sn2 I3 90.00(19) . . ?
 I2 Sn2 I3 176.13(7) 3_564 . ?
 I3 Sn2 I2 176.10(7) 3_554 . ?
 I3 Sn2 I2 91.23(19) 3_554 3_564 ?
 I3 Sn2 I3 89.21(3) 3_554 . ?
 I1 Sn2 I2 92.55(12) . . ?
 I1 Sn2 I2 93.94(12) . 3_564 ?
 I1 Sn2 I3 89.90(11) . . ?
 I1 Sn2 I3 91.27(12) . 3_554 ?
 Sn2 I2 Sn2 174.00(8) 3_565 . ?
 Sn2 I3 Sn2 166.30(8) 3 . ?
 Sn1 I7 Sn1 171.04(11) . 4_655 ?
 Sn1 I5 Sn1 172.12(9) . 3_564 ?
 Sn1 I6 Sn1 159.0(13) 3_554 . ?
 I8 I6 Sn1 77(4) . . ?
 I8 I6 Sn1 83(4) . 3_554 ?
 H3A N3 H3B 109.5 . . ?
 H3A N3 H3C 109.5 . . ?
 H3B N3 H3C 109.5 . . ?
 C3 N3 H3A 109.5 . . ?
 C3 N3 H3B 109.5 . . ?
 C3 N3 H3C 109.5 . . ?
 N3 C3 H3D 106.8 . . ?
 N3 C3 H3E 106.8 . . ?
 H3D C3 H3E 106.6 . . ?
 C4 C3 N3 122(4) . . ?
 C4 C3 H3D 106.8 . . ?
 C4 C3 H3E 106.8 . . ?
 C3 C4 H4A 106.0 . . ?
 C3 C4 H4B 106.0 . . ?
 C3 C4 C5 125(3) . . ?
 H4A C4 H4B 106.3 . . ?
 C5 C4 H4A 106.0 . . ?
 C5 C4 H4B 106.0 . . ?
 C4 C5 H5A 109.1 . . ?
 C4 C5 H5B 109.1 . . ?
 H5A C5 H5B 107.8 . . ?
 C6 C5 C4 112.6(14) . . ?
 C6 C5 H5A 109.1 . . ?
 C6 C5 H5B 109.1 . . ?
 C5 C6 H6A 109.5 . . ?
 C5 C6 H6B 109.5 . . ?
 C5 C6 H6C 109.5 . . ?
 H6A C6 H6B 109.5 . . ?
 H6A C6 H6C 109.5 . . ?
 H6B C6 H6C 109.5 . . ?
 H2A C2 H2B 109.5 . . ?
 H2A C2 H2C 109.5 . . ?
 H2B C2 H2C 109.5 . . ?
 N2 C2 H2A 109.5 . . ?
 N2 C2 H2B 109.5 . . ?
 N2 C2 H2C 109.5 . . ?
 C2 N2 H2D 109.5 . . ?
 C2 N2 H2E 109.5 . . ?
 C2 N2 H2F 109.5 . . ?
 H2D N2 H2E 109.5 . . ?
 H2D N2 H2F 109.5 . . ?
 H2E N2 H2F 109.5 . . ?
 H1A C1 H1B 109.5 . . ?
 H1A C1 H1C 109.5 . . ?
 H1B C1 H1C 109.5 . . ?
 N1 C1 H1A 109.5 . . ?
 N1 C1 H1B 109.5 . . ?
 N1 C1 H1C 109.5 . . ?
 C1 N1 H1D 109.5 . . ?
 C1 N1 H1E 109.5 . . ?
 C1 N1 H1F 109.5 . . ?
 H1D N1 H1E 109.5 . . ?
 H1D N1 H1F 109.5 . . ?
 H1E N1 H1F 109.5 . . ?
 Sn1 I8 Sn1 173.22(18) 3_554 . ?
 I6 I8 Sn1 87(4) . 3_554 ?
 I6 I8 Sn1 92(4) . . ?

loop_
  _geom_torsion_atom_site_label_1
  _geom_torsion_atom_site_label_2
  _geom_torsion_atom_site_label_3
  _geom_torsion_atom_site_label_4
  _geom_torsion
  _geom_torsion_site_symmetry_1
  _geom_torsion_site_symmetry_2
  _geom_torsion_site_symmetry_3
  _geom_torsion_site_symmetry_4
  _geom_torsion_publ_flag
 Sn1 I6 I8 Sn1 173.31(15) . . . 3_554 ?
 Sn1 I6 I8 Sn1 -173.31(15) 3_554 . . . ?
 N3 C3 C4 C5 153(4) . . . . ?
 C3 C4 C5 C6 42(9) . . . . ?

_shelx_res_file
;
TITL 33_b.res in Cmc2(1)
REM Old TITL 33 in Cmc2(1)
REM SHELXT solution in Cmc2(1): R1 0.285, Rweak 0.004, Alpha 0.094
REM <I/s> 0.502 for 172 systematic absences, Orientation as input
REM Flack x = 0.333 ( 0.190 ) from 913 Parsons' quotients
REM Formula found by SHELXT: N2 Sn2 I15
CELL 0.71073 64.447 8.8422 8.8027 90 90 90
ZERR 4 0.004 0.0006 0.0006 0 0 0
LATT -7
SYMM -X,-Y,0.5+Z
SYMM +X,-Y,0.5+Z
SYMM -X,+Y,+Z
SFAC C H I N Sn
UNIT 44 168 51.99 20 16
DFIX 1.5 0.01 C3 N3
DFIX 1.5 0.01 C4 C3
DFIX 1.5 0.01 C5 C4
DFIX 1.5 0.01 C6 C5
SIMU 0.001 0.02 2 C5 N3 C3 C4 C6
DFIX 2.5 0.01 C6 C4
DFIX 1.5 0.01 N2 C2
DFIX 1.5 0.01 C1 N1
SIMU 0.01 0.02 2 N2 C2
SIMU 0.01 0.02 2 C1 N1
ISOR 0.01 0.02 N3 C3 C4 C5 C6
ISOR 0.01 0.02 N2 C2
ISOR 0.01 0.02 C1 N1

L.S. 50
PLAN  24
SIZE 0.161 0.161 0.265
TEMP 27.85
CONF
LIST 6
MORE -1
BOND $H
fmap 2
acta
TWIN -1 0 0 0 -1 0 0 0 -1 2
REM <olex2.extras>
REM <HklSrc "%.\\33.hkl">
REM </olex2.extras>

WGHT    0.035000   49.151997
BASF   0.06049
FVAR       0.09428
SN1   5    0.451034    0.250173    0.387662    11.00000    0.04148    0.03035 =
         0.02965    0.00017   -0.00074    0.00029
SN2   5    0.352479    0.248777    0.393383    11.00000    0.04740    0.03397 =
         0.03737   -0.00012   -0.00143   -0.00111
I2    3    0.349938    0.500630    0.644551    11.00000    0.12192    0.05160 =
         0.05177   -0.02018   -0.01224    0.00622
I3    3    0.358259    0.000637    0.647616    11.00000    0.11745    0.05271 =
         0.05452    0.02269    0.00305   -0.00078
I7    3    0.500000    0.222791    0.393358    10.50000    0.03426    0.09077 =
         0.11807    0.01616    0.00000    0.00000
I4    3    0.403424    0.281805    0.393679    11.00000    0.03679    0.08840 =
         0.12692   -0.01157   -0.00872    0.00102
I5    3    0.454339    0.501503    0.140300    11.00000    0.11303    0.07211 =
         0.07216    0.04627    0.01611    0.00431
I6    3    0.450519   -0.048486    0.181760    10.09000    0.02693    0.03690 =
         0.06223   -0.01608   -0.01645    0.01184
I1    3    0.306597    0.197099    0.399277    11.00000    0.04478    0.07643 =
         0.20703    0.00715   -0.00664    0.00010
N3    4    0.320611    0.210747   -0.128434    11.00000    0.10604    0.10255 =
         0.16786   -0.00952    0.02368    0.00866
AFIX 137
H3A   2    0.322942    0.243629   -0.222456    11.00000   -1.20000
H3B   2    0.318703    0.111070   -0.129902    11.00000   -1.20000
H3C   2    0.331471    0.232728   -0.070007    11.00000   -1.20000
AFIX   0
C3    1    0.301612    0.286219   -0.066016    11.00000    0.19866    0.20492 =
         0.20525   -0.00336    0.00343    0.00198
AFIX  23
H3D   2    0.297795    0.231446    0.025279    11.00000   -1.20000
H3E   2    0.305774    0.386692   -0.033947    11.00000   -1.20000
AFIX   0
C4    1    0.282276    0.304495   -0.157302    11.00000    0.19892    0.20526 =
         0.20542   -0.00336    0.00346    0.00201
AFIX  23
H4A   2    0.281937    0.219628   -0.227082    11.00000   -1.20000
H4B   2    0.284331    0.394135   -0.219015    11.00000   -1.20000
AFIX   0
C5    1    0.260715    0.317256   -0.092768    11.00000    0.19921    0.20552 =
         0.20558   -0.00341    0.00344    0.00202
AFIX  23
H5A   2    0.251504    0.357109   -0.170183    11.00000   -1.20000
H5B   2    0.255800    0.217226   -0.065348    11.00000   -1.20000
AFIX   0
C6    1    0.259820    0.417759    0.044508    11.00000    0.23320    0.22448 =
         0.22621   -0.02309   -0.01276   -0.00154
AFIX 137
H6A   2    0.245850    0.452550    0.059084    11.00000   -1.50000
H6B   2    0.268825    0.503001    0.029843    11.00000   -1.50000
H6C   2    0.264211    0.362003    0.132388    11.00000   -1.50000
AFIX   0

C2    1    0.398999    0.221582   -0.060823    11.00000    0.13810    0.15779 =
         0.14326   -0.01124   -0.00995   -0.06597
AFIX 137
H2A   2    0.385209    0.222818   -0.102041    11.00000   -1.50000
H2B   2    0.399372    0.280930    0.030458    11.00000   -1.50000
H2C   2    0.402919    0.119326   -0.038032    11.00000   -1.50000
AFIX   0
N2    4    0.413651    0.285879   -0.173226    11.00000    0.17513    0.17951 =
         0.16440   -0.00736   -0.00233   -0.03207
AFIX 137
H2D   2    0.406693    0.342117   -0.239831    11.00000   -1.20000
H2E   2    0.420092    0.211130   -0.221814    11.00000   -1.20000
H2F   2    0.422971    0.343024   -0.125572    11.00000   -1.20000
AFIX   0

PART -1
C1    1    0.492841    0.193898   -0.180621    10.50000    0.17499    0.17754 =
         0.17391    0.00215   -0.00351    0.00397
AFIX 137
H1A   2    0.481368    0.143960   -0.132436    10.50000   -1.50000
H1B   2    0.500941    0.121093   -0.235651    10.50000   -1.50000
H1C   2    0.487711    0.269221   -0.249603    10.50000   -1.50000
AFIX   0
N1    4    0.506121    0.267963   -0.062193    10.50000    0.17713    0.18805 =
         0.17879   -0.00499    0.00084    0.00501
AFIX 137
H1D   2    0.505443    0.215107    0.023707    10.50000   -1.20000
H1E   2    0.501597    0.361620   -0.045627    10.50000   -1.20000
H1F   2    0.519206    0.271123   -0.094362    10.50000   -1.20000
AFIX   0

PART 0
I8    3    0.448174   -0.001558    0.138776    10.91000    0.12216    0.05829 =
         0.06546   -0.03805   -0.02231    0.01630
HKLF 4

REM  33_b.res in Cmc2(1)
REM R1 =  0.0581 for    2683 Fo > 4sig(Fo)  and  0.1282 for all    5536 data
REM    176 parameters refined using     98 restraints

END

WGHT      0.0350     49.3804

REM Highest difference peak  1.178,  deepest hole -1.459,  1-sigma level  0.188
Q1    1   0.4006  0.2694 -0.1039  11.00000  0.05    1.18
Q2    1   0.3021  0.2326 -0.0959  11.00000  0.05    0.97
Q3    1   0.3627  0.3678  0.3910  11.00000  0.05    0.94
Q4    1   0.3468  0.0638  0.5587  11.00000  0.05    0.89
Q5    1   0.3100  0.1772  0.4565  11.00000  0.05    0.86
Q6    1   0.3104  0.1874  0.3341  11.00000  0.05    0.85
Q7    1   0.4440  0.4323  0.2162  11.00000  0.05    0.83
Q8    1   0.2381  0.1881 -0.1342  11.00000  0.05    0.79
Q9    1   0.4428  0.1398  0.4002  11.00000  0.05    0.77
Q10   1   0.4083  0.1622 -0.1143  11.00000  0.05    0.77
Q11   1   0.3340  0.3033 -0.1052  11.00000  0.05    0.76
Q12   1   0.3079  0.3231  0.3166  11.00000  0.05    0.76
Q13   1   0.3459 -0.0701  0.7260  11.00000  0.05    0.75
Q14   1   0.5000  0.3642  0.4185  10.50000  0.05    0.74
Q15   1   0.5000  0.3524 -0.1054  10.50000  0.05    0.74
Q16   1   0.4439  0.5585  0.0649  11.00000  0.05    0.73
Q17   1   0.2559  0.1879 -0.1043  11.00000  0.05    0.73
Q18   1   0.4822  0.1703  0.3865  11.00000  0.05    0.70
Q19   1   0.3515  0.1415 -0.0970  11.00000  0.05    0.70
Q20   1   0.5191  0.5080 -0.0685  11.00000  0.05    0.69
Q21   1   0.4618  0.4683  0.1762  11.00000  0.05    0.67
Q22   1   0.5000  0.2239 -0.1211  10.50000  0.05    0.67
Q23   1   0.3005  0.2862 -0.1614  11.00000  0.05    0.67
Q24   1   0.5191  0.5173 -0.1304  11.00000  0.05    0.67
;
_shelx_res_checksum                20424
_shelx_hkl_file
;
   0  -6   0  378.16   34.60
   0   6   0  405.46   35.70
   0   8   0 2670.53  141.19
   0  -8   0 2499.75  138.99
   0 -10   0    7.60   10.20
   0  10   0   29.60   15.90
  -1   1   0    6.40    2.20
   1   1   0    5.80    2.10
  -1   3   0    6.50    4.10
   1   3   0    0.80    2.80
   1  -3   0    3.50    3.50
   1   5   0    6.70    5.80
  -1   5   0   -0.50    4.20
   1  -5   0    6.60    6.50
   1   7   0    2.00    6.00
  -1   7   0   -4.70    4.30
   1  -7   0   13.80    8.80
  -1  -7   0   15.70    9.30
  -1  -9   0   -1.40    3.60
  -1   9   0    3.60   10.00
   1  -9   0   -3.50    3.70
   1   9   0   -9.30    3.20
   1 -11   0    9.50   11.40
  -1  11   0  -11.20    6.20
   1  11   0   -3.30    7.00
  -1 -11   0    0.20    5.70
   2  -2   0  216.68   15.80
   2   2   0  179.18   14.30
  -2   2   0  226.18   16.30
  -2   4   0 2372.76  110.49
   2  -4   0 2207.28  109.49
   2   4   0 2241.78  108.19
   2  -6   0   32.10   12.20
   2   6   0   30.10   10.60
  -2   6   0   43.30   13.90
   2   8   0  354.46   46.40
   2  -8   0  274.97   42.70
  -2   8   0  300.57   43.90
   2  10   0   13.30   14.00
   2 -10   0   20.10   16.30
  -2  10   0   49.99   21.70
  -2 -10   0   -0.20    3.30
  -3  -1   0   20.20    4.20
   3  -1   0   36.80    5.70
  -3   1   0   29.90    5.20
   3   1   0   30.90    4.40
   3  -3   0  104.89   15.80
  -3   3   0   89.39   14.40
   3   3   0   98.39   14.20
   3  -5   0   57.89   14.80
   3   5   0   53.19   13.60
  -3   5   0   53.59   13.70
  -3  -7   0    0.70    2.40
   3   7   0    2.30    6.20
  -3   7   0   11.60    8.40
   3  -7   0    8.70    7.70
   3  -9   0    4.30    7.90
   3   9   0   -8.70    3.50
  -3   9   0   -5.70    4.50
  -3  11   0   -5.40    8.00
   3 -11   0   -1.90    7.80
   3  11   0   -8.50    5.10
   4   2   0  242.78   16.10
  -4  -2   0  225.68   16.10
   4  -2   0  219.58   17.00
  -4   2   0  228.48   17.20
   4   4   0 1875.11   88.49
  -4   4   0 1697.43   88.99
   4  -4   0 1718.33   89.29
   4   6   0  137.89   24.80
  -4   6   0   94.49   21.10
   4  -6   0  103.69   22.70
   4  -8   0  353.96   49.90
  -4   8   0  413.26   53.09
   4   8   0  396.06   49.50
  -4  10   0   -4.70    6.70
   4  10   0    4.80   11.40
   4 -10   0    0.50    7.90
  -5   3   0 3139.29  137.39
   5   3   0 2966.10  133.69
   5  -5   0  838.22   54.79
   5   5   0  919.31   53.59
  -5   5   0  736.73   51.89
   5  -7   0  471.55   43.60
   5   7   0  530.65   44.40
  -5   7   0  496.25   55.09
  -5   9   0   27.80   13.00
   5   9   0   28.20   15.90
  -5  11   0    4.90   14.70
  -5 -11   0   20.20   15.60
   5 -11   0   -1.90    8.60
   5  11   0   -4.60    5.60
   6   2   0  108.19   12.20
   6  -2   0   94.59   13.40
  -6   2   0  125.89   14.90
   6   4   0 1077.99   59.89
  -6   4   0 1184.38   63.89
   6  -4   0 1016.60   61.79
  -6  -4   0 1162.18   60.39
   6   6   0  117.19   22.60
  -6  -6   0   74.19   21.10
   6  -6   0  104.79   22.30
  -6   6   0   98.39   20.90
   6   8   0  210.68   35.70
  -6  -8   0  116.99   32.80
   6  -8   0  193.48   35.00
  -6   8   0  221.58   37.80
  -6 -10   0    9.70   11.70
  -6  10   0   11.80   14.20
   6  10   0   -6.50    5.50
   6 -10   0   11.20   13.10
  -7  -1   0    0.70    0.90
   7   1   0    5.60    1.80
  -7   1   0    3.30    2.40
   7  -1   0    2.30    2.50
   7  -3   0   74.49   14.30
  -7   3   0   75.79   14.00
  -7  -3   0   97.49   13.70
   7   3   0   68.89   11.30
  -7  -5   0    3.70    4.70
  -7   5   0   10.80    6.90
   7  -5   0    0.30    4.90
   7   5   0    4.80    5.10
  -7  -7   0   55.49   16.80
  -7   7   0   62.59   17.20
   7   7   0   36.10   13.20
   7  -7   0   21.40   12.20
   7   9   0    2.70    7.30
  -7   9   0   18.00   11.90
  -7  -9   0    8.90    8.30
   7  -9   0   -5.10    6.30
  -7  11   0   -2.90    8.60
   7 -11   0   -4.70    6.20
  -7 -11   0   -6.00    4.40
   7  11   0   -1.90    5.30
   8  -2   0    2.10    3.60
   8   2   0    3.90    2.90
  -8   2   0    9.60    5.10
  -8  -2   0    7.70    3.30
   8   4   0  262.67   22.60
  -8  -4   0  250.37   22.10
  -8   4   0  288.17   31.90
   8  -4   0  286.57   32.10
   8  -6   0   42.00   14.80
   8   6   0   46.30   13.30
  -8   6   0   32.90   11.90
  -8  -6   0   21.10   10.60
  -8  -8   0   10.00   10.20
   8  -8   0   32.60   12.70
   8   8   0   31.80   11.70
  -8   8   0   66.89   18.70
   8 -10   0   -9.50    4.00
  -8  10   0    3.10   10.90
   8  10   0   -3.30    5.90
  -8 -10   0   -3.20    6.30
   9  -1   0   11.70    3.80
  -9  -1   0    8.90    2.30
  -9   1   0   15.90    4.50
   9   1   0   10.30    2.50
  -9  -3   0  281.27   20.50
   9   3   0  297.97   21.00
  -9   3   0  306.87   24.40
   9  -3   0  285.57   24.00
   9  -5   0    6.40    6.50
  -9   5   0    9.10    7.80
  -9  -5   0   -1.40    2.60
   9   5   0    3.40    5.80
   9  -7   0   49.99   17.40
  -9  -7   0   28.30   11.40
  -9   7   0   63.69   18.20
   9   7   0   58.49   16.70
  -9   9   0   13.50   12.80
   9  -9   0   -4.70    5.40
  -9  -9   0    0.40    8.40
   9   9   0   -1.90    5.70
   9  11   0   -3.80    5.60
  -9 -11   0   -7.70    4.40
   9 -11   0   -0.70    7.30
  -9  11   0   -5.90    6.50
  10  -6   0  439.06   50.19
  10   6   0  430.36   35.40
 -10  -6   0  393.86   34.40
 -10   6   0  394.16   36.80
 -10   8   0 3466.45  174.28
 -10  -8   0 3409.66  167.98
  10  -8   0 3071.39  171.38
  10   8   0 3304.67  167.48
  10 -10   0    5.70   13.80
 -10  10   0    9.90   15.20
 -10 -10   0   14.60   12.90
  10  10   0    5.30   11.10
 -11   1   0    0.10    2.30
  11  -1   0    0.40    2.30
 -11  -1   0    0.20    1.10
  11   1   0    1.30    1.50
 -11   3   0  298.37   24.20
  11   3   0  288.67   20.60
  11  -3   0  272.17   24.10
 -11  -3   0  283.67   20.10
 -11  -5   0    2.80    4.40
 -11   5   0    1.80    5.80
  11   5   0    7.20    4.40
  11  -5   0   -4.70    2.20
  11  -7   0    8.50    9.10
  11   7   0    2.80    3.80
 -11   7   0   31.50   13.80
 -11  -7   0   17.20    9.00
 -11  -9   0   -3.10    4.70
  11  -9   0   -4.70    4.20
 -11   9   0   23.00   16.30
  11   9   0   18.60   15.50
 -11 -11   0   -4.30    4.90
  11  11   0    0.00    8.00
  11 -11   0    4.50   10.40
 -11  11   0    9.20   13.70
 -12   2   0 2546.65  114.59
  12  -2   0 2539.65  115.49
 -12   4   0 1367.06   75.99
  12  -4   0 1421.16   77.19
  12   4   0 1381.16   70.59
 -12  -4   0 1413.56   70.49
 -12   6   0  175.38   29.40
  12   6   0  256.47   32.70
 -12  -6   0  229.28   30.90
  12  -6   0  165.38   30.10
 -12   8   0  335.87   48.20
  12  -8   0  294.97   47.60
  12   8   0  337.77   45.00
 -12  -8   0  323.37   43.70
  12  10   0   -2.10    7.50
 -12 -10   0   13.10   11.90
 -12  10   0   -9.30    4.50
  12 -10   0   32.10   19.70
 -13   1   0  154.48   12.80
  13   1   0  124.49    9.10
  13  -1   0  149.49   13.00
 -13  -1   0  146.99    9.40
  13   3   0  195.98   16.00
 -13  -3   0  218.68   16.40
  13  -3   0  165.08   23.50
 -13   3   0  207.28   25.20
 -13   5   0  134.89   23.50
  13   5   0  141.79   21.80
 -13  -5   0  115.99   19.40
  13  -5   0  123.59   24.00
 -13  -7   0    1.30    5.30
  13   7   0    2.90    7.40
 -13   7   0    4.70    8.20
  13  -7   0    4.20    9.10
  13   9   0  -13.60    4.40
  13  -9   0    7.30    8.30
 -13   9   0  -12.30    4.80
 -13  -9   0    7.10    8.90
 -13  11   0   21.00   19.40
  13 -11   0    1.50   13.00
 -13 -11   0   13.40   14.20
  13  11   0   -1.90    8.30
  14   0   0 1015.10   47.90
  14   0   0 1026.20   47.30
  14   2   0  515.95   27.40
 -14  -2   0  542.95   27.00
 -14   2   0  504.45   32.20
 -14   4   0  934.31   57.89
 -14  -4   0  909.91   51.39
  14   4   0  991.10   53.09
  14  -4   0 1050.39   60.99
 -14   6   0   43.60   15.00
  14   6   0   54.49   14.30
  14  -6   0   33.30   14.40
 -14  -6   0   49.50   12.90
 -14  -8   0  284.87   41.10
 -14   8   0  313.57   46.40
  14   8   0  370.96   46.90
  14  10   0   -0.30    9.50
 -14 -10   0   -0.30    7.80
 -14  10   0   11.70   13.50
  14 -10   0    4.30   10.40
 -15   3   0   38.30   10.50
  15  -3   0   44.40   11.30
  15   3   0   42.70    8.80
 -15  -3   0   35.60    7.40
 -15  -5   0 2614.94  120.89
  15  -5   0 2589.84  130.89
 -15   5   0 2440.96  127.59
  15   7   0   19.50   11.80
 -15   7   0   13.20   10.20
  15  -7   0   27.10   14.30
 -15  -7   0   22.20   11.40
  15  -9   0  169.98   37.90
  15   9   0  137.99   30.20
 -15  -9   0  196.68   35.10
 -15   9   0   85.89   25.60
  15  11   0   18.10   17.00
  15 -11   0   -8.10    5.50
 -15 -11   0    4.80    9.30
 -15  11   0   -0.80   10.20
  16   0   0  352.76   20.40
  16   0   0  324.87   20.60
  16   2   0  120.99   10.00
 -16  -2   0  112.39    9.40
  16  -2   0  140.69   18.80
  16  -4   0  602.34   43.60
  16   4   0  532.05   35.30
 -16   4   0  564.24   41.20
 -16  -4   0  572.14   35.00
 -16   6   0   12.60    9.60
  16   6   0   12.20    7.10
 -16  -6   0    1.10    5.30
  16  -6   0   15.70   11.10
  16  -8   0  241.28   44.70
  16   8   0  217.28   35.40
 -16   8   0  234.78   41.20
 -16  -8   0  245.18   36.70
  16  10   0   -6.60    6.60
  16 -10   0   -7.80    4.80
 -16 -10   0   -5.50    5.60
 -16  10   0   13.00   13.20
  17   1   0  425.26   23.90
 -17  -1   0  484.95   24.50
  17  -1   0  487.45   29.10
 -17   1   0  467.35   28.40
  17  -3   0   11.90    6.00
 -17   3   0    5.70    4.80
 -17  -3   0   15.50    4.70
  17   3   0   10.20    4.20
  17  -5   0  492.25   40.90
 -17   5   0  380.66   36.20
  17   5   0  443.36   33.10
 -17  -5   0  464.15   32.90
 -17   7   0    9.00   10.30
  17  -7   0    3.40    9.20
  17   7   0   -0.20    5.20
 -17  -7   0    4.70    6.40
 -17  -9   0   20.70   13.30
  17  -9   0   29.40   19.50
  17   9   0   35.40   13.70
 -17   9   0   25.30   15.90
 -17  11   0    7.10   13.70
  17 -11   0    0.30    7.00
  17  11   0   -7.60    7.10
 -17 -11   0   -7.10    5.50
  18   0   0  117.49   13.40
  18   0   0  104.69   13.10
 -18  -2   0   62.09    8.20
  18  -2   0   69.39   13.60
 -18   2   0   80.19   13.80
  18   2   0   39.20    7.00
  18   4   0   49.10   11.30
  18  -4   0   52.59   15.10
 -18  -4   0   55.49   11.60
 -18   4   0   51.79   15.00
 -18  -6   0  137.69   22.90
  18  -6   0  129.99   27.90
  18   6   0  141.49   24.30
 -18   6   0  156.48   28.70
 -18  -8   0   10.30   10.80
  18  -8   0  102.19   27.00
  18   8   0   76.79   19.80
 -18   8   0   60.09   18.10
 -18  10   0   48.50   21.20
  18 -10   0    1.40    9.20
 -18 -10   0   44.20   19.80
  18  10   0   77.99   23.60
 -19   1   0  458.15   28.10
  19   1   0  401.96   23.60
  19  -1   0  462.25   28.80
 -19  -1   0  462.35   24.40
  19   3   0   15.00    5.00
 -19   3   0    3.80    4.90
 -19  -3   0   16.10    4.90
  19  -3   0   23.20   10.20
  19   5   0  304.07   26.40
 -19   5   0  446.76   48.00
 -19  -5   0  345.57   27.10
  19  -5   0  340.37   42.70
 -19   7   0    9.10   11.40
  19  -7   0    2.80    8.70
 -19  -7   0   21.50    9.40
  19   7   0    4.80    7.30
 -19   9   0   24.40   16.00
 -19  -9   0   16.10   11.30
  19   9   0   -2.10    7.20
  19  -9   0   28.40   19.30
  19 -11   0   44.40   26.70
 -19  11   0   14.80   15.50
 -19 -11   0   10.60   14.80
  19  11   0   12.90   18.50
 -20  -2   0  602.24   29.60
 -20   2   0  614.14   37.30
  20   2   0  548.55   29.80
  20  -2   0  508.45   36.10
  20   6   0   14.50    7.10
 -20  -6   0   18.40    8.60
 -20   6   0   12.70   10.90
  20  -6   0   29.70   14.10
  20   8   0 1492.05   89.29
  20  -8   0 1528.05  100.89
 -20   8   0 1336.17   93.59
 -20  -8   0 1493.15   87.49
  20 -10   0   18.90   18.20
 -20 -10   0    9.00   10.00
 -20  10   0    7.40   11.20
  20  10   0    4.80    7.80
  21   1   0  147.79   12.10
 -21   1   0  169.08   15.40
 -21  -1   0  157.88   12.50
  21  -1   0  182.48   20.40
  21   3   0   15.90    5.10
 -21  -3   0   19.10    5.40
 -21   3   0   19.00    8.00
  21  -3   0   30.00    9.80
  21  -5   0  168.68   29.30
  21   5   0  193.98   24.20
 -21  -5   0  152.68   21.60
 -21   5   0  190.78   30.10
 -21  -7   0    2.80    6.10
 -21   7   0    7.90    9.20
  21   7   0    2.40    5.40
  21  -7   0  -12.30    3.30
  21  -9   0   16.70   13.10
 -21  -9   0    0.90    6.40
 -21   9   0   -9.50    6.80
  21   9   0   10.20   10.50
 -21  11   0   -6.20    8.30
 -21 -11   0   28.70   27.50
  21 -11   0   -4.80    7.60
 -22  -2   0  112.39    9.60
  22   2   0   92.29   11.50
 -22   2   0  140.79   19.50
  22  -2   0   96.39   16.90
 -22   4   0 4651.33  205.48
  22  -4   0 4327.07  206.48
  22   6   0    5.10    6.30
 -22   6   0   17.30    9.80
 -22  -6   0    4.50    6.20
  22  -6   0    5.30   10.20
  22  -8   0  452.75   60.39
 -22   8   0  546.25   64.49
  22   8   0  447.26   41.60
 -22  -8   0  523.55   43.10
 -22  10   0   -7.80    5.30
 -22 -10   0   -1.30    5.20
  22 -10   0   12.30   17.30
  22  10   0    0.80    9.10
 -23   1   0    7.50    4.90
  23   1   0    4.80    2.30
  23  -1   0    9.30    4.80
 -23  -1   0    0.10    2.30
  23  -3   0  384.96   32.40
 -23   3   0  404.96   31.60
 -23  -3   0  345.57   22.40
  23   3   0  380.76   24.30
 -23   5   0   21.60   11.80
  23  -5   0   27.20   11.70
  23   5   0   22.90    7.90
 -23  -5   0   20.00    7.10
 -23   7   0   41.10   15.70
 -23  -7   0   58.09   15.50
  23  -7   0   50.19   18.70
  23   7   0   54.39   15.60
  23   9   0    3.60    8.90
  23  -9   0    6.60   13.10
 -23  -9   0   11.10    9.90
 -23   9   0   27.50   17.10
  23 -11   0   -8.30    7.70
  24   0   0 1958.00   88.39
  24   0   0 1896.01   88.79
 -24   2   0   57.29   12.70
  24  -2   0   43.20   11.40
 -24  -2   0   62.49    8.90
  24   2   0   44.50    7.90
  24  -4   0  594.84   45.80
  24   4   0  533.45   34.50
 -24   4   0  552.34   43.30
 -24  -4   0  588.94   34.20
  24   6   0   45.30   13.20
  24  -6   0   43.00   16.00
 -24   6   0   32.90   15.60
 -24  -6   0   34.30   11.10
 -24  -8   0   73.39   18.80
 -24   8   0  101.79   28.20
  24  -8   0   94.69   26.30
  24   8   0   89.09   21.20
  24  10   0   14.10   14.00
  24 -10   0    9.80   15.90
 -24  10   0   29.50   19.50
 -24 -10   0   10.90   10.80
  25  -1   0  925.71   52.59
 -25   1   0 1024.10   52.89
  25   1   0  973.20   48.30
  25  -3   0 2697.63  136.49
 -25   3   0 2982.10  136.39
  25   5   0   13.10    6.90
 -25  -5   0   19.50    7.10
  25  -5   0   12.30    9.10
 -25   5   0   36.10   13.60
  25  -7   0  653.43   73.09
 -25   7   0  575.64   51.99
  25   7   0  610.74   45.50
 -25  -7   0  609.74   44.60
  25   9   0   18.50   13.10
 -25  -9   0   17.20   12.10
 -25   9   0   12.20   12.90
  25  -9   0   55.59   24.10
  26   0   0  570.04   35.30
  26   0   0  642.84   35.80
  26  -2   0   62.29   13.50
 -26   2   0   72.39   14.20
 -26  -2   0  107.19   12.40
  26   2   0  116.49   13.40
  26  -4   0   95.79   21.60
 -26  -4   0  103.29   14.50
 -26   4   0  116.79   22.50
  26   4   0   98.29   15.40
  26  -6   0   12.70    9.40
  26   6   0   20.10    9.00
 -26   6   0    8.70   10.00
 -26  -6   0    4.10    5.90
  26   8   0   12.10    9.10
  26  -8   0   27.80   12.80
 -26   8   0   17.00   11.90
 -26  -8   0    3.90    7.50
  26  10   0   -4.50    6.80
  26 -10   0    2.10   13.60
 -26 -10   0   -8.40    4.60
 -26  10   0   -0.50    9.40
  27   1   0  323.17   21.40
 -27   1   0  286.27   23.40
  27   1   0  335.97   21.80
  27  -1   0  327.97   25.30
 -27  -3   0 1667.43   74.29
 -27   3   0 1675.83   87.09
  27   3   0 1531.55   75.19
  27  -3   0 1609.44   88.89
  27  -5   0   -6.70    4.00
 -27  -5   0    1.30    3.80
  27   5   0   -2.80    3.00
 -27   5   0   -3.80    4.60
  27  -7   0  329.67   50.99
  27   7   0  364.46   41.10
 -27   7   0  430.26   53.69
 -27  -7   0  338.27   31.00
 -27   9   0   10.40   11.90
  27   9   0   10.40   10.70
  27  -9   0   -6.10    7.10
 -27  -9   0   -1.60    5.30
  28   0   0  183.28   20.50
  28   0   0  148.49   18.80
  28  -2   0  173.88   24.60
  28   2   0  158.38   13.40
 -28   2   0  149.99   21.50
 -28  -2   0  117.69   13.80
 -28   4   0    4.40    6.70
 -28  -4   0   23.70    6.70
  28  -4   0   14.90    9.00
  28  -6   0    9.90    9.80
  28   6   0    0.60    4.90
 -28   6   0    0.90    5.80
 -28  -6   0    2.70    5.20
 -28   8   0   87.19   24.60
 -28  -8   0   52.39   15.30
  28   8   0   69.49   18.60
  28  -8   0   88.39   27.40
 -28  10   0   -0.80    7.90
  28 -10   0    4.30   10.80
 -28 -10   0   -3.50    6.10
  28  10   0    1.30    8.60
  29   1   0   73.89   11.50
  29  -1   0  112.59   17.60
 -29   1   0  114.39   17.20
  29   1   0   81.19   12.40
  29   3   0  518.05   31.20
 -29   3   0  519.85   39.70
  29  -3   0  566.24   42.90
  29  -5   0   22.40   13.10
  29   5   0    0.20    3.30
 -29  -5   0    4.70    5.00
 -29   5   0   -1.20    5.80
 -29   7   0   94.19   24.30
  29  -7   0   78.29   23.90
  29   7   0   72.19   17.30
 -29  -7   0   84.29   17.70
 -29   9   0    1.50   10.10
  29  -9   0   14.10   16.10
 -29  -9   0    4.30    6.90
  29   9   0   20.40   14.10
  30   0   0 2347.07  116.09
  30   0   0 2785.72  117.69
 -30   2   0 1259.37   69.69
  30   2   0 1295.17   61.89
 -30  -2   0 1289.47   61.39
  30  -2   0 1268.47   71.39
 -30  -4   0 2509.95  112.79
  30   4   0 2634.14  115.79
 -30   4   0 2362.96  126.79
  30  -4   0 2599.04  132.69
  30   6   0    7.40    7.30
 -30  -6   0   -4.30    3.00
 -30   6   0    4.30    8.10
  30  -6   0    9.50    8.80
 -30  -8   0  897.51   58.49
 -30   8   0  862.31   70.49
  30  -8   0  830.92   73.39
  30   8   0  809.52   58.79
 -30  10   0   82.09   29.00
  30 -10   0   27.30   22.10
  30  10   0   32.20   18.40
 -30 -10   0   39.90   16.80
  31   1   0   12.50    4.50
  31  -1   0   18.10    7.50
 -31   1   0    8.60    5.90
  31   1   0    8.00    4.70
 -31  -3   0  144.29   12.80
  31   3   0  130.09   16.60
  31  -3   0  117.79   22.90
 -31   3   0  157.88   25.00
  31  -5   0   29.20   13.90
 -31   5   0   25.30   13.10
 -31  -5   0   12.50    6.30
  31   5   0   26.40    8.80
  31  -7   0   16.50   12.00
 -31  -7   0   14.20    8.60
  31   7   0   16.60    7.30
 -31   7   0    3.90    7.20
  31   9   0    8.10    9.40
  31  -9   0   15.50   17.10
 -31  -9   0    1.60    8.00
 -31   9   0    9.50   14.90
  32   0   0  436.06   29.90
 -32   2   0 1856.71   98.49
  32  -2   0 1971.50  101.79
 -32  -2   0 2104.29   91.19
 -32  -4   0  823.62   44.30
  32  -4   0  766.82   58.19
 -32   4   0  965.90   60.09
  32   4   0  797.62   45.80
 -32  -6   0   27.20    9.10
 -32   6   0   11.80    9.30
  32  -6   0    8.60   10.70
  32   6   0   11.30    8.10
  32   8   0  437.96   39.30
  32  -8   0  379.06   61.49
 -32  -8   0  412.26   36.40
 -32   8   0  482.75   62.09
 -32 -10   0   26.30   14.90
 -32  10   0   10.90   12.70
  32  10   0   25.70   16.40
  32 -10   0   17.20   19.10
  33   1   0  209.88   17.70
  33   1   0  201.08   17.60
  33  -1   0  238.08   27.80
  33  -3   0    1.90    2.40
 -33   3   0    2.20    5.60
  33   3   0    4.70    3.60
 -33  -3   0   -0.40    2.80
 -33   5   0  154.98   28.90
 -33  -5   0  203.18   18.40
  33  -5   0  201.78   35.60
  33   5   0  223.98   25.70
  33  -7   0    6.10   10.00
  33   7   0    3.10    7.90
 -33  -7   0    4.10    5.40
 -33   7   0   16.70   12.70
  33   9   0    2.30    7.20
 -33   9   0  -10.50    6.20
  33  -9   0   22.70   17.00
 -33  -9   0   -0.60    5.70
  34   0   0    4.90    3.40
  34   0   0    0.40    2.80
 -34   2   0    5.00    6.30
 -34  -2   0    2.90    4.00
  34  -2   0   17.30    8.00
  34   2   0    6.30    3.80
  34  -4   0  156.48   28.30
 -34  -4   0  127.19   16.10
  34   4   0  128.69   17.50
 -34   4   0  113.49   23.40
 -34  -6   0   51.69   12.10
  34   6   0   52.09   12.60
  34  -6   0   37.00   17.00
 -34   6   0   46.90   19.00
  34  -8   0  145.79   37.70
 -34  -8   0  147.29   25.30
 -34   8   0  113.89   30.10
  34   8   0  120.29   24.10
 -34 -10   0    1.80    6.40
  34 -10   0    4.40   14.10
 -34  10   0    6.30   16.00
  34  10   0    5.90    9.80
  35  -1   0 1291.77   69.99
  35   1   0 1216.58   63.29
  35   1   0 1302.77   64.69
  35   3   0  153.98   18.30
 -35   3   0  175.38   27.10
 -35  -3   0  151.58   17.70
  35  -3   0  162.08   27.70
 -35   5   0  891.41   64.89
  35  -5   0 1044.40   71.99
  35   5   0  946.81   53.79
 -35  -5   0  934.21   50.99
  35   7   0    2.60    6.40
 -35  -7   0   34.10   11.30
 -35   7   0    7.60    9.90
  35  -7   0    0.70    7.40
 -35   9   0   98.99   32.40
 -35  -9   0   75.19   20.40
  35   9   0  140.89   29.00
  35  -9   0  137.49   40.20
  36   0   0    5.40    4.60
  36   0   0   14.40    6.30
  36   2   0    3.50    3.60
 -36   2   0   -4.80    3.10
  36  -2   0   -0.20    2.50
  36   4   0   46.00   10.20
  36  -4   0   44.50   15.90
 -36   4   0   32.00   12.10
 -36  -4   0   41.20    9.40
 -36   6   0   68.89   20.70
  36  -6   0   74.89   24.50
 -36  -6   0   57.69   12.50
  36   6   0   58.89   13.70
  36  -8   0   22.90   18.10
 -36   8   0   13.50   13.90
  36   8   0   47.80   14.10
 -36  -8   0   12.30    9.20
  36 -10   0    6.20   14.50
  36  10   0   19.80   14.20
 -36 -10   0   -4.10    4.80
 -36  10   0   16.90   15.60
  37   1   0 1261.37   63.39
  37  -1   0 1214.28   68.79
  37   1   0 1222.58   63.69
 -37  -3   0   24.40    6.70
  37  -3   0   45.60   14.70
 -37   3   0   27.70   10.60
  37   3   0   44.50    9.60
  37   5   0 1043.50   59.59
 -37   5   0 1066.89   73.19
  37  -5   0 1152.88   79.39
 -37  -5   0 1163.68   58.29
  37   7   0   -2.20    5.30
  37  -7   0   -3.20    9.00
 -37  -7   0   11.80    7.70
 -37   7   0   -8.50    2.80
  37  -9   0   36.20   20.20
  37   9   0   47.00   16.90
 -37   9   0   99.19   28.60
 -37  -9   0   55.09   16.50
  38   0   0  235.58   27.20
  38   0   0  223.58   26.60
  38  -2   0   64.49   15.50
 -38   2   0   60.39   14.70
  38   2   0   61.69   11.50
  38   2   0   43.80    9.20
 -38  -4   0   33.50    8.60
  38   4   0   25.80    7.80
  38  -4   0   57.59   18.50
 -38   4   0   15.60    9.80
  38  -6   0   37.30   16.90
 -38   6   0   27.30   14.00
 -38  -6   0   17.00    7.70
  38   6   0   20.60    7.90
  38   8   0   -2.20    6.60
 -38  -8   0   -2.70    5.50
  38  -8   0   20.00   13.30
 -38   8   0   -0.60   11.50
 -38  10   0   -0.50   11.60
 -38 -10   0   -1.60    6.10
  38  10   0   12.80   10.60
  38 -10   0    7.50   15.10
  39   1   0  174.48   21.70
  39  -1   0  140.99   23.70
  39  -1   0  190.58   26.90
 -39  -3   0    2.90    3.70
  39  -3   0   11.80    6.90
  39   3   0    4.70    3.10
 -39   3   0    4.40    6.30
 -39   5   0  126.09   27.10
 -39  -5   0  136.19   17.90
  39   5   0  173.08   22.20
  39  -5   0  162.38   33.90
 -39   7   0   -6.20    4.30
  39   7   0    8.40    8.50
 -39  -7   0    7.20    6.70
  39  -7   0  -10.80    5.70
 -39   9   0   -0.50    9.80
  39  -9   0   -4.80   10.60
  39   9   0    7.20    8.10
 -39  -9   0   -3.80    4.00
  40   0   0 5834.82  249.97
  40   0   0 5687.53  248.88
  40  -2   0  798.12   56.19
  40   2   0  891.91   48.00
  40   2   0  848.52   46.50
  40  -4   0 2522.65  138.39
 -40  -4   0 2606.34  115.39
 -40   4   0 2438.86  132.19
  40   4   0 2609.14  117.49
 -40   6   0  188.68   36.40
 -40  -6   0  279.97   23.00
  40  -6   0  255.17   46.20
  40   6   0  240.08   29.10
 -40  -8   0  363.86   32.30
  40  -8   0  355.76   60.69
 -40   8   0  381.66   58.09
  40   8   0  379.66   34.70
  40 -10   0   78.19   33.00
  40  10   0   39.10   16.50
 -40  10   0   43.70   27.40
 -40 -10   0   10.00    9.40
  41  -1   0   13.60    7.60
  41   1   0   -0.20    3.20
  41   1   0    5.80    5.00
  41  -1   0   13.80    5.80
 -41  -3   0   75.79   13.20
 -41   3   0   81.29   18.50
  41  -3   0  109.09   24.10
  41   3   0   91.39   15.00
  41   5   0   14.20    6.50
  41  -5   0   18.80   11.50
 -41   5   0    7.90   11.10
 -41  -5   0    9.30    6.30
 -41   7   0    1.90    7.20
  41  -7   0   16.30   15.30
 -41  -7   0   10.00    7.20
  41   7   0    3.50    5.50
 -41  -9   0    1.20    6.30
 -41   9   0   -4.30    6.90
  41  -9   0    8.90   13.80
  41   9   0   -0.70    6.70
  42   0   0 6820.12  292.97
  42   2   0 1078.99   57.59
 -42   2   0 1146.29   67.59
  42  -2   0 1118.79   69.39
 -42  -4   0 2081.89   95.79
  42   4   0 2101.29   97.79
  42  -4   0 2045.80  118.59
 -42   4   0 1964.50  112.39
  42   6   0   65.49   13.80
 -42   6   0   75.09   22.30
 -42  -6   0   36.60    9.90
  42  -6   0   16.00   13.00
 -42  -8   0  172.18   25.80
  42  -8   0  196.58   45.40
  42   8   0  148.59   25.50
 -42   8   0  188.98   39.40
  43  -1   0   57.09   14.20
  43   1   0   49.10   11.70
  43  -1   0   55.19   14.20
  43   1   0   46.10   11.00
  43   3   0  195.28   22.50
 -43   3   0  146.39   26.00
  43  -3   0  175.98   32.10
 -43   5   0  -10.40    2.40
  43   5   0    2.90    3.20
 -43  -5   0    5.10    5.30
  43  -7   0   -5.60    9.60
 -43   7   0   82.79   23.70
 -43  -7   0   42.30   11.80
  43   7   0   55.79   14.50
 -43  -9   0    1.20    6.30
  43  -9   0    0.40    9.60
 -43   9   0   -8.20    5.20
  43   9   0   -0.70    5.50
  44   0   0  121.49   20.30
  44   0   0  126.69   20.90
  44   2   0  179.18   22.60
  44   2   0  164.58   20.30
  44  -2   0  192.28   30.00
  44   4   0   20.50    6.60
 -44   4   0   35.30   13.20
  44  -4   0   27.10   12.20
 -44  -4   0    2.00    4.80
  44   6   0    3.70    4.00
 -44  -6   0   -2.30    3.30
 -44   6   0   13.70   11.60
  44  -6   0   -3.60    6.70
 -44   8   0    5.40    9.90
  44  -8   0   26.40   17.90
 -44  -8   0    1.40    5.90
  44   8   0   11.70    6.90
  45   1   0  192.68   24.90
  45   1   0  242.38   21.70
  45  -1   0  217.88   30.30
  45  -1   0  231.68   30.80
  45  -3   0  305.97   43.30
 -45   3   0  432.86   46.90
  45   3   0  319.67   25.00
  45  -5   0   40.00   17.10
 -45   5   0   13.20   12.80
 -45  -5   0   33.10    8.90
  45   5   0   37.00   10.20
  45   7   0  101.39   19.30
  45  -7   0  174.48   40.20
 -45   7   0  179.48   36.90
 -45  -7   0  101.99   17.50
 -45  -9   0   -2.40    4.10
 -45   9   0    2.30   10.40
  45  -9   0   -3.40    8.20
  45   9   0   -0.70    4.80
  46   0   0   58.89   13.80
  46   0   0   86.09   17.10
  46  -2   0   91.19   21.10
  46   2   0   46.30   11.10
  46   2   0   55.89   12.30
  46   4   0    0.70    4.90
  46  -4   0   -2.00    8.60
 -46   4   0    7.30    9.10
 -46  -4   0    4.20    4.70
 -46  -6   0   -4.50    2.20
 -46   6   0   -3.70    5.90
  46  -6   0    0.90    8.50
  46   6   0    0.50    3.80
 -46  -8   0   -5.20    3.30
  46   8   0   11.40    8.30
 -46   8   0    2.80    7.60
  46  -8   0   -3.90   10.90
  47   1   0  206.78   25.60
  47  -1   0  194.88   29.30
  47   1   0  202.38   25.70
  47  -1   0  197.28   30.30
  47   3   0 1363.26   68.49
  47   3   0 1311.97   66.39
 -47   3   0 1343.07   80.89
  47  -3   0 1208.58   82.09
  47   5   0    7.70    5.70
  47  -5   0    7.90   10.80
 -47   5   0    9.90   10.70
 -47  -5   0    6.70    5.00
 -47   7   0  404.16   57.19
  47   7   0  350.16   29.20
 -47  -7   0  326.47   26.60
  47  -7   0  229.38   47.00
 -47  -9   0    8.20    8.00
  47   9   0    0.40    5.70
 -47   9   0    8.70   13.50
  47  -9   0    9.20   17.40
  48   0   0   36.10   11.00
  48   0   0   18.40    8.70
  48   2   0    5.50    5.10
  48  -2   0    6.80    7.00
  48   2   0   -4.20    2.20
 -48   4   0    1.50    9.20
  48   4   0    6.70    4.90
  48  -4   0   -0.80    6.10
 -48   6   0   24.30   15.20
 -48  -6   0   -2.00    3.00
  48   6   0    8.40    5.90
  48  -6   0   -8.70    3.70
 -48  -8   0   15.50    8.40
  48   8   0    9.20    7.20
  48  -8   0    1.30   12.70
 -48   8   0    7.60    9.90
  49   1   0   -0.80    2.20
  49  -1   0    6.50    5.70
  49   1   0   19.90    7.30
  49  -1   0    3.20    5.10
  49   3   0   52.29   10.90
  49   3   0   41.50   10.80
  49  -3   0   67.59   20.20
 -49   3   0   52.19   15.30
  49   5   0    6.50    4.80
 -49  -5   0   -2.20    2.50
 -49   5   0   13.90   11.60
  49  -5   0   -0.40    8.30
  49   7   0    9.50    5.90
 -49   7   0   -5.70    8.60
  49  -7   0   28.60   17.70
 -49  -7   0    8.80    6.70
 -49  -9   0    4.70    5.80
 -49   9   0   -2.10   10.30
  49   9   0    4.00    6.20
  50   0   0  398.26   33.70
  50   0   0  402.86   33.60
  50  -2   0   45.40   15.90
  50  -2   0   31.30   11.90
  50   2   0   20.70    8.20
  50   2   0   33.10    9.60
  50  -4   0  315.07   47.20
  50   4   0  241.48   21.80
 -50   4   0  267.97   39.90
  50   6   0   63.59   13.50
  50  -6   0   57.59   22.10
 -50   6   0   51.19   19.90
 -50  -6   0   60.99   12.10
  50  -8   0   68.79   29.00
 -50   8   0   96.39   29.00
  50   8   0   69.29   15.90
 -50  -8   0   76.79   15.40
  51  -1   0   61.99   16.80
  51  -1   0   50.89   15.20
  51   1   0   30.90   10.80
  51   1   0   40.80   12.00
  51  -3   0    3.40    6.10
  51   3   0   11.30    5.60
  51   3   0   -5.90    2.30
 -51  -5   0   20.60    7.40
  51   5   0    3.00    4.70
  51  -5   0    3.50    9.00
 -51   5   0   31.90   15.60
 -51  -7   0   12.30    6.90
 -51   7   0    5.60   14.90
  51   7   0   -1.90    4.30
  51  -7   0    1.50    9.80
 -51  -9   0   -2.30    3.30
  51  -9   0    4.00   11.10
  51   9   0   -1.00    4.80
 -51   9   0  -10.30    6.80
  52   0   0   69.89   15.80
  52   0   0   60.19   15.50
  52  -2   0  416.26   49.10
  52  -2   0  340.37   43.80
  52   2   0  297.07   26.80
  52   2   0  314.67   26.20
  52  -4   0  111.49   28.40
 -52   4   0   62.19   19.60
  52   4   0   96.19   16.40
  52   4   0   95.99   14.70
  52  -6   0   54.49   24.20
  52   6   0   60.69   13.10
 -52   6   0   94.99   25.10
 -52  -6   0   48.40   10.90
 -52  -8   0  124.99   19.30
  52   8   0  138.99   21.70
 -52   8   0  160.28   38.10
  53   1   0   42.60   11.80
  53   1   0   52.69   13.00
  53  -1   0   58.29   15.60
  53  -1   0   57.39   16.50
  53  -3   0    8.10    9.50
  53   3   0   17.40    7.40
  53   3   0    2.70    4.60
 -53   5   0   34.20   17.00
  53  -5   0   22.50   17.50
  53   5   0   29.70    9.10
 -53  -7   0   -4.80    2.70
 -53   7   0   -7.70    5.60
  53   7   0    7.00    6.10
  54   0   0   17.10    8.90
  54   0   0   14.20    9.10
  54   2   0   51.79   12.40
  54   2   0   38.10   11.50
  54  -2   0   56.99   17.50
  54  -2   0   33.20   14.90
  54   4   0   12.80    6.50
  54   4   0   13.40    7.00
 -54   4   0   32.70   16.20
  54  -4   0   22.50   13.90
  54   6   0   39.30   10.00
 -54  -6   0   48.40   11.20
 -54   6   0   80.39   24.30
  54  -6   0    7.60   11.70
 -54   8   0   24.20   17.50
  54   8   0   14.00    7.20
 -54  -8   0    7.70    6.10
  54  -8   0  -10.10   10.70
  55  -1   0   62.89   16.00
  55  -1   0   56.09   15.80
  55   1   0   64.79   15.40
  55   1   0   61.79   14.20
  55   3   0   40.50   11.10
  55  -3   0    1.00    7.70
  55   3   0   26.00    8.90
  55  -5   0   30.80   17.00
 -55   5   0   21.80   16.20
  55   5   0   25.80    8.10
  55   5   0   26.70    7.80
 -55  -7   0   -2.50    2.60
  55   7   0    4.80    5.60
 -55   7   0   -1.90    6.30
  56   0   0    7.10    8.30
  56   0   0    0.20    5.90
  56  -2   0   -2.10    4.60
  56   2   0   -6.90    1.80
  56   2   0    5.40    4.10
  56  -2   0    4.50    8.80
  56  -4   0   -0.90    8.40
  56   4   0    0.00    4.20
  56   4   0    6.10    5.10
  56   6   0   -0.60    3.10
 -56   6   0    5.90   10.50
  56  -8   0    2.00   12.90
  56   8   0    6.40    6.00
 -56   8   0   -5.00    7.00
 -56  -8   0    0.70    3.50
  57   1   0  363.36   32.30
  57   1   0  352.66   31.50
  57  -1   0  397.96   46.50
  57  -1   0  465.55   51.59
  57   3   0   17.50    7.70
  57   3   0   13.30    7.10
  57  -3   0   39.70   16.40
  57  -3   0   59.99   20.80
  57   5   0  543.65   32.50
 -57   5   0  436.36   57.59
  57   5   0  500.25   33.10
  57  -7   0   -5.70    9.20
  57   7   0    3.00    4.90
 -57   7   0   -6.30    5.10
  58   0   0   33.10   12.60
  58   2   0   48.10   12.90
  58  -2   0   21.10   13.20
  58  -2   0   26.60   13.30
  58   2   0   58.89   13.70
  58   4   0   19.40    8.00
  58   4   0   20.10    7.30
  58  -4   0    6.20    9.90
  58   6   0    6.60    4.30
  58   6   0    4.80    4.80
 -58   6   0   -0.80    5.80
  58  -6   0   -2.50   10.40
 -58   8   0    0.30   10.00
  58  -8   0   -2.40   10.80
  58   8   0    9.90    8.50
  59  -1   0   -1.20    3.60
  59   1   0   -1.20    4.50
  59  -1   0    5.10    6.70
  59  -3   0   26.50   13.80
  59   3   0    9.60    6.90
  59   3   0   13.80    8.00
  59  -3   0    8.60    9.50
  59   5   0    2.50    4.60
  59   5   0    8.20    5.10
 -59   5   0   -6.60    7.00
  59  -7   0   -8.00    8.60
 -59   7   0   -8.70    4.40
  59   7   0   -3.30    2.40
  60   0   0  396.16   35.90
  60  -2   0  203.18   34.80
  60   2   0  177.48   25.00
  60  -2   0  169.38   32.60
  60   2   0  205.38   27.10
  60   4   0  329.87   26.10
  60   4   0  294.77   24.10
  60   6   0  143.69   17.40
  60  -6   0   89.99   30.50
  60   6   0  141.99   17.40
 -60   6   0  187.08   38.80
  61   1   0   19.60   10.50
  61  -1   0   22.00   12.20
  61   3   0    2.20    4.90
  61   3   0    6.30    7.00
  61  -3   0    1.60    8.40
  61   5   0   -3.60    2.50
  61  -5   0   -9.00    7.20
  61   5   0   -2.00    3.90
 -61   7   0   10.50   15.80
  61   7   0    4.30    3.40
  61  -7   0   -3.60    9.80
  62   0   0 1789.92   98.39
  62   2   0  947.71   58.69
  62   2   0 1023.10   60.29
  62  -2   0 1003.40   70.49
  62   4   0  529.45   35.10
  62  -4   0  533.25   66.29
  62   4   0  498.15   33.70
  62  -4   0  479.85   64.29
 -62   6   0  155.38   35.90
  62   6   0   87.29   12.10
  62  -6   0  108.49   33.90
  63   1   0   -0.70    7.30
  63  -1   0  -10.20    2.60
  63   3   0   -1.70    4.70
  63  -3   0    1.40    8.00
  63   3   0    1.50    5.50
  63  -3   0   15.50   11.70
  63  -5   0   -3.80   10.40
  63   5   0    8.80    5.80
  63   5   0    2.10    4.70
  64   0   0   17.80   11.10
  64   2   0   14.20    6.10
  64   2   0    9.50    7.90
  64  -2   0   -1.60    7.70
  64  -2   0   14.20   10.80
  64  -4   0   13.00   14.20
  64   4   0    6.70    4.40
  64  -4   0   37.20   20.10
  64   4   0   15.30    7.40
  64   6   0    6.20    3.40
  65  -1   0    6.40    7.70
  65  -1   0   10.00   10.90
  65   1   0   24.60   11.60
  65   3   0    5.00    4.90
  65   3   0    5.00    5.90
  65  -3   0   18.10   11.00
  65  -3   0   -2.80    7.90
  65   5   0   -1.80    3.40
  65  -5   0   10.20   12.90
  66   0   0   10.70    9.50
  66   2   0    7.50    8.20
  66  -2   0    1.40    7.40
  66  -2   0    5.20    8.80
  66   2   0   -0.50    6.10
  66  -4   0    8.50   11.90
  66  -4   0   -9.10    6.10
  66   4   0    7.20    6.10
  66   4   0    0.40    4.30
  67  -1   0    3.40    9.00
  67   1   0    7.10    7.90
  67   1   0   -5.60    3.50
  67  -1   0    4.20    7.70
  67   3   0  292.67   26.70
  67   3   0  321.37   27.00
  67  -3   0  249.18   42.90
  67  -3   0  285.77   47.70
  67  -5   0   15.10   18.20
  67   5   0   37.50    8.40
  68   0   0   10.90    7.60
  68  -2   0   15.60   12.80
  68   2   0   25.00   10.50
  68   2   0   -2.20    4.10
  68  -4   0    9.00    8.30
  68   4   0   13.10    7.10
  69  -1   0    0.10    6.80
  69   1   0   -6.30    3.20
  69   1   0    7.50    9.00
  69  -1   0    6.20    9.40
  69   3   0   31.60   10.40
  69  -3   0    0.40    7.60
  69  -5   0    8.80   13.00
  69   5   0   -1.90    2.40
  70   0   0  121.89   30.00
  70   0   0  179.38   32.30
  70   2   0   49.00   15.40
  70  -2   0   55.89   19.60
  70   4   0   42.40   11.90
  70  -4   0   56.39   22.80
  71   1   0   -4.70    3.30
  71  -1   0   -4.20    5.10
  71  -3   0   17.70   15.70
  71   3   0    5.50    6.50
  71  -5   0    0.70   10.00
  72   0   0   74.29   20.70
  72  -2   0   28.00   16.90
  72   2   0   36.20   12.80
  72   4   0    5.10    4.20
  72  -4   0    2.50    8.20
  73   1   0   -2.90    5.00
  73  -1   0   -4.40    5.60
  73  -3   0    0.90   11.00
  73   3   0   11.80    7.90
  74   0   0   17.50   10.80
  74  -2   0   40.40   19.60
  74   2   0   51.69   16.00
  74  -4   0   -1.60    8.60
  74   4   0   15.90    7.20
  75  -1   0    3.10    9.60
  75   1   0   -3.30    4.50
  75  -3   0   12.10   15.20
  75   3   0    1.70    5.00
  76   0   0   17.40   10.50
  76   2   0    0.70    4.80
  76  -2   0   -5.00    7.30
  76   4   0   -2.50    3.00
  76  -4   0    1.00   11.80
  77   1   0   31.00   14.30
  77  -1   0   20.40   12.80
  77  -3   0   22.70   18.70
  77   3   0   17.60    9.40
  78   0   0    0.90    6.60
  78  -2   0    4.10   11.10
  78   2   0    3.00    6.40
  79  -1   0   -1.50    8.30
  79   1   0    3.60    7.00
  79   3   0    0.40    5.60
  80   0   0   12.00   10.00
  80  -2   0   25.40   17.20
  80   2   0    6.90    8.50
  81  -1   0    3.40    8.30
  81   1   0    1.30    7.90
  82   0   0  306.07   44.00
  82   2   0  187.88   30.50
  83  -1   0   -2.90    6.90
  83   1   0    0.30    7.90
   0   0   1    0.40    0.80
   0   0  -1   -0.50    0.40
   0   2   1  281.17   19.00
   0  -2   1  304.27   21.20
   0   2  -1  298.07   21.20
   0   4   1  168.18   21.80
   0  -4   1  158.88   23.20
   0   4  -1  150.18   22.40
   0   6   1   41.00   13.20
   0   6  -1   37.70   13.40
   0  -6   1   45.10   13.20
   0   8  -1    6.00    9.70
   0   8   1   -1.40    5.90
   0  -8   1   -1.40    6.50
   0 -10   1    9.30   13.20
   0  10   1   -9.60    3.80
   0  10  -1   -3.50    7.90
  -1   5  -1 1358.56   79.49
   1   5   1 1405.36   77.09
  -1  -5   1 1505.05   81.29
  -1   5   1 1414.46   77.79
   1   5  -1 1491.15   81.19
  -1  -7   1  708.53   54.99
  -1   7  -1  712.23   55.59
   1   7   1  694.23   52.49
   1   7  -1  705.33   54.99
   1  -7   1  769.52   57.09
  -1   7   1  706.93   53.29
   1   9   1  101.69   24.30
  -1  -9   1  125.99   31.20
  -1   9  -1  148.89   33.60
   1   9  -1   98.79   27.40
  -1   9   1  106.29   27.00
   1  -9   1  113.79   29.80
  -1  11  -1   99.39   30.00
   1  11   1  134.29   36.40
  -1 -11   1   85.89   29.10
  -1  11   1  139.79   35.60
  -1 -11  -1  113.79   33.90
   1  11  -1  115.09   34.70
   1 -11   1  110.69   33.90
  -2   0  -1    0.00    0.70
   2   0  -1   -0.40    0.90
   2   0   1   -0.20    0.60
  -2   0   1   -0.10    1.10
  -2   2  -1  275.97   21.20
  -2  -2   1  336.87   22.00
   2   2   1  334.47   20.00
   2   2  -1  290.27   21.40
   2  -2   1  338.57   22.80
  -2   2   1  312.47   20.80
  -2  -2  -1  328.77   19.90
   2   4   1  198.18   23.70
  -2  -4   1  213.98   26.80
  -2   4  -1  213.98   27.20
   2  -4   1  216.68   27.10
   2   4  -1  170.28   24.60
  -2  -4  -1  189.88   23.30
  -2   4   1  194.28   24.00
   2   6   1   84.39   17.60
  -2   6  -1   91.99   20.20
  -2  -6   1   58.99   16.20
  -2   6   1   59.99   15.20
  -2  -6  -1   28.20   14.50
   2  -6   1   55.79   16.90
   2   6  -1   58.39   16.00
  -2  -8   1    6.70    8.60
   2  -8  -1    6.30    8.80
   2   8   1   -3.60    7.10
  -2   8  -1    5.90    7.70
  -2   8   1   -0.90    7.10
  -2  -8  -1   -2.10    5.20
   2   8  -1    9.60    7.50
   2  -8   1    8.00    9.40
   2 -10  -1   -2.30    3.50
  -2 -10   1    2.40    8.60
  -2  10  -1   -0.50    8.60
   2  10   1   12.10   12.60
   2  10  -1   -5.00    7.70
  -2  10   1    5.40   10.20
  -2 -10  -1    3.40    9.90
   2 -10   1    2.60    9.90
   3  -1  -1  474.45   26.20
  -3  -1   1  470.45   25.50
  -3   1  -1  505.85   26.50
  -3  -1  -1  493.95   23.30
   3   1  -1  473.25   25.90
   3  -1   1  484.85   26.30
  -3  -1  -1  440.36   23.10
  -3   3  -1  126.49   18.40
   3   3   1  166.08   14.80
  -3  -3   1  115.99   17.20
  -3  -3  -1  164.98   14.90
  -3   3   1  191.78   20.90
   3   3  -1  181.88   21.70
   3  -3   1  149.09   20.60
   3  -5  -1   14.10    7.90
  -3   5  -1    7.90    7.50
   3   5   1   13.60    6.10
  -3  -5   1   11.90    7.00
  -3  -5  -1   13.50    8.00
   3   5  -1    9.00    7.10
   3  -5   1   -0.60    3.20
  -3   5   1    5.90    6.20
   3  -7  -1    7.10    7.10
   3   7   1   22.30   10.60
  -3  -7   1   12.20    7.10
  -3   7  -1   12.40    9.10
   3   7  -1    1.20    6.10
  -3  -7  -1   -1.30    6.50
  -3   7   1   16.80    9.30
   3  -7   1   11.50    9.00
  -3   9  -1    8.80    8.90
   3  -9  -1    0.80    6.30
  -3  -9   1   13.10   10.70
   3   9   1    9.80    9.00
  -3  -9  -1   11.30   10.40
   3   9  -1    4.30    7.20
   3  -9   1   23.50   15.10
  -3   9   1    6.80   11.00
   3 -11  -1   -1.70    5.40
  -3  11  -1   18.80   15.10
  -3 -11   1   -0.30    9.00
   3  11   1  -13.60    5.10
  -3 -11  -1   -4.20    6.20
   3  11  -1    7.00   12.40
  -3  11   1    5.10   15.10
   3 -11   1   -6.10    6.60
  -4   0  -1   -0.10    0.70
   4   0   1   -0.40    0.70
   4   0  -1   -0.50    1.00
  -4   0   1   -0.20    1.20
   4  -2  -1  486.45   28.50
  -4  -2   1  450.15   27.70
   4   2   1  444.16   25.00
  -4   2  -1  456.35   29.20
   4   2  -1  468.55   28.50
  -4  -2  -1  461.65   25.30
   4  -2   1  473.05   29.20
  -4   2   1  501.95   28.50
   4  -4  -1  364.96   29.50
  -4  -4   1  377.46   29.40
   4   4   1  377.36   27.80
  -4   4  -1  345.07   29.90
   4   4  -1  340.97   28.90
  -4   4   1  335.57   28.30
   4  -4   1  411.96   32.00
  -4  -4  -1  354.86   26.90
  -4   6  -1  215.58   32.60
   4   6   1  221.68   29.90
   4  -6  -1  216.58   31.30
  -4  -6   1  193.88   30.20
   4  -6   1  230.38   34.50
  -4  -6  -1  124.19   22.60
  -4   6   1  230.18   31.80
   4   6  -1  212.18   31.80
  -4  -8   1   37.80   16.70
   4  -8  -1   15.80   11.30
   4   8   1   54.69   16.30
  -4   8  -1   55.59   18.10
  -4   8   1   50.19   15.70
   4   8  -1   45.20   19.30
   4  -8   1   23.60   14.70
  -4  -8  -1   55.89   18.10
   4  10   1    4.70    9.10
  -4  10  -1    9.40   12.00
   4 -10  -1   -0.50    8.30
  -4 -10   1   15.80   14.20
   4 -10   1    0.90   10.00
  -4  10   1   10.60   13.70
   4  10  -1    3.50   11.20
  -4 -10  -1    8.70   11.10
  -5  -1   1   29.90    5.80
   5  -1  -1   24.70    5.70
  -5   1  -1   22.40    5.40
   5  -1  -1   35.50    7.20
   5  -1   1   23.30    5.60
  -5  -1  -1   20.00    3.50
  -5  -1  -1   25.30    3.80
   5   1  -1   26.00    5.70
  -5  -3   1    1.70    2.80
  -5   3  -1    0.80    3.50
   5  -3  -1    1.80    3.20
   5   3   1    3.30    3.10
   5  -3   1   -1.30    3.10
   5   3  -1    3.10    3.70
  -5  -3  -1    1.20    2.60
  -5   3   1   -1.00    2.60
  -5  -5   1   40.10   12.50
   5   5   1   32.70    9.70
   5  -5  -1   29.50   11.70
  -5   5  -1   40.50   13.40
  -5  -5  -1   29.90    9.90
  -5   5   1   35.40   11.10
   5  -5   1   58.39   15.70
   5   5  -1   14.30    8.50
   5  -7  -1   23.90   13.90
  -5  -7   1   41.10   15.00
  -5   7  -1   50.59   16.90
   5   7   1   67.89   17.30
  -5  -7  -1   53.79   16.20
   5   7  -1   41.20   15.50
   5  -7   1   42.20   16.50
  -5   7   1   31.90   13.40
   5  -9  -1   10.70   12.50
  -5  -9   1   10.70    9.90
   5   9   1    7.10   10.80
  -5   9  -1   -5.30    7.20
   5  -9   1    8.90    6.00
  -5   9   1   -2.80    6.40
  -5  -9  -1   37.50   17.70
   5   9  -1   14.30   15.30
   5  11   1  -13.00    4.90
  -5 -11   1   -1.80    5.10
   5 -11  -1   -2.10    8.30
  -5  11  -1   -6.70    5.80
   5  11  -1   -6.20    8.70
  -5  11   1   -1.00   11.10
  -5 -11  -1    2.90    9.40
   5 -11   1   12.50   16.40
  -6   0  -1    0.40    1.00
   6   0   1    0.30    0.90
   6   0  -1    3.80    1.90
  -6   0   1   -1.10    1.30
   6   2   1  440.36   24.00
   6  -2  -1  454.25   28.40
  -6   2  -1  514.15   30.30
  -6  -2  -1  465.35   24.30
  -6   2   1  443.06   28.00
   6  -2   1  445.46   29.00
   6   2  -1  446.06   27.90
   6  -4  -1  675.03   45.40
  -6   4  -1  635.04   45.80
   6   4   1  748.13   43.10
   6  -4   1  786.12   48.80
   6   4  -1  760.32   46.70
  -6  -4  -1  691.33   42.00
  -6   4   1  781.92   47.00
   6  -6  -1  457.85   49.30
   6   6   1  372.16   32.90
  -6  -6   1  395.16   44.60
  -6   6  -1  385.06   45.20
   6  -6   1  426.26   38.30
  -6  -6  -1  408.36   34.50
  -6   6   1  403.46   45.90
   6   6  -1  333.57   41.80
   6   8   1  102.29   24.00
  -6  -8   1   46.30   16.70
   6  -8  -1   72.59   22.50
  -6   8  -1   84.69   22.70
   6  -8   1   74.49   22.50
  -6   8   1   75.49   21.20
  -6  -8  -1   65.49   18.00
   6   8  -1   64.39   20.30
  -6 -10   1   -2.40    4.10
   6 -10  -1   20.50   15.80
  -6  10  -1   -7.10    5.20
   6  10   1    9.90   13.80
  -6  10   1   -8.40    5.00
  -6 -10  -1   -3.80    6.10
   6  10  -1   22.80   19.30
   6 -10   1   26.40   18.60
   7  -1  -1   40.00    8.20
   7  -1  -1   32.20    7.20
  -7   1  -1   32.70    6.60
  -7  -1  -1   31.60    3.50
  -7  -1  -1   32.80    3.00
   7  -1   1   47.00    8.30
   7   1  -1   26.60    5.90
   7  -3  -1   51.69   11.60
  -7   3  -1   40.10   10.70
   7   3   1   40.50    8.10
  -7  -3  -1   46.70    8.70
   7   3  -1   56.09   11.60
  -7   3   1   46.80   10.60
   7  -3   1   34.60    9.60
   7   5   1  145.59   20.90
   7  -5  -1  120.69   22.70
  -7   5  -1  115.99   22.00
   7   5  -1  120.89   21.30
  -7  -5  -1  123.49   19.60
  -7   5   1  106.59   20.60
   7  -5   1  130.19   24.70
   7   7   1  125.79   24.30
  -7   7  -1  150.78   29.30
   7  -7  -1   96.89   23.40
   7   7  -1  135.19   27.50
   7  -7   1  117.19   27.20
  -7  -7  -1   95.99   21.90
  -7   7   1   86.39   21.40
   7   9   1    8.30    8.50
   7  -9  -1   23.70   14.50
  -7   9  -1   41.80   19.80
  -7  -9  -1   16.10   14.50
   7   9  -1   23.90   15.50
  -7   9   1   45.70   18.70
   7  -9   1   52.69   21.80
   7 -11  -1    0.90    9.80
   7  11   1   -2.60   11.20
  -7  11  -1   -1.10    7.00
   7  11  -1   -0.60   11.00
  -7  11   1    1.80   12.30
   7 -11   1   15.60   17.30
  -7 -11  -1   16.60   15.20
  -8   0  -1    1.00    1.20
   8   0  -1    1.30    1.90
  -8   0   1    3.20    2.30
   8   0   1   -0.10    0.90
  -8   2  -1  160.18   18.50
   8   2   1  114.69    9.30
   8  -2  -1  137.99   17.60
  -8   2   1  134.19   17.00
   8  -2   1  164.88   19.10
  -8  -2  -1  125.59    9.50
   8   2  -1  132.39   15.80
   8  -4  -1  251.67   30.20
   8   4   1  144.99   19.30
  -8   4  -1  179.58   26.40
   8   4  -1  222.18   27.20
  -8   4   1  244.68   28.80
  -8  -4  -1  201.38   18.30
   8  -4   1  170.38   25.90
   8   6   1   67.39   15.90
  -8   6  -1   59.69   17.20
   8  -6  -1   62.89   17.50
   8  -6   1   51.49   17.40
  -8   6   1   54.29   15.40
  -8  -6  -1   48.60   13.70
   8   8   1   -0.50    4.50
   8  -8  -1   -1.70    7.50
  -8   8  -1   -2.30    4.10
  -8  -8  -1    6.00    8.60
  -8   8   1    1.60    9.00
   8   8  -1   -6.80    6.40
   8  -8   1    7.50    7.50
  -8  10  -1   -7.70    6.10
   8 -10  -1    1.60    9.90
   8  10   1   22.10   15.90
  -8  10   1   11.00   14.50
  -8 -10  -1   15.40   14.20
   8  10  -1    4.60   12.50
   8 -10   1  -10.40    4.50
   9  -1  -1  321.47   21.90
   9  -1  -1  294.77   20.60
  -9   1  -1  320.67   20.10
   9  -1   1  339.47   20.80
   9   1  -1  318.97   20.00
   9  -3  -1  335.77   27.20
   9   3   1  377.36   23.50
  -9   3  -1  368.06   28.60
  -9  -3  -1  386.86   23.70
  -9   3   1  423.56   29.30
   9   3  -1  394.86   27.40
   9  -3   1  387.96   29.20
  -9   5  -1  262.67   34.70
   9  -5  -1  212.18   30.70
   9   5   1  226.18   27.30
   9   5  -1  168.28   26.00
  -9  -5  -1  225.58   27.00
   9  -5   1  231.28   33.00
  -9   5   1  229.18   30.90
   9   7   1  463.15   39.90
  -9   7  -1  525.35   58.79
   9  -7  -1  535.75   46.80
  -9  -7  -1  472.45   40.20
   9   7  -1  498.35   44.00
   9  -7   1  548.05   60.39
  -9   7   1  548.65   58.89
  -9   9  -1  131.29   32.90
   9  -9  -1  183.58   38.80
   9   9   1  178.88   33.40
  -9  -9  -1  153.48   31.50
   9   9  -1  116.99   30.70
  -9   9   1  198.68   37.60
   9  -9   1  178.58   39.40
  -9  11  -1  114.69   33.60
  -9 -11   1   88.39   28.10
   9  11   1  118.69   32.20
   9 -11  -1   95.99   31.50
   9 -11   1  150.48   40.20
   9  11  -1  188.98   42.80
  -9  11   1  103.39   32.50
  -9 -11  -1  137.49   36.00
 -10   0  -1   -1.30    0.80
  10   0  -1    0.20    1.90
 -10   0   1    1.00    1.80
  10   0   1   -0.10    1.10
 -10   2  -1   82.29   13.40
  10  -2  -1   60.49   12.00
  10   2   1   83.29    6.70
 -10   2   1   60.69   11.30
  10   2  -1   80.99   12.10
 -10  -2  -1   76.29    6.60
  10  -2   1  112.89   16.60
 -10   4  -1  105.29   19.80
  10   4   1  140.99   18.10
  10  -4  -1  125.79   21.30
  10  -4   1  108.09   20.90
 -10   4   1  104.29   19.40
  10   4  -1  116.09   19.50
 -10  -4  -1  122.69   17.00
  10   6   1   27.80   10.50
  10  -6  -1   19.10   11.70
 -10   6  -1   11.60   10.80
  10   6  -1   17.00   10.40
 -10  -6  -1   29.30   10.50
 -10   6   1   19.00   10.90
  10  -6   1   29.70   13.10
  10  -8  -1   -5.20    5.80
 -10   8  -1    6.10    9.50
  10   8   1    4.70    8.30
  10  -8   1   -2.10    6.30
 -10  -8  -1   -0.90    5.50
 -10   8   1   15.70   13.80
  10   8  -1   11.50   10.10
 -10 -10   1    0.30    7.70
  10  10   1    3.30   11.30
  10 -10  -1   16.00   14.10
 -10  10  -1   -0.40   11.50
  10 -10   1   -3.00    5.60
  10  10  -1   -2.40   10.30
 -10  10   1   -4.30    9.50
 -10 -10  -1    0.30    8.10
  11  -1  -1   17.60    5.70
  11  -1  -1   22.90    7.00
 -11   1  -1   19.90    5.20
  11   1  -1   23.20    5.80
  11  -1   1   31.60    6.90
  11  -3  -1  303.07   25.40
  11   3   1  326.67   20.40
 -11   3  -1  321.47   26.20
 -11  -3   1  350.06   29.60
 -11   3   1  307.87   25.50
  11  -3   1  267.47   24.70
 -11  -3  -1  356.36   20.90
  11   3  -1  292.47   23.20
  11  -5  -1  418.66   44.90
 -11   5  -1  383.46   33.80
  11   5   1  339.27   27.30
 -11   5   1  366.56   32.00
  11  -5   1  338.97   41.60
 -11  -5  -1  277.97   25.20
 -11  -7   1  969.30  106.09
  11   7   1  963.90   61.09
 -11   7  -1 1056.79   69.99
  11  -7  -1  920.11   66.59
  11   7  -1  823.82   61.69
 -11  -7  -1  926.21   60.49
  11  -7   1  846.02   65.59
 -11   7   1  822.62   63.09
  11  -9  -1  288.37   49.10
  11   9   1  333.17   45.90
 -11   9  -1  250.07   44.30
 -11  -9   1  246.68   41.90
 -11   9   1  305.37   48.10
 -11  -9  -1  307.57   44.10
  11  -9   1  321.07   52.79
  11   9  -1  329.47   48.30
 -11  11  -1  147.89   41.10
  11  11   1  231.38   43.60
 -11 -11   1  143.99   35.40
  11 -11  -1  164.68   40.30
  11  11  -1  185.78   42.70
 -11  11   1  231.28   49.60
 -11 -11  -1  188.88   40.00
  11 -11   1  220.88   47.40
  12   0  -1   -3.30    0.90
 -12   0   1    3.40    2.70
  12   0   1    1.00    1.60
 -12   0  -1    0.20    1.40
 -12  -2   1  100.29   14.30
  12  -2  -1   75.39   13.50
 -12   2  -1   93.49   14.70
  12   2   1   74.09    6.10
  12   2  -1  100.29   13.90
  12  -2   1  122.79   17.80
 -12   2   1   78.49   12.90
 -12  -2  -1   85.39    6.40
 -12   4  -1  164.68   25.90
  12   4   1  151.08   18.50
 -12  -4   1  141.69   20.60
  12  -4  -1  155.88   24.70
 -12   4   1   89.49   18.10
  12  -4   1  126.59   22.20
 -12  -4  -1   99.49   15.20
  12   4  -1  159.58   21.90
  12  -6  -1   42.30   14.70
 -12  -6   1   27.90   12.60
 -12   6  -1   55.89   16.70
  12   6   1   15.30    7.80
  12   6  -1   29.10   12.30
 -12  -6  -1   34.80   11.30
  12  -6   1   57.79   17.10
 -12   6   1   35.40   13.70
 -12   8  -1    2.50   11.20
  12  -8  -1   -4.20    6.20
 -12  -8   1    1.60    7.70
  12   8   1   11.50   10.70
  12   8  -1   -5.70    5.70
 -12   8   1   -3.50    9.10
  12  -8   1    2.50    9.50
 -12  -8  -1   22.70   12.70
 -12  10  -1   -8.20    5.70
  12  10   1   -8.00    7.20
  12 -10  -1   17.10   14.30
 -12 -10   1   11.10   12.50
 -12  10   1    4.90   13.80
  12 -10   1   -2.80    6.80
  12  10  -1   -9.90    5.00
 -12 -10  -1    0.30    6.90
  13  -1  -1  114.09   15.80
  13  -1  -1  125.29   15.80
 -13   1  -1  115.39   13.90
  13  -1   1  110.09   13.60
  13   1  -1  121.89   14.20
 -13  -3   1    3.20    3.60
  13  -3  -1   10.80    6.10
  13   3   1    5.50    2.80
 -13   3  -1    3.50    4.60
  13  -3   1   10.80    7.80
  13   3  -1    4.20    4.10
 -13   3   1   23.10    7.80
 -13  -3  -1    7.00    3.70
 -13   5  -1  104.89   22.00
  13   5   1  160.88   21.60
  13  -5  -1  164.18   27.10
 -13  -5   1  127.29   21.30
  13  -5   1  127.39   24.70
 -13  -5  -1   99.59   17.00
 -13   5   1  107.89   20.90
  13   5  -1  163.38   25.40
 -13  -7   1   71.29   18.10
  13   7   1   92.19   19.90
 -13   7  -1   98.09   23.80
  13  -7  -1  130.29   27.90
 -13  -7  -1   52.39   15.70
  13   7  -1   82.69   20.80
  13  -7   1  123.79   28.20
 -13   7   1   93.39   22.00
 -13  -9   1   29.50   17.60
  13   9   1   40.60   14.90
 -13   9  -1   16.80   12.30
  13  -9  -1   25.90   16.30
  13   9  -1   85.89   23.90
 -13  -9  -1   28.30   14.00
  13  -9   1   39.50   20.00
 -13   9   1   25.80   17.60
 -13  11  -1   26.50   21.50
 -13 -11   1   27.30   16.30
  13  11   1   58.89   21.70
  13  11  -1   30.20   21.20
 -13  11   1   -7.60    7.10
  13 -11   1    0.40    6.90
  14   0  -1    5.20    3.70
 -14   0   1    0.40    0.50
 -14   0  -1    1.50    2.20
  14   0   1    1.70    2.30
 -14   2  -1   72.49   13.20
 -14  -2   1   85.39   12.00
  14  -2  -1  128.79   18.20
  14   2   1   87.39    6.10
  14   2  -1   71.79   11.80
 -14   2   1   83.29   14.10
 -14  -2  -1   83.39    5.90
  14  -2   1   79.89   14.20
  14   4   1  147.99   18.00
 -14  -4   1  161.08   22.00
 -14   4  -1  177.28   26.60
 -14   4   1  142.19   23.30
  14   4  -1  210.98   25.60
 -14  -4  -1  199.48   16.50
  14  -4   1  118.49   23.10
  14  -6  -1   93.39   22.50
 -14  -6   1  103.99   21.00
 -14   6  -1  120.59   26.80
  14   6   1   56.89   14.00
  14   6  -1   69.89   18.80
 -14  -6  -1  111.09   19.70
 -14   6   1   91.69   21.20
  14  -6   1  104.09   23.30
  14   8   1   79.59   19.50
  14  -8  -1   20.90   16.50
 -14  -8   1   43.80   16.90
 -14   8  -1   59.09   18.50
  14  -8   1   17.80   13.30
 -14   8   1    8.00   13.20
  14   8  -1   28.60   15.60
 -14  -8  -1   69.19   17.80
 -14  10  -1   29.60   20.70
  14 -10  -1    7.00   11.80
  14  10   1    6.20   13.20
 -14 -10   1   -9.60    3.40
  14  10  -1   -8.60    6.00
 -14 -10  -1    0.90    9.10
 -14  10   1   28.00   20.70
  14 -10   1    4.60   11.50
 -15  -1   1  285.97   21.20
  15  -1  -1  278.27   20.90
 -15   1  -1  262.47   18.90
  15  -1  -1  257.77   21.00
  15  -1   1  251.07   18.90
  15   1  -1  281.77   19.30
  15   3   1   44.40    7.30
 -15   3  -1   31.50   10.20
 -15  -3   1   49.80   10.40
  15  -3  -1   42.30   11.50
  15  -3   1   55.59   13.20
 -15   3   1   49.90   11.40
  15   3  -1   51.99   11.70
 -15  -3  -1   37.50    6.90
 -15   5  -1    5.20    6.60
  15   5   1   11.00    5.60
 -15  -5   1    5.70    5.90
  15  -5  -1   10.80    8.00
  15   5  -1   -0.80    4.00
 -15  -5  -1    0.90    4.20
 -15   5   1   -2.50    3.10
  15  -5   1    4.50    6.70
  15   7   1    7.90    5.70
 -15   7  -1    6.20    8.20
 -15  -7   1   14.00   10.50
  15  -7  -1   10.70   10.00
 -15  -7  -1    2.80    6.40
  15  -7   1    2.10    9.20
 -15   7   1   20.70   11.50
  15   7  -1    3.60    5.70
 -15   9  -1   -1.00    9.10
 -15  -9   1   15.90   12.30
  15   9   1    0.30    7.30
  15  -9  -1   13.10   13.90
 -15   9   1   -7.20    8.30
  15   9  -1   24.10   14.00
  15  -9   1   -5.30    9.60
 -15  -9  -1   -2.60    5.90
 -15  11  -1   -3.50   12.50
  15 -11  -1   -6.20    5.50
  15  11   1   -3.10   10.30
 -15 -11   1   -7.80    7.30
 -15  11   1  -10.50    6.40
  15 -11   1    0.70   10.00
 -15 -11  -1    1.30    8.20
 -16   0  -1   16.10    3.80
  16   0   1   12.50    3.90
  16   0  -1   15.10    5.20
  16  -2  -1  882.31   46.90
 -16   2  -1  660.53   42.00
 -16  -2   1  705.83   39.00
  16  -2   1  784.02   44.60
  16   2  -1  722.83   40.30
 -16   2   1  740.23   43.70
 -16   4  -1 1203.78   68.09
  16   4   1 1072.99   55.59
  16  -4  -1 1032.30   66.09
 -16  -4   1 1046.40   59.49
 -16   4   1 1072.49   64.89
  16   4  -1 1075.09   61.19
 -16  -4  -1 1191.88   56.39
  16  -4   1 1170.78   68.49
  16   6   1  393.16   31.60
 -16  -6   1  403.36   34.50
  16  -6  -1  372.86   47.20
 -16   6  -1  417.66   49.40
  16  -6   1  398.56   49.20
 -16   6   1  390.06   46.30
 -16  -6  -1  297.87   28.60
  16   6  -1  385.56   43.60
 -16   8  -1  119.39   28.30
  16   8   1   94.59   22.90
 -16  -8   1   77.89   21.00
  16  -8  -1   62.69   21.70
  16   8  -1   52.09   17.70
  16  -8   1  109.79   28.90
 -16  -8  -1   89.99   21.30
 -16   8   1   83.39   23.80
  16  10   1   16.50   14.40
 -16  10  -1    6.60   12.20
 -16 -10   1   -1.60    7.30
  16 -10  -1   -1.80    7.60
 -16 -10  -1   -3.50    6.10
  16  10  -1    0.50    9.70
  16 -10   1   10.90   13.10
 -16  10   1   -7.10    9.90
 -17   1  -1  673.63   36.50
  17   1   1  604.04   28.30
  17  -1  -1  701.33   39.30
  17  -1  -1  677.93   39.70
 -17  -1   1  678.33   35.90
  17   1  -1  636.84   36.10
  17  -1   1  757.12   38.10
  17   3   1  338.27   18.90
  17  -3  -1  283.97   32.70
 -17   3  -1  294.67   26.20
 -17  -3   1  341.27   23.60
 -17  -3  -1  311.57   18.20
 -17   3   1  275.37   25.00
  17  -3   1  267.97   25.40
  17   3  -1  272.77   22.90
 -17   5  -1   60.69   17.30
 -17  -5   1   77.49   16.10
  17   5   1  103.59   16.80
  17  -5  -1   86.49   21.00
 -17   5   1  101.29   21.60
  17   5  -1  103.49   19.80
  17  -5   1   83.49   19.80
  17   7   1   40.90   13.20
 -17   7  -1   55.89   17.70
 -17  -7   1   26.80   13.40
  17  -7  -1   40.80   16.00
 -17   7   1   30.20   14.10
 -17  -7  -1   41.90   13.50
  17  -7   1   10.80   10.70
  17   7  -1   45.90   13.60
  17  -9  -1   13.40   12.10
  17   9   1    7.00    7.00
 -17  -9   1   -8.20    3.00
 -17   9  -1   15.60   12.50
  17   9  -1    9.90    8.20
 -17  -9  -1    5.00    8.60
 -17   9   1   16.40   12.40
  17  -9   1    4.30    7.50
 -17  11  -1    7.20   13.40
  17  11   1   -9.90    5.00
  17 -11  -1   17.10   19.70
  17 -11   1   14.80   12.70
 -17  11   1    8.60   25.40
 -17 -11  -1    0.90    8.90
  18   0   1    0.40    2.00
 -18   0  -1    0.60    2.20
  18   0  -1   -1.40    2.30
 -18   2  -1  143.79   19.20
 -18  -2   1  167.18   14.30
  18  -2  -1  164.78   22.40
  18   2   1  140.99    7.70
 -18   2   1  168.38   21.80
  18   2  -1  151.78   17.80
  18  -2   1  192.48   23.00
 -18  -2  -1  138.89    7.40
  18   4   1  173.58   15.20
 -18  -4   1  132.69   19.50
  18  -4  -1  179.38   28.40
 -18   4  -1  140.69   24.30
 -18  -4  -1  163.18   17.90
  18   4  -1  179.18   23.20
 -18   4   1  157.18   24.80
  18  -4   1  202.28   29.80
  18  -6  -1   33.90   13.00
 -18  -6   1   32.10   11.50
 -18   6  -1   68.79   19.00
  18   6   1   56.29   13.50
  18   6  -1   37.40   12.50
 -18   6   1   43.20   16.30
 -18  -6  -1   45.00   12.20
  18  -6   1   44.70   17.00
  18  -8  -1   -2.90    7.20
  18   8   1   15.20    9.30
 -18  -8   1    8.50    9.20
 -18   8  -1   19.30   14.50
 -18   8   1   32.20   15.70
 -18  -8  -1    2.00    7.30
  18  -8   1   11.50   11.40
  18   8  -1   -8.40    4.60
 -18 -10   1   -7.50    3.60
  18  10   1   15.70   11.60
 -18  10  -1   -3.20    8.30
  18 -10  -1    7.40   14.60
 -18  10   1    1.70   10.60
  18 -10   1   -6.50    5.20
  18  10  -1   -2.10    8.00
 -18 -10  -1   -4.30    5.40
  19  -1  -1 2615.14  116.49
  19  -1  -1 2420.06  114.09
  19  -1   1 2474.75  111.99
  19   1  -1 2509.85  111.39
 -19   3  -1 2194.78  104.69
  19  -3  -1 2173.68  106.59
  19   3   1 2067.99   90.09
 -19  -3   1 1982.90   96.49
  19   3  -1 2006.20   98.29
 -19   3   1 2225.98  105.09
  19  -3   1 2136.09  105.69
 -19  -5   1  864.41   51.59
 -19   5  -1  853.81   57.99
  19  -5  -1  783.52   57.19
  19   5  -1  800.92   51.99
  19  -5   1  725.73   56.19
 -19  -5  -1  870.81   47.30
 -19   5   1  781.42   55.69
  19  -7  -1  573.64   64.39
  19   7   1  536.75   41.50
 -19   7  -1  489.15   57.89
 -19  -7   1  540.05   44.30
  19   7  -1  560.44   45.80
  19  -7   1  477.95   60.39
 -19   7   1  542.55   60.89
 -19  -7  -1  578.44   42.20
 -19   9  -1   83.19   25.20
 -19  -9   1  102.59   26.60
  19  -9  -1  155.08   38.60
  19   9   1  133.49   28.00
  19  -9   1  120.79   33.40
 -19   9   1  143.39   34.50
 -19  -9  -1   81.19   22.40
  19   9  -1  178.28   35.90
  19  11   1   87.59   28.80
 -19  11  -1   65.49   30.50
  19 -11  -1   54.39   32.00
  19 -11   1  101.79   33.10
 -19 -11  -1   27.30   17.00
  20   0  -1    5.30    2.50
  20   0   1   -1.40    1.30
 -20   0  -1   -0.30    1.70
  20  -2  -1   74.39   15.30
  20   2   1   71.49    4.10
 -20   2  -1   45.20   10.70
 -20  -2   1   79.49   12.00
 -20   2   1   60.89   13.00
  20   2  -1   64.19   11.50
 -20  -2  -1   52.19    3.80
  20  -2   1   68.89   14.10
  20   4   1   57.29   10.50
  20  -4  -1   88.49   19.70
 -20   4  -1   75.39   18.10
 -20  -4   1   49.90   11.30
  20  -4   1   51.09   14.60
 -20  -4  -1   53.29    9.20
  20   6   1   24.70    9.60
  20  -6  -1   46.30   17.20
 -20   6  -1    9.20   11.60
 -20  -6   1    9.50    8.20
 -20  -6  -1   26.10    9.10
  20   6  -1   19.30    9.00
 -20   6   1   17.80   13.10
  20  -6   1    2.10   10.00
 -20  -8   1    0.30    6.20
 -20   8  -1    0.40    8.80
  20  -8  -1    5.00   10.00
  20   8   1    9.20   11.00
  20  -8   1    7.80   11.70
 -20   8   1   -7.10    5.20
 -20  -8  -1    1.60    6.30
  20   8  -1    0.50    8.10
  20  10   1    4.20   10.30
 -20 -10   1   -7.60    3.70
  20 -10  -1    2.20   10.80
 -20  10  -1    6.10   12.50
 -20 -10  -1   -5.80    4.70
  20  10  -1  -13.10    4.10
 -20  10   1    0.30    9.00
  20 -10   1   -4.20    9.60
 -21   5  -1 1444.56   84.59
  21   5   1 1476.45   72.19
 -21  -5   1 1477.45   76.69
  21  -5  -1 1452.05   86.69
 -21   5   1 1348.17   82.79
  21  -5   1 1440.86   86.79
 -21  -5  -1 1378.66   70.69
  21   5  -1 1406.66   78.09
  21   7   1  613.94   44.00
 -21   7  -1  631.34   53.49
 -21  -7   1  629.94   47.30
  21  -7  -1  563.94   52.39
 -21   7   1  522.35   49.20
  21   7  -1  574.14   46.90
 -21  -7  -1  588.44   42.80
  21  -7   1  562.64   66.29
 -21   9  -1   62.79   25.60
 -21  -9   1   55.59   19.60
  21  -9  -1   66.99   22.20
  21   9   1   62.99   20.30
  21  -9   1   72.79   26.00
 -21   9   1  113.89   28.80
 -21  -9  -1   67.19   20.00
  21   9  -1   72.39   21.70
  21 -11  -1  104.99   45.50
  21  11   1   90.89   31.60
 -21  11  -1   65.59   32.00
 -21 -11  -1  130.29   33.80
  21 -11   1  128.39   38.70
  22   0  -1    2.20    3.90
 -22   0  -1    0.10    2.00
  22   0   1    2.30    2.20
  22  -2  -1   34.60   10.90
  22   2   1   27.70    3.20
 -22   2  -1   42.00   10.90
  22   2   1   29.10    2.60
 -22  -2   1   30.00    7.50
  22  -2   1   39.60   11.10
 -22   2   1   35.00   10.40
  22   2  -1   22.90    7.10
 -22  -4   1   31.10   10.00
  22   4   1   22.30    6.70
  22  -4  -1   29.20   12.20
 -22   4  -1   38.80   13.30
 -22  -4  -1   32.30    7.00
 -22   4   1   24.10    9.60
  22  -4   1   35.00   12.30
  22   4  -1   47.10   12.00
 -22   6  -1   25.20   12.10
  22  -6  -1   36.30   13.70
 -22  -6   1   20.90   10.50
  22   6   1   -0.40    5.10
 -22  -6  -1    8.80    7.30
  22   6  -1   12.70    7.00
  22  -6   1   12.70   12.00
 -22   6   1   41.90   16.10
 -22   8  -1   -3.80    7.50
 -22  -8   1    0.60    7.50
  22   8   1    2.00    7.30
  22  -8  -1   15.70   15.70
  22  -8   1    5.20   13.20
 -22  -8  -1    4.40    7.30
 -22   8   1   -5.40    5.70
  22   8  -1    0.40    6.60
  22  10   1    0.70    7.40
 -22  10  -1   -9.20    7.30
  22 -10  -1    2.20   11.00
 -22 -10   1   -2.90    5.90
  22 -10   1   -8.30    5.00
  22  10  -1   -0.90    9.20
 -22  10   1    2.70   11.80
 -22 -10  -1    2.80    8.50
  23   1   1  110.79    8.60
 -23  -1   1  117.29   16.10
  23  -1  -1  147.99   20.50
  23  -1  -1  124.19   18.60
 -23   1  -1  102.99   15.00
  23   1   1  115.19    8.60
  23  -1   1  110.59   16.30
  23   1  -1  108.39   15.50
 -23  -3   1   -1.40    3.70
 -23   3  -1    6.70    8.00
  23  -3  -1   11.30    6.70
  23   3   1    2.80    2.50
 -23   3   1    4.50    5.40
  23   3  -1    1.00    4.80
  23  -3   1    3.00    5.90
 -23  -3  -1    1.90    2.00
  23  -5  -1   29.00   11.80
  23   5   1   23.90    6.90
 -23   5  -1    9.00    9.60
 -23  -5   1   14.80    8.20
  23  -5   1   21.70   11.50
 -23  -5  -1   20.80    7.00
 -23   5   1   46.10   14.90
  23   5  -1   39.00   11.50
  23   7   1   79.69   17.10
 -23   7  -1   56.49   18.70
 -23  -7   1   54.09   16.20
  23  -7  -1   64.29   21.00
  23   7  -1   76.79   19.50
  23  -7   1   31.40   16.20
 -23   7   1   59.69   19.00
 -23  -7  -1   53.19   14.30
  23  -9  -1   -5.90    9.40
  23   9   1   -0.90    9.20
 -23  -9   1   -0.60    7.90
 -23   9  -1   16.40   13.90
 -23  -9  -1   -5.80    3.70
 -23   9   1    9.70    9.90
  23  -9   1   -3.50    6.10
  23   9  -1    7.10   10.40
  24   0  -1    4.20    3.80
  24   0   1    1.30    2.40
 -24   0  -1    1.20    2.40
 -24  -2   1   -1.10    2.90
 -24   2  -1    1.80    5.10
  24   2   1    4.10    1.60
  24   2   1    2.80    1.60
  24  -2  -1   18.40    8.00
  24   2  -1   10.50    5.60
 -24   2   1    9.70    5.70
  24  -2   1    6.70    5.50
 -24  -4   1   12.30    6.40
  24   4   1   11.70    4.40
 -24   4  -1    1.20    6.30
  24  -4  -1   15.70   10.50
 -24  -4  -1    4.30    3.30
 -24   4   1    0.50    5.70
  24   4  -1    2.30    5.20
  24  -4   1   18.50    9.30
 -24  -6   1   28.20   11.50
 -24   6  -1   13.30   10.90
  24   6   1   33.40    8.80
  24  -6  -1   32.00   14.50
  24   6  -1   34.00   11.00
 -24   6   1   16.10    9.00
  24  -6   1   26.80   14.00
 -24  -6  -1    9.20    7.10
  24   8   1   -5.30    7.00
  24  -8  -1   21.30   13.80
 -24  -8   1   -6.10    4.20
 -24   8  -1   11.40    7.90
  24  -8   1   -0.30    7.20
  24   8  -1    6.80   10.60
 -24  -8  -1   19.00   11.40
 -24   8   1   15.70   12.50
 -24  10  -1   17.70   16.70
  24  10   1   -4.60    5.50
 -24 -10   1    6.00   10.70
  24 -10  -1   41.60   23.60
 -24  10   1   -0.90    9.80
  24 -10   1    2.60   10.00
  24  10  -1    1.90   10.90
 -24 -10  -1    2.70    7.90
  25   1   1    0.90    1.20
 -25  -1   1   -1.80    1.90
  25  -1  -1    0.90    2.80
 -25   1  -1   -1.50    2.20
  25  -1  -1    4.00    2.70
  25   1   1    8.50    2.80
  25  -1   1    0.30    3.30
  25   1  -1    9.10    5.00
 -25   3  -1   11.40    8.00
  25  -3  -1   25.60    9.00
 -25  -3   1   13.80    6.20
  25   3   1   13.70    3.50
  25   3  -1   20.00    7.20
 -25  -3  -1   16.90    3.70
  25  -3   1   11.60    8.30
 -25   3   1   15.90    7.70
 -25   5  -1   43.30   15.00
  25  -5  -1   49.30   16.20
  25   5   1   35.70    9.20
 -25  -5   1   33.50   10.80
  25   5  -1   39.40   11.40
 -25   5   1   28.40   12.30
  25  -5   1   28.90   12.70
 -25  -5  -1   36.30    8.70
 -25   7  -1   14.80   11.60
 -25  -7   1   40.00   14.40
  25   7   1   30.10   10.70
  25  -7  -1   28.70   14.00
  25   7  -1   45.20   13.70
  25  -7   1   12.20   13.90
 -25  -7  -1   27.10   10.10
 -25   7   1   47.20   18.40
 -25   9  -1   -3.30    7.30
 -25  -9   1   10.00   10.80
  25   9   1    7.50   10.20
  25  -9  -1    7.90   12.60
  25  -9   1   17.50   17.10
 -25   9   1   13.10   13.60
 -25  -9  -1    2.20    6.20
  25   9  -1   -0.90    7.30
 -26   0  -1    8.60    3.70
  26   0  -1    5.60    4.00
  26   0   1    9.50    3.70
 -26   2  -1  788.02   48.50
  26  -2  -1  752.22   50.29
  26   2   1  827.72   35.90
 -26  -2   1  839.12   44.90
  26   2   1  821.62   35.70
  26   2  -1  838.02   46.60
 -26   2   1  815.92   50.39
  26  -2   1  803.92   50.19
  26  -4  -1  993.20   65.09
  26   4   1 1004.50   47.00
 -26   4  -1  892.51   60.19
 -26  -4   1  896.41   52.19
 -26   4   1 1052.69   63.59
  26   4  -1  848.52   53.89
  26  -4   1  904.61   62.49
 -26  -4  -1  965.50   45.70
 -26   6  -1  550.14   47.30
  26   6   1  535.35   36.00
 -26  -6   1  491.55   38.40
  26  -6  -1  533.65   62.89
 -26   6   1  513.15   47.50
  26   6  -1  575.74   43.30
 -26  -6  -1  509.85   34.80
  26  -6   1  431.36   55.39
  26  -8  -1   94.29   29.60
  26   8   1   60.39   17.10
 -26   8  -1   64.19   22.20
 -26  -8   1   90.19   21.80
  26  -8   1   76.29   25.70
  26   8  -1   60.19   18.20
 -26   8   1   73.89   23.50
 -26  -8  -1   79.89   19.60
  26  10   1    9.70   13.00
  26 -10  -1    4.00   13.30
 -26 -10   1    4.90   10.80
 -26  10  -1    6.90   13.50
  26 -10   1    2.60   11.60
  26  10  -1   38.50   17.80
 -26 -10  -1    4.50    8.80
 -26  10   1   10.10   14.60
  27   1   1  106.19    9.20
  27   1   1  109.99    9.50
 -27  -1   1   93.69   14.80
  27  -1  -1   80.89   15.40
  27  -1  -1  138.29   21.00
 -27   1  -1  159.78   19.20
  27  -1   1   99.69   16.40
  27   1  -1  129.69   17.80
  27  -3  -1   70.89   16.20
  27   3   1   78.79    6.60
 -27  -3   1   96.19   14.80
 -27   3  -1   93.99   18.90
 -27  -3  -1   69.39    6.10
  27  -3   1   88.99   19.20
 -27   3   1   76.19   16.10
  27   3  -1  111.49   17.70
  27   5   1   36.10    8.70
 -27  -5   1   36.30   11.10
 -27   5  -1   52.59   16.30
  27  -5  -1   52.99   16.70
 -27   5   1   83.39   20.20
  27  -5   1   68.99   19.20
 -27  -5  -1   65.09   11.10
  27   5  -1   32.10   10.60
  27  -7  -1   46.70   18.70
 -27   7  -1   41.60   17.20
  27   7   1   30.30   10.20
 -27  -7   1   18.20   10.90
 -27  -7  -1   49.30   13.00
  27   7  -1   50.49   15.40
 -27   7   1   35.50   16.20
  27  -7   1   31.10   16.40
  27  -9  -1   10.80   16.00
 -27  -9   1   18.30   12.80
 -27   9  -1    6.10   11.50
  27   9   1   36.60   15.40
 -27  -9  -1    4.90    8.30
  27   9  -1    7.20   12.20
  27  -9   1    1.70    9.20
 -27   9   1   27.30   18.80
 -28   0  -1   -1.30    2.20
  28   0  -1    1.60    2.90
  28   0  -1    2.40    1.90
  28   0   1    0.40    2.40
  28   2   1   34.60    5.00
 -28  -2   1   34.70    9.30
  28  -2  -1   46.90   13.50
  28   2   1   36.60    5.00
 -28   2  -1   42.10   11.30
  28  -2   1   47.70   13.00
  28   2  -1   45.20   10.50
  28  -4  -1   51.19   15.40
 -28   4  -1   52.39   14.80
 -28  -4   1   33.70    9.60
  28   4   1   38.30    7.20
  28   4  -1   42.20   11.20
 -28   4   1   55.79   16.30
  28  -4   1   38.30   14.70
 -28  -4  -1   41.30    7.30
  28  -6  -1   36.10   14.60
 -28  -6   1    5.70    6.60
  28   6   1    0.90    4.40
 -28   6  -1    8.80    9.20
  28  -6   1   23.60   12.00
  28   6  -1    2.90    5.70
 -28  -6  -1    3.00    4.70
 -28   6   1  -10.00    4.70
 -28   8  -1    2.30   11.40
 -28  -8   1    2.20    7.40
  28  -8  -1    7.70   11.50
  28   8   1    3.20    5.20
  28  -8   1    5.90   14.20
  28   8  -1   10.80    9.00
 -28   8   1    9.10   12.70
 -28  -8  -1    7.00    7.50
  28 -10  -1    0.90   10.30
 -28  10  -1   18.00   19.10
  28  10   1   20.30   13.80
 -28 -10   1   -2.90    7.50
 -28  10   1   -3.60    8.30
  28 -10   1   -7.20    6.20
 -28 -10  -1   -2.40    5.60
  28  10  -1   -0.10    8.60
  29  -1  -1  541.95   38.20
 -29   1  -1  522.45   34.10
 -29  -1   1  574.04   35.70
  29   1   1  583.14   29.50
  29  -1   1  510.05   35.20
  29   1  -1  526.05   34.80
  29   3   1  358.36   18.20
 -29  -3   1  331.57   24.80
  29  -3  -1  292.87   37.10
 -29   3  -1  330.17   29.80
  29  -3   1  320.77   38.10
  29   3  -1  342.17   26.60
 -29   3   1  337.87   30.50
 -29  -3  -1  346.77   17.80
  29   5   1   98.79   14.60
  29  -5  -1   89.39   23.10
 -29   5  -1   63.59   17.50
 -29  -5   1   84.39   16.40
 -29   5   1   81.19   19.90
  29   5  -1  100.89   19.20
  29  -5   1   93.99   22.10
 -29  -5  -1   91.59   13.20
  29   7   1  115.59   20.10
 -29   7  -1   85.49   23.10
 -29  -7   1  107.79   22.80
  29  -7  -1  102.49   28.30
  29   7  -1   93.79   21.20
 -29  -7  -1   83.49   16.50
  29  -7   1   76.99   24.20
 -29   7   1  146.39   31.40
  29  -9  -1   30.20   16.20
 -29  -9   1   21.80   13.40
  29   9   1   40.20   15.70
 -29   9  -1   25.90   17.70
  29   9  -1   73.49   21.90
 -29  -9  -1   11.70   10.20
 -29   9   1   23.80   16.70
  29  -9   1   66.69   26.50
  30   0  -1   -1.20    3.60
 -30   0  -1    1.20    2.60
  30   0   1    2.90    3.60
  30   0  -1   -1.20    2.90
 -30   2  -1   -2.20    4.00
  30   2   1    0.50    1.80
  30  -2  -1   10.10    6.00
 -30  -2   1    3.50    4.20
  30   2   1    4.50    2.30
  30   2  -1   12.90    5.40
  30  -2   1   10.30    7.60
 -30   4  -1   -0.30    6.20
 -30  -4   1    4.80    5.50
  30  -4  -1   -6.60    4.60
  30   4   1    6.40    3.30
 -30  -4  -1    3.70    2.70
 -30   4   1   10.20    9.10
  30  -4   1   10.90    8.20
  30   4  -1    0.10    4.20
 -30  -6   1    9.70    6.10
  30   6   1   -4.30    3.10
  30  -6  -1   -5.70    6.40
 -30   6  -1   14.00   12.60
  30   6  -1    3.40    6.80
 -30  -6  -1    3.10    4.20
  30  -6   1   18.90   14.00
 -30   6   1   -5.80    4.40
  30   8   1   -5.00    4.50
 -30   8  -1    8.30   12.30
  30  -8  -1   -7.40    5.10
 -30  -8   1   10.30    9.30
 -30  -8  -1   -4.20    4.10
 -30   8   1   16.10   15.00
  30   8  -1    0.90    6.60
  30  -8   1    6.40   12.40
 -30 -10   1   -4.50    5.50
  30 -10  -1   36.60   22.60
  30  10   1   -4.60    5.00
 -30  10  -1    5.70   12.20
  30 -10   1    7.50   11.90
 -30  10   1    4.60   11.80
 -30 -10  -1   -3.40    4.60
  30  10  -1    3.00    8.80
  31  -1  -1  291.17   32.30
  31   1   1  229.68   16.80
 -31   1  -1  229.58   20.90
  31   1   1  239.98   17.10
  31  -1  -1  280.67   31.90
 -31  -1   1  298.77   23.60
  31   1  -1  219.28   20.50
  31  -1   1  252.17   22.50
 -31  -3   1   44.10   10.60
  31   3   1   46.90    6.10
 -31   3  -1   43.30   12.50
  31   3  -1   44.10   10.60
 -31   3   1   51.19   14.00
  31  -3   1   49.99   14.10
  31   5   1  266.07   20.70
 -31   5  -1  298.37   40.40
 -31  -5   1  314.87   26.20
  31  -5  -1  276.37   42.30
  31   5  -1  327.37   28.40
 -31   5   1  253.97   37.60
 -31  -5  -1  267.67   19.60
  31  -5   1  385.66   49.80
 -31   7  -1  699.63   58.39
  31   7   1  650.63   43.30
  31  -7  -1  584.84   72.19
 -31  -7   1  637.84   47.50
  31  -7   1  617.84   73.39
 -31   7   1  692.83   58.79
 -31  -7  -1  641.44   42.10
  31  -9  -1  209.78   48.10
 -31   9  -1  274.47   48.70
 -31  -9   1  344.07   45.30
  31   9   1  250.57   35.40
  31   9  -1  249.97   41.90
 -31   9   1  273.37   49.50
  31  -9   1  358.56   62.79
 -31  -9  -1  290.77   37.90
  32   0   1    4.90    3.50
  32   0  -1    6.50    4.70
 -32   0  -1   -0.70    2.20
  32   0  -1   -2.80    2.80
 -32  -2   1    6.10    4.80
 -32   2  -1   -2.10    2.90
  32   2   1    2.20    1.90
  32  -2  -1    5.30    5.50
  32   2   1    2.20    2.10
  32  -2   1    2.70    4.60
  32   2  -1    2.60    2.70
 -32  -4   1   -5.60    1.70
  32   4   1    4.90    2.80
  32  -4  -1   18.50    9.10
 -32   4  -1   -5.50    4.20
 -32   4   1   -1.90    2.80
  32  -4   1   -0.10    6.30
 -32  -4  -1   -1.50    1.70
  32   4  -1   -1.90    4.80
  32   6   1   -1.90    3.60
  32  -6  -1    2.40   10.80
 -32   6  -1    2.80    9.10
  32  -6   1    6.60   10.70
  32   6  -1    6.60    7.10
 -32   6   1    1.90    8.10
 -32  -6  -1    2.50    4.50
  32   8   1    2.60    7.20
  32  -8  -1   12.30   15.50
 -32  -8   1    7.60    9.30
 -32   8  -1    5.80   10.30
  32   8  -1    0.70    8.50
  32  -8   1    2.50    9.60
 -32   8   1   -2.50    8.40
 -32  -8  -1    2.30    5.50
  32 -10  -1   -9.10    6.80
  32  10   1    2.00    6.40
 -32 -10   1   -6.10    3.70
 -32  10  -1   17.40   15.80
  32  10  -1   10.40   12.40
 -32 -10  -1   -0.90    6.30
 -32  10   1    7.30   12.70
  32 -10   1    6.00   14.10
  33   1   1    6.60    3.10
  33  -1  -1    4.00    3.70
  33   1   1    4.30    2.70
 -33   1  -1    1.80    4.30
 -33  -1   1    1.50    4.50
  33  -1  -1    0.40    4.40
  33  -1   1   17.20    7.20
  33   1  -1   13.10    5.90
  33   3   1    9.60    2.80
 -33  -3   1   17.20    6.60
  33   3   1    9.80    3.00
 -33   3  -1   20.50   10.20
  33  -3  -1    5.30    7.40
  33   3  -1   17.70    7.20
  33  -3   1   34.80   11.90
 -33   3   1    5.90    7.60
 -33   5  -1   31.30   12.10
  33   5   1   43.80    8.80
 -33  -5   1   41.00   11.70
  33  -5  -1   40.50   15.20
 -33  -5  -1   39.30    7.80
  33   5  -1   38.80   12.20
 -33   5   1   50.59   16.20
  33  -5   1   65.29   20.60
  33  -7  -1   18.50    9.90
 -33   7  -1   37.80   18.20
 -33  -7   1   15.30   10.00
  33   7   1   26.20    8.50
  33  -7   1   10.50    9.80
 -33  -7  -1   10.70    7.80
 -33   7   1   10.50   12.20
  33   7  -1   13.60    9.00
  33   9   1   13.90    9.10
  33  -9  -1    7.60   12.20
 -33  -9   1    4.00    8.30
 -33   9  -1   17.40   14.10
 -33  -9  -1   -0.40    6.30
  33  -9   1   -0.50    6.50
 -33   9   1    4.60   11.50
  33   9  -1   12.20    8.10
  34   0   1    7.80    4.40
  34   0  -1   -3.00    3.20
  34   0  -1    6.70    4.00
  34  -2  -1   54.79   14.50
 -34  -2   1   54.29   12.10
 -34   2  -1   29.80    9.00
  34   2   1   31.60    5.70
  34   2   1   24.30    5.20
  34  -2  -1   60.69   16.00
  34   2  -1   48.40   11.50
  34  -2   1   38.40   12.00
 -34   4  -1   52.29   15.50
  34   4   1   24.70    5.40
  34  -4  -1   21.80   11.30
 -34  -4   1   23.70    8.70
 -34  -4  -1   18.50    4.60
  34   4  -1   50.49   13.30
  34  -4   1   22.70   12.10
 -34   4   1   17.20   10.60
 -34  -6   1   15.00    8.90
  34  -6  -1   59.79   20.40
  34   6   1   23.90    7.30
 -34   6  -1    9.80   12.60
  34   6  -1   -1.30    4.00
 -34   6   1    1.40    7.50
 -34  -6  -1    6.40    4.80
  34  -6   1    8.70    8.90
  34   8   1    6.60    6.20
 -34  -8   1    0.90    7.20
 -34   8  -1   11.30   13.70
  34  -8  -1   14.70   15.30
  34   8  -1    9.60   10.00
 -34  -8  -1    5.30    6.80
  34  -8   1   38.90   19.80
 -34   8   1   13.10   14.10
 -34 -10   1    3.40    8.40
 -34  10  -1   -4.30    8.10
  34  10   1   -0.80    5.90
  34 -10  -1   -2.30   10.20
  34  10  -1   -5.10    7.40
 -34  10   1   -2.30   10.50
 -34 -10  -1   10.20    9.50
  34 -10   1   -7.70    9.20
 -35  -1   1   10.30    6.30
  35  -1  -1   28.20   10.20
  35   1   1   18.50    5.70
  35  -1  -1   15.50    7.50
  35   1   1   18.90    5.40
 -35   1  -1    8.20    5.80
  35   1  -1   22.50    7.70
  35  -1   1   24.10    8.80
  35   3   1   14.40    3.70
 -35  -3   1   18.40    7.00
  35   3   1   10.40    3.00
  35  -3  -1   15.60   10.70
 -35   3  -1   11.80    8.50
 -35   3   1   11.90    8.10
  35   3  -1   16.10    7.30
  35  -3   1   14.20    7.00
 -35  -5   1   20.30    8.70
  35   5   1   18.20    5.40
  35  -5  -1    6.00    5.90
 -35   5  -1   10.90   10.20
 -35   5   1    4.10    8.90
  35   5  -1   21.80    9.20
  35  -5   1   21.90   10.60
 -35  -5  -1   12.20    4.60
 -35  -7   1    6.60    7.40
  35   7   1   12.30    7.10
  35  -7  -1    6.00    8.10
 -35   7  -1   12.10   12.50
  35  -7   1   30.20   17.40
  35   7  -1   23.80   10.80
 -35   7   1   16.60   12.00
 -35  -7  -1   11.00    6.90
  35  -9  -1   15.00   20.00
  35   9   1    4.30    7.20
 -35  -9   1    3.70    8.30
 -35   9  -1   -5.90    7.40
 -35  -9  -1    7.20    8.20
  35  -9   1   -3.90   10.40
 -35   9   1   23.80   19.00
  35   9  -1   14.10   12.70
  36   0  -1   31.30    8.90
  36   0   1   32.10    8.60
  36   0  -1   15.40    6.50
  36   2   1  450.55   25.00
  36  -2  -1  493.95   39.80
  36   2   1  471.75   25.50
 -36   2  -1  528.45   37.20
  36  -2  -1  426.36   37.90
  36   2  -1  445.96   32.80
  36  -2   1  450.45   37.10
  36  -4  -1  780.82   61.09
 -36   4  -1  801.42   56.99
 -36  -4   1  771.52   47.20
  36   4   1  828.42   38.80
 -36  -4  -1  817.02   38.20
  36  -4   1  791.12   60.29
 -36   4   1  818.92   58.59
  36   4  -1  834.22   50.99
 -36  -6   1  271.57   32.40
  36   6   1  298.47   22.70
  36  -6  -1  191.08   38.60
 -36   6  -1  330.07   47.70
  36   6  -1  299.37   38.30
  36  -6   1  365.16   52.79
 -36   6   1  300.87   45.10
 -36  -6  -1  273.17   20.90
  36  -8  -1  133.19   36.60
  36   8   1   76.39   17.30
 -36   8  -1   40.50   21.80
 -36  -8   1   98.59   21.80
 -36  -8  -1   76.39   15.80
  36  -8   1  103.49   30.50
 -36   8   1   73.69   25.10
  36   8  -1   92.99   23.20
 -36 -10   1    0.50    9.20
 -36  10  -1   -3.70    9.10
  36 -10  -1   -3.10   10.60
  36  10   1   -5.50    3.90
  36  10  -1    7.30   10.80
  36 -10   1   -5.10    6.50
 -36  10   1    1.70   11.00
 -36 -10  -1    7.90    9.20
  37  -1  -1   54.79   14.30
 -37   1  -1   76.79   15.20
  37   1   1  110.29   14.30
  37  -1  -1   87.79   18.60
  37  -1   1   71.49   15.50
  37   1  -1   70.99   15.00
 -37   3  -1   88.29   18.40
 -37  -3   1  104.19   16.80
  37   3   1   91.19    7.30
  37  -3  -1   67.79   18.90
  37   3   1   88.69    7.60
  37   3  -1  102.39   17.90
 -37   3   1  141.99   25.70
  37  -3   1  104.39   22.90
 -37   5  -1  139.89   29.20
  37   5   1  101.79   12.80
  37  -5  -1   88.59   24.20
 -37  -5   1   84.79   16.70
  37   5  -1  145.39   23.50
 -37  -5  -1  111.49   10.00
 -37   5   1  170.98   31.20
  37  -5   1   51.49   18.20
 -37  -7   1   28.30   11.70
  37   7   1   73.29   14.90
  37  -7  -1  106.69   30.50
 -37   7  -1   46.40   17.00
  37  -7   1   43.50   18.80
 -37   7   1   73.19   22.90
 -37  -7  -1   69.39   13.30
  37   7  -1   68.29   18.50
  37  -9  -1    7.70   17.60
 -37  -9   1    0.80    7.30
  37   9   1    8.50    7.80
 -37   9  -1   19.40   18.60
 -37   9   1   14.70   16.80
  37  -9   1    0.20   10.60
 -37  -9  -1   14.60    9.20
  37   9  -1   21.20   15.30
  38   0   1    4.00    4.00
  38   0  -1    6.10    5.40
  38   0   1   16.20    6.30
  38   0  -1    3.90    4.90
  38  -2  -1    2.20    5.00
  38   2   1    1.20    2.30
  38   2   1    4.50    2.50
 -38   2  -1    4.70    6.30
 -38  -2   1   -0.40    3.90
  38  -2  -1   11.20    8.10
  38   2  -1    6.50    5.10
  38  -4  -1    8.60    9.20
 -38  -4   1   12.40    7.40
 -38   4  -1   -4.90    7.00
  38  -4   1   11.20    8.80
  38   4  -1    9.80    6.10
 -38   4   1    1.10    7.20
  38  -6  -1   17.40   12.60
 -38  -6   1    0.80    5.50
 -38   6  -1    2.00    8.40
  38   6   1    7.50    4.80
  38  -6   1   11.30   10.30
 -38   6   1   17.00   12.00
  38   6  -1   18.90    9.70
 -38  -6  -1    1.40    3.40
 -38   8  -1    9.40   14.90
 -38  -8   1   -6.30    3.70
  38  -8  -1    0.40    5.00
  38   8   1    9.90    7.60
 -38   8   1   11.40   12.50
  38   8  -1   12.90   10.60
 -38  -8  -1    0.50    4.50
  38  -8   1    6.70    8.60
  38  10   1    1.70    7.30
 -38  10  -1   -1.00   11.80
  38 -10  -1   24.10   21.00
 -38 -10   1   -2.10    6.70
 -38 -10  -1   -1.70    5.90
  38  10  -1   -0.10    8.40
 -38  10   1    0.90   11.60
  38 -10   1   22.90   20.00
  39  -1  -1   93.19   19.90
  39   1   1  120.29   15.70
 -39   1  -1  126.79   19.60
  39   1   1  105.39   14.60
  39  -1  -1   78.79   19.20
  39   1  -1  101.49   17.70
  39  -1   1  100.39   19.00
  39   3   1  217.88   13.60
  39  -3  -1  244.58   36.00
 -39   3  -1  191.18   29.30
 -39  -3   1  270.87   29.30
  39   3   1  227.68   14.20
  39   3  -1  252.07   29.30
  39  -3   1  218.68   34.20
 -39   5  -1  263.27   38.10
 -39  -5   1  225.18   27.20
  39  -5  -1  223.88   40.30
  39   5   1  204.08   15.50
 -39  -5  -1  234.88   15.60
 -39   5   1  240.08   40.50
  39   5  -1  292.87   34.50
  39  -5   1  248.98   40.50
  39  -7  -1  246.18   46.70
  39   7   1  231.38   19.90
 -39   7  -1  188.78   36.30
 -39  -7   1  150.18   25.40
 -39   7   1  107.99   27.90
 -39  -7  -1  189.98   17.50
  39   7  -1  189.58   30.80
  39  -7   1  205.48   41.90
 -39   9  -1    8.50   14.30
  39  -9  -1   46.00   22.90
  39   9   1   66.79   16.10
 -39  -9   1   66.69   18.70
 -39  -9  -1   51.79   13.90
 -39   9   1   34.30   23.10
  39   9  -1   65.89   21.10
  39  -9   1   77.09   30.40
  40   0   1   -6.20    1.80
  40   0  -1   -7.30    2.40
  40   0   1   -0.60    4.90
  40   0  -1    5.40    5.80
  40  -2  -1    5.10    8.00
  40   2   1   13.60    4.30
 -40  -2   1    7.10    6.60
 -40   2  -1   10.50    7.40
  40   2   1    7.90    4.10
  40  -2  -1   10.90    7.80
  40   2  -1    2.40    5.10
  40  -2   1    6.50    8.20
 -40   4  -1   25.50   13.10
  40  -4  -1   16.80   12.60
 -40  -4   1   13.40    7.50
  40   4   1   13.90    3.60
  40   4   1   12.30    3.50
  40   4  -1   14.90    7.80
  40  -4   1    3.10    8.00
 -40   4   1    9.40   10.30
 -40  -6   1   10.60    7.80
  40   6   1   -3.60    3.20
 -40   6  -1   -0.80    8.30
 -40  -6  -1    7.70    4.70
  40  -6   1   12.90   13.90
 -40   6   1    7.90    9.00
  40   6  -1    8.60    8.90
 -40   8  -1    9.70   12.60
 -40  -8   1    0.80    5.80
  40  -8  -1   -7.70    4.10
  40   8   1    0.20    4.40
  40  -8   1    2.30   11.20
 -40   8   1   -4.40    7.30
 -40  -8  -1   -0.90    3.30
  40   8  -1   -3.50    4.30
  40  10   1   -1.60    4.90
 -40  10  -1   17.30   19.50
  40 -10  -1    3.90   14.50
 -40 -10   1    0.10    7.50
  40  10  -1    6.70   10.90
 -40 -10  -1   -2.70    3.90
  40 -10   1   -4.20    8.70
 -40  10   1    2.60   14.30
  41  -1  -1 4936.21  233.28
  41  -1  -1 4925.01  233.78
 -41   1  -1 5542.05  229.48
  41   1  -1 5273.97  230.28
  41  -1   1 5316.87  231.68
  41   1  -1 5330.17  229.48
 -41   3  -1 2553.74  142.89
  41  -3  -1 3052.69  152.78
 -41  -3   1 3198.98  138.59
  41   3  -1 3074.39  139.89
  41  -3   1 2968.20  150.68
  41  -5  -1  922.41   70.49
 -41   5  -1  776.82   61.09
 -41  -5   1  875.31   51.79
  41   5   1  840.92   40.90
  41   5  -1  800.02   53.49
 -41  -5  -1  861.11   40.60
 -41   5   1  998.60   67.59
  41  -5   1  773.42   64.79
 -41  -7   1  323.97   38.70
  41  -7  -1  340.37   56.79
  41   7   1  365.46   25.50
 -41   7  -1  349.67   50.99
 -41  -7  -1  307.67   23.30
  41  -7   1  266.27   48.90
 -41   7   1  326.57   50.29
  41   7  -1  338.17   41.90
 -41   9  -1   41.30   22.80
  41   9   1   63.19   16.00
 -41  -9   1   82.69   22.40
  41  -9  -1  103.09   35.50
  41   9  -1   85.49   23.90
  41  -9   1   27.70   18.10
 -41   9   1   80.99   26.40
 -41  -9  -1   55.19   14.00
  42   0  -1   -3.10    4.50
  42   0   1    1.30    3.80
  42   0   1    5.20    6.00
  42   0  -1   -0.50    4.90
  42  -2  -1   33.20   13.50
 -42  -2   1   29.50    9.90
  42  -2  -1   28.00   11.80
 -42   2  -1   18.50    9.60
  42   2   1   23.70    5.80
  42   2   1   13.80    5.10
  42   2  -1   22.40    8.10
  42  -2   1   22.00   10.60
  42  -4  -1   12.70   10.90
 -42  -4   1   24.40    9.30
  42   4   1   26.10    4.40
 -42   4  -1   36.80   15.00
  42   4   1   30.00    4.80
  42   4  -1   36.90   11.70
 -42   4   1   33.70   13.20
  42  -4   1   26.10   14.20
  42  -6  -1    7.30   12.10
 -42  -6   1   11.80    8.50
 -42   6  -1    8.10   10.70
  42   6   1   10.60    5.00
  42   6  -1    6.30    6.60
  42  -6   1   -1.40    7.80
 -42   6   1    6.90   11.00
 -42  -6  -1    3.40    3.30
 -42   8  -1   19.10   15.30
  42   8   1   -4.50    2.30
  42  -8  -1    6.80   10.60
 -42  -8   1    1.40    5.50
 -42   8   1   -3.00    6.90
  42  -8   1   23.00   17.20
 -42  -8  -1   -4.50    2.40
  42   8  -1    3.30    7.40
  43  -1  -1  313.37   38.10
  43   1   1  310.27   24.00
  43  -1  -1  307.57   37.10
  43   1   1  341.37   25.20
 -43   1  -1  277.77   32.20
  43   1  -1  360.06   29.90
  43   1  -1  421.46   31.90
  43  -1   1  315.37   29.20
  43  -3  -1  268.97   38.90
 -43  -3   1  253.17   28.80
 -43   3  -1  258.47   35.90
  43   3   1  254.37   15.80
  43   3   1  270.27   16.30
  43  -3   1  232.58   36.40
  43   3  -1  243.18   30.00
  43  -5  -1   79.49   23.80
 -43   5  -1   78.19   21.00
 -43  -5   1   90.59   17.30
  43   5   1   86.19    9.40
 -43   5   1   88.49   24.00
  43  -5   1   96.39   24.70
  43   5  -1   58.79   14.30
 -43  -7   1   27.60   12.00
  43  -7  -1   54.69   22.60
 -43   7  -1   29.30   17.40
  43   7   1   44.70    9.00
  43  -7   1   24.70   14.10
  43   7  -1   37.10   14.20
 -43   7   1   44.00   19.30
 -43  -7  -1   36.90    8.50
 -43   9  -1   22.60   19.50
 -43  -9   1    4.20    8.60
  43   9   1    4.30    5.30
  43  -9  -1    7.40   17.60
  43   9  -1    7.50    8.60
 -43   9   1   -5.40    7.40
 -43  -9  -1   10.80    8.20
  43  -9   1  -10.10   10.90
  44   0   1    2.00    4.90
  44   0  -1    0.90    5.00
  44   0  -1    6.60    5.60
  44   0   1    3.90    4.30
  44   2   1   44.80    8.40
 -44   2  -1   65.89   15.80
  44  -2  -1   52.59   16.10
  44  -2  -1   77.69   19.20
  44   2   1   63.99   10.40
  44   2  -1   48.80   12.20
  44  -2   1   49.50   15.70
  44   4   1   76.49    5.90
  44  -4  -1   87.29   24.80
 -44  -4   1   94.99   17.80
  44   4   1   71.89    6.00
 -44   4  -1   81.19   20.30
  44  -4   1   87.99   22.10
  44   4  -1   56.89   13.90
 -44   4   1  111.09   23.80
  44   6   1    7.50    3.90
 -44  -6   1   12.00    7.90
  44  -6  -1   35.20   19.30
 -44   6  -1   32.20   16.60
 -44  -6  -1    8.50    4.00
 -44   6   1   28.60   13.40
  44   6  -1   23.80   10.90
  44  -6   1   12.90   12.30
  44   8   1    0.80    4.10
 -44   8  -1   -8.70    4.70
 -44  -8   1   -2.30    4.80
  44  -8  -1   -2.40    7.40
  44  -8   1    3.80   15.70
  44   8  -1   16.40   11.80
 -44   8   1   -4.80    6.40
 -44  -8  -1    5.90    5.40
  45  -1  -1  128.79   24.00
  45  -1  -1  139.59   24.90
  45   1   1  101.19   16.00
  45   1   1  139.39   18.60
  45  -1   1  111.59   20.40
  45   1  -1  143.49   23.00
  45   1  -1  105.49   20.00
 -45  -3   1   53.99   13.40
  45  -3  -1   74.99   20.20
  45  -3  -1   58.49   19.10
 -45   3  -1   63.59   17.40
  45  -3   1   84.09   22.10
  45   3  -1   72.09   15.30
 -45   5  -1    5.30   11.10
 -45  -5   1   21.10    9.00
  45  -5  -1   26.70   15.00
  45   5   1   16.00    3.60
  45   5   1   12.40    3.00
 -45   5   1   16.90   13.10
  45  -5   1   13.10   11.20
  45   5  -1   27.50   11.00
  45  -7  -1   10.80   15.30
 -45  -7   1    2.60    5.60
 -45   7  -1  -13.70    3.30
  45   7   1    3.70    4.60
  45   7  -1    9.80    9.90
  45  -7   1   19.70   17.40
 -45   7   1    7.90   11.30
 -45  -7  -1   -1.20    2.70
  45   9   1   -1.00    3.70
  45  -9  -1    4.00   12.90
 -45   9  -1    2.60   12.20
 -45  -9   1    6.30    7.50
 -45  -9  -1    0.80    4.80
  45  -9   1   -2.50   11.10
  45   9  -1   -3.20    6.40
 -45   9   1   -5.00    7.40
  46   0  -1    5.00    7.10
  46   0  -1   -4.80    3.80
  46   0   1    7.80    5.40
  46   0   1   -1.40    4.10
  46  -2  -1  319.17   41.40
  46  -2  -1  239.48   35.60
  46   2   1  244.98   18.60
  46   2   1  231.38   18.40
 -46   2  -1  304.27   36.00
  46  -2   1  236.88   35.50
  46   2  -1  237.98   30.10
 -46   4  -1  337.17   43.70
  46   4   1  307.57   15.30
 -46  -4   1  306.57   26.70
  46   4   1  300.27   15.00
  46  -4  -1  354.06   50.29
  46   4  -1  294.07   34.60
  46  -4   1  356.36   48.10
  46   6   1  192.58   13.00
 -46   6  -1  224.88   39.40
 -46  -6   1  222.58   28.40
  46  -6  -1  276.37   49.00
  46  -6   1  213.48   43.70
 -46   6   1  227.58   40.90
  46   6  -1  198.58   29.70
 -46  -6  -1  195.88   12.90
  46  -8  -1   -4.40    7.80
 -46   8  -1   23.60   17.70
 -46  -8   1   27.00   12.30
  46   8   1   22.40    7.90
  46   8  -1   28.00   13.00
  46  -8   1   25.80   19.60
 -46   8   1   10.50   13.70
 -46  -8  -1   29.00    7.70
  47   1   1  163.38   20.70
  47  -1  -1  139.99   25.20
  47   1   1  171.28   21.10
  47  -1  -1  233.78   33.30
  47  -1   1  149.19   24.40
  47   1  -1  218.48   28.90
  47   1  -1  171.58   26.10
  47  -3  -1   81.39   21.40
  47   3   1   74.89    9.50
  47  -3  -1   29.40   16.40
  47   3   1   63.19    9.00
 -47  -3   1   85.79   16.20
 -47   3  -1   74.89   19.00
  47   3  -1   70.29   15.70
  47  -3   1   65.89   19.20
 -47  -5   1    7.40    7.20
 -47   5  -1   13.40   12.40
  47  -5  -1    8.70   12.40
  47  -5   1   22.90   16.10
 -47   5   1   12.90   13.20
  47   5  -1   33.10   11.20
 -47  -7   1    3.10    6.50
  47   7   1   -0.80    3.00
  47  -7  -1   -1.60    8.30
 -47   7  -1    9.40   13.20
  47   7  -1    4.10    8.90
 -47  -7  -1    4.70    3.40
 -47   7   1    8.50   10.70
  47  -7   1   -8.70    3.70
 -47  -9   1    1.10    6.30
  47   9   1   -0.20    3.90
  47  -9  -1   -5.00    6.50
 -47   9  -1   -8.00    5.90
 -47   9   1   -1.60   13.40
 -47  -9  -1    1.10    3.40
  47   9  -1   -3.20    6.70
  48   0  -1    8.70    8.10
  48   0  -1    4.90    6.30
  48   0   1    4.00    5.00
  48   0   1   -4.00    3.60
  48  -2  -1   56.59   16.60
  48  -2  -1   65.09   18.80
  48   2   1   40.10    8.40
  48   2   1   54.79   10.00
 -48   2  -1   28.90   11.10
  48   2  -1   49.70   12.90
  48  -2   1   49.40   15.90
  48   2  -1   74.59   15.70
 -48  -4   1   47.10   12.30
  48  -4  -1   44.80   18.50
 -48   4  -1   54.39   17.20
  48   4  -1   63.49   15.80
  48  -4   1   57.79   19.60
  48  -6  -1   49.90   21.40
 -48   6  -1   51.79   17.70
 -48  -6   1   52.99   14.00
  48   6  -1   61.89   15.80
  48  -6   1   52.69   21.40
 -48   6   1   16.00   13.10
 -48  -8   1   22.20   11.80
  48   8   1    5.40    4.20
 -48   8  -1    1.30   11.30
  48  -8  -1   -8.50    5.10
  48   8  -1   11.00    9.30
  48  -8   1   16.50   18.00
 -48   8   1   13.60   14.30
 -48  -8  -1   12.70    5.10
  49  -1  -1  329.77   40.40
  49   1   1  239.68   22.00
  49   1   1  229.08   21.30
  49  -1  -1  291.57   37.80
  49  -1   1  311.07   36.50
  49   1  -1  242.38   31.20
  49   1  -1  289.37   34.30
  49  -3  -1   94.69   25.10
 -49  -3   1  137.79   22.00
 -49   3  -1  127.49   25.60
  49  -3  -1  124.99   28.00
  49   3   1  132.29   10.90
  49   3   1  133.89   11.20
  49   3  -1  147.19   24.20
  49  -3   1  120.19   26.80
 -49  -5   1   39.30   12.60
 -49   5  -1   34.30   16.20
  49  -5  -1   34.00   17.10
 -49   5   1   19.10   13.00
  49   5  -1   21.90    9.30
  49  -5   1   13.30   10.90
 -49  -7   1    9.60    8.00
  49  -7  -1    9.70   10.50
  49   7   1    9.20    2.60
 -49   7  -1    5.10    7.00
 -49   7   1   24.70   14.40
  49   7  -1   18.20   11.20
  49  -7   1   14.60   14.10
 -49   9  -1    2.40   10.00
 -49  -9   1    1.50    6.90
  49   9   1    8.10    7.70
  49  -9  -1   -2.10    7.80
  49   9  -1   -5.50    4.90
 -49   9   1   -4.40    6.60
  49  -9   1    1.30    8.80
  50   0   1    3.70    4.60
  50   0  -1    5.20    6.90
  50   0  -1    3.30    6.00
  50   0   1   -3.20    3.70
 -50   2  -1   29.30   11.40
  50  -2  -1    8.20    7.40
  50   2   1   27.00    7.20
  50   2   1   31.70    8.30
  50  -2  -1   30.30   14.10
  50  -2   1   19.60   10.20
  50   2  -1   36.00   10.80
  50   2  -1   11.80    7.70
  50  -4  -1    9.80   12.60
 -50   4  -1   12.90    8.80
 -50  -4   1   34.60   11.20
  50   4  -1   33.00   11.10
  50  -4   1   26.50   13.90
 -50   6  -1   -3.10    6.10
 -50  -6   1   -2.00    4.90
  50  -6  -1   18.70   16.70
  50  -6   1    6.60    8.80
 -50   6   1    4.90   10.40
  50   6  -1   23.20   10.60
 -50   8  -1    5.00   11.60
  50  -8  -1    1.50   11.40
 -50  -8   1    0.20    4.90
 -50  -8  -1   -1.80    1.50
 -50   8   1   -1.90    9.10
  50   8  -1    2.50    7.90
  51   1   1   27.00    7.70
  51  -1  -1   18.60    9.40
  51  -1  -1   27.00   10.40
  51   1   1   29.90    8.30
  51  -1   1   14.80    8.70
  51  -1   1   15.50    8.60
  51   1  -1    8.90    7.90
  51   1  -1   43.30   13.20
  51  -3  -1   51.09   18.50
  51  -3  -1   64.79   19.30
 -51   3  -1   68.59   17.90
  51   3   1   71.49    9.80
  51   3   1   61.69    9.40
  51   3  -1   59.99   15.20
  51  -3   1   87.79   23.20
  51  -5  -1  288.07   48.10
 -51  -5   1  178.98   25.00
 -51   5  -1  112.59   25.40
  51  -5   1  168.78   35.40
  51   5  -1  104.79   20.50
  51  -7  -1  227.48   47.90
 -51   7  -1  188.28   38.00
 -51  -7   1  256.37   31.70
 -51   7   1  162.18   38.00
  51   7  -1  227.18   33.10
 -51   9  -1   98.69   35.20
 -51  -9   1   92.79   21.20
  51  -9   1  100.39   38.70
 -51   9   1  111.99   37.20
  51   9  -1   46.70   18.00
  52   0  -1   -2.80    4.20
  52   0   1   -6.10    2.70
  52   0  -1    5.60    7.40
  52   0   1   -0.30    4.80
  52  -2  -1   35.00   14.70
 -52   2  -1    7.40    8.00
  52  -2  -1    5.10    9.50
  52   2   1   29.00    7.60
  52   2   1   24.00    7.60
  52   2  -1   27.10    9.90
  52   2  -1    7.90    7.50
  52  -2   1   14.30   11.30
  52  -4  -1   15.50   13.30
  52  -4  -1   32.20   14.70
 -52  -4   1   11.50    8.30
 -52   4  -1   59.99   19.30
  52  -4   1   10.70   12.30
  52   4  -1   34.20   12.20
 -52   6  -1   16.80   14.30
 -52  -6   1    1.20    5.40
  52  -6  -1   -5.20    8.20
  52   6  -1   -5.60    4.90
 -52   6   1    9.30   11.30
  52  -6   1   21.80   13.40
 -52  -8   1   -4.20    4.10
 -52   8  -1   -3.30    8.30
 -52   8   1   -6.50    5.80
  52  -8   1   -3.50    7.50
  52   8  -1   -0.80    6.10
  53   1   1  204.18   25.50
  53  -1  -1  184.78   31.30
  53   1   1  171.48   23.20
  53  -1  -1  192.98   30.70
  53  -1   1  155.28   26.80
  53  -1   1  148.69   26.30
  53   1  -1  171.88   27.80
  53   1  -1  141.69   24.20
 -53   3  -1   30.20   14.30
  53   3   1   40.90    7.70
  53  -3  -1   61.79   21.00
  53  -3  -1   79.59   23.40
  53   3   1   46.60    8.10
  53  -3   1   70.79   20.80
  53   3  -1   35.30   12.20
  53  -5  -1    8.60   12.00
 -53  -5   1   -2.70    4.70
 -53   5  -1   17.00   11.90
  53  -5   1   23.60   11.10
  53   5  -1    5.40    5.50
 -53  -7   1    4.90    8.10
  53  -7  -1   12.10   13.40
 -53   7  -1   12.60   13.30
 -53   7   1    5.70   10.30
  53   7  -1   22.90    9.70
  54   0   1    1.30    4.70
  54   0  -1    7.10    7.20
  54   0  -1   -1.80    4.90
  54   0   1    3.20    6.30
  54  -2  -1   28.80   15.30
  54   2   1   48.20   10.40
  54  -2  -1   37.10   14.80
  54   2   1   39.10    9.10
  54   2  -1   47.60   13.80
  54  -2   1   32.10   14.40
  54   2  -1   43.90   13.10
  54  -4  -1   40.00   18.80
 -54   4  -1   16.80   12.50
 -54  -4   1   24.80   10.30
  54  -4  -1   62.99   23.30
  54  -4   1   27.40   16.20
  54   4  -1   24.50   10.50
  54  -6  -1  -11.70    7.20
 -54  -6   1   19.80    9.20
 -54   6  -1    6.80   10.90
  54   6  -1   12.40    7.70
 -54  -8   1    9.50    8.00
 -54   8  -1    5.70   11.50
 -54   8   1   -9.40    5.50
  54  -8   1   -5.00   11.20
  54   8  -1   -1.80    5.80
  55  -1  -1   27.30   11.00
  55   1   1   -0.10    3.50
  55   1   1   -0.60    3.10
  55  -1  -1    2.60    6.20
  55  -1   1    8.50    8.30
  55  -1   1   10.70    8.00
  55   1  -1   -0.40    4.40
  55   1  -1    5.60    4.70
  55  -3  -1   -0.50    6.20
  55   3   1    4.60    3.00
 -55   3  -1    1.90    7.40
  55  -3  -1   -2.00    9.40
  55   3   1   -2.20    1.80
  55  -3   1    9.90    8.50
  55   3  -1    9.70    5.50
  55   3  -1    0.40    4.20
 -55  -5   1   35.20   10.30
 -55   5  -1   11.60   12.90
  55  -5  -1   46.00   18.90
  55   5  -1   22.90    9.40
  55  -5   1    0.30   10.50
 -55  -7   1   31.40   12.00
 -55   7  -1   34.20   20.30
  55   7  -1   14.00   10.40
  55  -7   1    7.70   12.80
 -55   7   1    7.10   11.20
  56   0  -1   -2.70    4.50
  56   0  -1   11.50    9.10
  56   0   1   -2.90    4.40
  56   0   1    0.10    5.90
  56   2   1   71.99   12.90
  56  -2  -1  104.99   25.60
  56  -2  -1   99.59   24.10
  56   2   1   64.89   12.40
  56   2  -1   58.19   16.10
  56  -2   1   63.19   17.80
 -56   4  -1  120.39   27.30
  56  -4  -1  145.79   34.70
  56  -4  -1  138.29   32.50
  56   4  -1  140.09   25.10
  56  -4   1  129.19   30.80
 -56  -6   1   67.99   15.80
 -56   6  -1   31.10   18.10
  56  -6  -1   43.30   22.10
  56   6  -1   62.29   16.40
 -56  -8   1    2.90    6.50
  56  -8  -1    0.60    7.70
 -56   8  -1    4.70   10.90
  56   8  -1   20.90   10.70
 -56   8   1   -7.80    6.40
  56  -8   1    8.80   13.20
  57  -1  -1   -3.40    4.80
  57  -1  -1   11.00   10.50
  57   1   1    3.80    5.10
  57   1   1    7.40    6.20
  57  -1   1    8.80    9.50
  57   1  -1    5.40    7.00
  57   3   1   16.90    5.80
  57  -3  -1   -3.30    6.80
 -57   3  -1   19.00   11.40
  57  -3  -1   17.30   13.40
  57   3   1    5.10    4.20
  57   3  -1    8.00    8.00
  57  -3   1   12.30   11.00
  57   3  -1    8.40    7.80
  57  -5  -1   23.20   19.10
 -57  -5   1   27.10   10.60
  57  -5  -1   77.09   26.10
 -57   5  -1   82.19   23.10
  57   5  -1   66.79   17.10
  57  -7  -1   14.70   21.20
 -57   7  -1   13.80   14.70
 -57  -7   1   42.20   13.70
  57  -7   1   26.30   19.90
  57   7  -1   10.30    8.70
  58   0  -1   -5.30    5.20
  58   0   1    4.50    5.90
  58   0  -1    2.60    7.60
  58   2   1   39.60    9.80
  58  -2  -1   62.89   20.90
  58   2   1   59.49   12.30
  58  -2  -1   20.50   12.20
  58  -2   1   73.99   20.70
  58  -2   1   76.29   20.80
  58   2  -1   46.90   14.60
  58  -4  -1   91.59   26.80
 -58   4  -1   31.50   17.00
  58  -4  -1  110.39   28.30
  58   4  -1   69.59   18.10
 -58  -6   1   38.50   12.50
 -58   6  -1   10.60   12.00
  58  -6   1   39.80   21.60
  58   6  -1   47.60   13.90
 -58  -8   1   -1.80    5.20
  58  -8  -1    5.90   12.00
  58   8  -1    5.30    7.40
  59  -1  -1   -0.60    7.60
  59   1   1   28.30    9.60
  59   1   1    3.20    4.90
  59  -1  -1   -3.90    2.60
  59   1  -1   19.90    8.60
  59  -1   1    5.30    6.60
  59   3   1   15.80    4.80
 -59   3  -1    5.20    9.60
  59  -3  -1   -1.90    8.90
  59   3   1   10.20    4.30
  59  -3  -1   -3.40    4.80
  59   3  -1   -4.20    3.00
  59   3  -1   30.50   11.30
  59  -5  -1   12.30   15.50
 -59   5  -1   25.50   15.70
  59   5  -1   45.10   14.60
  59  -5   1   39.80   19.20
 -59  -7   1   16.20    9.40
 -59   7  -1   19.70   20.80
  59  -7  -1   -3.40   13.60
  59  -7   1   13.10   17.40
  59   7  -1   13.10    8.60
  60   0  -1   -3.20    7.10
  60   0  -1    3.20    6.30
  60   0   1    7.60    8.10
  60   2   1   15.10    6.70
  60  -2  -1   -0.40    5.80
  60   2   1   13.30    6.20
  60  -2  -1   -1.40    8.30
  60   2  -1   31.30   11.10
  60  -2   1   23.70   14.20
 -60   4  -1    7.80   10.60
  60  -4  -1   32.20   19.00
  60   4  -1   34.40   11.30
  60   4  -1   22.20   10.60
  60  -4   1   30.40   23.90
  60  -6  -1    5.70   15.20
  60  -6  -1   -7.50    6.20
 -60  -6   1    5.70    7.90
 -60   6  -1   -6.00    6.60
  60  -6   1   20.10   17.20
  60   6  -1   12.10    9.30
  61  -1  -1  917.41   78.89
  61   1   1 1039.20   61.09
  61   1   1 1067.29   63.09
  61  -1  -1 1182.58   74.69
  61   1  -1 1002.60   67.09
  61  -1   1 1129.09   69.89
  61  -3  -1  712.63   60.19
  61   3   1  667.03   36.80
  61   3   1  693.13   37.40
  61   3  -1  765.42   51.49
  61   3  -1  679.83   47.90
 -61   5  -1  311.87   46.90
  61  -5  -1  202.58   44.20
  61  -5  -1  266.17   49.30
  61   5  -1  291.47   35.90
  61  -5   1  370.66   58.39
  61  -7  -1   90.49   34.00
 -61  -7   1   90.69   18.20
  61   7  -1   82.29   18.70
  62   0   1    5.90    7.90
  62   0  -1   -4.80    4.10
  62   2   1   10.30    7.20
  62  -2  -1    3.70   11.40
  62   2   1    1.10    5.10
  62   2  -1    5.70   10.30
  62  -2   1   17.40   13.60
  62  -4  -1   15.70   14.60
 -62   4  -1   14.10   12.50
  62   4  -1   16.20   10.00
  62   4  -1    0.60    7.60
  62  -4   1   18.30   12.50
  62  -6  -1    8.90   13.10
  62  -6  -1    2.00   13.10
  62   6  -1    1.00    5.10
  62  -6   1   -7.60   10.60
  63  -1  -1  594.94   50.79
  63   1   1  608.34   41.40
  63   1   1  522.55   40.70
  63   1  -1  570.24   46.20
  63  -1   1  641.94   48.80
  63   3   1  312.97   21.20
  63  -3  -1  315.77   49.00
  63   3   1  289.17   20.20
  63   3  -1  309.07   36.40
  63   3  -1  313.47   38.70
  63  -3   1  282.27   47.20
  63  -5  -1   89.59   29.70
  63  -5  -1   89.89   28.90
 -63   5  -1  140.79   31.10
  63  -5   1   79.49   25.70
  63   5  -1   91.19   20.30
  63  -7  -1   15.10   20.70
  63   7  -1    3.50    4.60
  64   0  -1   -3.30    4.80
  64   0   1   14.80    8.60
  64   0  -1   -3.60    9.20
  64  -2  -1   -8.10    4.30
  64   2   1    6.00    5.40
  64  -2  -1   15.30   18.10
  64   2   1   14.30    6.80
  64   2  -1    2.30    8.80
  64  -2   1    8.90    8.80
  64  -2   1    3.90    8.90
  64  -4  -1   32.30   19.10
  64  -4  -1    0.80    8.10
  64  -4   1   38.70   16.90
  64   4  -1   29.20   11.40
  64   4  -1   14.30    9.30
  64  -6  -1   -6.60    5.90
  64  -6  -1    0.10   13.00
  64   6  -1    1.80    5.30
  65  -1  -1   50.59   17.20
  65   1   1   53.19   13.50
  65  -1  -1   41.90   17.10
  65   1   1   65.19   15.70
  65  -1   1   27.50   11.30
  65   1  -1   66.69   18.40
  65  -3  -1  -10.50    7.90
  65  -3  -1   22.60   15.30
  65   3   1   21.30    5.60
  65   3   1   18.10    6.00
  65  -3   1   28.50   17.20
  65  -3   1    4.60    8.20
  65   3  -1    1.50    6.40
  65   3  -1   20.20   10.20
  65  -5  -1   13.10   15.50
  65  -5  -1   15.90   15.30
  65   5  -1    6.30    7.00
  65  -7  -1   -9.10    7.10
  65   7  -1   -1.10    4.40
  66   0   1    1.90    6.00
  66   0  -1    1.60    6.60
  66   0  -1    3.70    7.70
  66  -2  -1    4.60   12.50
  66   2   1   23.10    8.70
  66   2   1   37.10   11.80
  66  -2  -1   -1.70    9.10
  66   2  -1   21.80   11.00
  66  -2   1   -4.10    5.30
  66  -2   1   13.60   12.80
  66  -4  -1   -3.20    6.90
  66  -4  -1   13.50   16.90
  66   4  -1   18.00   13.10
  66  -4   1    7.30   22.50
  66  -6  -1   14.80   16.40
  66   6  -1   23.30   10.40
  67   1   1   26.80   10.20
  67  -1  -1   51.49   18.90
  67   1   1   22.30    9.60
  67  -1  -1   19.20   12.40
  67  -1   1   27.60   15.40
  67   1  -1   58.09   16.70
  67  -3  -1   14.20   13.10
  67  -3  -1   18.50   16.90
  67   3   1   19.50    6.30
  67   3   1    6.90    4.30
  67   3  -1   24.90   12.70
  67  -3   1   26.20   18.00
  67  -3   1    1.60    7.00
  67  -5  -1   -8.20    5.60
  67   5  -1   -1.10    4.90
  68   0   1    3.90    6.90
  68   0   1   -0.50    6.80
  68   0  -1   10.80   11.00
  68   0  -1   -4.20    5.40
  68   2   1   55.39   13.50
  68  -2  -1   53.39   19.90
  68  -2  -1   21.90   15.40
  68   2   1   43.40   11.70
  68  -2   1   49.20   20.00
  68  -2   1   47.90   19.70
  68   2  -1   27.60   13.50
  68   2  -1   51.79   17.30
  68  -4  -1   57.29   22.80
  68   4  -1   34.50   14.60
  68  -6  -1   35.20   24.30
  68   6  -1   50.29   14.40
  69   1   1   40.10   13.20
  69  -1  -1   13.60   11.60
  69  -1  -1   13.00   10.50
  69   1   1   32.30   12.10
  69   1  -1   27.20   15.20
  69  -1   1   29.00   16.30
  69   1  -1   42.20   15.80
  69  -1   1   27.30   15.90
  69  -3  -1   -0.70    8.90
  69   3   1   15.80    5.90
  69   3   1   15.20    5.30
  69  -3   1   -4.00    7.20
  69   3  -1   13.40    8.40
  69  -5  -1   -1.30    7.40
  69   5  -1   -3.80    3.20
  70   0  -1    7.90    9.30
  70   0   1   -3.60    5.50
  70   0  -1   11.70   14.10
  70   2   1    5.70    4.10
  70   2   1    8.90    7.10
  70  -2  -1   -1.70    6.40
  70  -2   1   -7.10    5.50
  70   2  -1   -0.60    5.50
  70  -4  -1   31.40   20.20
  70  -4   1    4.90   13.20
  70   4  -1    7.50    8.30
  70   6  -1   -4.20    3.20
  71  -1  -1   36.40   14.50
  71   1   1   30.70   10.90
  71   1  -1   29.20   14.40
  71  -1   1   10.70   11.30
  71   3   1   28.20    6.90
  71  -3  -1    7.10   10.50
  71   3   1   23.90    6.70
  71  -3   1   33.00   19.90
  71   3  -1   20.00   11.70
  71  -5  -1   97.89   32.40
  72   0   1    2.50    7.20
  72   0  -1    2.20    8.00
  72   2   1   10.60    7.10
  72  -2  -1   -3.30    5.80
  72   2  -1    8.90    9.90
  72  -2   1    2.50    8.20
  72  -4  -1   13.00   15.10
  72  -4   1   -1.30    9.20
  72   4  -1    1.70    6.30
  73  -1  -1  136.99   31.80
  73   1   1   98.69   21.00
  73  -1   1  112.69   26.90
  73   1  -1   40.90   18.00
  73  -3  -1    1.20   10.40
  73   3   1   35.60    7.10
  73  -3   1    6.70   10.70
  73   3  -1   -2.90    5.20
  73   5  -1    1.20    5.40
  74   0   1    0.00    6.80
  74   0  -1    3.50    8.20
  74  -2  -1    1.10    9.10
  74   2   1    7.10    6.70
  74  -2   1    0.00    9.20
  74   2  -1    6.40    8.80
  74  -4  -1    4.00   12.00
  74  -4   1   12.60   14.30
  74   4  -1    2.30    7.00
  75   1   1   -1.30    4.00
  75  -1  -1    4.30    7.10
  75   1  -1    6.00    7.60
  75  -1   1   -5.30    3.90
  75   3   1    4.00    2.70
  75  -3  -1    4.90   11.40
  75  -3   1   -2.00    7.10
  75   3  -1    0.00    5.20
  76   0   1   -6.90    3.00
  76   0  -1   -4.00    5.00
  76   2   1    1.20    5.00
  76  -2  -1   -4.70    6.80
  76   2  -1   -1.20    6.00
  76  -2   1   -0.10    7.50
  76   4  -1   -0.50    4.80
  77  -1  -1   10.00   11.40
  77   1   1    0.40    5.70
  77   1  -1   -1.60    7.20
  77  -1   1   15.20   12.10
  77  -3  -1   -4.70    6.20
  77   3  -1    4.40    7.60
  77  -3   1   -8.30    5.40
  78   0  -1    7.60   10.60
  78   0   1   -4.60    4.60
  78   2   1   16.30    9.00
  78  -2  -1   25.10   14.70
  78   2  -1   10.80   11.10
  78  -2   1   -5.00    7.40
  78   4  -1   33.80   13.70
  79  -1  -1    4.70   10.50
  79   1   1    2.40    6.10
  79   1  -1    3.10    9.30
  79  -1   1   17.30   12.80
  79   3  -1   -1.10    4.20
  80   0   1   -5.40    3.80
  80   0  -1    9.00   11.00
  80  -2  -1   -5.20    6.20
  80   2   1    0.40    4.40
  80   2  -1    2.70    9.50
  80  -2   1   -0.70    7.50
  81   1   1   57.19   15.80
  81  -1  -1   90.89   27.40
  81  -1   1   51.39   19.50
  81   1  -1  131.89   27.70
  82   0  -1   -6.80    4.70
  82   0   1    1.00    6.50
  82   2   1    1.70    5.00
  82   2  -1    0.90    7.40
  83   1   1  157.58   25.80
  83   1  -1  233.68   38.30
  83  -1   1  217.98   39.30
   0   0   2  985.70   45.60
   0   0  -2  835.22   44.40
   0  -4  -2  166.28   23.20
   0  -4   2  221.18   29.60
   0   4  -2  253.87   31.00
   0   4   2  244.18   27.30
   0  -6   2 7702.63  347.87
   0   6   2 7828.22  342.17
   0   6  -2 8157.68  350.06
   0  -6  -2 7963.40  343.37
   0   8   2  222.18   36.10
   0   8  -2  152.28   33.30
   0  -8  -2  214.68   36.50
   0  -8   2  188.58   36.50
   0  10   2  800.22   65.99
   0 -10  -2  711.83   63.89
   0 -10   2  724.03   84.79
   0  10  -2  714.13   84.39
   1   1   2    2.00    2.70
  -1  -1   2   -1.20    1.90
  -1   1  -2    4.40    3.80
   1  -1  -2    5.20    3.60
  -1  -1  -2   -0.10    1.80
   1   1  -2    1.60    3.30
   1  -1   2   -0.40    2.60
  -1   1   2    3.00    3.50
  -1  -3   2    5.60    5.30
   1   3   2   10.90    4.90
  -1   3  -2    4.00    5.30
   1   3  -2   18.70    7.70
  -1  -3  -2    9.90    5.40
   1  -3   2   11.50    6.30
  -1   3   2   14.50    6.00
   1  -5  -2    3.00    5.80
   1   5   2    2.90    5.60
  -1  -5   2    3.50    6.50
  -1   5  -2    2.10    5.50
   1   5  -2   -1.60    3.80
  -1  -5  -2   -3.20    2.90
  -1   5   2    6.70    4.00
   1  -5   2   -3.40    3.60
  -1  -7   2    1.30    4.70
   1  -7  -2   -5.70    2.40
  -1   7  -2   -2.00    6.70
   1   7   2    1.40    7.20
  -1  -7  -2    8.60    8.70
   1   7  -2    0.90    7.90
  -1   7   2   -5.00    4.40
   1  -7   2    8.50   10.00
   1  -9  -2    1.50    6.40
  -1   9  -2   -6.10    4.70
   1   9   2   -7.20    2.70
  -1  -9   2    5.60    8.80
   1   9  -2    4.80   11.40
  -1  -9  -2    7.10   10.20
   1  -9   2   -3.80    6.60
  -1   9   2   -6.70    4.30
  -1  11  -2    6.00    9.20
  -1 -11   2   -3.60    6.90
   1 -11  -2    1.20    7.90
   1  11   2   -8.10    6.00
   1  11  -2   -4.90    6.00
   1 -11   2   -5.60    6.60
  -1  11   2   22.50   21.70
  -1 -11  -2   -2.20    7.90
  -2   0  -2  316.47   20.50
   2   0  -2  364.96   22.10
  -2   0   2  376.46   22.30
   2   0   2  290.27   19.90
  -2  -2   2 2803.32  122.39
   2  -2  -2 2620.94  120.19
  -2   2  -2 2714.73  122.89
   2   2  -2 2584.14  121.79
   2  -2   2 2761.32  122.69
   2   4   2   13.00    6.00
  -2  -4   2    2.80    5.60
  -2   4  -2    2.50    5.80
  -2   4   2   13.10    6.30
   2  -4   2    8.70    7.50
   2   4  -2    2.90    5.50
  -2  -4  -2   -3.90    2.40
  -2   6  -2  878.01   61.29
   2   6   2  813.42   55.69
  -2  -6   2  843.52   60.49
   2   6  -2  880.31   61.39
  -2  -6  -2  868.31   56.39
   2  -6   2  893.81   62.29
   2   8   2   20.80   13.60
  -2   8  -2   27.90   15.10
  -2  -8   2   21.30   12.70
  -2   8   2    2.60    4.60
   2   8  -2    0.70    6.50
  -2  -8  -2   21.10   11.70
   2  -8   2   11.70   11.60
  -2 -10   2   97.09   29.20
  -2  10  -2  128.89   32.50
   2 -10  -2   31.90   17.20
   2  10   2   79.39   24.90
   2 -10   2   84.49   28.40
  -2  10   2   82.49   25.20
   2  10  -2  122.69   32.20
  -2 -10  -2   75.99   23.50
  -3  -1   2   13.10    5.30
  -3   1  -2   18.40    6.30
   3  -1  -2   14.10    5.10
   3   1   2   11.40    4.20
   3   1  -2   13.60    5.50
  -3  -1  -2   10.50    3.90
  -3   1   2   13.10    5.20
   3  -1   2   16.80    5.90
  -3   3  -2  114.09   18.70
  -3  -3   2   79.09   15.30
   3   3   2   80.79   13.00
  -3   3   2   91.09   15.10
   3  -3   2  122.19   19.40
  -3  -3  -2   85.79   13.20
   3   3  -2   68.49   14.60
   3   5   2   14.90    7.30
  -3   5  -2   24.70   10.80
  -3  -5   2   27.60   10.60
   3  -5   2   13.20    9.80
   3   5  -2   35.40   13.30
  -3   5   2   34.70   10.20
  -3  -5  -2   33.20   11.20
  -3  -7   2   -6.00    3.90
  -3   7  -2   -7.10    4.20
   3   7   2   14.10    9.70
   3   7  -2    5.80    8.40
  -3   7   2    6.10    8.70
   3  -7   2    2.40    8.60
  -3  -7  -2   -0.40    4.40
   3   9   2    3.70    9.00
  -3  -9   2   -3.90    3.60
  -3   9  -2   -5.50    4.00
   3  -9   2   -1.20    5.60
  -3   9   2   -3.50    5.80
   3   9  -2    6.50    9.50
  -3  -9  -2   11.10   10.90
  -3 -11   2   -3.70    5.10
   3 -11  -2   -1.60    5.10
  -3  11  -2   -8.70    7.60
   3  11   2   -4.10    6.00
   3  11  -2   -2.40    6.30
  -3  11   2   -3.60    5.80
   3 -11   2   -0.50    9.20
  -3 -11  -2   -5.10    5.00
  -4   0  -2  283.47   17.80
  -4   0   2  313.77   20.00
   4   0   2  215.48   16.50
   4   0  -2  267.47   19.00
   4  -2  -2 2368.56  108.89
  -4   2  -2 2153.18  108.69
   4   2  -2 2415.86  110.39
   4  -2   2 2615.34  111.39
   4   4   2  106.69   16.50
  -4   4  -2  107.59   20.80
  -4  -4   2  129.49   21.10
  -4   4   2   83.29   16.00
  -4  -4  -2  106.89   16.80
   4   4  -2  118.59   21.30
   4  -4   2  108.89   21.10
   4   6   2  675.33   48.00
  -4   6  -2  779.72   55.79
  -4  -6   2  658.93   51.09
  -4   6   2  736.73   50.59
   4   6  -2  607.44   50.29
   4  -6   2  643.54   51.99
  -4  -6  -2  642.34   46.60
  -4   8  -2   42.10   18.30
   4   8   2   33.80   15.00
  -4  -8   2   50.79   19.30
   4   8  -2    7.60   11.70
  -4  -8  -2   22.30   12.40
  -4   8   2   33.70   14.40
   4  -8   2   54.89   20.70
  -4 -10   2   91.39   29.90
  -4  10  -2  113.49   32.40
   4  10   2  161.98   36.00
  -4  10   2   99.89   29.20
  -4 -10  -2  102.69   28.70
   4  10  -2  117.89   30.60
   4 -10   2  116.29   30.50
   5  -1  -2  910.41   47.40
   5   1   2  891.11   43.80
  -5  -1   2  966.20   47.90
  -5   1  -2  975.30   47.90
  -5  -1  -2  960.50   43.60
  -5   1   2  838.82   47.40
   5   1  -2  835.12   47.00
  -5   3  -2  580.64   39.30
   5   3   2  577.64   34.00
  -5  -3   2  606.14   39.00
  -5  -3  -2  569.24   33.80
   5  -3   2  624.34   40.40
   5   3  -2  562.84   38.80
  -5   3   2  605.24   38.10
  -5  -5   2 1426.16   81.79
  -5   5  -2 1518.85   84.59
   5   5   2 1449.55   76.49
  -5   5   2 1450.05   79.99
  -5  -5  -2 1488.85   77.39
   5  -5   2 1372.66   82.69
   5   5  -2 1413.96   82.39
   5   7   2  107.79   23.30
  -5  -7   2  144.99   29.50
  -5   7  -2  172.68   32.40
   5  -7   2  106.69   26.30
  -5   7   2   99.99   23.30
  -5  -7  -2  135.39   25.10
   5   7  -2  114.09   25.60
  -5  -9   2   71.99   24.20
   5   9   2   39.30   16.80
  -5   9  -2   45.30   21.70
   5  -9   2   98.29   28.40
  -5  -9  -2   26.70   13.00
  -5   9   2   45.80   20.30
   5   9  -2   52.49   21.50
  -5  11  -2    9.30   13.90
  -5 -11   2   -3.00    5.10
   5  11   2   -0.90    6.70
   5 -11   2   -2.20    7.20
  -5  11   2   27.10   24.60
   5  11  -2   10.30   22.20
  -5 -11  -2   12.80   11.00
   6   0  -2  125.19   15.30
  -6   0  -2  112.09   10.10
  -6   0   2  121.29   15.30
   6   0   2  108.79   10.20
   6  -2  -2 1658.13   84.49
  -6   2  -2 1728.33   85.29
  -6  -2   2 1919.01   85.49
   6  -2  -2 1751.42   84.69
   6   2  -2 1857.41   86.29
  -6  -2  -2 1858.11   79.39
   6  -2   2 1668.13   84.79
  -6  -2  -2 1729.73   79.09
   6  -4  -2  157.38   23.30
  -6   4  -2  133.19   23.00
   6   4   2  136.39   18.80
  -6  -4   2  130.59   21.50
   6   4  -2  152.28   24.00
  -6  -4  -2  148.39   19.90
  -6   4   2  103.19   18.60
   6  -4   2  148.59   24.60
   6  -6  -2  458.55   50.39
   6   6   2  406.46   34.60
  -6  -6   2  398.46   46.30
  -6   6  -2  475.05   52.49
   6   6  -2  431.06   49.00
   6  -6   2  334.67   45.30
  -6   6   2  466.95   38.70
  -6  -6  -2  372.46   32.80
   6   8   2   61.09   18.40
  -6   8  -2   61.19   21.10
   6  -8  -2   23.00   12.60
  -6  -8   2   23.80   16.20
  -6   8   2   25.50   14.50
   6   8  -2   21.80   14.80
  -6  -8  -2   43.30   14.30
   6  -8   2   53.39   20.10
  -6  10  -2   76.99   27.90
   6  10   2   67.79   22.50
  -6 -10   2   96.69   29.60
   6 -10  -2   16.70   13.70
   6  10  -2  127.09   33.30
   6 -10   2   37.10   20.90
  -6  10   2  120.69   33.60
  -6 -10  -2   15.60   16.00
   7   1   2   59.59    8.10
  -7  -1   2   58.89   10.80
   7  -1  -2   59.59   11.00
  -7   1  -2   51.39   10.10
   7   1  -2   44.90    9.80
  -7   1   2   54.99   11.00
  -7  -1  -2   46.60    7.30
   7  -1   2   56.39   10.30
  -7  -3   2    2.20    4.00
   7  -3  -2   13.80    6.40
  -7   3  -2    4.40    4.90
  -7   3   2   11.80    6.00
   7  -3   2    5.60    6.10
   7   3  -2    5.20    5.30
  -7  -3  -2    2.90    3.30
  -7   5  -2   29.00   10.90
  -7  -5   2   82.79   18.60
   7  -5  -2   44.90   13.00
   7   5   2   35.40    9.90
   7   5  -2   51.59   14.80
   7  -5   2   81.69   19.40
  -7  -5  -2   48.50   12.80
  -7   5   2   71.39   16.50
   7   7   2   18.50    9.80
  -7  -7   2    4.60    8.80
   7  -7  -2   31.40   14.20
  -7   7  -2    2.60    8.10
  -7  -7  -2    5.30    7.70
   7  -7   2   12.00   11.60
  -7   7   2    5.80    8.20
   7   7  -2   12.50   11.10
   7   9   2   -3.30    6.70
  -7  -9   2   20.80   14.50
   7  -9  -2   27.50   15.70
  -7   9  -2   17.50   16.30
   7  -9   2   19.40   12.20
   7   9  -2   62.49   22.80
  -7  -9  -2   27.50   14.80
  -7   9   2   -5.80    6.00
  -7  11  -2   -7.20    5.90
  -7 -11   2   -6.00    5.60
   7  11   2    3.60    9.90
   7 -11  -2   -3.30    5.10
   7 -11   2   14.20   14.00
  -7 -11  -2   -1.90    6.00
  -8   0   2   27.50    7.30
   8   0  -2   13.60    5.90
  -8   0  -2   12.40    3.90
   8   0   2    5.90    3.40
  -8   2  -2  887.31   48.80
   8  -2  -2  869.91   49.20
  -8  -2   2  908.31   47.90
   8  -2   2  869.31   48.70
  -8  -2  -2  833.32   41.10
  -8  -2  -2  841.62   41.30
   8   2  -2  798.32   47.30
  -8   4  -2   40.20   11.70
   8  -4  -2   31.90   10.90
   8   4   2   29.90    7.70
  -8  -4   2   34.90   11.40
  -8  -4  -2   25.90    8.00
   8   4  -2   17.30    9.30
   8  -4   2   30.50   11.40
  -8   4   2   39.70   11.40
  -8  -6   2   30.10   14.10
   8  -6  -2   26.00   12.30
  -8   6  -2   61.49   18.60
   8   6   2   66.19   15.10
   8   6  -2   71.29   18.60
  -8   6   2   43.50   13.30
  -8  -6  -2   36.10   11.00
   8  -6   2   77.09   20.20
   8   8   2    2.50    8.80
  -8  -8   2   11.10   10.20
   8  -8  -2   13.70   12.10
  -8   8  -2   10.80   13.30
   8   8  -2    9.20   12.40
  -8   8   2    7.80    9.80
  -8  -8  -2   26.50   11.60
   8  -8   2    7.40   10.80
  -8 -10   2    4.70    9.70
  -8  10  -2    5.60   11.60
   8  10   2    3.10    9.80
   8 -10  -2   35.50   19.10
  -8  10   2  -14.50   11.00
  -8 -10  -2   10.10   13.70
   8 -10   2   24.70   14.00
   8  10  -2   23.50   14.90
   9  -1  -2  169.88   19.60
   9   1   2  161.58   11.60
  -9  -1   2  172.78   15.40
  -9   1  -2  168.08   14.80
  -9  -1  -2  156.38   11.20
   9  -1   2  176.38   15.20
  -9   1   2  206.08   22.70
   9   1  -2  191.08   16.60
  -9   3  -2    6.00    5.50
  -9  -3   2    2.80    4.10
   9  -3  -2    3.20    4.50
  -9  -3  -2    2.70    2.70
   9  -3   2    6.70    5.70
   9   3  -2    4.70    5.10
  -9   3   2    9.40    5.20
  -9  -5   2   91.49   19.20
  -9   5  -2  115.49   23.10
   9  -5  -2  109.99   21.50
   9   5   2  100.19   16.70
  -9   5   2  122.09   22.30
  -9  -5  -2  115.39   18.50
   9  -5   2   94.39   21.50
   9   5  -2  103.19   21.20
   9  -7  -2    1.90    6.60
  -9   7  -2    5.80    9.00
   9   7   2   -3.10    4.10
  -9  -7   2    4.20    7.40
   9   7  -2   -0.70    5.20
  -9  -7  -2   -0.20    5.40
   9  -7   2   -2.10    5.60
  -9   7   2    3.60    7.50
  -9  -9   2    6.60    9.90
  -9   9  -2   14.00   13.60
   9   9   2    7.80   10.70
   9  -9  -2   19.20   14.70
  -9  -9  -2    4.00    8.90
   9  -9   2   -3.70    7.00
   9   9  -2   21.30   13.80
  -9   9   2   28.40   16.10
  -9  11  -2   -1.60    8.10
   9  11   2   12.70   14.10
  -9 -11   2   -4.80    6.20
   9 -11  -2    1.30    9.60
  -9 -11  -2   -0.90    5.40
   9 -11   2   -3.00    6.90
  10  -4  -2 3129.29  145.19
 -10   4  -2 3060.29  145.79
  10   4   2 3097.19  134.99
 -10  -4  -2 3140.19  135.29
 -10   4   2 2833.42  141.89
  10   4  -2 2964.80  144.09
 -10   6  -2 5964.50  278.37
  10   6   2 6419.86  267.87
 -10  -6   2 6153.18  274.47
  10  -6  -2 5931.41  276.37
 -10   6   2 6110.59  275.17
  10   6  -2 5778.32  275.27
 -10  -6  -2 6363.76  268.07
  10   8   2   27.00   12.90
  10  -8  -2   25.20   14.30
 -10   8  -2   -1.00    9.50
 -10  -8   2   19.90   12.20
 -10  -8  -2    9.20    8.30
 -10   8   2   -6.40    5.00
  10  -8   2    9.80   11.40
  10   8  -2    4.30   10.20
  10  10   2 1034.70   74.59
  10 -10  -2  879.71   76.99
 -10  10  -2 1091.49   85.59
 -10 -10   2  935.51   76.49
 -10  10   2  850.81   76.09
  10 -10   2 1019.20   84.39
  10  10  -2 1018.90   82.49
 -10 -10  -2  874.91   70.79
  11   1   2  156.48   10.80
 -11   1  -2  155.28   14.30
 -11  -1   2  176.58   19.70
  11  -1  -2  130.19   18.20
  11   1  -2  188.88   21.50
 -11  -1  -2  149.79   10.30
  11  -1   2  177.48   15.20
 -11   1   2  203.08   23.30
 -11  -3   2    5.60    4.80
  11  -3  -2    0.60    2.20
 -11   3  -2    8.60    6.40
  11   3  -2    0.10    3.70
 -11   3   2    3.40    3.60
  11  -3   2    0.60    4.10
 -11  -3  -2    1.70    2.60
 -11  -5   2  114.69   21.90
  11  -5  -2  116.79   23.00
  11   5   2   64.49   13.30
 -11   5  -2  103.69   22.30
  11  -5   2   89.79   21.20
 -11  -5  -2   79.29   14.80
 -11   5   2   81.89   18.30
  11   5  -2   92.49   20.50
  11  -7  -2   -2.40    6.60
 -11   7  -2    1.30    7.30
  11   7   2    0.80    5.70
 -11  -7   2   -5.70    2.80
 -11   7   2    6.90    9.00
  11   7  -2   -1.80    6.30
  11  -7   2   11.70    9.90
 -11  -7  -2   11.80    9.00
  11  -9  -2    5.80   11.50
 -11  -9   2   -3.50    3.60
 -11   9  -2    2.80    9.20
  11   9   2    8.20   10.30
 -11  -9  -2   -1.90    5.00
 -11   9   2   -0.10    7.30
  11  -9   2   18.50   14.90
  11   9  -2    1.20    9.00
  11  11   2   -2.20    5.70
 -11  11  -2   -4.70    7.40
  11 -11  -2    4.40   13.00
 -11 -11  -2   -6.10    6.60
  11 -11   2   -7.80    6.00
 -12   0   2 2564.24  115.49
  12   0  -2 2550.04  115.49
  12  -2  -2 1772.02   90.89
 -12   2  -2 1905.81   91.29
 -12  -2   2 1890.11   89.19
  12  -2  -2 1799.12   91.99
  12  -2   2 1948.01   91.49
  12   2  -2 1930.11   90.89
  12  -4  -2  655.73   47.30
 -12  -4   2  695.83   45.70
 -12   4  -2  650.43   46.90
  12   4   2  716.63   39.50
  12   4  -2  783.32   49.00
 -12  -4  -2  667.63   38.80
  12  -4   2  752.62   50.29
 -12   4   2  700.33   47.10
  12  -6  -2  711.83   53.59
 -12   6  -2  664.03   53.59
 -12  -6   2  555.34   46.20
  12   6   2  704.73   45.50
  12  -6   2  622.14   52.29
 -12  -6  -2  626.74   44.20
 -12   6   2  629.04   49.90
  12   6  -2  688.83   52.19
  12   8   2    7.10    7.80
 -12  -8   2   15.30   11.60
  12  -8  -2    9.70   12.00
 -12   8  -2   23.00   15.70
  12   8  -2   25.20   15.30
 -12  -8  -2    5.10    7.40
  12  -8   2   23.10   15.90
 -12   8   2   21.30   13.40
  12  10   2  147.99   32.60
  12 -10  -2  140.59   35.70
 -12  10  -2  144.19   32.90
 -12 -10  -2  114.79   28.70
 -12  10   2  111.69   32.10
  12  10  -2   86.69   26.50
  12 -10   2  171.78   39.50
 -13   1  -2   40.80    8.90
 -13  -1   2   22.80    6.90
  13   1   2   34.60    5.30
  13  -1  -2   39.00    9.60
  13   1  -2   29.40    8.10
 -13   1   2   37.70   10.20
  13  -1   2   32.60    8.40
 -13  -1  -2   31.60    4.90
  13  -3  -2  127.39   21.10
 -13  -3   2  148.69   20.30
 -13   3  -2  146.49   21.90
  13  -3   2  172.08   24.90
  13   3  -2  144.39   21.40
 -13  -3  -2  145.49   11.80
 -13   3   2  156.28   22.40
  13   5   2   40.80   10.60
  13  -5  -2   32.00   12.60
 -13  -5   2    8.10    6.60
 -13   5  -2   31.30   12.30
  13   5  -2   17.00    9.90
  13  -5   2   65.59   17.80
 -13   5   2   31.20   11.20
 -13  -5  -2   39.30   10.30
  13  -7  -2   15.80    9.90
  13   7   2   11.00    6.20
 -13   7  -2   -4.00    7.30
 -13   7   2   11.30    8.30
  13   7  -2    5.70    4.30
 -13  -7  -2   13.80    9.50
  13  -7   2   12.20    9.20
  13   9   2    8.30   10.70
 -13   9  -2    0.80   10.10
  13  -9  -2   -0.80    6.10
 -13  -9  -2    1.50    6.20
 -13   9   2   21.70   14.10
  13   9  -2   25.20   16.60
  13  -9   2    8.60   13.10
 -13  11  -2    5.20   13.20
  13  11   2   -1.40    8.00
  13 -11   2   -3.40    8.80
 -13 -11  -2    9.90   13.50
  14   0  -2  600.44   36.80
  14   0   2  597.14   31.70
 -14   0   2  632.84   37.30
 -14  -2   2 1037.10   54.09
 -14   2  -2 1092.09   56.49
  14  -2  -2 1054.99   57.79
  14  -2  -2 1110.59   59.19
 -14  -2  -2  988.20   44.00
  14  -2   2  910.01   54.59
  14   2  -2  949.40   54.49
 -14  -2  -2  985.60   43.90
  14  -4  -2  152.28   25.30
 -14   4  -2  135.99   23.10
  14   4   2  153.18   17.50
 -14  -4  -2  176.48   19.40
 -14   4   2  152.88   24.40
  14  -4   2  177.18   27.50
  14   4  -2  168.78   25.30
 -14   6  -2  535.15   46.70
  14   6   2  528.35   38.50
  14  -6  -2  535.65   46.50
  14  -6   2  506.45   46.50
 -14   6   2  544.25   45.30
  14   6  -2  610.64   47.30
 -14  -6  -2  540.85   38.40
  14  -8  -2   12.10   11.70
 -14   8  -2   18.20   13.30
  14   8   2   13.00    9.00
  14   8  -2   10.60   12.60
 -14   8   2   -4.00    5.80
 -14  -8  -2    3.50    8.70
  14  -8   2    3.40    9.40
  14 -10  -2  194.78   44.50
 -14  10  -2   73.89   24.00
  14  10   2   97.39   24.90
 -14  10   2   64.39   25.50
 -14 -10  -2  151.28   31.90
  14  10  -2  163.78   38.50
  14 -10   2   96.39   32.30
 -15   1  -2  430.76   27.70
  15  -1  -2  463.45   31.30
  15   1   2  414.66   20.90
 -15  -1   2  454.15   29.00
 -15   1   2  424.86   31.20
  15  -1   2  439.16   27.90
 -15  -1  -2  391.86   20.70
  15   1  -2  419.96   29.10
 -15   3  -2 3180.68  143.29
  15  -3   2 2910.81  142.39
  15   5   2   55.79   12.10
 -15   5  -2   35.60   13.60
  15  -5  -2   37.60   12.20
 -15  -5  -2   29.40    9.30
 -15   5   2   80.89   18.80
  15   5  -2   50.69   14.00
  15  -5   2   39.10   13.70
 -15   7  -2  619.24   55.09
  15  -7  -2  676.03   56.09
  15   7   2  627.24   45.50
 -15  -7  -2  597.54   44.70
  15  -7   2  697.03   57.99
  15   7  -2  625.14   52.59
 -15   7   2  704.43   55.29
  15  -9  -2    2.50   10.60
  15   9   2   17.60   12.40
 -15   9  -2   -0.10   10.10
 -15   9   2   18.60   15.20
 -15  -9  -2    4.40    7.70
  15  -9   2   12.60   14.30
  15   9  -2   11.00   13.30
  15  11   2   17.60   17.50
 -15  11  -2   12.40   18.90
  15 -11   2   -1.10    8.80
 -15 -11  -2    2.70   10.30
 -16   0   2  188.58   21.80
 -16   0  -2  165.18   12.90
  16   0  -2  196.08   22.60
  16   0   2  158.98   12.80
  16  -2  -2  433.96   32.40
  16  -2  -2  358.96   30.90
  16  -2   2  533.65   33.80
  16   2  -2  363.26   28.90
 -16  -2  -2  443.26   19.80
 -16   4  -2   10.30    8.60
  16  -4  -2   18.90    7.80
  16   4   2    7.50    4.10
  16   4  -2    7.80    7.20
  16  -4   2    8.60    7.30
 -16   4   2   12.20    6.80
 -16  -4  -2    3.80    3.30
 -16   6  -2  447.66   51.49
  16  -6  -2  345.27   46.00
  16   6   2  342.77   29.00
 -16  -6  -2  320.97   28.20
 -16   6   2  394.26   46.30
  16  -6   2  391.56   50.49
  16   6  -2  358.76   44.30
  16  -8  -2   -2.60    6.40
  16   8   2   10.00    8.50
 -16   8  -2    2.40    8.50
  16  -8   2    0.80   10.00
  16   8  -2   -0.90    4.20
 -16   8   2    2.80    9.20
 -16  -8  -2    2.70    5.80
  16  10   2  123.69   28.10
  16 -10  -2   40.20   20.90
 -16 -10   2   30.60   18.10
 -16  10  -2   70.99   26.60
 -16  10   2   81.69   27.90
  16  10  -2   51.99   22.60
 -16 -10  -2   60.89   21.10
  16 -10   2   14.40   13.90
 -17  -1   2  135.59   18.00
  17   1   2  127.89    8.90
  17  -1  -2  163.08   21.80
 -17   1  -2  170.88   15.10
 -17  -1  -2  146.69    9.20
  17   1  -2  160.18   20.40
  17  -1   2  174.58   19.70
 -17   1   2  183.08   24.50
  17  -3  -2  523.95   39.20
 -17   3  -2  488.85   37.70
  17   3  -2  578.54   38.30
  17  -3   2  480.75   38.10
 -17  -3  -2  538.35   26.60
 -17  -3  -2  519.75   26.50
  17   5   2    2.30    3.50
 -17   5  -2    2.20    6.60
  17  -5  -2   19.70    8.50
 -17   5   2    7.60    6.60
 -17  -5  -2    7.20    4.80
  17   5  -2   -2.60    3.40
  17  -5   2    0.40    6.20
  17  -7  -2  150.78   31.70
 -17   7  -2  106.19   25.50
  17   7   2  204.28   28.30
  17   7  -2  121.59   27.10
 -17  -7  -2  126.69   23.20
 -17   7   2  109.59   26.10
  17  -7   2  167.58   33.70
  17   9   2    0.80    8.40
 -17   9  -2   19.60   16.60
 -17  -9   2   -3.10    5.90
  17  -9  -2   -7.40    5.60
  17  -9   2    3.10    9.20
  17   9  -2   -5.70    7.50
 -17   9   2    6.50   12.30
 -17  -9  -2   -7.30    3.50
  17  11   2    4.50   15.10
 -17  11  -2   -0.80    7.20
  17 -11   2   19.50   20.00
 -17 -11  -2   -1.20    7.70
 -18   0   2  119.89   18.10
  18   0  -2   96.49   15.50
  18   0   2   88.79   11.50
 -18   0  -2   91.49   11.20
  18  -2  -2   17.80    8.00
 -18   2  -2   17.40    8.50
  18  -2  -2   14.10    7.90
  18   2  -2   15.40    7.80
  18  -2   2   -8.70    4.90
 -18   4  -2   29.40   10.50
  18  -4  -2   48.00   14.40
  18   4   2   42.20    8.20
  18  -4   2   64.69   17.10
 -18  -4  -2   55.89    9.20
 -18   4   2   59.29   15.40
  18   4  -2   42.70   12.70
 -18   6  -2   80.29   21.20
  18  -6  -2   95.29   23.50
  18   6   2   79.49   15.40
 -18  -6   2   86.59   24.20
 -18   6   2   85.79   21.40
  18   6  -2   88.79   20.80
  18  -6   2  106.29   23.90
 -18  -6  -2   84.19   15.70
  18  -8  -2   70.09   24.30
 -18  -8   2   92.29   22.70
 -18   8  -2   58.69   22.70
  18   8   2   87.99   20.50
  18   8  -2   63.39   22.00
 -18  -8  -2   63.19   18.50
 -18   8   2   75.39   23.70
  18  -8   2   45.50   18.50
  18 -10  -2   41.30   20.70
 -18 -10   2    2.00    9.90
 -18  10  -2   17.50   16.40
  18  10   2   37.00   15.30
  18 -10   2    9.50   11.10
 -18  10   2   25.00   13.20
 -18 -10  -2   14.60   13.10
  18  10  -2   10.40   11.00
 -19   1  -2  134.49   17.20
 -19  -1   2  120.19   17.40
  19   1   2  122.19    8.40
  19  -1  -2  161.58   21.80
  19   1  -2  135.89   19.40
  19  -1   2  132.89   17.00
 -19   1   2  182.18   25.00
 -19  -1  -2  121.39    8.20
  19  -3  -2  443.96   36.10
 -19   3  -2  484.75   36.10
 -19  -3  -2  474.65   22.40
  19   3  -2  407.46   32.80
  19  -3   2  444.16   35.70
 -19  -5   2   22.30    9.50
 -19   5  -2   36.10   13.40
  19  -5  -2   13.10    7.80
  19   5   2   11.80    6.20
 -19   5   2   12.90    9.30
  19  -5   2    6.30    8.70
 -19  -5  -2   17.80    6.30
  19   5  -2   34.70   12.00
  19   7   2  134.69   22.60
  19  -7  -2  143.39   32.50
 -19  -7   2   88.09   22.10
 -19   7  -2  128.79   30.40
  19  -7   2  118.79   29.40
 -19  -7  -2   49.30   14.10
 -19   7   2   97.69   23.80
  19   7  -2   80.79   21.20
  19   9   2   20.00   12.40
 -19   9  -2    7.10   11.50
  19  -9  -2   19.00   17.40
 -19  -9   2    1.10    8.10
  19   9  -2    5.60   10.70
  19  -9   2    8.80   13.90
 -19   9   2   11.40   14.30
 -19  -9  -2    9.40    9.30
 -20   0   2  820.72   47.10
  20   0   2  774.22   39.60
  20   0  -2  727.13   45.20
  20   4   2   21.70    5.40
  20  -4  -2   33.10   12.10
 -20  -4   2   23.70    9.80
 -20   4  -2   11.70    9.20
 -20   4   2   17.10    9.00
 -20  -4  -2   19.30    5.40
  20   4  -2   17.60    9.10
  20  -4   2    6.60    7.40
  20  -6  -2 4654.43  215.38
 -20  -6   2 4378.96  203.08
 -20   6  -2 3930.51  208.28
  20   6   2 4473.25  192.88
  20  -6   2 4297.87  212.98
  20   6  -2 4278.67  206.08
 -20  -6  -2 4488.05  193.18
 -20   6   2 4477.65  210.38
  20  -8  -2    4.20    7.90
 -20  -8   2    5.40    8.10
 -20   8  -2   -5.60    8.30
  20   8   2   27.90   12.10
  20   8  -2    4.60    8.70
 -20  -8  -2   20.60   10.90
 -20   8   2    0.20   10.80
  20  -8   2    7.90   12.80
  20  10   2  526.35   59.99
  20 -10  -2  401.16   66.69
 -20  10  -2  499.45   69.99
 -20 -10   2  471.75   62.99
  20  10  -2  593.94   72.19
  20 -10   2  493.05   74.69
 -20  10   2  437.66   67.09
 -20 -10  -2  466.15   56.09
 -21   1  -2   20.60    6.70
  21  -1  -2   11.00    6.20
  21   1   2   13.90    3.00
 -21  -1   2    4.70    4.30
 -21  -1  -2   15.60    3.20
  21   1  -2    0.40    4.20
  21  -1   2   11.00    5.70
 -21   3  -2  177.48   26.90
  21  -3  -2  207.88   29.60
  21   3  -2  264.87   29.90
  21  -3   2  254.07   31.80
 -21  -3  -2  207.88   10.30
 -21  -3  -2  208.98   10.30
 -21   5  -2    1.70    6.00
  21  -5  -2   18.90    9.90
 -21  -5   2    1.20    4.70
  21   5   2   -1.20    2.50
  21   5  -2   -2.00    5.30
 -21  -5  -2   -1.10    2.30
 -21   5   2   25.40    9.90
  21  -5   2   12.80    9.70
  21  -7  -2   15.10   12.20
 -21  -7   2    9.10    9.30
  21   7   2   14.10    7.00
 -21   7  -2    5.30   11.00
 -21  -7  -2   22.90    9.20
  21  -7   2   30.70   16.80
 -21   7   2   61.69   19.30
  21   7  -2   38.40   14.20
 -21  -9   2   -3.40    6.00
  21   9   2    1.30    6.80
 -21   9  -2   17.40   14.60
  21  -9  -2   23.80   15.60
 -21   9   2    0.80    9.10
 -21  -9  -2    3.90    7.50
  21  -9   2   -7.40    5.90
  21   9  -2   14.90   13.40
 -22   0  -2  135.79   11.60
  22   0  -2  116.69   18.70
 -22   0   2  163.38   22.60
  22   0   2   96.79   12.60
 -22   4  -2    4.30    6.50
 -22  -4   2   -1.60    3.50
  22  -4  -2    0.10    5.60
 -22   4   2   23.80    9.90
  22  -4   2    1.20    5.90
 -22  -4  -2    5.50    3.20
  22   4  -2    7.10    7.00
  22  -6  -2 1358.36   89.79
 -22  -6   2 1341.17   80.19
 -22   6  -2 1326.17   87.09
  22   6   2 1398.56   71.69
  22  -6   2 1389.56   90.19
  22   6  -2 1425.16   84.69
 -22   6   2 1410.56   87.59
 -22  -6  -2 1427.46   72.19
  22  -8  -2    5.00   11.20
  22   8   2   -2.50    5.40
 -22   8  -2    7.80   11.70
 -22  -8   2   -4.90    4.40
  22   8  -2   -7.30    6.20
 -22  -8  -2   -0.40    6.10
 -22   8   2    0.10    8.90
  22  -8   2    3.80    8.60
 -22  10  -2  169.18   39.20
  22 -10  -2  140.99   39.00
 -22 -10   2  124.59   30.90
  22  10   2  144.79   30.50
  22  10  -2  150.38   36.70
 -22  10   2  103.59   31.80
  22 -10   2  157.48   41.40
 -22 -10  -2  109.79   26.70
  23  -1  -2  197.48   25.50
  23   1   2   97.49    7.90
 -23   1  -2  152.88   18.70
 -23  -1  -2  122.19    8.30
  23   1  -2  166.08   22.10
  23  -1   2  134.49   18.40
  23  -3  -2   45.20   13.80
 -23  -3   2   24.50    8.40
 -23   3  -2   28.00   10.80
  23  -3   2   29.60   10.60
  23   3  -2   32.60   10.40
  23   5   2  173.68   18.70
 -23  -5   2  133.59   23.60
 -23   5  -2  198.68   32.10
  23  -5  -2  136.59   28.30
  23   5  -2  140.79   25.60
  23  -5   2  220.08   35.30
 -23   5   2  175.68   30.40
 -23  -5  -2  177.38   15.30
  23  -7  -2   11.60   10.20
  23   7   2    7.40    5.90
 -23   7  -2    4.50    8.30
 -23  -7   2   -6.50    2.20
  23  -7   2    7.40   12.70
 -23  -7  -2    0.20    4.30
 -23   7   2    2.30    5.20
  23   7  -2   10.50    9.70
 -23   9  -2   -7.30    4.80
 -23  -9   2   -6.20    3.30
  23   9   2    8.30    8.10
  23  -9  -2    4.70   10.80
  23   9  -2    9.50    9.60
  23  -9   2   11.30   13.80
 -23   9   2   18.80   12.80
 -23  -9  -2    0.20    4.50
 -24   0   2   90.89   16.50
  24   0  -2   69.89   14.80
  24   0   2   85.99   12.00
 -24   0  -2   94.39   12.20
 -24   2  -2 1093.49   61.09
  24  -2  -2 1063.99   64.89
  24  -2  -2 1023.10   63.79
  24  -2   2 1144.89   63.09
  24   2  -2 1159.48   62.59
  24  -4  -2    1.20    5.70
 -24  -4   2    1.40    4.20
 -24   4  -2   16.10   10.00
  24  -4   2    1.20    6.20
 -24   4   2   11.90    5.90
 -24  -4  -2    2.60    2.10
  24   4  -2    4.80    6.40
  24   6   2  176.38   20.90
  24  -6  -2  165.48   31.70
 -24   6  -2  140.79   30.00
 -24  -6   2  150.68   25.70
  24  -6   2  205.38   37.10
 -24   6   2  154.18   30.80
 -24  -6  -2  158.28   20.50
  24   6  -2  186.48   31.00
  24   8   2    9.70    8.80
 -24  -8   2    9.20   11.10
 -24   8  -2   41.10   18.40
  24  -8  -2    6.10   12.00
 -24  -8  -2    8.60    7.80
  24  -8   2   -0.10    7.20
 -24   8   2   45.80   18.20
  24   8  -2   21.00   14.00
 -24  10  -2   13.10   15.60
 -24 -10   2   55.79   22.40
  24 -10  -2   43.00   25.30
  24  10   2   58.99   18.70
  24  10  -2   38.10   20.30
 -24 -10  -2   47.00   16.10
 -24  10   2   50.89   23.50
  24 -10   2   45.20   24.20
  25  -1  -2 1727.53   93.89
 -25   1  -2 1868.61   88.79
  25  -1  -2 1902.61   95.09
  25   1  -2 1863.41   92.59
  25  -1   2 1942.21   90.39
  25  -3  -2  193.58   30.30
 -25  -3   2  174.78   23.80
 -25   3  -2  175.98   26.90
  25  -3  -2  222.88   32.20
  25  -3   2  240.08   31.90
  25   3  -2  212.48   27.80
 -25  -5   2 1490.95   80.29
  25  -5  -2 1231.48   85.39
 -25   5  -2 1415.16   86.49
 -25  -5  -2 1509.95   67.49
 -25   5   2 1347.07   84.79
  25  -5   2 1498.05   90.09
 -25  -7   2   27.10   12.10
  25   7   2   35.30   10.90
  25  -7  -2   31.50   14.80
 -25   7  -2   43.40   17.90
  25  -7   2   15.90   16.00
 -25   7   2   43.70   18.20
  25   7  -2   13.90   11.30
 -25  -7  -2   20.90    8.60
  25  -9  -2  142.59   36.40
 -25  -9   2  137.59   30.20
  25   9   2  126.69   26.50
 -25   9  -2  105.69   32.10
 -25   9   2  145.79   35.70
  25   9  -2  195.48   37.70
  25  -9   2  170.68   41.30
 -25  -9  -2  148.99   27.10
 -26   0   2  160.78   23.20
 -26   0  -2  139.39   15.60
  26   0  -2  179.68   24.00
  26   0   2  153.88   17.30
 -26   2  -2  289.27   25.40
  26  -2  -2  263.97   32.60
  26  -2  -2  327.17   37.60
 -26  -2   2  235.88   22.50
  26   2  -2  270.47   24.80
  26  -2   2  323.37   34.40
 -26   4  -2    0.50    5.20
  26  -4  -2   -2.20    3.50
 -26  -4   2    2.40    4.60
  26  -4   2    4.40    6.70
 -26  -4  -2    2.10    1.60
 -26  -4  -2    1.10    1.60
 -26   4   2   -3.60    2.90
  26   4  -2    4.20    6.60
 -26  -6   2   20.10   11.40
 -26   6  -2   20.70   13.40
  26   6   2   24.80    6.50
  26  -6  -2   43.60   15.60
 -26  -6  -2   12.40    6.90
  26   6  -2   18.10    9.90
  26  -6   2   39.20   14.80
 -26   6   2   85.09   21.00
 -26  -8   2    0.20    7.50
 -26   8  -2   -3.10    7.30
  26  -8  -2   11.70   12.60
  26   8   2    3.60    7.60
 -26   8   2    8.20    9.30
  26   8  -2   -2.20    5.20
  26  -8   2    5.00   11.90
 -26  -8  -2   -2.50    4.10
  26 -10  -2    2.50   16.40
 -26  10  -2   26.90   21.20
  26  10   2   -1.00    7.90
 -26 -10   2   -6.00    6.20
 -26 -10  -2    5.10    8.80
 -26  10   2    3.30   14.80
  26  10  -2   -3.50    7.70
  26 -10   2    4.80   14.50
  27  -1  -2  924.91   57.69
  27  -1  -2  821.62   55.49
  27   1   2  967.70   43.70
 -27   1  -2  972.70   52.19
  27   1  -2  970.40   56.09
  27  -1   2  995.20   53.69
 -27  -1  -2  973.40   43.10
  27  -3  -2   26.50   10.90
  27  -3  -2   50.79   14.60
 -27   3  -2   27.30    9.80
 -27  -3   2   20.60    7.60
  27   3  -2   19.00    9.70
  27  -3   2   23.50    8.70
 -27  -5   2  850.61   53.69
 -27   5  -2  864.61   60.99
  27  -5  -2  642.44   57.09
 -27  -5  -2  862.91   41.30
  27  -5   2  799.52   61.19
  27   5  -2  767.22   54.99
 -27   5   2  907.61   61.59
  27  -7  -2   -4.10    7.30
  27   7   2   13.00    6.60
 -27   7  -2   -3.80    8.40
 -27  -7   2   -5.00    5.50
  27   7  -2   -2.10    6.10
 -27  -7  -2    2.10    4.50
 -27   7   2   12.70   10.20
  27  -7   2   -2.90    4.70
 -27  -9   2   65.89   21.70
  27   9   2   96.09   21.40
 -27   9  -2   78.09   26.10
 -27  -9  -2  100.99   21.90
  27  -9   2   81.99   27.90
  27   9  -2  106.79   29.30
 -27   9   2   82.09   24.80
 -28   0   2  277.27   31.50
 -28   0  -2  204.38   15.90
  28   0   2  183.18   15.90
  28   0  -2  194.48   25.80
  28  -2  -2   46.00   14.30
 -28   2  -2   17.40    8.90
  28  -2  -2   26.60   10.50
 -28  -2   2   17.20    7.70
  28   2  -2   41.60   11.50
  28  -2   2   16.60    7.60
  28  -4  -2   23.10   11.20
 -28   4  -2   16.20    9.90
 -28  -4   2   20.40    8.30
 -28   4   2   30.30   11.30
  28  -4   2   12.40    9.70
  28   4  -2    9.80    7.20
  28   6   2   64.69   11.40
 -28   6  -2   91.39   22.50
 -28  -6   2   26.30   13.50
  28  -6  -2   49.50   18.80
  28   6  -2   57.39   17.10
 -28   6   2   75.79   19.70
  28  -6   2   81.69   21.90
 -28  -6  -2   56.19   10.80
 -28  -8   2   -4.80    3.80
  28   8   2   -2.10    5.10
 -28   8  -2   -6.30    3.20
  28  -8  -2    7.10   12.10
  28   8  -2   -2.00    5.60
  28  -8   2    4.80   10.40
 -28   8   2    1.30    9.90
 -28  -8  -2    8.30    7.40
 -28 -10   2    2.80    9.00
  28 -10  -2    1.50    8.00
 -28  10  -2   30.90   19.90
  28  10   2   12.40    8.60
 -28 -10  -2   11.10    8.90
  28  10  -2    8.00   10.30
 -28  10   2   15.80   20.60
  28 -10   2    0.70    8.20
  29  -1  -2  355.06   30.30
 -29   1  -2  327.87   25.10
  29  -1  -2  333.47   29.60
  29   1   2  336.17   19.00
 -29  -1  -2  340.07   18.50
  29  -1   2  328.87   26.00
  29   1  -2  298.17   26.90
 -29  -3   2    8.30    6.70
 -29   3  -2    4.60    6.30
  29  -3  -2   -3.90    6.00
  29  -3  -2   18.40   11.30
  29  -3   2   20.00   10.00
  29   3  -2    5.40    5.70
  29   5   2  230.68   15.40
 -29  -5   2  240.48   31.90
 -29   5  -2  293.27   39.20
  29  -5  -2  237.58   39.50
 -29   5   2  326.37   42.90
  29  -5   2  239.48   38.00
 -29  -5  -2  238.18   15.40
  29   5  -2  238.78   33.80
 -29  -7   2   26.20   11.50
  29   7   2   25.90    9.10
  29  -7  -2   16.70   13.20
 -29   7  -2   20.10   15.00
 -29   7   2   29.80   17.00
  29  -7   2   -6.40    8.50
 -29  -7  -2   19.60    8.10
  29   7  -2   11.20   11.80
  29  -9  -2   23.50   19.40
  29   9   2   25.00   11.80
 -29  -9   2    9.70   12.30
 -29   9  -2   11.70   12.20
 -29   9   2    6.10    8.40
  29   9  -2    4.50    8.70
  29  -9   2   16.40   13.50
 -29  -9  -2   16.60    9.90
  30   0  -2 1357.36   75.89
  30   0   2 1420.16   68.29
 -30   0  -2 1449.46   67.19
 -30   0   2 1380.16   76.59
  30  -2  -2 2644.84  124.99
 -30   2  -2 2438.46  117.09
 -30  -2   2 2390.06  115.19
  30  -2  -2 2322.67  122.79
  30  -2   2 2436.26  119.49
  30   2  -2 2403.36  118.09
  30  -4  -2  238.48   36.90
 -30   4  -2  155.78   26.60
 -30  -4   2  171.48   24.70
  30   4  -2  182.98   27.30
  30  -4   2  113.49   23.50
 -30  -6   2 1660.43   89.49
  30   6   2 1604.34   74.39
  30  -6  -2 1494.75  100.69
 -30   6  -2 1580.34   97.29
 -30  -6  -2 1661.13   74.49
  30   6  -2 1505.55   90.99
 -30   6   2 1454.65   94.89
  30  -6   2 1488.85   99.19
  30  -8  -2   59.19   21.30
 -30  -8   2   41.30   15.80
  30   8   2   59.99   14.50
 -30   8  -2   22.00   16.90
 -30  -8  -2   49.99   12.70
  30   8  -2   24.50   15.80
 -30   8   2   44.70   19.80
  30  -8   2   27.50   18.70
 -30 -10   2  380.76   55.39
  30  10   2  296.77   39.50
  30 -10  -2  385.26   70.79
 -30  10  -2  286.87   54.89
 -30 -10  -2  365.36   44.00
  30 -10   2  361.36   63.39
  30  10  -2  260.07   48.10
 -30  10   2  316.87   55.59
 -31   1  -2   36.70    9.50
  31  -1  -2   50.89   13.40
  31  -1  -2   21.10    9.30
  31   1   2   26.90    5.60
  31  -1   2   29.50    9.40
  31   1  -2   20.60    7.80
  31  -3  -2   34.10   13.00
 -31  -3   2   25.80    9.20
  31  -3  -2   24.50   10.60
 -31   3  -2   11.80    8.10
  31   3  -2   20.10    8.90
  31  -3   2   34.60   12.20
 -31  -5   2   29.20   10.60
  31  -5  -2   33.00   15.00
 -31   5  -2   34.90   15.50
 -31  -5  -2   40.20    5.80
  31  -5   2   39.50   16.30
 -31   5   2   60.39   17.70
  31   5  -2   33.80   12.20
  31   7   2    5.60    4.40
 -31  -7   2    0.40    6.90
 -31   7  -2   -1.70    5.20
  31  -7  -2    5.50   11.40
 -31  -7  -2   -0.50    4.10
  31  -7   2   15.20   11.00
 -31   7   2    0.60    6.10
  31   7  -2   -2.10    3.20
  31  -9  -2   11.60   14.10
  31   9   2    3.20    7.40
 -31  -9   2    0.90    7.30
 -31   9  -2    6.20   12.70
  31  -9   2   14.50   16.90
 -31  -9  -2    4.90    6.80
 -31   9   2    9.50   15.00
  31   9  -2    5.30   12.50
  32   0   2 2195.08  100.29
  32   0  -2 2174.88  109.19
 -32   0   2 2038.10  108.69
 -32   0  -2 2292.17   99.09
 -32  -2   2  569.74   39.20
  32  -2  -2  580.34   45.20
  32  -2  -2  614.44   45.80
 -32   2  -2  615.04   41.30
  32   2  -2  615.94   42.20
  32  -2   2  577.34   42.20
 -32   4  -2  305.77   39.20
 -32  -4   2  378.86   30.50
  32  -4  -2  298.37   42.30
  32  -4   2  341.87   45.10
  32   4  -2  340.27   31.50
  32  -6  -2  566.54   69.19
 -32   6  -2  630.14   55.09
  32   6   2  700.03   36.00
 -32  -6   2  643.94   47.70
  32  -6   2  646.04   57.59
 -32  -6  -2  630.54   35.20
 -32   6   2  690.33   56.39
  32   6  -2  766.32   54.19
 -32  -8   2   23.30   13.60
  32   8   2    7.50    6.50
  32  -8  -2   34.50   19.20
 -32   8  -2    7.60   13.20
 -32  -8  -2   14.90    8.40
  32   8  -2   25.30   13.20
 -32   8   2   18.20   13.80
  32  -8   2   19.40   16.90
 -32 -10   2  124.99   32.30
  32  10   2   85.19   20.60
  32 -10  -2  168.38   43.40
 -32  10  -2   89.09   33.60
 -32 -10  -2  155.68   26.70
  32 -10   2  136.89   40.40
  32  10  -2  124.69   33.90
 -32  10   2   94.59   31.80
  33  -1  -2   64.39   15.70
 -33  -1   2   20.90   11.80
  33   1   2   44.30    7.30
 -33   1  -2   28.20    8.40
  33  -1  -2   24.90    9.50
  33   1  -2   42.80   11.90
  33  -1   2   31.20    9.20
  33  -3  -2  279.97   39.50
 -33   3  -2  350.96   39.20
  33  -3  -2  287.77   40.00
 -33  -3   2  276.17   32.30
  33   3  -2  309.47   35.80
  33  -3   2  299.77   39.10
 -33   5  -2    8.70    9.70
  33  -5  -2   -3.20    6.30
 -33  -5   2    6.70    7.20
  33   5  -2    6.70    6.60
  33  -5   2   11.50    9.40
 -33   5   2   10.30    9.30
  33   7   2   24.10    8.30
 -33   7  -2   40.90   16.30
  33  -7  -2   85.69   27.40
 -33  -7   2   52.09   16.90
  33   7  -2   67.89   18.50
 -33   7   2   40.50   17.30
  33  -7   2   39.40   18.60
 -33  -7  -2   39.60    9.40
 -33  -9   2   12.20   11.70
  33   9   2   16.50   10.40
  33  -9  -2   -4.10    7.80
 -33   9  -2    0.20    9.90
  33  -9   2   -6.80    6.40
 -33  -9  -2    0.40    5.40
 -33   9   2   11.60   10.10
  33   9  -2   13.50   14.10
  34   0  -2   21.80    8.20
 -34   0  -2   12.90    5.20
  34   0   2   21.60    7.20
  34  -2  -2   46.70   13.70
  34  -2  -2   45.30   14.40
 -34  -2   2   60.89   13.90
 -34   2  -2   30.30   10.50
  34  -2   2   67.89   16.40
  34   2  -2   53.49   14.50
 -34  -4   2   17.00    7.60
  34  -4  -2    9.20    8.90
 -34   4  -2   19.30   11.10
  34   4  -2   31.30   11.20
  34  -4   2   -1.30    4.60
  34  -6  -2  193.88   39.80
 -34  -6   2  142.59   25.30
 -34   6  -2  166.08   32.50
 -34   6   2  216.78   37.10
  34   6  -2  158.08   29.10
  34  -6   2  174.38   35.90
 -34  -6  -2  160.88   12.40
  34   8   2   20.10    8.50
 -34  -8   2   17.00   11.50
  34  -8  -2    8.60   12.30
 -34   8  -2   26.40   14.70
 -34  -8  -2   10.40    6.50
  34   8  -2   21.60   13.80
  34  -8   2    5.70   12.10
 -34   8   2   12.00   16.10
 -34 -10   2    2.50    7.80
  34  10   2   29.40   12.10
 -34  10  -2    7.40   13.80
  34 -10  -2   65.79   28.90
 -34  10   2   16.90   15.90
  34 -10   2   36.80   20.90
  34  10  -2   38.60   20.70
 -34 -10  -2   21.70   12.20
  35  -1  -2  527.55   40.90
  35   1   2  506.15   27.90
  35   1   2  503.55   28.00
  35  -1  -2  481.65   39.10
 -35  -1   2  495.05   37.70
 -35   1  -2  499.05   34.10
  35  -1   2  512.05   36.20
  35   1  -2  516.15   38.50
 -35  -3   2 1186.18   65.09
  35  -3  -2 1146.69   74.39
 -35   3  -2 1120.09   68.89
  35  -3   2 1059.09   70.49
  35   3  -2 1198.58   68.29
 -35   5  -2   13.10   11.80
  35  -5  -2   18.30   15.20
 -35  -5   2   46.10   13.30
  35  -5   2   16.10   13.90
 -35   5   2   57.99   18.20
  35   5  -2   31.30   12.60
 -35  -7   2  350.36   43.80
  35  -7  -2  364.66   56.59
 -35   7  -2  376.16   53.59
  35   7   2  314.37   22.70
 -35   7   2  324.47   49.20
  35  -7   2  405.56   57.59
  35   7  -2  477.35   54.79
 -35  -7  -2  296.97   22.00
  35   9   2    4.10    6.70
  35  -9  -2   -4.30    7.10
 -35  -9   2    3.60   10.40
 -35   9  -2   27.70   19.00
 -35  -9  -2    9.50    7.70
  35  -9   2    0.80    9.60
 -35   9   2    3.50   11.60
  35   9  -2    0.80    8.20
  36   0   2   -1.60    1.30
  36   0  -2    2.80    3.30
 -36   0  -2    0.80    2.90
 -36   2  -2   -4.00    3.40
  36  -2  -2   -3.80    3.10
  36  -2  -2   -3.00    3.60
 -36  -2   2   11.40    7.50
  36   2  -2   10.90    5.90
  36  -2   2   14.70    7.10
 -36   4  -2   32.20   13.30
 -36  -4   2   20.70   10.20
  36  -4  -2   35.80   17.00
  36   4  -2   47.50   14.60
  36  -4   2   11.20    9.60
 -36   6  -2   26.70   15.00
 -36  -6   2   62.69   16.20
  36  -6  -2   48.60   20.60
  36  -6   2   75.99   23.40
 -36  -6  -2   54.59    6.60
 -36   6   2   81.49   22.20
  36   6  -2   55.99   17.20
  36  -8  -2   60.19   23.50
 -36   8  -2   24.60   17.20
 -36  -8   2   26.60   14.80
  36   8   2    9.10    6.20
 -36   8   2   32.00   19.80
  36   8  -2    3.60   10.40
 -36  -8  -2   10.10    5.90
  36  -8   2   27.00   18.80
  36 -10  -2   -5.30    9.40
 -36 -10   2   -7.90    5.30
  36  10   2    5.20    7.60
 -36  10  -2    8.70   12.90
  36 -10   2   -5.60    8.90
 -36  10   2    0.00   11.00
  36  10  -2   -2.60    7.10
 -36 -10  -2   10.20    8.10
  37   1   2  357.46   22.10
 -37   1  -2  361.36   27.60
  37  -1  -2  332.87   40.30
  37   1   2  345.97   21.90
  37  -1  -2  401.36   33.90
 -37  -1   2  337.47   30.30
  37  -1   2  329.87   28.60
  37   1  -2  346.57   30.70
  37  -3  -2 1392.96   84.09
 -37  -3   2 1393.96   73.59
  37  -3  -2 1305.77   82.69
 -37   3  -2 1386.66   78.49
  37   3  -2 1295.77   75.49
  37  -3   2 1192.08   78.69
 -37   5  -2    3.40    8.80
 -37  -5   2    1.60    5.50
  37  -5  -2   -0.80    6.60
  37   5  -2    8.30    7.20
  37  -5   2   -5.20    5.70
  37  -7  -2  390.06   58.79
 -37   7  -2  272.77   45.20
 -37  -7   2  302.97   40.10
  37  -7   2  264.67   47.70
 -37   7   2  332.07   51.09
  37   7  -2  367.96   47.60
 -37  -7  -2  308.87   20.30
  37  -9  -2    9.70   14.30
 -37   9  -2    7.00   11.90
  37   9   2   10.00    6.90
 -37  -9   2    7.30    8.60
  37   9  -2    8.30   11.60
  37  -9   2   -7.90    5.20
 -37   9   2   -3.30    9.00
 -37  -9  -2    9.20    7.30
  38   0  -2   91.89   18.90
 -38   0  -2   74.69   12.80
  38   0   2   78.99   14.20
 -38  -2   2   97.79   19.90
  38  -2  -2  121.29   24.30
  38  -2  -2   93.79   23.40
 -38   2  -2  106.39   19.20
  38   2  -2  100.99   20.00
 -38   4  -2   -0.20    6.40
 -38  -4   2    3.20    6.00
  38  -4  -2    3.10    3.00
  38  -4  -2    1.10    3.50
  38  -4   2    8.10    8.40
  38   4  -2    0.70    5.40
 -38  -6   2    1.00    6.50
 -38   6  -2    5.20    8.20
  38  -6  -2    6.80    9.60
 -38   6   2   17.40    9.90
  38   6  -2   12.30    7.60
  38  -6   2    4.30    6.50
 -38   8  -2   27.80   18.60
  38  -8  -2   25.70   15.60
 -38  -8   2   14.30   10.70
 -38  -8  -2    8.90    5.40
  38   8  -2   22.40   13.50
 -38   8   2  -12.10    5.10
  38  -8   2   -4.40    9.50
  38 -10  -2    7.30   15.40
 -38  10  -2   -6.30   10.50
 -38  10   2   -8.40    7.30
 -38 -10  -2   -2.20    4.40
  38 -10   2   -4.90    7.10
  39   1   2   29.90    6.90
 -39   1  -2   23.00    8.70
  39  -1  -2   45.90   13.50
  39   1   2   28.70    6.60
 -39  -1   2   46.80   13.60
  39  -1  -2   15.30    8.00
  39  -1   2   30.90    9.90
  39   1  -2   36.20   11.30
  39  -3  -2  162.48   31.20
 -39   3  -2  205.08   30.60
  39  -3  -2  221.48   34.40
 -39  -3   2  265.17   32.40
  39  -3   2  253.37   36.40
  39   3  -2  256.07   33.70
  39  -5  -2   -0.20    7.30
 -39   5  -2   -1.60    5.90
 -39  -5   2    7.00    7.40
  39   5  -2    5.40    7.80
  39  -5   2    4.70    8.90
  39  -7  -2   51.49   21.80
 -39   7  -2   39.20   19.60
 -39  -7   2    5.00    8.30
  39   7  -2   37.90   13.90
 -39   7   2    4.90   10.50
 -39  -7  -2   33.90    5.70
  39  -7   2   17.50   11.70
 -39   9  -2   13.30   16.50
  39  -9  -2    3.50   13.00
 -39  -9   2   17.10   12.60
  39   9  -2  -10.40    5.70
  39  -9   2   36.10   19.70
 -39  -9  -2   11.70    6.60
 -39   9   2   17.60   18.80
 -40   0  -2  936.81   49.10
  40   0  -2  845.62   56.39
  40   0   2  853.51   50.29
  40   0  -2  910.81   58.49
  40  -2  -2 3828.82  185.98
  40  -2  -2 4035.10  187.48
 -40   2  -2 4050.89  178.78
 -40  -2   2 3917.61  178.08
  40  -2   2 3458.95  178.88
  40   2  -2 3923.71  180.28
  40  -4  -2  549.74   61.59
 -40  -4   2  423.16   34.50
  40  -4  -2  440.36   55.19
 -40   4  -2  471.05   41.70
  40   4  -2  413.86   37.10
  40  -4   2  541.55   59.39
  40  -6  -2  937.31   77.09
 -40   6  -2  811.22   67.39
 -40  -6   2  886.41   59.09
 -40   6   2  872.61   69.69
  40  -6   2  945.51   74.59
  40   6  -2 1054.29   67.19
 -40  -8   2   73.89   20.40
 -40   8  -2   70.39   23.40
  40  -8  -2  125.09   37.00
  40  -8   2   69.19   26.70
  40   8  -2   86.69   25.30
 -40  -8  -2   88.49   11.80
 -40   8   2  102.59   32.00
  41   1   2   25.00    6.30
 -41  -1   2   14.90    9.60
  41   1   2   27.30    6.80
 -41   1  -2   19.40    8.00
  41  -1  -2   28.20   10.90
  41   1  -2   16.20    8.10
  41  -1   2   31.50   10.40
 -41   3  -2    1.30    7.50
  41  -3  -2    5.40    9.20
  41  -3  -2   21.80   13.00
 -41  -3   2   13.80    8.40
  41   3  -2   30.00   11.70
  41  -3   2   25.70   11.20
  41  -5  -2   19.50   13.80
 -41   5  -2    3.10    8.60
 -41  -5   2    6.00    7.40
  41  -5   2   64.59   19.40
  41   5  -2   12.60   10.30
 -41   7  -2   -9.00    3.80
 -41  -7   2    0.60    5.50
  41  -7  -2   -9.20    4.80
  41   7  -2   -1.60    6.60
 -41   7   2    4.10   11.30
  41  -7   2   -3.30    7.90
 -41   9  -2   -9.90    4.80
 -41  -9   2    1.00    7.70
  41  -9  -2    1.10   12.70
  41  -9   2   22.00   17.10
 -41  -9  -2   -2.30    2.40
 -41   9   2   -1.40   10.10
  41   9  -2   -7.60    5.20
  42   0  -2 1083.99   70.49
  42   0  -2 1329.67   75.09
 -42   0  -2 1248.78   63.19
  42   0   2 1233.98   65.49
  42  -2  -2 3732.43  187.68
 -42  -2   2 3945.61  181.18
  42  -2  -2 3951.00  189.68
 -42   2  -2 3956.50  180.58
  42  -2   2 4040.60  185.68
  42   2  -2 3861.21  182.58
  42  -4  -2  281.47   43.30
  42  -4  -2  293.47   45.80
 -42   4  -2  317.97   40.50
 -42  -4   2  204.68   28.50
  42  -4   2  229.38   37.80
  42   4  -2  259.27   35.30
 -42   6  -2  541.65   63.79
  42  -6  -2  519.05   67.79
 -42  -6   2  533.15   41.90
  42   6  -2  506.35   44.90
  42  -6   2  492.75   64.89
  42  -8  -2   17.60   16.70
 -42   8  -2   22.20   15.10
 -42  -8   2    3.30    8.80
 -42   8   2    7.10    9.90
 -42  -8  -2    3.90    2.60
  42  -8   2    6.50   11.50
  42   8  -2   16.00   11.40
 -42  -8  -2   14.70    4.10
 -43  -1   2  152.48   25.40
  43   1   2  130.99   15.90
  43   1   2  148.69   17.00
  43  -1  -2   86.69   21.10
  43  -1  -2  108.09   23.20
 -43   1  -2  144.59   21.20
  43   1  -2  112.49   22.70
  43  -1   2  107.09   19.50
 -43   3  -2   -0.40    5.50
  43  -3  -2   11.60    9.00
  43  -3  -2   -4.50    4.60
 -43  -3   2   -4.70    3.50
  43  -3   2   15.60    9.00
  43   3  -2   16.20    7.90
  43  -5  -2   83.19   26.20
 -43  -5   2   67.49   17.20
 -43   5  -2  112.39   25.80
  43  -5   2  107.39   27.60
  43   5  -2   85.89   21.30
 -43  -7   2    9.50    9.50
  43  -7  -2    9.80   13.30
 -43   7  -2    5.80   10.20
 -43   7   2    7.40   11.30
  43   7  -2   -0.30    5.50
  43  -7   2   -3.80    7.60
 -43  -9   2    1.00    8.00
 -43   9  -2   27.20   20.20
  43  -9  -2    2.10   10.60
  43   9  -2   22.50   15.30
 -43   9   2   -7.60    6.40
 -43  -9  -2    7.00    4.00
  44   0  -2  197.58   28.70
  44   0  -2  210.58   31.60
  44   0   2  185.08   24.20
  44  -2  -2   42.80   16.10
 -44   2  -2   26.10   11.70
  44   2   2   66.19    4.60
 -44  -2   2   51.49   15.50
  44   2   2   56.59    4.40
  44  -2  -2   50.79   15.40
  44  -2   2   47.20   13.80
  44   2  -2   66.29   16.40
 -44   4  -2   14.50   11.10
  44  -4  -2   11.30    9.40
 -44  -4   2   32.20   11.60
  44  -4  -2    3.30    8.10
  44   4  -2   13.00    8.60
  44  -4   2   16.90   11.70
 -44   6  -2   -2.30    9.20
  44  -6  -2   -1.70    4.10
 -44  -6   2   -7.50    3.10
  44  -6   2   30.30   14.20
  44   6  -2    6.90    5.70
  44  -8  -2   -1.70    9.00
 -44  -8   2    1.80    6.70
 -44   8  -2   -1.60    7.70
 -44   8   2    2.50   12.60
  44   8  -2   -7.90    3.70
  44  -8   2   -6.20    7.30
 -45   1  -2  292.07   26.00
  45  -1  -2  314.17   39.90
  45  -1  -2  284.47   38.80
  45   1   2  300.27   21.40
  45   1   2  293.37   21.70
  45  -1   2  301.57   34.60
  45   1  -2  278.47   36.60
 -45   3  -2   77.59   19.60
  45  -3  -2   78.79   22.70
 -45  -3   2   93.49   19.30
  45  -3  -2  100.69   23.60
  45   3  -2   98.69   21.10
  45  -3   2   61.79   18.30
  45  -5  -2  186.08   37.40
  45  -5  -2  183.88   36.70
 -45  -5   2  208.28   29.00
 -45   5  -2  168.78   32.00
  45  -5   2  198.58   38.20
  45   5  -2  241.08   35.10
 -45   7  -2    5.70   12.40
 -45  -7   2   -0.80    5.30
  45  -7  -2    9.50   15.20
  45   7  -2    2.10    7.90
  45  -7   2    5.00   12.60
 -45  -9   2   23.10   13.90
 -45   9  -2    5.40   12.20
  45  -9  -2   10.50   16.80
 -45   9   2    9.70   15.10
  45  -9   2   24.90   23.30
  45   9  -2   42.00   18.80
  46   0  -2   52.69   16.00
  46   0   2   84.99   15.90
  46   0  -2   70.99   17.80
  46   2   2   28.10    4.30
  46  -2  -2   14.70   12.50
  46  -2  -2   42.70   14.80
  46   2   2   36.70    4.80
 -46  -2   2   12.00    9.40
 -46   2  -2   26.00   10.50
  46   2  -2   32.90   12.40
  46  -2   2   29.00   12.20
  46  -4  -2    4.10   10.30
 -46  -4   2   -1.90    4.90
 -46   4  -2   24.60   11.70
  46  -4  -2   -3.30    7.10
  46  -4   2    0.10    6.00
  46   4  -2    9.70    9.20
 -46   6  -2   -4.00    6.40
 -46  -6   2    9.20    8.30
  46  -6  -2   -8.20    5.90
  46   6  -2   -2.00    4.20
  46  -6   2    0.20    9.20
  46  -8  -2    0.10   10.50
 -46  -8   2   -1.90    5.20
 -46   8  -2   16.20   14.00
  46   8  -2   -4.70    5.70
 -47   1  -2  752.42   47.10
  47  -1  -2  666.63   51.89
  47   1   2  683.33   40.30
  47   1   2  674.13   39.70
  47  -1  -2  815.12   56.59
  47   1  -2  714.03   51.39
  47  -1   2  733.23   49.60
  47  -3  -2   21.50   12.10
 -47  -3   2    3.10    6.10
  47  -3  -2   23.90   11.10
 -47   3  -2   15.20    9.60
  47  -3   2   17.60    9.90
  47   3  -2    7.20    6.70
  47  -5  -2  635.24   59.49
 -47  -5   2  686.03   48.10
  47  -5  -2  636.34   75.49
 -47   5  -2  715.83   58.49
  47   5  -2  780.52   54.49
  47  -5   2  536.35   66.79
 -47   7  -2   -7.80    5.10
  47  -7  -2   -8.50    4.20
 -47  -7   2   -3.70    4.90
  47  -7   2   -3.80    4.80
  47   7  -2   -5.00    3.40
 -47   9  -2   76.89   26.90
 -47  -9   2   64.69   21.00
  47  -9  -2    4.90   11.40
  47   9  -2   54.89   21.60
  47  -9   2   25.60   21.90
  48   0  -2    1.90    7.00
  48   0   2    8.30    5.70
  48   0  -2    5.80    4.50
  48  -2  -2   -5.30    3.70
  48  -2  -2   12.20   10.50
 -48  -2   2   -0.40    5.30
 -48   2  -2   -2.30    4.00
  48   2   2    6.80    2.20
  48  -2   2    8.80    5.00
  48   2  -2    2.40    6.60
  48  -4  -2   -2.60    7.20
 -48  -4   2    5.60    7.70
  48  -4  -2    2.40    7.90
 -48   4  -2   -2.00    5.10
  48   4  -2   -3.70    2.60
  48  -4   2   17.40   11.60
 -48   6  -2    5.10    9.30
  48  -6  -2  -13.20    5.40
 -48  -6   2   10.10    8.80
  48  -6   2   14.00   11.60
  48   6  -2   33.00   13.90
 -48  -8   2    6.80    9.40
  48  -8  -2    7.20   14.40
 -48   8  -2    2.60   10.10
  48   8  -2   -3.80    7.60
 -49   1  -2   19.90    9.30
  49   1   2   17.40    5.60
  49   1   2   20.10    6.80
  49  -1  -2   41.80   14.10
  49  -1  -2   32.90   12.90
  49  -1   2   20.80    8.80
  49   1  -2    2.90    7.40
  49   1  -2   31.30   10.80
  49  -3  -2    9.40    7.90
  49  -3  -2   -7.80    4.80
 -49  -3   2    1.90    6.40
 -49   3  -2   32.60   13.00
  49   3  -2   20.90   10.50
  49  -3   2    3.00    7.60
 -49  -5   2    1.60    7.50
 -49   5  -2   19.60   14.90
  49  -5  -2    5.90    8.90
  49  -5  -2   43.50   18.80
  49   5  -2   21.00   10.30
  49  -5   2   37.50   16.50
 -49  -7   2   -3.50    4.60
  49  -7  -2   -1.20    6.90
 -49   7  -2   -4.90    7.10
  49   7  -2   -2.60    6.10
 -49  -9   2    6.00    9.50
  49  -9  -2    9.10   14.00
 -49   9  -2   -7.50    8.70
  49  -9   2   -7.90    8.20
  49   9  -2   -9.20    4.50
  50   0   2   20.60    8.70
  50   0  -2   46.40   14.20
  50   0   2   34.90   11.00
  50   0  -2   34.50   12.50
  50  -2  -2  297.97   42.80
  50   2   2  297.97   17.30
  50  -2  -2  357.96   48.10
 -50  -2   2  392.76   43.10
 -50   2  -2  259.47   33.80
  50   2   2  304.77   17.60
  50  -2   2  362.66   44.00
  50   2  -2  373.26   43.40
 -50  -4   2   44.90   14.50
 -50   4  -2   24.20   13.60
  50  -4  -2   45.50   18.20
  50  -4  -2   33.80   18.10
  50  -4   2   26.80   15.70
  50   4  -2    9.70    9.80
 -50  -6   2  159.08   27.70
 -50   6  -2  143.39   32.40
  50  -6  -2  215.68   45.00
  50  -6  -2  163.08   39.00
  50  -6   2  176.48   40.90
  50   6  -2  191.38   33.30
 -50  -8   2   27.60   14.50
 -50   8  -2   28.20   20.90
  50  -8  -2   71.59   32.80
  50   8  -2   72.09   21.70
  50  -8   2   20.00   21.10
  51   1   2    3.00    4.80
  51   1   2    8.90    5.40
  51  -1  -2    0.50    4.60
 -51   1  -2    8.10    7.30
  51  -1  -2   14.20   12.00
  51   1  -2   -2.70    3.60
  51  -1   2   15.70    8.90
  51   1  -2    3.70    7.50
 -51   3  -2   16.60   10.90
  51  -3  -2   12.30   13.20
 -51  -3   2   23.40   11.80
  51  -3  -2    9.40   10.20
  51   3  -2   14.90   11.40
  51  -3   2    5.70    8.70
  51  -5  -2    4.10    9.50
 -51   5  -2   -0.50    8.80
 -51  -5   2    0.60    6.30
  51  -5  -2  -10.00    6.60
  51   5  -2   -4.20    5.70
  51  -5   2   18.10   17.10
 -51  -7   2    2.50    7.10
  51  -7  -2    0.20   10.50
 -51   7  -2    3.50    9.60
  51   7  -2    5.10    8.30
  52   0  -2  446.36   40.30
  52   0   2  498.75   34.90
  52   0   2  407.26   33.50
  52   0  -2  407.16   46.80
  52   2   2    5.20    2.40
 -52   2  -2    8.70    8.20
  52  -2  -2   -2.30    3.90
  52  -2  -2    4.30    7.10
  52   2   2    3.50    1.90
  52  -2   2   15.50    7.90
  52   2  -2    5.00    6.10
 -52   4  -2    4.30    9.00
  52  -4  -2   43.30   16.30
  52  -4  -2    4.30   10.00
 -52  -4   2    7.40    8.40
  52   4  -2    7.10    8.00
  52  -4   2   10.10    8.60
 -52   6  -2  164.88   35.20
  52  -6  -2  139.19   34.50
  52  -6  -2  120.99   34.50
 -52  -6   2  163.58   27.80
  52   6  -2  150.48   29.10
 -52   8  -2   29.30   19.00
  52  -8  -2   -1.30   14.60
 -52  -8   2   46.50   16.10
  52  -8   2   16.80   18.20
  52   8  -2   73.69   21.90
 -53   1  -2   14.90    8.50
  53   1   2   24.80    8.10
  53   1   2    9.70    5.80
  53  -1  -2   39.90   14.40
  53  -1  -2    9.60   11.80
  53   1  -2   35.40   13.00
  53  -1   2   23.90    9.20
  53   1  -2   12.40    9.20
 -53  -3   2   40.10   14.40
  53  -3  -2   44.20   17.80
  53  -3  -2   51.19   19.00
 -53   3  -2   52.59   16.50
  53  -3   2   74.19   22.00
  53   3  -2   16.10   12.40
  53  -5  -2    0.10    7.40
 -53  -5   2   -2.20    5.20
  53  -5  -2   -6.80    4.40
 -53   5  -2    3.70    8.70
  53   5  -2   20.50   12.40
  53  -5   2   10.00   16.30
  53  -7  -2    5.30   13.20
 -53   7  -2   -2.90    7.20
  53  -7  -2    3.90   11.20
 -53  -7   2    6.20    8.00
  53   7  -2   36.70   16.30
  53  -7   2    4.90   12.30
  54   0   2   30.10    9.80
  54   0  -2   44.80   16.40
  54   0  -2   49.20   15.30
  54   0   2   20.00    9.20
 -54   2  -2    6.70    7.80
  54  -2  -2   -4.10    5.40
  54   2   2    2.90    2.70
  54  -2  -2   -1.20    8.00
  54   2   2    2.90    2.60
  54   2  -2   10.20    9.90
  54  -2   2    1.70    3.90
  54  -4  -2   49.90   23.70
 -54  -4   2   58.19   16.00
 -54   4  -2   39.10   17.20
  54  -4  -2   60.89   22.00
  54   4  -2   29.00   14.10
  54  -4   2   53.39   19.90
  54  -6  -2    1.00    8.00
  54  -6  -2   10.40   11.50
 -54  -6   2   19.00   11.20
 -54   6  -2   12.50   14.50
  54   6  -2   21.70   12.10
  54  -6   2   21.60   22.50
  54  -8  -2    4.40   10.70
 -54   8  -2   -0.10   19.00
 -54  -8   2    9.90    9.90
  54  -8   2   13.40   19.20
  54   8  -2    9.30    7.50
  55  -1  -2   42.80   16.00
  55   1   2   31.00    9.70
  55  -1  -2   45.90   17.40
  55   1   2   51.39   11.30
  55   1  -2   45.90   14.90
  55   1  -2   46.00   14.60
  55  -3  -2   63.69   20.80
  55  -3  -2   38.00   17.40
 -55  -3   2   22.10   11.90
 -55   3  -2   56.99   16.70
  55   3  -2   40.40   14.50
  55  -3   2   32.40   16.10
 -55  -5   2    0.20    6.60
  55  -5  -2    4.40   11.80
  55  -5  -2    1.70    7.60
 -55   5  -2   18.70   13.30
  55   5  -2   15.20   10.10
 -55   7  -2   29.40   17.40
  55  -7  -2   21.10   17.20
  55  -7  -2   -9.40    6.20
 -55  -7   2   13.00   10.10
  55   7  -2   28.30   13.50
  55  -7   2   16.70   18.60
  56   0   2   -3.30    3.40
  56   0  -2   15.40   10.30
  56   0  -2    5.70    6.70
  56   0   2    5.80    4.30
  56   2   2    2.20    2.40
  56   2   2    2.40    2.90
 -56   2  -2   -2.30    3.90
  56  -2  -2   -4.80    6.60
  56  -2  -2   -9.20    2.30
  56  -2   2   -1.40    6.30
  56   2  -2   -1.40    5.10
 -56  -4   2   -2.40    4.30
  56  -4  -2   -1.40    7.90
  56  -4  -2  -10.20    7.20
 -56   4  -2   11.30   10.70
  56   4  -2   -7.20    5.00
 -56  -6   2   -5.40    4.70
 -56   6  -2   -7.60    4.70
  56  -6  -2   10.40   13.20
  56  -6  -2   -7.60    5.20
  56  -6   2   -0.60   11.00
  56   6  -2   -1.90    7.60
  56  -8  -2   -7.80    9.10
  56  -8  -2   -1.30   11.60
 -56  -8   2    3.00    8.20
  56   8  -2    4.50   10.80
  57   1   2   63.29   13.50
  57  -1  -2   69.99   20.80
  57   1   2   46.50   12.00
  57  -1  -2   35.10   14.60
  57   1  -2   48.70   17.10
  57   1  -2   70.79   18.80
 -57   3  -2  453.25   51.99
  57  -3  -2  517.35   63.69
  57  -3  -2  531.95   63.89
  57   3  -2  511.75   44.60
  57  -5  -2   64.69   25.30
 -57   5  -2   21.00   13.50
  57  -5  -2   16.80   17.20
 -57  -5   2   20.20   11.80
  57  -5   2   45.30   21.40
 -57  -7   2  130.29   25.60
  57  -7  -2  129.69   37.80
 -57   7  -2  180.08   44.40
  57  -7   2   90.09   40.40
  57   7  -2  124.59   28.20
  58   0   2   54.39   14.60
  58   0  -2   44.00   16.50
  58   0   2   25.20    9.80
  58   0  -2   40.50   15.70
  58  -2  -2    8.90    8.90
 -58   2  -2   22.80   11.30
  58   2   2   15.00    4.60
  58   2   2   17.90    5.00
  58  -2  -2    9.10    9.10
  58   2  -2   20.20    9.60
  58  -4  -2    7.60   12.40
 -58  -4   2   14.00    9.30
  58  -4  -2    5.00   10.60
 -58   4  -2   30.10   14.70
  58  -4   2   13.20   14.60
  58   4  -2   22.00   12.20
  58  -6  -2   23.80   14.90
 -58  -6   2    1.50    6.20
 -58   6  -2    2.30    9.80
  58  -6   2   11.80   13.20
  58   6  -2    8.70    7.10
 -58  -8   2    0.00    6.40
  58  -8  -2   -4.50    7.70
  58  -8  -2  -11.30    6.50
  58   8  -2    4.80   10.40
  59  -1  -2    9.10   10.10
  59   1   2    5.40    5.50
  59  -1  -2   -1.50    6.40
  59   1   2    7.10    6.40
  59   1  -2    3.00    5.00
  59   1  -2   -1.10    4.90
  59  -1   2    3.90    7.60
  59  -3  -2   -2.50    3.30
 -59   3  -2    8.10   10.80
  59  -3  -2    6.60    9.00
  59   3  -2   21.10   10.30
 -59  -5   2   -1.70    5.50
  59  -5  -2    1.40    7.50
 -59   5  -2   -4.40    6.00
  59  -5   2    0.60    8.90
  59   5  -2    1.90    6.00
 -59  -7   2    9.20    9.80
  59  -7  -2    6.50    9.40
  59  -7  -2   -0.30   13.40
  59   7  -2    0.50    6.40
  60   0  -2  208.18   34.80
  60   0   2  212.18   29.90
  60   0  -2  167.38   35.50
  60   0   2  191.38   27.30
 -60   2  -2  282.57   38.50
  60  -2  -2  347.07   49.80
  60  -2  -2  361.56   50.79
  60   2   2  333.47   20.50
  60   2   2  310.17   19.90
  60   2  -2  338.07   46.10
  60  -4  -2  190.98   38.10
 -60  -4   2  152.48   27.00
 -60   4  -2  170.78   32.40
  60   4  -2  148.09   29.80
  60  -4   2  207.98   39.40
 -60  -6   2  114.49   24.10
  60  -6  -2  134.79   35.40
  60  -6  -2  126.79   36.00
  60   6  -2  166.18   32.30
  61  -1  -2    0.70    4.30
  61   1   2   -5.00    2.30
  61   1   2    0.40    4.80
  61  -1   2   10.60   10.80
  61   1  -2    9.70    8.80
 -61   3  -2    8.80   10.40
  61  -3  -2   10.40   12.20
  61  -3   2    8.20    8.40
  61   3  -2   -2.40    6.20
 -61   5  -2   11.80   13.60
  61  -5  -2   -6.40    5.30
 -61  -5   2    7.90    8.30
  61   5  -2    3.80    7.00
  61  -5   2   -3.80    6.00
  61  -7  -2   -9.60    6.40
 -61  -7   2    5.50    8.50
  61  -7  -2    7.10   15.10
  61   7  -2    2.80    8.20
  62   0  -2 1195.28   76.79
  62   0   2 1077.99   64.29
  62   0   2 1015.60   65.19
  62  -2  -2 1019.80   75.79
  62   2   2 1033.10   49.99
  62   2   2 1061.69   49.99
  62  -2   2 1081.39   77.09
  62   2  -2  964.20   69.19
  62  -4  -2  373.76   59.49
 -62   4  -2  389.66   51.99
  62  -4   2  357.46   54.19
  62   4  -2  413.46   50.99
  62  -6  -2  119.99   35.40
  62  -6  -2   80.19   27.60
 -62  -6   2  124.89   25.30
  62   6  -2  128.79   27.60
  63  -1  -2   13.00   12.50
  63   1   2    5.70    5.10
  63   1   2    5.60    6.40
  63   1  -2   32.10   12.80
  63   1  -2   14.00   13.10
  63  -1   2   -5.30    4.90
  63  -3  -2   18.30   16.10
 -63   3  -2   13.60   10.00
  63   3  -2   -2.10    5.70
  63  -3   2    0.60    6.30
  63  -5  -2   -7.70    6.20
  63  -5  -2   -0.80   10.40
 -63  -5   2    4.20    6.80
  63   5  -2   13.30   11.60
 -63  -7   2   -0.30    6.80
  63  -7  -2   -0.70   12.30
  63   7  -2   -0.20    6.30
  64   0  -2    1.60    8.60
  64   0   2    7.10    7.80
  64   0  -2   -6.60    5.20
  64   0   2    6.20    4.60
  64  -2  -2   33.40   16.90
  64  -2  -2   16.40   14.10
  64   2   2   19.10    5.10
  64   2   2   22.40    5.80
  64  -2   2   24.30   12.90
  64   2  -2   55.39   16.30
  64  -4  -2   -2.30    7.00
  64  -4  -2   -5.30    9.20
 -64   4  -2   -5.40    5.50
  64  -4   2    1.60    4.80
  64   4  -2   -1.20    5.80
  64  -6  -2   15.70   18.90
 -64  -6   2    6.70    9.00
  64  -6  -2   18.80   17.00
  64   6  -2    5.10    7.00
  65  -1  -2   19.90   12.70
  65   1   2    4.90    5.30
  65  -1  -2    4.40    8.90
  65   1   2    2.00    4.70
  65   1  -2    3.90    8.80
  65   1  -2   -2.50    4.30
  65  -1   2    2.40    7.30
 -65   3  -2   10.00   10.40
  65  -3  -2   19.10   14.00
  65  -3  -2    3.70   12.70
  65  -3   2   27.70   15.10
  65   3  -2   -3.70    5.40
  65   3  -2   15.00   14.20
  65  -5  -2   -5.20    8.80
  65  -5  -2    3.90   12.70
  65   5  -2    1.30    5.00
  66   0  -2    1.60    8.80
  66   0   2    3.30    8.30
  66   0   2    9.60    8.20
  66   0  -2   -5.70    3.70
  66   2   2    2.40    3.20
  66  -2  -2   -1.80    6.80
  66   2   2    2.90    2.50
  66  -2  -2    8.10   11.00
  66   2  -2   -0.20    5.20
  66  -2   2    7.40    8.10
  66   2  -2   -8.00    5.50
  66  -2   2   -7.80    4.30
  66  -4  -2    7.80   10.90
  66  -4  -2   -4.30    7.10
  66   4  -2   -2.40    6.40
 -66  -6   2   -6.30    4.60
  66  -6  -2   -5.10   10.20
  66   6  -2   -3.50    5.60
  67   1   2  103.59   17.50
  67  -1  -2  102.79   27.80
  67   1   2  117.79   19.50
  67  -1  -2  123.39   29.80
  67  -1   2   89.99   21.80
  67   1  -2   89.19   23.60
  67   1  -2   84.79   23.60
  67  -1   2  105.39   23.00
  67  -3  -2   22.50   15.80
  67  -3  -2    4.00   10.70
  67   3  -2   22.80   13.90
  67  -5  -2  130.29   35.10
  67   5  -2  233.28   37.90
  68   0   2   11.20    7.00
  68   0  -2   38.20   17.30
  68   0   2   15.90   10.50
  68   0  -2   52.69   18.80
  68  -2  -2   11.80   11.70
  68   2   2    2.90    2.90
  68   2   2    6.10    3.40
  68  -2  -2   11.20   11.60
  68  -2   2   -2.10    6.30
  68   2  -2   10.80    8.10
  68  -4  -2   -6.30    7.00
  68   4  -2   -2.00    6.80
  68  -6  -2    7.40   12.90
  68   6  -2    4.50    8.40
  69  -1  -2    3.90    7.80
  69   1   2   20.40    8.10
  69   1   2    0.60    4.40
  69  -1  -2    8.50    7.90
  69   1  -2    1.00    6.80
  69  -1   2    6.10    8.20
  69  -3  -2    5.10   13.00
  69   3  -2    3.60    8.40
  69  -5  -2   25.10   11.30
  69   5  -2   17.80   11.40
  70   0   2   95.09   20.00
  70   0  -2   55.89   21.00
  70   2   2   84.09   10.70
  70   2   2   78.49   10.50
  70  -2  -2  123.19   31.20
  70  -2   2  111.99   28.10
  70   2  -2   69.29   21.20
  70  -4  -2   28.80   19.30
  70   4  -2   12.10   10.00
  71  -1  -2   -0.50    7.20
  71   1   2    3.50    6.00
  71   1  -2   -2.70    7.90
  71  -1   2    3.30    8.60
  71  -3  -2    8.10   12.50
  71  -3   2   -5.20    6.50
  71   3  -2    8.00    9.50
  71  -5  -2   -5.90    5.60
  71   5  -2   -4.90    4.40
  72   0  -2   10.00   10.60
  72   0   2   37.80   13.60
  72  -2  -2    2.00    9.50
  72   2   2   10.30    3.60
  72   2   2   10.60    3.70
  72  -2   2    8.50   11.30
  72   2  -2   -3.10    4.80
  72  -4  -2   -3.50    5.80
  72   4  -2    7.80    9.30
  73   1   2    8.70    7.20
  73  -1  -2   -1.00    6.60
  73   1  -2    8.70    9.50
  73  -1   2   -4.90    5.50
  73  -3  -2    2.90   12.00
  73   3  -2   -5.70    5.00
  73  -3   2   -6.80    6.50
  73   5  -2   -0.30    6.00
  74   0   2   37.00   14.10
  74   0  -2   50.19   21.30
  74   2   2   20.40    5.00
  74  -2  -2   13.10   14.50
  74   2  -2   23.40   15.90
  74  -2   2   23.80   16.40
  74  -4  -2   -3.30    8.40
  74   4  -2    2.20    8.10
  75   1   2   -1.30    3.20
  75  -1  -2   -4.70    6.10
  75   1  -2   -3.20    6.10
  75  -1   2    3.10    8.50
  75  -3  -2  -11.00    5.50
  75   3  -2   -8.40    5.50
  75  -3   2    2.40   10.50
  76   0   2    8.30    7.80
  76   0  -2    0.20    7.00
  76  -2  -2   -5.20    7.20
  76   2  -2   -0.40    7.30
  76  -2   2    4.70    9.00
  76   4  -2   -3.20    6.60
  77   1   2    4.70    5.70
  77  -1  -2   -5.00    5.70
  77   1  -2    6.40   11.00
  77  -1   2   11.30    8.80
  77  -3  -2   19.70   22.00
  77  -3   2   80.69   26.40
  77   3  -2   25.80   16.60
  78   0   2    0.70    5.80
  78   0  -2   -2.90    6.60
  78  -2  -2    6.90   10.30
  78  -2   2   -6.70    5.60
  78   2  -2    1.00    8.20
  79  -1  -2    1.30    9.00
  79   1   2   -2.60    3.10
  79   1  -2    0.20    7.80
  79  -1   2    2.80    9.20
  79   3  -2    9.70   12.30
  80   0   2    3.60    5.40
  80   0  -2    9.00   10.60
  80  -2   2   18.20   16.40
  80   2  -2   34.80   16.70
  81   1   2   -0.70    4.10
  81  -1   2    2.40    8.00
  81   1  -2   -7.60    6.00
  82   0   2  222.68   32.30
   0   0   3   -0.70    2.30
   0   0  -3   -0.70    2.00
   0  -2   3   58.09   13.60
   0   2  -3   16.70    8.00
   0   2   3   60.99   12.50
   0  -2  -3   51.09   10.40
   0  -4  -3   73.69   15.20
   0  -4   3   73.69   17.80
   0   4  -3   65.09   16.40
   0  -4  -3   50.89   12.80
   0   6   3   -2.40    6.60
   0   6  -3    9.60    9.50
   0  -6   3   10.10    9.70
   0  -6  -3    5.60    9.10
   0   8  -3   -2.10    8.40
   0   8   3   -5.70    4.90
   0  -8   3   27.30   16.60
   0  -8  -3   -3.20    4.40
   0 -10   3   -5.00    8.50
   0  10  -3   -8.60    8.00
   0 -10  -3    5.20    9.70
   0  10   3    1.90    9.30
   1  -3  -3 2090.59   99.79
  -1  -3   3 2006.00  102.59
   1  -3  -3 2099.49  100.09
  -1   3  -3 2022.20  103.59
   1  -3   3 2182.28  104.49
  -1  -3  -3 2105.99   98.79
   1   3  -3 1801.42  101.89
  -1  -3  -3 2115.99   99.09
   1  -5  -3 2470.65  122.49
  -1   5  -3 2540.35  129.69
  -1  -5   3 2321.27  126.09
   1  -5   3 2274.87  126.09
  -1  -5  -3 2598.24  122.59
   1   5  -3 2617.34  130.19
   1   7   3   95.79   21.90
   1  -7  -3   84.69   21.20
  -1   7  -3  119.59   27.60
  -1  -7   3  130.69   29.80
   1  -7   3   99.39   25.50
   1   7  -3   97.19   25.20
  -1   7   3  115.39   24.90
  -1  -7  -3  105.99   23.50
   1  -9  -3  469.25   60.69
   1   9   3  447.46   56.19
  -1   9  -3  443.96   64.59
  -1  -9   3  432.06   60.89
   1  -9   3  441.96   61.79
   1   9  -3  383.36   60.49
  -1  -9  -3  369.76   52.89
  -1   9   3  375.96   52.79
  -2   0   3    1.50    3.40
   2   0   3   -0.90    2.40
   2   0  -3   -2.20    2.20
  -2   0  -3   -1.40    2.60
  -2   2  -3   67.29   14.40
   2   2   3   60.19   12.10
  -2  -2   3   70.99   14.00
   2  -2  -3   77.09   13.60
   2  -2   3   52.69   12.20
  -2  -2  -3   67.49   11.70
   2   2  -3   77.09   14.60
  -2   2   3   80.79   14.90
   2  -4  -3   73.29   16.40
  -2   4  -3   77.49   18.00
   2  -4  -3   79.89   16.80
  -2  -4   3   81.69   17.80
   2  -4   3   63.39   16.10
  -2  -4  -3  102.29   17.50
   2   4  -3   82.69   18.60
  -2  -4  -3   88.19   16.90
  -2  -6   3   14.00   11.60
   2  -6  -3   23.60   12.10
  -2   6  -3   17.20   12.30
   2   6   3   34.90   12.80
  -2  -6  -3   42.90   14.40
   2  -6   3   22.00   13.30
  -2   6   3   41.40   14.30
   2   6  -3   51.89   17.30
  -2  -8   3    0.40    9.10
  -2   8  -3   16.10   14.00
   2   8   3   15.50   10.00
   2  -8  -3   12.80   11.30
  -2   8   3   -1.50    6.90
   2  -8   3   -2.70    5.10
   2   8  -3    4.60    8.30
  -2  -8  -3   -2.70    5.10
  -2  10  -3   -2.00   10.00
   2 -10  -3   20.00   16.10
  -2 -10   3    3.80   10.00
   2  10   3    6.10   11.10
   2  10  -3   -4.30   10.30
  -2  10   3    3.20   11.10
  -2 -10  -3    0.20    7.30
   2 -10   3    5.00   12.60
   3  -1  -3  298.17   22.30
  -3  -1   3  285.77   22.50
   3   1   3  264.47   20.30
  -3   1  -3  309.07   23.20
   3   1  -3  185.88   22.70
  -3  -1  -3  229.58   18.60
   3  -1   3  265.47   21.70
  -3   1   3  224.38   20.60
  -3   3  -3  144.59   23.60
  -3  -3   3  115.89   19.90
   3  -3  -3  137.59   20.80
   3   3  -3   78.99   17.60
   3  -3   3  139.89   22.40
  -3  -3  -3  116.09   17.80
  -3  -3  -3  140.89   19.80
  -3  -5   3    5.00    6.90
  -3   5  -3   34.30   13.40
   3  -5  -3   12.40    9.40
   3  -5   3    8.00    9.50
  -3  -5  -3   30.10   10.60
   3   5  -3    3.80    8.50
  -3   7  -3   -5.70    4.00
   3   7   3   15.10    9.60
   3  -7  -3   -5.10    4.60
  -3  -7   3   -1.70    7.00
   3   7  -3    3.80    8.70
  -3   7   3    5.20    8.60
   3  -7   3   -2.50    6.30
  -3  -7  -3    2.40    5.80
  -3   9  -3    4.00   10.70
  -3  -9   3   -2.70    8.30
   3  -9  -3    1.00    8.30
   3   9   3    6.50    4.90
   3   9  -3    7.60   10.20
  -3  -9  -3    8.00    8.60
  -3   9   3    6.90   11.30
   3  -9   3   36.90   16.60
   3 -11   3   18.00   29.90
   4   0  -3    3.60    4.20
  -4   0  -3    2.30    3.00
  -4   0   3   -2.20    3.00
   4   0   3    2.60    3.90
  -4   2  -3  134.39   20.20
   4   2   3  177.88   20.30
   4  -2  -3  126.29   18.80
  -4  -2   3  143.79   21.40
  -4   2   3  130.89   20.10
  -4  -2  -3  165.18   19.10
   4  -2   3  139.19   20.80
   4   2  -3  137.99   21.40
  -4  -4   3  281.17   34.50
  -4   4  -3  211.88   30.30
   4  -4  -3  216.38   29.40
  -4  -4  -3  243.58   22.10
   4   4  -3  286.87   36.00
   4  -4   3  277.27   35.50
  -4  -6   3  113.69   25.30
  -4   6  -3  137.29   28.50
   4   6   3   51.39   13.80
  -4  -6  -3   95.19   19.50
  -4   6   3   94.09   21.40
   4  -6   3   75.89   20.90
   4   6  -3   92.39   23.70
  -4   8  -3   51.59   19.30
  -4  -8   3   53.39   19.60
   4  -8  -3   30.80   15.30
   4   8   3   33.60   14.20
  -4   8   3    7.90   11.70
  -4  -8  -3   34.60   15.80
   4  -8   3   44.20   16.80
   4   8  -3   33.30   17.70
   4  10   3   -3.50    9.50
   4 -10  -3   10.90   11.50
  -4 -10   3    0.80    9.30
  -4  10  -3   -7.60    6.40
  -4 -10  -3    2.60    8.10
   4  10  -3    4.10   12.50
   4 -10   3   -6.70    4.90
  -4  10   3    0.00    9.40
  -5  -1   3   16.20    6.20
   5   1   3   14.80    5.90
  -5   1  -3   28.20    8.10
   5  -1  -3   10.40    5.70
  -5  -1  -3   16.20    5.40
   5  -1   3   13.50    6.40
   5   1  -3   19.40    7.10
  -5   1   3   21.20    7.60
  -5   3  -3   10.00    7.30
  -5  -3   3    6.90    6.30
   5  -3  -3    5.20    3.40
   5   3  -3   -4.60    2.60
   5  -3   3    2.10    5.30
  -5  -3  -3    8.70    5.30
  -5  -5   3   14.30    9.90
  -5   5  -3   42.10   15.60
   5   5  -3   15.20   10.90
   5  -5   3   18.20   10.90
  -5  -5  -3   29.50    9.90
  -5   7  -3   17.80   11.80
   5   7   3   29.50   12.60
  -5  -7   3   24.30   13.90
   5  -7   3    4.50    9.70
  -5  -7  -3   24.60   11.90
  -5   7   3   17.30   10.80
   5   7  -3   15.30   12.10
  -5   9  -3    5.40   11.10
   5   9   3   36.90   18.10
  -5  -9   3    0.70    7.90
   5  -9   3    3.20    9.90
  -5  -9  -3   31.50   16.40
  -5   9   3   -8.90    4.00
   5   9  -3    4.30    8.20
   5 -11   3   13.80   22.00
   6   0  -3   14.40    6.50
   6   0   3    2.70    3.30
  -6   0  -3    8.10    4.90
  -6   0   3   11.80    6.50
  -6   2  -3  258.17   23.30
   6   2   3  240.48   19.70
   6  -2  -3  227.58   21.30
  -6  -2   3  251.47   22.70
  -6   2   3  277.57   24.70
  -6  -2  -3  215.08   18.00
   6   2  -3  260.77   23.50
   6  -2   3  288.27   24.20
  -6   4  -3  517.05   39.50
   6  -4  -3  422.86   35.60
  -6  -4   3  424.86   36.10
  -6  -4  -3  457.45   31.80
   6  -4   3  488.55   38.80
   6   4  -3  401.36   36.10
  -6  -4  -3  448.16   32.30
  -6   6  -3  197.98   34.00
   6   6   3  187.68   28.00
  -6  -6   3  171.38   29.80
  -6   6   3  195.88   30.80
   6   6  -3  168.28   31.50
   6  -6   3  194.58   33.10
  -6  -6  -3  157.98   25.70
   6   8   3   74.69   20.60
  -6  -8   3   73.69   21.90
  -6   8  -3   67.39   21.60
  -6  -8  -3   75.99   21.40
   6  -8   3  138.99   31.90
   6   8  -3   36.20   17.60
  -6   8   3   31.30   16.90
  -6  10  -3    3.70   13.80
  -6 -10   3   -1.90    6.80
   6  10   3    7.70   12.40
  -6  10   3   10.20   13.00
   6  10  -3   -9.00    5.50
   6 -10   3   -0.40    8.90
  -6 -10  -3   -6.80    4.20
  -7  -1   3   12.50    6.00
   7  -1  -3    7.10    5.70
  -7   1  -3   19.00    6.90
   7   1   3    9.30    5.00
  -7   1   3   11.60    7.00
  -7  -1  -3   16.40    5.20
   7   1  -3   10.40    6.40
   7  -1   3   14.80    5.90
   7  -3  -3   67.59   15.30
   7  -3  -3   45.60   12.10
  -7   3  -3   37.80   12.10
  -7  -3   3   50.39   13.10
  -7  -3  -3   40.40    9.00
   7   3  -3   26.40   10.20
  -7  -3  -3   30.40    8.30
   7  -3   3   57.19   14.70
  -7  -5   3  101.49   21.80
  -7   5  -3   86.29   21.40
   7  -5  -3   89.79   20.20
   7   5  -3   83.49   19.70
  -7  -5  -3  117.69   20.20
   7  -5   3   89.89   20.80
   7   7   3   65.19   17.50
  -7   7  -3   44.90   18.80
  -7  -7   3   67.79   21.20
  -7  -7  -3   51.69   15.60
   7  -7   3   46.50   17.30
  -7   7   3   99.19   24.40
   7   7  -3   78.09   21.90
  -7   9  -3   46.10   21.00
   7   9   3   44.30   17.70
  -7  -9   3   36.60   20.30
   7  -9   3   89.19   26.50
  -7  -9  -3   89.39   24.00
  -7   9   3   60.89   22.00
   7   9  -3   51.09   21.80
   7 -11   3   -2.00    9.60
  -8   0   3    2.90    4.20
  -8   0  -3    1.20    3.00
   8   0   3   -1.50    2.30
   8   0  -3   -1.60    2.40
   8   2   3   88.99   13.20
   8  -2  -3   63.69   14.00
  -8   2  -3   66.29   14.10
  -8  -2   3   88.49   16.70
   8  -2   3   66.39   14.20
   8   2  -3   86.39   16.70
  -8  -2  -3   57.29   10.00
  -8   2   3   51.89   13.30
   8  -4  -3   94.49   19.40
  -8  -4   3   58.49   15.10
  -8   4  -3  112.59   22.80
   8  -4  -3   76.69   16.90
  -8  -4  -3   59.09   12.80
   8  -4   3   89.59   20.00
   8   4  -3   97.39   20.90
  -8  -4  -3   83.79   14.80
  -8   6  -3   10.10   10.50
  -8  -6   3   21.90   13.00
   8   6   3   19.60    9.10
   8  -6  -3   12.00    8.40
   8   6  -3    7.90    9.90
  -8  -6  -3    4.50    7.40
  -8   6   3   19.20    9.80
   8  -6   3   29.40   14.20
  -8  -8   3   -1.60    7.00
   8   8   3   -0.60    7.10
  -8   8  -3   -1.60    5.10
   8  -8  -3    3.30    5.40
   8  -8   3    5.70    8.90
  -8  -8  -3    5.20    8.30
  -8   8   3  -10.00    3.50
   8   8  -3   -3.50    7.70
   8  10   3    6.00   12.00
  -8  10  -3  -12.20    4.90
  -8 -10   3    7.30   11.60
   8 -10   3    2.50   11.30
  -8  10   3    3.20   10.20
   8  10  -3    6.70   13.50
  -8 -10  -3   11.40   10.70
  -9  -1   3  344.17   25.90
  -9   1  -3  310.97   24.00
   9   1   3  298.67   21.10
   9  -1  -3  371.16   27.10
  -9   1   3  303.17   25.80
   9   1  -3  303.67   25.60
   9  -1   3  306.37   23.80
  -9  -1  -3  341.27   21.60
   9  -3  -3   73.29   16.30
  -9  -3   3   19.00    8.80
   9  -3  -3   51.89   13.10
  -9   3  -3   78.39   17.10
  -9  -3  -3   48.20    9.50
  -9  -3  -3   50.89   10.20
   9  -3   3   53.69   14.20
   9   3  -3   55.89   14.90
   9  -5  -3  864.41   57.19
  -9  -5   3  795.02   55.39
  -9   5  -3  766.52   57.29
   9  -5   3  739.93   56.59
   9   5  -3  824.72   57.89
  -9  -5  -3  822.02   49.10
   9  -7  -3   92.69   23.20
   9   7   3  104.89   21.40
  -9  -7   3   76.99   22.20
  -9   7  -3   53.09   20.10
   9   7  -3   70.09   21.80
  -9   7   3   58.89   19.10
  -9  -7  -3   75.09   18.90
   9  -7   3   84.29   23.60
   9   9   3  340.17   48.00
  -9  -9   3  320.57   50.59
   9  -9  -3  321.67   51.59
  -9   9  -3  304.97   51.59
  -9   9   3  314.77   49.99
  -9  -9  -3  309.07   46.20
   9  -9   3  309.87   52.59
   9   9  -3  407.46   58.59
   9 -11   3    1.60   16.60
 -10   0   3   -1.30    3.40
 -10   0  -3   -1.60    1.60
  10   0  -3    2.70    3.10
  10   0   3   -1.70    1.30
 -10   2  -3   36.90   10.40
 -10  -2   3   38.60   11.10
  10   2   3   40.40    8.50
  10  -2  -3   40.00   11.20
  10  -2   3   31.20   10.10
  10   2  -3   31.60   10.00
 -10  -2  -3   32.60    7.10
 -10   4  -3   56.09   15.60
  10  -4  -3   68.69   17.30
  10  -4  -3   24.30   10.40
 -10  -4   3   31.40   11.40
  10   4  -3   33.60   11.90
  10  -4   3   33.20   12.10
 -10  -4  -3   15.10    6.80
 -10  -4  -3   42.40    9.60
 -10  -6   3   12.70   10.90
 -10   6  -3    3.70    7.70
  10  -6  -3   15.90   12.40
 -10   6   3   11.90   10.30
 -10  -6  -3    3.00    5.60
  10   6  -3    3.90    9.30
  10  -6   3    2.60    7.30
 -10   8  -3   -5.60    7.10
 -10  -8   3    2.60    7.90
  10   8   3    3.40    7.20
  10  -8  -3    5.60    8.50
 -10   8   3    0.60    7.00
 -10  -8  -3   -3.50    5.90
  10  -8   3   -4.90    7.00
  10   8  -3   12.30    8.80
 -10  10  -3   -2.60    9.90
  10 -10  -3   11.30   11.60
 -10 -10   3   -0.10    7.70
  10  10   3    7.80   12.00
 -10 -10  -3   -4.50    5.30
  10 -10   3   10.10   13.70
 -10  10   3    7.00   13.60
  10  10  -3    3.90   13.10
  11   1   3  132.39   11.90
 -11  -1   3  145.19   19.40
  11  -1  -3  127.49   19.20
 -11   1  -3   98.49   15.90
 -11  -1  -3  111.39   13.40
 -11   1   3  113.79   18.90
  11  -1   3  106.59   16.00
  11   1  -3   98.09   17.20
 -11   3  -3    4.20    6.10
 -11  -3   3   26.90    9.80
  11  -3  -3   24.70    9.90
  11  -3  -3   25.10    8.80
  11   3  -3    3.60    6.50
 -11  -3  -3   16.10    5.40
  11  -3   3   10.00    7.70
 -11  -3  -3    8.60    4.70
  11  -5  -3 1241.08   76.29
 -11   5  -3 1269.17   77.99
 -11  -5   3 1313.27   75.99
 -11  -5  -3 1167.58   66.79
 -11  -5  -3 1284.37   67.09
  11  -5   3 1302.87   79.29
  11   5  -3 1123.79   74.69
  11   7   3  171.78   27.20
 -11  -7   3  168.08   31.80
  11  -7  -3   75.99   22.90
 -11   7  -3  139.29   31.00
  11  -7   3  140.89   30.90
  11   7  -3  206.68   36.40
 -11   7   3  143.19   29.30
 -11  -7  -3  118.59   22.30
 -11  -9   3  455.35   61.89
  11   9   3  504.05   46.20
 -11   9  -3  625.44   78.59
  11  -9  -3  540.15   68.59
 -11   9   3  551.14   68.89
  11  -9   3  613.34   75.29
 -11  -9  -3  615.14   50.89
  11   9  -3  506.95   67.99
  12   0   3    5.30    3.40
 -12   0  -3    0.70    2.40
 -12   0   3    5.00    4.70
  12   0  -3    2.30    3.30
  12  -2  -3   49.60   12.40
  12   2   3   51.19    9.10
 -12   2  -3   34.50   10.20
 -12  -2   3   49.10   11.70
 -12  -2  -3   47.30    8.10
  12  -2   3   74.39   15.20
  12   2  -3   36.10   10.90
  12  -4  -3   26.50   11.70
 -12   4  -3   25.90   10.80
  12  -4  -3   50.49   15.10
 -12  -4   3   67.19   17.00
  12   4  -3   57.89   16.90
 -12  -4  -3   33.50    8.70
  12  -4   3   46.30   14.10
 -12  -4  -3   43.30    9.90
  12  -6  -3   12.40   12.10
 -12   6  -3   10.00   11.70
 -12  -6   3   27.20   14.80
  12  -6   3   18.30   13.70
  12   6  -3   13.20   11.00
 -12  -6  -3   29.50   10.20
 -12   6   3   10.70    8.10
  12   8   3    2.60    7.10
 -12  -8   3    5.20    9.30
 -12   8  -3   17.10   14.00
  12  -8  -3   -3.00    5.50
  12   8  -3   12.80   12.90
 -12  -8  -3    4.80    8.70
 -12   8   3    4.30   10.10
  12  -8   3    0.30   10.50
 -12  10  -3   -9.20    5.30
 -12 -10   3   -5.50    6.70
  12 -10  -3   -7.00    7.80
  12  10   3   -1.10    8.00
  12 -10   3   -5.90    6.40
 -12 -10  -3    4.70    9.40
 -12  10   3    8.40   15.70
  12  10  -3   -5.60    7.60
 -13   1  -3    8.30    5.20
  13  -1  -3    7.80    5.70
 -13  -1   3   21.60    8.00
  13   1   3   10.10    4.20
  13   1  -3    8.10    6.00
 -13   1   3    7.20    6.00
 -13  -1  -3    6.90    3.70
  13  -1   3   20.10    6.80
  13  -3  -3   26.10   10.70
 -13  -3   3   52.19   13.80
 -13   3  -3   49.10   13.70
  13  -3  -3   51.49   14.10
  13  -3   3   65.89   15.70
 -13  -3  -3   28.60    6.90
  13   3  -3   47.50   13.50
 -13  -3  -3   40.50    7.90
 -13  -5   3   24.00   11.20
 -13   5  -3   36.60   13.00
  13  -5  -3   47.70   14.60
 -13  -5  -3   31.40    9.90
  13   5  -3   18.00   10.80
 -13  -5  -3   40.20   10.70
  13  -5   3   40.00   13.50
  13  -7  -3  121.99   28.10
  13   7   3   83.39   19.20
 -13  -7   3   61.59   19.60
 -13   7  -3   72.39   22.10
  13   7  -3   62.89   19.10
  13  -7   3   52.89   20.80
 -13   7   3   88.79   23.90
 -13  -7  -3   66.79   17.50
  13  -9  -3   30.90   18.40
 -13   9  -3   33.40   17.00
 -13  -9   3    8.90   12.10
  13   9   3   37.10   14.50
  13  -9   3    9.20    9.70
 -13  -9  -3   15.30   12.90
 -13   9   3   29.20   16.80
  13   9  -3   20.40   15.70
 -14   0  -3   -0.30    2.20
  14   0   3   -1.80    0.60
 -14   0   3    0.70    3.20
  14   0  -3    1.60    2.80
  14  -2  -3   93.29   18.60
  14   2   3   64.79    9.70
 -14   2  -3  103.49   18.00
 -14  -2   3   81.99   15.50
  14   2  -3   94.69   18.00
  14  -2   3  104.19   18.30
  14  -4  -3   59.29   17.20
  14  -4  -3   54.99   15.10
 -14  -4   3   85.79   17.10
 -14   4  -3   58.89   16.20
 -14  -4  -3   51.69   10.60
 -14  -4  -3   60.19   11.10
  14  -4   3   51.89   16.40
  14   4  -3   57.49   16.60
  14  -6  -3  100.59   24.80
 -14  -6   3  115.39   23.60
 -14   6  -3  132.59   27.70
 -14  -6  -3  101.49   18.70
 -14   6   3  109.59   24.00
  14  -6   3   78.79   23.10
  14   6  -3   98.59   23.80
  14   8   3   15.30   12.20
  14  -8  -3   18.00   15.80
 -14   8  -3   -3.10    8.00
 -14  -8   3    7.60   11.60
  14   8  -3   22.90   14.00
 -14   8   3    1.20   10.00
  14  -8   3   12.10   13.10
 -14  -8  -3   20.70   12.20
 -14  10  -3   10.70   13.20
 -14 -10   3   13.40   15.10
  14  10   3   38.80   18.40
  14 -10  -3    9.40   14.60
  14  10  -3   16.00   15.10
 -14  10   3   26.40   20.20
  14 -10   3   -1.70   12.70
 -14 -10  -3   14.90   12.80
  15   1   3   71.69   10.40
 -15   1  -3   87.79   14.90
  15  -1  -3   82.89   16.20
 -15  -1   3   74.39   14.70
 -15   1   3   74.39   16.50
 -15  -1  -3   88.29   11.20
  15  -1   3   82.49   14.50
  15   1  -3   80.49   15.90
 -15   3  -3   10.00    8.20
  15  -3  -3   34.50   12.00
  15  -3  -3   19.30    8.90
 -15  -3   3    3.90    6.10
  15   3  -3   11.50    8.40
 -15  -3  -3   19.70    5.50
 -15  -3  -3   11.10    4.20
  15  -3   3    5.60    7.20
 -15  -5   3   -3.70    4.20
  15  -5  -3    8.30    7.10
 -15   5  -3   -6.10    2.40
 -15  -5  -3    3.40    4.40
  15   5  -3   17.90   11.10
 -15  -5  -3   10.90    4.90
  15  -5   3    6.10    7.20
 -15   7  -3    7.50   11.80
 -15  -7   3    1.10    7.30
  15  -7  -3   11.80    8.70
  15   7   3    9.90    7.70
 -15   7   3   17.50   10.80
 -15  -7  -3    1.60    5.50
  15  -7   3    3.20    9.90
  15   7  -3   -1.80    4.50
 -15   9  -3   -4.40   10.50
 -15  -9   3   -2.40    6.90
  15   9   3    7.70   10.60
  15  -9  -3    0.80    9.20
 -15  -9  -3    7.00    8.30
  15   9  -3   -8.00    7.50
  15  -9   3    9.90   13.80
 -15   9   3    4.30   11.10
  16   0  -3    6.50    5.60
  16   0   3    1.50    2.40
 -16   0  -3    2.00    2.80
 -16   0   3    0.10    3.10
  16  -2  -3  505.15   38.00
 -16   2  -3  422.26   33.50
  16   2   3  480.95   26.60
 -16  -2   3  496.25   35.20
  16  -2   3  503.05   35.80
 -16  -2  -3  464.75   25.30
  16   2  -3  435.66   35.00
 -16   4  -3  446.16   47.50
  16  -4  -3  403.56   45.40
  16  -4  -3  301.07   38.50
 -16  -4   3  336.67   31.10
  16  -4   3  403.86   36.40
 -16  -4  -3  346.07   23.60
 -16  -4  -3  340.67   23.60
  16   4  -3  421.36   35.80
 -16   6  -3  308.87   45.30
 -16  -6   3  329.47   43.10
  16  -6  -3  329.47   47.00
  16  -6   3  392.16   51.19
 -16  -6  -3  306.07   27.20
  16   6  -3  437.36   52.29
 -16   6   3  430.16   49.80
  16  -8  -3    7.40   10.90
 -16   8  -3    6.50   11.10
  16   8   3   10.10   10.30
 -16  -8   3    8.40    9.80
 -16   8   3    2.60    8.60
 -16  -8  -3    9.90   10.20
  16   8  -3   34.00   16.50
  16  -8   3   23.20   15.90
  16 -10  -3   13.00   16.90
 -16  10  -3   -7.20    6.10
 -16 -10   3    2.90    8.90
  16  10  -3   -4.40    7.50
 -16 -10  -3   -0.60    6.10
  16 -10   3    4.10   10.30
 -16  10   3    5.50   12.30
  17  -1  -3  330.37   28.70
  17   1   3  361.56   21.80
 -17  -1   3  372.56   28.50
 -17   1  -3  330.67   25.50
 -17   1   3  372.66   30.90
 -17  -1  -3  363.96   21.60
  17   1  -3  368.56   29.90
  17  -1   3  334.37   25.90
 -17  -3   3  261.27   30.70
 -17   3  -3  242.28   31.20
  17  -3  -3  208.78   30.00
  17  -3  -3  168.18   26.60
 -17  -3  -3  185.28   13.60
  17   3  -3  199.28   28.70
  17  -3   3  226.48   30.60
 -17  -3  -3  211.88   14.50
 -17  -5   3   78.19   18.50
 -17   5  -3   77.69   20.90
  17  -5  -3  102.99   23.00
 -17  -5  -3  102.79   15.60
  17   5  -3   72.49   18.10
 -17  -5  -3   86.59   14.30
  17  -5   3  107.69   23.50
  17  -7  -3    3.30    8.60
 -17   7  -3   14.90   13.80
 -17  -7   3   20.90   13.20
 -17  -7  -3   19.00    8.80
 -17   7   3   -2.20    7.80
  17  -7   3    5.90    9.30
  17   7  -3   11.50   11.90
 -17  -9   3   29.50   16.30
  17   9   3   24.20   13.40
  17  -9  -3   16.10   13.90
 -17   9  -3   21.00   17.60
 -17   9   3   30.70   16.00
  17  -9   3   23.60   16.00
 -17  -9  -3   37.80   15.90
  17   9  -3   11.40   11.80
 -18   0  -3   -1.40    1.60
  18   0   3    2.00    2.60
 -18   0   3   -0.30    3.50
  18   0  -3   -0.30    2.80
  18  -2  -3   48.80   13.60
 -18   2  -3   56.39   13.60
  18   2   3   48.00    7.60
 -18  -2   3   64.59   15.10
  18  -2  -3   47.30   14.30
 -18  -2  -3   45.70    6.90
  18  -2   3   48.20   13.20
  18   2  -3   48.10   13.40
 -18  -4   3   62.09   14.90
  18  -4  -3   70.49   17.90
  18  -4  -3   29.20   11.90
 -18   4  -3   69.69   17.90
 -18  -4  -3   75.99   11.20
  18  -4   3   61.89   17.40
 -18  -4  -3   61.49   10.20
  18   4  -3   68.19   18.00
 -18  -6   3   17.70   11.10
 -18   6  -3    3.90    7.60
  18  -6  -3   21.90   13.00
  18  -6   3   31.70   15.00
  18   6  -3   30.30   13.80
 -18  -6  -3   15.10    8.10
  18   8   3    4.50    8.00
 -18  -8   3    3.60    8.30
 -18   8  -3   18.30   13.60
  18  -8  -3   -6.50    7.30
  18  -8   3   15.30   11.90
 -18  -8  -3    8.00    9.00
 -18   8   3    7.50   11.50
  18   8  -3   13.50   11.40
 -18 -10   3    0.20    4.70
 -18  10  -3   -5.10    7.40
  18 -10  -3    5.70   13.60
 -18 -10  -3   -1.10    6.00
 -18  10   3   -6.50    5.90
  18 -10   3    4.80   16.30
  18  10  -3    9.60   13.00
 -19  -1   3 2131.19  101.09
 -19   1  -3 2106.39   96.99
  19  -1  -3 1694.03   98.89
  19   1   3 2047.10   89.39
  19  -1   3 2065.79   97.39
 -19  -1  -3 2042.30   89.09
 -19   1   3 2039.50  103.59
  19   1  -3 2101.19  101.99
  19  -3  -3  816.72   57.29
 -19  -3   3  856.91   53.99
 -19   3  -3  906.71   57.09
  19  -3  -3  935.41   60.29
  19   3  -3  974.80   59.29
  19  -3   3  853.11   57.59
 -19  -3  -3  917.81   42.20
 -19  -3  -3  921.91   41.90
  19  -5  -3 1218.68   77.99
 -19  -5   3 1168.48   71.99
 -19   5  -3 1121.29   75.39
 -19  -5  -3 1199.38   60.79
  19  -5   3 1104.19   76.29
  19   5  -3 1154.68   75.09
 -19  -5  -3 1308.17   61.89
 -19   7  -3  180.38   35.20
 -19  -7   3  209.88   36.10
  19  -7  -3  169.48   35.40
  19   7  -3  222.38   39.60
 -19  -7  -3  155.38   24.60
 -19   7   3  132.19   29.00
  19  -7   3  147.59   32.80
  19  -9  -3  175.08   40.50
 -19   9  -3  265.77   49.60
 -19   9   3  213.88   42.30
  19   9  -3  277.27   49.60
 -19  -9  -3  217.08   33.60
  19  -9   3  220.58   45.90
 -20   0  -3   -0.10    2.50
 -20   0   3    6.10    5.80
  20   0   3    0.50    2.40
  20   0  -3   -2.40    1.90
 -20  -2   3    8.20    7.20
  20  -2  -3   26.50   10.10
 -20   2  -3   16.70    8.30
  20  -2  -3   13.40    8.30
 -20  -2  -3   14.80    3.60
  20   2  -3   19.40    8.80
  20  -2   3   19.30    9.20
  20  -4  -3   41.90   14.20
 -20  -4   3   31.60   11.30
  20  -4  -3   31.80   11.60
 -20   4  -3   34.10   12.20
  20   4  -3   23.60   10.50
 -20  -4  -3   28.70    6.40
  20  -4   3   54.59   15.50
 -20  -4  -3   27.60    6.20
 -20   6  -3   10.00   10.80
  20  -6  -3   -0.30    5.10
 -20  -6   3    4.90    5.90
  20   6  -3    0.40    7.90
 -20  -6  -3    2.40    4.60
 -20  -6  -3    2.20    4.10
  20  -6   3   -5.20    7.00
 -20  -8   3    0.80    2.60
 -20   8  -3  -10.20    5.00
  20  -8  -3   -4.80    6.20
 -20   8   3   -0.10    9.10
  20  -8   3    3.10    8.10
  20   8  -3   -2.90    6.70
 -20  -8  -3   -6.60    2.90
 -20  10  -3    8.50   13.90
  20 -10  -3    2.40    9.70
  20 -10   3   -1.50    9.90
 -20  10   3   -4.20    5.40
 -20 -10  -3   -1.50    5.90
  20  10  -3   -5.70    4.90
 -21   3  -3 2749.62  134.29
 -21  -3   3 2694.33  132.09
  21  -3  -3 2874.91  139.19
  21  -3  -3 2860.01  139.49
  21  -3   3 2737.53  136.29
  21   3  -3 2707.83  135.39
 -21  -5   3 2142.59  115.59
  21  -5  -3 2349.17  125.49
 -21   5  -3 2252.37  122.19
  21  -5  -3 2163.78  123.99
 -21  -5  -3 2264.77  101.99
 -21  -5  -3 2217.88  101.59
  21   5  -3 2194.38  120.79
  21  -5   3 2486.95  126.99
 -21   7  -3  132.99   30.80
  21  -7  -3  145.19   33.30
 -21  -7  -3  152.68   23.50
  21  -7   3  152.18   34.80
  21   7  -3  131.79   29.30
 -21   7   3   94.49   26.70
  21  -9  -3  305.57   54.49
 -21   9  -3  265.57   49.20
 -21   9   3  312.87   51.69
 -21  -9  -3  240.18   35.20
  21  -9   3  405.16   62.59
  21   9  -3  303.57   51.59
  22   0  -3    3.10    3.00
  22   0   3    2.10    3.20
 -22   0   3   -1.00    4.70
 -22   0  -3    2.70    3.20
  22  -2  -3   11.10    7.10
  22  -2  -3   25.30   10.20
 -22   2  -3   10.10    6.90
 -22  -2   3    7.00    6.00
  22  -2   3    4.90    5.70
  22   2  -3    7.80    7.40
 -22  -2  -3    4.80    2.20
  22  -4  -3    2.70    8.70
 -22  -4   3   25.10   10.30
 -22   4  -3   16.50   11.20
  22  -4  -3   22.50   10.10
  22  -4   3   20.00   11.50
 -22  -4  -3   32.00    6.00
  22   4  -3    4.90    7.80
 -22  -4  -3   27.20    5.40
 -22   6  -3   -0.90    6.60
  22  -6  -3   -9.20    2.60
 -22  -6   3    0.70    1.70
  22   6  -3    9.00   10.40
  22  -6   3    6.00    9.80
 -22  -6  -3    4.20    5.00
 -22  -6  -3    8.30    6.10
 -22   8  -3   -5.20    6.10
  22  -8  -3   13.20   16.30
 -22   8   3    9.30   12.60
  22  -8   3    0.50    9.80
 -22  -8  -3    2.50    5.60
  22   8  -3    4.60   10.30
  22 -10  -3   -1.30    6.70
 -22  10  -3   21.10   17.90
 -22 -10   3   -7.30    4.40
 -22 -10  -3    0.50    6.50
  22 -10   3    9.80   14.80
 -22  10   3    2.40   11.90
  22  10  -3   13.20   14.50
  23   1   3   16.00    5.50
  23  -1  -3   13.80    8.90
 -23   1  -3   16.70    7.00
 -23  -1   3   11.50    7.90
 -23  -1  -3   14.40    4.60
  23   1  -3    5.10    7.20
 -23   1   3   19.40    9.80
  23  -1   3    2.00    5.20
  23  -3  -3   12.00    7.00
  23  -3  -3   11.30    5.70
 -23   3  -3   11.60    7.20
 -23  -3   3    5.80    6.90
 -23  -3  -3   12.40    1.90
 -23  -3  -3    9.00    1.70
  23  -3   3   24.20   10.00
 -23   5  -3   68.19   20.90
  23  -5  -3   51.29   16.80
  23  -5  -3   55.49   16.70
  23   5  -3   52.39   17.20
 -23  -5  -3   48.80    9.10
  23  -5   3   50.39   19.80
 -23  -5  -3   61.39   10.30
 -23   7  -3  -12.10    5.40
  23  -7  -3    2.20   10.90
  23   7  -3    3.70    5.90
 -23   7   3   12.10   12.70
  23  -7   3   25.30   14.30
 -23  -7  -3    1.90    4.50
 -23   9  -3   -5.20   10.90
 -23  -9   3   -1.00    8.50
  23  -9  -3   13.40   13.10
  23  -9   3    5.70    6.10
  23   9  -3   25.40   15.90
 -23   9   3    4.50    6.90
 -23  -9  -3   18.50   11.50
  24   0   3    8.30    5.80
 -24   0   3   13.20    8.10
  24   0  -3   13.60    6.60
 -24   0  -3   -2.00    3.00
 -24  -2   3    5.00    5.60
  24  -2  -3   30.40   10.40
 -24   2  -3    5.10    5.60
  24  -2  -3    5.40    6.30
  24   2  -3    6.20    7.20
 -24  -2  -3    2.50    1.40
 -24  -2  -3    1.80    1.30
  24  -2   3   -6.30    1.80
  24  -4  -3   42.40   13.70
 -24   4  -3    0.60    6.50
  24  -4  -3   23.90   11.90
 -24  -4  -3   10.40    3.10
 -24  -4  -3   20.70    3.90
  24   4  -3   15.40    9.80
  24  -4   3   16.00   11.50
 -24   6  -3   -7.50    6.10
  24  -6  -3   24.60   15.10
 -24  -6  -3    6.60    5.00
  24   6  -3   10.80    6.80
  24  -6   3   20.30   11.50
 -24  -6  -3    5.20    5.10
  24  -8  -3   21.30   16.50
 -24  -8   3   -0.10    6.90
 -24   8  -3    3.60    8.30
 -24  -8  -3   17.80   10.30
  24  -8   3   54.59   22.80
  24   8  -3   13.50   12.30
 -24   8   3    9.50   14.40
 -24  10  -3    7.90   16.50
 -24 -10   3   -1.80    6.90
  24 -10  -3   10.10   13.70
  24 -10   3   10.50   13.70
 -24 -10  -3   -5.00    4.00
  24  10  -3    5.00   11.10
  25  -1  -3   14.60    8.90
  25   1   3    3.30    2.90
 -25  -1   3   14.70    8.50
 -25   1  -3    5.50    5.10
  25   1  -3    7.60    7.60
 -25   1   3   10.40    8.00
  25  -1   3   -1.40    3.30
 -25  -1  -3    5.90    3.10
 -25  -3   3    9.50    5.90
  25  -3  -3   22.90   11.10
 -25   3  -3    9.80    7.90
  25  -3  -3   23.40   10.70
  25  -3   3   16.20    9.80
  25   3  -3    5.40    6.30
 -25   5  -3   38.40   15.00
  25  -5  -3   44.80   17.00
  25  -5  -3   46.30   17.70
 -25  -5  -3   33.10    7.10
 -25  -5  -3   32.20    6.90
  25   5  -3   16.50   12.00
  25  -5   3   37.20   13.20
  25  -7  -3    4.00    9.80
 -25  -7   3    5.60   10.60
 -25   7  -3    8.60   10.10
 -25  -7  -3    4.50    5.10
  25  -7   3   -4.70    8.60
  25   7  -3    4.30    7.50
 -25  -7  -3    9.10    6.60
  25  -9  -3   -9.60    6.60
 -25   9  -3   34.50   22.70
 -25  -9   3   -3.40    7.50
 -25  -9  -3   14.80    9.90
  25  -9   3  -11.00    6.10
  25   9  -3   11.40   13.20
 -25   9   3   40.90   21.10
  26   0   3   13.00    6.40
 -26   0  -3   15.00    5.60
 -26   0   3   11.90    9.00
  26   0  -3   17.60    9.50
 -26  -2   3  226.78   29.40
 -26   2  -3  265.57   31.00
  26  -2  -3  224.08   32.40
  26  -2  -3  285.77   36.10
  26   2  -3  323.17   37.90
  26  -2   3  276.27   33.10
  26  -4  -3  635.54   54.79
 -26   4  -3  725.33   53.59
  26  -4  -3  836.42   59.29
  26   4  -3  763.32   54.09
  26  -4   3  783.22   56.99
 -26   6  -3  151.68   30.80
  26  -6  -3   86.99   25.20
 -26  -6   3   97.99   34.00
 -26  -6  -3  130.59   16.70
 -26  -6  -3  133.59   16.20
  26   6  -3  130.59   28.40
  26  -6   3  128.69   31.50
 -26   8  -3  104.59   30.30
 -26  -8   3  110.89   27.50
  26  -8  -3   89.59   29.40
 -26   8   3  178.58   38.90
  26  -8   3  132.99   35.30
 -26  -8  -3   90.29   17.70
  26   8  -3   64.09   22.60
  26 -10  -3    4.30   13.80
 -26 -10   3   -5.60    4.50
 -26  10  -3    1.10   12.80
  26 -10   3   13.10   15.00
 -26 -10  -3   -1.80    5.50
  26  10  -3   -2.50    7.50
 -27  -1   3   63.09   14.90
  27   1   3   77.19   10.30
 -27   1  -3  108.79   17.50
 -27  -1  -3   72.29    9.40
  27   1  -3   67.99   16.70
  27  -1   3   71.19   14.50
 -27   1   3  124.29   23.00
 -27   3  -3   69.79   16.90
  27  -3  -3   85.39   20.00
  27  -3  -3   63.59   17.50
  27   3  -3  100.09   20.70
  27  -3   3   66.19   17.70
  27  -5  -3   35.00   15.30
 -27   5  -3   57.79   19.10
  27  -5  -3   53.59   17.80
  27   5  -3   47.60   17.00
 -27  -5  -3   51.39    6.90
 -27  -5  -3   66.99    8.30
  27  -5   3   65.49   19.80
 -27   7  -3   72.19   23.80
 -27  -7   3   10.20   10.70
  27  -7  -3   23.10   17.20
  27  -7   3   45.80   19.50
 -27  -7  -3   22.50    7.80
 -27  -7  -3    6.90    6.00
  27   7  -3   54.99   21.00
  27  -9  -3   18.70   19.20
 -27  -9   3    7.90   11.90
 -27   9  -3   16.90   16.00
  27   9  -3   25.30   16.80
  27  -9   3   50.49   23.30
  28   0   3   -6.20    2.70
 -28   0  -3   -1.80    3.60
 -28   0   3    3.30    6.50
  28   0  -3   14.30    6.70
  28  -2  -3   22.50    9.80
  28  -2  -3   35.90   12.20
 -28  -2   3   17.90    7.90
 -28   2  -3    7.30    6.80
  28   2  -3   17.20    8.80
  28  -2   3   27.90   10.30
 -28   4  -3    0.80    8.10
  28  -4  -3   15.30    8.50
  28  -4  -3   14.70    9.70
  28  -4   3    9.70    7.20
  28   4  -3   16.40    7.60
 -28  -6   3   -2.20    6.40
  28  -6  -3    4.50   11.50
 -28   6  -3    8.80   11.10
 -28  -6  -3    2.30    3.90
  28  -6   3   -0.30    6.60
 -28  -6  -3    1.10    2.80
  28   6  -3   10.50    7.60
 -28  -8   3    3.20    9.00
 -28   8  -3   -3.70    6.90
  28  -8  -3    2.40    9.30
  28  -8   3   12.10    9.30
 -28  -8  -3    6.10    6.10
  28   8  -3   16.40   11.20
 -28  -8  -3   13.10    7.80
  28 -10  -3   -2.80    9.50
 -28  10  -3   10.70   15.40
 -28 -10   3   -9.50    6.90
  28 -10   3   -4.20    7.40
  28  10  -3   -4.60    6.40
 -28 -10  -3    0.70    6.80
 -29   1  -3  364.66   28.50
  29   1   3  415.86   22.80
 -29  -1   3  339.47   31.10
  29  -1  -3  378.16   34.00
 -29   1   3  446.36   49.00
  29  -1   3  424.36   30.80
  29   1  -3  357.16   32.40
  29  -3  -3  111.59   23.90
  29  -3  -3  129.29   26.60
 -29   3  -3  145.89   24.70
  29  -3   3  120.79   23.30
  29   3  -3  152.48   26.00
 -29   5  -3  204.18   36.00
  29  -5  -3  313.37   45.30
  29  -5  -3  212.58   37.90
 -29  -5   3  185.78   29.60
  29  -5   3  285.87   42.20
  29   5  -3  256.57   37.70
  29  -7  -3   48.20   19.50
 -29  -7   3   12.90   10.20
 -29   7  -3   21.70   16.90
  29  -7   3   30.80   16.50
 -29  -7  -3   11.90    6.40
  29   7  -3   18.10   10.60
 -29  -7  -3   17.50    6.70
 -29  -9   3   69.99   22.80
  29  -9  -3   54.49   23.30
 -29   9  -3   98.39   31.00
 -29  -9  -3   76.09   16.90
  29   9  -3   84.29   27.50
  29  -9   3   64.89   24.80
  30   0   3    4.50    4.60
  30   0  -3    3.60    3.80
 -30   0  -3    2.00    3.50
 -30   0   3    1.10    5.90
 -30  -2   3   20.90    9.60
  30  -2  -3   12.70    9.10
  30  -2  -3   13.70    7.60
 -30   2  -3    4.40    5.40
  30  -2   3    3.50    5.90
  30   2  -3    6.10    7.50
  30  -4  -3   -8.10    4.60
  30  -4  -3    3.00    9.50
 -30   4  -3   -8.50    3.30
  30  -4   3   -7.10    4.10
  30   4  -3    5.10    8.00
 -30   6  -3   -6.30    4.20
  30  -6  -3   -8.10    6.50
 -30  -6   3   -0.20    5.40
 -30  -6  -3    3.80    3.10
 -30  -6  -3    0.20    2.50
  30  -6   3   17.00   15.50
  30   6  -3    9.40   10.40
 -30   8  -3   -5.90    6.10
  30  -8  -3   -2.10    9.10
 -30  -8   3   12.20   11.50
 -30  -8  -3    3.70    5.20
  30   8  -3    0.00    7.40
 -30  -8  -3    4.00    5.60
  30  -8   3   -8.60    6.50
 -30 -10   3   -6.30    4.70
  30 -10  -3    4.80   12.50
 -30  10  -3   -3.90    8.20
  30 -10   3   18.20   21.10
 -30 -10  -3    1.00    5.10
  30  10  -3   -5.70    8.20
  31  -1  -3    2.90    3.90
 -31  -1   3    8.50    7.10
 -31   1  -3   20.60    7.70
 -31  -1  -3   24.50    5.20
  31   1  -3   17.30    7.90
  31  -1   3   16.90    7.20
  31  -3  -3    4.80   10.10
 -31   3  -3   10.10    8.70
  31  -3  -3   24.00    8.80
  31   3  -3   29.10   10.80
  31  -3   3   10.30    8.80
 -31   5  -3  552.34   50.29
  31  -5  -3  654.63   55.99
  31  -5  -3  586.24   66.89
 -31  -5   3  710.33   49.80
  31  -5   3  579.64   52.99
  31   5  -3  718.43   53.59
 -31   7  -3  228.48   41.00
 -31  -7   3  156.58   30.00
  31  -7  -3  268.57   48.50
  31   7  -3  199.08   37.50
  31  -7   3  260.27   45.20
 -31  -7  -3  169.38   18.90
 -31  -7  -3  187.68   16.20
  31  -9  -3  395.96   65.39
 -31   9  -3  376.06   60.99
 -31  -9   3  420.16   56.99
  31  -9   3  287.37   57.39
 -31  -9  -3  347.17   30.20
  31   9  -3  360.86   55.19
  32   0  -3    9.80    7.30
  32   0   3   -0.20    2.30
 -32   0   3    1.20    5.40
 -32   0  -3    4.70    3.80
  32  -2  -3    4.10    6.40
 -32   2  -3    5.80    6.00
  32  -2  -3   15.90    8.30
  32   2  -3    2.80    7.30
  32  -2   3    5.10    6.10
 -32  -4   3   -2.70    4.50
  32  -4  -3   -6.00    5.00
  32  -4  -3  -11.50    3.10
 -32   4  -3   -2.20    5.50
  32  -4   3   -5.90    4.60
  32   4  -3    0.30    4.70
  32  -6  -3    3.90    9.80
 -32   6  -3   -5.00    6.20
 -32  -6   3   19.80   10.70
  32  -6  -3   -3.40    9.00
  32   6  -3    0.80    9.40
 -32  -6  -3    1.60    1.40
 -32  -6  -3    4.20    1.90
  32  -6   3   -5.60    7.40
  32  -8  -3    2.60    9.40
 -32  -8   3   -4.40    4.40
 -32   8  -3   16.50   14.20
  32  -8   3    7.80   12.30
 -32  -8  -3    3.90    5.10
 -32  -8  -3    2.70    4.50
  32   8  -3   16.30   14.50
 -32  10  -3    2.40    9.80
  32 -10  -3   -0.20   11.30
  32 -10   3    2.40   12.80
 -32 -10  -3    3.90    7.20
  33   1   3    5.10    3.20
  33  -1  -3    8.90    6.40
 -33  -1   3    2.10    4.40
 -33   1  -3    2.50    4.90
  33  -1   3    7.30    6.00
  33   1  -3    9.20    7.20
 -33  -1  -3    3.20    2.80
  33  -3  -3   72.49   20.00
  33  -3  -3   46.40   16.40
 -33   3  -3   34.10   11.50
  33   3  -3   75.79   18.30
  33  -3   3   30.80   14.70
  33  -5  -3   -0.40    4.20
 -33  -5   3    5.10    6.70
 -33   5  -3    1.30    7.40
  33  -5  -3   20.80   10.30
  33  -5   3   20.60   12.00
  33   5  -3   10.80    7.50
 -33   7  -3   38.90   18.60
  33  -7  -3   11.30   10.40
 -33  -7   3   18.30   12.40
  33   7  -3   32.60   14.70
 -33  -7  -3   29.20    6.80
  33  -7   3   22.80   15.30
 -33  -7  -3   23.60    6.10
 -33   9  -3    9.60   10.80
  33  -9  -3    7.80   10.60
 -33  -9   3    2.00    8.90
  33   9  -3   17.70   11.10
  33  -9   3   21.80   12.90
 -33  -9  -3    8.80    6.90
 -34   0  -3    2.60    3.40
 -34   0   3    0.70    5.20
  34   0   3    4.30    3.90
  34   0  -3    6.30    6.00
  34  -2  -3   10.70    8.00
  34  -2  -3   21.50    8.90
 -34   2  -3   16.70    9.30
  34   2  -3    8.80    7.40
  34  -2   3   16.10    8.30
 -34   4  -3   35.60   15.30
  34  -4  -3   21.70   13.40
 -34  -4   3   16.60    8.60
  34  -4  -3    9.60    9.30
  34  -4   3   28.20   13.50
  34   4  -3   33.10   14.40
 -34  -6   3    3.60    8.50
 -34   6  -3   -1.20    8.40
  34  -6  -3   30.50   17.10
  34  -6  -3   32.20   14.20
  34   6  -3   16.00    9.00
 -34  -8   3    7.00    9.80
 -34   8  -3   12.40   12.80
  34  -8  -3   -6.80    4.50
 -34  -8  -3    1.90    4.00
  34  -8   3  -11.60    5.10
 -34  -8  -3   -2.30    3.10
  34   8  -3   -2.40    6.10
  34 -10  -3    5.20   15.20
 -34  10  -3   -0.30    9.50
 -34 -10  -3    1.90    5.20
  34 -10   3    6.90   16.30
  35  -1  -3   27.20   12.00
 -35   1  -3    3.40    4.50
 -35  -1   3   14.40    9.60
  35   1   3    8.70    3.80
  35  -1  -3   13.20    8.30
  35   1  -3    4.20    3.50
 -35  -1  -3    9.30    3.80
  35  -1   3    6.80    5.50
 -35   3  -3    0.60    6.20
  35  -3  -3   29.60   13.00
 -35  -3   3    4.00    7.90
  35  -3  -3   24.20   11.50
  35  -3   3    2.40    2.60
  35   3  -3    4.70    6.70
  35  -5  -3    5.50   11.00
 -35   5  -3   -0.20    7.90
 -35  -5   3   12.00    9.50
  35  -5  -3    7.80   11.70
  35   5  -3    5.20    8.50
  35  -5   3   14.20   12.50
 -35   7  -3   -0.60    7.90
 -35  -7   3    1.20    8.90
  35  -7  -3   18.10   16.10
 -35  -7  -3    2.10    1.80
 -35  -7  -3    4.50    2.00
  35   7  -3   -4.10    9.10
  35  -7   3   11.80   16.10
 -35   9  -3    3.30   13.80
 -35  -9   3   15.70   13.80
  35  -9  -3   -0.10   12.80
  35   9  -3    5.90   11.60
  35  -9   3    2.60   11.10
 -35  -9  -3    5.30    5.10
 -36   0  -3   -2.50    2.10
  36   0  -3   -1.10    4.00
 -36   0   3   -2.80    4.30
  36   0   3   -1.10    2.40
  36  -2  -3  454.35   50.89
  36  -2  -3  376.96   46.50
 -36   2  -3  273.47   34.00
  36   2  -3  348.07   42.20
  36  -2   3  399.66   33.80
  36  -4  -3  204.08   36.90
  36  -4  -3  241.68   41.10
 -36  -4   3  294.47   36.40
 -36   4  -3  203.08   33.20
  36   4  -3  217.08   34.10
  36  -4   3  300.67   43.60
 -36   6  -3  342.87   48.90
  36  -6  -3  260.47   46.30
 -36  -6   3  377.06   44.90
  36  -6  -3  284.07   50.09
  36   6  -3  332.47   47.10
  36  -6   3  489.05   64.19
 -36  -8   3   11.30   11.90
 -36   8  -3   13.20   11.50
  36  -8  -3   -8.30    4.30
 -36  -8  -3    9.00    4.60
 -36  -8  -3    9.20    4.20
  36   8  -3    8.10   10.70
  36  -8   3    8.20   12.50
  37   1   3   63.79    9.50
  37  -1  -3   72.59   18.20
  37  -1  -3   74.19   18.50
 -37  -1   3   83.09   18.40
 -37   1  -3   61.59   13.00
  37   1  -3   85.79   19.50
  37  -1   3   54.59   13.90
 -37  -1  -3   79.09   10.10
 -37   3  -3   72.49   17.60
 -37  -3   3   78.49   18.30
  37  -3  -3  110.39   25.50
  37  -3  -3  100.19   24.20
  37  -3   3   88.49   21.00
  37   3  -3  129.09   24.80
  37  -5  -3   93.29   25.20
 -37   5  -3   72.49   20.50
 -37  -5   3   58.79   16.00
  37  -5  -3   45.50   18.90
  37   5  -3   89.39   22.20
  37  -5   3   53.39   20.40
  37  -7  -3   20.70   15.20
 -37  -7   3   29.60   14.80
  37  -7  -3   66.09   25.90
 -37   7  -3   46.30   20.20
  37  -7   3   46.60   20.00
  37   7  -3   13.30   11.50
 -37  -9   3   13.20   14.40
 -37   9  -3   -6.80    9.20
  37  -9  -3   30.30   23.30
  37   9  -3   34.30   19.90
 -37  -9  -3    5.60    4.50
  37  -9   3   27.00   22.90
  38   0   3   -3.80    1.40
  38   0  -3   -4.10    2.60
 -38   0   3    0.40    4.70
 -38   0  -3    0.20    2.80
  38  -2  -3   19.30   12.20
  38  -2  -3   25.30    9.60
 -38   2  -3    3.60    6.80
  38  -2   3    5.60    6.10
  38   2  -3   28.30   10.50
 -38  -4   3    1.20    5.20
  38  -4  -3   18.00   10.00
  38  -4  -3   -1.20    6.80
 -38   4  -3   -3.30    6.90
  38  -4   3   22.20   12.40
  38   4  -3   -0.10    4.00
 -38   6  -3   16.90   13.70
  38  -6  -3   31.70   16.20
 -38  -6   3   11.90    9.90
  38  -6  -3   33.30   17.10
  38   6  -3   14.20    7.70
  38  -6   3   -0.40    7.10
 -38   8  -3    1.80   11.00
 -38  -8   3    0.60    7.80
  38  -8  -3    2.90    9.10
  38  -8  -3   11.80   14.50
  38  -8   3    9.70   15.40
  38   8  -3   -2.50    7.40
  39  -1  -3  231.08   34.10
 -39   1  -3  184.48   24.20
  39  -1  -3  181.78   31.40
  39   1  -3  216.78   32.40
  39  -1   3  142.39   22.70
 -39  -1  -3  156.58   13.10
  39  -3  -3  155.98   30.20
  39  -3  -3  175.48   32.50
 -39   3  -3  111.49   22.60
 -39  -3   3  141.89   24.10
  39   3  -3  144.99   26.30
  39  -3   3  187.68   30.70
 -39   5  -3  194.88   33.60
 -39  -5   3  246.48   34.10
  39  -5  -3  327.47   49.70
  39  -5  -3  193.08   37.60
  39   5  -3  287.37   42.10
  39  -5   3  324.27   48.60
 -39  -7   3  140.89   29.00
 -39   7  -3   83.39   26.50
  39  -7  -3   95.99   29.60
  39  -7  -3   56.59   28.40
  39   7  -3  111.89   28.90
  39  -7   3   86.39   26.40
 -39   9  -3   18.50   15.50
 -39  -9   3   90.79   28.00
  39  -9  -3   83.29   28.50
  39  -9  -3   59.39   31.30
  39   9  -3   64.09   23.90
  40   0  -3   -1.90    2.80
 -40   0  -3   -3.10    2.50
 -40   0   3  -10.10    3.90
  40   0   3    1.30    3.90
 -40  -2   3    0.30   13.00
  40  -2  -3    2.70    6.70
 -40   2  -3   10.90    8.40
  40  -2  -3   -5.90    6.40
  40  -2   3    5.20    8.00
  40   2  -3    2.30    7.50
  40  -4  -3    1.30    8.30
  40  -4  -3   -1.20    8.10
 -40   4  -3   -1.90    4.60
 -40  -4   3   -6.10    3.30
  40   4  -3   16.10   11.60
  40  -4   3    9.80   10.60
  40  -6  -3   -0.80    9.20
 -40   6  -3   -3.70    7.50
  40  -6  -3   20.00   17.80
 -40  -6   3   -3.10    5.60
  40  -6   3   23.70   17.10
  40   6  -3   36.60   15.10
 -40  -8   3   -0.40    6.60
  40  -8  -3   -6.20    6.40
  40  -8  -3    0.60   10.40
 -40   8  -3    1.40    9.90
  40   8  -3   -4.70    6.00
  40  -8   3   -3.20    7.80
  41  -1  -3 3683.33  175.68
  41   1   3 3372.86  151.18
  41  -1  -3 3697.63  175.48
 -41   1  -3 3539.75  161.48
  41   1  -3 3579.84  173.08
  41  -1   3 3589.24  165.08
  41  -3  -3 1568.24   98.69
 -41  -3   3 1739.53   91.89
 -41   3  -3 1459.95   89.39
  41  -3  -3 1699.13  100.49
  41  -3   3 1696.03   96.69
  41   3  -3 1620.74   93.99
  41  -5  -3 1039.30   76.59
 -41   5  -3  834.12   65.59
 -41  -5   3  870.91   61.49
  41  -5  -3  931.91   72.39
  41  -5   3  814.12   68.09
  41   5  -3 1037.50   68.99
  41  -7  -3  219.98   45.80
 -41   7  -3   80.39   26.60
  41  -7  -3   89.89   28.00
 -41  -7   3  135.79   28.40
  41   7  -3  181.38   37.20
  41  -7   3  172.38   38.50
  41  -9  -3   81.59   33.60
 -41  -9   3  101.59   28.00
  41  -9  -3  114.29   38.10
 -41   9  -3  113.09   32.80
  41   9  -3  145.19   36.00
 -42   0  -3    0.10    3.40
  42   0   3   -1.20    4.00
  42   0  -3   -0.90    6.70
 -42  -2   3   12.60   10.60
  42  -2  -3    9.80    8.10
  42  -2  -3   17.00    9.90
 -42   2  -3   -2.20    4.90
  42   2  -3    1.90    8.00
  42  -2   3   -1.40    6.10
 -42  -4   3    3.90    7.00
  42  -4  -3   -0.50    6.80
 -42   4  -3    5.40    8.40
  42  -4  -3   -6.50    5.20
  42   4  -3   16.60   10.50
  42  -4   3   -9.20    3.60
 -42   6  -3   20.10   15.40
  42  -6  -3    3.50   12.00
 -42  -6   3    1.40    7.50
  42  -6  -3  -10.30    3.90
  42   6  -3    9.80    9.50
  42  -6   3    4.10   12.00
 -42   8  -3   -1.00    9.00
 -42  -8   3   -0.10    6.90
  42  -8  -3   -6.30    6.40
  42  -8  -3   -3.50   11.00
  42   8  -3   -4.60    4.70
 -43   1  -3  254.57   30.10
  43   1   3  267.87   19.20
  43  -1  -3  267.27   38.70
  43  -1  -3  325.77   43.70
  43  -1   3  286.77   33.10
  43   1  -3  317.87   41.30
 -43  -3   3  118.39   23.40
 -43   3  -3   90.49   20.30
  43  -3  -3  104.99   24.20
  43  -3  -3   77.09   22.10
  43   3  -3  103.89   22.40
  43  -3   3  145.59   27.10
 -43   5  -3  144.59   30.70
  43  -5  -3  159.78   36.60
  43  -5  -3  177.28   36.80
 -43  -5   3  115.29   23.10
  43   5  -3  135.99   28.30
  43  -5   3  143.39   31.70
  43  -7  -3    5.40   11.60
 -43  -7   3   12.00   10.60
 -43   7  -3   11.30   10.40
  43  -7  -3   32.20   20.50
  43   7  -3    2.40    6.80
  43  -7   3   43.10   21.20
  43  -9  -3   16.80   14.20
 -43   9  -3   25.80   18.30
  43  -9  -3   31.10   22.00
 -43  -9   3    2.00    7.40
  43  -9   3   -2.80   13.90
  43   9  -3   79.19   27.90
 -44   0  -3    3.00    3.90
  44   0   3   10.00    6.10
  44   0  -3   -3.90    6.10
 -44  -2   3   43.20   14.40
  44  -2  -3   67.59   19.00
  44  -2  -3   37.50   13.90
 -44   2  -3   42.80   13.10
  44   2  -3   46.50   16.10
  44  -4  -3   35.60   17.10
  44  -4  -3   40.10   17.00
 -44   4  -3   33.90   14.60
 -44  -4   3   12.00    9.70
  44   4  -3   37.30   14.80
  44  -4   3   13.90    9.20
  44  -6  -3   12.50   15.60
  44  -6  -3    3.30   11.50
 -44   6  -3   -2.40    7.20
 -44  -6   3   34.40   13.00
  44  -6   3   -7.00    5.20
  44   6  -3   20.20   12.70
  44  -8  -3    6.10   15.60
 -44  -8   3    2.60    9.30
  44  -8  -3    0.90   11.80
 -44   8  -3   -0.50    9.00
  44   8  -3   -8.10    4.20
  45  -1  -3   78.29   19.70
 -45   1  -3   76.09   15.40
  45   1   3   67.19   10.60
  45   1   3   78.09   11.60
  45  -1  -3   48.70   15.40
  45  -1   3   80.99   17.20
  45   1  -3   75.29   20.30
 -45   3  -3   60.19   16.80
  45  -3  -3   55.59   18.30
 -45  -3   3    5.40    8.90
  45  -3  -3   17.60   14.20
  45   3  -3   27.60   12.40
  45  -3   3   52.19   16.20
 -45   5  -3   -7.70    5.30
 -45  -5   3    7.60    8.70
  45  -5  -3    5.00    9.90
  45  -5  -3   19.30   13.80
  45  -5   3   35.80   16.50
  45   5  -3   20.40   12.40
 -45   7  -3   -1.50   10.10
 -45  -7   3   14.60   11.30
  45  -7  -3   -0.30   12.70
  45  -7  -3    4.40   11.90
  45   7  -3   -5.00    5.10
 -45   9  -3   13.50   13.70
  45  -9  -3   25.70   14.30
  45  -9  -3   -9.40    7.00
 -45  -9   3    3.00   10.40
  45   9  -3    5.20   10.40
  45  -9   3    6.80   15.40
  46   0  -3   19.10   10.50
 -46   0  -3    6.00    4.90
  46   0   3    9.30    5.00
 -46   2  -3   84.79   18.20
 -46  -2   3   96.29   21.90
  46  -2  -3   75.49   22.40
  46  -2  -3   98.89   24.70
  46  -2   3   61.19   17.20
  46   2  -3   84.39   21.00
  46  -4  -3  285.17   45.30
  46  -4  -3  293.47   47.40
 -46  -4   3  205.18   31.80
 -46   4  -3  256.97   38.80
  46   4  -3  263.77   39.90
  46  -4   3  314.67   47.10
 -46  -6   3   61.39   17.80
 -46   6  -3   19.50   14.50
  46  -6  -3   39.20   21.10
  46  -6  -3   40.70   23.00
  46  -6   3   18.60   15.30
  46   6  -3   60.69   21.20
  46  -8  -3   39.80   23.50
 -46   8  -3   17.30   16.10
 -46  -8   3   65.99   21.10
  46  -8  -3   33.20   21.10
  46  -8   3   33.30   23.00
  46   8  -3   42.20   20.80
  47   1   3  109.69   13.90
 -47   1  -3  107.89   18.80
  47   1   3   71.59   11.30
  47  -1  -3   94.79   22.80
  47  -1  -3  110.19   25.20
  47  -1   3   52.69   14.00
  47   1  -3  100.79   23.40
 -47  -3   3   50.29   15.80
  47  -3  -3   37.60   16.00
 -47   3  -3   33.50   13.20
  47  -3  -3   67.19   21.70
  47  -3   3   48.70   17.20
  47   3  -3   42.10   15.80
 -47   5  -3    7.30   11.70
 -47  -5   3   17.30   11.00
  47  -5  -3   23.90   18.60
  47  -5  -3   20.70   14.80
  47   5  -3    1.00    7.50
  47  -5   3   28.90   18.40
  47  -7  -3    3.20   11.50
  47  -7  -3   -7.40    4.60
 -47   7  -3   11.00   13.50
 -47  -7   3    2.40    8.20
  47   7  -3    4.20    8.90
  47  -9  -3   -4.80   10.70
  47  -9  -3   12.10   15.90
  47  -9   3    6.20   16.70
 -48   0  -3   14.90    6.20
  48   0   3   13.50    6.20
  48   0  -3   30.20   13.40
  48   0  -3   12.90    8.80
  48  -2  -3    5.60    7.00
  48  -2  -3   11.60   11.10
 -48  -2   3   21.90   13.50
 -48   2  -3   15.80    9.60
  48   2  -3   39.00   14.90
  48  -2   3    9.00    7.30
  48  -4  -3   73.99   24.20
  48  -4  -3  115.69   28.70
 -48   4  -3   55.69   17.70
 -48  -4   3   55.29   16.10
  48  -4   3   48.00   18.10
  48   4  -3   99.49   24.40
  48  -6  -3   17.80   16.60
 -48   6  -3   -1.00    7.50
 -48  -6   3   22.90   13.50
  48  -6  -3   -1.40    9.90
  48   6  -3   11.60    9.30
  48  -8  -3   17.50   19.30
 -48  -8   3   -6.40    3.80
  48  -8  -3   12.70   19.60
 -48   8  -3   15.80   17.00
  48  -8   3    4.70   13.40
  48   8  -3   10.30   12.80
 -49   1  -3  195.88   25.80
  49   1   3  179.98   14.80
  49  -1  -3  148.49   30.20
  49   1   3  123.09   15.70
 -49  -1   3  144.79   33.60
  49  -1  -3  158.08   29.30
  49  -1   3  123.89   22.50
  49   1  -3  163.08   31.20
  49  -3  -3  100.49   26.00
 -49   3  -3   58.19   16.80
 -49  -3   3   84.89   21.80
  49  -3  -3   53.89   20.20
  49   3  -3   57.29   18.50
  49  -3   3   68.99   21.10
  49  -5  -3   38.80   17.70
 -49   5  -3   43.00   17.60
 -49  -5   3   34.30   13.10
  49  -5  -3   22.10   13.80
  49  -5   3   32.00   16.90
  49   5  -3   36.50   16.10
  49  -7  -3   30.80   18.00
 -49  -7   3    3.20    8.20
  49  -7  -3   -3.90    5.70
 -49   7  -3    9.50   12.90
  49   7  -3    5.10    7.00
  49  -7   3    8.40   10.90
  50   0  -3   -3.20    3.70
  50   0  -3   -2.80    6.10
  50   0   3    2.00    5.40
 -50   0  -3   -4.60    2.30
 -50  -2   3   -0.90    5.20
  50  -2  -3    3.00    8.40
 -50   2  -3    0.60    4.70
  50  -2  -3    3.30    8.80
  50  -2   3    2.90    4.90
  50   2  -3    4.80    9.60
  50  -4  -3   18.30   13.20
 -50  -4   3   25.90   13.50
  50  -4  -3   21.50   14.40
 -50   4  -3   19.50   12.10
  50  -4   3   17.60   14.50
  50   4  -3   10.80    9.30
 -50   6  -3    2.40    8.90
 -50  -6   3   -1.10    6.50
  50  -6  -3   13.10   15.30
  50  -6  -3   -9.50    4.60
  50   6  -3   14.50   12.80
 -50  -8   3    1.00    8.20
  50  -8  -3    1.70   12.30
  50  -8  -3    9.60   16.90
 -50   8  -3    0.20    8.80
  50  -8   3    0.00   11.10
  50   8  -3   14.20   14.20
  51   1   3    9.80    5.40
 -51   1  -3   18.50    9.30
  51   1   3   22.60    6.20
  51  -1  -3    1.40    8.00
  51  -1  -3   40.00   13.90
  51  -1   3   26.60   10.90
  51   1  -3   24.60   12.00
 -51   3  -3   14.20   11.40
 -51  -3   3   45.40   15.80
  51  -3  -3   61.59   20.20
  51  -3  -3   23.40   16.20
  51  -3   3   44.90   16.00
  51   3  -3   42.00   15.30
 -51  -5   3  155.58   29.10
 -51   5  -3  197.28   36.90
  51  -5  -3  328.67   53.49
  51  -5  -3  230.68   45.90
  51   5  -3  150.18   31.90
  51  -7  -3  130.39   38.70
 -51   7  -3   88.99   28.90
  51  -7  -3  160.58   41.20
 -51  -7   3  171.18   32.70
  51  -7   3  176.58   43.40
  51   7  -3  138.99   33.90
  52   0   3   -2.10    3.80
  52   0  -3   -4.60    5.40
  52   0  -3   -1.60    5.70
  52  -2  -3   10.40   11.00
 -52   2  -3   12.60    9.20
 -52  -2   3    5.50    7.90
  52  -2  -3    6.90    9.40
  52   2  -3    0.20    7.50
  52  -2   3    8.30    8.50
 -52  -4   3    7.20    8.70
  52  -4  -3   11.20   12.90
  52  -4  -3   42.90   18.70
 -52   4  -3    6.20    9.30
  52   4  -3   -1.60    6.60
  52  -6  -3   -8.70    5.30
 -52  -6   3   -0.10    6.20
  52  -6  -3   -2.20    7.60
 -52   6  -3   -6.80    5.70
  52   6  -3   -1.00    7.20
  52  -6   3   -3.60    6.60
  52  -8  -3   -1.00   11.50
 -52  -8   3    1.50    8.50
  52  -8  -3    2.00   11.70
  52   8  -3   -5.90    6.60
  53  -1  -3   58.09   18.80
  53   1   3   66.29   11.40
  53   1   3   52.09   10.50
 -53   1  -3   65.39   15.00
  53  -1  -3   68.59   20.40
  53   1  -3   78.39   20.60
  53  -3  -3   43.90   20.20
  53  -3  -3   80.49   24.60
 -53   3  -3   37.20   13.40
 -53  -3   3   29.80   15.00
  53  -3   3   25.70   14.20
  53   3  -3   42.80   16.70
 -53   5  -3    7.90   11.50
  53  -5  -3   10.30    7.90
  53  -5  -3   -3.40    5.90
 -53  -5   3    3.10    8.40
  53   5  -3    1.90    8.80
  53  -7  -3    1.00   14.10
 -53  -7   3   18.20   12.10
 -53   7  -3   -4.50    9.90
  53  -7  -3   -0.70   11.50
  53  -7   3    6.20   12.30
  53   7  -3   21.60   13.50
  54   0  -3    0.60    6.40
  54   0  -3    1.90    7.90
  54   0   3   -3.40    2.70
 -54  -2   3    9.20    9.80
  54  -2  -3   -7.90    3.20
  54  -2  -3    5.30    9.20
 -54   2  -3   15.60    9.60
  54   2  -3   33.50   13.90
 -54   4  -3   -5.40    4.50
  54  -4  -3   18.20   12.20
 -54  -4   3    0.30    7.90
  54  -4  -3    8.30   11.50
  54   4  -3   11.30   10.10
  54  -6  -3   -1.10    6.70
 -54  -6   3    0.40    6.00
  54  -6  -3   11.70   10.90
 -54   6  -3   -2.70    8.40
  54  -6   3   -3.50    4.50
  54   6  -3    9.20   11.60
  54  -8  -3   -8.10    7.10
 -54  -8   3   -1.80    6.60
  54   8  -3   -6.50    6.50
  55  -1  -3   -1.00    6.30
  55  -1  -3    4.80    8.00
  55   1   3   -1.60    2.80
 -55   1  -3    0.00    4.60
  55   1   3    6.10    4.20
  55   1  -3   -4.40    5.00
  55   1  -3   -1.20    6.30
  55  -3  -3   34.10   15.90
 -55   3  -3   -4.00    5.10
  55  -3  -3   -5.40    5.00
 -55  -3   3   -2.20    5.00
  55   3  -3  -12.80    4.60
 -55  -5   3    5.20    9.10
  55  -5  -3   -8.10    7.80
 -55   5  -3    8.90   10.70
  55  -5  -3    3.50   11.80
  55   5  -3   -2.40    6.80
  55  -5   3   -4.50    7.30
  55  -7  -3   -1.10    5.70
 -55  -7   3   11.10   10.70
  55  -7  -3   31.20   20.70
  55   7  -3    8.50   11.40
  56   0   3   -0.40    4.80
  56   0  -3    3.50    6.30
  56   0  -3    1.80    7.50
  56   0   3    0.90    5.20
  56  -2  -3   43.00   16.30
  56  -2  -3   39.20   19.30
 -56   2  -3   60.59   16.70
 -56  -2   3   99.29   23.70
  56   2  -3   49.90   17.60
  56  -4  -3   52.29   18.80
  56  -4  -3   58.29   22.70
 -56   4  -3   31.30   16.80
 -56  -4   3   44.70   16.40
  56   4  -3   26.60   14.20
  56  -4   3    7.70   10.30
 -56  -6   3   87.99   23.90
  56  -6  -3   65.09   27.30
  56  -6  -3   22.40   19.00
 -56   6  -3   66.69   23.70
  56  -6   3   71.39   25.60
  56   6  -3   46.80   17.50
  57  -1  -3   10.90   11.50
  57  -1  -3    4.80    9.50
 -57   1  -3   -3.30    4.70
  57   1   3    9.20    5.70
  57   1   3   -1.20    3.70
  57   1  -3   10.70   11.90
  57   1  -3   -0.90    6.60
  57  -3  -3   18.70   15.70
 -57   3  -3   30.30   14.00
 -57  -3   3   19.50    9.40
  57  -3  -3    2.40   11.20
  57  -3   3    8.40   14.40
  57   3  -3    6.20   10.60
  57  -5  -3   13.50   14.30
  57  -5  -3   13.10   14.40
 -57  -5   3   24.80   13.10
 -57   5  -3   29.90   17.10
  57  -5   3   17.90   16.00
  57   5  -3    2.20    6.80
  57  -7  -3    1.30   12.50
 -57  -7   3   10.70   11.00
  57   7  -3   22.90   13.20
  58   0  -3   -7.10    2.50
  58   0   3   -0.10    4.40
  58   0   3    3.70    5.60
  58   0  -3   -4.90    3.90
 -58   2  -3   20.70   12.00
  58  -2  -3    8.30    9.60
  58  -2  -3   19.20   13.90
  58   2  -3   37.40   16.20
 -58   4  -3   15.30   12.90
  58  -4  -3   21.80   17.30
 -58  -4   3   23.10   12.80
  58  -4  -3   65.99   24.10
  58  -4   3   46.90   20.00
  58   4  -3   28.90   16.60
 -58  -6   3   20.80   13.80
  58  -6  -3   26.90   21.90
  58   6  -3   66.39   24.00
 -59   1  -3    0.80    5.80
  59  -1  -3   33.20   16.20
  59  -1  -3    1.60    4.70
  59   1   3    8.30    4.00
  59   1   3    7.40    4.60
  59   1  -3   38.70   15.40
 -59   3  -3   20.40   12.40
 -59  -3   3    5.60   10.30
  59  -3  -3    4.00   10.90
  59  -3  -3    1.30    8.10
  59   3  -3   26.50   14.50
  59  -3   3    2.40    4.00
 -59  -5   3   29.50   15.50
  59  -5  -3   36.90   20.50
 -59   5  -3   39.20   18.40
  59   5  -3   38.10   18.70
  59  -5   3   19.30   17.90
  59  -7  -3   -1.10    9.20
  59  -7  -3   15.10   13.60
 -59  -7   3    5.80   10.00
  59   7  -3    5.20   12.20
  60   0   3   -3.50    4.80
  60   0   3   -3.00    4.40
  60   0  -3   -4.80    5.60
  60  -2  -3   15.60   16.30
 -60   2  -3    5.20    7.60
  60  -2  -3   -3.10    5.90
  60   2  -3   -2.00    9.20
 -60   4  -3   -0.70    7.40
 -60  -4   3    9.00   10.70
  60  -4  -3   -4.50    7.50
  60  -4   3    9.10   10.00
  60   4  -3  -10.20    5.10
  60  -6  -3    0.20   11.40
 -60  -6   3   -0.90    8.10
  60  -6  -3   -0.80    5.90
  60   6  -3   11.10   10.50
  61   1   3  812.82   43.40
  61  -1  -3  797.12   63.69
  61   1   3  709.83   43.30
  61   1  -3  877.31   64.39
 -61  -3   3  424.46   52.99
 -61   3  -3  536.75   58.09
  61  -3  -3  468.65   65.09
  61  -3   3  465.75   58.59
  61   3  -3  440.46   55.59
  61  -5  -3  256.27   49.10
 -61  -5   3  241.68   39.20
  61   5  -3  298.77   46.80
  61  -7  -3   96.99   36.50
  61  -7  -3   46.30   27.70
 -61  -7   3   69.69   22.60
  61   7  -3  122.19   30.80
  62   0   3   -1.10    4.50
  62   0   3   -0.40    5.30
  62   0  -3   -5.30    4.80
 -62   2  -3   10.40    9.40
  62  -2  -3   -2.60    5.80
  62   2  -3   -0.20    7.20
  62   2  -3   -1.50    8.30
  62  -4  -3   33.20   19.20
  62  -6  -3    2.60    9.60
  62  -6  -3   11.20   15.20
 -62  -6   3   -3.30    7.00
  62   6  -3    0.70    9.90
  63  -1  -3  390.46   53.99
  63  -1  -3  314.57   57.39
  63   1   3  321.07   25.00
  63   1   3  366.76   25.00
  63   1  -3  425.56   54.99
  63  -1   3  438.36   48.90
  63   1  -3  310.27   44.80
 -63   3  -3  123.99   30.20
  63  -3  -3  179.28   51.99
  63  -3  -3  122.99   29.20
  63   3  -3  198.88   36.70
  63  -3   3  145.89   32.30
  63  -5  -3   60.49   27.00
  63  -5  -3   82.19   25.60
 -63  -5   3   62.29   19.50
  63   5  -3   77.89   26.00
  64   0  -3  -10.30    2.80
  64   0  -3   -8.20    3.80
  64   0   3   -3.20    3.50
  64   0   3   -2.50    5.70
 -64   2  -3   13.50   10.70
  64  -2  -3   17.30   13.50
  64  -2  -3   10.30   12.10
  64   2  -3    2.10    7.10
  64  -2   3   -1.90    7.00
  64   2  -3    5.70   10.50
 -64  -4   3    4.30    8.40
  64  -4  -3   -8.60    5.90
  64  -4  -3    0.30   10.60
  64   4  -3   -3.60    3.60
  64  -6  -3   20.70   20.20
  64  -6  -3   18.50   18.00
 -64  -6   3   -1.70    6.70
  64   6  -3    2.00    8.70
  65  -1  -3   50.79   18.70
  65   1   3   33.60    8.60
  65   1   3   23.80    8.00
  65  -1  -3   40.90   16.80
  65  -1   3   20.20   12.70
  65  -1   3   16.20    9.10
  65   1  -3   29.50   14.70
  65   1  -3    6.10    9.70
  65  -3  -3   11.40   12.60
  65  -3  -3   13.50   13.90
  65   3  -3    2.10    9.10
  65  -5  -3   -2.40    6.00
  65  -5  -3   19.40   20.20
 -65  -5   3   -1.40    6.70
  65   5  -3   -3.20    5.10
  66   0  -3   10.70   13.30
  66   0   3   -6.70    4.00
  66   0  -3   20.30   14.30
  66  -2  -3    2.50    8.50
  66  -2  -3    5.00   10.00
  66   2  -3   -4.70    6.10
  66  -4  -3   15.50   16.40
  66  -4  -3   10.90   14.50
  66   4  -3   17.70   14.80
  66  -6  -3    6.80   13.00
 -66  -6   3   14.00   12.70
  66   6  -3    0.20    7.90
  67   1   3   15.60    6.60
  67   1   3   11.60    5.90
  67  -1  -3    7.30   10.20
  67  -1  -3   30.80   14.20
  67   1  -3   33.40   17.90
  67   1  -3   36.00   16.80
  67  -1   3   25.10   13.60
  67  -3  -3    4.40   12.50
  67  -3  -3   -2.70   11.00
  67   3  -3   17.60   11.70
  67  -5  -3   -3.50    8.50
 -67  -5   3   26.30   15.80
  67   5  -3   -0.30   10.20
  68   0  -3   -2.90    8.00
  68   0  -3   15.10   11.80
  68   0   3    6.80    7.30
  68  -2  -3   -3.20    7.60
  68  -2  -3   23.40   16.80
  68   2  -3   26.10   17.00
  68  -4  -3   33.60   20.00
  68   4  -3   39.60   18.90
  69   1   3   29.30    8.20
  69  -1  -3   -4.30    9.40
  69   1   3    8.10    6.10
  69  -1   3   17.30   12.30
  69   1  -3   17.80   15.80
  69  -3  -3  -10.30    5.60
  69   3  -3    3.50   10.70
  69  -5  -3    1.20   10.10
  69   5  -3  -11.80    6.50
  70   0  -3   -5.70    6.40
  70   0   3    3.10    6.00
  70  -2  -3   21.50   17.60
  70   2  -3   -2.70    4.80
  70  -4  -3   10.20   15.30
  70   4  -3   -7.30    6.10
  71  -1  -3   32.10   17.90
  71   1   3   26.70    8.40
  71   1  -3    9.90   16.00
  71  -1   3   28.70   14.70
  71  -3  -3   38.50   22.30
  71   3  -3    7.40   12.70
  71   5  -3   40.30   21.00
  72   0   3   -2.20    4.20
  72   0  -3   -2.40    6.30
  72  -2  -3   -5.20    9.70
  72   2  -3   21.60   14.00
  72  -2   3    0.80    9.20
  72  -4  -3   14.60   18.20
  72   4  -3   14.10   14.00
  73   1   3   27.50    8.40
  73  -1  -3   26.00   15.80
  73   1  -3   57.69   21.70
  73  -1   3   21.60   13.40
  73  -3  -3   37.20   21.10
  73   3  -3   20.70   13.80
  74   0   3    2.40    6.10
  74   0  -3    4.40    9.60
  74  -2  -3   -0.30    8.90
  74   2  -3   -4.40    5.40
  74  -2   3   -3.10    7.40
  74   4  -3   11.50   12.80
  75   1   3   -0.60    2.60
  75  -1  -3   -3.30    8.70
  75   1  -3   -0.10    5.70
  75  -1   3   -7.90    3.30
  75  -3  -3   12.30   16.30
  75   3  -3    3.70   11.20
  76   0   3    2.50    5.60
  76   0  -3   -5.60    4.60
  76  -2  -3   -7.90    5.80
  76  -2   3   -6.00    4.90
  76   2  -3    5.60   12.10
  77   1   3    1.50    3.70
  77  -1  -3   -0.60    9.20
  77   1  -3   -6.00    6.10
  77  -1   3    2.50    8.60
  77  -3   3    4.60   20.30
  77   3  -3    3.10    9.70
  78   0   3   -2.00    3.90
  78   0  -3    7.80   10.80
  78  -2   3    7.10   11.90
  78   2  -3   14.60   14.20
  79  -1   3   -0.50    5.90
  79   1  -3    0.30   10.10
  80   0   3    0.40    5.00
   0   2   4   15.60    7.70
   0  -2  -4   27.40    8.40
   0   2  -4   15.60    9.30
   0  -2   4   28.10   10.00
   0   6  -4  292.87   42.80
   0  -6  -4  225.68   34.00
   0  -6  -4  255.57   36.30
   0  -6   4  247.78   40.40
   0  -8   4 2027.40  123.59
   0  -8  -4 1963.70  116.79
   0   8  -4 1949.90  123.29
   0  -8  -4 2057.49  116.49
   0 -10  -4   29.50   19.10
   0 -10   4   12.10   14.40
   0  10  -4    9.80   15.90
  -1  -1   4    4.90    5.90
   1  -1  -4    2.40    5.60
  -1   1  -4    4.80    5.30
   1   1   4    8.40    6.10
  -1  -1  -4    7.30    5.90
   1  -1   4    2.20    5.70
  -1   1   4   -1.30    5.20
   1   1  -4   13.10    7.70
   1  -3  -4   -3.80    3.10
  -1  -3   4   -3.60    3.70
  -1   3  -4   -3.60    3.20
   1  -3  -4    2.20    5.10
   1   3  -4   -2.20    3.20
  -1  -3  -4   -3.50    3.10
   1  -3   4    2.70    6.00
  -1  -3  -4    2.30    5.20
   1  -5  -4    6.10    7.00
  -1  -5   4   -2.10    3.10
  -1   5  -4   -8.60    3.60
   1  -5  -4   -0.10    4.30
   1  -5   4   -3.70    3.80
   1   5  -4    3.40    8.40
  -1  -5  -4    6.80    7.10
  -1  -5  -4    1.00    5.90
   1  -7  -4    3.20    8.00
   1  -7  -4   -6.80    3.10
  -1  -7   4   -5.60    4.10
  -1   7  -4    4.70    8.90
   1   7  -4   -7.00    2.40
  -1  -7  -4   -2.10    5.20
  -1  -7  -4   -3.80    3.70
   1  -7   4   18.20   12.80
  -1  -9   4    2.30    7.70
  -1   9  -4  -10.00    4.00
   1  -9  -4   -7.10    3.70
  -1  -9  -4    9.80   10.90
   1   9  -4   14.80   16.20
   1  -9   4    1.70   10.50
  -2   0  -4 1661.43   88.99
  -2   0   4 1881.81   91.99
   2   0  -4 1929.31   92.99
   2   0   4 1869.81   91.09
  -2   2  -4   14.60    9.00
  -2  -2   4   11.80    8.00
   2   2   4   24.80    7.90
   2  -2  -4   12.20    6.50
  -2  -2  -4   14.30    6.90
   2  -2   4   25.10    9.50
  -2   2   4   26.10    9.60
   2   2  -4   12.00    6.40
  -2  -4   4 1069.39   68.49
  -2   4  -4 1098.49   70.79
   2  -4  -4 1111.09   65.89
   2  -4  -4 1141.39   66.79
   2   4  -4 1181.88   72.59
   2  -4   4 1061.59   69.69
  -2  -4  -4 1065.69   63.49
  -2  -4  -4 1059.09   63.79
  -2   6  -4    7.60    8.40
   2  -6  -4   13.90    8.30
  -2  -6   4    3.10    8.90
   2  -6  -4   12.10    6.80
  -2  -6  -4   20.80   10.50
   2   6  -4    9.70    8.10
   2  -6   4   -7.40    4.60
  -2  -6  -4    6.90    5.30
  -2  -8   4  267.87   43.60
   2  -8  -4  298.17   44.10
  -2   8  -4  316.27   49.70
   2  -8  -4  209.08   36.60
  -2  -8  -4  280.77   40.40
   2   8  -4  248.88   44.90
  -2  -8  -4  222.58   36.50
   2  -8   4  210.38   41.10
  -2 -10   4   -9.40    4.80
   2 -10  -4    4.40    8.60
  -2  10  -4   -2.00   10.90
   2  10  -4    0.40    8.80
   2 -10   4   10.80   14.90
  -2 -10  -4    9.60   15.00
  -3   1  -4   20.20    8.70
   3  -1  -4   13.00    8.20
   3   1   4   15.90    7.40
  -3  -1   4    9.30    7.30
  -3  -1  -4   11.40    7.00
   3  -1   4   10.50    7.30
  -3   1   4    9.70    7.30
   3   1  -4   22.40    9.60
  -3   3  -4   14.60    9.90
   3  -3  -4   30.20    9.00
  -3  -3   4    1.00    6.10
   3   3  -4   24.50   11.50
  -3  -3  -4   11.10    6.20
   3  -3   4   12.40    8.80
  -3  -3  -4   16.40    7.60
   3  -5  -4   30.20   11.20
   3  -5  -4    6.10    7.40
  -3   5  -4    8.10    9.30
  -3  -5   4    6.20    8.10
   3   5  -4    4.00    8.20
   3  -5   4   15.90   10.90
  -3  -5  -4   -0.30    4.30
  -3  -5  -4    4.90    4.80
   3  -7  -4   10.80    9.10
  -3  -7   4    4.80    8.50
   3  -7  -4    0.50    4.40
  -3   7  -4    2.00    9.00
   3  -7   4    9.90   10.30
   3   7  -4    1.90    7.20
  -3  -7  -4   11.70    8.20
  -3  -7  -4    7.70    7.80
  -3  -9   4   -0.10    7.90
  -3   9  -4   -1.00    8.00
   3  -9  -4   -4.00    5.90
   3   9  -4   -2.20    7.70
   3  -9   4   -3.40    6.90
  -3  -9  -4   -4.90    4.90
   4   0   4 1670.93   82.29
   4   0  -4 1572.14   83.69
  -4   0   4 1734.73   84.79
  -4   0  -4 1549.64   80.99
   4  -2  -4  143.69   21.60
  -4   2  -4  136.19   22.80
  -4  -2   4   95.49   18.90
   4   2   4  132.49   19.90
   4  -2   4  135.29   21.70
   4   2  -4   82.39   18.70
  -4   2   4   96.79   18.40
  -4  -2  -4  114.99   17.50
   4  -4  -4  806.72   56.39
  -4  -4   4  801.72   57.99
  -4   4  -4  859.51   60.79
   4  -4   4 1007.10   63.49
   4   4  -4  878.71   61.69
  -4  -4  -4  921.51   55.09
  -4  -4  -4  986.90   55.79
  -4  -6   4   75.59   21.20
   4  -6  -4   29.90   12.90
  -4   6  -4   75.69   21.70
   4  -6  -4   79.29   20.50
  -4  -6  -4   69.49   17.20
  -4  -6  -4   38.90   13.50
   4  -6   4   56.49   18.10
   4   6  -4   65.69   20.30
  -4  -8   4  266.47   44.70
  -4   8  -4  162.78   36.20
   4  -8  -4  206.78   36.70
   4  -8  -4  229.18   39.70
   4   8  -4  153.78   35.70
  -4  -8  -4  261.37   39.00
   4  -8   4  177.58   36.50
  -4  -8  -4  187.58   33.20
   4 -10  -4   -1.80    6.90
  -4 -10   4    7.10   12.80
  -4  10  -4   23.20   21.00
   4 -10   4    2.90   13.30
   4  10  -4    7.50   15.30
  -4 -10  -4   -7.20    4.30
  -5   1  -4   27.20    9.90
   5  -1  -4   39.60   11.20
   5   1   4   14.10    6.90
  -5  -1   4   11.90    7.90
  -5   1   4   28.30   10.70
  -5  -1  -4   15.00    7.50
   5  -1   4   19.10    8.90
   5   1  -4   21.50    9.70
  -5   3  -4  792.82   53.49
  -5  -3   4  737.63   51.19
   5  -3  -4  795.72   51.09
   5   3  -4  796.12   54.19
   5  -3   4  733.83   51.99
  -5  -3  -4  790.92   46.60
  -5  -3  -4  786.52   47.70
  -5  -5   4  117.69   24.40
  -5   5  -4  135.39   28.70
   5  -5  -4  144.39   26.20
   5   5  -4  142.39   29.10
  -5  -5  -4  116.59   20.80
   5  -5   4  151.18   28.70
  -5  -5  -4  157.68   24.70
  -5  -7   4  141.49   32.00
   5  -7  -4  155.18   30.80
   5  -7  -4  213.38   37.10
  -5   7  -4  178.58   34.60
   5   7  -4  193.78   38.10
  -5  -7  -4  205.48   33.20
  -5  -7  -4  225.18   34.20
   5  -7   4  229.28   41.60
  -5  -9   4   16.20   15.50
  -5   9  -4   -1.30    8.10
   5  -9  -4    3.10    9.90
   5   9  -4   30.00   19.80
   5  -9   4  -11.80    4.80
  -5  -9  -4    2.50    8.20
  -6   0   4 1255.27   66.29
   6   0  -4 1210.98   65.79
  -6   0  -4 1079.19   61.09
   6   0   4 1115.09   61.79
   6   2   4   79.49   14.90
  -6  -2   4  109.89   19.50
  -6   2  -4   88.49   17.80
   6  -2  -4   78.69   16.50
   6  -2   4  114.59   19.90
   6   2  -4   80.09   17.40
  -6   2   4  115.39   21.10
  -6  -2  -4  109.29   16.70
  -6  -4   4  541.95   43.10
  -6   4  -4  546.45   45.20
   6  -4  -4  491.85   41.40
   6  -4   4  421.76   41.30
  -6  -4  -4  621.94   39.80
  -6  -4  -4  600.54   38.90
   6   4  -4  552.64   45.80
  -6   6  -4   54.49   19.50
  -6  -6   4   65.59   19.80
   6  -6  -4   61.59   19.20
   6  -6   4   62.39   19.80
  -6  -6  -4   39.00   13.30
   6   6  -4   89.29   23.00
  -6  -6  -4  104.69   21.10
  -6  -8   4  154.78   32.60
   6  -8  -4  126.19   31.00
  -6   8  -4  183.08   37.70
   6  -8  -4  136.09   32.10
   6   8  -4  116.89   31.20
  -6  -8  -4  134.49   27.60
  -6  -8  -4  120.49   27.10
   6  -8   4  125.49   31.30
  -6 -10   4    6.50   11.80
  -6  10  -4   -1.80    9.80
   6 -10  -4    3.60   10.30
   6 -10   4    4.50   12.20
  -6 -10  -4   -8.10    5.20
   6  10  -4  -10.20    6.30
  -7  -1   4   13.60    8.60
   7   1   4   20.30    8.10
   7  -1  -4   21.60    9.40
  -7   1  -4   12.90    7.40
   7   1  -4    4.20    7.10
   7  -1   4   40.10   10.80
  -7  -1  -4    6.50    5.60
  -7   1   4   12.20    8.80
  -7  -3   4   43.50   13.70
  -7   3  -4   46.40   13.60
   7  -3  -4   61.49   15.40
   7  -3  -4   46.90   13.30
  -7  -3  -4   38.90    9.90
   7   3  -4   44.20   13.90
   7  -3   4   36.70   11.00
  -7   5  -4   11.30   10.10
  -7  -5   4   -1.20    4.70
   7  -5  -4    9.80    8.00
   7  -5  -4    0.30    1.50
  -7  -5  -4    7.40    6.40
   7   5  -4   -4.20    4.70
  -7  -5  -4    0.20    4.10
   7  -7  -4   32.10   13.30
  -7   7  -4   13.70   13.00
  -7  -7   4   12.80   12.60
  -7  -7  -4   14.50    9.40
   7  -7   4   12.90   13.20
   7   7  -4   23.00   13.60
  -7  -7  -4   40.00   14.60
   7  -9  -4   -1.50    6.80
  -7  -9   4   -7.40    4.30
  -7   9  -4   13.90   16.00
  -7  -9  -4   -3.30    5.50
   7  -9   4   -3.40    7.30
   7   9  -4    8.70   13.80
   8   0   4  456.25   32.50
   8   0  -4  527.95   36.80
  -8   0   4  467.15   35.10
  -8   0  -4  424.06   31.30
   8  -2  -4    1.80    4.80
   8   2   4   18.30    6.30
  -8  -2   4   -2.70    3.80
  -8   2  -4    1.60    4.70
  -8   2   4   14.10    6.40
   8   2  -4   17.30   10.10
  -8  -2  -4    7.90    5.40
   8  -2   4    3.00    6.60
   8  -4  -4  129.79   23.70
  -8  -4   4  137.79   25.60
  -8   4  -4  156.08   27.50
   8  -4  -4  166.08   26.60
  -8  -4  -4  160.98   22.50
   8  -4   4  126.39   25.80
  -8  -4  -4  134.49   20.10
   8  -6  -4    0.00    1.70
  -8  -6   4   25.80   14.30
   8  -6  -4   31.10   12.90
  -8   6  -4    1.40    9.10
   8   6  -4   15.30   11.60
  -8  -6  -4   30.70   10.40
   8  -6   4   -6.50    4.70
  -8  -6  -4    9.40    7.20
  -8   8  -4   67.09   21.40
   8  -8  -4   24.80   11.10
  -8  -8   4   18.60   16.90
  -8  -8  -4   42.30   14.00
   8  -8   4   30.90   19.80
  -8  -8  -4   44.20   16.90
   8   8  -4   44.20   17.80
  -8  10  -4    2.80   13.20
  -8 -10   4    3.60    9.60
   8 -10  -4   -0.70   10.40
   8  10  -4    4.10   12.40
   8 -10   4   -5.80    6.50
  -8 -10  -4   -3.50    4.50
  -9  -1   4   31.40   10.20
   9   1   4   20.50    7.40
   9  -1  -4   52.09   13.20
  -9   1  -4   47.20   12.00
   9   1  -4   39.50   12.00
   9  -1   4   52.09   13.10
  -9   1   4   44.80   13.10
  -9  -1  -4   36.00    9.60
  -9  -3   4   74.29   17.60
  -9   3  -4   81.09   18.40
   9  -3  -4  117.29   21.40
   9  -3  -4   77.39   18.10
  -9  -3  -4   85.79   14.80
  -9  -3  -4   90.89   14.90
   9   3  -4  112.89   22.20
   9  -3   4   36.60   12.60
  -9  -5   4   -3.00    4.20
  -9   5  -4    4.90    8.40
   9  -5  -4   11.20    9.20
   9  -5  -4   -4.00    4.90
   9  -5   4    5.30    7.90
  -9  -5  -4   10.30    8.00
  -9  -5  -4    1.90    4.40
   9   5  -4   -1.60    5.30
  -9   7  -4   37.90   19.40
   9  -7  -4   -1.20    8.00
   9  -7  -4   -1.90    2.30
  -9  -7   4   15.00   11.30
  -9  -7  -4    4.90    7.00
  -9  -7  -4   19.00   10.30
   9  -7   4    5.80   10.00
   9   7  -4    8.70   11.90
   9  -9  -4    1.50   10.00
  -9   9  -4    0.00    9.80
  -9  -9   4    3.10    9.90
   9   9  -4   -8.00    5.10
   9  -9   4    2.40   11.20
  -9  -9  -4    1.70    6.20
 -10   2  -4 3930.81  175.78
 -10  -2   4 4057.29  175.78
  10  -2  -4 3660.73  173.68
 -10  -2  -4 3532.95  164.28
  10   2  -4 3819.22  176.78
 -10   2   4 3872.11  178.28
  10  -2   4 3785.02  173.88
  10  -4  -4 6185.18  275.77
  10  -4  -4 6005.40  274.37
 -10   4  -4 6938.41  281.67
 -10  -4   4 5924.91  273.57
 -10  -4  -4 5641.14  261.97
  10  -4   4 6394.76  279.37
  10   4  -4 6266.67  279.07
 -10   6  -4  310.87   47.60
  10  -6  -4  310.17   42.80
 -10  -6   4  247.18   38.70
  10  -6  -4  229.38   37.40
  10   6  -4  287.57   43.80
 -10  -6  -4  285.17   34.40
  10  -6   4  206.38   37.20
 -10  -6  -4  262.27   32.60
 -10   8  -4 2048.70  125.89
 -10  -8   4 2049.29  121.19
  10  -8  -4 1899.01  119.99
  10   8  -4 1992.10  124.99
  10  -8   4 1763.02  120.99
 -10  -8  -4 1879.91  108.99
 -10  -8  -4 2167.88  111.69
 -10 -10   4   -7.10    4.50
 -10  10  -4   -4.10   12.60
 -10 -10  -4   -6.50    4.00
  10 -10   4   10.70   14.10
  10  10  -4    1.50   12.40
 -11   1  -4   33.60   10.20
  11  -1  -4   35.60   11.30
  11   1   4   23.70    8.00
 -11  -1   4   34.70   11.10
 -11  -1  -4   40.10    9.50
  11  -1   4   46.50   11.90
  11   1  -4   39.80   13.20
 -11   1   4   31.50   11.20
  11  -3  -4   92.79   19.70
 -11  -3   4   70.79   16.80
  11  -3  -4   86.89   19.50
 -11   3  -4   54.49   15.00
 -11  -3  -4   66.99   12.30
 -11  -3  -4   58.29   11.60
  11  -3   4   93.69   19.70
  11   3  -4   75.39   18.80
  11  -5  -4   10.20    9.30
  11  -5  -4    2.10    7.30
 -11  -5   4    8.90    8.70
 -11   5  -4   21.60   13.50
 -11  -5  -4    5.80    6.30
  11   5  -4   13.50   11.50
 -11  -5  -4   -0.80    4.20
  11  -5   4    8.10   10.50
  11  -7  -4   10.10   11.40
 -11  -7   4    4.10    8.00
 -11   7  -4   -3.40    5.70
  11  -7  -4   12.80   12.20
  11  -7   4   15.10   13.30
 -11  -7  -4   10.40    8.70
 -11  -7  -4    6.90    8.00
  11   7  -4    5.20   11.10
  11  -9  -4   18.30   13.80
 -11   9  -4    1.90   12.00
 -11  -9   4   14.10   15.00
  11  -9  -4   -2.50    8.60
 -11  -9  -4    9.60   11.40
  11   9  -4   -8.30    5.10
  11  -9   4   -3.30   10.40
  12   0  -4 1141.49   71.79
 -12   0   4 1336.17   73.79
 -12   0  -4 1421.46   69.39
  12   0   4 1394.76   69.29
 -12  -2   4  602.04   44.30
  12  -2  -4  658.63   46.00
  12   2   4  661.13   40.00
 -12   2  -4  722.23   46.80
  12   2  -4  685.03   48.00
  12  -2   4  631.74   44.80
 -12   2   4  668.33   48.40
 -12  -2  -4  691.03   38.60
  12  -4  -4  795.92   58.49
 -12  -4   4  819.02   57.29
  12  -4  -4  976.40   62.39
 -12   4  -4  863.81   60.79
  12  -4   4  803.62   59.29
  12   4  -4  973.90   63.79
 -12  -4  -4  867.91   48.90
  12  -6  -4  165.98   31.80
 -12  -6   4  127.29   27.40
 -12   6  -4  138.39   30.20
  12  -6  -4   89.59   23.30
  12  -6   4  119.09   28.40
  12   6  -4  161.68   32.00
 -12  -6  -4   70.29   16.10
 -12  -6  -4  123.99   21.60
 -12   8  -4  280.17   48.30
 -12  -8   4  263.67   42.60
  12  -8  -4  257.37   44.60
  12  -8  -4  295.87   47.10
 -12  -8  -4  200.08   32.40
 -12  -8  -4  261.87   37.10
  12  -8   4  296.37   50.69
  12   8  -4  210.08   41.00
 -12 -10   4   11.30   13.10
 -12  10  -4   10.30   15.90
  12 -10  -4    2.40    9.00
 -12 -10  -4   -3.50    5.40
  12  10  -4   -7.80    7.10
  12 -10   4    4.50   14.00
  13  -1  -4   10.20    8.00
 -13   1  -4   13.00    7.60
  13   1   4    6.00    5.50
 -13  -1   4    5.30    7.10
 -13  -1  -4   22.30    6.90
  13   1  -4   14.80    9.80
  13  -1   4   11.60    7.00
 -13   1   4   44.10   12.40
  13  -3  -4   30.90   11.60
  13  -3  -4   32.20   11.20
 -13   3  -4   16.20    9.80
 -13  -3   4   22.30   10.70
 -13  -3  -4   14.30    6.00
  13  -3   4   31.30   11.70
  13   3  -4   13.80    9.20
 -13  -3  -4   31.70    7.80
  13  -5  -4   13.30    7.30
 -13   5  -4   12.20   11.10
  13  -5  -4   20.10    9.90
 -13  -5   4   13.70   11.00
 -13  -5  -4   17.30    7.70
 -13  -5  -4    5.20    5.70
  13  -5   4   -4.80    4.20
  13   5  -4   48.70   17.00
 -13  -7   4    0.10    6.70
  13  -7  -4   -6.00    3.90
 -13   7  -4   19.90   13.90
  13  -7  -4   -1.60    7.40
  13  -7   4   11.80   11.80
 -13  -7  -4    5.00    7.30
  13   7  -4   12.20   12.60
 -13  -7  -4   -1.00    5.50
 -13   9  -4   10.70   10.90
  13  -9  -4   -1.90    4.30
 -13  -9   4   -6.20    3.30
  13  -9  -4   -6.30    4.30
  13  -9   4    2.50    7.20
 -13  -9  -4   -0.40    5.50
  13   9  -4   -1.10    7.10
 -14   0  -4  713.23   43.00
  14   0  -4  745.73   49.40
 -14   0   4  658.03   46.50
  14   0   4  775.52   44.30
 -14   2  -4  203.88   28.40
 -14  -2   4  214.48   29.50
  14   2   4  205.78   22.80
  14  -2  -4  193.58   28.80
  14  -2   4  235.38   30.20
  14   2  -4  217.28   31.20
 -14   2   4  238.08   33.10
 -14  -4   4  590.94   44.70
  14  -4  -4  505.15   44.40
 -14   4  -4  596.54   47.00
  14  -4  -4  590.84   46.60
 -14  -4  -4  547.75   34.90
 -14  -4  -4  560.44   34.80
  14   4  -4  464.55   43.30
  14  -4   4  612.44   47.60
 -14  -6   4    4.70    9.60
  14  -6  -4   36.30   14.70
 -14   6  -4   33.70   17.10
  14  -6  -4   36.50   14.60
 -14  -6  -4   33.60   11.50
  14   6  -4   37.90   16.60
 -14  -6  -4   48.10   12.50
  14  -6   4   32.60   17.00
 -14   8  -4  186.28   41.00
 -14  -8   4  124.79   29.70
  14  -8  -4  179.08   39.50
  14  -8  -4  169.88   37.90
 -14  -8  -4  147.49   27.50
  14   8  -4  243.38   43.90
 -14  -8  -4  186.38   29.40
  14  -8   4  231.98   45.00
 -14  10  -4    2.40   13.40
  14 -10  -4    0.90    8.90
 -14 -10   4   -7.40    4.70
  14 -10   4   -7.50    5.90
 -14 -10  -4   -6.10    3.70
  14  10  -4   13.40   15.50
 -15   1  -4 1083.69   59.09
  15   1   4  955.20   53.09
 -15  -1   4 1032.50   61.19
  15  -1  -4 1032.20   61.99
  15  -1   4  957.70   57.09
  15   1  -4  967.10   61.59
 -15   1   4 1042.00   63.59
 -15  -1  -4 1044.30   53.39
 -15   3  -4   59.49   16.30
  15  -3  -4   56.59   16.50
 -15  -3   4   42.90   13.50
  15  -3  -4   46.50   14.60
 -15  -3  -4   30.90    7.50
  15  -3   4   55.39   16.00
  15   3  -4   43.00   14.50
 -15  -3  -4   37.40    9.20
  15  -5  -4  956.50   65.39
 -15  -5   4  770.92   58.79
 -15   5  -4  865.41   64.29
  15  -5  -4  860.51   63.49
  15  -5   4  885.61   64.89
 -15  -5  -4  908.31   51.09
  15   5  -4  900.91   65.19
 -15  -5  -4  939.81   51.89
 -15  -7   4   -4.80    4.30
  15  -7  -4    9.30    9.30
  15  -7  -4   -4.90    4.30
 -15   7  -4   -1.60    5.50
 -15  -7  -4   -1.80    3.80
  15  -7   4    2.80    8.10
  15   7  -4    4.00   11.00
 -15  -7  -4    1.90    5.60
  15  -9  -4  123.39   33.70
 -15  -9   4   50.69   21.60
  15  -9  -4   92.29   28.30
 -15   9  -4   69.89   25.20
  15  -9   4   78.39   28.00
 -15  -9  -4   95.29   23.60
  15   9  -4   73.39   26.20
  16   0   4  331.07   26.30
 -16   0  -4  356.46   26.70
  16   0  -4  390.16   33.30
 -16   0   4  365.26   31.50
 -16   2  -4   45.50   13.00
  16  -2  -4   36.40   11.20
  16   2   4   32.80    8.30
 -16  -2   4   34.00   10.90
 -16  -2  -4   30.30    7.60
  16  -2   4   17.90    9.70
  16   2  -4   15.10    8.60
 -16   2   4   44.80   13.70
 -16   4  -4  362.16   45.10
 -16  -4   4  356.56   42.50
  16  -4  -4  289.27   40.50
  16  -4  -4  322.87   42.00
 -16  -4  -4  342.77   24.40
 -16  -4  -4  312.57   23.80
  16   4  -4  379.86   45.80
  16  -4   4  344.77   43.90
  16  -6  -4    7.20   10.30
 -16   6  -4   15.40   13.10
  16  -6  -4    4.20   10.00
 -16  -6   4    7.70   10.30
  16  -6   4    4.50    7.30
 -16  -6  -4    0.40    5.40
  16   6  -4    4.60    6.90
 -16  -6  -4   13.60    7.40
  16  -8  -4   77.39   26.40
 -16   8  -4   94.09   29.50
 -16  -8   4  115.39   29.40
  16  -8  -4   85.79   23.80
  16  -8   4  111.89   30.60
 -16  -8  -4  120.49   23.80
 -16  -8  -4   97.49   21.70
  16   8  -4  185.98   41.30
 -16 -10   4   11.00   15.10
  16 -10  -4   -1.10    7.30
 -16  10  -4   -9.80    6.20
  16 -10   4   18.80   17.30
 -16 -10  -4   14.00   10.70
  16  10  -4    4.20   11.10
  17   1   4  195.88   18.20
  17  -1  -4  200.28   29.40
 -17  -1   4  257.67   32.10
 -17   1  -4  206.58   26.20
 -17   1   4  259.47   33.60
  17  -1   4  273.17   30.20
  17   1  -4  274.97   34.70
 -17  -1  -4  193.08   17.60
 -17  -3   4   58.99   15.00
 -17   3  -4   13.20   10.10
  17  -3  -4   11.70    8.50
  17  -3  -4   26.20   10.60
 -17  -3  -4   21.90    6.20
  17  -3   4   36.30   13.30
 -17  -3  -4   17.20    5.50
  17   3  -4   17.80    9.80
  17  -5  -4  185.28   32.60
 -17  -5   4  150.08   27.40
 -17   5  -4  147.69   29.30
  17  -5  -4  184.18   34.10
 -17  -5  -4  188.18   22.20
  17  -5   4  232.58   38.50
  17   5  -4  228.28   36.80
  17  -7  -4   -4.00    5.50
  17  -7  -4   22.00   10.20
 -17  -7   4    1.10    7.00
 -17   7  -4   -4.10    5.80
  17   7  -4    2.30    8.50
 -17  -7  -4   -0.70    4.60
 -17  -7  -4    1.30    4.70
  17  -7   4   18.50   13.50
  17  -9  -4   -5.00   11.10
  17  -9  -4   50.49   22.00
 -17   9  -4   23.20   17.80
 -17  -9   4   24.00   17.40
 -17  -9  -4   17.30   12.20
  17   9  -4   29.80   18.60
  17  -9   4   45.80   22.40
 -18   0   4    7.90    7.60
 -18   0  -4   11.40    6.90
  18   0   4   12.40    6.80
  18   0  -4   20.40   10.60
  18  -2  -4    7.50    5.20
  18   2   4   14.10    5.10
 -18  -2   4    4.90    5.80
 -18   2  -4   -3.50    3.10
  18   2  -4   -2.50    4.40
 -18  -2  -4    6.50    4.10
 -18   2   4   23.70    9.80
  18  -2   4    0.40    5.10
  18  -4  -4   72.89   19.40
 -18  -4   4   52.59   16.10
  18  -4  -4  143.59   27.20
 -18   4  -4   54.39   16.40
  18   4  -4   47.60   18.60
 -18  -4  -4   36.70    9.50
 -18  -4  -4   43.90    9.20
  18  -4   4   44.20   16.40
 -18  -6   4   64.69   19.20
  18  -6  -4   78.59   24.00
  18  -6  -4   55.89   18.70
 -18   6  -4   30.90   16.20
  18   6  -4   75.79   24.10
 -18  -6  -4   51.39   12.80
  18  -6   4   24.70   16.50
 -18  -6  -4   77.49   15.10
  18  -8  -4   46.60   20.70
 -18  -8   4   10.80   13.40
  18  -8  -4   45.30   20.80
 -18   8  -4   20.60   14.20
 -18  -8  -4   19.20   10.50
 -18  -8  -4   18.70   11.30
  18   8  -4   43.30   18.40
  18  -8   4   44.40   19.70
 -18  10  -4    0.50   10.10
  18 -10  -4   43.30   20.40
 -18 -10   4   12.40   12.50
  18  10  -4    9.10   15.70
  18 -10   4   11.10   16.00
 -18 -10  -4   20.80   13.80
 -19   1  -4  172.78   24.30
  19  -1  -4  215.68   30.80
 -19  -1   4  220.48   30.30
  19   1   4  179.78   16.90
 -19   1   4  207.88   31.40
  19   1  -4  232.48   32.20
  19  -1   4  245.78   28.50
 -19  -3   4   38.90   13.20
  19  -3  -4   46.90   16.40
  19  -3  -4   24.70   12.20
 -19   3  -4   46.10   14.30
 -19  -3  -4   43.30    8.20
 -19  -3  -4   39.40    7.90
  19   3  -4   44.70   15.00
  19  -3   4   43.60   14.20
 -19  -5   4  119.99   24.30
  19  -5  -4  190.68   33.40
 -19   5  -4  140.19   29.10
  19  -5  -4  130.99   28.60
  19  -5   4  124.19   28.40
  19   5  -4  134.99   27.60
 -19  -5  -4  135.69   17.60
 -19  -5  -4  152.18   19.90
 -19   7  -4   37.20   18.60
 -19  -7   4   27.60   13.70
  19  -7  -4   -3.60    6.90
  19  -7  -4   23.50   14.70
  19   7  -4   18.30   14.20
 -19  -7  -4   16.90    8.70
 -19  -7  -4   14.30    8.50
  19  -7   4    3.80    9.80
 -19  -9   4   10.90   13.90
 -19   9  -4   -1.60    9.20
  19  -9  -4   -0.20    7.70
  19  -9  -4   24.20   18.00
 -19  -9  -4    1.40    6.70
  19  -9   4    4.50    8.40
  19   9  -4   -7.50    5.00
 -20  -2   4  100.09   20.30
  20  -2  -4  110.49   22.20
 -20   2  -4   97.49   18.90
  20   2   4   82.89   12.90
 -20   2   4   96.49   22.20
  20  -2   4   93.69   18.90
  20   2  -4   67.79   17.60
 -20  -2  -4  115.89   13.90
 -20   4  -4 6837.02  314.97
 -20  -4   4 7004.60  312.07
  20  -4  -4 7310.87  319.07
  20  -4  -4 7334.17  320.37
  20   4  -4 7003.10  317.87
  20  -4   4 7162.98  317.87
  20  -6  -4    5.90   10.10
  20  -6  -4    7.90    8.30
 -20  -6   4   19.90   12.60
 -20   6  -4   25.80   16.00
  20  -6   4    2.30   10.80
  20   6  -4   -2.90    6.80
 -20  -6  -4    8.10    6.00
 -20  -6  -4   12.50    7.00
 -20  -8   4 1187.68   80.99
  20  -8  -4 1071.09   84.29
  20  -8  -4 1033.60   82.09
 -20   8  -4  882.41   77.29
  20   8  -4 1291.17   89.29
  20  -8   4 1091.49   85.09
 -20  -8  -4 1037.30   64.29
 -20  -8  -4  946.51   62.79
  20 -10  -4    2.00    8.70
 -20  10  -4    0.80   11.80
 -20 -10   4   -0.70   10.40
  20  10  -4    9.80   12.50
 -20 -10  -4   -6.00    4.00
  20 -10   4   22.90   19.80
 -21   1  -4   68.69   15.30
 -21  -1   4   83.59   18.20
  21  -1  -4   63.89   16.30
  21   1   4   59.09   10.80
 -21   1   4   85.89   20.30
 -21  -1  -4   62.29   11.00
  21  -1   4   64.89   15.40
  21   1  -4   66.59   18.30
 -21   3  -4    4.10    7.50
 -21  -3   4    6.00    6.90
  21  -3  -4   18.70   10.40
  21  -3  -4   14.50    7.70
  21   3  -4   -4.30    5.00
 -21  -3  -4    1.50    2.60
  21  -3   4    2.00    6.00
 -21  -3  -4    0.00    2.50
  21  -5  -4   50.09   17.60
 -21   5  -4   45.00   15.70
  21  -5  -4   50.89   18.30
 -21  -5   4   56.69   17.30
 -21  -5  -4   53.89   10.00
  21  -5   4   16.80   12.80
 -21  -5  -4   47.30    9.90
  21   5  -4   54.79   17.20
  21  -7  -4   -0.60    7.50
 -21   7  -4   -0.40    5.60
 -21  -7   4    5.10    9.50
  21  -7  -4   19.30   14.60
  21   7  -4   -1.50    8.50
 -21  -7  -4   10.40    6.80
  21  -7   4    9.30   10.80
 -21  -7  -4    7.70    6.40
 -21  -9   4    2.90    9.00
  21  -9  -4   -6.60    8.80
 -21   9  -4    5.40   10.50
  21  -9  -4   -0.20    6.90
  21  -9   4   -5.50    5.10
 -21  -9  -4   -1.50    4.30
  21   9  -4  -11.30    5.10
 -22   0   4 4824.22  223.88
  22   0  -4 5096.29  225.98
 -22   2  -4   14.70    9.50
  22   2   4   20.60    6.20
 -22  -2   4   11.30    8.60
  22  -2  -4    6.80    7.10
 -22  -2  -4   14.90    5.00
  22   2  -4   10.90    9.30
  22  -2   4   19.70    9.40
  22  -4  -4 2275.57  123.29
 -22   4  -4 2144.79  118.59
 -22  -4   4 2115.19  115.49
  22  -4  -4 2088.89  121.39
 -22  -4  -4 2307.67   97.99
  22  -4   4 2322.47  122.89
  22   4  -4 2200.78  121.09
 -22  -4  -4 2256.57   98.29
 -22  -6   4   14.60   11.60
 -22   6  -4   -1.10    6.40
  22  -6  -4   30.80   17.20
  22  -6  -4   26.40   13.30
  22   6  -4    5.70    9.90
 -22  -6  -4   11.00    6.30
 -22  -6  -4    8.50    5.80
  22  -6   4   -5.30    6.20
  22  -8  -4  287.87   50.79
 -22   8  -4  472.95   64.39
 -22  -8   4  401.96   53.69
  22  -8  -4  345.57   56.19
  22   8  -4  413.06   59.79
  22  -8   4  308.67   53.19
 -22  -8  -4  379.56   32.30
 -22  -8  -4  383.66   32.60
  22 -10  -4    0.40   10.40
 -22  10  -4   46.80   25.10
 -22 -10   4    5.60    9.40
  22  10  -4   -8.50    7.10
  22 -10   4   12.80   15.50
 -22 -10  -4    7.90    8.90
  23   1   4    9.30    4.50
 -23  -1   4    8.70    8.10
 -23   1  -4   10.50    6.80
 -23  -1  -4    9.50    5.20
 -23   1   4    2.50    6.00
  23  -1   4   16.70    7.90
  23  -3  -4  166.88   28.90
 -23  -3   4   68.59   17.50
  23  -3  -4  121.99   26.50
 -23   3  -4  109.99   22.50
 -23  -3  -4  102.49    9.50
  23  -3   4   92.59   21.20
 -23  -3  -4  100.69   11.40
  23   3  -4  131.69   26.20
  23  -5  -4    0.20    4.80
 -23   5  -4    8.50   10.00
  23  -5  -4    2.50    4.90
 -23  -5   4   -3.80    3.30
 -23  -5  -4    2.40    3.30
  23   5  -4    9.70    7.90
 -23  -5  -4    2.90    3.60
  23  -5   4    6.80    8.50
  23  -7  -4    8.30   11.30
 -23  -7   4   19.80   14.10
 -23   7  -4   18.90   14.90
  23  -7  -4   22.50   12.80
  23  -7   4   53.79   19.20
  23   7  -4   -0.20    5.20
 -23  -7  -4   11.60    7.60
 -23  -7  -4   18.30    8.50
 -23   9  -4   16.80   15.10
 -23  -9   4   -1.60    6.30
  23  -9  -4    0.60   11.30
  23  -9  -4   18.80   15.90
  23  -9   4    3.40   12.20
 -23  -9  -4    3.10    6.30
  23   9  -4    9.80   14.80
  24   0   4  790.62   45.70
  24   0  -4  782.12   54.69
 -24   0   4  736.13   52.89
 -24   0  -4  827.92   46.40
 -24  -2   4   -6.60    3.10
  24  -2  -4    0.40    7.50
 -24   2  -4    0.40    3.40
  24   2   4    1.70    2.30
 -24  -2  -4    0.70    2.50
  24   2  -4   -0.30    6.00
  24  -2   4   14.60    8.90
  24  -4  -4  358.26   48.60
 -24   4  -4  296.37   39.90
 -24  -4   4  315.87   39.90
  24  -4  -4  325.17   45.40
  24   4  -4  396.26   48.60
  24  -4   4  371.46   46.80
 -24   6  -4   23.80   14.00
  24  -6  -4   16.10   13.30
 -24  -6   4   19.40   12.40
  24  -6  -4   12.20   12.10
 -24  -6  -4   23.40    7.60
 -24  -6  -4   13.40    6.50
  24  -6   4   14.40   12.00
  24   6  -4    1.50    8.30
  24  -8  -4   57.79   23.10
 -24  -8   4   39.30   19.20
 -24   8  -4   67.19   22.00
  24  -8  -4   54.19   23.20
 -24  -8  -4   61.09   14.70
 -24  -8  -4   78.69   16.30
  24   8  -4   68.29   24.70
  24  -8   4  124.39   31.60
  24 -10  -4    2.90   10.50
 -24  10  -4   -5.40    7.70
 -24 -10  -4   -6.20    3.90
  24 -10   4   -6.40    7.10
 -25  -1   4  452.75   39.40
  25  -1  -4  542.55   43.40
 -25   1  -4  573.94   38.70
  25   1   4  551.14   32.60
 -25  -1  -4  570.94   32.70
 -25   1   4  474.85   42.50
  25   1  -4  682.03   47.50
  25  -1   4  515.45   37.60
 -25  -3   4 1112.69   69.09
  25  -3  -4 1149.98   75.29
 -25   3  -4 1218.58   72.09
  25  -3  -4 1148.49   74.49
 -25  -3  -4 1131.39   51.29
  25  -3   4 1137.69   71.99
 -25  -3  -4 1166.08   51.79
  25   3  -4 1163.48   74.19
  25  -5  -4   97.29   27.30
  25  -5  -4   96.69   25.20
 -25  -5   4   99.39   23.30
 -25   5  -4   29.60   14.70
 -25  -5  -4   57.89    9.40
  25   5  -4   50.09   17.90
  25  -5   4   67.19   21.20
 -25  -5  -4   59.09    8.80
  25  -7  -4  346.47   55.69
  25  -7  -4  309.87   50.09
 -25   7  -4  315.47   50.49
 -25  -7   4  377.06   50.99
 -25  -7  -4  274.17   23.70
  25   7  -4  253.07   44.00
  25  -7   4  285.37   48.50
 -25  -7  -4  231.58   21.70
  25  -9  -4   29.20   20.60
 -25   9  -4    3.70   13.20
 -25  -9   4   -2.80    3.70
  25  -9  -4    9.30   13.90
  25  -9   4   15.70   14.00
  25   9  -4   -3.70    7.90
 -25  -9  -4   15.50    9.70
 -26   0  -4  186.58   22.50
  26   0  -4  155.78   27.60
  26   0   4  218.98   24.10
 -26   0   4  206.38   31.20
 -26  -2   4   18.50   10.50
 -26   2  -4   16.90    9.10
  26   2   4   18.10    5.00
  26  -2  -4   25.60   11.40
  26  -2   4   23.90    9.60
 -26  -2  -4   10.50    4.00
  26   2  -4   20.80   10.60
 -26  -4   4   63.19   17.60
  26  -4  -4   63.79   19.80
  26  -4  -4   66.99   19.30
 -26   4  -4   76.09   20.50
  26  -4   4   70.89   19.30
 -26  -4  -4   71.69    7.80
 -26  -4  -4   58.49    6.80
  26  -6  -4    6.70   10.30
 -26   6  -4    3.40   10.00
  26  -6  -4   -5.10    4.70
 -26  -6   4    2.80    7.60
  26   6  -4    7.70   10.60
 -26  -6  -4    4.60    3.60
  26  -6   4   -2.80    8.20
 -26  -6  -4   -1.80    2.20
 -26   8  -4   -0.50    9.50
 -26  -8   4    5.70    7.60
  26  -8  -4   -4.70   11.50
  26  -8  -4    7.00   10.10
  26  -8   4   10.90   11.60
 -26  -8  -4   11.90    8.60
  26   8  -4   -0.30   10.00
 -26  -8  -4    9.40    7.40
 -26  10  -4   -4.30    8.20
  26 -10  -4   -0.60    9.00
  26 -10   4    9.10   17.00
 -26 -10  -4   -1.80    5.10
  27   1   4  216.48   17.90
 -27   1  -4  258.37   29.20
  27  -1  -4  195.88   30.60
 -27  -1   4  254.87   33.20
 -27   1   4  322.87   41.40
  27  -1   4  275.97   31.50
  27   1  -4  232.58   34.30
 -27  -1  -4  216.48   17.70
 -27  -3   4  533.35   43.80
 -27   3  -4  643.54   47.20
  27  -3  -4  526.25   48.30
  27  -3  -4  655.23   51.19
 -27  -3  -4  583.04   26.70
 -27  -3  -4  629.94   27.10
  27   3  -4  690.83   51.29
  27  -3   4  535.65   45.70
 -27  -5   4   13.40   11.00
  27  -5  -4   25.20   13.90
 -27   5  -4    6.50    8.40
  27  -5  -4   10.80    8.30
  27  -5   4   20.40   14.10
  27   5  -4   23.80   12.90
 -27  -5  -4    6.70    3.20
 -27  -5  -4   12.70    3.70
 -27   7  -4  168.38   36.50
  27  -7  -4  154.28   37.00
  27  -7  -4  187.78   38.70
 -27  -7   4  215.28   37.90
  27  -7   4  200.68   40.50
  27   7  -4  230.48   43.20
 -27  -7  -4  219.68   24.10
 -27  -7  -4  170.68   20.20
  27  -9  -4   -1.40    8.30
 -27   9  -4   -8.20    8.00
  27  -9  -4    0.60    9.80
  27  -9   4   15.90   14.40
  27   9  -4   -5.40   10.70
 -27  -9  -4   -1.00    5.40
 -28   0  -4    2.60    4.40
 -28   0   4   16.20   12.50
  28   0  -4    8.10    5.90
  28   0   4   11.10    5.50
 -28  -2   4   30.20   12.20
  28  -2  -4   88.89   20.70
  28   2   4   41.60    7.00
 -28   2  -4   45.30   13.40
  28  -2  -4   65.89   19.50
  28   2  -4   61.29   17.20
  28  -2   4   54.99   14.40
 -28  -2  -4   53.79    7.60
 -28  -4   4   11.80   10.00
  28  -4  -4   30.80   12.90
 -28   4  -4    6.30   10.70
  28  -4  -4   33.30   12.70
  28   4  -4   19.60    9.50
  28  -6  -4   12.00   12.00
 -28  -6   4    7.50    7.80
  28  -6  -4   -3.20    4.90
 -28   6  -4    4.40    8.20
  28   6  -4   -2.10    6.30
 -28  -6  -4   -1.60    2.20
 -28  -6  -4    3.20    3.00
  28  -6   4    1.10    9.30
  28  -8  -4   54.59   21.70
  28  -8  -4   13.10   12.30
 -28   8  -4   15.90   13.20
  28   8  -4    3.50    9.10
  28  -8   4    6.30   11.00
 -28  -8  -4    7.70    6.40
 -28  -8  -4   20.80    7.80
 -28  10  -4   -2.80    8.80
  28 -10   4   13.70   16.60
 -28 -10  -4    2.60    5.70
  29  -1  -4  126.39   25.10
 -29   1  -4   78.49   16.00
 -29  -1   4   84.19   19.00
  29   1   4   89.49   12.90
  29  -1   4   59.29   14.90
 -29  -1  -4  107.09   14.10
 -29   1   4  117.89   24.40
  29   1  -4  120.09   24.40
  29  -3  -4  148.29   29.50
 -29  -3   4  221.28   32.40
 -29   3  -4  206.48   30.90
  29  -3  -4  198.78   34.00
  29   3  -4  267.97   38.80
  29  -3   4  179.78   30.50
  29  -5  -4   72.79   22.90
  29  -5  -4   25.90   16.80
 -29  -5   4   10.40    9.70
 -29   5  -4   55.89   18.10
  29   5  -4   16.20   10.60
  29  -5   4    5.10    9.80
 -29   7  -4  114.19   30.90
  29  -7  -4    5.60   10.20
  29  -7  -4   31.10   18.60
 -29  -7  -4   32.00    7.60
 -29  -7  -4   33.60    8.30
  29   7  -4   56.99   19.90
  29  -7   4   40.70   19.60
  29  -9  -4   -7.40    7.80
 -29  -9   4   23.00   18.00
 -29   9  -4   16.20   17.30
  29  -9  -4    3.80   12.20
  29  -9   4    3.20   10.60
  29   9  -4   46.50   24.10
 -29  -9  -4    5.80    5.50
  30   0  -4 2043.40  111.09
 -30   0   4 2077.69  111.29
  30   0   4 2040.00   97.89
  30  -2  -4  238.08   35.20
  30   2   4  220.98   14.10
  30  -2  -4  274.57   39.00
 -30  -2   4  261.67   34.90
 -30   2  -4  282.27   34.00
  30   2  -4  269.07   38.10
  30  -2   4  245.78   32.30
 -30  -2  -4  222.38   13.80
 -30   4  -4 1607.94   95.59
  30  -4  -4 1494.85   98.19
 -30  -4   4 1733.93   94.19
  30  -4   4 1610.84   98.09
  30   4  -4 1708.53   99.59
  30  -6  -4   -8.50    3.60
 -30   6  -4   -7.40    4.40
 -30  -6   4   -2.30    2.00
  30  -6  -4   43.20   18.70
 -30  -6  -4    5.10    2.40
  30   6  -4   -2.20    7.30
  30  -6   4  -10.40    6.30
 -30  -6  -4    4.20    2.40
  30  -8  -4  640.14   84.29
 -30   8  -4  779.32   87.39
  30  -8  -4  537.65   72.49
 -30  -8  -4  667.33   39.70
  30   8  -4  697.63   79.59
  30  -8   4  568.04   77.39
 -30  -8  -4  639.24   38.00
  31  -1  -4   17.20    8.10
 -31  -1   4   -4.00    4.10
  31   1   4    6.40    3.30
 -31   1  -4    1.10    4.40
 -31  -1  -4    5.20    3.60
 -31   1   4   -8.90    4.10
  31   1  -4    5.60    6.60
  31  -1   4    0.00    3.20
  31  -3  -4   19.50   12.80
 -31  -3   4   18.80   11.20
  31  -3  -4   13.70   10.60
 -31   3  -4   25.70   12.40
  31   3  -4   22.20   11.70
  31  -3   4    7.70    9.40
  31  -5  -4    3.70    5.50
  31  -5  -4   -2.40    7.30
 -31   5  -4    0.90    7.10
 -31  -5   4   -0.10    4.20
  31  -5   4   12.00    9.40
  31   5  -4   10.90   11.10
  31  -7  -4   -7.60    6.90
 -31   7  -4   -7.70    4.20
  31  -7  -4    2.00    9.70
 -31  -7  -4    2.90    3.10
 -31  -7  -4   -0.50    2.30
  31  -7   4   -0.50   11.50
  31   7  -4   11.70   10.50
 -31  -9   4   10.80   14.20
  31  -9  -4   -5.00    5.90
  31  -9  -4   -2.50    9.50
 -31   9  -4    5.70   11.70
  31   9  -4   -9.70    9.10
 -31  -9  -4   -2.80    3.30
  31  -9   4   -1.70   11.20
  32   0  -4  579.34   46.70
 -32   0   4  525.15   44.40
 -32   0  -4  537.85   35.20
  32  -2  -4  461.65   51.99
  32   2   4  457.35   22.80
 -32  -2   4  537.15   41.80
  32  -2  -4  470.05   43.20
 -32   2  -4  480.85   38.30
 -32  -2  -4  460.65   22.30
  32   2  -4  479.95   42.50
  32  -2   4  488.05   39.30
 -32   4  -4  544.25   47.80
  32  -4  -4  579.84   66.79
 -32  -4   4  645.34   48.50
  32  -4  -4  659.33   54.59
  32   4  -4  586.24   50.69
  32  -4   4  648.84   52.89
  32  -6  -4   48.60   20.80
 -32   6  -4    1.10    9.30
  32  -6  -4    5.60   13.10
  32   6  -4   32.20   17.20
  32  -6   4    6.60   11.80
 -32  -8   4  297.57   46.70
 -32   8  -4  285.87   49.60
  32  -8  -4  305.37   54.39
  32  -8  -4  391.16   65.29
  32  -8   4  361.86   60.59
  32   8  -4  378.26   56.39
 -32  -8  -4  239.88   19.20
 -32  -8  -4  273.17   19.40
  33   1   4   96.89   13.20
 -33  -1   4   82.19   18.90
  33  -1  -4   62.79   17.80
 -33   1  -4  126.39   20.40
 -33   1   4   87.39   21.90
 -33  -1  -4   94.09   13.00
  33  -1   4  107.09   19.30
  33   1  -4  130.39   26.10
 -33  -3   4    4.80    7.70
 -33   3  -4   10.20    8.50
  33  -3  -4   16.30   10.30
  33  -3  -4   15.70   12.00
  33  -3   4   20.90   12.00
  33   3  -4   16.80   10.40
  33  -5  -4  117.79   29.10
 -33   5  -4   61.39   20.10
  33  -5  -4   77.79   24.00
  33  -5   4   82.39   23.20
  33   5  -4   79.69   23.00
  33  -7  -4    1.90    8.90
  33  -7  -4    5.30   12.80
 -33   7  -4   15.40   14.30
 -33  -7   4    1.30    7.30
  33   7  -4   -0.10    9.90
  33  -7   4   -1.10   10.50
  33  -9  -4    3.80   12.50
 -33  -9   4    6.50   12.10
  33  -9  -4   -4.70    9.20
 -33   9  -4   13.00   14.50
  33  -9   4   -1.80    6.70
 -33  -9  -4   -3.70    2.10
  33   9  -4    4.10   11.30
  34   0   4   57.29   12.10
 -34   0  -4   56.79   12.10
  34   0  -4   39.60   15.80
 -34   0   4   54.99   16.80
  34  -2  -4   19.70    8.40
  34  -2  -4   11.70    9.20
 -34  -2   4   -0.50    4.40
 -34   2  -4    7.30    7.20
  34  -2   4    1.40    5.00
  34   2  -4   -3.40    3.50
  34  -4  -4   66.49   21.70
 -34  -4   4   87.89   20.50
 -34   4  -4   61.09   18.80
  34  -4  -4  103.19   25.10
  34   4  -4   76.49   19.90
  34  -4   4   83.09   21.70
  34  -6  -4    3.70   10.60
 -34   6  -4   14.20   13.50
  34  -6  -4   50.79   21.70
  34  -6   4   -8.10    8.20
  34   6  -4    8.00   12.00
  34  -8  -4   32.60   20.70
  34  -8  -4   66.59   26.70
 -34   8  -4   54.79   22.40
 -34  -8   4   56.39   21.00
 -34  -8  -4   41.30    5.50
  34  -8   4   75.69   26.80
 -34  -8  -4   41.10    5.30
  34   8  -4   27.30   17.00
  35   1   4  581.74   33.40
 -35  -1   4  601.24   47.50
 -35   1  -4  566.24   40.20
  35  -1  -4  588.54   48.40
 -35  -1  -4  601.14   32.80
  35   1  -4  576.94   48.40
  35  -1   4  529.55   40.00
 -35   1   4  613.94   50.59
 -35   3  -4  133.89   25.70
 -35  -3   4  111.49   23.80
  35  -3  -4  129.09   28.80
  35  -3  -4  170.48   32.30
  35  -3   4  190.18   31.60
  35   3  -4  155.68   30.00
  35  -5  -4  374.26   54.79
  35  -5  -4  442.06   60.09
 -35   5  -4  545.85   60.59
  35   5  -4  449.66   57.09
  35  -5   4  474.45   60.79
  35  -7  -4   25.50   20.40
 -35  -7   4   57.39   19.80
 -35   7  -4   15.10   14.90
  35  -7  -4   -7.80    5.40
  35   7  -4   22.00   15.50
  35  -7   4   10.20   13.40
 -35  -9   4   46.30   20.70
  35  -9  -4   45.40   28.10
 -35   9  -4   11.50   14.70
  35  -9  -4   91.39   31.60
  35   9  -4   90.09   32.40
 -36   0  -4    4.30    4.80
  36   0  -4   12.50    8.40
  36   0   4    1.90    3.40
 -36   0   4    9.80   10.60
  36  -2  -4    0.10    6.40
 -36   2  -4   25.50   10.20
 -36  -2   4    9.20    8.40
  36  -2  -4   12.30    9.30
  36  -2   4    4.90    7.50
  36   2  -4   22.00   13.80
  36  -4  -4   16.60   14.50
  36  -4  -4   41.90   17.70
 -36   4  -4   19.90   13.40
  36  -4   4   35.00   14.40
  36   4  -4   31.90   17.10
 -36  -6   4    0.30    8.50
  36  -6  -4    8.30   12.80
  36  -6  -4   20.30   17.40
 -36   6  -4   14.90   13.40
  36  -6   4   50.19   19.20
  36   6  -4   28.30   14.90
 -36  -8   4   11.80   13.30
 -36   8  -4    8.20   13.90
  36  -8  -4    5.70   15.80
  36  -8  -4    6.70    8.20
  36   8  -4   11.70   10.80
  36  -8   4   30.70   18.30
  37  -1  -4  570.94   48.20
 -37  -1   4  509.55   45.10
 -37   1  -4  595.74   40.90
 -37  -1  -4  590.54   32.30
  37   1  -4  595.94   49.70
  37  -1   4  586.14   41.70
 -37  -3   4   82.99   21.20
  37  -3  -4   75.49   22.10
  37  -3  -4   91.09   25.80
 -37   3  -4   79.79   18.70
  37   3  -4   96.79   23.40
  37  -3   4   62.99   18.20
  37  -5  -4  560.24   68.99
 -37   5  -4  494.75   61.19
  37  -5  -4  469.15   64.39
  37  -5   4  571.74   66.49
  37   5  -4  532.05   63.59
  37  -7  -4   -7.20    5.10
 -37   7  -4   -3.70    9.40
 -37  -7   4   18.10   13.10
  37  -7  -4    3.80   12.10
  37  -7   4  -10.30    4.00
  37   7  -4    7.20   12.00
 -37   9  -4   36.80   22.80
  37  -9  -4   32.00   19.70
 -37  -9   4   53.29   20.90
  37  -9   4   15.80   27.00
  37   9  -4   72.29   27.70
  38   0   4   65.29   14.00
 -38   0   4   63.19   18.70
  38   0  -4   61.79   17.90
 -38   0  -4   78.99   14.00
 -38  -2   4   16.90   10.60
  38  -2  -4    7.00    8.30
  38  -2  -4   20.90   12.90
 -38   2  -4   14.30    8.90
  38  -2   4    4.40    7.80
  38   2  -4    6.60    7.90
  38  -4  -4   30.70   14.10
 -38   4  -4   14.20   12.60
  38  -4  -4   11.80    6.20
  38   4  -4    9.00    9.50
  38  -4   4   13.60   11.30
 -38  -6   4   -1.40    6.70
  38  -6  -4   13.30   12.50
  38  -6  -4   -8.10    6.40
 -38   6  -4   11.40   15.00
  38  -6   4   11.30    9.60
  38   6  -4   17.00   11.20
 -38   8  -4   -8.90    5.30
 -38  -8   4   -0.60    6.30
  38  -8  -4   22.50   17.20
  38  -8  -4    2.40    5.60
  38   8  -4   10.20   10.60
 -39  -1   4   68.39   19.00
  39   1   4   93.99   12.60
  39  -1  -4   93.39   22.70
 -39   1  -4   66.79   15.20
  39   1  -4  112.99   26.00
 -39  -1  -4   74.79   11.00
  39  -1   4   73.99   16.30
 -39   3  -4    4.70    7.60
 -39  -3   4    0.50    1.60
  39  -3  -4   17.20   11.20
  39  -3  -4   -4.60    7.70
  39  -3   4   11.50    9.60
  39   3  -4    6.70    5.70
 -39   5  -4   25.60   15.90
 -39  -5   4   36.20   14.90
  39  -5  -4   25.90   16.60
  39  -5  -4   71.09   24.50
  39  -5   4   82.69   24.90
  39   5  -4  100.29   24.80
  39  -7  -4    1.80    9.70
 -39  -7   4   23.10   14.40
 -39   7  -4   13.60   14.60
  39  -7  -4   -1.10    8.90
  39  -7   4   13.00   13.30
  39   7  -4    7.50   10.30
 -39   9  -4   -4.20    6.10
 -39  -9   4   -0.10    8.30
  39  -9  -4   -2.40    8.00
  39  -9  -4    6.00   13.50
  39   9  -4   -6.10   10.60
  39  -9   4    4.20   15.40
 -40   0   4 2793.02  142.69
 -40   0  -4 2598.54  122.19
 -40   2  -4  510.75   40.00
  40  -2  -4  544.25   47.50
 -40  -2   4  484.25   42.40
  40  -2  -4  541.75   61.29
  40  -2   4  392.26   38.00
  40   2  -4  490.25   44.90
  40  -4  -4 1467.25   96.99
  40  -4  -4 1447.56   95.09
 -40   4  -4 1374.96   87.69
  40  -4   4 1392.86   91.79
 -40  -6   4  118.79   26.80
  40  -6  -4  133.69   33.30
 -40   6  -4  133.19   31.20
  40  -6  -4  159.48   37.80
  40  -6   4  143.29   35.10
  40   6  -4  189.98   39.60
  40  -8  -4  218.88   46.40
  40  -8  -4  210.98   47.60
 -40  -8   4  281.57   44.80
 -40   8  -4  196.98   41.50
  40   8  -4  274.97   49.50
  41  -1  -4   18.60    8.60
 -41   1  -4    3.20    5.50
 -41  -1   4    7.30    9.90
  41   1   4    6.40    3.30
 -41  -1  -4    2.00    3.60
  41  -1   4    9.70    5.40
  41   1  -4    6.90    8.40
 -41   3  -4    6.10    9.40
  41  -3  -4    2.40    6.90
  41  -3  -4   17.50   12.30
  41   3  -4   42.30   15.10
  41  -3   4   26.60   12.70
 -41   5  -4   -5.90    5.10
  41  -5  -4   -4.30    9.10
 -41  -5   4   -6.30    2.90
  41  -5  -4   -5.50    6.10
  41   5  -4   13.10   11.50
  41  -5   4    9.10    9.80
  41  -7  -4    2.20   12.20
  41  -7  -4   -5.20    6.40
 -41   7  -4   -3.10    8.30
  41   7  -4   -4.40    6.90
  41  -9  -4    7.20   15.20
  41  -9  -4    0.90   14.40
 -41   9  -4   -4.60    8.60
  41  -9   4    0.10   10.60
  42   0  -4 2790.42  144.59
 -42   0   4 2828.92  144.99
  42   0   4 2647.73  125.59
 -42   0  -4 2586.74  122.89
  42  -2  -4  348.17   48.90
 -42   2  -4  404.56   34.80
  42  -2  -4  346.37   48.70
 -42  -2   4  423.96   49.60
  42   2  -4  410.76   50.89
  42  -2   4  358.46   43.60
 -42  -4   4  871.81  108.59
 -42   4  -4  978.70   69.09
  42  -4  -4  908.81   72.59
  42  -4  -4  984.30   75.69
  42  -4   4 1041.30   74.19
  42   4  -4 1030.10   73.49
 -42  -6   4   18.80   12.90
  42  -6  -4   32.80   20.60
 -42   6  -4    1.20    9.20
  42  -6  -4   21.90   14.30
  42   6  -4   21.30   14.40
  42  -6   4   24.70   14.60
  42  -8  -4  195.48   46.00
  42  -8  -4  189.38   47.40
 -42   8  -4  150.98   37.50
 -42  -8   4  190.28   36.80
  42  -8   4  129.49   37.10
  42   8  -4  180.28   41.40
 -43  -1   4   16.80   11.70
 -43   1  -4   13.10    7.80
  43  -1  -4   47.60   17.90
  43   1   4   37.80    7.90
  43  -1  -4   44.80   16.90
  43  -1   4   49.30   13.80
 -43  -1  -4   32.70    6.90
  43   1  -4   43.40   15.30
  43  -3  -4   89.59   23.90
 -43   3  -4   96.49   21.30
  43  -3  -4  120.39   29.80
  43  -3   4   84.39   21.80
  43   3  -4   68.19   20.20
 -43  -5   4   -2.70    6.90
  43  -5  -4    0.20    8.40
  43  -5  -4    3.70    7.90
 -43   5  -4    1.30    8.30
  43   5  -4    5.20   10.20
  43  -5   4   36.10   17.80
 -43   7  -4   63.49   24.30
  43  -7  -4   22.60   17.00
 -43  -7   4   15.50   13.00
  43  -7  -4    8.60   11.70
  43   7  -4   42.10   17.40
 -44   0   4   24.70   14.50
  44   0  -4   43.10   14.70
  44   0   4   47.30   12.20
 -44   0  -4   41.40   10.70
  44  -2  -4   55.09   17.70
 -44   2  -4   23.10   10.10
 -44  -2   4   57.19   16.90
  44  -2  -4   42.40   16.90
  44  -2   4   33.60   12.40
  44   2  -4   75.69   21.00
  44  -4  -4    9.80    9.70
 -44   4  -4    8.80   10.60
  44  -4  -4   16.70   12.30
 -44  -4   4    9.50   10.40
  44   4  -4   18.90   11.20
  44  -4   4   11.50    6.20
 -44   6  -4    0.50    8.40
 -44  -6   4   -3.50    4.00
  44  -6  -4   -0.30    7.60
  44  -6  -4    4.20   11.40
  44   6  -4    6.20   11.30
 -44  -8   4   11.00   12.40
  44  -8  -4   15.70   15.20
  44  -8  -4   -5.00    5.50
 -44   8  -4   14.90   14.80
  44   8  -4    8.70   12.50
  44  -8   4   -2.40    6.50
  45  -1  -4   97.89   24.10
  45  -1  -4  137.99   28.20
 -45  -1   4   95.29   24.30
  45   1   4  123.39   15.00
 -45   1  -4  113.19   20.00
  45   1  -4  105.99   25.70
  45  -1   4  124.79   21.90
 -45  -1  -4  109.99   13.40
 -45   3  -4  176.68   30.60
  45  -3  -4  179.88   34.60
  45  -3  -4  194.88   37.70
  45  -3   4  191.28   32.90
  45   3  -4  172.08   34.20
 -45  -5   4   46.50   17.00
 -45   5  -4    5.30    9.50
  45  -5  -4   46.20   18.10
  45   5  -4   28.90   15.10
  45  -5   4   46.40   19.50
  45  -7  -4   43.60   25.70
 -45  -7   4   98.69   26.80
  45  -7  -4   90.79   30.70
 -45   7  -4   50.39   23.00
  45  -7   4   97.09   30.40
  45   7  -4   64.39   22.50
 -46   0   4    4.30    9.10
  46   0   4    9.00    6.60
 -46   0  -4   11.40    6.70
  46   0  -4   25.00   11.90
 -46   2  -4    2.60    6.80
  46  -2  -4   20.40   12.80
 -46  -2   4    0.50    4.70
  46  -2  -4    6.60    9.70
  46   2  -4   22.10   11.40
  46  -2   4   20.00    9.30
 -46  -4   4    1.60    7.80
  46  -4  -4    0.10    8.60
  46  -4  -4    3.70   11.50
 -46   4  -4   -3.70    8.30
  46  -4   4   -7.80    4.10
  46   4  -4   -3.90    8.50
  46  -6  -4   -5.70    4.40
  46  -6  -4   -9.20    4.70
 -46  -6   4   -7.50    3.70
 -46   6  -4   23.70   16.40
  46   6  -4   -5.40    6.30
  46  -8  -4   -2.20    9.50
 -46  -8   4    5.30    9.00
  46  -8  -4   28.90   23.40
 -46   8  -4  -10.60    5.10
  46   8  -4    1.40   10.50
  46  -8   4   -1.90   11.00
  47   1   4  168.28   14.40
  47  -1  -4  152.78   31.80
 -47   1  -4  126.79   21.40
 -47  -1   4  174.68   31.60
  47  -1  -4  190.08   35.40
  47   1  -4  201.98   35.30
  47  -1   4  149.59   25.40
 -47  -1  -4  144.59   12.80
 -47   3  -4  591.84   47.90
  47  -3  -4  649.93   71.69
  47  -3  -4  496.55   64.29
  47  -3   4  571.24   62.99
  47   3  -4  564.44   51.19
 -47   5  -4   15.00   11.90
  47  -5  -4   -6.70    6.10
  47  -5  -4    0.50    6.70
 -47  -5   4   -8.00    2.90
  47   5  -4   13.30   11.70
  47  -7  -4  152.48   38.40
  47  -7  -4  105.09   34.80
 -47   7  -4  145.09   34.70
 -47  -7   4  152.68   32.10
  47  -7   4  129.99   34.60
  47   7  -4  182.58   40.20
  48   0   4    6.20    4.80
 -48   0  -4    5.50    5.70
  48   0  -4    4.60    3.50
 -48  -2   4    0.20    2.10
  48  -2  -4   -2.30    6.50
 -48   2  -4    3.20    5.30
  48  -2  -4    8.20   11.10
  48  -2   4    4.00    6.20
  48   2  -4    7.90    6.40
 -48   4  -4    4.30   10.10
 -48  -4   4   -3.40    5.10
  48  -4  -4   -2.30    6.80
  48  -4  -4   25.60   16.30
  48   4  -4   -3.20    3.90
  48  -4   4   10.60    9.30
  48  -6  -4   -7.10    6.10
  48  -6  -4   -9.30    5.40
 -48   6  -4    2.30   10.80
 -48  -6   4   -6.00    4.30
  48  -6   4    2.80    8.50
  48   6  -4   -2.60    7.20
  48  -8  -4   -5.40    6.00
  48  -8  -4    3.10   17.30
 -48  -8   4    6.40   10.20
  48   8  -4    7.40   10.00
  49  -1  -4    4.50    7.50
  49  -1  -4    1.00    8.70
 -49   1  -4   -4.30    3.60
  49   1   4    8.50    3.80
 -49  -1   4    7.50    9.50
  49   1  -4   15.00   11.60
 -49   3  -4    9.50   10.40
  49  -3  -4   34.60   15.50
 -49  -3   4   12.10   10.50
  49  -3  -4   13.80   13.30
  49  -3   4   12.10    9.30
  49   3  -4   32.50   16.20
 -49  -5   4   -2.10    5.90
  49  -5  -4   -3.40    6.70
 -49   5  -4   -3.90    6.80
  49  -5  -4   -0.20    8.30
  49   5  -4   35.00   18.20
 -49   7  -4   -1.20   10.00
 -49  -7   4    7.20   11.30
  49  -7  -4    0.00    5.10
  49  -7  -4   14.20   13.90
  49   7  -4    5.30    7.40
  49  -7   4   -4.40    5.50
 -50   0  -4  255.67   22.00
  50   0   4  271.67   30.50
  50   0  -4  211.38   38.10
 -50   2  -4   37.10   13.00
  50  -2  -4    4.60    9.70
  50  -2  -4   23.30   16.10
  50   2  -4  108.99   29.20
 -50   4  -4  208.48   34.60
  50  -4  -4  232.08   43.20
 -50  -4   4  175.58   32.40
  50  -4  -4  161.18   36.70
  50   4  -4  183.18   37.10
 -50  -6   4   49.30   17.80
  50  -6  -4   43.10   24.20
  50  -6  -4   36.40   18.30
 -50   6  -4   62.09   23.40
  50  -6   4   42.70   20.90
  50   6  -4   19.90   16.80
 -50  -8   4   71.69   24.20
  50  -8  -4  107.19   36.80
  50  -8  -4   59.29   33.40
  50   8  -4  117.99   35.70
  51  -1  -4   -3.70    7.10
 -51   1  -4   -3.00    3.00
  51   1   4    0.10    3.50
  51  -1  -4   16.90   14.40
 -51  -1   4    3.40    8.30
  51   1   4   13.20    5.10
  51   1  -4   -2.30    7.20
  51  -3  -4    1.80    8.10
 -51   3  -4    2.80    7.70
 -51  -3   4    9.00   10.50
  51  -3  -4    6.30    9.50
  51   3  -4    0.90    6.50
  51  -5  -4   -4.30    7.80
 -51   5  -4   -2.30    5.20
 -51  -5   4   -3.00    5.00
  51  -5  -4    4.40   12.30
  51   5  -4   15.70   15.60
  51  -5   4    2.90    4.70
 -51  -7   4    7.80   11.30
  51  -7  -4    6.10   15.20
  51  -7  -4  -15.50    6.00
  51   7  -4    7.10   12.00
  52   0  -4   12.30    8.20
 -52   0  -4   10.20    6.10
  52   0   4   28.40    9.90
  52   0  -4   -5.30    5.50
  52  -2  -4   12.20   12.70
  52  -2  -4   24.50   15.30
 -52   2  -4   41.00   13.40
  52   2  -4   14.90   10.90
  52  -4  -4  119.09   31.30
 -52  -4   4  117.49   27.10
  52  -4  -4   71.99   25.90
 -52   4  -4   79.09   23.00
  52  -4   4  177.68   40.00
  52   4  -4  109.19   28.70
 -52  -6   4   54.99   20.10
  52  -6  -4   20.60   20.40
 -52   6  -4   30.20   18.70
  52  -6  -4   25.00   17.10
  52  -6   4   37.10   18.70
  52   6  -4   12.40   14.60
  52  -8  -4   23.80   20.50
  52  -8  -4   76.99   28.90
 -53  -1   4   10.90    9.90
  53  -1  -4   12.90   12.00
 -53   1  -4   23.00   10.30
  53   1   4   31.50    7.50
  53  -1  -4   17.50   13.70
  53   1   4   15.00    5.90
  53   1  -4   34.30   16.30
  53  -3  -4   11.00   13.50
 -53  -3   4   -5.30    4.70
  53  -3  -4    1.10   10.50
 -53   3  -4   20.40   12.70
  53   3  -4   48.00   20.20
 -53   5  -4   50.29   19.30
  53  -5  -4    2.40    9.00
 -53  -5   4   48.20   18.30
  53  -5  -4   -7.20    6.90
  53  -5   4   22.70   15.20
  53   5  -4    9.10    8.70
 -53  -7   4   -5.30    6.10
  53  -7  -4  -12.50    8.60
  53  -7  -4    4.50   16.40
  53   7  -4   -5.40    8.90
 -54   0  -4   -3.50    3.10
  54   0  -4   15.70    9.60
  54   0  -4    9.70   11.30
  54  -2  -4   37.00   19.00
  54  -2  -4   27.30   17.20
 -54   2  -4   42.50   14.40
  54   2  -4   16.20   13.00
  54  -4  -4   -3.10   10.80
 -54   4  -4   -2.10    6.90
  54  -4  -4   14.00   13.30
 -54  -4   4    4.10    9.10
  54   4  -4    3.80    7.00
  54  -4   4    8.70    8.50
  54  -6  -4   11.70   16.70
 -54  -6   4    8.10   11.40
  54  -6  -4   28.30   18.90
  54   6  -4    9.80   14.20
  55   1   4   26.40    7.20
  55  -1  -4   43.10   18.80
  55   1   4   28.80    7.00
 -55   1  -4   13.70    8.60
  55  -1  -4   16.30   11.60
  55   1  -4   10.70   10.30
 -55  -3   4   22.10   14.10
  55  -3  -4    3.10   11.70
  55  -3  -4   -5.40    8.20
 -55   3  -4    9.00    8.80
  55   3  -4   20.70   12.30
  55  -3   4    9.20    9.90
 -55  -5   4    8.70   12.30
  55  -5  -4   20.70   16.50
  55  -5  -4   26.60   19.40
 -55   5  -4   30.30   17.00
  55  -5   4    3.00    9.90
  55   5  -4    1.90    6.80
  55  -7  -4    5.40   13.20
 -55  -7   4   -3.30    4.90
  55  -7  -4   -6.70    7.30
  55   7  -4   -8.50    5.80
  56   0  -4    6.20   11.70
  56   0   4    5.80    4.80
 -56   0  -4   -1.20    3.50
  56   0  -4   -7.60    3.70
 -56  -2   4   -5.80    2.70
  56  -2  -4    0.70    4.90
  56  -2  -4   -8.10    5.50
 -56   2  -4   -4.90    2.80
  56   2  -4    5.30   10.60
 -56   4  -4   17.60   13.70
  56  -4  -4   15.00   14.40
  56  -4  -4    7.90   12.60
 -56  -4   4   -4.30    5.00
  56  -4   4    1.50    8.10
  56   4  -4   -5.40    4.90
  56  -6  -4   -0.90   10.90
 -56  -6   4    3.80    8.90
  56  -6  -4   -7.90    7.30
  56   6  -4  -10.20    5.30
  57  -1  -4  204.68   37.40
  57   1   4  158.68   14.10
  57   1   4  180.08   14.70
 -57   1  -4  182.48   27.00
  57  -1  -4  196.98   37.90
  57   1  -4  201.98   40.00
 -57   3  -4   -7.40    3.50
 -57  -3   4    0.70    6.60
  57  -3  -4   -1.30    7.40
  57  -3  -4   -7.60    5.80
  57   3  -4   -2.10    6.60
  57  -3   4   -9.00    2.80
  57  -5  -4  195.48   44.60
  57  -5  -4  234.88   49.50
 -57  -5   4  192.28   37.10
  57   5  -4  201.98   42.00
 -57  -7   4   -4.90    6.30
  57  -7  -4   -5.50    7.70
  57   7  -4   15.30   16.70
  58   0   4   14.10    7.60
  58   0  -4    7.20    9.10
  58  -2  -4   36.90   18.50
 -58  -2   4   23.50   15.20
  58  -2  -4   36.30   17.80
 -58   2  -4    1.50    7.50
  58   2  -4    6.30    7.60
  58  -4  -4   17.80   16.50
 -58   4  -4   21.00   15.90
 -58  -4   4   -7.20    5.00
  58  -4  -4    0.20   11.10
  58   4  -4    0.10    6.20
  58  -4   4   -6.10    4.40
 -58  -6   4    9.40   12.10
  58  -6  -4    6.40   14.40
  58   6  -4   37.50   19.10
  59   1   4    8.90    4.60
  59  -1  -4    2.00    6.60
 -59   1  -4   -3.20    3.90
  59   1   4    2.70    2.50
  59  -1   4   -7.60    3.20
  59   1  -4   -0.10    6.00
  59  -3  -4    3.70   12.20
  59  -3  -4    0.20    5.50
 -59   3  -4    1.30    7.90
 -59  -3   4   10.10   11.50
  59  -3   4   -3.50    5.30
  59   3  -4   11.40   13.50
  59  -5  -4    8.20    9.50
 -59  -5   4    3.40    9.60
  59   5  -4   15.30   10.20
  59  -7  -4   -9.60    7.60
  59  -7  -4   -9.40    7.80
  60   0  -4  200.18   39.40
  60   0   4  245.28   30.00
 -60   2  -4  136.49   24.10
 -60  -2   4  120.29   28.80
  60  -2  -4  147.49   34.50
  60   2  -4  219.08   41.50
  60  -2   4   85.89   32.30
 -60  -4   4  124.29   29.70
  60  -4  -4  225.18   45.20
  60   4  -4  158.88   35.70
  60  -6  -4   86.39   29.70
 -60  -6   4   54.09   22.70
  60  -6  -4   48.00   29.10
  60   6  -4   80.49   28.50
 -61   1  -4   -1.50    4.40
  61   1   4    9.10    4.20
  61   1   4    9.40    4.70
  61  -1  -4    4.40    9.30
  61   1  -4   13.50   14.10
  61  -1   4   -1.60    3.60
  61   1  -4   -4.70    5.30
 -61  -3   4    2.00    7.90
  61  -3  -4   -9.30    3.90
  61   3  -4   -3.50    5.00
 -61  -5   4   -0.50    9.00
  61  -5  -4   -7.20    6.00
  61  -5  -4   -7.60    5.30
  61   5  -4    3.50   13.10
  62   0  -4  655.83   59.29
  62   0  -4  687.33   60.79
  62   0   4  653.63   45.90
  62   0   4  757.32   46.30
  62  -2  -4  459.65   62.19
  62  -2  -4  490.85  101.09
  62   2  -4  509.05   65.09
 -62  -4   4  243.58   40.90
  62  -4  -4  195.78   43.60
  62  -4  -4  336.47   58.29
  62   4  -4  226.38   42.20
 -62  -6   4   28.70   17.40
  62  -6  -4   44.70   22.50
  62  -6  -4   39.90   25.20
  62   6  -4   85.49   30.80
  63   1   4    2.60    3.70
  63   1   4    8.90    4.50
 -63   1  -4    3.80    7.00
  63  -1  -4   -6.00    5.80
  63  -1  -4   -7.90    4.20
  63   1  -4   -2.80    5.80
  63   1  -4   -0.90    9.40
  63  -1   4    8.10    8.90
  63  -3  -4   -0.40    9.00
  63  -3  -4    6.70    7.90
 -63  -3   4   -6.80    5.50
  63   3  -4   -0.40    6.20
  63  -5  -4    2.30   11.30
  63  -5  -4    5.00   11.40
 -63  -5   4    1.20    8.60
  63   5  -4    8.30   12.60
  64   0   4   18.50    9.70
  64   0   4   13.60    7.70
  64   0  -4   11.10    7.30
  64   0  -4   21.20   14.60
  64  -2  -4    6.30    8.70
  64  -2  -4   -1.60    9.40
  64   2  -4   23.30   14.20
 -64  -4   4    7.50   10.50
  64  -4  -4    0.40    8.70
  64  -4  -4   -5.40    6.30
  64   4  -4   12.90    9.60
  64  -6  -4    9.30   15.80
 -64  -6   4   -3.80    5.90
  64  -6  -4   -9.50   10.20
  64   6  -4   29.50   19.70
  65   1   4    0.10    2.90
  65   1   4    3.70    3.60
  65  -1  -4   -1.80    8.70
  65  -1  -4    4.60   10.60
  65   1  -4    2.40    8.40
  65   1  -4  -11.20    4.80
  65  -3  -4   -0.60    7.80
 -65  -3   4   -8.50    5.10
  65  -3  -4   38.80   18.70
  65   3  -4   -1.50    5.50
  65  -5  -4   -2.70    7.60
 -65  -5   4   25.30   14.20
  65  -5  -4   -8.70    6.80
  65   5  -4   -1.60   10.60
  66   0  -4   -2.40    6.50
  66   0   4   -1.60    4.90
  66   0  -4   -8.70    5.70
  66  -2  -4    1.90    8.80
  66  -2  -4   -6.20    7.50
  66   2  -4   -7.70    5.80
  66  -4  -4   10.00   15.40
  66  -4  -4   10.70   15.10
 -66  -4   4    1.40    6.90
  66   4  -4    8.70   13.10
  67   1   4    8.20    3.90
  67  -1  -4    3.90    8.20
  67  -1  -4   -7.90    6.30
  67   1   4   -1.10    2.10
  67   1  -4    1.10    7.50
  67  -3  -4  102.39   31.10
  67  -3  -4  111.29   33.20
  67   3  -4   92.89   28.80
  67  -5  -4   -6.60   10.00
 -67  -5   4    8.90   12.60
  67   5  -4    2.80    9.80
  68   0   4    3.60    5.80
  68   0  -4   14.50   14.60
  68  -2  -4   37.70   20.90
  68   2  -4    9.30   11.90
  68  -4  -4   -3.00    7.30
  68   4  -4   37.60   21.10
  69   1   4    3.20    2.40
  69  -1  -4   -8.10    5.80
  69   1   4    3.20    2.30
  69   1  -4   -4.50    7.10
  69  -1   4   13.40   10.50
  69  -3  -4   -1.90    5.30
  69   3  -4   12.20   11.70
  69  -5  -4   -5.00    8.30
  70   0   4   61.39   14.20
  70   0  -4   39.70   21.00
  70  -2  -4   -6.50    7.40
  70   2  -4   26.10   19.80
  70  -4  -4   38.70   19.30
  70   4  -4   16.30   16.40
  71  -1  -4   -5.60    6.30
  71  -1   4   -8.60    3.40
  71   1  -4   -8.30    4.10
  71  -3  -4   -6.60    6.60
  71   3  -4    2.30   11.20
  72   0   4    5.50    6.10
  72   0  -4   -6.10    7.20
  72  -2  -4   -4.60    8.40
  72   2  -4   -7.10    5.80
  73  -1  -4    2.40   12.70
  73  -1   4   -3.30    4.70
  73   1  -4    4.00   11.50
  73  -3  -4    4.00   11.00
  73   3  -4    0.80    9.40
  74   0  -4   14.40   15.60
  74   0   4   14.40    8.30
  74  -2  -4   13.80   15.70
  74   2  -4   -6.60    6.10
  75  -1  -4    5.10   12.70
  75   1  -4    1.40    9.10
  75  -1   4   -1.30    5.60
  76   0   4   -0.30    3.90
  76   0  -4  -13.90    6.00
  76  -2   4   -1.90    4.80
  77  -1   4    3.10    7.50
  78   0   4   -0.50    4.10
   0   0  -5   -4.20    2.50
   0   0   5   -2.40    3.60
   0   2  -5   -5.00    2.30
   0   2   5    8.10    7.20
   0  -2   5    1.20    5.60
   0  -2  -5    2.50    5.00
   0  -4   5   12.70   10.60
   0  -4  -5    5.00    5.80
   0  -4  -5   -0.10    5.00
   0   4  -5    6.20    9.00
   0  -6   5   22.80   13.20
   0  -6  -5    4.20    7.60
   0  -6  -5    0.90    5.10
   0   6  -5   -4.80    2.30
   0  -8  -5    6.00    9.00
   0   8  -5   -9.40    3.50
   0  -8   5   11.90   10.60
   0  -8  -5   -0.20    8.20
   0 -10   5   -7.60    6.00
   0  10  -5   -4.30    8.70
   0 -10  -5   -2.50    6.80
  -1  -1   5 2073.89  103.39
  -1   1  -5 1942.71  102.19
   1  -1  -5 1903.81   99.39
   1  -1   5 1871.11  100.79
   1   1  -5 2036.00  103.59
  -1  -1  -5 1907.41   99.09
  -1   1   5 2008.20  101.99
  -1  -3   5 2777.42  139.59
   1  -3  -5 2791.92  134.39
  -1   3  -5 2710.93  140.59
   1  -3   5 2763.72  139.39
   1   3  -5 2770.52  141.59
  -1  -3  -5 2794.32  133.39
   1  -5  -5  116.99   24.20
  -1   5  -5  230.88   38.80
   1  -5  -5  165.28   29.70
  -1  -5   5  191.88   34.80
   1  -5   5  169.18   32.90
  -1  -5  -5  203.98   30.10
   1   5  -5  160.18   32.10
  -1  -5  -5  159.78   27.30
   1  -7  -5  839.62   64.59
  -1   7  -5  993.80   76.89
  -1  -7   5  933.71   72.29
   1  -7  -5  907.41   66.09
   1  -7   5  849.72   70.29
   1   7  -5  892.51   74.59
  -1  -7  -5  923.81   65.99
  -1  -7  -5  970.70   66.79
  -1   9  -5   11.60   16.40
   1  -9  -5    9.40   12.50
  -1  -9   5   -1.50    8.00
   1   9  -5   -5.40    7.20
  -1  -9  -5   -5.60    3.80
   1  -9   5   -8.30    5.50
   2   0   5   -4.50    2.10
  -2   0  -5   -2.00    3.00
  -2   0   5   -0.10    5.10
   2   0  -5   -5.00    2.40
  -2   2  -5    4.80    8.20
   2   2   5    9.50    7.20
   2  -2  -5    3.60    6.80
  -2  -2   5    6.70    7.70
   2   2  -5   12.10    9.30
   2  -2   5    4.50    6.80
  -2   2   5    8.60    6.60
  -2  -2  -5    4.40    5.70
   2  -4  -5    4.00    7.10
  -2   4  -5   29.10   13.80
  -2  -4   5   18.10   11.60
   2  -4  -5   11.10    7.00
   2  -4   5    1.90    7.30
  -2  -4  -5    8.60    6.90
  -2  -4  -5   45.50   13.30
   2   4  -5   10.80   11.10
   2  -6  -5   -5.80    3.50
   2  -6  -5   -3.70    5.00
  -2   6  -5   -4.10    5.90
  -2  -6   5    9.30   11.70
  -2  -6  -5   14.20    9.60
   2   6  -5   16.50   12.70
  -2  -6  -5    3.90    7.10
   2  -6   5    4.70    9.30
  -2  -8   5   -7.00    8.20
  -2   8  -5   16.80   15.40
   2  -8  -5   -3.60    6.00
   2  -8  -5    1.00    7.50
   2  -8   5    1.00    7.30
  -2  -8  -5   -0.70    8.80
   2   8  -5    9.20   11.40
  -2  -8  -5   -4.60    4.10
  -2 -10   5    5.00   12.00
  -2  10  -5    3.00   10.50
   2 -10  -5   -5.00    5.80
   2 -10   5    6.50   14.40
  -2 -10  -5    7.70   11.70
   2  10  -5   12.60   17.30
   3   1   5   60.49   15.30
  -3   1  -5   95.59   19.70
   3  -1  -5   85.79   17.70
  -3  -1   5   88.99   18.70
   3  -1   5   76.79   17.80
  -3  -1  -5   69.39   15.50
  -3   1   5   85.99   17.70
   3   1  -5   90.29   20.30
   3  -3  -5   18.70    8.60
  -3   3  -5   30.00   15.10
  -3  -3   5   21.10   12.50
   3   3  -5   38.40   14.00
   3  -3   5   53.39   14.10
  -3   5  -5    7.00   10.20
   3  -5  -5   17.30   10.80
   3  -5  -5   16.50   11.00
  -3  -5   5   34.80   16.00
   3   5  -5   18.50   12.10
  -3  -5  -5   22.90    9.90
   3  -5   5   -5.20    4.80
  -3  -5  -5   15.10    8.10
   3  -7  -5    7.70    4.70
   3  -7  -5    8.70    9.30
  -3  -7   5   25.10   13.10
  -3   7  -5   18.40   13.50
   3   7  -5    4.60    8.90
   3  -7   5   -2.00    8.40
  -3  -7  -5   14.80   11.80
  -3  -7  -5    8.50    7.60
   3  -9  -5    3.70    8.70
  -3  -9   5   -0.80    6.60
  -3   9  -5    0.40   10.90
  -3  -9  -5   11.20   13.10
   3   9  -5    5.50   10.30
   3  -9   5    4.90   11.90
   4   0  -5    1.00    6.40
   4   0   5    6.50    7.00
  -4   0  -5    4.90    5.90
  -4   0   5   -1.60    6.20
  -4  -2   5   64.29   16.70
   4  -2  -5   76.99   17.70
  -4   2  -5   40.90   13.50
   4   2   5   48.60   13.60
   4  -2   5   73.09   16.80
   4   2  -5   76.49   18.50
  -4   2   5   52.89   14.40
  -4  -2  -5   47.30   12.80
   4  -4  -5   68.59   17.50
  -4   4  -5   60.69   18.70
  -4  -4   5   52.29   16.60
   4   4  -5   74.39   20.20
  -4  -4  -5   49.20   13.00
   4  -4   5   25.70   13.00
  -4  -4  -5   13.70    9.00
  -4   6  -5   38.20   16.70
  -4  -6   5   43.00   17.90
   4  -6  -5   60.89   19.30
   4  -6  -5   34.90   15.50
   4   6  -5   24.00   14.90
   4  -6   5   18.00   14.50
  -4  -6  -5   14.70   10.10
  -4  -6  -5   49.90   16.40
  -4  -8   5   23.40   16.30
   4  -8  -5    9.50   11.10
  -4   8  -5    7.20   13.80
   4  -8  -5    1.90    9.80
   4  -8   5   -6.40    4.30
  -4  -8  -5    6.10   11.10
   4   8  -5   -3.90    6.30
  -4  -8  -5    2.10    6.30
  -4 -10   5   -2.70    8.50
  -4  10  -5   -1.20   10.70
   4 -10  -5    1.30   11.10
   4 -10   5   -7.40    6.40
   4  10  -5   -5.00    6.90
  -4 -10  -5    2.60    8.40
  -5   1  -5    1.30    4.60
   5  -1  -5   -0.40    4.10
  -5  -1   5    0.20    5.50
   5   1   5   -5.70    2.50
  -5   1   5    3.70    5.90
   5   1  -5    1.30    5.20
  -5  -1  -5    0.10    4.50
   5  -1   5   -0.80    4.30
  -5  -3   5   -1.80    5.70
   5  -3  -5    1.50    6.40
  -5   3  -5    3.70    8.10
   5   3  -5   11.70   10.20
   5  -3   5    0.30    7.30
  -5  -3  -5   -3.40    3.40
  -5  -5   5   -8.80    4.10
  -5   5  -5   -3.70    6.50
   5  -5  -5    4.00    8.60
   5  -5  -5    4.90    6.80
  -5  -5  -5   -5.10    3.90
   5  -5   5   -5.10    5.70
  -5  -5  -5    1.50    6.60
   5  -7  -5   19.20   11.00
  -5  -7   5   13.80   13.00
   5  -7  -5    7.80   10.90
  -5   7  -5   23.60   12.90
  -5  -7  -5   10.00    9.20
  -5  -7  -5   -7.90    4.50
   5   7  -5   33.80   19.50
   5  -7   5    1.10   10.10
  -5   9  -5  -10.00    4.50
  -5  -9   5   -3.30    7.00
   5  -9  -5    3.70    9.00
  -5  -9  -5   -0.20    7.50
   5   9  -5    1.50    9.20
   5  -9   5    3.90   10.80
   6   0  -5    2.70    4.30
  -6   0   5    0.10    5.20
  -6   0  -5   -3.00    4.60
   6   0   5    5.70    4.80
  -6   2  -5  107.29   21.80
   6  -2  -5   97.59   19.70
   6   2   5  111.89   20.40
  -6  -2   5   88.19   19.50
   6   2  -5  104.39   22.00
   6  -2   5   70.39   18.10
  -6   2   5  114.09   22.30
  -6  -4   5   75.09   19.30
  -6   4  -5   85.29   22.50
   6  -4  -5   56.89   16.00
   6  -4   5   68.29   19.30
  -6  -4  -5   80.09   17.80
   6   4  -5   68.79   19.50
  -6  -4  -5   74.19   15.70
   6  -6  -5  104.59   25.30
   6  -6  -5  100.29   23.60
  -6  -6   5  103.89   26.50
  -6   6  -5   78.89   24.70
  -6  -6  -5   90.89   19.90
  -6  -6  -5   80.09   20.00
   6  -6   5   85.69   24.20
   6   6  -5  104.59   27.90
  -6   8  -5    9.00   12.10
   6  -8  -5    3.10   10.00
   6  -8  -5    6.60   10.30
  -6  -8   5    0.00    6.90
  -6  -8  -5   -0.80    8.10
   6  -8   5    9.40   10.80
  -6  -8  -5    2.20    8.80
   6   8  -5    2.00   11.80
  -6  10  -5    1.90   10.70
  -6 -10   5   -5.10    8.10
   6 -10  -5    3.40    9.80
  -6 -10  -5    3.20    9.30
   6  10  -5   -1.80    8.90
   6 -10   5   -7.70    6.60
  -7  -1   5   27.80   10.80
   7   1   5   53.09   13.50
   7  -1  -5   28.20   10.80
  -7   1  -5   49.40   14.40
  -7   1   5   37.30   11.90
  -7  -1  -5   37.50   11.00
   7   1  -5   27.80   10.80
   7  -1   5   26.20   10.10
  -7   3  -5   68.09   17.40
   7  -3  -5   39.80   13.60
  -7  -3   5   43.30   14.00
  -7  -3  -5   49.80   12.80
   7  -3   5   56.89   16.10
   7   3  -5   52.49   16.80
   7  -5  -5   61.89   16.30
  -7   5  -5   37.10   15.80
  -7  -5   5   48.10   16.50
   7  -5   5   73.39   21.20
   7   5  -5   61.59   20.80
  -7  -5  -5   29.50   11.00
  -7  -5  -5   42.50   12.60
  -7  -7   5    3.70   10.70
   7  -7  -5   64.09   20.70
   7  -7  -5   43.30   17.90
  -7   7  -5   51.99   20.30
   7  -7   5   74.79   22.90
  -7  -7  -5   34.10   14.30
   7   7  -5   44.60   20.50
  -7  -7  -5   57.89   15.10
  -7  -9   5   24.50   17.30
  -7   9  -5   -1.60    7.70
   7  -9  -5   22.60   16.80
   7  -9   5   11.40   13.10
  -7  -9  -5    8.20    9.40
   7   9  -5   -3.00    7.00
  -8   0  -5    0.30    3.20
  -8   0   5   -0.90    3.50
   8   0  -5    1.90    6.10
   8   0   5   -2.00    3.70
  -8   2  -5    0.00    5.30
  -8  -2   5   13.60    9.50
   8   2   5   12.60    6.60
   8  -2  -5   13.80    9.70
   8   2  -5   12.70    9.10
  -8  -2  -5    2.80    4.90
   8  -2   5    6.50    6.70
  -8   2   5   -0.70    4.80
   8  -4  -5   10.90    7.40
  -8   4  -5    0.00    5.60
  -8  -4   5    3.20    7.80
   8  -4  -5    1.30    5.00
   8  -4   5   20.80   11.90
   8   4  -5    4.70    8.70
  -8  -4  -5    9.50    6.10
  -8  -4  -5    3.70    4.80
   8  -6  -5   -0.30    7.30
  -8  -6   5   -2.50    7.50
  -8   6  -5   -5.00    4.90
   8  -6   5   -7.10    2.80
  -8  -6  -5    9.00    8.80
  -8  -6  -5    9.50    8.60
   8   6  -5    4.90    7.60
   8  -8  -5   -3.00    6.10
  -8  -8   5    9.60   11.70
  -8   8  -5   -6.90    4.60
   8  -8  -5   15.90   13.80
   8   8  -5   28.20   19.00
  -8  -8  -5    4.90    9.00
  -8  -8  -5   -5.20    4.30
   8  -8   5   -3.60    6.80
   8 -10  -5    3.40   14.90
  -8 -10   5  -10.60    5.30
  -8  10  -5   -4.00   10.20
   8 -10   5   14.10   17.20
  -8 -10  -5   -4.20    4.50
   8  10  -5   -5.90    6.50
   9   1   5   83.49   16.30
  -9   1  -5  119.29   21.40
  -9  -1   5  100.79   20.10
  -9  -1  -5  127.69   20.20
   9  -1   5  113.09   20.10
   9   1  -5   93.99   19.70
  -9   1   5  105.99   21.60
  -9  -3   5  651.63   49.20
  -9   3  -5  628.14   49.30
   9  -3  -5  657.03   48.30
   9   3  -5  710.43   53.99
   9  -3   5  594.34   47.80
  -9  -3  -5  738.73   43.90
  -9  -5   5   16.30   10.50
  -9   5  -5   25.30   14.10
   9  -5  -5   33.20   11.50
   9  -5  -5   17.20    9.00
  -9  -5  -5   36.30   11.90
   9  -5   5    4.50    9.30
   9   5  -5    8.80   10.20
  -9  -5  -5    3.60    6.40
   9  -7  -5  634.04   55.09
  -9  -7   5  556.54   66.49
  -9   7  -5  615.84   72.09
   9   7  -5  480.65   64.19
  -9  -7  -5  616.04   47.40
  -9  -7  -5  585.54   46.40
   9  -7   5  636.24   58.19
   9  -9  -5    3.50    8.90
  -9  -9   5   15.90   15.40
  -9   9  -5    2.50   12.80
  -9  -9  -5   -0.40    6.50
   9   9  -5    5.50   12.30
   9  -9   5   24.50   20.60
  10   0   5    1.40    4.40
 -10   0  -5   -0.50    2.70
  10   0  -5   14.20    8.20
 -10   0   5   -1.10    4.10
 -10   2  -5   -1.70    4.20
 -10  -2   5    1.50    4.60
  10   2   5    0.80    4.70
  10  -2  -5    1.80    6.10
 -10  -2  -5   -0.80    3.20
  10  -2   5    1.40    5.30
  10   2  -5   -0.90    4.30
 -10   2   5    2.70    5.70
 -10  -4   5    6.00    8.50
 -10   4  -5   -8.80    2.90
  10  -4  -5   -5.80    2.70
 -10  -4  -5   -1.60    4.20
  10  -4   5    0.90    7.50
  10   4  -5    9.70   10.10
 -10  -4  -5    5.20    5.30
 -10  -6   5   -1.40    6.70
  10  -6  -5   -6.80    3.90
 -10   6  -5   14.60   11.70
  10  -6  -5    7.40    7.20
  10   6  -5   -7.10    4.10
  10  -6   5   -1.60    5.30
 -10  -6  -5    8.70    7.90
 -10  -6  -5    0.90    5.90
 -10   8  -5    2.20   10.60
  10  -8  -5    3.60    9.90
 -10  -8   5    2.90   10.90
 -10  -8  -5    2.00    8.40
 -10  -8  -5    1.70    6.50
  10   8  -5    4.30   12.10
  10  -8   5   -2.20    6.50
 -10 -10   5    0.90    9.90
 -10  10  -5   -7.30    8.30
  10 -10   5   -3.00    7.70
  10  10  -5    1.40   11.80
 -10 -10  -5   -1.60    6.00
  11  -1  -5   64.59   16.60
 -11   1  -5   67.59   15.30
  11   1   5   84.99   15.90
 -11  -1   5   52.69   14.50
 -11   1   5   80.09   18.20
  11  -1   5   89.39   17.60
 -11  -1  -5   92.39   16.60
  11   1  -5   69.49   17.80
 -11   3  -5  742.93   57.39
 -11  -3   5  961.80   61.39
  11  -3  -5  863.01   58.89
  11  -3   5  960.90   61.99
  11   3  -5  853.01   61.79
 -11  -3  -5  944.11   52.39
 -11   5  -5   30.80   15.80
 -11  -5   5   12.40   11.00
  11  -5  -5   14.30   11.90
  11  -5  -5    3.00    9.40
 -11  -5  -5   24.60   10.30
 -11  -5  -5    5.80    6.60
  11  -5   5   13.40   12.80
  11   5  -5   37.30   13.50
 -11  -7   5  953.00   72.69
  11  -7  -5 1003.80   72.89
 -11   7  -5  878.31   73.09
 -11  -7  -5  917.11   61.29
  11   7  -5  836.02   72.09
  11  -7   5  889.51   73.19
 -11  -7  -5  972.60   62.09
 -11   9  -5   18.80   17.50
 -11  -9   5   -2.90    7.50
  11   9  -5    3.10   12.10
  11  -9   5   -4.60    9.20
 -11  -9  -5    0.70    6.80
  12   0  -5    1.50    4.90
  12   0   5    0.60    3.40
 -12   0   5   -1.00    4.80
 -12   0  -5   -3.00    2.90
 -12  -2   5    0.40    4.80
  12   2   5   -3.20    1.40
  12  -2  -5    1.00    6.80
 -12   2  -5    6.40    6.80
  12   2  -5   -4.40    2.80
 -12  -2  -5    2.80    4.70
  12  -2   5   -4.10    2.80
 -12   4  -5    5.00    9.00
  12  -4  -5    3.50    6.70
  12  -4  -5   20.70   11.20
 -12  -4   5   13.10   10.70
  12  -4   5   14.20   11.70
 -12  -4  -5   21.50    8.10
 -12  -4  -5   13.10    7.00
  12   4  -5    3.90    7.90
 -12   6  -5   18.40   12.30
 -12  -6   5    4.00    9.70
  12  -6  -5   18.30   12.90
  12  -6  -5   -3.50    5.20
  12   6  -5    0.00    7.20
 -12  -6  -5   -3.20    4.40
 -12  -6  -5    2.70    6.30
  12  -6   5   -7.60    4.00
 -12  -8   5    5.20   10.00
  12  -8  -5   -1.30    5.10
  12  -8  -5  -11.80    3.80
 -12   8  -5    8.80   13.60
 -12  -8  -5    0.10    5.10
  12   8  -5    1.20    7.70
 -12  -8  -5    9.30   10.70
  12  -8   5   -4.30    8.30
 -12  10  -5    8.40   14.80
 -12 -10   5    0.50   10.00
  12 -10   5    6.00   12.20
 -12 -10  -5   -6.30    5.40
  13   1   5   19.10    7.00
  13  -1  -5   50.19   14.20
 -13  -1   5   20.70   10.80
 -13   1  -5   26.20   10.30
  13   1  -5   13.70   10.70
 -13   1   5   22.50   11.00
 -13  -1  -5   22.80    8.60
  13  -1   5   29.50   10.00
  13  -3  -5    2.40    3.90
 -13   3  -5    6.60    7.90
 -13  -3   5    6.90    8.20
  13   3  -5    5.60    7.90
  13  -3   5   11.50    7.70
 -13  -3  -5    7.80    5.50
  13  -5  -5   73.49   21.30
 -13  -5   5   44.60   16.30
  13  -5  -5   69.99   20.20
 -13   5  -5   71.09   21.70
  13   5  -5   91.49   26.00
  13  -5   5   74.79   21.70
 -13  -5  -5   50.99   13.40
 -13  -5  -5   62.39   14.80
 -13   7  -5   24.40   16.40
  13  -7  -5   17.30    9.80
  13  -7  -5    6.10    9.40
 -13  -7   5   26.00   12.40
  13   7  -5   33.60   16.60
 -13  -7  -5   13.40   10.00
 -13  -7  -5    8.40    7.30
  13  -7   5   21.80   15.40
 -13  -9   5   -0.20    9.10
 -13   9  -5    0.40   12.90
  13  -9  -5    1.10    5.40
  13  -9   5    6.30   13.50
  13   9  -5    7.60   12.50
 -13  -9  -5   15.40   12.30
  14   0   5   -1.30    5.10
 -14   0  -5   -1.10    4.90
 -14   0   5   21.60    9.60
  14   0  -5   11.90    8.40
  14   2   5    3.70    4.30
 -14   2  -5   26.20   10.40
  14  -2  -5   14.60    8.40
 -14  -2   5   -3.80    2.50
  14  -2   5    5.30    6.80
  14   2  -5   -0.50    5.20
 -14   2   5    5.30    7.00
 -14  -2  -5   -1.00    2.20
  14  -4  -5   59.39   17.50
 -14   4  -5   75.69   20.60
 -14  -4   5   95.79   22.10
  14  -4  -5   62.39   18.60
 -14  -4  -5   88.89   16.20
 -14  -4  -5   84.59   15.20
  14  -4   5   51.29   16.70
  14   4  -5   91.59   23.00
 -14  -6   5   10.20   11.80
  14  -6  -5   -4.70    4.30
  14  -6  -5    4.60    7.90
 -14   6  -5   -7.90    3.20
 -14  -6  -5   -4.00    4.60
  14  -6   5   -2.20    6.30
  14   6  -5   22.20   14.50
 -14  -6  -5    8.60    6.70
  14  -8  -5   35.20   20.70
 -14   8  -5   21.20   16.30
 -14  -8   5   21.50   16.60
  14  -8  -5   24.70   17.60
  14   8  -5   14.60   16.30
 -14  -8  -5   22.40   11.60
  14  -8   5   34.80   17.20
 -14 -10   5   -3.90    8.00
 -14  10  -5  -10.40    6.40
 -14 -10  -5   16.80   12.90
  14 -10   5   -3.90    9.00
  15  -1  -5    5.60    6.50
 -15  -1   5   14.70    9.80
  15   1   5    1.00    4.40
 -15   1  -5   19.50   10.10
 -15  -1  -5   20.20    7.90
  15   1  -5    6.90    7.60
 -15   1   5   15.20    9.10
  15  -1   5   12.70    8.80
 -15  -3   5    3.10    7.00
  15  -3  -5   27.40   11.70
  15  -3  -5   12.20    7.90
 -15   3  -5    4.00    8.00
  15   3  -5    6.30    7.70
  15  -3   5    8.30    8.40
 -15  -3  -5    9.80    5.60
 -15  -5   5   14.20   10.90
 -15   5  -5    5.00    9.60
  15  -5  -5   12.60    8.20
  15  -5  -5    4.00    5.40
  15   5  -5   20.70   12.20
 -15  -5  -5    5.20    5.40
 -15  -5  -5    2.90    5.00
  15  -5   5    2.90    7.90
  15  -7  -5   -2.10    9.40
 -15  -7   5    2.80    9.70
  15  -7  -5    2.10    8.60
 -15   7  -5   -5.90    7.00
  15   7  -5    5.00   11.80
  15  -7   5   -2.30   10.90
 -15  -7  -5    4.20    6.50
 -15  -7  -5    8.50    9.00
 -15  -9   5    2.50    8.90
 -15   9  -5   -3.50    8.60
  15  -9  -5   -9.00    4.50
 -15  -9  -5    0.40    6.10
  15  -9   5   -7.70    6.10
  15   9  -5    6.50   11.80
  16   0  -5   28.80   11.50
  16   0   5   16.90    8.30
 -16   0  -5   26.80   10.10
 -16   0   5   12.50   10.80
  16   2   5   24.90    8.70
 -16  -2   5   14.30    9.90
 -16   2  -5   48.30   14.50
  16  -2  -5   68.49   18.40
 -16   2   5   17.10   11.70
  16  -2   5   41.70   13.00
  16   2  -5   70.69   19.50
 -16  -2  -5   51.89   11.50
 -16   4  -5  264.17   39.30
  16  -4  -5  291.17   41.00
  16  -4  -5  245.18   39.40
 -16  -4   5  299.37   39.40
 -16  -4  -5  244.58   27.60
  16   4  -5  235.08   39.40
  16  -4   5  232.98   36.50
 -16  -4  -5  246.68   21.50
 -16  -6   5   23.20   13.40
 -16   6  -5   33.70   14.60
  16  -6  -5    2.20    9.70
  16  -6  -5   -1.50    6.70
  16   6  -5    2.00    9.10
  16  -6   5    6.00   11.20
 -16  -6  -5    8.70    6.40
 -16  -6  -5   25.80    9.90
 -16  -8   5   63.19   22.90
  16  -8  -5   58.39   24.20
  16  -8  -5   67.99   23.60
 -16   8  -5   43.80   22.40
 -16  -8  -5   61.59   18.00
  16  -8   5   45.00   22.20
  16   8  -5   19.80   17.40
 -16  10  -5   21.00   20.10
 -16 -10  -5    5.10    7.70
  16 -10   5   -1.70    8.60
  17   1   5  135.89   20.30
 -17  -1   5  120.19   23.70
  17  -1  -5  164.38   28.60
 -17   1  -5  201.58   28.20
 -17  -1  -5  150.98   20.90
  17   1  -5  176.78   30.00
  17  -1   5  181.08   26.70
 -17   1   5  218.88   33.60
 -17  -3   5  133.69   25.30
  17  -3  -5  122.49   25.00
 -17   3  -5   91.79   21.40
  17  -3  -5  128.19   26.70
  17   3  -5  127.59   26.70
 -17  -3  -5  146.99   19.20
  17  -3   5  117.19   24.70
  17  -5  -5   33.80   15.40
  17  -5  -5   40.30   15.80
 -17  -5   5   21.80   13.00
 -17   5  -5   42.90   17.40
  17  -5   5   29.90   16.40
  17   5  -5   16.30   14.70
 -17  -5  -5   35.50   10.00
 -17  -5  -5   26.40    9.00
 -17   7  -5   54.99   23.40
  17  -7  -5   10.40   13.70
  17  -7  -5   -3.60    5.20
 -17  -7   5   33.10   17.60
  17  -7   5   45.10   19.50
 -17  -7  -5   18.00    9.90
  17   7  -5   25.80   17.60
 -17  -7  -5   22.40   10.60
 -17   9  -5    4.30   10.50
 -17  -9   5   21.80   17.30
  17  -9  -5  -11.00    4.80
 -17  -9  -5    5.20    7.60
  17   9  -5   -6.30   10.70
  17  -9   5  -12.30    4.80
 -18   0   5    0.00    8.10
 -18   0  -5    3.10    5.90
  18   0   5    3.40    5.50
  18   0  -5   10.60    9.30
  18   2   5    8.10    6.20
  18  -2  -5    6.70    7.90
 -18   2  -5   15.60    9.60
 -18  -2   5    4.60    6.90
 -18  -2  -5    6.70    5.20
  18  -2   5   19.30    7.80
  18   2  -5    4.10    7.80
 -18   2   5    6.60    8.90
 -18   4  -5   19.10   13.80
 -18  -4   5    7.80    9.40
  18  -4  -5   23.00   10.70
  18  -4  -5    8.80    7.80
 -18  -4  -5    4.10    5.20
  18  -4   5   -2.80    7.20
  18   4  -5   15.80   10.80
 -18  -4  -5   11.50    6.20
 -18   6  -5  -10.20    3.30
 -18  -6   5   -1.50    7.90
  18  -6  -5   -4.00    5.00
  18  -6  -5   10.40   11.50
  18   6  -5   -7.90    4.10
 -18  -6  -5    0.70    4.60
  18  -6   5    6.70   11.10
 -18  -6  -5    1.50    4.80
 -18   8  -5   -4.70    6.60
  18  -8  -5   -2.90    8.40
  18  -8  -5   -1.70   10.30
 -18  -8   5   11.40   12.70
 -18  -8  -5   -1.60    4.30
  18  -8   5   -3.10    5.80
  18   8  -5    0.00   13.80
 -18  10  -5   15.50   17.60
  18 -10   5   -3.40    7.40
 -18 -10  -5   -4.50    5.00
  19  -1  -5  833.12   58.09
 -19   1  -5  861.31   53.59
 -19  -1   5  809.92   56.29
 -19  -1  -5  861.51   49.30
 -19   1   5  777.52   57.79
  19  -1   5  824.12   52.99
  19   1  -5  819.22   59.09
  19  -3  -5 1329.47   79.69
  19  -3  -5 1183.68   74.99
 -19  -3   5 1038.70   70.39
 -19   3  -5 1076.49   71.59
  19   3  -5 1253.57   78.89
  19  -3   5 1065.09   71.79
  19  -5  -5  150.78   31.40
 -19   5  -5  130.09   29.00
 -19  -5   5  138.29   29.00
  19  -5  -5  184.98   35.30
 -19  -5  -5  158.38   20.30
  19   5  -5  223.68   41.00
  19  -5   5  116.69   28.60
 -19  -5  -5  173.78   21.70
 -19  -7   5  491.05   61.79
  19  -7  -5  468.75   63.09
  19  -7  -5  372.26   55.29
 -19   7  -5  421.56   59.69
  19  -7   5  362.66   55.79
 -19  -7  -5  368.56   32.50
 -19  -7  -5  466.35   34.40
  19   7  -5  594.24   72.19
 -19   9  -5   13.10   13.10
 -19  -9   5    2.70    9.60
  19  -9  -5   -3.60    9.70
  19  -9   5    2.20   11.20
  19   9  -5    6.20   14.80
 -19  -9  -5    8.50    8.50
 -20   0  -5   -3.50    3.50
  20   0  -5   -5.50    4.80
  20   0   5    3.30    5.00
 -20   0   5    1.00    7.30
 -20   2  -5    2.70    7.10
 -20  -2   5    5.20    7.10
  20  -2  -5    4.20    7.50
  20   2   5   -1.30    3.00
  20   2  -5   -6.70    3.60
  20  -2   5    5.40    6.90
 -20   2   5    2.00    6.50
 -20  -2  -5   -1.90    2.60
  20  -4  -5    9.50   10.90
 -20   4  -5    9.80   10.00
  20  -4  -5    1.50    8.90
 -20  -4   5    4.10    8.20
  20  -4   5   -0.40    8.70
  20   4  -5    1.10    8.20
 -20  -4  -5   -0.20    2.80
 -20  -4  -5    3.30    4.40
 -20  -6   5   -1.90    5.90
 -20   6  -5   11.10   12.10
  20  -6  -5   -1.70    8.30
  20  -6  -5    4.90   12.30
  20   6  -5   14.80   12.60
 -20  -6  -5    1.30    4.70
  20  -6   5   15.90   14.60
 -20  -6  -5    1.50    3.80
 -20   8  -5    6.50   10.50
 -20  -8   5   -2.30    7.50
  20  -8  -5    6.40   10.50
  20  -8  -5   -4.30    7.70
  20  -8   5    3.20    9.10
 -20  -8  -5    4.30    7.50
  20   8  -5    4.10   11.10
  21   1   5 2444.16  111.19
  21  -1  -5 2113.59  120.79
 -21  -1   5 2361.46  121.49
 -21   1  -5 2378.96  116.49
  21  -1   5 2368.06  116.19
  21   1  -5 2267.57  123.79
 -21   1   5 2344.67  124.39
 -21  -1  -5 2312.97  109.49
  21  -3  -5 2771.52  141.59
 -21   3  -5 2681.03  137.79
 -21  -3   5 2611.54  136.89
  21  -3  -5 2657.63  142.29
  21  -3   5 2673.23  138.79
  21   3  -5 2754.72  143.69
 -21  -3  -5 2724.03  120.79
 -21   5  -5  235.08   39.10
  21  -5  -5  203.18   36.00
 -21  -5   5  228.38   35.80
  21  -5  -5  247.18   42.30
 -21  -5  -5  214.18   19.40
  21  -5   5  250.97   42.10
  21   5  -5  227.28   39.90
 -21  -5  -5  192.78   18.10
 -21  -7   5  803.42   65.19
  21  -7  -5  668.13   62.59
  21  -7  -5  780.42   68.19
 -21   7  -5  765.52   67.79
  21  -7   5  779.62   86.89
  21   7  -5  833.52   69.79
 -21  -7  -5  755.52   47.30
 -21  -7  -5  727.23   48.00
 -21  -9   5    4.30   10.20
 -21   9  -5   -6.00    7.40
  21  -9  -5   15.80   17.50
  21  -9   5   -4.20    8.90
 -21  -9  -5    1.00    7.20
  21   9  -5   27.40   20.30
  22   0  -5    2.80    6.70
  22   0   5    0.40    4.20
 -22   0  -5   -1.70    3.10
 -22   0   5    4.30    6.20
 -22   2  -5    5.80    7.90
  22   2   5    9.90    5.50
 -22  -2   5   -1.50    6.30
  22  -2  -5    3.90    7.70
 -22  -2  -5   17.00    6.20
 -22   2   5    6.40    9.30
  22  -2   5    5.90    7.10
  22   2  -5    6.60    9.00
  22  -4  -5    6.20    6.90
 -22  -4   5    5.90    8.60
  22  -4  -5   17.00   12.60
 -22   4  -5   -3.00    3.80
  22  -4   5   -5.10    5.50
 -22  -4  -5    2.20    3.60
 -22  -4  -5    0.50    3.50
  22   4  -5    5.00    8.50
  22  -6  -5   -4.60    6.60
 -22  -6   5   14.60   12.60
  22  -6  -5    9.70   12.70
 -22   6  -5   19.80   14.40
 -22  -6  -5   13.40    6.30
 -22  -6  -5    6.00    5.20
  22  -6   5   -6.50    6.70
  22   6  -5    3.00    9.00
 -22   8  -5   -8.50    5.10
  22  -8  -5    4.80   10.60
 -22  -8   5    0.70    8.50
  22  -8  -5    8.60   10.00
  22  -8   5   -1.40    9.40
 -22  -8  -5   -0.10    4.80
  22   8  -5   -0.40    9.30
 -23  -1   5    8.00   10.00
 -23   1  -5    0.10    4.90
  23   1   5    3.00    2.50
  23  -1  -5   23.20    9.70
 -23   1   5    6.20    4.60
 -23  -1  -5    1.90    3.80
  23   1  -5   -1.50    7.30
  23  -1   5    7.50    6.10
 -23  -3   5   21.30   11.70
  23  -3  -5   55.99   18.60
  23  -3  -5   26.50   15.10
 -23   3  -5   18.00   12.10
 -23  -3  -5   60.39   10.60
  23  -3   5   44.20   17.30
  23   3  -5   45.90   17.80
 -23  -3  -5   38.60    8.60
 -23  -5   5   -2.00    5.90
 -23   5  -5   -5.50    3.30
  23  -5  -5   27.80   14.00
  23  -5  -5   16.40   12.40
  23  -5   5   10.90   10.70
 -23  -5  -5    0.40    3.50
 -23  -5  -5    3.40    4.00
  23   5  -5   10.20    9.60
 -23   7  -5   11.70   15.50
  23  -7  -5   23.10   14.60
  23  -7  -5   24.40   12.00
  23  -7   5   62.79   21.10
  23   7  -5   72.09   22.80
 -23  -7  -5   23.60    8.50
 -23  -7  -5   28.10    9.60
 -23   9  -5    1.20   10.60
  23  -9  -5   -5.60    6.50
 -23  -9   5   -1.90    6.20
 -23  -9  -5   -0.60    5.10
  23  -9   5   -3.60    5.60
  23   9  -5    1.00   12.90
 -24   0   5    4.50    7.90
  24   0   5    0.10    3.40
  24   0  -5    2.50    6.00
 -24   0  -5    7.30    6.00
 -24  -2   5   -3.00    6.20
  24  -2  -5    7.40    7.00
 -24   2  -5   16.70   10.50
  24   2   5   14.30    5.10
  24  -2   5   24.50   10.20
 -24   2   5   31.50   13.40
 -24  -2  -5   17.00    6.70
  24   2  -5   15.70   11.10
  24  -4  -5    8.10   10.90
 -24   4  -5    1.90    6.20
  24  -4  -5    3.80    9.50
 -24  -4   5   -2.90    5.30
 -24  -4  -5    4.20    3.60
  24  -4   5    4.30    9.50
  24   4  -5    6.50    9.80
 -24  -4  -5    0.10    2.80
 -24   6  -5   26.60   16.10
  24  -6  -5   -0.90    5.80
 -24  -6   5   -0.20    7.70
  24  -6  -5    2.20   12.10
  24   6  -5   28.80   13.70
 -24  -6  -5   18.80    7.00
  24  -6   5   30.20   15.00
 -24  -6  -5   10.40    6.30
 -24   8  -5    4.60   12.40
  24  -8  -5   -9.70    4.70
 -24  -8   5    7.90   11.70
  24  -8  -5    5.30   12.20
  24  -8   5    9.80   11.10
 -24  -8  -5    2.10    5.20
  24   8  -5    5.60   12.20
  25   1   5   17.20    6.20
 -25   1  -5    3.10    6.50
  25  -1  -5    0.90    5.80
 -25  -1   5   10.90    9.00
 -25  -1  -5    9.90    6.30
  25  -1   5   18.10    8.00
  25   1  -5    7.30    8.30
 -25   1   5    3.50    8.50
  25  -3  -5   19.00   12.00
  25  -3  -5   11.40   11.10
 -25   3  -5   13.20   10.50
 -25  -3   5   42.00   16.00
 -25  -3  -5   19.80    6.10
 -25  -3  -5   19.90    6.20
  25   3  -5   12.60   11.10
  25  -3   5   19.90   10.60
 -25   5  -5    4.90    8.50
 -25  -5   5   -7.30    4.70
  25  -5  -5    9.70   11.40
  25  -5  -5    4.00   11.60
  25   5  -5    3.70    8.80
 -25  -5  -5    6.50    4.40
  25  -5   5    7.20    7.20
 -25  -5  -5   -0.90    2.30
  25  -7  -5   19.50   16.00
 -25   7  -5   17.50   15.60
  25  -7  -5   16.90   15.80
 -25  -7   5   31.40   17.50
  25   7  -5   19.10   17.30
 -25  -7  -5   12.50    6.90
  25  -7   5    4.90   13.40
 -25  -7  -5   18.30    7.50
 -25   9  -5    6.30   13.90
  25  -9  -5    2.60   13.10
 -25  -9   5    3.70    8.10
  25  -9   5    0.30    9.40
  25   9  -5    4.90   11.00
 -25  -9  -5   -2.00    4.10
  26   0   5   -2.50    2.40
 -26   0  -5   -4.20    2.70
 -26   0   5   -5.70    4.60
  26   0  -5    0.10    5.70
  26   2   5  132.39   17.20
 -26  -2   5  202.08   31.90
  26  -2  -5  158.68   30.30
 -26   2  -5  188.28   29.00
 -26  -2  -5  157.08   18.80
 -26   2   5  229.68   38.30
  26  -2   5  165.78   27.90
  26   2  -5  147.99   28.70
 -26  -4   5   35.80   14.00
  26  -4  -5   26.00   15.00
  26  -4  -5   33.10   17.00
 -26   4  -5   15.40   11.00
 -26  -4  -5   31.40    7.20
  26   4  -5   10.80   11.70
 -26  -4  -5   37.50    7.70
  26  -4   5   15.70   13.40
  26  -6  -5  203.08   39.30
 -26   6  -5  212.88   40.30
  26  -6  -5  137.39   32.90
 -26  -6   5  226.18   38.50
  26   6  -5  233.38   43.30
 -26  -6  -5  179.18   16.70
 -26  -6  -5  195.68   16.40
  26  -6   5  157.38   35.40
  26  -8  -5  -13.40    5.10
  26  -8  -5   -7.10    6.20
 -26  -8   5   21.20   16.20
 -26   8  -5    9.80   15.60
  26  -8   5  -10.00    5.80
  26   8  -5   11.40   14.10
 -26  -8  -5   -0.40    3.90
  27  -1  -5   63.09   18.90
 -27   1  -5   47.30   13.70
  27   1   5   68.29   13.40
 -27  -1   5   74.99   18.50
  27  -1   5   67.59   15.60
 -27  -1  -5   46.30   10.60
 -27   1   5   25.40   12.60
  27   1  -5   74.19   20.80
 -27   3  -5   49.00   15.50
  27  -3  -5   46.70   17.80
  27  -3  -5   48.20   17.20
 -27  -3  -5   62.39    9.60
 -27  -3  -5   36.40    8.20
  27  -3   5   57.29   17.20
  27   3  -5   59.89   17.30
  27  -5  -5   27.40   14.00
  27  -5  -5   59.49   21.80
 -27  -5   5   44.40   17.00
 -27   5  -5   49.30   18.40
  27   5  -5   22.70   13.00
 -27  -5  -5   12.80    4.70
  27  -5   5   34.80   17.00
 -27  -5  -5   22.20    5.70
 -27   7  -5   -8.20    8.80
  27  -7  -5   63.79   24.80
  27  -7  -5   42.80   19.30
 -27  -7   5   26.70   15.70
 -27  -7  -5   20.00    7.50
  27   7  -5   61.09   22.20
  27  -7   5   -0.90    7.10
 -27  -7  -5   36.00    9.20
 -27  -9   5    1.00   10.20
  27  -9  -5   -5.40    5.80
 -27   9  -5   -5.30    6.70
  27   9  -5   -0.20    9.90
 -27  -9  -5   -3.10    3.70
  27  -9   5   26.60   18.60
 -28   0   5    7.60    8.70
  28   0   5   -3.70    1.50
  28   0  -5   -2.50    4.30
 -28   0  -5   -2.30    2.00
 -28  -2   5    0.70    8.10
 -28   2  -5    2.50    7.10
  28  -2  -5    9.50    5.10
  28   2   5    3.90    3.40
  28   2  -5    6.20    7.70
 -28   2   5   16.20   12.80
 -28  -2  -5    6.50    4.30
  28  -2   5   16.10    8.00
 -28  -4   5   -7.50    3.30
  28  -4  -5    6.50   10.40
  28  -4  -5   -3.20    7.30
 -28   4  -5   -7.10    2.50
 -28  -4  -5   -2.20    1.50
 -28  -4  -5    1.50    2.30
  28   4  -5   29.50   12.80
  28  -4   5    5.80    9.60
 -28  -6   5    0.50    9.60
  28  -6  -5   28.00   15.80
  28  -6  -5   13.30   12.40
 -28   6  -5    0.40    7.80
 -28  -6  -5    9.00    4.60
  28   6  -5   -0.60    4.70
  28  -6   5   -2.60    7.10
 -28  -6  -5    6.70    4.30
 -28   8  -5   -2.30    6.30
  28  -8  -5   -4.30    8.80
 -28  -8   5   -0.60    7.20
  28  -8  -5    0.70   13.70
  28  -8   5   -1.20    8.10
  28   8  -5   -9.00    6.70
 -28  -8  -5   -0.40    4.60
 -29   1  -5  177.68   26.70
 -29  -1   5  102.59   23.00
  29   1   5  125.39   17.60
  29  -1  -5  107.09   25.20
 -29   1   5  154.68   30.00
 -29  -1  -5  167.28   21.00
  29  -1   5  129.09   21.80
  29   1  -5  128.29   26.40
 -29  -3   5  210.38   33.50
  29  -3  -5  259.87   41.50
 -29   3  -5  286.87   38.90
  29  -3  -5  258.27   42.00
 -29  -3  -5  273.17   17.20
 -29  -3  -5  238.98   16.10
  29   3  -5  248.18   39.50
  29  -3   5  223.08   35.60
 -29  -5   5   48.40   17.40
 -29   5  -5   12.70   12.60
  29  -5  -5   36.50   14.80
  29  -5  -5   25.60   14.90
 -29  -5  -5   33.80    5.30
  29   5  -5   33.60   14.30
 -29  -5  -5   27.00    5.00
  29  -5   5   21.40   13.80
 -29  -7   5  143.89   32.30
  29  -7  -5  149.29   38.50
  29  -7  -5  133.29   35.10
 -29   7  -5  130.99   32.90
 -29  -7  -5  146.99   13.10
  29   7  -5  111.29   30.20
 -29  -7  -5  147.09   16.70
  29  -7   5  154.58   36.50
 -29  -9   5    2.80   11.70
  29  -9  -5   13.20   14.80
 -29   9  -5    1.10   14.00
  29   9  -5   24.20   21.00
 -29  -9  -5    7.80    5.80
 -30   0  -5    2.60    4.10
  30   0  -5   -0.30    5.20
  30   0   5   -5.10    1.20
 -30   0   5    2.90    8.00
 -30  -2   5   14.60   11.10
 -30   2  -5   -3.20    5.40
  30  -2  -5   -0.90    2.10
  30   2   5    4.10    3.40
 -30  -2  -5   -2.90    1.90
  30  -2   5   -1.40    6.10
  30   2  -5   -0.70    5.90
 -30  -4   5    3.30    6.90
  30  -4  -5    9.60   11.40
  30  -4  -5    4.20    8.20
 -30   4  -5   -2.20    4.70
  30   4  -5   -2.30    6.10
  30  -4   5   -1.70    5.40
  30  -6  -5    7.90   13.00
 -30   6  -5    0.20    7.90
  30  -6  -5   25.10   15.80
 -30  -6   5    3.10    9.80
 -30  -6  -5    3.40    2.30
  30  -6   5    1.30    9.80
 -30  -6  -5    6.10    2.50
  30   6  -5   15.10   13.90
  30  -8  -5    2.20   11.80
 -30  -8   5    8.90   11.60
 -30   8  -5    8.80   11.10
  30  -8  -5   -4.70    8.10
  30  -8   5   14.30   14.80
 -30  -8  -5    0.00    3.00
  30   8  -5   -6.60    7.20
 -31   1  -5   55.09   13.30
  31   1   5   56.09   11.20
  31  -1  -5   51.79   18.30
 -31  -1   5   45.40   14.50
 -31  -1  -5   59.89   12.00
 -31   1   5   74.79   19.80
  31   1  -5   63.39   19.80
  31  -1   5   51.49   13.10
  31  -3  -5  542.35   60.79
  31  -3  -5  447.86   55.79
 -31  -3   5  439.96   50.39
 -31   3  -5  442.16   49.60
  31   3  -5  514.15   59.79
 -31  -3  -5  424.56   22.30
  31  -3   5  505.25   55.39
 -31  -3  -5  400.06   21.70
 -31  -5   5   74.49   21.30
 -31   5  -5   75.29   24.10
  31  -5  -5  116.29   30.30
  31  -5  -5  106.49   27.90
  31   5  -5   81.69   25.40
  31  -5   5   99.49   28.00
 -31  -7   5  409.16   56.69
  31  -7  -5  527.85   69.99
  31  -7  -5  447.46   67.89
 -31   7  -5  601.54   73.29
 -31  -7  -5  511.85   24.10
 -31  -7  -5  439.86   23.30
  31   7  -5  522.85   71.49
  31  -7   5  547.55   72.19
  31  -9  -5   52.89   23.10
 -31  -9   5   95.89   30.10
 -31   9  -5    9.50   12.60
 -31  -9  -5   25.80    7.90
  31   9  -5   15.50   19.10
 -32   0   5   -6.80    3.60
 -32   0  -5    2.10    4.60
  32   0   5   -0.30    3.10
  32   0  -5   -1.30    7.50
  32  -2  -5   -1.60    6.30
 -32  -2   5    3.30    6.50
  32   2   5   -0.40    2.40
 -32   2  -5   -5.30    3.20
  32  -2   5    3.20    6.10
 -32  -2  -5   -0.30    2.60
  32   2  -5    8.80   10.90
 -32  -4   5   19.40   12.40
  32  -4  -5    5.50   10.10
  32  -4  -5    3.30    9.70
 -32   4  -5   -6.80    3.60
  32  -4   5    3.20    8.00
  32   4  -5    3.70    8.50
 -32   6  -5   10.40   12.90
 -32  -6   5   10.50   10.80
  32  -6  -5   -6.10    5.70
  32  -6  -5   10.20   12.70
  32   6  -5   -4.20    4.50
  32  -6   5   11.60   14.40
 -32  -8   5    9.00   10.50
  32  -8  -5   -9.60    5.40
 -32   8  -5    0.30   11.40
  32  -8  -5   21.10   19.30
 -32  -8  -5    1.80    2.10
  32   8  -5    3.80   11.90
  33  -1  -5   14.40   12.40
  33   1   5   28.00    8.10
 -33  -1   5   31.10   15.40
 -33   1  -5   26.10   10.10
  33   1  -5   14.10   10.60
 -33   1   5   17.10   12.50
 -33  -1  -5   28.40    8.40
  33  -1   5   17.00    8.90
 -33  -3   5    2.30    7.20
  33  -3  -5   15.70   11.40
 -33   3  -5    8.20    8.90
  33  -3  -5   17.00   10.90
  33   3  -5    6.50    8.30
  33  -3   5   21.30   10.30
 -33   5  -5   12.00   13.00
 -33  -5   5   33.30   15.50
  33  -5  -5   68.99   24.80
  33  -5  -5    8.40    8.90
  33   5  -5   12.00   10.10
  33  -5   5   28.00   15.70
 -33   7  -5   -7.00    6.20
 -33  -7   5    8.10   11.50
  33  -7  -5   39.50   20.20
  33  -7  -5   -5.00    5.80
  33   7  -5   24.90   18.70
  33  -7   5   26.10   15.40
 -33   9  -5    9.90   13.90
  33  -9  -5   12.40   19.00
 -33  -9   5   -0.10    5.80
  33  -9   5    4.40   13.00
  34   0  -5   -5.80    9.20
  34   0   5   -3.60    3.40
 -34   0  -5   -1.00    3.70
 -34   0   5    5.70    7.30
  34  -2  -5   -7.60    3.50
  34   2   5    3.20    3.10
 -34   2  -5   10.30    8.20
 -34  -2   5   14.00   10.90
  34   2  -5   15.80   12.20
  34  -2   5   -5.50    2.60
 -34  -2  -5    7.00    3.50
  34  -4  -5   23.60   14.60
  34  -4  -5    5.60    7.00
 -34   4  -5    4.00    8.00
 -34  -4   5   -6.30    4.90
  34   4  -5   17.50   10.70
  34  -4   5   19.90   11.80
  34  -6  -5    6.80   10.60
  34  -6  -5    2.70    9.80
 -34  -6   5   21.10   12.20
 -34   6  -5    3.00    9.70
  34  -6   5   -1.50    8.40
  34   6  -5   -0.40   10.10
 -34   8  -5   -5.60    8.80
  34  -8  -5   -5.30    7.70
 -34  -8   5   -2.60    4.40
  34  -8  -5  -13.60    6.30
  34   8  -5  -12.70    6.80
 -35   1  -5   26.50    9.50
  35   1   5    3.40    3.90
  35  -1  -5   30.90   14.10
 -35  -1   5    7.80   10.00
  35  -1   5    7.30    7.70
  35   1  -5   11.40    8.40
 -35  -1  -5    1.00    3.70
 -35   1   5   15.50   11.90
  35  -3  -5   11.60   12.00
 -35  -3   5    4.10    8.30
  35  -3  -5   24.00   12.30
 -35   3  -5    9.50    9.30
  35  -3   5   10.10   10.20
  35   3  -5   -3.30    8.00
 -35   5  -5   15.50   13.10
  35  -5  -5    9.40   12.30
 -35  -5   5   13.70   10.90
  35  -5  -5    9.70   10.30
  35  -5   5   -7.60    7.90
  35   5  -5    4.90    6.90
  35  -7  -5   -1.20    7.80
  35  -7  -5    0.50   12.90
 -35   7  -5   -0.10    9.50
 -35  -7   5    6.00    9.20
  35  -7   5    0.40   15.60
  35   7  -5    1.90    9.10
 -35   9  -5   -2.40    8.60
  35  -9  -5    9.00   13.30
  35  -9   5   -3.80    8.00
 -36   0   5   24.10   13.10
  36   0  -5   15.30   12.80
  36   0   5    8.80    5.00
 -36   0  -5   10.70    7.50
 -36   2  -5   22.10   11.20
 -36  -2   5   17.20   12.00
  36  -2  -5   18.60   10.50
  36   2   5   10.80    4.50
  36  -2  -5   10.20   11.30
 -36  -2  -5   23.20    5.60
  36   2  -5   11.70    8.00
  36  -2   5    2.40    4.80
  36  -4  -5  221.18   39.90
  36  -4  -5  193.08   38.60
 -36   4  -5  196.28   35.10
 -36  -4   5  257.17   38.10
  36  -4   5  230.58   39.30
  36   4  -5  232.08   41.40
  36  -6  -5  -10.00    4.20
 -36   6  -5   -1.50    6.00
 -36  -6   5    3.00    8.90
  36  -6  -5    1.00    8.30
  36  -6   5   -2.00    7.60
  36   6  -5   -9.50    3.30
 -36   8  -5   60.09   26.40
  36  -8  -5   54.59   28.90
  36  -8  -5   54.49   27.20
  36  -8   5   91.29   30.80
  36   8  -5   42.90   23.90
  37  -1  -5   85.69   24.50
 -37  -1   5   78.99   22.00
  37   1   5   47.00   10.80
 -37   1  -5   91.29   18.90
 -37   1   5   84.49   23.90
 -37  -1  -5   61.99   11.90
  37   1  -5   89.59   23.20
  37  -1   5   79.09   17.50
  37  -3  -5   87.79   22.70
 -37   3  -5   51.79   17.20
 -37  -3   5   52.59   17.30
  37  -3  -5   75.39   23.40
  37  -3   5   26.40   13.60
  37   3  -5   63.09   20.30
 -37  -5   5   67.99   21.80
  37  -5  -5   41.40   22.80
  37  -5  -5   13.90   12.20
 -37   5  -5   16.40   14.10
  37  -5   5   25.90   16.70
  37   5  -5   41.10   18.50
 -37   7  -5   22.70   16.10
  37  -7  -5   -7.20    8.20
  37  -7  -5    1.80   13.40
 -37  -7   5   -2.10    3.00
  37   7  -5   10.10   11.30
  38   0   5    4.70    5.40
  38   0  -5    0.20    9.10
 -38   0   5   28.60   12.40
 -38   0  -5    7.20    6.60
  38   2   5    0.60    1.80
 -38   2  -5    1.00    5.90
 -38  -2   5   -7.90    2.50
  38  -2  -5    1.20    7.90
  38  -2  -5   -4.20    4.80
 -38  -2  -5    0.90    2.10
  38  -2   5    7.10    8.20
  38   2  -5   -7.00    3.80
  38  -4  -5    4.10    7.90
  38  -4  -5   39.30   16.30
 -38   4  -5   26.00   15.70
 -38  -4   5   35.40   17.10
  38  -4   5    3.20    9.70
  38   4  -5    8.30   11.90
  38  -6  -5   14.60   14.30
 -38   6  -5   -8.30    4.00
 -38  -6   5    0.50    4.70
  38  -6  -5    0.60   12.60
  38   6  -5    6.20   11.50
  38  -6   5   -3.80    6.60
 -38   8  -5   12.30   16.00
  38  -8  -5   -1.00    7.10
  38  -8  -5   -1.70    8.00
  38  -8   5    7.80   15.60
  38   8  -5   12.10   16.10
  39  -1  -5  152.78   32.70
 -39   1  -5  172.38   25.80
  39   1   5  127.69   17.10
 -39  -1   5  163.78   30.00
 -39  -1  -5  137.79   17.70
  39   1  -5  162.18   30.90
  39  -1   5  141.39   24.10
 -39   1   5  155.98   30.70
 -39   3  -5  212.38   33.70
  39  -3  -5  289.87   46.30
  39  -3  -5  211.48   37.50
 -39  -3   5  111.39   25.00
  39  -3   5  191.88   33.20
  39   3  -5  186.48   35.20
 -39   5  -5   42.00   18.90
  39  -5  -5  106.69   30.30
 -39  -5   5   70.49   22.20
  39  -5  -5   57.79   23.30
  39   5  -5   47.20   19.30
  39  -5   5   55.89   19.40
 -39   7  -5   28.60   17.60
  39  -7  -5   93.99   30.50
  39  -7  -5   97.49   32.50
  39  -7   5   96.39   32.20
  39   7  -5   90.89   29.20
 -40   0  -5   -2.70    3.90
  40   0   5   -6.90    3.20
 -40   0   5   -7.50    8.40
  40   0  -5   -1.80    7.50
  40   2   5    0.90    1.70
  40  -2  -5   -4.70    5.90
  40  -2  -5   -1.80    8.30
 -40  -2   5   11.20   10.80
 -40   2  -5    0.90    6.00
  40   2  -5   13.90   10.00
 -40  -2  -5    0.60    1.40
  40  -2   5   -7.00    3.10
  40  -4  -5   -4.80    7.10
 -40   4  -5   -8.10    3.50
 -40  -4   5   16.50   11.70
  40  -4  -5    7.80   13.70
  40   4  -5    4.80   10.80
  40  -4   5   -5.20    5.10
  40  -6  -5   -3.70    6.00
 -40   6  -5   -8.60    3.80
  40  -6  -5    1.10   13.30
 -40  -6   5   -1.30    2.90
  40   6  -5   17.90   13.10
 -40   8  -5   -0.50    9.90
  40  -8  -5   33.10   25.20
 -40  -8   5    1.40    8.60
  40  -8  -5   -4.50    9.50
  40   8  -5    4.20   12.60
  40  -8   5   -3.90    8.00
 -41   1  -5 1365.36   75.19
 -41  -1   5 1348.17   86.09
  41  -1  -5 1390.76   88.89
 -41   1   5 1209.98   86.69
  41  -1   5 1126.29   73.19
  41   1  -5 1415.56   89.29
 -41  -1  -5 1309.67   64.29
  41  -3  -5 1207.58   85.09
 -41   3  -5 1192.58   78.29
  41  -3  -5 1167.28   85.19
 -41  -3   5 1226.48   80.29
  41   3  -5 1337.57   88.29
  41  -3   5 1219.98   80.79
  41  -5  -5  295.97   50.89
  41  -5  -5  257.87   49.00
 -41   5  -5  247.58   41.20
 -41  -5   5  235.08   39.50
  41   5  -5  284.07   46.80
  41  -7  -5  300.37   54.59
  41  -7  -5  403.46   65.89
 -41   7  -5  280.27   50.29
  41   7  -5  309.57   52.59
  41  -7   5  274.37   52.09
 -42   0  -5   -1.50    3.80
  42   0   5    0.70    4.80
  42   0  -5   -6.40    5.30
 -42   0   5    1.30    9.20
 -42  -2   5   -5.30    5.90
  42  -2  -5   -6.90    5.70
 -42   2  -5   -5.80    3.00
  42  -2  -5  -12.20    5.20
  42  -2   5   -5.30    4.00
  42   2  -5   -9.00    4.80
  42  -4  -5   -1.00    9.10
 -42   4  -5   -4.00    5.80
  42  -4  -5    1.80    7.50
 -42  -4   5    2.10    7.70
  42  -4   5   -4.10    5.30
  42   4  -5   -0.60    7.80
  42  -6  -5   -6.30    7.50
 -42   6  -5   -1.00    9.00
  42  -6  -5   -3.70    8.00
  42  -6   5   -0.10    8.80
  42   6  -5    7.80   12.30
  42  -8  -5   -3.40   10.50
  42  -8  -5   23.20   20.00
 -42  -8   5   -3.00    7.20
  42   8  -5   -7.10    5.30
  42  -8   5    2.00   12.20
 -43   1  -5   82.59   19.40
  43   1   5   91.49   14.00
  43  -1  -5  127.39   28.10
 -43  -1   5   96.19   25.30
 -43  -1  -5  115.29   15.30
  43   1  -5   86.39   23.50
  43  -3  -5  177.88   37.90
 -43  -3   5  147.99   29.10
 -43   3  -5  126.69   27.00
  43  -3  -5  178.78   34.70
  43  -3   5  116.79   24.90
  43   3  -5  164.38   34.00
  43  -5  -5   -7.10    5.80
 -43   5  -5   11.40   10.10
  43  -5  -5    9.70    8.20
 -43  -5   5   -2.00    3.10
  43   5  -5   33.30   16.50
  43  -7  -5   46.70   22.70
  43  -7  -5   18.50   13.60
 -43  -7   5   34.40   18.80
 -43   7  -5   23.40   18.80
  43  -7   5   60.89   26.70
  43   7  -5    7.60   14.00
 -44   0   5    3.50    7.50
  44   0  -5   -5.60    4.90
  44   0   5   -2.70    2.00
 -44   0  -5   -0.40    3.70
  44  -2  -5    0.90    8.90
  44  -2  -5  -13.00    5.20
 -44   2  -5   -1.20    6.10
 -44  -2   5   14.10   12.30
  44  -2   5    7.90    6.70
  44   2  -5    9.60   10.70
 -44  -4   5   18.40   12.40
  44  -4  -5   -6.10    9.70
  44  -4  -5    6.10   11.60
 -44   4  -5   -3.50    5.10
  44   4  -5   15.60   15.30
  44  -6  -5   -4.70    7.80
  44  -6  -5    0.10    5.90
 -44   6  -5   -2.30    7.20
  44  -6   5    2.00   11.20
  44   6  -5   13.80   11.60
 -44  -8   5   -7.50    5.20
  44  -8  -5   -4.10    8.90
  44  -8  -5    7.60   18.90
  44   8  -5    4.50   17.60
 -45   1  -5   16.00    9.50
 -45  -1   5   42.70   18.40
  45   1   5   39.90    9.40
  45  -1  -5   32.60   14.50
  45   1  -5   20.90   10.20
 -45  -1  -5   33.40    7.60
  45  -3  -5   27.80   15.80
 -45  -3   5    8.10   10.10
 -45   3  -5    4.60    8.30
  45  -3  -5   30.90   18.10
  45  -3   5   15.60   12.70
  45   3  -5   15.40   11.90
  45  -5  -5    1.20   12.90
 -45   5  -5    2.70    9.10
  45  -5  -5   -2.10    6.50
  45   5  -5   12.40    9.30
  45  -5   5   -4.70    8.10
  45  -7  -5    7.20   14.70
  45  -7  -5    4.80   14.00
 -45  -7   5   16.40   16.40
 -45   7  -5   19.80   17.40
  45   7  -5   -5.00    7.40
  45  -7   5   11.40   14.80
 -46   0  -5   -3.50    2.30
  46   0  -5   13.30   12.90
  46   0   5   -0.40    4.10
 -46   0   5   -4.20    7.10
  46  -2  -5   39.60   20.50
 -46   2  -5   62.59   17.90
 -46  -2   5  114.49   26.80
  46  -2  -5   45.90   22.20
  46   2  -5   38.90   20.40
  46  -4  -5    8.50   13.30
  46  -4  -5   40.20   20.90
 -46  -4   5    0.30    5.00
 -46   4  -5   21.90   13.70
  46   4  -5    4.70   12.00
  46  -6  -5   39.70   23.50
 -46   6  -5   28.30   18.40
  46  -6  -5   61.49   24.90
 -46  -6   5   59.99   21.80
  46  -6   5   68.39   23.80
  46   6  -5  109.59   31.20
  46  -8  -5    9.70   14.90
  46  -8  -5   19.00   19.60
  47  -1  -5   61.39   20.20
  47  -1  -5   27.90   17.50
 -47  -1   5   25.10   15.50
  47   1   5   39.10    8.80
 -47   1  -5   25.10    9.90
 -47  -1  -5   33.10    7.60
  47   1  -5   73.89   24.70
 -47   3  -5   32.90   14.00
  47  -3  -5   21.60   16.30
 -47  -3   5   42.00   19.40
  47  -3  -5   34.60   17.10
  47   3  -5   10.40   12.10
  47  -5  -5   34.90   24.80
  47  -5  -5   17.80   15.30
 -47   5  -5   22.30   15.60
  47  -5   5   -0.10    8.80
  47  -7  -5   12.70   17.70
  47  -7  -5   -2.00   10.70
 -47  -7   5   22.40   16.50
  47   7  -5    2.90   15.70
  48   0   5    4.10    5.80
  48   0  -5    1.60    7.00
 -48   0   5   -3.40    6.10
 -48   0  -5    0.00    4.10
  48  -2  -5   20.30   17.40
 -48  -2   5   14.10   10.20
  48  -2  -5    2.30   12.00
 -48   2  -5   12.60    9.80
  48   2  -5   -0.10   11.50
 -48   4  -5    1.20    8.10
 -48  -4   5   -0.70    2.40
  48  -4  -5   15.00   15.80
  48  -4  -5   27.70   17.70
  48   4  -5   -6.40    6.10
  48  -4   5   -0.40    7.10
  48  -6  -5   34.20   20.60
 -48   6  -5    0.40    5.90
 -48  -6   5   17.10   14.60
  48  -6  -5   18.60   18.60
  48   6  -5   42.60   19.20
  48  -6   5   50.99   22.20
  49   1   5   46.60    9.20
  49  -1  -5   21.00   14.10
 -49  -1   5   33.10   16.80
  49  -1  -5    4.90   10.50
 -49   1  -5   50.69   13.90
 -49  -1  -5   58.19    9.90
  49   1  -5   51.39   20.00
 -49  -3   5   21.50   15.90
  49  -3  -5  105.69   30.40
  49  -3  -5   36.90   16.40
 -49   3  -5   75.79   21.90
  49  -3   5   89.49   34.70
  49   3  -5   75.59   25.30
  49  -5  -5   -1.10   10.10
  49  -5  -5   -2.70   12.00
 -49  -5   5   22.60   14.70
 -49   5  -5   11.90   13.80
  49   5  -5   11.30   12.60
  49  -5   5   11.30   13.30
 -49  -7   5   18.10   14.20
  49  -7  -5   20.40   15.50
  49  -7  -5   13.40   17.50
  49   7  -5   26.40   17.00
 -50   0   5   -2.80    7.00
  50   0   5    0.50    4.80
 -50   0  -5    2.70    4.70
  50   0  -5   13.20   12.90
 -50   2  -5   -3.20    5.20
 -50  -2   5   12.00   13.60
  50  -2  -5   -4.30    9.20
  50  -2  -5   -8.80    4.30
  50   2  -5   -1.70    7.30
  50  -4  -5    5.60   13.20
  50  -4  -5   -7.00    8.60
 -50   4  -5   -4.50    5.00
  50   4  -5    1.60    8.90
  50  -4   5   -2.00    7.30
 -50  -6   5    1.30    9.00
  50  -6  -5  -15.00    4.70
  50  -6  -5   22.50   21.60
  50   6  -5   -1.60    9.80
  51  -1  -5   45.20   21.50
  51  -1  -5   69.79   23.90
 -51  -1   5   73.49   22.80
  51   1   5   42.60    8.70
 -51   1  -5   40.60   13.30
 -51  -1  -5   67.19   10.30
  51   1  -5   31.10   18.00
 -51  -3   5  162.28   33.30
  51  -3  -5  151.28   35.40
 -51   3  -5  138.19   26.70
  51  -3  -5  139.29   35.10
  51  -3   5  132.79   28.50
  51   3  -5   98.79   29.00
  51  -5  -5   88.09   29.70
 -51  -5   5   59.99   21.70
 -51   5  -5   36.10   18.30
  51  -5  -5  111.19   30.70
  51  -5   5  101.39   30.70
  51   5  -5   53.09   24.20
  51  -7  -5  121.29   38.90
 -51  -7   5  149.69   35.50
  51  -7  -5  143.89   40.60
  51   7  -5  160.28   42.20
  52   0  -5    6.40   10.30
 -52   0  -5   -2.30    3.40
  52   0   5   -3.90    3.40
 -52   2  -5    1.90    4.90
  52  -2  -5  -10.00    2.80
 -52  -2   5   -5.10    4.50
  52  -2  -5  -12.20    4.40
  52   2  -5    2.80    6.20
  52  -4  -5   -4.70    6.80
 -52   4  -5   -3.20    4.80
  52  -4  -5   -8.50    4.90
  52  -4   5   -2.60    6.50
  52   4  -5    1.00    8.50
 -52  -6   5    5.10    9.60
  52  -6  -5   -9.50    7.40
  52  -6  -5   -6.30    7.70
  52   6  -5   -4.30    8.70
 -53  -1   5   17.50   14.90
  53  -1  -5   38.80   18.40
 -53   1  -5    6.50    7.30
  53  -1  -5   22.80   18.90
  53   1   5   11.80    4.90
  53   1  -5   -2.00   11.10
 -53   3  -5   -2.00    6.70
  53  -3  -5    0.90    6.70
 -53  -3   5   -4.20    2.70
  53  -3  -5    8.10    9.30
  53   3  -5    4.10    6.00
  53  -3   5    3.40    7.30
  53  -5  -5   -4.00    9.80
  53  -5  -5   19.00   15.90
 -53  -5   5    0.20    9.20
  53   5  -5    1.30   14.20
  53  -7  -5   56.69   27.30
  53  -7  -5    5.30   10.60
 -54   0  -5   -2.40    3.00
  54   0  -5   -3.80    7.60
  54   0   5   -0.20    4.90
 -54   2  -5   -0.60    5.40
 -54  -2   5   -5.90    4.20
  54  -2  -5    0.00    8.90
  54  -2  -5   -0.60    9.10
  54   2  -5   10.10    9.20
  54  -4  -5    2.00    9.90
 -54  -4   5   -4.70    7.40
  54  -4  -5   -6.50    5.80
  54   4  -5   -6.80    3.80
  54  -4   5   -6.20    5.20
  54  -6  -5    1.20   13.60
 -54  -6   5   -2.30    6.40
  54  -6  -5   -9.50    7.00
  54   6  -5   -4.00    9.20
 -55   1  -5    9.70    7.30
  55  -1  -5   17.10   14.30
  55  -1  -5   -5.10    6.30
 -55  -1   5    7.80   13.10
  55   1   5    7.50    4.50
  55  -1   5   13.50    9.20
  55   1  -5   -3.80    7.70
  55  -3  -5   22.40   15.90
  55  -3  -5   -2.80    6.60
 -55   3  -5    1.50    7.80
  55  -3   5   -1.70    4.70
  55   3  -5    2.80    9.90
  55  -5  -5   11.10   17.40
  55  -5  -5   30.10   16.10
 -55  -5   5    6.80   11.80
  55   5  -5    8.00   15.70
  55  -7  -5   17.40   19.10
  56   0  -5  -14.50    4.00
 -56   0  -5    3.60    4.90
  56   0   5   13.50    8.00
  56  -2  -5  -10.90    3.70
 -56  -2   5    2.90    9.60
 -56   2  -5    0.00    5.80
  56  -2  -5   -0.20    8.40
  56  -2   5    5.20    9.50
  56   2  -5   -4.20    6.30
 -56  -4   5   31.60   15.90
  56  -4  -5   61.89   25.70
  56  -4  -5    9.60   14.30
  56   4  -5   66.19   23.20
  56  -6  -5   -6.90    5.20
 -56  -6   5    6.80   11.20
  56   6  -5   16.70   19.90
 -57   1  -5    1.10    6.20
  57   1   5   12.80    4.70
 -57  -1   5    3.30   10.10
  57   1   5    8.30    4.70
  57  -1  -5    3.60   16.80
  57  -1  -5   17.80   15.80
  57   1  -5    7.50   12.70
  57  -1   5    3.60    5.80
  57  -3  -5   10.90   14.10
  57  -3  -5   -5.50    4.80
  57   3  -5   27.90   15.90
  57  -5  -5   21.60   15.20
 -57  -5   5    5.30   11.90
  57  -5  -5    4.30   11.70
  57   5  -5   11.50   16.60
 -58   0  -5   -1.80    4.70
  58   0  -5   -0.70   11.20
  58   0   5   15.50    9.10
 -58  -2   5    8.70    9.70
  58  -2  -5    1.80    8.70
  58   2  -5   -5.70    4.10
  58  -2   5   -3.20    3.10
  58  -4  -5   16.00   15.70
 -58  -4   5   29.60   15.20
  58   4  -5   38.60   19.50
  58  -6  -5   -3.40    7.70
 -58  -6   5   -2.50    6.40
  58   6  -5  -15.20    8.10
  59   1   5    6.00    4.10
 -59   1  -5    0.60    6.40
  59  -1  -5    7.80    8.50
  59   1   5    9.20    3.20
  59   1  -5   13.70   13.20
  59  -1   5    0.30    7.80
  59  -3  -5   25.00   15.10
  59   3  -5   23.60   16.40
 -59  -5   5   11.60   14.10
  59  -5  -5   20.10   17.00
  59   5  -5   11.00   11.70
  60   0  -5    7.40   13.70
  60   0   5    2.50    5.50
 -60   0  -5    1.50    4.30
  60   0  -5   -2.50    8.10
 -60  -2   5   -2.50    4.40
  60  -2  -5   -6.20    5.80
  60   2  -5    3.50    7.60
  60  -4  -5   -5.90    5.90
 -60  -4   5   11.50   12.90
  60   4  -5   -1.10    5.60
  60  -6  -5  -12.00    7.40
  60  -6  -5   -4.30    6.10
  61  -1  -5  367.96   58.09
  61  -1  -5  323.67   52.49
  61   1   5  351.16   19.00
  61   1   5  361.66   19.20
  61   1  -5  321.07   51.99
 -61  -3   5  249.18   43.70
  61  -3  -5  337.47   66.79
  61  -3  -5  372.86   59.79
  61   3  -5  323.67   52.79
  61  -5  -5  141.79   39.10
  61  -5  -5  116.59   35.70
 -61  -5   5  125.89   32.40
  61   5  -5  193.58   43.80
  62   0  -5   -9.10    4.40
  62   0  -5   -7.60    5.00
  62  -2  -5   16.40   16.30
  62  -2  -5   -8.60    6.00
  62   2  -5   -7.10    5.70
  62  -4  -5   -4.40    5.90
  62  -4  -5   11.70   14.80
 -62  -4   5    2.00    8.70
  62   4  -5    5.10    9.40
  63  -1  -5  127.49   33.00
  63  -1  -5   97.69   29.50
  63   1  -5  117.69   32.90
  63   1  -5  124.39   31.90
  63  -3  -5  154.88   36.90
  63  -3  -5   54.39   25.40
 -63  -3   5   94.79   28.30
  63   3  -5  135.79   35.10
 -63  -5   5   -0.50   10.40
  63  -5  -5   36.00   22.50
  63  -5  -5   36.60   22.30
  63   5  -5   35.70   20.80
  64   0  -5   -5.70    6.40
  64   0  -5   17.90   15.00
  64  -2  -5    1.00   11.00
  64  -2  -5   -4.90    7.60
  64   2  -5    5.40   10.80
  64  -4  -5  -10.10    6.10
  64  -4  -5    5.60   14.50
 -64  -4   5   -4.00    8.30
  64   4  -5    0.70    8.90
  65  -1  -5   25.90   17.10
  65  -1  -5    7.40   12.80
  65   1  -5    3.50    8.10
  65  -3  -5   -2.60   12.40
  65  -3  -5   16.40   14.10
 -65  -3   5   -8.30    6.60
  65   3  -5   10.20   12.80
  65  -5  -5    1.00   11.30
  66   0  -5   -9.40    4.90
  66   0   5    2.10    5.30
  66  -2  -5    1.20   13.80
  66  -2  -5    0.20    9.40
  66   2  -5    2.90   12.90
 -66  -4   5   -4.70    7.80
  66  -4  -5   19.90   19.30
  66   4  -5   -4.40    8.60
  67  -1  -5    7.50   15.00
  67   1  -5   -4.30    6.00
  67  -3  -5    3.40   12.30
 -67  -3   5   -4.50    5.30
  67   3  -5   -1.00    9.20
  68   0  -5   19.20   16.50
  68  -2  -5   15.70   16.60
  68   2  -5   -7.70    8.10
  68  -4  -5    1.60   12.60
  69  -1  -5    9.90   14.80
  69   1  -5   -6.40    7.90
  69  -3  -5    2.60   14.20
  69   3  -5   10.40   14.90
  70   0  -5   -1.00    9.20
  70   0   5   -2.80    2.70
  70  -2  -5    8.50   12.50
  70   2  -5   -5.90    7.10
  71  -1  -5   13.10   14.40
  71   1  -5   15.60   15.80
  72   0  -5   -5.30    8.10
  72   0   5   -0.30    3.60
  72  -2  -5    0.10   17.10
  73  -1   5   11.80   11.10
  74   0   5    0.80    4.30
   0   0  -6   82.89   19.40
   0   0   6   68.19   17.40
   0   2   6 9127.79  409.06
   0  -2  -6 9841.42  407.16
   0  -2   6 9999.00  412.26
   0   2  -6 9013.60  411.26
   0  -4   6  127.49   27.10
   0   4  -6  150.98   31.30
   0  -4  -6  130.59   25.10
   0  -4  -6  112.09   23.80
   0  -6  -6 3535.45  165.48
   0  -6  -6 3078.99  158.78
   0   6  -6 2903.31  170.08
   0  -8   6   49.50   22.30
   0  -8  -6   62.19   21.80
   0   8  -6  107.19   33.50
  -1   1  -6   -1.30    6.70
   1   1   6   26.80   12.20
   1  -1  -6   -5.50    4.30
  -1  -1   6    5.70    7.50
   1  -1   6   -1.90    6.60
  -1   1   6   29.00   10.50
   1   1  -6    1.40    6.80
  -1  -1  -6   39.90   13.30
  -1   3  -6    2.60    8.20
   1   3   6    8.30   10.00
  -1  -3   6   -8.60    3.20
   1  -3  -6    5.60    7.10
  -1   3   6   -5.40    4.60
   1   3  -6    7.80   10.90
  -1  -3  -6    2.00    6.20
   1  -3   6    3.30    8.60
  -1  -5   6   -4.50    4.90
  -1   5  -6   -7.00    5.60
   1  -5  -6   -3.70    4.80
   1  -5  -6   -3.10    5.50
  -1  -5  -6    4.70    5.50
   1  -5   6    0.50    7.40
   1   5  -6   -7.40    4.80
  -1  -5  -6   -0.70    5.70
  -1   7  -6    5.40   11.50
   1  -7  -6    9.60   10.70
   1  -7  -6   -0.70    7.00
  -1  -7   6   -2.90    6.70
  -1  -7  -6   -4.10    4.10
   1   7  -6    8.70   12.20
  -1  -7  -6   -3.70    6.30
   1  -7   6   -4.60    7.00
  -1   9  -6    5.80   12.70
   1  -9  -6   -3.30    4.20
  -1  -9   6    7.10   12.90
   1  -9   6   -1.50    9.10
   1   9  -6    0.50   10.20
  -1  -9  -6   -2.00    6.40
   2   0   6    1.20    5.00
  -2   0  -6    7.70    7.50
  -2   0   6    6.80    8.20
   2   0  -6   10.10    9.30
   2  -2  -6  726.63   52.09
   2   2   6  705.83   53.09
  -2   2  -6  729.03   55.39
  -2  -2   6  757.32   55.99
  -2  -2  -6  663.73   49.10
   2   2  -6  686.13   55.79
  -2   2   6  810.52   57.09
   2  -2   6  791.32   55.79
  -2  -4   6    1.10    8.20
   2  -4  -6   -0.10    3.90
   2  -4  -6    8.30    7.40
  -2   4  -6   -3.40    7.30
  -2  -4  -6   -5.00    3.20
   2   4  -6   -8.60    5.40
   2  -4   6    4.00    9.40
  -2  -4  -6    2.30    6.20
  -2  -6   6  384.36   52.19
   2  -6  -6  305.17   42.20
  -2   6  -6  317.97   48.80
   2  -6  -6  321.67   44.60
  -2  -6  -6  340.77   42.60
   2  -6   6  302.57   46.10
   2   6  -6  345.77   50.79
  -2  -6  -6  275.17   40.40
  -2  -8   6    3.70   12.70
  -2   8  -6   -3.90    5.80
   2  -8  -6   10.00   12.40
   2  -8   6   -2.10    7.80
   2   8  -6   10.50   15.50
  -2  -8  -6    2.00    7.90
   3  -1  -6   14.50   10.50
  -3  -1   6   16.50    9.60
  -3   1  -6   -4.20    6.20
   3   1   6   10.00    9.00
   3   1  -6   11.20   10.00
  -3   1   6    1.00    7.10
   3  -1   6    4.20    6.10
  -3  -1  -6   -1.60    5.90
   3   3   6   19.50   10.10
  -3  -3   6    1.80    7.80
   3  -3  -6   -1.00    6.20
  -3   3  -6    2.50    6.90
  -3   3   6    9.10    9.30
   3   3  -6    1.90    7.10
   3  -3   6    9.10   10.90
  -3  -3  -6    2.50    6.20
   3  -5  -6    0.20    5.60
   3  -5  -6    5.20    5.50
  -3   5  -6    8.10    8.00
  -3  -5   6   11.80   11.10
   3  -5   6    7.30    9.40
   3   5  -6   -7.60    5.10
  -3  -5  -6    5.60    7.10
  -3  -5  -6   18.90    8.40
  -3  -7   6   14.20   13.90
  -3   7  -6    4.80   11.60
   3  -7  -6  -11.50    2.70
   3  -7  -6    2.20    9.50
   3  -7   6   -5.50    5.40
   3   7  -6   -5.30    5.20
  -3  -7  -6   -1.30    5.00
  -3  -7  -6   -1.30    6.10
  -3   9  -6    1.50    9.10
   3  -9  -6    2.60    5.40
  -3  -9   6   -3.60    6.20
   3  -9   6    2.00   10.10
  -3  -9  -6   -5.20    4.00
   3   9  -6    5.10   12.90
   4   0  -6   71.29   18.10
  -4   0  -6   70.79   17.80
   4   0   6   95.59   20.50
  -4   0   6   86.89   20.40
  -4   2  -6  747.93   54.89
   4   2   6  674.33   50.19
   4  -2  -6  647.34   49.30
  -4  -2   6  620.64   50.29
   4  -2   6  720.93   52.89
  -4  -2  -6  678.73   47.60
  -4   2   6  651.63   51.79
   4   2  -6  689.73   53.69
  -4   4  -6   74.89   22.50
   4  -4  -6   40.60   14.40
  -4  -4   6   60.99   19.30
  -4  -4  -6   66.69   17.70
   4  -4   6   59.69   19.20
  -4  -4  -6   64.59   18.00
   4   4  -6   61.29   21.70
  -4   6  -6  252.37   42.40
   4  -6  -6  265.17   41.70
  -4  -6   6  187.38   36.10
   4  -6  -6  264.87   39.50
  -4  -6  -6  269.67   38.80
   4  -6   6  272.97   45.40
   4   6  -6  226.58   42.60
  -4  -6  -6  262.77   36.60
  -4  -8   6    8.30   13.50
  -4   8  -6   16.20   15.70
   4  -8  -6   14.70   14.20
  -4  -8  -6    0.90    7.20
   4   8  -6   42.20   20.30
   4  -8   6    7.00   11.70
  -5   1  -6  120.99   24.60
  -5  -1   6  133.09   24.80
   5   1   6  106.79   21.10
   5  -1  -6   86.79   20.60
  -5  -1  -6  126.89   23.40
   5   1  -6   99.39   20.70
  -5   1   6  113.39   23.40
   5  -1   6  112.79   23.00
  -5   3  -6   15.10   11.50
   5  -3  -6   22.70   12.20
  -5  -3   6   41.60   14.00
   5   3   6    8.40    9.60
   5   3  -6    1.70    9.40
   5  -3   6    9.30   10.70
  -5  -3  -6    1.90    6.10
  -5   3   6    4.00    9.00
  -5  -5   6  101.69   26.40
   5  -5  -6  120.99   26.70
  -5   5  -6  122.19   28.50
   5  -5  -6  115.99   26.50
  -5  -5  -6   86.09   19.00
  -5  -5  -6  127.39   25.70
   5  -5   6   91.99   24.70
   5   5  -6  185.18   37.90
   5  -7  -6   18.00   12.70
  -5   7  -6   -4.10    6.10
  -5  -7   6   -5.00    7.10
   5  -7  -6   -1.50    5.90
   5   7  -6    0.60    8.60
  -5  -7  -6   -6.80    2.60
  -5  -7  -6    8.70    8.30
   5  -7   6    2.30    7.80
  -5   9  -6   15.80   18.30
   5  -9  -6   22.80   14.00
  -5  -9   6   23.30   18.30
  -5  -9  -6   12.70   11.80
   5  -9   6    0.20    8.80
   5   9  -6   31.70   23.40
   6   0   6   91.39   19.00
  -6   0  -6   73.49   18.00
  -6   0   6   82.99   19.80
   6   0  -6   94.89   21.30
   6  -2  -6  380.36   44.50
   6   2   6  381.36   43.50
  -6   2  -6  454.25   40.20
  -6  -2   6  394.86   46.20
   6  -2   6  447.56   40.00
  -6  -2  -6  416.06   34.60
   6   2  -6  406.06   49.50
  -6   2   6  384.26   47.20
  -6  -4   6   35.70   14.50
   6  -4  -6   58.59   16.80
  -6   4  -6   45.40   16.50
   6  -4   6   42.40   17.30
   6   4  -6   34.60   18.10
  -6  -4  -6   34.10   12.70
  -6  -4  -6   63.19   15.60
   6  -6  -6  168.28   34.00
   6  -6  -6  154.48   29.60
  -6  -6   6  159.58   34.50
  -6   6  -6  156.78   34.20
   6  -6   6  160.08   34.10
   6   6  -6  153.18   34.30
  -6  -6  -6  189.48   30.80
  -6  -6  -6  176.88   28.70
  -6  -8   6   11.00   13.40
   6  -8  -6   18.60   15.90
  -6   8  -6   36.10   20.90
  -6  -8  -6   -5.70    3.90
   6   8  -6   -0.80    9.50
   6  -8   6    6.30   12.00
   7   1   6   37.60   12.60
  -7   1  -6    9.10    7.80
   7  -1  -6   42.30   12.80
  -7  -1   6   22.60   11.00
   7  -1   6    7.40    8.40
   7   1  -6   12.90   10.20
  -7   1   6   35.20   12.60
  -7  -1  -6    8.40    8.30
   7   3   6   -4.70    5.10
  -7   3  -6    6.50   10.70
  -7  -3   6   -0.50    7.90
   7  -3  -6   15.50    7.40
  -7   3   6    5.90   10.50
   7  -3   6   -8.00    5.80
   7   3  -6    7.90    9.80
  -7  -3  -6   10.30    8.70
   7  -5  -6   39.30   13.60
  -7   5  -6   27.60   14.30
  -7  -5   6    8.10   11.30
  -7  -5  -6   17.20    9.50
  -7  -5  -6   23.50   10.70
   7   5  -6   10.10   11.40
   7  -5   6   59.39   19.70
   7  -7  -6   -6.60    3.70
  -7  -7   6   -2.00    5.50
   7  -7  -6    2.60    7.60
  -7   7  -6   -3.60    6.10
   7   7  -6   -5.30    6.20
  -7  -7  -6    7.10    7.80
   7  -7   6   -5.50    6.00
  -7  -7  -6    2.30    6.70
  -7   9  -6   -8.80    5.70
  -7  -9   6   33.40   21.90
   7  -9  -6   -4.30    5.00
   7  -9   6    3.60   10.40
  -7  -9  -6    2.00    5.90
   7   9  -6   -7.80    6.60
   8   0   6    3.80    5.60
   8   0  -6    4.70    8.00
  -8   0  -6    7.00    6.60
  -8   0   6    0.80    6.00
   8  -2  -6  108.69   23.60
  -8   2  -6  107.89   23.20
   8   2   6   84.89   19.00
  -8  -2   6   98.39   22.70
   8   2  -6  103.09   25.60
  -8  -2  -6  100.89   20.10
   8  -2   6  115.89   24.80
  -8   2   6  115.19   25.40
   8  -4  -6   11.20    8.60
  -8  -4   6   18.50   12.70
   8  -4  -6   24.10    9.90
  -8   4  -6   -5.90    3.80
   8  -4   6   12.10   10.40
   8   4  -6    3.10    9.60
  -8  -4  -6    7.50    4.80
  -8  -4  -6   27.60   10.70
  -8   6  -6   48.40   19.50
  -8  -6   6   49.60   20.70
   8  -6  -6   97.69   22.80
   8  -6   6   57.09   22.40
   8   6  -6   86.69   23.10
  -8  -6  -6   95.89   18.90
  -8  -6  -6   37.20   12.40
  -8   8  -6   -5.90    8.00
  -8  -8   6    8.00   13.10
   8  -8  -6    3.70   11.70
   8   8  -6    1.30    9.90
   8  -8   6   14.00   14.50
  -8  -8  -6   -6.60    3.90
   9  -1  -6   46.40   15.80
  -9   1  -6   25.80   12.20
  -9  -1   6   24.10   14.00
   9   1   6   39.60   13.00
   9  -1   6   53.09   15.80
   9   1  -6   39.70   14.40
  -9  -1  -6   50.09   12.70
  -9   1   6   24.90   13.50
  -9  -3   6    5.90    8.10
  -9   3  -6   19.90   13.60
   9   3   6    7.40    8.00
   9  -3  -6   17.20   10.80
   9   3  -6   22.70   13.90
   9  -3   6   18.70   12.70
  -9   3   6   14.30    9.70
  -9  -3  -6   25.10    9.30
  -9   5  -6    3.20    8.70
   9  -5  -6   25.20   12.70
  -9  -5   6   21.30   13.60
  -9  -5  -6   34.90   12.30
   9   5  -6   -1.70    9.40
  -9  -5  -6    6.30    8.40
   9  -5   6   25.00   13.40
   9  -7  -6   -4.50    5.00
  -9  -7   6   -6.80    5.00
  -9   7  -6    5.70    9.90
   9   7  -6    3.80   12.70
  -9  -7  -6   -1.90    5.60
  -9  -7  -6    2.10    7.10
   9  -7   6   20.50   15.90
  -9  -9   6   -0.80    8.00
  -9   9  -6   16.80   15.20
   9  -9  -6   10.90   13.90
   9   9  -6    2.10   11.30
   9  -9   6   -1.60    7.60
  -9  -9  -6    3.00    8.70
  10   0   6  983.80   63.09
  10   0  -6 1069.99   69.39
 -10   0   6 1018.00   67.09
 -10   0  -6 1011.80   63.39
 -10  -2   6 4461.65  212.68
  10  -2  -6 4426.26  211.98
 -10   2  -6 4629.04  214.28
  10   2   6 4497.15  207.58
  10   2  -6 4578.64  217.68
 -10  -2  -6 4578.54  204.58
 -10   2   6 4663.33  217.38
  10  -2   6 4462.15  211.98
 -10  -4   6  574.44   60.69
  10  -4  -6  457.35   54.99
 -10   4  -6  390.56   52.59
  10  -4  -6  440.46   40.40
  10   4  -6  450.25   56.59
 -10  -4  -6  384.96   34.30
  10  -4   6  367.96   47.80
 -10  -4  -6  374.06   32.50
 -10  -6   6 2447.16  133.89
  10  -6  -6 2266.87  127.69
 -10   6  -6 2047.60  131.19
  10  -6   6 2384.76  134.99
 -10  -6  -6 2250.77  117.59
 -10  -6  -6 2329.37  117.19
  10   6  -6 2022.60  131.89
  10  -8  -6    4.10   10.50
 -10   8  -6   38.90   19.70
 -10  -8   6   27.60   19.10
  10  -8   6   20.00   17.10
 -10  -8  -6   34.20   16.80
  10   8  -6   44.80   24.60
  11   1   6   21.00    9.30
 -11   1  -6   18.60   10.70
 -11  -1   6   42.00   14.90
  11  -1  -6   34.90   13.70
  11  -1   6   23.10   11.70
 -11   1   6   21.10   12.00
 -11  -1  -6    9.80    7.90
  11   1  -6   16.70   11.80
 -11  -3   6   11.30   11.20
 -11   3  -6   17.00   12.00
  11  -3  -6   39.50   15.10
  11   3   6   23.00   10.40
  11  -3   6   18.50   12.30
 -11  -3  -6   20.30    9.50
  11   3  -6   14.20   12.60
 -11   3   6    6.20   10.00
  11  -5  -6   19.40   11.00
  11  -5  -6    0.10    5.80
 -11   5  -6   10.10   11.70
 -11  -5   6   -4.80    8.10
 -11  -5  -6    4.10    7.00
  11  -5   6   -0.50    6.10
 -11  -5  -6    5.10    6.30
  11   5  -6   -3.60    8.60
 -11  -7   6   26.80   16.60
 -11   7  -6   -3.90    5.10
  11  -7  -6   24.90   16.60
 -11  -7  -6   13.60   10.40
  11  -7   6    2.10   10.40
  11   7  -6   -5.00    8.90
 -11  -7  -6   18.80   11.70
 -11  -9   6   -5.10    7.90
 -11   9  -6   -6.20    6.60
  11  -9  -6   -7.70    4.80
 -11  -9  -6    8.30    9.70
  11  -9   6    5.10   12.10
  11   9  -6   37.20   24.00
  12   0  -6  306.67   40.90
 -12   0  -6  183.98   27.60
  12   0   6  195.68   28.30
 -12   0   6  160.98   28.70
 -12   2  -6  719.63   51.49
  12  -2  -6  701.03   51.79
 -12  -2   6  560.54   48.30
  12   2   6  629.94   45.40
  12  -2   6  580.44   48.00
 -12  -2  -6  545.05   40.70
 -12   2   6  597.04   51.39
  12   2  -6  550.64   49.20
  12  -4  -6  121.29   27.00
 -12   4  -6  130.99   28.00
 -12  -4   6  107.89   25.60
  12  -4  -6  111.99   24.00
  12   4  -6  132.39   29.90
  12  -4   6   55.49   16.90
 -12  -4  -6   87.89   18.20
 -12  -4  -6   96.49   19.10
 -12   6  -6  441.36   59.19
 -12  -6   6  311.37   47.90
  12  -6  -6  369.46   51.39
  12  -6  -6  358.26   51.89
  12  -6   6  402.56   56.69
  12   6  -6  378.06   57.29
 -12  -6  -6  367.86   33.50
 -12  -6  -6  375.76   33.20
 -12  -8   6    4.80   10.20
 -12   8  -6   22.20   19.50
  12  -8   6   12.70   17.40
 -12  -8  -6    4.80    7.30
  12   8  -6  -11.70    6.30
 -13  -1   6   22.20   12.90
  13  -1  -6   12.70   10.50
 -13   1  -6   -0.90    6.60
  13   1   6    7.90    7.50
 -13  -1  -6    2.60    5.90
  13  -1   6   14.50   10.60
 -13   1   6   54.99   17.20
  13   1  -6   -4.20    5.80
 -13  -3   6   -4.70    4.70
 -13   3  -6   -1.90    6.40
  13   3   6   11.50    7.00
  13  -3  -6   18.50   10.00
  13  -3   6    4.30    8.30
  13   3  -6   11.20   12.30
 -13  -3  -6    9.10    7.20
  13  -5  -6    3.20    7.80
 -13  -5   6   -6.10    2.90
 -13   5  -6   23.40   14.30
  13  -5  -6   17.50   10.70
  13   5  -6   -5.20    7.20
 -13  -5  -6    0.80    5.20
 -13  -5  -6    3.80    6.00
  13  -5   6   -5.90    3.70
 -13   7  -6   18.30   12.30
  13  -7  -6   20.40   12.80
 -13  -7   6    6.20   11.90
  13  -7  -6   -2.00    5.00
 -13  -7  -6    7.50    8.30
 -13  -7  -6   -6.20    2.80
  13   7  -6    2.90    8.60
  13  -7   6   10.00   14.50
 -13   9  -6   -4.00    9.10
 -13  -9   6   -2.60    8.20
 -13  -9  -6   -1.90    4.60
  13   9  -6   10.60   16.00
  13  -9   6   -6.20    5.70
 -14   0   6  101.69   22.80
 -14   0  -6  120.49   22.50
  14   0  -6   55.49   17.90
  14   0   6   81.19   17.50
 -14  -2   6  421.16   49.00
  14   2   6  368.36   41.40
 -14   2  -6  454.65   50.89
  14  -2  -6  445.46   40.90
 -14   2   6  458.35   54.29
 -14  -2  -6  408.86   32.90
  14  -2   6  427.96   49.00
  14   2  -6  471.85   55.09
 -14   4  -6   48.50   17.70
  14  -4  -6   46.40   17.90
  14  -4  -6   57.79   17.00
 -14  -4   6   46.70   16.40
  14  -4   6   64.59   19.30
 -14  -4  -6   21.70    9.50
  14   4  -6   31.80   17.10
 -14  -4  -6   36.60   11.10
  14  -6  -6  275.37   47.90
 -14   6  -6  161.08   36.00
 -14  -6   6  236.28   41.70
  14  -6  -6  170.48   33.50
 -14  -6  -6  156.38   25.60
  14  -6   6  171.58   36.30
  14   6  -6  299.87   50.79
 -14  -6  -6  176.68   26.00
 -14  -8   6    1.60   11.20
 -14   8  -6    3.40   12.20
  14  -8  -6   -1.70    6.60
  14  -8   6  -11.30    7.50
 -14  -8  -6   -0.10    5.00
  14   8  -6    8.40   15.10
  15  -1  -6  214.98   34.50
 -15   1  -6  219.68   32.00
 -15  -1   6  216.88   34.60
  15   1   6  275.57   32.80
 -15   1   6  182.58   33.50
  15   1  -6  264.87   38.70
 -15  -1  -6  187.78   26.90
  15  -1   6  184.08   29.40
  15   3   6  387.46   35.00
 -15  -3   6  495.05   43.40
  15  -3  -6  384.56   48.40
 -15   3  -6  471.95   53.79
 -15  -3  -6  446.76   34.20
  15  -3   6  448.86   41.30
  15   3  -6  558.84   61.69
 -15   5  -6   13.20   13.40
  15  -5  -6   10.00   12.30
  15  -5  -6   43.50   16.70
 -15  -5   6   16.30   10.90
 -15  -5  -6   52.39   13.50
  15  -5   6   40.60   17.30
 -15  -5  -6   34.30   11.80
  15   5  -6   49.80   20.30
 -15   7  -6  166.78   38.50
  15  -7  -6  159.98   38.50
 -15  -7   6  121.69   32.90
  15  -7  -6  116.19   30.00
  15   7  -6  133.99   34.50
 -15  -7  -6  109.99   22.10
  15  -7   6  172.38   39.60
 -15  -7  -6  123.69   24.00
  15  -9  -6    3.60    6.40
 -15   9  -6    3.70   10.20
 -15  -9   6    6.30   13.10
  15  -9   6   22.70   20.90
 -15  -9  -6    5.20    9.50
  15   9  -6   -9.80    6.90
 -16   0  -6   10.50    8.50
  16   0   6   12.60    7.90
 -16   0   6   -2.80    7.70
  16   0  -6   19.60   11.40
 -16  -2   6  338.97   44.80
 -16   2  -6  264.77   36.80
  16   2   6  204.28   28.30
  16  -2  -6  242.58   36.50
 -16   2   6  226.58   37.40
 -16  -2  -6  214.88   27.40
  16  -2   6  270.07   37.40
  16  -4  -6   -9.70    4.30
 -16   4  -6   -4.40    4.60
  16  -4  -6    1.00    2.90
 -16  -4   6    3.60    7.80
 -16  -4  -6    1.00    4.20
  16  -4   6    8.60    9.80
 -16  -4  -6   -4.70    3.30
  16   4  -6   -6.20    3.70
 -16   6  -6  143.99   34.80
 -16  -6   6  139.59   30.80
  16  -6  -6   73.19   23.40
  16  -6  -6  131.79   29.60
 -16  -6  -6   90.49   18.40
 -16  -6  -6  114.69   22.10
  16   6  -6  149.49   35.70
  16  -6   6  139.99   32.70
 -16   8  -6    1.80    8.20
 -16  -8   6   -5.60    5.00
  16  -8  -6   -4.00    6.60
  16  -8   6    9.50   14.80
  16   8  -6   -5.80    6.10
 -16  -8  -6   -4.00    2.90
  17  -1  -6  104.89   23.10
 -17  -1   6   51.19   16.30
 -17   1  -6   70.69   17.10
  17   1   6   75.49   15.80
 -17   1   6   18.10   15.10
 -17  -1  -6   42.20   13.10
  17   1  -6   87.89   22.20
  17  -1   6   49.10   13.90
 -17  -3   6   67.69   19.50
  17  -3  -6   93.39   22.00
  17   3   6  114.59   20.70
 -17   3  -6  160.98   30.00
  17  -3   6  107.79   23.60
 -17  -3  -6  116.29   19.70
  17   3  -6   62.29   18.90
  17  -5  -6   14.10   11.30
  17  -5  -6    3.60    9.00
 -17  -5   6    9.90   10.60
 -17   5  -6   10.50   12.40
 -17  -5  -6    7.50    7.20
  17  -5   6    1.90    7.80
  17   5  -6   24.50   16.30
 -17  -5  -6   13.00    8.00
  17  -7  -6   47.00   19.20
 -17  -7   6   75.79   23.50
 -17   7  -6   23.10   15.50
  17  -7  -6    7.20    8.40
  17  -7   6   13.50   13.00
 -17  -7  -6   34.90   11.10
 -17  -7  -6   45.50   14.40
  17   7  -6   94.69   29.70
  17  -9  -6    6.70    9.10
 -17   9  -6    1.40   12.10
 -17  -9   6    3.40   10.30
  17  -9   6    8.80   15.50
 -17  -9  -6    5.10    7.30
  17   9  -6   15.90   17.50
 -18   0   6   53.79   15.80
 -18   0  -6   42.90   12.60
  18   0   6   31.80   11.40
  18   0  -6   68.69   19.00
  18   2   6   34.20   10.40
  18  -2  -6   59.79   17.90
 -18   2  -6   29.60   13.70
 -18  -2   6   27.50   16.40
  18  -2   6   55.29   16.60
 -18  -2  -6   37.90   11.40
  18   2  -6   58.09   17.50
  18  -4  -6   12.70   11.50
 -18   4  -6   56.39   18.60
  18  -4  -6   76.79   22.00
 -18  -4   6   14.60   13.10
  18   4  -6   19.40   12.50
 -18  -4  -6   13.80    8.00
 -18  -4  -6   18.00    8.10
  18  -4   6   15.20   12.50
 -18  -6   6   23.80   16.00
  18  -6  -6   30.50   16.80
 -18   6  -6   31.70   17.60
  18  -6  -6   23.60   12.30
 -18  -6  -6   23.80   10.80
  18   6  -6   64.99   22.90
  18  -6   6   61.89   20.70
 -18  -6  -6   11.90    8.90
  18  -8  -6    6.20   11.30
 -18  -8   6   23.00   16.60
 -18   8  -6    8.30   13.90
  18   8  -6   17.30   14.40
  18  -8   6  -11.30    5.40
 -18  -8  -6   14.00    9.40
  19  -1  -6   94.09   23.20
  19   1   6   81.29   16.70
 -19   1  -6   57.79   16.90
 -19  -1   6  100.19   23.50
  19   1  -6   55.69   18.50
 -19   1   6   66.99   20.40
  19  -1   6   80.29   19.90
 -19  -1  -6   53.19   14.00
 -19  -3   6   87.89   21.90
 -19   3  -6  103.89   23.80
  19   3   6   94.59   18.70
  19  -3  -6  103.39   24.20
  19  -3   6   76.49   20.10
 -19  -3  -6   69.79   14.20
  19   3  -6   73.69   21.20
  19  -5  -6   16.30   13.90
 -19  -5   6    1.50    8.00
 -19   5  -6   14.70   13.20
  19  -5  -6   52.69   20.20
 -19  -5  -6   24.30    9.10
  19   5  -6   56.49   21.40
 -19  -5  -6   20.70    9.00
  19  -5   6   12.30   11.40
  19  -7  -6    6.60   10.80
 -19   7  -6   13.40   13.70
  19  -7  -6   16.40   13.50
 -19  -7   6   13.00   12.70
 -19  -7  -6   40.10   12.80
  19  -7   6   35.00   19.40
 -19  -7  -6   29.90   10.90
  19   7  -6   41.70   18.80
 -19  -9   6    4.50   13.10
 -19   9  -6    0.60    9.40
  19  -9  -6    0.30    7.80
  19   9  -6    7.10   16.40
 -19  -9  -6    4.50    7.20
  19  -9   6   -1.40    9.10
 -20   0   6   32.40   14.60
  20   0  -6   24.10   14.20
  20   0   6   21.80    9.00
 -20   0  -6   62.39   15.00
 -20   2  -6 5135.09  236.48
  20  -2  -6 5050.09  241.08
 -20  -2   6 4921.11  237.98
  20   2   6 4934.11  226.08
  20   2  -6 5270.67  244.88
 -20  -2  -6 5213.88  224.78
 -20   2   6 5207.98  246.28
  20  -2   6 5281.57  237.18
  20  -4  -6   -4.80    8.40
  20  -4  -6    7.70    5.80
 -20   4  -6    1.50    7.60
 -20  -4   6    1.90    7.30
 -20  -4  -6   -0.90    3.90
  20  -4   6   10.70   10.80
  20   4  -6   -4.30    6.20
 -20  -4  -6   -0.30    3.90
 -20   6  -6 1691.13  111.99
  20  -6  -6 1982.50  115.59
 -20  -6   6 1688.43  107.79
  20  -6  -6 1924.51  118.09
 -20  -6  -6 1702.23   90.09
  20   6  -6 1658.73  114.29
 -20  -6  -6 1783.22   89.69
  20  -6   6 1721.33  112.89
  20  -8  -6   11.80   13.20
 -20  -8   6   -1.40    8.30
 -20   8  -6    7.30   14.00
 -20  -8  -6    5.00    7.10
  20  -8   6    4.60   10.20
  20   8  -6   -5.10    8.00
  21   1   6   27.40    8.70
  21  -1  -6   11.60   11.20
 -21  -1   6   21.40   13.80
 -21   1  -6   10.40    9.00
 -21   1   6   24.50   13.50
 -21  -1  -6   16.40    7.60
  21  -1   6    2.80    7.50
  21   1  -6    9.10   11.50
  21   3   6   14.10    7.70
 -21   3  -6    0.90    8.20
  21  -3  -6   13.70    8.80
 -21  -3   6    8.70    9.50
  21   3  -6   14.20   11.20
 -21  -3  -6    9.40    6.10
  21  -3   6    8.90    8.90
 -21  -5   6   16.10   12.20
  21  -5  -6   14.00   12.70
  21  -5  -6   -4.90    4.90
 -21   5  -6    5.10   10.40
  21   5  -6    4.90   11.20
 -21  -5  -6    4.20    5.60
  21  -5   6   13.70   13.10
 -21  -5  -6    4.50    5.20
 -21   7  -6    5.50   11.80
  21  -7  -6   -5.90    6.00
 -21  -7   6    3.20   10.30
  21  -7  -6   17.50   16.00
 -21  -7  -6   -1.00    4.10
  21  -7   6    6.50   11.90
 -21  -7  -6    4.70    6.50
  21   7  -6    2.30   11.10
 -21  -9   6   -0.40    7.60
 -21   9  -6    9.10   16.40
  21  -9  -6   42.00   25.30
  21   9  -6   11.40   14.80
 -21  -9  -6    2.60    6.60
 -22   0   6   16.40   13.40
 -22   0  -6    1.50    5.80
  22   0   6    0.80    4.90
  22   0  -6    1.40    7.60
 -22  -2   6 1661.73   96.49
 -22   2  -6 1618.94   93.49
  22   2   6 1446.76   82.79
  22  -2  -6 1586.34   97.79
  22   2  -6 1716.53  102.19
  22  -2   6 1728.93   94.89
 -22  -2  -6 1555.44   81.99
  22  -4  -6   -5.90    5.60
 -22   4  -6   -4.10    5.40
  22  -4  -6   -6.70    6.40
 -22  -4   6  -10.30    2.40
  22  -4   6   -2.00    6.30
  22   4  -6    2.30    7.90
 -22  -4  -6    1.30    3.90
 -22  -4  -6    3.30    4.90
  22  -6  -6  581.94   68.99
  22  -6  -6  453.35   65.09
 -22   6  -6  432.66   60.79
 -22  -6   6  594.24   68.89
 -22  -6  -6  538.15   37.20
  22  -6   6  713.83   61.89
 -22  -6  -6  567.34   38.10
  22   6  -6  548.65   71.19
  22  -8  -6  -11.40    5.30
 -22   8  -6   19.90   16.40
 -22  -8   6   -6.00    6.80
  22  -8   6   10.50   15.10
 -22  -8  -6    9.50    7.30
  22   8  -6    1.40   11.70
  23   1   6   15.80    7.50
 -23   1  -6   32.70   12.40
  23  -1  -6   16.70   12.10
 -23  -1   6    7.50    9.70
  23  -1   6   32.80   12.60
 -23  -1  -6   23.20    9.50
  23   1  -6   26.10   15.10
 -23   1   6   46.10   17.60
 -23   3  -6   11.50   10.90
  23  -3  -6   29.90   15.10
  23  -3  -6   -0.10    5.70
 -23  -3   6   -5.10    4.70
  23  -3   6    5.20    8.90
  23   3  -6    6.20   11.30
 -23  -3  -6    6.20    5.70
  23  -5  -6   33.60   16.40
 -23  -5   6    6.10   10.30
 -23   5  -6   22.10   14.60
  23  -5  -6    5.00    4.80
  23   5  -6   17.20   12.40
 -23  -5  -6    6.60    6.00
 -23  -5  -6   20.90    8.10
  23  -5   6   12.10   11.20
 -23   7  -6   -0.90    9.90
  23  -7  -6  -10.70    3.90
 -23  -7   6   -2.10    9.00
  23  -7  -6   -3.30    6.80
  23  -7   6    5.60   11.70
 -23  -7  -6    3.30    5.40
 -23  -7  -6    5.10    6.20
  23   7  -6    8.60   12.90
 -23  -9   6   -9.20    6.40
 -23   9  -6  -11.00    6.20
  23  -9  -6   -4.60   10.00
 -23  -9  -6    0.60    5.40
 -24   0   6   -1.30    5.50
  24   0  -6    1.00    6.70
 -24   0  -6   -1.60    3.60
  24   0   6    0.20    5.00
  24  -2  -6  290.37   43.30
 -24  -2   6  233.88   38.10
 -24   2   6  301.87   45.10
 -24  -2  -6  265.97   24.10
  24  -2   6  353.86   43.30
  24   2  -6  231.08   40.20
 -24   4  -6    0.20    6.60
  24  -4  -6    3.00   10.00
 -24  -4   6   22.90   14.00
  24  -4  -6   27.50   16.80
  24  -4   6    3.10    9.50
  24   4  -6   -6.30    3.80
 -24  -4  -6    4.70    4.60
 -24  -4  -6    3.70    4.80
 -24  -6   6  103.19   28.30
 -24   6  -6   87.99   26.20
  24  -6  -6   86.99   27.00
  24  -6  -6   99.69   27.30
 -24  -6  -6   87.79   15.80
  24  -6   6  112.29   28.60
  24   6  -6   68.59   26.50
 -24  -6  -6   80.29   14.30
 -24   8  -6   -4.00    9.30
 -24  -8   6   -4.00    5.70
  24  -8  -6   20.80   20.30
 -24  -8  -6    1.80    5.10
  24  -8   6    4.20   11.70
  24   8  -6   12.40   15.60
  25  -1  -6  536.45   46.70
 -25   1  -6  433.16   37.50
 -25  -1   6  417.56   49.90
  25   1   6  374.86   32.20
 -25   1   6  468.35   55.99
  25   1  -6  492.75   58.99
 -25  -1  -6  405.96   32.70
[truncated: 128,956 more chars]
