# Supplementary material for: Phase-pure 2D tin halide perovskite thin flakes for stable lasing
Source: Sci Adv. 2023 Aug 9;9(32):eadh0517. doi: 10.1126/sciadv.adh0517 (PMC11801371; doi:10.1126/sciadv.adh0517)
Supplement: Supplementary file 2 — Data S1 to S8 [file sciadv.adh0517_data_s1_to_s8.zip › adh0517_Data_S5.cif]

data_1
_audit_creation_date               2023-02-08
_audit_creation_method
;
Olex2 1.5
(compiled 2022.04.07 svn.rca3783a0 for OlexSys, GUI svn.r6498)
;
_shelxl_version_number             2014/6
_audit_contact_author_address      ?
_audit_contact_author_email        ?
_audit_contact_author_name         ''
_audit_contact_author_phone        ?
_publ_contact_author_id_orcid      ?
_publ_section_references
;
Dolomanov, O.V., Bourhis, L.J., Gildea, R.J, Howard, J.A.K. & Puschmann, H.
 (2009), J. Appl. Cryst. 42, 339-341.

Sheldrick, G.M. (2008). Acta Cryst. A64, 112-122.
;
_chemical_name_common              ?
_chemical_name_systematic          ?
_chemical_formula_moiety           'I4 Sn, 2(C8 H12 N)'
_chemical_formula_sum              'C16 H24 I4 N2 Sn'
_chemical_formula_weight           870.66
_chemical_melting_point            ?
loop_
  _atom_type_symbol
  _atom_type_description
  _atom_type_scat_dispersion_real
  _atom_type_scat_dispersion_imag
  _atom_type_scat_source
 'C' 'C' 0.0033 0.0016 'International Tables Vol C Tables 4.2.6.8 and 6.1.1.4'
 'H' 'H' 0.0000 0.0000 'International Tables Vol C Tables 4.2.6.8 and 6.1.1.4'
 'I' 'I' -0.4742 1.8119 'International Tables Vol C Tables 4.2.6.8 and 6.1.1.4'
 'N' 'N' 0.0061 0.0033 'International Tables Vol C Tables 4.2.6.8 and 6.1.1.4'
 'Sn' 'Sn' -0.6537 1.4246
 'International Tables Vol C Tables 4.2.6.8 and 6.1.1.4'

_shelx_space_group_comment
;
The symmetry employed for this shelxl refinement is uniquely defined
by the following loop, which should always be used as a source of
symmetry information in preference to the above space-group names.
They are only intended as comments.
;
_space_group_crystal_system        'triclinic'
_space_group_IT_number             2
_space_group_name_H-M_alt          'P -1'
_space_group_name_Hall             '-P 1'
loop_
  _space_group_symop_operation_xyz
 'x, y, z'
 '-x, -y, -z'

_cell_length_a                     8.6441(7)
_cell_length_b                     8.6529(7)
_cell_length_c                     16.4510(14)
_cell_angle_alpha                  94.678(3)
_cell_angle_beta                   100.367(3)
_cell_angle_gamma                  90.489(3)
_cell_volume                       1206.02(17)
_cell_formula_units_Z              2
_cell_measurement_reflns_used      9956
_cell_measurement_temperature      150.00
_cell_measurement_theta_max        27.572
_cell_measurement_theta_min        2.526
_shelx_estimated_absorpt_T_max     ?
_shelx_estimated_absorpt_T_min     ?
_exptl_absorpt_coefficient_mu      6.180
_exptl_absorpt_correction_T_max    0.7456
_exptl_absorpt_correction_T_min    0.6090
_exptl_absorpt_correction_type     none
_exptl_absorpt_process_details
;
SADABS-2016/2 (Bruker,2016/2) was used for absorption correction.
wR2(int) was 0.0797 before and 0.0615 after correction.
The Ratio of minimum to maximum transmission is 0.8168.
The \l/2 correction factor is Not present.
;
_exptl_absorpt_special_details     ?
_exptl_crystal_colour              ?
_exptl_crystal_density_diffrn      2.398
_exptl_crystal_density_meas        ?
_exptl_crystal_density_method      ?
_exptl_crystal_description        plate
_exptl_crystal_F_000               792
_exptl_crystal_size_max            ?
_exptl_crystal_size_mid            ?
_exptl_crystal_size_min            ?
_exptl_transmission_factor_max     ?
_exptl_transmission_factor_min     ?
_diffrn_reflns_av_R_equivalents    0.0406
_diffrn_reflns_av_unetI/netI       0.0294
_diffrn_reflns_Laue_measured_fraction_full  0.932
_diffrn_reflns_Laue_measured_fraction_max  0.994
_diffrn_reflns_limit_h_max         10
_diffrn_reflns_limit_h_min         -10
_diffrn_reflns_limit_k_max         10
_diffrn_reflns_limit_k_min         -10
_diffrn_reflns_limit_l_max         19
_diffrn_reflns_limit_l_min         -19
_diffrn_reflns_number              24101
_diffrn_reflns_point_group_measured_fraction_full  0.932
_diffrn_reflns_point_group_measured_fraction_max  0.994
_diffrn_reflns_theta_full          25.242
_diffrn_reflns_theta_max           24.713
_diffrn_reflns_theta_min           2.362
_diffrn_ambient_temperature        150.00
_diffrn_detector_area_resol_mean   ?
_diffrn_measured_fraction_theta_full  0.932
_diffrn_measured_fraction_theta_max  0.994
_diffrn_measurement_device_type    'Bruker APEX-II CCD'
_diffrn_measurement_method         '\w scans'
_diffrn_radiation_type             MoK\a
_diffrn_radiation_wavelength       0.71073
_diffrn_source                     ?
_diffrn_source_current             1.4
_diffrn_source_power               0.07
_diffrn_source_voltage             50.0
_diffrn_standards_number           0
_reflns_Friedel_coverage           0.000
_reflns_Friedel_fraction_full      .
_reflns_Friedel_fraction_max       .
_reflns_number_gt                  3798
_reflns_number_total               4083
_reflns_special_details
;
 Reflections were merged by SHELXL according to the crystal
 class for the calculation of statistics and refinement.
 
 _reflns_Friedel_fraction is defined as the number of unique
 Friedel pairs measured divided by the number that would be
 possible theoretically, ignoring centric projections and
 systematic absences.
;
_reflns_threshold_expression       'I > 2\s(I)'
_computing_cell_refinement         'SAINT V8.40B (?, 2016)'
_computing_data_collection         ?
_computing_data_reduction          'SAINT V8.40B (?, 2016)'
_computing_molecular_graphics      'Olex2 1.5 (Dolomanov et al., 2009)'
_computing_publication_material    'Olex2 1.5 (Dolomanov et al., 2009)'
_computing_structure_refinement    'XL  (Sheldrick, 2008)'
_computing_structure_solution      'SHELXT 2018/2 (Sheldrick, 2018)'
_refine_diff_density_max           0.971
_refine_diff_density_min           -1.113
_refine_diff_density_rms           0.167
_refine_ls_extinction_coef         .
_refine_ls_extinction_method       none
_refine_ls_goodness_of_fit_ref     1.223
_refine_ls_hydrogen_treatment      constr
_refine_ls_matrix_type             full
_refine_ls_number_parameters       334
_refine_ls_number_reflns           4083
_refine_ls_number_restraints       216
_refine_ls_R_factor_all            0.0393
_refine_ls_R_factor_gt             0.0367
_refine_ls_restrained_S_all        1.209
_refine_ls_shift/su_max            0.001
_refine_ls_shift/su_mean           0.000
_refine_ls_structure_factor_coef   Fsqd
_refine_ls_weighting_details      
 'w=1/[\s^2^(Fo^2^)+16.1177P] where P=(Fo^2^+2Fc^2^)/3'
_refine_ls_weighting_scheme        calc
_refine_ls_wR_factor_gt            0.0818
_refine_ls_wR_factor_ref           0.0831
_refine_special_details            ?
_olex2_refinement_description
;
1. Fixed Uiso
 At 1.2 times of:
  All C(H) groups, All C(H,H) groups, All N(H,H,H) groups
2. Uiso/Uaniso restraints and constraints
Uanis(N1) \\sim Ueq, Uanis(C5) \\sim Ueq, Uanis(C6) \\sim Ueq, Uanis(C7) \\sim
Ueq, Uanis(C8) \\sim Ueq, Uanis(C3) \\sim Ueq, Uanis(N2) \\sim Ueq, Uanis(C9)
\\sim Ueq, Uanis(C10) \\sim Ueq, Uanis(C15) \\sim Ueq, Uanis(C14) \\sim Ueq,
Uanis(C13) \\sim Ueq, Uanis(C12) \\sim Ueq, Uanis(C11) \\sim Ueq, Uanis(C16)
\\sim Ueq, Uanis(I2) \\sim Ueq, Uanis(I6) \\sim Ueq, Uanis(I3) \\sim Ueq,
Uanis(I5) \\sim Ueq, Uanis(C2) \\sim Ueq, Uanis(C1) \\sim Ueq, Uanis(C19) \\sim
Ueq, Uanis(C18) \\sim Ueq, Uanis(C17) \\sim Ueq, Uanis(C21) \\sim Ueq,
Uanis(C4) \\sim Ueq, Uanis(C20) \\sim Ueq, Uanis(C22) \\sim Ueq, Uanis(N3)
\\sim Ueq, Uanis(C23) \\sim Ueq, Uanis(C25) \\sim Ueq, Uanis(C28) \\sim Ueq,
Uanis(C26) \\sim Ueq, Uanis(C27) \\sim Ueq, Uanis(C29) \\sim Ueq, Uanis(C24)
\\sim Ueq: with sigma of 0.01 and sigma for terminal atoms of 0.02
Uanis(I3) \\sim Ueq: with sigma of 0.01 and sigma for terminal atoms of 0.02
3. Others
 Fixed Sof: C5(0.5) H5(0.5) C6(0.5) H6(0.5) C7(0.5) H7(0.5) C8(0.5) H8(0.5)
 C3(0.5) N2(0.5) H2A(0.5) H2B(0.5) H2C(0.5) C9(0.5) H9A(0.5) H9B(0.5) C10(0.5)
 H10B(0.5) H10A(0.5) C15(0.5) H15(0.5) C14(0.5) H14(0.5) C13(0.5) H13(0.5)
 C12(0.5) H12(0.5) C11(0.5) H16A(0.5) H16(0.5) I2(0.9) I6(0.9) I3(0.1) I5(0.1)
 C1(0.5) H1D(0.5) H1E(0.5) C19(0.5) H19(0.5) C18(0.5) H18(0.5) C17(0.5)
 H17(0.5) C21(0.5) H21(0.5) H4B(0.5) H4A(0.5) C20(0.5) C22(0.5) H22A(0.5)
 H22B(0.5) N3(0.5) H3A(0.5) H3B(0.5) H3C(0.5) C23(0.5) C25(0.5) H25A(0.5)
 H25B(0.5) C28(0.5) H28(0.5) C26(0.5) H26(0.5) C27(0.5) H27(0.5) C29(0.5)
 H29(0.5) C24(0.5) H24A(0.5) H24B(0.5)
4.a Secondary CH2 refined with riding coordinates:
 C9(H9A,H9B), C10(H10B,H10A), C2(H2D,H2E), C1(H1D,H1E), C22(H22A,H22B),
 C25(H25A,H25B), C24(H24A,H24B)
4.b Aromatic/amide H refined with riding coordinates:
 C5(H5), C6(H6), C7(H7), C8(H8), C15(H15), C14(H14), C13(H13), C12(H12),
 C16(H16A), C16(H16), C19(H19), C18(H18), C17(H17), C21(H21), C4(H4B), C4(H4A),
 C28(H28), C26(H26), C27(H27), C29(H29)
4.c Fitted hexagon refined as free rotating group:
 C15(C14,C13,C12,C11,C16), C19(C18,C17,C21,C4,C20)
4.d Idealised Me refined as rotating group:
 N1(H1A,H1B,H1C), N2(H2A,H2B,H2C), N3(H3A,H3B,H3C)
;
_atom_sites_solution_hydrogens     geom
_atom_sites_solution_primary       dual
_atom_sites_solution_secondary     ?
loop_
  _atom_site_label
  _atom_site_type_symbol
  _atom_site_fract_x
  _atom_site_fract_y
  _atom_site_fract_z
  _atom_site_U_iso_or_equiv
  _atom_site_adp_type
  _atom_site_occupancy
  _atom_site_site_symmetry_order
  _atom_site_calc_flag
  _atom_site_refinement_flags_posn
  _atom_site_refinement_flags_adp
  _atom_site_refinement_flags_occupancy
  _atom_site_disorder_assembly
  _atom_site_disorder_group
 Sn2 Sn 0.0000 0.5000 0.5000 0.01398(16) Uani 1 2 d S . P . .
 Sn1 Sn 0.5000 1.0000 0.5000 0.01410(16) Uani 1 2 d S . P . .
 I1 I 0.08041(6) 0.53228(7) 0.69626(3) 0.02695(15) Uani 1 1 d . . . . .
 I4 I 0.56587(7) 1.01762(6) 0.69615(3) 0.02683(15) Uani 1 1 d . . . . .
 N1 N 0.4795(8) 0.6020(8) 0.6613(4) 0.0267(16) Uani 1 1 d . U . A -1
 H1A H 0.4603 0.5850 0.6050 0.032 Uiso 1 1 calc R U . A -1
 H1B H 0.5131 0.7020 0.6761 0.032 Uiso 1 1 calc R U . A -1
 H1C H 0.3897 0.5843 0.6809 0.032 Uiso 1 1 calc R U . A -1
 C5 C 0.376(3) 0.687(3) 0.9185(14) 0.052(6) Uani 0.5 1 d . U P A -1
 H5 H 0.3337 0.7807 0.9388 0.063 Uiso 0.5 1 calc R U P A -1
 C6 C 0.324(3) 0.549(3) 0.9398(14) 0.058(6) Uani 0.5 1 d . U P A -1
 H6 H 0.2461 0.5473 0.9735 0.070 Uiso 0.5 1 calc R U P A -1
 C7 C 0.388(2) 0.408(3) 0.9115(12) 0.041(5) Uani 0.5 1 d . U P A -1
 H7 H 0.3540 0.3108 0.9255 0.049 Uiso 0.5 1 calc R U P A -1
 C8 C 0.497(2) 0.4185(19) 0.8648(10) 0.026(4) Uani 0.5 1 d . U P A -1
 H8 H 0.5391 0.3244 0.8455 0.031 Uiso 0.5 1 calc R U P A -1
 C3 C 0.554(2) 0.555(2) 0.8418(11) 0.025(4) Uani 0.5 1 d . U P A -1
 N2 N 0.9770(18) 0.9527(17) 0.6622(9) 0.025(3) Uani 0.5 1 d . U P B -3
 H2A H 0.9516 0.9636 0.6069 0.029 Uiso 0.5 1 calc R U P B -3
 H2B H 0.8937 0.9793 0.6868 0.029 Uiso 0.5 1 calc R U P B -3
 H2C H 1.0015 0.8524 0.6702 0.029 Uiso 0.5 1 calc R U P B -3
 C9 C 1.109(2) 1.051(3) 0.6977(13) 0.032(5) Uani 0.5 1 d . U P B -3
 H9A H 1.0786 1.1605 0.6917 0.038 Uiso 0.5 1 calc R U P B -3
 H9B H 1.1944 1.0302 0.6657 0.038 Uiso 0.5 1 calc R U P B -3
 C10 C 1.173(2) 1.035(3) 0.7872(12) 0.032(4) Uani 0.5 1 d . U P B -3
 H10B H 1.2563 1.1149 0.8073 0.038 Uiso 0.5 1 calc R U P B -3
 H10A H 1.2218 0.9320 0.7923 0.038 Uiso 0.5 1 calc R U P B -3
 C15 C 0.8722(12) 1.2090(11) 0.9086(7) 0.051(6) Uani 0.5 1 d G U P B -3
 H15 H 0.8307 1.3079 0.9204 0.062 Uiso 0.5 1 calc R U P B -3
 C14 C 0.8172(14) 1.0790(15) 0.9400(8) 0.053(6) Uani 0.5 1 d G U P B -3
 H14 H 0.7383 1.0891 0.9734 0.063 Uiso 0.5 1 calc R U P B -3
 C13 C 0.8779(15) 0.9342(12) 0.9227(8) 0.052(6) Uani 0.5 1 d G U P B -3
 H13 H 0.8404 0.8454 0.9442 0.062 Uiso 0.5 1 calc R U P B -3
 C12 C 0.9935(15) 0.9195(8) 0.8739(8) 0.034(4) Uani 0.5 1 d G U P B -3
 H12 H 1.0349 0.8205 0.8621 0.041 Uiso 0.5 1 calc R U P B -3
 C11 C 1.0484(11) 1.0494(10) 0.8425(6) 0.026(4) Uani 0.5 1 d G U P B -3
 C16 C 0.9877(10) 1.1942(8) 0.8598(5) 0.033(2) Uani 1 1 d G U . . .
 H16A H 1.0253 1.2830 0.8383 0.039 Uiso 0.5 1 calc R U P B -3
 H16 H 0.8875 1.1518 0.8339 0.039 Uiso 0.5 1 calc R U P B -4
 I2 I 0.19492(6) 0.80358(6) 0.49700(3) 0.01712(14) Uani 0.9 1 d . U P . .
 I6 I 0.69720(6) 0.69722(6) 0.50001(3) 0.01690(14) Uani 0.9 1 d . U P . .
 I3 I 0.3065(10) 0.6945(9) 0.5025(5) 0.0524(19) Uani 0.1 1 d . U P . .
 I5 I 0.8042(11) 0.8048(11) 0.5002(5) 0.068(2) Uani 0.1 1 d . U P . .
 C2 C 0.5978(12) 0.4999(12) 0.6954(6) 0.043(2) Uani 1 1 d . U . . .
 H2D H 0.6813 0.4944 0.6613 0.052 Uiso 1 1 calc R U . A -1
 H2E H 0.5510 0.3945 0.6932 0.052 Uiso 1 1 calc R U . A -1
 C1 C 0.671(2) 0.553(2) 0.7850(11) 0.036(4) Uani 0.5 1 d . U P A -1
 H1D H 0.7566 0.4822 0.8046 0.043 Uiso 0.5 1 calc R U P A -1
 H1E H 0.7174 0.6581 0.7871 0.043 Uiso 0.5 1 calc R U P A -1
 C19 C 0.7685(9) 0.6794(13) 0.8644(7) 0.031(4) Uani 0.5 1 d G U P A -2
 H19 H 0.8538 0.6259 0.8468 0.037 Uiso 0.5 1 calc R U P A -2
 C18 C 0.7959(10) 0.8189(13) 0.9135(7) 0.038(4) Uani 0.5 1 d G U P A -2
 H18 H 0.8999 0.8608 0.9293 0.045 Uiso 0.5 1 calc R U P A -2
 C17 C 0.6712(14) 0.8971(11) 0.9393(8) 0.051(5) Uani 0.5 1 d G U P A -2
 H17 H 0.6899 0.9925 0.9728 0.061 Uiso 0.5 1 calc R U P A -2
 C21 C 0.5190(12) 0.8358(11) 0.9161(7) 0.058(6) Uani 0.5 1 d G U P A -2
 H21 H 0.4337 0.8892 0.9337 0.070 Uiso 0.5 1 calc R U P A -2
 C4 C 0.4916(9) 0.6962(10) 0.8670(5) 0.041(2) Uani 1 1 d G U . . .
 H4B H 0.5243 0.7923 0.8507 0.049 Uiso 0.5 1 calc R U P A -1
 H4A H 0.3875 0.6543 0.8512 0.049 Uiso 0.5 1 calc R U P A -2
 C20 C 0.6163(11) 0.6180(9) 0.8412(6) 0.025(4) Uani 0.5 1 d G U P A -2
 C22 C 0.586(2) 0.473(2) 0.7861(11) 0.033(4) Uani 0.5 1 d . U P A -2
 H22A H 0.4797 0.4312 0.7877 0.040 Uiso 0.5 1 calc R U P A -2
 H22B H 0.6634 0.3947 0.8064 0.040 Uiso 0.5 1 calc R U P A -2
 N3 N 1.1309(17) 1.1058(17) 0.6626(10) 0.027(3) Uani 0.5 1 d . U P B -4
 H3A H 1.0856 1.1087 0.6084 0.032 Uiso 0.5 1 calc R U P B -4
 H3B H 1.2340 1.0816 0.6662 0.032 Uiso 0.5 1 calc R U P B -4
 H3C H 1.1236 1.2003 0.6902 0.032 Uiso 0.5 1 calc R U P B -4
 C23 C 1.112(2) 1.118(2) 0.8415(10) 0.025(4) Uani 0.5 1 d . U P B -4
 C25 C 1.049(3) 0.987(2) 0.7003(12) 0.027(4) Uani 0.5 1 d . U P B -4
 H25A H 0.9365 1.0135 0.6947 0.033 Uiso 0.5 1 calc R U P B -4
 H25B H 1.0544 0.8857 0.6683 0.033 Uiso 0.5 1 calc R U P B -4
 C28 C 1.262(2) 1.196(2) 0.8736(11) 0.033(4) Uani 0.5 1 d . U P B -4
 H28 H 1.3589 1.1540 0.8631 0.039 Uiso 0.5 1 calc R U P B -4
 C26 C 0.987(3) 1.322(3) 0.9098(13) 0.050(5) Uani 0.5 1 d . U P B -4
 H26 H 0.8930 1.3604 0.9248 0.060 Uiso 0.5 1 calc R U P B -4
 C27 C 1.127(3) 1.395(2) 0.9386(12) 0.046(5) Uani 0.5 1 d . U P B -4
 H27 H 1.1295 1.4903 0.9720 0.055 Uiso 0.5 1 calc R U P B -4
 C29 C 1.257(3) 1.341(3) 0.9226(13) 0.049(5) Uani 0.5 1 d . U P B -4
 H29 H 1.3519 1.3984 0.9435 0.059 Uiso 0.5 1 calc R U P B -4
 C24 C 1.109(3) 0.969(2) 0.7861(11) 0.029(4) Uani 0.5 1 d . U P B -4
 H24A H 1.2178 0.9301 0.7913 0.035 Uiso 0.5 1 calc R U P B -4
 H24B H 1.0442 0.8906 0.8057 0.035 Uiso 0.5 1 calc R U P B -4

loop_
  _atom_site_aniso_label
  _atom_site_aniso_U_11
  _atom_site_aniso_U_22
  _atom_site_aniso_U_33
  _atom_site_aniso_U_23
  _atom_site_aniso_U_13
  _atom_site_aniso_U_12
 Sn2 0.0114(4) 0.0107(3) 0.0201(4) 0.0012(3) 0.0037(3) -0.0008(3)
 Sn1 0.0118(4) 0.0110(3) 0.0201(4) 0.0019(3) 0.0043(3) -0.0006(3)
 I1 0.0217(3) 0.0386(3) 0.0208(3) 0.0015(2) 0.0048(2) -0.0028(2)
 I4 0.0379(3) 0.0214(3) 0.0204(3) 0.0009(2) 0.0038(2) -0.0033(2)
 N1 0.028(4) 0.023(4) 0.030(4) -0.006(3) 0.014(3) -0.002(3)
 C5 0.049(9) 0.055(9) 0.048(9) -0.005(7) -0.002(7) 0.023(8)
 C6 0.050(9) 0.080(10) 0.046(9) 0.003(8) 0.015(8) -0.006(8)
 C7 0.030(8) 0.052(9) 0.037(8) 0.010(7) -0.002(7) 0.007(7)
 C8 0.025(7) 0.023(7) 0.029(7) 0.011(6) 0.001(6) -0.006(6)
 C3 0.021(7) 0.025(7) 0.026(7) 0.001(6) -0.002(6) 0.001(6)
 N2 0.020(7) 0.029(8) 0.025(7) 0.014(6) 0.000(6) 0.007(6)
 C9 0.023(8) 0.039(9) 0.039(8) 0.003(7) 0.021(7) -0.008(7)
 C10 0.022(7) 0.037(8) 0.034(8) -0.007(7) 0.005(6) 0.000(7)
 C15 0.051(9) 0.056(9) 0.045(8) -0.011(7) 0.009(7) 0.016(8)
 C14 0.043(9) 0.075(10) 0.041(8) 0.008(8) 0.010(7) 0.004(8)
 C13 0.048(9) 0.062(9) 0.046(9) 0.007(7) 0.010(7) -0.010(8)
 C12 0.028(7) 0.037(8) 0.034(7) 0.000(6) -0.003(6) 0.006(6)
 C11 0.019(7) 0.027(7) 0.031(7) 0.006(6) 0.003(6) -0.003(6)
 C16 0.033(5) 0.037(5) 0.028(4) 0.000(4) 0.006(4) 0.013(4)
 I2 0.0128(3) 0.0137(3) 0.0248(3) 0.0037(2) 0.0026(2) -0.0047(2)
 I6 0.0130(3) 0.0116(3) 0.0272(3) 0.0008(2) 0.0064(2) 0.0074(2)
 I3 0.058(4) 0.050(4) 0.051(4) 0.009(3) 0.014(3) -0.026(3)
 I5 0.080(5) 0.079(5) 0.044(4) 0.005(4) 0.013(4) -0.050(4)
 C2 0.044(5) 0.043(5) 0.043(5) 0.005(4) 0.008(4) 0.018(4)
 C1 0.028(8) 0.046(8) 0.035(8) 0.013(7) 0.008(6) -0.001(7)
 C19 0.031(8) 0.031(7) 0.030(7) 0.006(6) -0.001(6) -0.002(6)
 C18 0.043(8) 0.030(7) 0.038(8) 0.009(6) -0.001(7) 0.005(7)
 C17 0.068(10) 0.043(8) 0.040(8) 0.004(7) 0.008(7) -0.003(8)
 C21 0.064(10) 0.066(10) 0.048(9) 0.013(8) 0.014(8) 0.017(8)
 C4 0.044(5) 0.044(5) 0.031(5) 0.012(4) -0.005(4) 0.000(4)
 C20 0.027(8) 0.023(7) 0.025(7) 0.011(6) 0.001(6) 0.001(6)
 C22 0.035(8) 0.026(7) 0.034(8) 0.005(6) -0.004(6) -0.006(7)
 N3 0.019(7) 0.027(8) 0.032(8) 0.008(6) -0.005(6) -0.001(6)
 C23 0.030(8) 0.023(7) 0.023(7) 0.010(6) 0.007(6) 0.003(6)
 C25 0.035(8) 0.016(7) 0.029(8) -0.001(6) 0.004(7) -0.012(7)
 C28 0.036(8) 0.030(7) 0.035(7) 0.010(6) 0.010(6) 0.003(6)
 C26 0.052(9) 0.053(9) 0.046(8) -0.004(7) 0.016(7) 0.019(8)
 C27 0.064(9) 0.036(8) 0.035(8) -0.003(7) 0.004(7) 0.007(7)
 C29 0.053(9) 0.047(9) 0.046(8) 0.007(7) 0.004(7) -0.005(8)
 C24 0.040(8) 0.024(7) 0.027(7) 0.004(6) 0.014(7) 0.003(7)

_geom_special_details
;
 All esds (except the esd in the dihedral angle between two l.s. planes)
 are estimated using the full covariance matrix.  The cell esds are taken
 into account individually in the estimation of esds in distances, angles
 and torsion angles; correlations between esds in cell parameters are only
 used when they are defined by crystal symmetry.  An approximate (isotropic)
 treatment of cell esds is used for estimating esds involving l.s. planes.
;
loop_
  _geom_bond_atom_site_label_1
  _geom_bond_atom_site_label_2
  _geom_bond_distance
  _geom_bond_site_symmetry_2
  _geom_bond_publ_flag
 Sn2 I1 3.1666(6) . ?
 Sn2 I1 3.1665(6) 2_566 ?
 Sn2 I2 3.1172(5) . ?
 Sn2 I2 3.1172(5) 2_566 ?
 Sn2 I6 3.1368(5) 2_666 ?
 Sn2 I6 3.1368(5) 1_455 ?
 Sn2 I3 3.119(7) 2_566 ?
 Sn2 I3 3.119(7) . ?
 Sn2 I5 3.146(11) 2_666 ?
 Sn2 I5 3.146(11) 1_455 ?
 Sn1 I4 3.1650(6) . ?
 Sn1 I4 3.1650(6) 2_676 ?
 Sn1 I2 3.1159(5) 2_676 ?
 Sn1 I2 3.1159(5) . ?
 Sn1 I6 3.1379(5) 2_676 ?
 Sn1 I6 3.1379(5) . ?
 Sn1 I3 3.123(7) 2_676 ?
 Sn1 I3 3.123(7) . ?
 Sn1 I5 3.137(11) 2_676 ?
 Sn1 I5 3.137(11) . ?
 N1 H1A 0.9100 . ?
 N1 H1B 0.9100 . ?
 N1 H1C 0.9100 . ?
 N1 C2 1.425(11) . ?
 C5 H5 0.9500 . ?
 C5 C6 1.37(3) . ?
 C5 C4 1.43(3) . ?
 C6 H6 0.9500 . ?
 C6 C7 1.42(3) . ?
 C7 H7 0.9500 . ?
 C7 C8 1.33(3) . ?
 C8 H8 0.9500 . ?
 C8 C3 1.38(2) . ?
 C3 C1 1.49(3) . ?
 C3 C4 1.41(2) . ?
 N2 H2A 0.9100 . ?
 N2 H2B 0.9100 . ?
 N2 H2C 0.9100 . ?
 N2 C9 1.43(3) . ?
 C9 H9A 0.9900 . ?
 C9 H9B 0.9900 . ?
 C9 C10 1.49(3) . ?
 C10 H10B 0.9900 . ?
 C10 H10A 0.9900 . ?
 C10 C11 1.53(2) . ?
 C15 H15 0.9500 . ?
 C15 C14 1.3900 . ?
 C15 C16 1.3900 . ?
 C14 H14 0.9500 . ?
 C14 C13 1.3900 . ?
 C13 H13 0.9500 . ?
 C13 C12 1.3900 . ?
 C12 H12 0.9500 . ?
 C12 C11 1.3900 . ?
 C11 C16 1.3900 . ?
 C16 H16A 0.9500 . ?
 C16 H16 0.9500 . ?
 C16 C23 1.336(19) . ?
 C16 C26 1.32(2) . ?
 I2 I3 1.352(9) . ?
 I6 Sn2 3.1368(5) 1_655 ?
 I6 I5 1.307(7) . ?
 I5 Sn2 3.146(11) 1_655 ?
 C2 H2D 0.9900 . ?
 C2 H2E 0.9900 . ?
 C2 C1 1.53(2) . ?
 C2 C22 1.55(2) . ?
 C1 H1D 0.9900 . ?
 C1 H1E 0.9900 . ?
 C19 H19 0.9500 . ?
 C19 C18 1.3900 . ?
 C19 C20 1.3900 . ?
 C18 H18 0.9500 . ?
 C18 C17 1.3900 . ?
 C17 H17 0.9500 . ?
 C17 C21 1.3900 . ?
 C21 H21 0.9500 . ?
 C21 C4 1.3900 . ?
 C4 H4B 0.9500 . ?
 C4 H4A 0.9500 . ?
 C4 C20 1.3900 . ?
 C20 C22 1.481(19) . ?
 C22 H22A 0.9900 . ?
 C22 H22B 0.9900 . ?
 N3 H3A 0.9100 . ?
 N3 H3B 0.9100 . ?
 N3 H3C 0.9100 . ?
 N3 C25 1.48(2) . ?
 C23 C28 1.45(3) . ?
 C23 C24 1.51(2) . ?
 C25 H25A 0.9900 . ?
 C25 H25B 0.9900 . ?
 C25 C24 1.44(3) . ?
 C28 H28 0.9500 . ?
 C28 C29 1.44(3) . ?
 C26 H26 0.9500 . ?
 C26 C27 1.35(3) . ?
 C27 H27 0.9500 . ?
 C27 C29 1.28(3) . ?
 C29 H29 0.9500 . ?
 C24 H24A 0.9900 . ?
 C24 H24B 0.9900 . ?

loop_
  _geom_angle_atom_site_label_1
  _geom_angle_atom_site_label_2
  _geom_angle_atom_site_label_3
  _geom_angle
  _geom_angle_site_symmetry_1
  _geom_angle_site_symmetry_3
  _geom_angle_publ_flag
 I1 Sn2 I1 180.00(2) 2_566 . ?
 I2 Sn2 I1 90.364(14) . 2_566 ?
 I2 Sn2 I1 90.364(15) 2_566 . ?
 I2 Sn2 I1 89.636(15) 2_566 2_566 ?
 I2 Sn2 I1 89.637(15) . . ?
 I2 Sn2 I2 180.0 2_566 . ?
 I2 Sn2 I6 90.529(15) 2_566 1_455 ?
 I2 Sn2 I6 89.471(15) 2_566 2_666 ?
 I2 Sn2 I6 90.528(15) . 2_666 ?
 I2 Sn2 I6 89.472(15) . 1_455 ?
 I2 Sn2 I3 25.04(16) 2_566 2_566 ?
 I2 Sn2 I3 25.04(16) . . ?
 I2 Sn2 I3 154.96(16) 2_566 . ?
 I2 Sn2 I3 154.96(16) . 2_566 ?
 I2 Sn2 I5 114.53(14) . 2_666 ?
 I2 Sn2 I5 65.47(14) 2_566 2_666 ?
 I2 Sn2 I5 65.47(14) . 1_455 ?
 I2 Sn2 I5 114.53(14) 2_566 1_455 ?
 I6 Sn2 I1 91.584(15) 2_666 2_566 ?
 I6 Sn2 I1 88.416(15) 2_666 . ?
 I6 Sn2 I1 91.584(15) 1_455 . ?
 I6 Sn2 I1 88.416(15) 1_455 2_566 ?
 I6 Sn2 I6 180.0 2_666 1_455 ?
 I6 Sn2 I5 155.99(14) 1_455 2_666 ?
 I6 Sn2 I5 24.01(14) 1_455 1_455 ?
 I6 Sn2 I5 155.99(14) 2_666 1_455 ?
 I6 Sn2 I5 24.01(14) 2_666 2_666 ?
 I3 Sn2 I1 92.54(14) . 2_566 ?
 I3 Sn2 I1 87.46(14) . . ?
 I3 Sn2 I1 92.54(14) 2_566 . ?
 I3 Sn2 I1 87.46(14) 2_566 2_566 ?
 I3 Sn2 I6 114.46(16) . 1_455 ?
 I3 Sn2 I6 114.46(16) 2_566 2_666 ?
 I3 Sn2 I6 65.54(16) . 2_666 ?
 I3 Sn2 I6 65.54(16) 2_566 1_455 ?
 I3 Sn2 I3 180.0 2_566 . ?
 I3 Sn2 I5 89.5(2) 2_566 1_455 ?
 I3 Sn2 I5 89.5(2) . 2_666 ?
 I3 Sn2 I5 90.5(2) . 1_455 ?
 I3 Sn2 I5 90.5(2) 2_566 2_666 ?
 I5 Sn2 I1 89.11(14) 1_455 2_566 ?
 I5 Sn2 I1 90.89(14) 1_455 . ?
 I5 Sn2 I1 90.89(14) 2_666 2_566 ?
 I5 Sn2 I1 89.11(14) 2_666 . ?
 I5 Sn2 I5 180.0(3) 2_666 1_455 ?
 I4 Sn1 I4 180.0 . 2_676 ?
 I2 Sn1 I4 89.556(15) 2_676 2_676 ?
 I2 Sn1 I4 90.443(15) . 2_676 ?
 I2 Sn1 I4 90.443(14) 2_676 . ?
 I2 Sn1 I4 89.557(15) . . ?
 I2 Sn1 I2 180.0 . 2_676 ?
 I2 Sn1 I6 90.421(15) . . ?
 I2 Sn1 I6 90.422(15) 2_676 2_676 ?
 I2 Sn1 I6 89.579(15) . 2_676 ?
 I2 Sn1 I6 89.578(15) 2_676 . ?
 I2 Sn1 I3 25.03(16) 2_676 2_676 ?
 I2 Sn1 I3 154.97(17) . 2_676 ?
 I2 Sn1 I3 154.97(16) 2_676 . ?
 I2 Sn1 I3 25.03(16) . . ?
 I2 Sn1 I5 114.46(14) . . ?
 I2 Sn1 I5 65.54(14) . 2_676 ?
 I2 Sn1 I5 65.54(14) 2_676 . ?
 I2 Sn1 I5 114.46(14) 2_676 2_676 ?
 I6 Sn1 I4 88.373(15) . . ?
 I6 Sn1 I4 88.375(14) 2_676 2_676 ?
 I6 Sn1 I4 91.626(14) 2_676 . ?
 I6 Sn1 I4 91.626(15) . 2_676 ?
 I6 Sn1 I6 180.0 . 2_676 ?
 I3 Sn1 I4 92.62(14) 2_676 . ?
 I3 Sn1 I4 87.38(14) 2_676 2_676 ?
 I3 Sn1 I4 87.38(14) . . ?
 I3 Sn1 I4 92.62(14) . 2_676 ?
 I3 Sn1 I6 65.44(17) 2_676 2_676 ?
 I3 Sn1 I6 65.44(17) . . ?
 I3 Sn1 I6 114.56(17) . 2_676 ?
 I3 Sn1 I6 114.56(17) 2_676 . ?
 I3 Sn1 I3 180.0 . 2_676 ?
 I3 Sn1 I5 90.5(2) 2_676 . ?
 I3 Sn1 I5 89.5(2) 2_676 2_676 ?
 I3 Sn1 I5 89.5(2) . . ?
 I3 Sn1 I5 90.5(2) . 2_676 ?
 I5 Sn1 I4 90.98(14) 2_676 . ?
 I5 Sn1 I4 89.02(14) . . ?
 I5 Sn1 I4 90.98(14) . 2_676 ?
 I5 Sn1 I4 89.02(14) 2_676 2_676 ?
 I5 Sn1 I6 155.96(14) . 2_676 ?
 I5 Sn1 I6 24.04(14) 2_676 2_676 ?
 I5 Sn1 I6 24.04(14) . . ?
 I5 Sn1 I6 155.96(14) 2_676 . ?
 I5 Sn1 I5 180.0(3) . 2_676 ?
 H1A N1 H1B 109.5 . . ?
 H1A N1 H1C 109.5 . . ?
 H1B N1 H1C 109.5 . . ?
 C2 N1 H1A 109.5 . . ?
 C2 N1 H1B 109.5 . . ?
 C2 N1 H1C 109.5 . . ?
 C6 C5 H5 118.9 . . ?
 C6 C5 C4 122(2) . . ?
 C4 C5 H5 118.9 . . ?
 C5 C6 H6 120.1 . . ?
 C5 C6 C7 120(2) . . ?
 C7 C6 H6 120.1 . . ?
 C6 C7 H7 121.4 . . ?
 C8 C7 C6 117(2) . . ?
 C8 C7 H7 121.4 . . ?
 C7 C8 H8 117.3 . . ?
 C7 C8 C3 125.4(18) . . ?
 C3 C8 H8 117.3 . . ?
 C8 C3 C1 121.1(17) . . ?
 C8 C3 C4 119.1(16) . . ?
 C4 C3 C1 119.6(15) . . ?
 H2A N2 H2B 109.5 . . ?
 H2A N2 H2C 109.5 . . ?
 H2B N2 H2C 109.5 . . ?
 C9 N2 H2A 109.5 . . ?
 C9 N2 H2B 109.5 . . ?
 C9 N2 H2C 109.5 . . ?
 N2 C9 H9A 108.5 . . ?
 N2 C9 H9B 108.5 . . ?
 N2 C9 C10 115(2) . . ?
 H9A C9 H9B 107.5 . . ?
 C10 C9 H9A 108.5 . . ?
 C10 C9 H9B 108.5 . . ?
 C9 C10 H10B 108.8 . . ?
 C9 C10 H10A 108.8 . . ?
 C9 C10 C11 113.6(15) . . ?
 H10B C10 H10A 107.7 . . ?
 C11 C10 H10B 108.8 . . ?
 C11 C10 H10A 108.8 . . ?
 C14 C15 H15 120.0 . . ?
 C14 C15 C16 120.0 . . ?
 C16 C15 H15 120.0 . . ?
 C15 C14 H14 120.0 . . ?
 C13 C14 C15 120.0 . . ?
 C13 C14 H14 120.0 . . ?
 C14 C13 H13 120.0 . . ?
 C14 C13 C12 120.0 . . ?
 C12 C13 H13 120.0 . . ?
 C13 C12 H12 120.0 . . ?
 C11 C12 C13 120.0 . . ?
 C11 C12 H12 120.0 . . ?
 C12 C11 C10 120.6(10) . . ?
 C12 C11 C16 120.0 . . ?
 C16 C11 C10 119.3(10) . . ?
 C15 C16 H16A 120.0 . . ?
 C11 C16 C15 120.0 . . ?
 C11 C16 H16A 120.0 . . ?
 C23 C16 H16 116.2 . . ?
 C26 C16 H16 116.2 . . ?
 C26 C16 C23 127.6(14) . . ?
 Sn1 I2 Sn2 155.34(2) . . ?
 I3 I2 Sn2 77.6(3) . . ?
 I3 I2 Sn1 77.8(3) . . ?
 Sn2 I6 Sn1 156.348(19) 1_655 . ?
 I5 I6 Sn2 78.4(5) . 1_655 ?
 I5 I6 Sn1 77.9(5) . . ?
 Sn2 I3 Sn1 154.6(3) . . ?
 I2 I3 Sn2 77.4(3) . . ?
 I2 I3 Sn1 77.2(3) . . ?
 Sn1 I5 Sn2 155.6(3) . 1_655 ?
 I6 I5 Sn2 77.6(5) . 1_655 ?
 I6 I5 Sn1 78.0(5) . . ?
 N1 C2 H2D 109.2 . . ?
 N1 C2 H2E 109.2 . . ?
 N1 C2 C1 112.2(10) . . ?
 H2D C2 H2E 107.9 . . ?
 C1 C2 H2D 109.2 . . ?
 C1 C2 H2E 109.2 . . ?
 C3 C1 C2 112.6(15) . . ?
 C3 C1 H1D 109.1 . . ?
 C3 C1 H1E 109.1 . . ?
 C2 C1 H1D 109.1 . . ?
 C2 C1 H1E 109.1 . . ?
 H1D C1 H1E 107.8 . . ?
 C18 C19 H19 120.0 . . ?
 C18 C19 C20 120.0 . . ?
 C20 C19 H19 120.0 . . ?
 C19 C18 H18 120.0 . . ?
 C17 C18 C19 120.0 . . ?
 C17 C18 H18 120.0 . . ?
 C18 C17 H17 120.0 . . ?
 C21 C17 C18 120.0 . . ?
 C21 C17 H17 120.0 . . ?
 C17 C21 H21 120.0 . . ?
 C17 C21 C4 120.0 . . ?
 C4 C21 H21 120.0 . . ?
 C5 C4 H4B 122.0 . . ?
 C3 C4 C5 116.1(13) . . ?
 C3 C4 H4B 122.0 . . ?
 C21 C4 H4A 120.0 . . ?
 C21 C4 C20 120.0 . . ?
 C20 C4 H4A 120.0 . . ?
 C19 C20 C22 120.0(10) . . ?
 C4 C20 C19 120.0 . . ?
 C4 C20 C22 119.9(10) . . ?
 C2 C22 H22A 109.3 . . ?
 C2 C22 H22B 109.3 . . ?
 C20 C22 C2 111.6(13) . . ?
 C20 C22 H22A 109.3 . . ?
 C20 C22 H22B 109.3 . . ?
 H22A C22 H22B 108.0 . . ?
 H3A N3 H3B 109.5 . . ?
 H3A N3 H3C 109.5 . . ?
 H3B N3 H3C 109.5 . . ?
 C25 N3 H3A 109.5 . . ?
 C25 N3 H3B 109.5 . . ?
 C25 N3 H3C 109.5 . . ?
 C16 C23 C28 114.7(15) . . ?
 C16 C23 C24 126.5(16) . . ?
 C28 C23 C24 118.6(16) . . ?
 N3 C25 H25A 108.4 . . ?
 N3 C25 H25B 108.4 . . ?
 H25A C25 H25B 107.5 . . ?
 C24 C25 N3 115.4(19) . . ?
 C24 C25 H25A 108.4 . . ?
 C24 C25 H25B 108.4 . . ?
 C23 C28 H28 122.0 . . ?
 C29 C28 C23 116.0(18) . . ?
 C29 C28 H28 122.0 . . ?
 C16 C26 H26 121.5 . . ?
 C16 C26 C27 117.1(19) . . ?
 C27 C26 H26 121.5 . . ?
 C26 C27 H27 118.8 . . ?
 C29 C27 C26 122(2) . . ?
 C29 C27 H27 118.8 . . ?
 C28 C29 H29 119.1 . . ?
 C27 C29 C28 122(2) . . ?
 C27 C29 H29 119.1 . . ?
 C23 C24 H24A 108.8 . . ?
 C23 C24 H24B 108.8 . . ?
 C25 C24 C23 113.6(15) . . ?
 C25 C24 H24A 108.8 . . ?
 C25 C24 H24B 108.8 . . ?
 H24A C24 H24B 107.7 . . ?

loop_
  _geom_torsion_atom_site_label_1
  _geom_torsion_atom_site_label_2
  _geom_torsion_atom_site_label_3
  _geom_torsion_atom_site_label_4
  _geom_torsion
  _geom_torsion_site_symmetry_1
  _geom_torsion_site_symmetry_2
  _geom_torsion_site_symmetry_3
  _geom_torsion_site_symmetry_4
  _geom_torsion_publ_flag
 Sn2 I2 I3 Sn1 -179.81(14) . . . . ?
 Sn2 I6 I5 Sn1 179.95(14) 1_655 . . . ?
 Sn1 I2 I3 Sn2 179.81(14) . . . . ?
 Sn1 I6 I5 Sn2 -179.95(14) . . . 1_655 ?
 N1 C2 C1 C3 62.4(18) . . . . ?
 C5 C6 C7 C8 0(3) . . . . ?
 C6 C5 C4 C3 -2(3) . . . . ?
 C6 C7 C8 C3 0(3) . . . . ?
 C7 C8 C3 C1 -176.6(18) . . . . ?
 C7 C8 C3 C4 -2(3) . . . . ?
 C8 C3 C1 C2 73(2) . . . . ?
 C8 C3 C4 C5 3(2) . . . . ?
 N2 C9 C10 C11 -53(2) . . . . ?
 C9 C10 C11 C12 106.3(18) . . . . ?
 C9 C10 C11 C16 -72(2) . . . . ?
 C10 C11 C16 C15 178.7(12) . . . . ?
 C15 C14 C13 C12 0.0 . . . . ?
 C14 C15 C16 C11 0.0 . . . . ?
 C14 C13 C12 C11 0.0 . . . . ?
 C13 C12 C11 C10 -178.7(13) . . . . ?
 C13 C12 C11 C16 0.0 . . . . ?
 C12 C11 C16 C15 0.0 . . . . ?
 C16 C15 C14 C13 0.0 . . . . ?
 C16 C23 C28 C29 2(2) . . . . ?
 C16 C23 C24 C25 68(2) . . . . ?
 C16 C26 C27 C29 -4(3) . . . . ?
 C1 C3 C4 C5 177.5(15) . . . . ?
 C19 C18 C17 C21 0.0 . . . . ?
 C19 C20 C22 C2 -73.7(14) . . . . ?
 C18 C19 C20 C4 0.0 . . . . ?
 C18 C19 C20 C22 177.4(12) . . . . ?
 C18 C17 C21 C4 0.0 . . . . ?
 C17 C21 C4 C20 0.0 . . . . ?
 C21 C4 C20 C19 0.0 . . . . ?
 C21 C4 C20 C22 -177.4(12) . . . . ?
 C4 C5 C6 C7 1(3) . . . . ?
 C4 C3 C1 C2 -101.8(18) . . . . ?
 C4 C20 C22 C2 103.7(14) . . . . ?
 C20 C19 C18 C17 0.0 . . . . ?
 N3 C25 C24 C23 56(2) . . . . ?
 C23 C16 C26 C27 8(3) . . . . ?
 C23 C28 C29 C27 2(3) . . . . ?
 C28 C23 C24 C25 -106(2) . . . . ?
 C26 C16 C23 C28 -7(2) . . . . ?
 C26 C16 C23 C24 178.0(17) . . . . ?
 C26 C27 C29 C28 -1(3) . . . . ?
 C24 C23 C28 C29 176.9(16) . . . . ?

_shelx_res_file
;
TITL 1_a.res in P-1
REM Old TITL 1 in P-1 #2
REM SHELXT solution in P-1: R1 0.150, Rweak 0.006, Alpha 0.052
REM <I/s> 0.000 for 0 systematic absences, Orientation as input
REM Formula found by SHELXT: I
CELL 0.71073 8.6441 8.6529 16.451 94.678 100.367 90.489
ZERR 2 0.0007 0.0007 0.0014 0.003 0.003 0.003
LATT 1
SFAC C H I N Sn
UNIT 32 48 8 4 2
ISOR 0.01 0.02 N1 > C24
ISOR 0.01 0.02 I3

L.S. 50
PLAN  99
TEMP -123.15
CONF
list 4
MORE -1
BOND $H
fmap 2
acta
SHEL 999 0.85
OMIT -5 2 0
OMIT 6 -5 2
OMIT -5 6 0
OMIT -2 5 4
OMIT 2 -5 1
OMIT -5 4 5
OMIT -6 5 5
OMIT -4 5 5
OMIT 5 -8 3
OMIT 6 -5 5
OMIT -8 5 4
OMIT -5 8 2
OMIT -5 4 0
OMIT -5 6 3
OMIT -6 5 13
REM <olex2.extras>
REM <HklSrc "%.\\2.hkl">
REM </olex2.extras>

WGHT    0.000000   16.117701
FVAR       0.20703
SN2   5    0.000000    0.500000    0.500000    10.50000    0.01141    0.01067 =
         0.02011    0.00116    0.00365   -0.00080
SN1   5    0.500000    1.000000    0.500000    10.50000    0.01176    0.01104 =
         0.02010    0.00185    0.00430   -0.00065
I1    3    0.080407    0.532276    0.696257    11.00000    0.02166    0.03856 =
         0.02076    0.00153    0.00485   -0.00281
I4    3    0.565868    1.017622    0.696150    11.00000    0.03793    0.02144 =
         0.02037    0.00088    0.00383   -0.00327
PART -1
N1    4    0.479534    0.602033    0.661276    11.00000    0.02832    0.02335 =
         0.03032   -0.00569    0.01389   -0.00220
AFIX 137
H1A   2    0.460297    0.585016    0.605010    11.00000   -1.20000
H1B   2    0.513129    0.702015    0.676108    11.00000   -1.20000
H1C   2    0.389656    0.584284    0.680924    11.00000   -1.20000
AFIX   0
C5    1    0.376141    0.687317    0.918547    10.50000    0.04883    0.05469 =
         0.04757   -0.00540   -0.00250    0.02338
AFIX  43
H5    2    0.333712    0.780650    0.938764    10.50000   -1.20000
AFIX   0
C6    1    0.324433    0.549096    0.939838    10.50000    0.05044    0.07952 =
         0.04627    0.00294    0.01460   -0.00644
AFIX  43
H6    2    0.246071    0.547290    0.973523    10.50000   -1.20000
AFIX   0
C7    1    0.388014    0.408264    0.911532    10.50000    0.03027    0.05231 =
         0.03736    0.00978   -0.00202    0.00673
AFIX  43
H7    2    0.353951    0.310810    0.925517    10.50000   -1.20000
AFIX   0
C8    1    0.496926    0.418515    0.864763    10.50000    0.02482    0.02273 =
         0.02948    0.01123    0.00114   -0.00584
AFIX  43
H8    2    0.539147    0.324353    0.845457    10.50000   -1.20000
AFIX   0
C3    1    0.554036    0.554570    0.841802    10.50000    0.02103    0.02494 =
         0.02567    0.00125   -0.00245    0.00093
PART -3
N2    4    0.976988    0.952728    0.662185    10.50000    0.02045    0.02868 =
         0.02509    0.01429    0.00027    0.00741
AFIX 137
H2A   2    0.951552    0.963637    0.606856    10.50000   -1.20000
H2B   2    0.893707    0.979276    0.686833    10.50000   -1.20000
H2C   2    1.001450    0.852365    0.670209    10.50000   -1.20000
AFIX   0
C9    1    1.109206    1.051447    0.697743    10.50000    0.02266    0.03907 =
         0.03911    0.00346    0.02061   -0.00829
AFIX  23
H9A   2    1.078620    1.160478    0.691668    10.50000   -1.20000
H9B   2    1.194357    1.030158    0.665682    10.50000   -1.20000
AFIX   0
C10   1    1.172867    1.034617    0.787179    10.50000    0.02216    0.03683 =
         0.03382   -0.00684    0.00492   -0.00046
AFIX  23
H10B  2    1.256294    1.114879    0.807323    10.50000   -1.20000
H10A  2    1.221770    0.931993    0.792295    10.50000   -1.20000
AFIX  66
C15   1    0.872152    1.208984    0.908577    10.50000    0.05077    0.05560 =
         0.04513   -0.01093    0.00864    0.01555
AFIX  43
H15   2    0.830692    1.307924    0.920422    10.50000   -1.20000
AFIX  65
C14   1    0.817240    1.078996    0.940017    10.50000    0.04312    0.07500 =
         0.04068    0.00775    0.00952    0.00402
AFIX  43
H14   2    0.738251    1.089095    0.973351    10.50000   -1.20000
AFIX  65
C13   1    0.877901    0.934232    0.922687    10.50000    0.04786    0.06221 =
         0.04607    0.00735    0.00969   -0.01008
AFIX  43
H13   2    0.840371    0.845392    0.944175    10.50000   -1.20000
AFIX  65
C12   1    0.993475    0.919455    0.873916    10.50000    0.02757    0.03679 =
         0.03394   -0.00002   -0.00348    0.00628
AFIX  43
H12   2    1.034934    0.820515    0.862071    10.50000   -1.20000
AFIX  65
C11   1    1.048388    1.049442    0.842474    10.50000    0.01901    0.02731 =
         0.03084    0.00575    0.00275   -0.00310
PART 0
C16   1    0.987728    1.194207    0.859805    11.00000    0.03301    0.03660 =
         0.02798   -0.00018    0.00618    0.01258
PART -3
AFIX  43
H16A  2    1.025259    1.283047    0.838316    10.50000   -1.20000
AFIX  43
PART -4
H16   2    0.887549    1.151814    0.833875    10.50000   -1.20000
AFIX   0
PART 0
I2    3    0.194920    0.803575    0.497003    10.90000    0.01280    0.01368 =
         0.02485    0.00366    0.00261   -0.00469
I6    3    0.697201    0.697215    0.500014    10.90000    0.01297    0.01157 =
         0.02717    0.00082    0.00636    0.00742
I3    3    0.306514    0.694486    0.502461    10.10000    0.05800    0.05034 =
         0.05080    0.00928    0.01375   -0.02605
I5    3    0.804232    0.804844    0.500163    10.10000    0.08049    0.07870 =
         0.04440    0.00467    0.01298   -0.04958
C2    1    0.597787    0.499917    0.695391    11.00000    0.04389    0.04322 =
         0.04332    0.00542    0.00809    0.01825
PART -1
AFIX  23
H2D   2    0.681318    0.494402    0.661302    11.00000   -1.20000
H2E   2    0.550955    0.394510    0.693189    11.00000   -1.20000
AFIX   0
C1    1    0.670790    0.552662    0.784962    10.50000    0.02825    0.04611 =
         0.03544    0.01283    0.00797   -0.00084
AFIX  23
H1D   2    0.756640    0.482201    0.804567    10.50000   -1.20000
H1E   2    0.717437    0.658124    0.787060    10.50000   -1.20000
AFIX  66
PART -2
C19   1    0.768501    0.679361    0.864420    10.50000    0.03058    0.03067 =
         0.02958    0.00616   -0.00080   -0.00214
AFIX  43
H19   2    0.853772    0.625910    0.846767    10.50000   -1.20000
AFIX  65
C18   1    0.795917    0.818897    0.913452    10.50000    0.04312    0.02959 =
         0.03831    0.00904   -0.00145    0.00452
AFIX  43
H18   2    0.899925    0.860813    0.929311    10.50000   -1.20000
AFIX  65
C17   1    0.671153    0.897104    0.939282    10.50000    0.06796    0.04293 =
         0.04027    0.00393    0.00807   -0.00329
AFIX  43
H17   2    0.689891    0.992471    0.972793    10.50000   -1.20000
AFIX  65
C21   1    0.518973    0.835775    0.916078    10.50000    0.06380    0.06566 =
         0.04789    0.01270    0.01409    0.01653
AFIX  43
H21   2    0.433703    0.889226    0.933731    10.50000   -1.20000
AFIX  65
PART 0
C4    1    0.491555    0.696239    0.867045    11.00000    0.04407    0.04447 =
         0.03144    0.01181   -0.00481    0.00048
PART -1
AFIX  43
H4B   2    0.524308    0.792291    0.850745    10.50000   -1.20000
AFIX  43
PART -2
H4A   2    0.387546    0.654324    0.851187    10.50000   -1.20000
AFIX  65
C20   1    0.616317    0.618031    0.841215    10.50000    0.02726    0.02332 =
         0.02492    0.01098    0.00113    0.00110
AFIX   0
C22   1    0.586067    0.472775    0.786056    10.50000    0.03531    0.02636 =
         0.03377    0.00482   -0.00386   -0.00571
AFIX  23
H22A  2    0.479725    0.431181    0.787695    10.50000   -1.20000
H22B  2    0.663432    0.394700    0.806447    10.50000   -1.20000
AFIX   0
PART -4
N3    4    1.130934    1.105831    0.662638    10.50000    0.01879    0.02695 =
         0.03188    0.00758   -0.00534   -0.00141
AFIX 137
H3A   2    1.085552    1.108684    0.608412    10.50000   -1.20000
H3B   2    1.234028    1.081569    0.666193    10.50000   -1.20000
H3C   2    1.123601    1.200286    0.690179    10.50000   -1.20000
AFIX   0
C23   1    1.112419    1.117918    0.841537    10.50000    0.03040    0.02302 =
         0.02272    0.00989    0.00727    0.00263
C25   1    1.048861    0.986839    0.700318    10.50000    0.03538    0.01625 =
         0.02905   -0.00136    0.00352   -0.01182
AFIX  23
H25A  2    0.936490    1.013475    0.694672    10.50000   -1.20000
H25B  2    1.054360    0.885669    0.668331    10.50000   -1.20000
AFIX   0
C28   1    1.262497    1.195988    0.873645    10.50000    0.03648    0.02968 =
         0.03476    0.01038    0.00981    0.00335
AFIX  43
H28   2    1.358852    1.154036    0.863097    10.50000   -1.20000
AFIX   0
C26   1    0.987488    1.321959    0.909813    10.50000    0.05207    0.05275 =
         0.04580   -0.00363    0.01643    0.01877
AFIX  43
H26   2    0.892963    1.360392    0.924777    10.50000   -1.20000
AFIX   0
C27   1    1.127176    1.395136    0.938578    10.50000    0.06403    0.03560 =
         0.03541   -0.00317    0.00370    0.00657
AFIX  43
H27   2    1.129512    1.490310    0.971982    10.50000   -1.20000
AFIX   0
C29   1    1.256855    1.341228    0.922585    10.50000    0.05302    0.04713 =
         0.04552    0.00722    0.00364   -0.00465
AFIX  43
H29   2    1.351943    1.398424    0.943515    10.50000   -1.20000
AFIX   0
C24   1    1.109477    0.969308    0.786143    10.50000    0.04017    0.02353 =
         0.02698    0.00373    0.01442    0.00276
AFIX  23
H24A  2    1.217760    0.930073    0.791305    10.50000   -1.20000
H24B  2    1.044175    0.890592    0.805667    10.50000   -1.20000
AFIX   0
HKLF 4

REM  1_a.res in P-1
REM R1 =  0.0367 for    3798 Fo > 4sig(Fo)  and  0.0393 for all    4083 data
REM    334 parameters refined using    216 restraints

END

WGHT      0.0000     15.0734

REM Highest difference peak  0.971,  deepest hole -1.113,  1-sigma level  0.167
Q1    1   0.3171  0.9336  0.5002  11.00000  0.05    0.97
Q2    1   0.9631  1.1294  0.6591  11.00000  0.05    0.91
Q3    1   0.6796  0.5853  0.6744  11.00000  0.05    0.87
Q4    1   0.0664  0.6826  0.4944  11.00000  0.05    0.86
Q5    1  -0.1193  0.5647  0.6818  11.00000  0.05    0.85
Q6    1   0.8200  0.5943  0.5015  11.00000  0.05    0.85
Q7    1   0.4818  0.7562  0.5040  11.00000  0.05    0.83
Q8    1   0.5262  0.2057  0.6850  11.00000  0.05    0.83
Q9    1   0.8624  0.9879  0.9229  11.00000  0.05    0.77
Q10   1   0.3548  0.4797  0.9348  11.00000  0.05    0.76
Q11   1   0.8261  0.9114  0.4997  11.00000  0.05    0.75
Q12   1   0.5816  0.8076  0.4946  11.00000  0.05    0.73
Q13   1   0.2070  0.6618  0.5249  11.00000  0.05    0.72
Q14   1   0.2767  0.5502  0.5060  11.00000  0.05    0.72
Q15   1   0.8858  0.7763  0.5163  11.00000  0.05    0.71
Q16   1   0.9452  0.8515  0.8982  11.00000  0.05    0.71
Q17   1   0.5291  0.5795  0.7188  11.00000  0.05    0.70
Q18   1   0.5018  0.3028  0.9007  11.00000  0.05    0.70
Q19   1   0.7700  0.6493  0.6846  11.00000  0.05    0.70
Q20   1   0.8917  0.6901  0.8996  11.00000  0.05    0.69
Q21   1   0.5153  1.1188  0.6812  11.00000  0.05    0.69
Q22   1   0.5844  0.8641  0.9194  11.00000  0.05    0.68
Q23   1   0.7351  0.8747  0.9387  11.00000  0.05    0.68
Q24   1   0.7323  0.8449  0.4819  11.00000  0.05    0.66
Q25   1   0.3490  0.2694  0.9019  11.00000  0.05    0.65
Q26   1   0.3358  0.6239  0.9349  11.00000  0.05    0.65
Q27   1   0.8522  0.7613  0.5045  11.00000  0.05    0.65
Q28   1   0.5013  0.4015  0.6684  11.00000  0.05    0.63
Q29   1   0.2324  0.7584  0.4608  11.00000  0.05    0.63
Q30   1   0.7461  0.9782  0.6962  11.00000  0.05    0.62
Q31   1   0.9646  1.1549  0.8684  11.00000  0.05    0.62
Q32   1   0.3570  0.8171  0.5114  11.00000  0.05    0.61
Q33   1   0.2286  0.5005  0.5025  11.00000  0.05    0.60
Q34   1   0.0338  0.5887  0.7387  11.00000  0.05    0.60
Q35   1   0.5361  0.9966  0.6215  11.00000  0.05    0.59
Q36   1   0.0641  0.5124  0.6333  11.00000  0.05    0.59
Q37   1   0.4566  0.7627  0.5581  11.00000  0.05    0.58
Q38   1   0.8408  1.1350  0.9423  11.00000  0.05    0.57
Q39   1   1.1157  1.3565  0.6954  11.00000  0.05    0.57
Q40   1   0.0353  0.3729  0.5016  11.00000  0.05    0.55
Q41   1   0.3474  1.0199  0.5080  11.00000  0.05    0.54
Q42   1   1.2359  0.8762  0.7160  11.00000  0.05    0.54
Q43   1   0.9983  1.1724  0.8957  11.00000  0.05    0.53
Q44   1  -0.0878  0.4461  0.7119  11.00000  0.05    0.53
Q45   1  -0.0015  0.5883  0.6447  11.00000  0.05    0.53
Q46   1   0.4766  0.9835  0.4353  11.00000  0.05    0.52
Q47   1   0.1645  0.8956  0.5610  11.00000  0.05    0.52
Q48   1   0.5215  1.0909  0.7426  11.00000  0.05    0.52
Q49   1   0.4508  0.7720  0.6826  11.00000  0.05    0.51
Q50   1   0.0369  0.5180  0.5711  11.00000  0.05    0.51
Q51   1   1.1148  0.9409  0.6784  11.00000  0.05    0.51
Q52   1   0.2662  0.5628  0.6873  11.00000  0.05    0.51
Q53   1   0.4099  1.0625  0.4467  11.00000  0.05    0.50
Q54   1   0.4931  0.9179  0.9000  11.00000  0.05    0.50
Q55   1   1.0857  0.7761  0.6970  11.00000  0.05    0.50
Q56   1   0.4337  0.8093  0.4229  11.00000  0.05    0.50
Q57   1   1.0657  0.7967  0.6826  11.00000  0.05    0.50
Q58   1   0.3274  0.7728  0.4671  11.00000  0.05    0.49
Q59   1   0.0823  0.4574  0.5553  11.00000  0.05    0.49
Q60   1   1.1650  0.9838  0.6800  11.00000  0.05    0.48
Q61   1   0.5354  0.7944  0.6971  11.00000  0.05    0.48
Q62   1   0.1413  0.6580  0.6563  11.00000  0.05    0.48
Q63   1   1.0874  1.2504  0.6976  11.00000  0.05    0.48
Q64   1   1.2622  1.0278  0.9008  11.00000  0.05    0.47
Q65   1   0.4019  0.7999  0.9008  11.00000  0.05    0.47
Q66   1   1.0337  1.1150  0.8366  11.00000  0.05    0.46
Q67   1   0.5330  0.5424  0.8832  11.00000  0.05    0.46
Q68   1   0.9011  1.2474  0.9021  11.00000  0.05    0.45
Q69   1   0.7133  1.1227  0.6457  11.00000  0.05    0.45
Q70   1   0.4407  0.6311  0.4998  11.00000  0.05    0.45
Q71   1   0.1446  0.7824  0.5000  11.00000  0.05    0.43
Q72   1   0.7379  0.7900  0.6019  11.00000  0.05    0.43
Q73   1   1.1990  1.3895  0.9402  11.00000  0.05    0.43
Q74   1   0.7563  0.7403  0.8774  11.00000  0.05    0.43
Q75   1   1.1461  0.9833  0.7117  11.00000  0.05    0.43
Q76   1   0.9053  1.0885  0.5595  11.00000  0.05    0.43
Q77   1   0.7527  0.6995  0.5552  11.00000  0.05    0.42
Q78   1   1.1298  1.1497  0.8798  11.00000  0.05    0.42
Q79   1   0.7962  0.6010  0.5530  11.00000  0.05    0.42
Q80   1   0.8182  0.8622  0.6806  11.00000  0.05    0.42
Q81   1   0.5833  1.0398  0.7658  11.00000  0.05    0.42
Q82   1   1.1589  0.9314  0.8915  11.00000  0.05    0.42
Q83   1   1.3827  0.9984  0.7055  11.00000  0.05    0.42
Q84   1   0.7604  0.5560  0.8968  11.00000  0.05    0.42
Q85   1   0.5077  0.6377  0.8398  11.00000  0.05    0.42
Q86   1   0.4777  1.0903  0.5591  11.00000  0.05    0.41
Q87   1   0.9968  1.2199  0.5520  11.00000  0.05    0.41
Q88   1   0.9575  0.7083  0.7024  11.00000  0.05    0.41
Q89   1   0.6401  0.9893  0.7378  11.00000  0.05    0.40
Q90   1   0.6543  0.2211  0.6817  11.00000  0.05    0.40
Q91   1   0.4286  0.7582  0.9139  11.00000  0.05    0.40
Q92   1   0.2867  0.6985  0.8843  11.00000  0.05    0.40
Q93   1   1.1089  1.1531  0.7211  11.00000  0.05    0.40
Q94   1   1.0470  1.4012  0.9237  11.00000  0.05    0.40
Q95   1   0.1447  0.4755  0.7382  11.00000  0.05    0.40
Q96   1   0.4121  0.2979  0.6737  11.00000  0.05    0.40
Q97   1   0.5864  0.3573  0.6345  11.00000  0.05    0.40
Q98   1   0.8948  0.6701  0.6327  11.00000  0.05    0.39
Q99   1   0.5551  0.6880  0.9032  11.00000  0.05    0.39
;
_shelx_res_checksum                70087
_shelx_hkl_file
;
   0   1   0    0.00    0.30
   0   1   0    0.30    0.30
   0   1   0    0.20    0.20
   0   1   0    0.60    0.40
   0   1   0    0.20    0.40
   0   1   0    0.20    0.20
   0  -1   0    0.60    0.50
   0  -1   0    0.40    0.30
   0  -1   0    0.40    0.40
   0  -1   0    0.30    0.40
   0  -1   0    0.20    0.20
   0  -1   0    0.50    0.40
   0   2   0  934.11   43.20
   0  -2   0  957.60   43.20
   0  -2   0  978.70   43.10
   0   3   0   14.60    2.50
   0   3   0   10.90    2.10
   0   3   0   12.60    1.80
   0   3   0   13.10    2.30
   0   3   0   14.50    2.30
   0   3   0   12.80    1.80
   0  -3   0   18.00    2.60
   0  -3   0   15.70    1.80
   0  -3   0   14.20    1.50
   0  -3   0   14.70    2.50
   0  -3   0   16.50    2.70
   0  -3   0   13.50    1.80
   0   4   0 1819.02   81.99
   0   4   0 1787.92   81.69
   0   4   0 1800.22   81.89
   0   4   0 1810.22   82.09
   0  -4   0 1816.12   81.99
   0  -4   0 1782.42   82.09
   0  -4   0 1865.31   81.79
   0   5   0   41.10    3.70
   0   5   0   35.60    3.60
   0   5   0   37.90    3.90
   0   5   0   39.20    3.30
   0   5   0   37.30    3.80
   0  -5   0   37.40    3.30
   0  -5   0   38.80    3.80
   0  -5   0   39.60    3.60
   0  -5   0   29.50    3.00
   0  -5   0   31.50    3.60
   0  -5   0   34.80    3.00
   0   6   0 1084.59   55.79
   0   6   0 1149.08   56.39
   0   6   0 1176.88   56.39
   0   6   0 1192.18   56.19
   0   6   0 1240.88   55.19
   0  -6   0 1212.98   55.29
   0  -6   0 1218.48   55.49
   0  -6   0 1288.47   56.49
   0  -6   0 1184.38   56.39
   0  -6   0 1239.08   55.09
   0  -6   0 1171.18   55.69
   0   7   0   44.80    5.10
   0   7   0   51.89    5.20
   0   7   0   41.70    4.00
   0   7   0   61.09    5.50
   0  -7   0   58.09    5.50
   0  -7   0   43.40    4.20
   0  -7   0   39.50    4.00
   0  -7   0   44.10    4.90
   0   8   0   15.60    4.30
   0   8   0   11.50    2.70
   0   8   0   16.00    4.70
   0   8   0   20.20    4.90
   0  -8   0   11.90    2.80
   0  -8   0   13.70    3.60
   0  -8   0   11.90    2.90
   0  -8   0   14.90    3.60
   0   9   0   38.70    7.00
   0   9   0   31.30    6.10
   0  -9   0   19.10    4.20
   0  -9   0   29.90    6.20
   0  -9   0   24.60    4.20
   0  10   0  517.85   29.60
   0  10   0  579.64   31.00
   0 -10   0  482.05   29.30
   0 -10   0  550.24   28.10
   0 -10   0  501.65   29.10
   0  11   0   11.60    4.70
   0  11   0   10.80    4.90
   0  11   0   10.90    4.60
   0 -11   0    4.90    3.00
   0 -11   0    8.60    4.50
   0 -11   0    7.10    2.90
   1 -11   0   50.99    5.80
   1 -11   0   57.09    9.80
   1 -11   0   46.20    7.50
  -1  11   0   80.49   12.60
  -1  11   0   49.30    9.30
   1 -10   0    9.50    3.40
   1 -10   0   20.00    5.10
   1 -10   0   31.50    6.80
   1 -10   0   11.40    3.20
  -1  10   0   17.50    5.50
  -1  10   0   24.80    5.70
   1  -9   0  207.48   13.80
   1  -9   0  216.28   15.30
   1  -9   0  232.68   13.40
   1  -9   0  227.18   14.90
  -1   9   0  225.08   15.50
  -1   9   0  213.38   15.20
   1  -8   0   18.80    4.60
   1  -8   0   12.40    2.60
   1  -8   0   13.40    3.30
  -1   8   0   20.60    4.60
  -1   8   0   10.10    2.50
  -1   8   0   14.90    3.90
   1  -7   0  934.21   45.10
   1  -7   0  885.11   43.30
   1  -7   0  838.42   43.50
   1  -7   0  993.80   43.10
  -1   7   0  866.61   45.00
  -1   7   0  927.21   44.70
  -1   7   0  925.21   45.00
   1  -6   0  436.56   22.00
   1  -6   0  417.46   22.30
   1  -6   0  411.76   20.70
   1  -6   0  371.36   21.00
   1  -6   0  456.15   21.80
  -1   6   0  426.06   21.40
  -1   6   0  428.66   22.40
  -1   6   0  410.26   22.00
  -1   6   0  408.76   22.40
   1  -5   0  741.93   34.60
   1  -5   0  718.83   34.30
   1  -5   0  713.23   34.00
   1  -5   0  675.83   34.80
   1  -5   0  750.52   33.50
   1  -5   0  732.43   34.90
  -1   5   0  741.93   35.00
  -1   5   0  671.23   34.30
  -1   5   0  735.13   34.10
  -1   5   0  705.63   34.60
  -1   5   0  692.43   34.80
   1  -4   0  504.65   24.40
   1  -4   0  523.65   25.40
   1  -4   0  572.34   25.90
   1  -4   0  499.05   25.60
   1  -4   0  573.04   25.40
  -1   4   0  513.15   25.30
  -1   4   0  490.95   25.50
  -1   4   0  496.05   25.40
  -1   4   0  516.95   25.00
  -1   4   0  526.15   25.60
   1  -3   0 2902.31  129.59
   1  -2   0  247.98   12.00
   1  -2   0  248.18   11.70
   1  -2   0  232.88   11.80
   1  -2   0  226.18   11.70
   1  -2   0  231.68   11.90
  -1   2   0  250.77   11.80
  -1   2   0  227.08   11.80
  -1   2   0  241.68   11.60
  -1   2   0  236.08   11.70
  -1   2   0  225.78   11.90
  -1   2   0  241.08   11.90
   1  -1   0  789.62   36.00
   1  -1   0  814.82   36.10
   1  -1   0  828.12   36.00
   1  -1   0  764.22   35.90
  -1   1   0  807.12   36.10
  -1   1   0  832.62   36.00
  -1   1   0  779.12   35.90
  -1   1   0  778.72   36.00
   1   0   0    0.10    0.30
   1   0   0    1.00    0.40
   1   0   0    0.30    0.20
  -1   0   0    0.30    0.30
  -1   0   0    0.20    0.30
   1   2   0  162.88    9.00
   1   2   0  167.98    9.10
   1   2   0  198.88    9.00
   1   2   0  173.28    8.30
  -1  -2   0  170.68    9.00
  -1  -2   0  185.58    8.30
  -1  -2   0  186.58    9.20
   1   3   0 2374.36  119.99
   1   3   0 2278.27  185.18
  -1  -3   0 2210.58  189.18
  -1  -3   0 2343.17  118.19
   1   4   0  842.22   37.40
   1   4   0  811.02   38.20
   1   4   0  783.52   38.10
   1   4   0  861.61   38.50
   1   4   0  827.02   38.10
   1   4   0  794.42   38.40
  -1  -4   0  860.81   37.30
  -1  -4   0  853.51   38.40
  -1  -4   0  797.92   38.30
  -1  -4   0  792.52   38.20
   1   5   0  146.39    8.70
   1   5   0  145.49    7.90
   1   5   0  143.39    9.00
   1   5   0  143.59    8.90
   1   5   0  142.09    8.60
   1   5   0  142.19    8.80
  -1  -5   0  128.89    8.80
  -1  -5   0  148.69    8.90
  -1  -5   0  163.58    9.00
  -1  -5   0  144.69    9.10
  -1  -5   0  146.09    7.80
   1   6   0  116.89    8.40
   1   6   0  156.68    9.10
   1   6   0  121.99    7.60
   1   6   0  125.19    8.30
   1   6   0  139.99    9.20
   1   6   0  159.58    9.30
  -1  -6   0  149.49    9.10
  -1  -6   0  127.09    7.60
  -1  -6   0  119.69    8.30
  -1  -6   0  133.19    9.00
   1   7   0  304.67   17.30
   1   7   0  277.17   17.30
   1   7   0  304.67   16.60
   1   7   0  315.67   15.70
   1   7   0  299.27   17.00
  -1  -7   0  309.17   17.50
  -1  -7   0  300.97   17.10
  -1  -7   0  298.07   15.50
  -1  -7   0  314.37   16.90
   1   8   0  216.98   13.00
   1   8   0  176.98   12.60
   1   8   0  197.98   12.60
  -1  -8   0  162.48   12.10
  -1  -8   0  183.98   12.30
  -1  -8   0  179.88   11.70
  -1  -8   0  174.68   10.50
   1   9   0   31.70    7.00
   1   9   0   29.00    6.00
   1   9   0   33.30    6.60
   1   9   0   29.70    6.30
  -1  -9   0   27.20    4.10
  -1  -9   0   15.90    3.90
  -1  -9   0   27.00    4.70
  -1  -9   0   26.50    5.60
   1  10   0   49.70    8.60
   1  10   0   56.59    9.30
  -1 -10   0   41.40    7.50
  -1 -10   0   32.90    5.90
  -1 -10   0   35.60    5.70
   1  11   0    3.00    3.00
   1  11   0    7.30    4.10
   1  11   0    1.90    3.00
  -1 -11   0    0.50    1.80
  -1 -11   0   -0.20    1.60
  -1 -11   0    1.80    2.60
   2 -11   0    8.40    4.70
   2 -11   0    3.20    2.80
   2 -11   0   11.00    4.10
  -2  11   0   15.60    4.90
  -2  11   0    7.70    4.60
   2 -10   0   16.90    5.10
   2 -10   0   22.40    5.30
   2 -10   0   21.20    4.60
   2 -10   0   24.90    4.40
  -2  10   0   27.80    6.90
  -2  10   0   22.50    6.10
   2  -9   0  135.99    9.40
   2  -9   0  136.19   10.50
   2  -9   0  160.18   12.40
  -2   9   0  148.69   12.00
  -2   9   0  153.08   11.80
   2  -8   0 1074.49   53.69
   2  -8   0 1035.40   52.29
   2  -8   0 1103.49   50.79
  -2   8   0 1099.49   52.09
  -2   8   0 1105.19   53.89
  -2   8   0 1081.09   53.29
   2  -7   0   51.79    5.10
   2  -7   0   47.50    5.40
   2  -7   0   41.40    3.80
  -2   7   0   47.50    5.20
  -2   7   0   41.10    4.50
  -2   7   0   49.80    5.40
   2  -6   0  537.85   25.00
   2  -6   0  529.25   27.20
   2  -6   0  507.25   26.10
  -2   6   0  512.45   26.80
  -2   6   0  535.65   26.40
  -2   6   0  489.15   27.10
  -2   6   0  528.15   27.20
  -2   6   0  502.95   26.30
   2  -5   0   16.70    3.40
   2  -5   0   20.20    2.10
   2  -5   0   30.40    3.20
   2  -5   0   24.40    3.60
   2  -5   0   22.20    4.30
   2  -5   0   15.80    3.50
  -2   5   0   21.20    4.20
  -2   5   0   20.90    3.30
  -2   5   0   23.40    4.20
  -2   5   0   20.40    3.20
  -2   5   0   17.90    3.60
  -2   5   0   22.20    4.00
   2  -4   0 1318.07   60.59
   2  -4   0 1360.26   58.79
   2  -4   0 1309.27   60.59
   2  -4   0 1299.07   60.09
   2  -4   0 1299.07   60.19
  -2   4   0 1295.77   60.39
  -2   4   0 1228.98   59.99
  -2   4   0 1300.67   59.89
  -2   4   0 1310.97   60.29
  -2   4   0 1373.86   59.89
  -2   4   0 1259.17   60.39
   2  -3   0  131.09    7.60
   2  -3   0  126.29    7.50
   2  -3   0  125.79    7.40
   2  -3   0  129.99    7.90
   2  -3   0  138.59    8.00
  -2   3   0  126.59    7.50
  -2   3   0  122.69    7.70
  -2   3   0  122.69    7.10
  -2   3   0  112.79    7.40
  -2   3   0  121.99    7.80
  -2   3   0  119.29    7.40
   2  -2   0 4335.67  305.67
  -2   2   0 4622.24  312.27
   2  -1   0  249.28   12.30
   2  -1   0  246.88   12.10
   2  -1   0  239.58   12.00
   2  -1   0  232.68   12.10
  -2   1   0  243.58   12.10
  -2   1   0  250.67   11.80
  -2   1   0  260.97   12.30
  -2   1   0  246.78   12.20
  -2   1   0  245.08   11.90
   2   0   0  468.25   21.10
   2   0   0  443.96   21.20
   2   0   0  428.96   20.80
  -2   0   0  473.25   21.10
   2   1   0  405.96   19.10
   2   1   0  403.76   19.40
   2   1   0  398.96   19.40
   2   1   0  406.16   18.60
   2   1   0  430.66   19.50
  -2  -1   0  374.86   19.30
  -2  -1   0  432.06   19.20
  -2  -1   0  431.06   19.50
   2   3   0   13.40    1.40
   2   3   0    8.80    1.70
   2   3   0    8.00    1.80
   2   3   0   12.10    2.20
  -2  -3   0    8.70    2.00
  -2  -3   0   11.40    2.10
   2   4   0   51.89    4.20
   2   4   0   49.60    3.70
   2   4   0   50.19    4.50
   2   4   0   52.79    4.30
  -2  -4   0   51.89    4.30
  -2  -4   0   47.60    4.20
   2   5   0   41.20    3.80
   2   5   0   38.50    3.80
   2   5   0   38.90    3.50
   2   5   0   45.80    4.50
   2   5   0   42.10    2.80
  -2  -5   0   44.60    4.20
  -2  -5   0   40.00    2.70
  -2  -5   0   38.70    3.70
  -2  -5   0   45.70    3.80
  -2  -5   0   37.20    3.80
   2   6   0    2.50    1.50
   2   6   0    1.50    0.80
   2   6   0    0.90    1.40
   2   6   0    2.10    1.70
   2   6   0    1.50    1.40
   2   6   0    1.50    1.30
   2   6   0    1.20    1.50
  -2  -6   0    2.40    0.90
  -2  -6   0    1.90    1.50
  -2  -6   0    1.30    1.40
  -2  -6   0    0.80    1.10
   2   7   0  176.88   11.30
   2   7   0  192.18   11.90
   2   7   0  197.48   13.10
   2   7   0  205.18   12.10
  -2  -7   0  192.08   12.00
  -2  -7   0  192.18   11.70
  -2  -7   0  192.18   10.10
  -2  -7   0  187.78   12.40
   2   8   0  184.68   12.30
   2   8   0  240.18   15.10
   2   8   0  180.68   13.20
   2   8   0  219.68   13.50
   2   8   0  210.18   13.50
  -2  -8   0  207.18   11.20
  -2  -8   0  206.38   12.90
  -2  -8   0  229.28   13.60
  -2  -8   0  225.18   14.10
   2   9   0   43.10    7.20
   2   9   0   43.20    7.50
   2   9   0   27.80    6.60
   2   9   0   38.60    6.60
   2   9   0   31.00    4.00
  -2  -9   0   30.80    3.40
  -2  -9   0   36.50    6.20
  -2  -9   0   32.80    5.50
  -2  -9   0   35.40    5.50
   2  10   0   64.09    7.20
   2  10   0   73.89   10.30
   2  10   0   67.39    7.40
  -2 -10   0   57.49    6.80
  -2 -10   0   63.99    8.80
  -2 -10   0   65.89    6.80
   3 -10   0   10.50    3.90
   3 -10   0    3.10    3.40
   3 -10   0   11.00    2.80
  -3  10   0   13.80    5.20
  -3  10   0   10.70    4.70
   3  -9   0  342.27   17.20
   3  -9   0  287.27   18.80
   3  -9   0  322.67   20.70
  -3   9   0  285.67   20.00
  -3   9   0  322.17   20.10
   3  -8   0   43.00    7.60
   3  -8   0   31.70    5.80
   3  -8   0   35.80    3.60
  -3   8   0   40.50    7.00
  -3   8   0   30.70    6.20
  -3   8   0   32.40    5.20
   3  -7   0  240.78   12.60
   3  -7   0  226.68   14.40
   3  -7   0  235.48   15.20
  -3   7   0  233.28   15.20
  -3   7   0  226.38   14.10
  -3   7   0  226.18   14.70
   3  -6   0  140.99    9.10
   3  -6   0  121.69    9.10
   3  -6   0  112.59    7.00
  -3   6   0  112.59    8.60
  -3   6   0  111.19    8.30
  -3   6   0   99.09    7.80
  -3   6   0  123.09    9.10
   3  -5   0 2471.65  110.59
   3  -5   0 2510.05  110.89
   3  -5   0 2362.66  111.19
   3  -5   0 2587.44  108.89
   3  -5   0 2392.56  110.79
   3  -5   0 2458.25  111.29
  -3   5   0 2483.05  110.89
  -3   5   0 2390.86  111.09
  -3   5   0 2330.07  111.09
  -3   5   0 2454.35  110.09
  -3   5   0 2207.28  110.29
  -3   5   0 2589.84  110.79
   3  -4   0   91.69    6.70
   3  -4   0  104.59    6.90
   3  -4   0   79.69    6.30
   3  -4   0   97.89    7.00
  -3   4   0   88.99    6.10
  -3   4   0   87.19    6.70
  -3   4   0   97.79    6.80
  -3   4   0   95.39    7.00
   3  -3   0   59.09    4.60
   3  -3   0   55.39    4.50
   3  -3   0   53.89    4.70
   3  -3   0   59.69    4.60
   3  -3   0   59.99    4.30
   3  -3   0   55.89    4.70
  -3   3   0   51.69    4.70
  -3   3   0   55.39    4.10
  -3   3   0   52.49    4.50
  -3   3   0   56.29    4.50
  -3   3   0   60.09    4.60
   3  -2   0  129.39    6.90
   3  -2   0  110.59    7.10
   3  -2   0  103.79    6.90
   3  -2   0  133.19    7.30
   3  -2   0  118.79    7.40
   3  -2   0  112.89    7.00
  -3   2   0  117.19    7.00
  -3   2   0  120.09    6.80
  -3   2   0  108.19    7.00
  -3   2   0  106.29    7.20
  -3   2   0  118.29    7.20
  -3   2   0  129.69    7.00
   3  -1   0 1540.05   72.29
   3  -1   0 1630.44   72.59
   3  -1   0 1671.83   72.59
   3  -1   0 1636.74   72.69
  -3   1   0 1637.34   72.69
  -3   1   0 1666.63   72.59
  -3   1   0 1507.95   72.39
   3   0   0   47.30    3.70
   3   0   0   49.80    3.70
  -3   0   0   51.99    3.60
   3   1   0  660.93   30.60
   3   1   0  684.03   30.70
   3   1   0  640.24   29.60
  -3  -1   0  651.03   30.70
  -3  -1   0  640.94   30.50
  -3  -1   0  637.74   30.40
   3   2   0  264.57   13.40
   3   2   0  259.67   12.40
   3   2   0  255.77   14.00
   3   2   0  271.87   14.00
   3   2   0  263.37   14.00
  -3  -2   0  297.67   13.60
  -3  -2   0  271.07   14.00
  -3  -2   0  253.47   13.80
   3   3   0  105.39    6.80
   3   3   0   92.39    5.90
   3   3   0   98.29    6.70
  -3  -3   0  100.79    6.20
  -3  -3   0  103.79    6.80
  -3  -3   0  107.29    6.80
   3   4   0   31.50    3.70
   3   4   0   28.30    2.70
   3   4   0   33.90    3.50
  -3  -4   0   30.70    3.40
  -3  -4   0   35.50    3.60
   3   5   0  565.14   26.70
   3   5   0  578.14   28.00
   3   5   0  541.05   28.50
  -3  -5   0  549.85   28.10
  -3  -5   0  541.95   27.90
   3   6   0  163.98    9.80
   3   6   0  192.78   12.30
  -3  -6   0  167.38   11.10
  -3  -6   0  186.08   11.60
   3   7   0  165.18   10.00
   3   7   0  180.08   12.60
  -3  -7   0  173.58   11.80
  -3  -7   0  175.88   11.60
   3   8   0    3.80    2.10
   3   8   0    3.00    1.80
  -3  -8   0    3.10    2.10
  -3  -8   0    3.60    2.20
   3   9   0    3.30    2.80
   3   9   0    0.30    1.10
  -3  -9   0    0.30    1.30
  -3  -9   0    2.20    2.10
   3  10   0    1.10    2.10
   3  10   0    2.40    2.60
  -3 -10   0    0.70    1.80
  -3 -10   0    1.30    1.80
   4 -10   0  225.88   17.40
   4 -10   0  213.18   15.80
   4 -10   0  247.08   13.50
  -4  10   0  231.08   17.20
  -4  10   0  207.38   16.90
   4  -9   0  155.58   12.90
   4  -9   0  146.79   11.80
   4  -9   0  147.69    9.40
  -4   9   0  160.68   12.70
  -4   9   0  152.78   12.90
   4  -8   0  181.38   12.90
   4  -8   0  170.48   10.30
   4  -8   0  175.18   13.60
  -4   8   0  187.88   13.40
  -4   8   0  193.48   14.00
   4  -7   0  145.59   11.40
   4  -7   0  157.08   11.00
   4  -7   0  122.59    8.30
  -4   7   0  154.98   11.60
  -4   7   0  147.39   10.50
  -4   7   0  172.08   11.50
   4  -6   0  467.85   22.10
   4  -6   0  457.05   24.50
   4  -6   0  451.45   25.00
  -4   6   0  453.05   24.40
  -4   6   0  435.46   23.70
  -4   6   0  475.15   24.40
  -4   6   0  424.06   24.70
   4  -5   0   27.70    4.90
   4  -5   0   27.20    4.90
  -4   5   0   17.70    2.90
  -4   5   0   15.60    3.00
   4  -4   0  528.05   26.30
   4  -4   0  531.25   26.80
   4  -4   0  492.35   26.10
   4  -4   0  504.65   26.40
   4  -4   0  524.05   26.30
  -4   4   0  523.15   26.10
  -4   4   0  551.74   25.70
  -4   4   0  475.05   26.10
  -4   4   0  477.65   25.50
  -4   4   0  540.55   26.90
  -4   4   0  543.15   26.30
   4  -3   0   93.79    6.50
   4  -3   0   81.69    6.40
   4  -3   0   87.59    6.40
   4  -3   0   80.39    5.70
   4  -3   0   85.69    6.20
   4  -3   0   73.99    6.00
  -4   3   0   80.79    6.40
  -4   3   0   87.69    5.90
  -4   3   0   87.59    6.40
  -4   3   0   85.29    5.90
  -4   3   0  105.59    6.50
   4  -2   0   46.20    4.00
   4  -2   0   50.09    4.20
   4  -2   0   51.49    4.30
   4  -2   0   52.99    4.10
  -4   2   0   46.30    4.00
  -4   2   0   51.19    4.40
  -4   2   0   45.90    4.10
   4  -1   0  740.83   34.70
   4  -1   0  777.82   34.70
   4  -1   0  707.43   34.30
   4  -1   0  693.83   34.50
  -4   1   0  674.23   34.20
  -4   1   0  823.72   34.80
  -4   1   0  732.23   34.60
   4   0   0  233.58   12.50
   4   0   0  217.88   11.60
   4   0   0  232.38   12.30
  -4   0   0  215.58   12.30
  -4   0   0  231.48   12.10
   4   1   0  308.57   16.00
   4   1   0  335.37   17.10
   4   1   0  332.27   17.10
   4   1   0  333.17   17.30
  -4  -1   0  350.56   17.10
  -4  -1   0  344.07   17.40
  -4  -1   0  340.47   17.10
   4   2   0   88.79    5.00
   4   2   0   85.89    6.30
   4   2   0   97.29    6.50
  -4  -2   0   91.89    6.30
  -4  -2   0   97.19    6.10
  -4  -2   0   90.59    6.50
   4   3   0  322.87   17.90
   4   3   0  327.57   17.70
   4   3   0  327.57   16.80
  -4  -3   0  339.07   17.70
  -4  -3   0  356.36   17.10
  -4  -3   0  321.27   17.70
   4   4   0   11.60    2.80
   4   4   0   14.20    2.70
   4   4   0   16.50    3.40
  -4  -4   0   14.90    3.00
  -4  -4   0   15.40    3.20
  -4  -4   0   18.20    3.50
   4   5   0   36.80    3.40
   4   5   0   32.00    5.20
  -4  -5   0   32.80    4.80
  -4  -5   0   37.40    5.20
   4   6   0    7.10    2.60
   4   6   0   15.00    3.10
  -4  -6   0   11.50    2.80
  -4  -6   0   10.70    3.00
   4   7   0   77.09    5.90
   4   7   0   92.39    8.30
  -4  -7   0   84.49    7.60
  -4  -7   0   89.29    7.50
   4   8   0   27.30    3.40
   4   8   0   36.30    6.50
  -4  -8   0   41.40    6.30
  -4  -8   0   43.80    6.50
   4   9   0   82.09    9.10
  -4  -9   0   87.29    8.60
   4  10   0   13.10    4.40
   4  10   0   14.90    4.70
  -4 -10   0   10.60    3.80
   5 -10   0    8.20    3.90
   5 -10   0    3.60    1.90
   5 -10   0    8.80    4.90
  -5  10   0   11.30    5.20
  -5  10   0   12.50    5.10
   5  -9   0  109.19   11.00
   5  -9   0   96.49    9.70
   5  -9   0  110.89    7.40
  -5   9   0  113.29   11.10
  -5   9   0  116.59   10.80
   5  -8   0   19.30    4.80
  -5   8   0   26.90    6.30
  -5   8   0   26.70    5.30
   5  -7   0  587.74   33.10
   5  -7   0  593.74   32.30
   5  -7   0  606.24   29.10
  -5   7   0  621.34   32.40
  -5   7   0  616.94   33.20
   5  -6   0   57.19    6.00
  -5   6   0   50.29    5.40
   5  -5   0   78.79    7.00
   5  -5   0   90.09    7.70
   5  -5   0   82.39    7.30
  -5   5   0   66.59    6.00
  -5   5   0   95.49    7.20
  -5   5   0   75.09    7.20
   5  -4   0   29.40    5.20
   5  -4   0   34.60    3.60
   5  -4   0   21.40    4.10
   5  -4   0   45.60    4.50
  -5   4   0   24.00    3.90
  -5   4   0   36.00    3.70
   5  -3   0  817.82   40.80
   5  -3   0  873.71   41.20
   5  -3   0  899.81   41.70
   5  -3   0  852.31   41.20
   5  -3   0  874.31   41.20
  -5   3   0  785.82   40.80
  -5   3   0  927.61   41.70
  -5   3   0  863.61   41.00
  -5   3   0  786.32   40.90
   5  -2   0   32.30    3.40
   5  -2   0   33.30    3.40
   5  -2   0   20.70    3.40
  -5   2   0   28.80    3.30
  -5   2   0   39.00    3.80
   5  -1   0   88.79    6.10
   5  -1   0   81.59    6.10
  -5   1   0   78.39    5.70
  -5   1   0   93.89    6.20
   5   0   0   41.00    4.00
   5   0   0   32.70    3.20
   5   0   0   38.90    3.70
  -5   0   0   43.80    4.10
  -5   0   0   45.00    3.90
   5   1   0  171.98    9.70
   5   1   0  184.68   10.80
   5   1   0  184.08   10.80
  -5  -1   0  186.08   10.70
  -5  -1   0  175.28   10.60
   5   2   0   45.00    3.30
   5   2   0   43.50    4.30
   5   2   0   50.19    4.60
  -5  -2   0   46.20    4.40
  -5  -2   0   48.70    4.20
  -5  -2   0   47.40    4.50
   5   3   0  151.08   10.00
   5   3   0  149.29    9.90
  -5  -3   0  152.78   10.00
  -5  -3   0  147.99    9.80
  -5  -3   0  149.79    9.20
   5   4   0    4.50    2.00
   5   4   0    2.40    1.50
  -5  -4   0    6.50    2.10
  -5  -4   0    1.80    1.30
   5   5   0  708.33   35.60
   5   5   0  650.93   33.00
  -5  -5   0  716.83   35.20
   5   6   0    2.70    1.80
   5   6   0    5.80    2.50
  -5  -6   0    2.30    1.80
   5   7   0  123.49    8.60
   5   7   0  154.88   11.80
  -5  -7   0  150.88   11.10
   5   8   0    8.10    2.70
   5   8   0   11.30    3.90
  -5  -8   0   10.60    3.60
   5   9   0    6.10    3.40
  -5  -9   0    3.40    2.50
   6  -9   0   89.99    6.70
   6  -9   0  112.39   10.50
   6  -9   0  115.89   11.80
  -6   9   0  103.09   10.80
  -6   9   0  114.69   10.70
   6  -8   0    0.10    2.40
   6  -8   0    0.80    1.20
   6  -8   0    1.40    2.60
  -6   8   0    3.60    3.10
  -6   8   0    5.70    4.00
   6  -7   0  113.69   10.20
   6  -7   0   85.79    6.60
   6  -7   0  122.59   10.10
  -6   7   0  116.09    9.50
  -6   7   0  100.29    9.80
   6  -6   0  146.09   11.10
   6  -6   0  142.99   11.40
  -6   6   0  138.69   10.40
  -6   6   0  122.79   10.70
   6  -5   0   32.10    6.00
   6  -5   0   33.50    5.90
   6  -5   0   24.20    4.00
  -6   5   0   30.50    5.20
  -6   5   0   30.60    5.60
   6  -4   0    2.90    2.10
   6  -4   0    0.20    1.10
   6  -4   0    2.70    2.30
   6  -4   0    0.80    1.90
  -6   4   0    5.90    2.50
  -6   4   0    1.50    2.00
  -6   4   0    1.60    1.80
   6  -3   0  171.38   11.10
   6  -3   0  173.58   11.20
   6  -3   0  172.28   10.60
   6  -3   0  178.18   11.50
  -6   3   0  163.58   11.20
   6  -2   0  166.38   10.60
   6  -2   0  176.28   10.40
   6  -2   0  164.48   10.30
   6  -2   0  151.88   10.30
   6  -2   0  161.78   10.20
  -6   2   0  169.38   10.60
  -6   2   0  156.28   10.10
   6  -1   0  168.48   10.40
   6  -1   0  144.59   10.20
  -6   1   0  181.48   11.30
  -6   1   0  185.08   10.60
   6   0   0   32.60    3.60
   6   0   0   43.00    5.80
   6   0   0   35.10    3.50
  -6   0   0   37.80    3.80
  -6   0   0   28.30    3.80
   6   1   0  421.96   21.90
   6   1   0  463.25   23.50
   6   1   0  415.46   23.00
  -6  -1   0  449.26   23.10
  -6  -1   0  489.35   23.70
   6   2   0  200.38   12.10
   6   2   0  189.58   10.20
  -6  -2   0  208.58   11.80
  -6  -2   0  175.18   11.90
  -6  -2   0  177.48   11.60
   6   3   0   77.89    4.90
   6   3   0   89.99    5.10
   6   3   0   87.59    7.20
  -6  -3   0   86.99    6.50
  -6  -3   0   81.89    7.10
   6   4   0   28.00    4.90
  -6  -4   0   31.20    5.30
  -6  -4   0   20.70    3.90
   6   5   0    7.60    2.70
  -6  -5   0   13.20    3.40
  -6  -5   0    9.10    2.90
   6   6   0    1.30    1.80
  -6  -6   0    4.40    2.40
   6   7   0   12.00    3.70
  -6  -7   0   13.80    3.70
   6   8   0   34.40    7.10
  -6  -8   0   27.60    5.90
   6   9   0  184.08   15.30
  -6  -9   0  180.78   14.50
   7  -8   0   16.80    5.40
   7  -8   0   23.50    3.40
   7  -8   0   37.20    7.70
  -7   8   0   23.70    6.40
  -7   8   0   25.70    5.70
   7  -7   0   24.90    5.80
   7  -7   0   30.60    7.00
  -7   7   0   27.60    6.50
  -7   7   0   30.30    6.40
   7  -6   0  105.09    9.50
   7  -6   0  101.49    9.80
  -7   6   0  107.99    9.90
  -7   6   0  120.19    9.30
   7  -5   0   99.59    7.70
   7  -5   0   84.99    8.30
   7  -5   0   94.69    8.90
  -7   5   0   93.19    8.80
   7  -4   0  118.19    9.20
   7  -4   0  101.69    9.10
   7  -4   0  117.29    9.30
   7  -4   0  122.09    8.50
  -7   4   0   95.79   10.30
  -7   4   0  125.69    9.70
   7  -3   0  207.58   12.20
   7  -3   0  181.08   12.30
   7  -3   0  191.08   12.70
   7  -3   0  200.18   12.90
  -7   3   0  184.58   12.60
  -7   3   0  186.88   12.00
   7  -2   0   93.19    7.40
   7  -2   0  102.99    7.80
  -7   2   0  101.59    7.80
  -7   2   0  127.39    8.60
   7  -1   0    0.20    1.10
   7  -1   0    1.40    1.40
  -7   1   0    1.70    1.90
  -7   1   0    1.40    1.50
   7   0   0   -1.80    1.40
   7   0   0    1.30    1.10
  -7   0   0    0.40    1.20
  -7   0   0    1.30    1.80
   7   1   0   29.20    4.90
   7   1   0   25.80    3.70
  -7  -1   0   20.50    4.10
  -7  -1   0   27.20    5.00
   7   2   0   74.69    7.00
   7   2   0   83.69    5.70
  -7  -2   0   91.99    7.10
   7   3   0  145.99   10.80
   7   3   0  156.08    8.40
  -7  -3   0  156.48   10.40
  -7  -3   0  139.09   10.70
   7   4   0   39.20    6.00
  -7  -4   0   35.90    5.70
  -7  -4   0   45.20    4.80
   7   5   0  227.08   15.20
  -7  -5   0  215.98   13.90
  -7  -5   0  213.68   14.80
   7   6   0  201.18   14.90
  -7  -6   0  204.68   14.60
   7   7   0    3.40    2.60
  -7  -7   0   12.00    3.80
   7   8   0   10.20    4.10
  -7  -8   0    9.50    3.70
   8  -7   0    4.60    3.50
   8  -7   0   12.00    4.80
  -8   7   0   15.50    5.50
   8  -6   0   51.99    9.10
   8  -6   0   50.69    9.40
  -8   6   0   55.09    9.70
   8  -5   0   13.30    4.40
   8  -5   0    8.40    3.90
  -8   5   0   11.00    4.10
   8  -4   0   30.20    6.30
   8  -4   0   28.20    4.60
   8  -4   0   36.70    7.10
   8  -4   0   25.30    5.90
  -8   4   0   31.90    6.80
   8  -3   0    3.10    2.00
   8  -3   0    1.20    1.90
   8  -3   0    2.50    2.60
   8  -3   0    5.50    2.80
  -8   3   0    0.40    1.80
   8  -2   0   43.90    5.00
  -8   2   0   48.80    6.00
   8  -1   0   32.50    5.60
  -8   1   0   55.79    6.20
  -8   0   0  252.57   16.10
   8   1   0   78.69    6.40
   8   1   0   83.09    7.80
  -8  -1   0   98.39    8.00
   8   2   0  183.18   12.20
   8   2   0  135.19    9.40
  -8  -2   0  183.28   11.80
   8   3   0   -0.10    1.60
   8   3   0   -0.30    0.70
  -8  -3   0    1.70    2.10
   8   4   0   -0.50    1.30
  -8  -4   0    1.20    1.70
  -8  -4   0    0.70    1.70
   8   5   0   51.89    8.10
  -8  -5   0   54.79    7.90
  -8  -5   0   64.89    6.60
   8   6   0   -0.20    1.60
  -8  -6   0   -0.90    1.20
   8   7   0   59.89    9.60
  -8  -7   0   45.40    7.50
   9  -6   0   56.49   10.00
   9  -6   0   66.19   10.40
  -9   6   0   60.09   10.00
   9  -5   0    3.70    2.40
   9  -5   0    9.20    4.40
   9  -5   0    6.60    3.80
  -9   5   0    3.50    3.40
   9  -4   0  160.48   12.30
   9  -4   0  146.59   10.90
   9  -4   0  163.48   12.60
   9  -4   0  134.59   11.70
  -9   4   0  173.88   13.40
  -9   4   0  154.18   12.30
   9  -3   0   -1.10    1.50
   9  -3   0    2.20    2.40
   9  -3   0    2.20    2.30
  -9   3   0    0.50    1.90
  -9   3   0    5.10    3.70
   9  -2   0  105.89    8.90
  -9   2   0  124.79   10.70
   9  -1   0   -0.50    1.60
  -9   1   0    2.30    2.60
   9   0   0    1.70    2.20
  -9   0   0    7.30    3.20
   9   1   0   15.40    4.90
  -9  -1   0   22.40    5.70
   9   2   0   17.60    4.50
  -9  -2   0   18.30    4.90
   9   3   0   73.49    5.60
   9   3   0   83.79    8.20
  -9  -3   0   73.19    7.40
   9   4   0  276.17   17.70
  -9  -4   0  242.48   16.10
   9   5   0   62.89    9.20
  -9  -5   0   56.49    8.40
  -9  -5   0   75.89    7.60
   9   6   0   19.70    5.40
  -9  -6   0   23.40    5.30
  10  -5   0   10.80    4.70
  10  -5   0   11.20    4.90
 -10   5   0   12.80    5.20
  10  -4   0   23.00    4.80
  10  -4   0   32.60    7.20
  10  -4   0   30.10    7.10
 -10   4   0   29.90    7.50
  10  -3   0    5.90    3.20
  10  -3   0    9.60    3.80
 -10   3   0    6.80    4.20
  10  -2   0   26.30    4.90
  10  -2   0   27.40    6.40
 -10   2   0   32.80    7.30
 -10   1   0   14.30    4.80
  10   0   0  350.76   22.20
 -10   0   0  401.86   23.50
  10   1   0   62.79    9.00
 -10  -1   0   56.59    7.10
  10   2   0    2.50    2.90
 -10  -2   0    0.80    2.30
  10   3   0   32.80    6.30
  10   3   0   23.10    3.70
 -10  -3   0   33.20    7.20
  10   4   0  178.58   14.10
 -10  -4   0  164.58   12.70
  11  -1   0   33.80    6.30
 -11   1   0   30.80    7.90
  11   0   0   14.60    4.40
 -11   0   0   16.60    4.70
 -11  -1   1    1.50    3.10
  11   1  -1    0.10    2.30
 -11   0   1    4.90    3.90
  11   0  -1   -0.50    2.00
 -11   1   1    0.60    2.70
  11  -1  -1   -0.90    2.00
 -11   2   1   26.90    6.80
 -10  -4   1   49.70    6.40
  10   4  -1   52.29    8.40
 -10  -3   1    0.30    1.90
  10   3  -1   -0.40    1.30
  10   3  -1    4.50    3.30
 -10  -2   1   82.09    8.40
  10   2  -1   85.99    9.10
 -10  -1   1    3.80    3.30
  10   1  -1    0.50    2.30
 -10   0   1  106.89   10.10
  10   0  -1  110.59    9.50
 -10   1   1   42.60    8.10
  10  -1  -1   19.70    4.50
 -10   2   1  110.79   10.70
  10  -2  -1  110.39    9.00
 -10   3   1    7.60    4.50
  10  -3  -1    2.50    3.00
  10  -3  -1    4.40    2.70
 -10   4   1   -0.60    2.20
 -10   4   1    1.60    3.50
  10  -4  -1    3.80    3.30
  10  -4  -1    2.70    2.10
  10  -4  -1    5.20    3.90
 -10   5   1   -0.10    2.70
 -10   5   1    9.20    4.80
  10  -5  -1    2.10    2.00
  10  -5  -1    4.50    3.80
  10  -5  -1    2.70    2.80
  -9  -6   1   42.40    7.40
   9   6  -1   33.60    6.90
  -9  -5   1    1.50    1.80
  -9  -5   1   -1.00    2.10
   9   5  -1   -0.40    1.40
  -9  -4   1  149.29   11.20
   9   4  -1  134.59   11.60
  -9  -3   1    1.80    2.20
   9   3  -1    0.10    1.00
   9   3  -1   -1.00    1.40
   9   3  -1   -0.80    0.90
  -9  -2   1   84.79    7.90
   9   2  -1   75.29    6.30
   9   2  -1   88.19    8.30
  -9  -1   1    4.80    2.90
   9   1  -1    3.80    3.10
  -9   0   1    9.10    3.40
   9   0  -1    5.60    2.90
  -9   1   1    8.00    3.70
   9  -1  -1    2.90    2.40
  -9   2   1   45.50    8.20
   9  -2  -1   42.50    6.20
  -9   3   1    2.80    2.80
  -9   3   1    2.40    2.60
   9  -3  -1    0.20    1.50
   9  -3  -1    0.10    2.00
  -9   4   1  243.08   16.30
  -9   4   1  248.18   17.30
   9  -4  -1  230.18   15.70
   9  -4  -1  253.07   16.50
   9  -4  -1  233.78   16.00
   9  -4  -1  224.88   14.40
  -9   5   1    1.70    3.00
  -9   5   1   -0.70    2.20
   9  -5  -1    0.20    1.50
   9  -5  -1    1.80    3.10
   9  -5  -1   -0.20    2.20
  -9   6   1  104.29   10.50
   9  -6  -1   99.89   10.50
   9  -6  -1  101.29   10.40
  -8  -7   1   15.70    4.40
   8   7  -1   13.50    4.40
  -8  -6   1   49.80    8.00
   8   6  -1   42.80    7.60
  -8  -5   1    2.40    2.00
  -8  -5   1    6.70    2.80
   8   5  -1    1.80    2.00
  -8  -4   1   56.29    8.60
  -8  -4   1   43.80    6.70
   8   4  -1   36.50    6.30
  -8  -3   1   56.39    5.70
   8   3  -1   54.59    4.30
   8   3  -1   41.40    3.90
   8   3  -1   56.59    6.00
  -8  -2   1  101.59    8.50
   8   2  -1  106.09    8.70
   8   2  -1   98.99    7.00
  -8  -1   1   12.50    3.70
   8   1  -1   11.80    2.80
   8   1  -1    6.60    3.30
  -8   0   1  402.36   22.20
   8   0  -1  355.86   21.40
  -8   1   1  169.38   11.10
  -8   1   1  183.68   12.60
   8  -1  -1  163.28   11.30
  -8   2   1  182.28   13.10
  -8   2   1  183.68   11.70
   8  -2  -1  184.78   11.70
  -8   3   1   18.50    4.00
  -8   3   1   22.80    5.10
  -8   3   1   27.70    5.40
   8  -3  -1   16.20    3.30
   8  -3  -1   15.10    3.90
   8  -3  -1   22.70    4.50
   8  -3  -1   13.10    3.00
  -8   4   1   25.90    5.50
   8  -4  -1   26.20    5.80
   8  -4  -1   22.40    4.10
   8  -4  -1   17.00    3.20
   8  -4  -1   22.90    5.30
   8  -4  -1   21.50    5.20
  -8   5   1   32.20    6.20
   8  -5  -1   17.80    4.70
   8  -5  -1   30.50    5.70
  -8   6   1   -1.50    2.10
   8  -6  -1    3.40    2.90
   8  -6  -1   -1.00    2.10
  -8   7   1   34.00    7.60
   8  -7  -1   41.20    8.50
   8  -7  -1   34.40    7.10
  -7  -8   1    9.20    3.40
   7   8  -1   11.80    4.30
  -7  -7   1   71.89    8.00
   7   7  -1   90.49    9.10
  -7  -6   1   49.60    7.70
   7   6  -1   51.99    7.70
  -7  -5   1  106.69    9.40
  -7  -5   1  124.59    9.30
   7   5  -1  105.49    9.50
  -7  -4   1  222.48   15.00
  -7  -4   1  226.68   14.20
   7   4  -1  244.18   15.20
  -7  -3   1  177.18   11.60
  -7  -3   1  156.88   11.90
   7   3  -1  193.68   12.40
   7   3  -1  188.68    9.90
  -7  -2   1    8.80    3.10
   7   2  -1   10.30    3.00
   7   2  -1    6.20    1.80
  -7  -1   1   33.70    4.40
  -7  -1   1   32.90    4.80
   7   1  -1   36.90    5.60
   7   1  -1   32.80    3.50
  -7   0   1   46.10    5.00
  -7   0   1   43.00    4.40
   7   0  -1   42.70    4.20
   7   0  -1   31.70    5.60
  -7   1   1  181.08   11.90
  -7   1   1  153.28   10.40
   7  -1  -1  175.48   10.70
   7  -1  -1  172.38   10.80
  -7   2   1  181.18   12.10
  -7   2   1  160.28   10.40
   7  -2  -1  180.78   11.20
   7  -2  -1  154.68   10.10
  -7   3   1   10.10    3.30
  -7   3   1    9.50    2.50
   7  -3  -1    7.80    3.00
   7  -3  -1    9.90    3.30
   7  -3  -1    5.80    2.70
   7  -3  -1    9.50    2.30
  -7   4   1  181.58   11.60
  -7   4   1  121.39    9.60
   7  -4  -1  153.98   10.90
   7  -4  -1  170.28   11.50
   7  -4  -1  132.99    9.40
   7  -4  -1  143.19   10.60
  -7   5   1  584.64   32.00
   7  -5  -1  602.84   32.10
   7  -5  -1  612.04   32.40
  -7   6   1   87.19    9.00
  -7   6   1  103.69    8.50
   7  -6  -1  105.79    9.50
   7  -6  -1  102.49    9.60
  -7   7   1   29.60    7.10
  -7   7   1   33.70    6.20
   7  -7  -1   37.00    8.00
   7  -7  -1   24.20    6.00
  -7   8   1   29.90    6.40
  -7   8   1   18.20    5.90
   7  -8  -1   34.20    8.10
   7  -8  -1   22.20    6.30
  -6  -9   1   63.29    9.30
   6   9  -1   52.29    8.90
  -6  -8   1   33.10    6.50
   6   8  -1   40.00    7.50
  -6  -7   1  127.99   10.80
   6   7  -1  127.59    8.90
   6   7  -1  120.09   10.80
  -6  -6   1   14.60    3.80
   6   6  -1   17.80    4.20
   6   6  -1   26.30    4.90
  -6  -5   1   31.90    5.30
  -6  -5   1   44.60    4.80
   6   5  -1   37.30    4.10
   6   5  -1   28.80    5.20
  -6  -4   1   15.50    3.70
  -6  -4   1   12.70    3.30
   6   4  -1   10.30    3.00
  -6  -3   1   19.30    3.90
  -6  -3   1   13.20    3.10
   6   3  -1   18.60    2.50
   6   3  -1   10.10    2.80
   6   3  -1   15.30    2.10
  -6  -2   1    1.30    1.40
  -6  -2   1    1.10    1.50
  -6  -2   1    2.00    1.50
   6   2  -1    4.60    1.80
   6   2  -1    3.50    1.20
  -6  -1   1  592.24   29.20
  -6  -1   1  586.14   28.50
   6   1  -1  608.14   29.00
   6   1  -1  545.95   27.70
   6   1  -1  554.64   28.80
  -6   0   1  399.86   21.80
  -6   0   1  392.66   20.80
   6   0  -1  408.66   20.80
   6   0  -1  427.26   21.30
   6   0  -1  424.56   21.80
  -6   1   1  178.18   10.00
   6  -1  -1  159.68   10.00
   6  -1  -1  167.78   10.30
   6  -1  -1  155.78    9.80
  -6   2   1  106.39    7.60
  -6   2   1   99.49    7.00
   6  -2  -1   93.99    7.20
   6  -2  -1   97.09    7.40
   6  -2  -1  109.19    7.70
   6  -2  -1  106.59    7.10
  -6   3   1  176.88   11.40
  -6   3   1  162.28   10.40
   6  -3  -1  184.28   11.60
   6  -3  -1  165.58   10.20
   6  -3  -1  173.58   11.20
   6  -3  -1  182.78   11.40
  -6   4   1  463.85   25.00
   6  -4  -1  454.15   24.80
   6  -4  -1  453.15   25.10
   6  -4  -1  454.75   24.70
   6  -4  -1  486.55   23.70
  -6   5   1   16.10    3.40
  -6   5   1   24.40    4.90
   6  -5  -1   18.90    4.30
   6  -5  -1   27.30    5.40
   6  -5  -1   15.90    4.00
  -6   6   1  527.75   29.60
  -6   6   1  555.54   28.80
   6  -6  -1  558.24   30.00
   6  -6  -1  511.85   29.10
  -6   7   1   81.19    7.70
  -6   7   1   90.89    8.60
   6  -7  -1   72.29    7.90
   6  -7  -1   70.39    7.40
   6  -7  -1   55.29    4.60
  -6   8   1   94.19    9.70
  -6   8   1   86.99    8.60
   6  -8  -1   71.69    8.40
   6  -8  -1   90.89    9.70
  -6   9   1  118.59   12.00
  -6   9   1  135.99   11.90
   6  -9  -1  130.79   11.60
   6  -9  -1  122.89   12.20
  -5  -9   1   -0.80    1.10
   5   9  -1   -0.20    1.50
  -5  -8   1   22.30    4.90
  -5  -8   1   14.90    4.10
   5   8  -1   24.50    4.60
   5   8  -1   20.30    5.30
  -5  -7   1  210.38   13.90
  -5  -7   1  197.98   13.40
   5   7  -1  180.88   11.70
   5   7  -1  212.48   14.60
  -5  -6   1   64.89    6.40
  -5  -6   1   63.49    6.20
   5   6  -1   59.09    5.20
   5   6  -1   60.99    6.50
  -5  -5   1  237.38   14.70
  -5  -5   1  241.38   14.90
   5   5  -1  255.17   15.40
   5   5  -1  237.28   13.60
  -5  -4   1   44.40    4.40
  -5  -4   1   33.50    5.00
   5   4  -1   38.30    4.40
   5   4  -1   41.80    4.00
  -5  -3   1 1183.18   53.49
  -5  -3   1 1107.99   54.09
   5   3  -1 1171.48   54.19
   5   3  -1 1056.99   53.19
   5   3  -1 1149.98   51.59
   5   3  -1 1202.68   51.69
  -5  -2   1  110.69    7.30
  -5  -2   1  115.79    7.40
  -5  -2   1  109.29    7.70
   5   2  -1   98.09    7.20
   5   2  -1   99.19    7.30
   5   2  -1  105.09    6.20
  -5  -1   1  148.79    9.10
  -5  -1   1  149.49    9.60
  -5  -1   1  154.88    9.50
   5   1  -1  143.59    8.50
   5   1  -1  163.08    9.60
   5   1  -1  167.38    9.50
  -5   0   1   37.20    3.70
  -5   0   1   30.30    3.00
   5   0  -1   29.70    3.00
   5   0  -1   25.70    2.90
  -5   1   1  370.06   21.50
  -5   1   1  417.46   20.70
   5  -1  -1  441.86   21.10
   5  -1  -1  438.66   20.80
   5  -1  -1  428.06   21.20
  -5   2   1   16.80    2.80
  -5   2   1   22.70    3.80
  -5   2   1   17.60    3.20
   5  -2  -1   17.20    3.40
   5  -2  -1   18.20    2.80
   5  -2  -1   26.70    2.90
   5  -2  -1   19.20    3.30
   5  -2  -1   16.50    3.20
   5  -2  -1   14.70    2.80
  -5   3   1 2514.05  111.39
  -5   3   1 2184.38  110.69
   5  -3  -1 2469.75  111.19
   5  -3  -1 2527.25  111.49
   5  -3  -1 2379.36  110.79
   5  -3  -1 2599.64  110.09
   5  -3  -1 2462.55  111.09
  -5   4   1   14.80    3.70
  -5   4   1   16.20    3.30
  -5   4   1   10.30    2.60
  -5   4   1    7.30    1.90
   5  -4  -1   13.20    3.20
   5  -4  -1    6.30    2.60
   5  -4  -1    6.20    1.70
   5  -4  -1    9.90    2.90
  -5   5   1   34.40    4.80
  -5   5   1   42.10    6.20
  -5   5   1   43.10    7.20
   5  -5  -1   23.30    5.00
   5  -5  -1   45.60    7.30
   5  -5  -1   40.70    6.50
  -5   6   1    5.40    2.20
  -5   6   1    3.80    2.70
   5  -6  -1    7.20    2.80
   5  -6  -1    7.00    3.30
  -5   7   1 1069.69   54.09
  -5   7   1 1086.09   55.39
   5  -7  -1 1105.29   54.59
   5  -7  -1 1161.38   55.69
   5  -7  -1 1103.49   50.59
  -5   8   1    4.00    3.00
  -5   8   1    5.80    3.30
   5  -8  -1    1.10    1.10
   5  -8  -1    2.60    2.80
   5  -8  -1    1.70    1.80
  -5   9   1  177.08   14.70
  -5   9   1  188.18   14.40
   5  -9  -1  173.58   14.80
   5  -9  -1  189.18   10.30
   5  -9  -1  175.68   13.70
  -5  10   1   10.40    4.90
  -5  10   1   22.90    6.90
   5 -10  -1   27.10    7.10
   5 -10  -1   24.40    7.30
  -4 -10   1   63.19    9.00
  -4 -10   1   55.89    8.50
   4  10  -1   60.59    9.60
  -4  -9   1  256.97   16.90
  -4  -9   1  263.77   17.70
   4   9  -1  263.37   18.30
  -4  -8   1   15.40    4.00
  -4  -8   1   15.80    4.00
   4   8  -1   14.90    4.50
   4   8  -1   19.30    4.00
  -4  -7   1    9.40    2.90
  -4  -7   1   15.40    3.70
   4   7  -1   10.30    2.80
   4   7  -1    8.90    3.10
  -4  -6   1  157.78   10.50
  -4  -6   1  154.78   10.60
   4   6  -1  136.69    9.00
   4   6  -1  147.19   10.90
  -4  -5   1   96.79    7.50
  -4  -5   1   92.19    7.30
   4   5  -1   91.49    6.40
   4   5  -1   98.19    7.80
  -4  -4   1  547.15   27.10
  -4  -4   1  567.54   27.70
  -4  -4   1  540.35   27.60
   4   4  -1  541.65   27.80
   4   4  -1  562.24   27.60
   4   4  -1  522.75   26.40
  -4  -3   1  337.27   16.20
  -4  -3   1  310.67   16.70
   4   3  -1  296.07   16.40
   4   3  -1  308.67   15.90
   4   3  -1  281.37   16.40
  -4  -2   1  785.52   37.90
  -4  -2   1  780.72   38.20
  -4  -2   1  787.22   37.80
   4   2  -1  756.62   37.60
   4   2  -1  804.82   38.10
   4   2  -1  869.61   38.50
   4   2  -1  863.91   38.40
  -4  -1   1  502.75   24.50
  -4  -1   1  522.15   24.90
  -4  -1   1  536.55   25.20
   4   1  -1  502.55   24.80
   4   1  -1  501.85   25.00
   4   1  -1  494.15   23.90
   4   1  -1  519.55   24.70
  -4   0   1 2246.68   99.59
  -4   0   1 2150.28  100.29
   4   0  -1 2276.87   99.69
   4   0  -1 2229.38   99.79
  -4   1   1  710.83   32.30
   4  -1  -1  729.53   32.50
   4  -1  -1  635.94   32.50
  -4   2   1 1225.68   59.99
  -4   2   1 1305.57   60.39
   4  -2  -1 1263.37   59.89
   4  -2  -1 1282.17   60.29
   4  -2  -1 1344.57   60.29
   4  -2  -1 1404.86   59.59
   4  -2  -1 1336.37   60.29
   4  -2  -1 1327.17   60.09
  -4   3   1  103.19    7.30
  -4   3   1  107.29    6.80
  -4   3   1  105.39    6.90
  -4   3   1  109.69    7.50
  -4   3   1  110.29    6.70
   4  -3  -1  107.19    7.50
   4  -3  -1  115.49    7.50
   4  -3  -1   96.49    7.10
   4  -3  -1  108.69    6.70
   4  -3  -1  118.89    7.50
   4  -3  -1   97.69    7.00
  -4   4   1 1234.18   60.49
  -4   4   1 1289.27   60.69
  -4   4   1 1281.77   59.39
  -4   4   1 1340.47   60.19
   4  -4  -1 1269.77   60.79
   4  -4  -1 1302.07   60.49
   4  -4  -1 1317.67   60.49
   4  -4  -1 1275.97   60.39
   4  -4  -1 1339.37   60.99
  -4   5   1    3.10    1.40
  -4   5   1    4.50    2.30
   4  -5  -1    7.40    2.40
   4  -5  -1    3.00    2.00
   4  -5  -1    6.40    2.50
  -4   6   1  652.73   32.50
  -4   6   1  619.14   31.40
  -4   6   1  610.54   32.90
   4  -6  -1  653.73   29.80
   4  -6  -1  634.24   33.20
   4  -6  -1  633.74   32.60
  -4   7   1  199.38   13.50
  -4   7   1  198.28   12.90
   4  -7  -1  162.98    9.80
   4  -7  -1  184.48   13.30
   4  -7  -1  190.88   12.70
  -4   8   1  292.87   18.20
  -4   8   1  275.07   18.30
   4  -8  -1  276.47   17.60
   4  -8  -1  274.47   18.40
   4  -8  -1  285.57   14.70
  -4   9   1  127.59   11.00
  -4   9   1  120.09   11.40
   4  -9  -1  120.99    7.90
   4  -9  -1  121.79   11.50
   4  -9  -1  136.39   10.90
  -4  10   1  160.48   14.40
  -4  10   1  194.68   15.20
   4 -10  -1  167.68   13.40
   4 -10  -1  172.58   14.70
   4 -10  -1  181.78   10.60
  -3 -10   1   34.60    6.50
  -3 -10   1   19.40    5.00
   3  10  -1   20.80    5.60
   3  10  -1   29.10    6.10
  -3  -9   1  105.09    8.90
  -3  -9   1   95.09    8.90
   3   9  -1   98.99    9.70
  -3  -8   1    5.70    2.30
  -3  -8   1    9.00    2.80
   3   8  -1    3.00    2.20
   3   8  -1    5.90    2.30
  -3  -7   1    8.80    2.60
  -3  -7   1    9.30    1.90
  -3  -7   1    8.40    2.80
   3   7  -1    8.60    2.60
   3   7  -1   13.00    3.50
  -3  -6   1  283.57   16.80
  -3  -6   1  302.97   16.70
   3   6  -1  305.17   17.50
   3   6  -1  277.17   15.40
   3   5  -1 2249.97  102.29
  -3  -4   1   20.80    3.40
  -3  -4   1   19.00    3.10
   3   4  -1   20.20    3.20
   3   4  -1   19.80    3.40
   3   4  -1   21.30    2.40
  -3  -3   1  187.38   10.70
  -3  -3   1  191.38   10.50
  -3  -3   1  194.08   10.80
   3   3  -1  177.28   10.00
   3   3  -1  190.48   10.90
   3   3  -1  197.38   10.80
   3   3  -1  178.58   10.60
  -3  -2   1  200.28   11.30
  -3  -2   1  219.08   11.50
  -3  -2   1  222.38   11.10
   3   2  -1  205.68   11.40
   3   2  -1  225.38   11.50
   3   2  -1  210.28   10.10
   3   2  -1  208.58   11.40
   3   2  -1  197.08   10.90
  -3   0   1    0.30    0.90
  -3   0   1    0.60    0.60
   3   0  -1    0.50    0.60
   3   0  -1    0.20    0.50
   3   0  -1    0.40    0.50
   3   0  -1    0.70    0.60
  -3   1   1 2814.62  133.79
  -3   1   1 3113.39  134.09
   3  -1  -1 3107.49  134.19
   3  -1  -1 3027.30  133.99
  -3   2   1  146.29    7.40
  -3   2   1  137.19    7.40
  -3   2   1  117.49    7.70
  -3   2   1  122.09    7.70
  -3   2   1  140.29    7.60
   3  -2  -1  135.09    7.20
   3  -2  -1  134.59    7.80
   3  -2  -1  125.79    7.70
   3  -2  -1  133.59    7.90
   3  -2  -1  117.79    7.40
   3  -2  -1  141.59    8.00
  -3   3   1  283.17   13.80
  -3   3   1  273.87   14.20
  -3   3   1  259.17   14.50
  -3   3   1  264.27   14.50
   3  -3  -1  252.87   14.20
   3  -3  -1  275.87   14.70
   3  -3  -1  272.47   14.40
   3  -3  -1  277.67   14.70
   3  -3  -1  273.97   14.40
  -3   4   1  145.39    8.90
  -3   4   1  123.69    8.20
  -3   4   1  131.69    8.70
  -3   4   1  126.69    7.80
  -3   4   1  120.99    8.10
  -3   4   1  143.89    8.60
   3  -4  -1  145.09    8.90
   3  -4  -1  118.89    8.60
   3  -4  -1  125.39    8.40
   3  -4  -1  121.19    8.20
  -3   5   1 2193.48  104.49
  -3   5   1 2262.87  105.09
  -3   5   1 2314.27  103.89
  -3   5   1 2229.48  105.19
  -3   5   1 2305.47  104.69
   3  -5  -1 2304.57  104.69
   3  -5  -1 2261.07  104.79
   3  -5  -1 2480.15  102.59
   3  -5  -1 2336.27  105.29
   3  -5  -1 2333.17  104.59
   3  -5  -1 2264.17  105.29
  -3   6   1   66.99    6.10
  -3   6   1   44.70    4.60
  -3   6   1   52.19    5.00
   3  -6  -1   72.19    6.30
   3  -6  -1   55.69    4.00
  -3   7   1   39.90    6.70
  -3   7   1   34.80    6.80
   3  -7  -1   36.70    6.70
   3  -7  -1   43.50    7.00
   3  -7  -1   33.60    3.20
  -3   8   1  116.69    9.40
  -3   8   1   93.89    9.00
   3  -8  -1  115.39    9.70
   3  -8  -1   91.09    6.40
   3  -8  -1   91.99    8.30
  -3   9   1  165.38   12.40
  -3   9   1  133.89   11.90
   3  -9  -1  143.69   11.20
   3  -9  -1  139.79   12.10
   3  -9  -1  145.89    9.10
  -3  10   1   33.30    7.40
  -3  10   1   34.20    7.30
   3 -10  -1   22.10    3.60
   3 -10  -1   19.90    5.70
   3 -10  -1   17.40    4.30
  -2 -11   1   60.49    9.20
  -2 -11   1   81.59    8.20
   2  11  -1   96.59   10.20
   2  11  -1   96.59    9.40
  -2 -10   1    1.80    2.10
  -2 -10   1    2.60    2.40
  -2 -10   1    0.80    1.40
   2  10  -1    2.90    2.90
   2  10  -1    2.20    2.70
   2  10  -1    0.70    1.80
  -2  -9   1    5.60    2.50
  -2  -9   1   14.00    3.40
  -2  -9   1    3.20    1.80
  -2  -9   1    9.50    3.20
   2   9  -1    4.50    3.30
   2   9  -1   11.60    3.80
   2   9  -1    8.30    3.30
   2   9  -1    9.40    3.80
  -2  -8   1  973.70   46.90
  -2  -8   1  957.50   44.40
  -2  -8   1  954.00   47.60
   2   8  -1  947.51   46.40
   2   8  -1  936.21   46.70
   2   8  -1  987.90   48.50
   2   8  -1  953.60   44.50
  -2  -7   1  196.98   10.80
  -2  -7   1  208.28   12.70
  -2  -7   1  184.68   12.80
   2   7  -1  207.78   12.50
   2   7  -1  222.68   12.60
   2   7  -1  198.98   12.60
   2   7  -1  204.68   13.60
   2   7  -1  211.18   12.50
   2   7  -1  201.68   10.90
  -2  -6   1  390.86   21.00
  -2  -6   1  409.36   18.70
  -2  -6   1  377.76   20.40
   2   6  -1  388.66   20.20
   2   6  -1  354.96   20.00
   2   6  -1  408.66   18.90
   2   6  -1  368.86   20.20
  -2  -5   1    5.90    1.20
  -2  -5   1    6.80    1.80
   2   5  -1    6.30    2.00
   2   5  -1    1.50    1.20
   2   5  -1    4.20    1.10
   2   4  -1 1149.78   55.09
   2   4  -1 1233.08   55.09
   2   4  -1 1167.48   54.59
   2   4  -1 1227.38   53.59
  -2  -3   1  116.19    5.60
  -2  -3   1   95.79    6.40
   2   3  -1   94.99    6.60
   2   3  -1  108.19    6.60
   2   3  -1  102.19    6.50
   2   3  -1  104.29    5.40
   2   3  -1  115.09    6.30
  -2  -1   1  227.38   11.20
  -2  -1   1  217.78   11.10
  -2  -1   1  232.18   11.30
  -2  -1   1  232.68   11.30
   2   1  -1  232.78   11.30
   2   1  -1  207.68   11.00
   2   1  -1  228.28   11.30
   2   1  -1  228.18   11.20
  -2   0   1 1060.09   47.50
   2   0  -1 1066.49   47.60
  -2   1   1  228.28   11.70
  -2   1   1  242.98   11.80
   2  -1  -1  237.38   11.80
   2  -1  -1  263.97   12.00
   2  -1  -1  245.58   11.90
   2  -1  -1  231.38   11.60
   2  -1  -1  227.18   11.60
  -2   2   1 5218.28  340.87
   2  -2  -1 5235.88  343.67
  -2   3   1  129.59    7.70
  -2   3   1  132.39    7.90
  -2   3   1  127.79    7.40
  -2   3   1  148.79    8.00
  -2   3   1  132.99    8.10
  -2   3   1  135.89    8.10
   2  -3  -1  122.19    7.80
   2  -3  -1  128.79    7.80
   2  -3  -1  133.69    8.00
   2  -3  -1  142.79    8.30
   2  -3  -1  145.69    8.30
  -2   4   1  663.53   30.50
  -2   4   1  656.43   30.70
  -2   4   1  635.74   31.20
  -2   4   1  603.84   31.00
  -2   4   1  645.34   30.90
  -2   4   1  595.64   30.60
   2  -4  -1  648.14   30.70
   2  -4  -1  633.84   30.80
   2  -4  -1  682.63   29.40
   2  -4  -1  623.04   30.90
   2  -4  -1  643.04   31.40
   2  -4  -1  646.94   31.30
  -2   5   1   51.99    4.80
  -2   5   1   46.10    4.10
  -2   5   1   54.99    4.70
  -2   5   1   51.39    4.80
  -2   5   1   48.10    4.50
  -2   5   1   43.20    4.10
   2  -5  -1   45.20    4.40
   2  -5  -1   56.09    4.70
   2  -5  -1   45.20    3.30
   2  -5  -1   46.50    4.20
   2  -5  -1   47.50    4.80
  -2   6   1  131.69    8.80
  -2   6   1  136.89    9.40
  -2   6   1  136.49    9.70
  -2   6   1  132.49    9.00
  -2   6   1  140.49    9.90
   2  -6  -1  135.09    9.20
   2  -6  -1  138.09    7.80
   2  -6  -1  134.59    8.90
   2  -6  -1  136.49    9.70
  -2   7   1   81.99    7.60
  -2   7   1   96.99    7.70
   2  -7  -1   91.79    7.90
  -2   8   1  547.25   30.00
  -2   8   1  578.44   29.90
   2  -8  -1  491.65   28.40
   2  -8  -1  566.54   27.10
   2  -8  -1  569.64   30.40
  -2   9   1  172.18   12.80
  -2   9   1  170.48   12.50
   2  -9  -1  147.39   12.10
   2  -9  -1  143.29   10.90
   2  -9  -1  145.19    9.60
  -2  10   1   26.50    6.80
  -2  10   1   31.60    7.30
   2 -10  -1   16.90    5.60
   2 -10  -1   21.60    5.30
   2 -10  -1   15.40    4.00
   2 -10  -1   23.70    4.00
  -2  11   1   20.10    6.00
  -2  11   1   17.60    5.50
   2 -11  -1   13.00    3.40
   2 -11  -1   12.30    3.90
   2 -11  -1   18.60    5.90
   2 -11  -1   26.20    6.10
  -1 -11   1   64.69    7.30
  -1 -11   1   78.69    8.50
  -1 -11   1   90.89    9.20
   1  11  -1   78.99    9.30
   1  11  -1   98.09   10.00
   1  11  -1   74.09    8.50
  -1 -10   1   41.80    7.00
  -1 -10   1   64.79    6.40
  -1 -10   1   48.30    7.80
   1  10  -1   75.89    7.40
   1  10  -1   66.99    7.30
   1  10  -1   43.60    7.60
  -1  -9   1  305.27   16.80
  -1  -9   1  312.07   18.10
  -1  -9   1  318.37   18.90
  -1  -9   1  310.47   19.20
   1   9  -1  316.87   19.60
   1   9  -1  326.17   19.20
   1   9  -1  302.47   16.80
   1   9  -1  289.97   18.50
  -1  -8   1  133.29   10.10
  -1  -8   1  146.79   10.10
  -1  -8   1  120.89    8.30
  -1  -8   1  125.89    9.30
   1   8  -1  150.48   10.80
   1   8  -1  132.79    8.60
   1   8  -1  144.99   10.10
   1   8  -1  145.49   10.10
  -1  -7   1  958.80   45.50
  -1  -7   1  951.70   44.30
  -1  -7   1  948.51   46.30
  -1  -7   1  950.90   45.90
   1   7  -1  979.20   44.50
   1   7  -1  959.80   46.40
   1   7  -1  928.01   45.80
   1   7  -1  927.31   45.80
  -1  -6   1  226.98   12.00
  -1  -6   1  218.18   12.80
  -1  -6   1  190.48   13.50
  -1  -6   1  224.78   13.50
  -1  -6   1  240.18   13.30
   1   6  -1  239.08   13.40
   1   6  -1  235.38   13.20
   1   6  -1  237.68   12.90
   1   6  -1  260.07   13.60
   1   6  -1  204.28   12.70
   1   6  -1  226.38   12.10
  -1  -5   1  977.80   47.40
  -1  -5   1 1007.00   47.30
  -1  -5   1  989.30   47.30
  -1  -5   1 1033.00   46.30
   1   5  -1  998.60   47.30
   1   5  -1 1071.39   47.60
   1   5  -1 1093.09   46.60
   1   5  -1 1005.40   47.50
   1   5  -1  924.51   46.90
   1   5  -1 1059.39   47.40
  -1  -4   1  623.44   29.70
  -1  -4   1  590.14   29.20
  -1  -4   1  658.93   28.40
  -1  -4   1  598.34   29.10
  -1  -4   1  598.64   29.20
   1   4  -1  593.24   29.20
   1   4  -1  632.64   28.50
   1   4  -1  596.94   29.10
   1   4  -1  648.94   29.30
  -1  -3   1 2660.03  205.88
   1   3  -1 2970.30  210.78
  -1  -2   1  355.66   15.30
  -1  -2   1  305.87   15.80
  -1  -2   1  334.67   16.00
   1   2  -1  348.77   16.10
   1   2  -1  327.17   15.30
   1   2  -1  327.07   15.90
  -1   0   1    2.30    0.50
  -1   0   1    2.10    0.50
  -1   0   1    2.20    0.40
  -1   0   1    3.20    0.80
   1   0  -1    2.40    0.50
   1   0  -1    2.50    0.40
   1   0  -1    2.30    0.50
   1   0  -1    2.40    0.70
  -1   1   1 1826.02  134.59
   1  -1  -1 1931.61   93.09
   1  -1  -1 1871.41  136.89
  -1   2   1  244.18   12.30
  -1   2   1  235.18   12.40
  -1   2   1  250.37   12.10
  -1   2   1  224.18   12.20
  -1   2   1  261.87   12.50
   1  -2  -1  254.17   12.20
   1  -2  -1  257.97   12.50
   1  -2  -1  256.67   12.30
   1  -2  -1  244.38   12.40
   1  -2  -1  255.07   11.40
  -1   3   1 1161.58   54.29
  -1   3   1 1144.79   53.99
  -1   3   1 1242.08   53.79
  -1   3   1 1147.09   54.19
  -1   3   1 1135.69   53.99
   1  -3  -1 1167.18   54.29
   1  -3  -1 1169.88   53.99
   1  -3  -1 1266.97   53.09
   1  -3  -1 1177.68   54.09
   1  -3  -1 1244.68   53.89
   1  -3  -1 1199.88   54.39
  -1   4   1  354.36   19.20
  -1   4   1  370.56   19.30
  -1   4   1  415.56   19.80
  -1   4   1  368.96   18.80
  -1   4   1  417.86   19.90
   1  -4  -1  385.76   19.60
   1  -4  -1  406.76   19.90
   1  -4  -1  395.26   19.30
   1  -4  -1  359.16   18.10
   1  -4  -1  383.56   18.90
   1  -4  -1  384.66   19.40
  -1   5   1   12.50    3.40
  -1   5   1    9.00    2.50
  -1   5   1   13.40    3.10
  -1   5   1   14.60    3.20
  -1   5   1    9.90    2.10
   1  -5  -1   13.90    3.00
   1  -5  -1   11.90    3.00
   1  -5  -1   10.00    1.80
   1  -5  -1   10.70    2.80
   1  -5  -1   10.80    2.20
   1  -5  -1   14.60    3.20
  -1   6   1  568.74   27.50
  -1   6   1  544.25   27.80
  -1   6   1  525.85   27.70
   1  -6  -1  573.64   27.90
   1  -6  -1  543.15   27.00
   1  -6  -1  479.95   26.20
   1  -6  -1  534.85   27.30
  -1   7   1   78.69    6.90
  -1   7   1   76.09    7.10
  -1   7   1   71.29    6.90
   1  -7  -1   78.99    6.40
   1  -7  -1   91.49    7.50
   1  -7  -1   66.99    5.80
   1  -7  -1   81.49    5.70
  -1   8   1   34.50    6.10
  -1   8   1   25.50    5.20
   1  -8  -1   17.70    3.10
   1  -8  -1   22.80    4.20
   1  -8  -1   23.80    5.00
  -1   9   1   -0.70    1.90
  -1   9   1   -0.10    1.80
   1  -9  -1    1.10    1.40
   1  -9  -1    0.60    2.10
   1  -9  -1    0.90    2.00
   1  -9  -1    2.10    2.10
  -1  10   1    1.30    2.30
  -1  10   1    7.80    4.20
   1 -10  -1    2.80    1.90
   1 -10  -1    6.40    3.40
   1 -10  -1    1.60    1.60
  -1  11   1   -0.60    2.20
  -1  11   1    0.50    2.30
  -1  11   1    0.40    2.30
   1 -11  -1    3.40    2.70
   1 -11  -1   -1.40    1.40
   1 -11  -1   -0.60    1.40
   0 -11   1   15.70    3.90
   0 -11   1   18.30    5.60
   0 -11   1    8.00    3.30
   0  11  -1   16.00    5.20
   0  11  -1   23.70    6.50
   0 -10   1  820.72   42.70
   0 -10   1  824.22   41.10
   0 -10   1  825.42   43.10
   0  10  -1  806.12   42.60
   0  10  -1  826.52   43.10
   0  -9   1    7.10    3.20
   0  -9   1    5.00    2.40
   0  -9   1    5.20    2.30
   0   9  -1    6.40    3.30
   0   9  -1    5.30    2.80
   0   9  -1    3.40    1.80
   0  -8   1   63.19    8.60
   0  -8   1   49.40    4.90
   0  -8   1   44.60    6.40
   0  -8   1   42.90    4.40
   0   8  -1   44.40    7.50
   0   8  -1   51.99    4.80
   0   8  -1   45.70    5.50
   0   8  -1   53.69    5.80
   0  -7   1    2.80    1.50
   0  -7   1    1.30    1.10
   0  -7   1    3.40    2.30
   0  -7   1    0.40    0.90
   0   7  -1    1.20    1.80
   0   7  -1    2.40    2.20
   0   7  -1    2.60    1.90
   0   7  -1    2.70    1.40
   0  -6   1 1701.13   78.79
   0  -6   1 1719.33   76.59
   0  -6   1 1646.44   75.19
   0  -6   1 1632.24   75.49
   0  -6   1 1720.63   75.69
   0  -6   1 1633.04   76.39
   0   6  -1 1699.83   75.49
   0   6  -1 1647.44   76.49
   0   6  -1 1670.93   76.49
   0   6  -1 1504.25   75.79
   0   6  -1 1638.94   76.69
   0  -5   1    3.80    1.30
   0  -5   1    3.00    1.60
   0  -5   1    2.40    1.20
   0  -5   1    2.10    1.50
   0   5  -1    1.60    1.30
   0   5  -1    1.80    1.40
   0   5  -1    2.40    1.10
   0   5  -1    4.10    1.90
   0   5  -1    3.50    1.70
   0  -4   1 2012.50   92.49
   0  -4   1 2106.79   92.19
   0   4  -1 2062.89   92.49
   0   4  -1 2023.70   92.49
   0  -3   1   22.90    2.10
   0  -3   1   17.80    1.90
   0  -3   1   17.50    1.80
   0  -3   1   18.20    2.00
   0  -3   1   18.90    2.90
   0  -3   1   20.20    2.90
   0   3  -1   17.60    1.80
   0   3  -1   18.50    2.00
   0   3  -1   20.30    2.20
   0   3  -1   18.90    2.90
   0   3  -1   18.00    2.80
   0   3  -1   20.30    1.90
   0  -2   1  418.76   18.90
   0  -2   1  404.66   19.10
   0  -2   1  391.86   19.10
   0  -2   1  416.66   19.00
   0  -2   1  391.76   18.90
   0  -2   1  424.36   18.90
   0   2  -1  401.96   19.20
   0   2  -1  413.56   18.90
   0   2  -1  401.66   19.20
   0   2  -1  421.06   19.10
   0   2  -1  396.96   19.00
   0  -1   1    3.20    0.70
   0  -1   1    4.00    0.90
   0  -1   1    3.70    0.70
   0  -1   1    3.60    0.80
   0  -1   1    3.00    0.60
   0   1  -1    5.20    0.90
   0   1  -1    3.40    0.60
   0   1  -1    4.20    0.90
   0   1  -1    3.60    0.70
   0   1  -1    3.60    0.80
   0   1   1    5.50    1.00
   0   1   1    5.80    0.60
   0   1   1    6.60    1.00
   0   1   1    4.70    0.80
   0   1   1    6.90    1.10
   0   1   1    6.20    1.00
   0  -1  -1    4.60    0.60
   0  -1  -1    5.20    0.90
   0  -1  -1    7.20    1.20
   0  -1  -1    5.10    1.00
   0  -1  -1    5.40    0.60
   0  -1  -1    5.40    1.00
   0   2   1  156.68    8.50
   0   2   1  165.58    8.70
   0   2   1  157.18    8.50
   0   2   1  176.88    8.20
   0   2   1  163.68    8.70
   0   2   1  173.88    8.20
   0  -2  -1  184.88    8.30
   0  -2  -1  160.18    8.40
   0  -2  -1  173.88    8.70
   0  -2  -1  173.88    8.20
   0  -2  -1  162.08    8.50
   0  -2  -1  164.48    8.70
   0   3   1   38.40    3.20
   0   3   1   42.80    3.10
   0   3   1   32.50    2.50
   0   3   1   35.30    3.00
   0   3   1   37.10    3.10
   0  -3  -1   37.70    3.20
   0  -3  -1   32.70    3.10
   0  -3  -1   34.50    2.90
   0  -3  -1   37.00    2.60
   0  -3  -1   36.10    2.70
   0  -3  -1   37.80    2.90
   0   4   1  306.97   14.60
   0   4   1  314.47   14.60
   0   4   1  284.17   15.40
   0   4   1  276.37   15.00
   0   4   1  273.57   14.90
   0   4   1  286.87   15.40
   0  -4  -1  311.27   15.10
   0  -4  -1  288.57   15.30
   0  -4  -1  292.47   15.30
   0  -4  -1  288.27   15.00
   0  -4  -1  301.47   14.60
   0  -4  -1  289.57   14.90
   0  -4  -1  300.97   14.50
   0   5   1   39.70    3.60
   0   5   1   31.30    2.90
   0   5   1   26.70    2.70
   0   5   1   32.60    3.60
   0   5   1   30.70    3.30
   0  -5  -1   38.20    3.50
   0  -5  -1   31.60    2.80
   0  -5  -1   29.80    2.90
   0  -5  -1   29.60    3.40
   0  -5  -1   38.50    3.70
   0  -5  -1   32.70    3.40
   0  -5  -1   42.20    3.50
   0   6   1   86.29    6.90
   0   6   1   79.29    6.80
   0   6   1   93.29    7.50
   0   6   1   99.69    6.30
   0   6   1   98.39    7.40
   0   6   1   94.89    6.40
   0  -6  -1   95.69    6.30
   0  -6  -1  104.79    6.90
   0  -6  -1  103.59    7.20
   0  -6  -1  110.39    6.80
   0  -6  -1   98.29    7.40
   0  -6  -1  103.79    7.30
   0   7   1   13.80    3.60
   0   7   1   16.90    3.90
   0   7   1   14.50    3.90
   0   7   1   17.00    3.00
   0  -7  -1   10.70    2.30
   0  -7  -1   11.80    2.50
   0  -7  -1   11.20    2.70
   0  -7  -1   18.10    4.10
   0  -7  -1   16.30    3.80
   0   8   1  209.28   13.70
   0   8   1  195.08   13.90
   0   8   1  205.08   13.80
   0  -8  -1  200.48   12.10
   0  -8  -1  218.18   12.70
   0  -8  -1  217.88   13.60
   0  -8  -1  221.28   13.90
   0   9   1    2.30    2.30
   0   9   1    0.00    1.60
   0  -9  -1    1.30    1.50
   0  -9  -1    0.70    1.90
   0  -9  -1    0.60    1.10
   0  10   1  163.38   12.70
   0  10   1  184.78   13.70
   0  10   1  157.08   12.60
   0 -10  -1  149.39   10.90
   0 -10  -1  144.29   11.90
   0 -10  -1  160.48   12.40
   0  11   1    1.80    2.50
   0  11   1   -0.50    1.60
   0  11   1    2.00    2.90
   0 -11  -1    1.20    2.20
   0 -11  -1    0.80    2.30
   0 -11  -1    1.30    1.70
   1 -11   1  108.79   10.70
   1 -11   1   98.79    9.70
   1 -11   1   95.79    8.30
  -1  11  -1   98.19   10.20
  -1  11  -1   86.09    9.70
   1 -10   1   -0.20    1.10
   1 -10   1   -2.20    1.20
   1 -10   1    4.10    3.30
  -1  10  -1    0.20    2.30
  -1  10  -1    2.40    3.30
   1  -9   1  311.27   18.80
   1  -9   1  307.27   19.70
   1  -9   1  341.87   18.60
   1  -9   1  349.96   21.10
  -1   9  -1  325.77   18.80
  -1   9  -1  336.37   20.40
  -1   9  -1  362.86   21.20
   1  -8   1   56.49    6.10
   1  -8   1   48.30    4.70
   1  -8   1   56.89    5.40
  -1   8  -1   53.29    5.20
  -1   8  -1   57.49    6.00
   1  -7   1  789.82   40.60
   1  -7   1  808.62   39.60
   1  -7   1  805.82   39.30
  -1   7  -1  828.42   40.60
  -1   7  -1  827.22   40.70
  -1   7  -1  856.51   39.70
  -1   7  -1  802.22   40.90
   1  -6   1  226.58   13.20
   1  -6   1  244.88   13.80
   1  -6   1  255.57   14.40
   1  -6   1  224.78   12.80
  -1   6  -1  205.78   13.50
  -1   6  -1  242.28   14.10
  -1   6  -1  240.18   13.50
  -1   6  -1  234.88   14.60
  -1   6  -1  256.27   14.60
  -1   6  -1  265.07   14.60
   1  -5   1  428.16   21.10
   1  -5   1  405.96   20.60
   1  -5   1  405.46   21.30
   1  -5   1  370.56   21.10
  -1   5  -1  418.76   21.40
  -1   5  -1  413.96   21.10
  -1   5  -1  402.66   21.40
  -1   5  -1  397.06   20.90
  -1   5  -1  418.96   20.70
  -1   5  -1  446.16   21.50
   1  -4   1  690.73   34.40
   1  -4   1  711.53   33.80
   1  -4   1  715.33   34.50
   1  -4   1  683.53   34.00
   1  -4   1  789.42   34.20
   1  -4   1  704.23   33.40
  -1   4  -1  712.53   33.90
  -1   4  -1  690.13   34.00
  -1   4  -1  780.32   34.30
  -1   4  -1  731.33   34.50
  -1   4  -1  690.33   34.40
  -1   4  -1  749.73   34.40
   1  -3   1 1595.14   71.89
   1  -3   1 1583.74   71.69
   1  -3   1 1560.14   72.09
   1  -3   1 1630.94   72.19
  -1   3  -1 1601.34   72.19
  -1   3  -1 1590.44   71.99
  -1   3  -1 1545.25   71.79
  -1   3  -1 1635.94   71.79
   1  -2   1  250.27   12.80
   1  -2   1  222.68   12.40
   1  -2   1  260.67   12.50
   1  -2   1  259.97   12.50
   1  -2   1  247.48   12.70
   1  -2   1  259.87   12.50
  -1   2  -1  262.77   12.80
  -1   2  -1  258.87   12.80
  -1   2  -1  237.78   12.40
  -1   2  -1  258.67   12.60
  -1   2  -1  262.07   12.50
   1  -1   1  314.27   14.60
   1  -1   1  328.37   14.60
   1  -1   1  303.47   14.70
   1  -1   1  315.07   14.60
   1  -1   1  303.87   14.70
  -1   1  -1  309.77   14.70
  -1   1  -1  328.37   14.70
  -1   1  -1  288.87   14.50
  -1   1  -1  298.77   14.60
  -1   1  -1  321.87   14.60
  -1   1  -1  305.97   14.70
   1   0   1    5.10    1.00
   1   0   1    5.60    0.80
   1   0   1    6.10    0.90
   1   0   1    6.70    1.00
   1   0   1    6.60    1.10
   1   0   1    7.70    1.10
  -1   0  -1    5.30    1.00
  -1   0  -1    4.60    0.70
  -1   0  -1    7.90    1.20
  -1   0  -1    6.90    1.10
  -1   0  -1    6.90    1.00
  -1   0  -1    6.90    1.10
   1   1   1  216.98   10.70
   1   1   1  210.28   10.40
   1   1   1  226.88   10.50
   1   1   1  212.88   10.40
  -1  -1  -1  217.58   10.40
  -1  -1  -1  228.38   10.70
  -1  -1  -1  208.68   10.40
  -1  -1  -1  222.38   10.50
   1   2   1  177.88    8.90
   1   2   1  166.28    8.70
   1   2   1  164.58    8.70
   1   2   1  159.98    9.00
   1   2   1  179.78    8.90
  -1  -2  -1  175.78    8.80
  -1  -2  -1  167.58    8.60
  -1  -2  -1  179.88    8.80
  -1  -2  -1  173.28    8.90
   1   3   1   63.99    4.60
   1   3   1   66.29    4.40
   1   3   1   70.09    3.70
   1   3   1   68.29    4.90
   1   3   1   77.99    4.80
   1   3   1   65.39    4.40
   1   3   1   69.29    4.70
   1   3   1   73.39    4.60
  -1  -3  -1   70.49    4.70
  -1  -3  -1   70.39    4.60
  -1  -3  -1   70.29    4.60
  -1  -3  -1   70.39    4.70
  -1  -3  -1   73.49    3.80
   1   4   1  639.04   30.50
   1   4   1  707.43   31.00
   1   4   1  656.03   30.60
   1   4   1  616.44   29.40
   1   4   1  632.64   31.30
   1   4   1  576.94   30.60
   1   4   1  637.94   30.40
  -1  -4  -1  667.23   29.50
  -1  -4  -1  720.73   30.90
  -1  -4  -1  626.14   30.70
  -1  -4  -1  637.54   30.60
   1   5   1  166.38    9.60
   1   5   1  155.38    8.20
   1   5   1  150.38    9.50
   1   5   1  162.28    9.20
   1   5   1  139.39    9.00
   1   5   1  144.99    9.20
  -1  -5  -1  160.08    9.30
  -1  -5  -1  166.38    8.30
  -1  -5  -1  154.48    9.40
  -1  -5  -1  158.18    9.60
  -1  -5  -1  149.09    9.40
   1   6   1  285.67   16.10
   1   6   1  308.27   16.10
   1   6   1  293.07   16.60
   1   6   1  299.77   15.80
   1   6   1  274.17   15.10
   1   6   1  243.08   15.20
  -1  -6  -1  285.87   15.90
  -1  -6  -1  291.67   15.80
  -1  -6  -1  282.27   14.20
  -1  -6  -1  275.87   15.30
   1   7   1    2.00    1.50
   1   7   1    2.40    2.10
   1   7   1    3.40    2.30
   1   7   1    3.00    2.20
   1   7   1    2.50    2.10
  -1  -7  -1    3.20    1.30
  -1  -7  -1    3.70    2.10
  -1  -7  -1    1.10    1.20
  -1  -7  -1    3.30    1.60
   1   8   1   53.49    6.00
   1   8   1   39.30    6.90
   1   8   1   52.59    5.70
  -1  -8  -1   47.60    5.30
  -1  -8  -1   40.80    4.00
  -1  -8  -1   46.40    4.70
  -1  -8  -1   48.00    5.30
   1   9   1   14.80    5.00
   1   9   1   22.60    5.40
   1   9   1   17.80    4.70
   1   9   1   23.00    5.40
  -1  -9  -1   18.90    3.50
  -1  -9  -1   22.00    4.30
  -1  -9  -1   14.40    4.00
  -1  -9  -1   13.60    3.70
   1  10   1    2.40    2.30
   1  10   1    0.90    2.00
   1  10   1    3.00    2.90
  -1 -10  -1    0.20    1.40
  -1 -10  -1   -0.60    1.20
  -1 -10  -1   -0.10    2.10
  -1 -10  -1    1.30    1.80
   1  11   1    8.80    4.00
   1  11   1    2.70    3.30
   1  11   1    3.80    3.30
  -1 -11  -1    4.20    2.90
  -1 -11  -1    3.80    3.20
   2 -11   1   23.40    5.70
   2 -11   1   35.30    8.00
   2 -11   1   22.70    5.70
   2 -11   1   23.00    4.40
  -2  11  -1   34.60    7.90
  -2  11  -1   25.10    6.70
   2 -10   1   10.80    4.80
   2 -10   1   13.90    4.60
   2 -10   1   14.20    3.80
   2 -10   1   10.80    3.00
  -2  10  -1   10.50    4.80
  -2  10  -1   16.80    5.50
   2  -9   1   77.69    7.10
   2  -9   1   69.39    6.00
   2  -9   1   76.59    8.10
  -2   9  -1   72.09    7.70
  -2   9  -1   78.39    8.10
  -2   9  -1   68.39    6.70
   2  -8   1  705.13   36.90
   2  -8   1  781.82   35.80
   2  -8   1  708.03   38.10
  -2   8  -1  755.12   37.10
  -2   8  -1  737.03   38.40
  -2   8  -1  719.13   37.80
   2  -7   1  142.59    9.90
   2  -7   1  133.99    8.70
   2  -7   1  135.09   10.40
  -2   7  -1  155.18   10.70
  -2   7  -1  164.28   11.10
  -2   7  -1  140.49    9.80
   2  -6   1   93.89    7.20
   2  -6   1  111.69    8.30
   2  -6   1  100.79    7.50
   2  -6   1   98.69    6.50
  -2   6  -1  104.69    8.10
  -2   6  -1  101.39    7.50
  -2   6  -1  104.09    7.90
  -2   6  -1  110.89    7.60
  -2   6  -1   92.49    7.80
   2  -5   1   21.40    4.00
   2  -5   1   18.90    3.10
   2  -5   1   28.40    3.20
  -2   5  -1   16.60    2.80
  -2   5  -1   21.80    3.90
  -2   5  -1   22.20    3.30
   2  -4   1   49.10    4.00
   2  -4   1   49.10    4.20
   2  -4   1   51.69    4.60
   2  -4   1   43.50    4.10
   2  -4   1   46.90    4.30
  -2   4  -1   42.90    4.20
  -2   4  -1   48.00    4.50
  -2   4  -1   41.90    3.90
  -2   4  -1   44.80    3.80
  -2   4  -1   48.00    4.10
   2  -3   1   82.89    5.70
   2  -3   1   88.49    6.00
   2  -3   1   82.99    5.80
   2  -3   1   95.19    6.00
   2  -3   1   85.29    5.70
   2  -3   1  104.29    6.50
  -2   3  -1   92.39    6.10
  -2   3  -1   81.19    5.70
  -2   3  -1   85.09    6.20
  -2   3  -1   96.59    5.80
  -2   3  -1   98.69    6.30
   2  -2   1  620.04   29.40
   2  -2   1  617.64   29.40
   2  -2   1  662.63   29.30
   2  -2   1  609.04   29.50
   2  -2   1  631.84   29.40
   2  -2   1  638.44   29.80
  -2   2  -1  669.83   29.30
  -2   2  -1  621.74   29.60
  -2   2  -1  621.64   29.40
  -2   2  -1  620.54   29.40
  -2   2  -1  572.74   29.10
  -2   2  -1  656.23   29.80
   2  -1   1  267.47   13.60
   2  -1   1  273.57   13.50
   2  -1   1  274.37   13.70
   2  -1   1  274.97   13.40
   2  -1   1  280.87   13.50
  -2   1  -1  275.57   13.30
  -2   1  -1  273.27   13.50
  -2   1  -1  317.77   13.90
  -2   1  -1  281.57   13.50
  -2   1  -1  261.97   13.60
  -2   1  -1  262.17   13.60
   2   0   1 1413.86   60.79
   2   0   1 1380.86   60.79
  -2   0  -1 1341.57   60.79
  -2   0  -1 1312.27   60.89
   2   1   1  476.85   21.20
   2   1   1  410.66   21.10
   2   1   1  430.56   20.10
  -2  -1  -1  446.36   21.00
  -2  -1  -1  440.96   21.10
  -2  -1  -1  453.95   20.10
  -2  -1  -1  457.35   20.60
   2   2   1   65.59    4.30
   2   2   1   65.59    4.20
   2   2   1   62.29    4.40
   2   2   1   56.79    3.40
  -2  -2  -1   59.99    3.50
  -2  -2  -1   52.09    4.10
  -2  -2  -1   55.09    4.00
   2   3   1   21.90    2.30
   2   3   1   18.40    1.60
   2   3   1   18.50    2.80
   2   3   1   13.50    2.60
  -2  -3  -1   12.70    2.10
  -2  -3  -1   15.90    2.60
   2   4   1  253.07   12.80
   2   4   1  263.97   13.70
   2   4   1  266.47   14.10
   2   4   1  268.47   14.00
   2   4   1  270.47   14.60
  -2  -4  -1  237.18   13.50
  -2  -4  -1  256.97   14.00
  -2  -4  -1  273.87   14.10
   2   5   1    4.20    1.80
   2   5   1    4.80    1.80
   2   5   1    1.10    1.00
   2   5   1    3.10    1.60
   2   5   1    1.90    1.30
   2   5   1    1.90    1.40
   2   5   1    2.00    1.10
  -2  -5  -1    0.50    0.80
  -2  -5  -1    3.10    1.40
  -2  -5  -1    1.50    1.10
  -2  -5  -1    0.50    1.10
   2   6   1  173.78   10.90
   2   6   1  180.88   11.10
   2   6   1  184.18   11.30
   2   6   1  189.58   12.30
   2   6   1  200.48   11.40
   2   6   1  184.28   11.40
   2   6   1  183.38   10.20
  -2  -6  -1  190.48   11.70
  -2  -6  -1  182.58   11.30
  -2  -6  -1  182.18   10.90
   2   7   1   33.30    5.80
   2   7   1   37.80    4.20
   2   7   1   27.70    5.20
   2   7   1   43.00    4.50
   2   7   1   26.20    3.10
  -2  -7  -1   39.80    4.10
  -2  -7  -1   31.20    4.70
  -2  -7  -1   33.60    5.10
  -2  -7  -1   26.50    2.60
   2   8   1   79.09    7.20
   2   8   1   84.79    7.40
   2   8   1   94.19    8.50
  -2  -8  -1   85.79    7.60
  -2  -8  -1   80.89    7.00
  -2  -8  -1   83.19    7.10
  -2  -8  -1   78.79    5.30
   2   9   1  166.68   11.40
   2   9   1  140.99   11.70
   2   9   1  116.49   10.50
   2   9   1  142.69   10.80
  -2  -9  -1  136.89    8.10
  -2  -9  -1  146.99   10.50
  -2  -9  -1  125.09   10.60
  -2  -9  -1  149.39   10.60
   2  10   1  106.09   10.40
   2  10   1   98.59    9.50
   2  10   1  102.29    9.40
  -2 -10  -1  109.79    9.10
  -2 -10  -1  119.09    9.90
  -2 -10  -1   90.89    9.10
   3 -10   1   16.00    4.80
   3 -10   1    6.80    2.20
   3 -10   1   16.30    5.30
  -3  10  -1   12.70    4.60
  -3  10  -1    9.20    4.90
   3  -9   1  153.58   11.80
   3  -9   1  163.88   13.10
   3  -9   1  168.78   10.30
  -3   9  -1  151.18   11.40
  -3   9  -1  160.08   12.90
  -3   9  -1  150.58   12.30
   3  -8   1   29.20    3.30
   3  -8   1   27.00    5.50
   3  -8   1   24.80    5.00
  -3   8  -1   31.50    6.10
  -3   8  -1   25.80    4.70
  -3   8  -1   24.30    5.20
   3  -7   1   12.50    4.30
   3  -7   1    8.00    2.90
   3  -7   1    8.80    2.10
  -3   7  -1    5.70    3.10
  -3   7  -1    7.70    3.10
  -3   7  -1    9.30    2.70
   3  -6   1  221.18   12.80
   3  -6   1  191.58   12.80
  -3   6  -1  202.38   12.70
  -3   6  -1  193.38   12.20
  -3   6  -1  160.88   11.70
  -3   6  -1  200.58   12.90
   3  -5   1  834.02   41.20
   3  -5   1  811.12   41.60
   3  -5   1  881.41   41.70
   3  -5   1  843.42   41.50
   3  -5   1  901.01   42.40
  -3   5  -1  882.61   41.50
  -3   5  -1  893.71   41.80
  -3   5  -1  801.92   41.60
  -3   5  -1  887.31   42.20
   3  -4   1   73.49    6.00
   3  -4   1   98.39    6.80
   3  -4   1   90.79    6.80
   3  -4   1   75.79    6.00
   3  -4   1  101.19    6.70
  -3   4  -1   73.19    6.00
  -3   4  -1   90.79    6.80
  -3   4  -1   78.29    6.30
  -3   4  -1  101.59    6.70
  -3   4  -1   82.29    6.00
   3  -3   1  188.08   10.80
   3  -3   1  185.38   10.90
   3  -3   1  193.18   10.80
   3  -3   1  196.38   11.20
   3  -3   1  187.88   11.00
  -3   3  -1  167.28   10.70
  -3   3  -1  207.28   10.60
  -3   3  -1  190.28   10.80
  -3   3  -1  183.48   10.70
  -3   3  -1  198.08   11.30
  -3   3  -1  180.48   10.40
   3  -2   1   50.99    4.20
   3  -2   1   56.59    4.40
   3  -2   1   58.39    4.70
   3  -2   1   63.59    4.40
   3  -2   1   53.39    4.20
  -3   2  -1   62.59    4.40
  -3   2  -1   45.40    4.00
  -3   2  -1   54.49    4.50
  -3   2  -1   61.89    4.50
  -3   2  -1   58.09    4.30
  -3   2  -1   70.99    4.30
   3  -1   1   -0.50    0.40
   3  -1   1    2.80    1.20
   3  -1   1    1.20    1.10
   3  -1   1    0.00    0.70
   3  -1   1    0.30    0.80
   3  -1   1    1.40    1.10
  -3   1  -1    0.40    0.80
  -3   1  -1    0.00    0.90
  -3   1  -1   -0.30    0.70
  -3   1  -1   -0.10    0.50
   3   0   1   13.50    1.90
   3   0   1   20.30    2.70
   3   0   1   20.70    2.30
  -3   0  -1   22.10    2.30
  -3   0  -1   18.10    1.90
  -3   0  -1   18.50    1.80
   3   1   1    0.90    0.80
   3   1   1    0.80    0.50
   3   1   1    0.40    0.70
   3   1   1    1.30    0.80
  -3  -1  -1    1.40    1.00
  -3  -1  -1    2.30    1.10
  -3  -1  -1    0.70    0.80
   3   2   1   63.49    4.90
   3   2   1   62.59    4.80
   3   2   1   77.19    5.10
  -3  -2  -1   62.39    4.80
  -3  -2  -1   66.89    4.80
   3   3   1 1344.57   62.19
   3   3   1 1346.07   60.99
   3   3   1 1330.97   62.59
  -3  -3  -1 1360.16   62.49
  -3  -3  -1 1393.16   61.29
   3   4   1  185.38   11.80
   3   4   1  225.08   10.90
   3   4   1  203.98   12.50
  -3  -4  -1  209.48   12.10
  -3  -4  -1  216.98   12.20
   3   5   1  128.79    9.10
   3   5   1  126.89    8.40
   3   5   1  114.89    6.90
  -3  -5  -1  129.69    8.50
  -3  -5  -1  113.99    8.30
   3   6   1   25.40    4.60
   3   6   1   21.70    2.40
  -3  -6  -1   21.30    3.80
  -3  -6  -1   21.60    3.90
   3   7   1  154.18   11.80
   3   7   1  153.98   10.40
  -3  -7  -1  165.58   11.00
  -3  -7  -1  170.78   11.40
   3   8   1   97.19    7.90
   3   8   1   98.29    9.10
   3   8   1  104.39    8.20
  -3  -8  -1   87.59    8.10
  -3  -8  -1   90.09    7.80
   3   9   1    8.40    3.70
   3   9   1    3.70    2.40
   3   9   1    4.40    2.90
  -3  -9  -1    3.10    2.30
   3  10   1   30.20    6.50
   3  10   1   25.50    5.90
  -3 -10  -1   26.00    5.60
   4 -10   1   84.69    8.80
   4 -10   1   77.19    6.60
   4 -10   1   83.49   12.70
  -4  10  -1   89.89   12.70
  -4  10  -1   90.79   10.10
   4  -9   1  236.98   17.10
   4  -9   1  223.18   15.70
   4  -9   1  224.98   13.40
  -4   9  -1  252.87   16.90
  -4   9  -1  246.48   17.20
  -4   9  -1  230.78   15.60
   4  -8   1   25.70    3.70
   4  -8   1   17.90    5.20
   4  -8   1   21.20    5.30
  -4   8  -1   20.20    5.20
  -4   8  -1   19.30    4.50
  -4   8  -1   36.00    7.40
   4  -7   1  126.19    8.70
   4  -7   1  159.18   11.80
   4  -7   1  160.98   11.20
  -4   7  -1  144.89   11.50
  -4   7  -1  135.39   10.40
  -4   7  -1  180.48   11.80
   4  -6   1    0.10    1.90
   4  -6   1    1.30    1.90
  -4   6  -1    0.80    1.30
  -4   6  -1    0.20    1.90
  -4   6  -1    0.20    1.80
   4  -5   1   28.60    5.10
   4  -5   1   20.80    4.60
  -4   5  -1   16.10    3.00
  -4   5  -1   18.70    3.50
   4  -4   1   54.49    4.60
   4  -4   1   52.99    4.80
   4  -4   1   50.29    4.90
   4  -4   1   47.40    5.00
   4  -4   1   49.60    4.70
  -4   4  -1   45.00    4.40
  -4   4  -1   51.79    5.20
  -4   4  -1   44.50    4.50
  -4   4  -1   56.39    4.90
  -4   4  -1   46.20    4.80
  -4   4  -1   48.10    4.40
   4  -3   1   96.49    7.30
   4  -3   1  120.39    8.10
   4  -3   1  101.59    7.30
   4  -3   1  110.79    7.70
   4  -3   1  125.99    7.90
   4  -3   1  108.09    7.20
  -4   3  -1  112.29    7.30
  -4   3  -1  113.09    7.60
  -4   3  -1  110.09    7.60
  -4   3  -1  117.19    8.00
  -4   3  -1  120.99    7.60
  -4   3  -1  112.39    7.20
   4  -2   1  251.17   13.70
   4  -2   1  252.97   13.70
   4  -2   1  272.57   13.70
   4  -2   1  238.08   13.40
   4  -2   1  269.87   14.20
  -4   2  -1  222.28   12.90
  -4   2  -1  246.78   13.30
  -4   2  -1  270.27   13.80
  -4   2  -1  253.47   14.00
  -4   2  -1  248.38   13.70
  -4   2  -1  261.87   14.00
   4  -1   1  545.65   25.10
   4  -1   1  493.55   24.90
   4  -1   1  515.05   25.50
   4  -1   1  482.65   24.80
   4  -1   1  567.24   25.50
   4  -1   1  561.34   25.00
  -4   1  -1  474.15   24.90
  -4   1  -1  508.75   25.10
  -4   1  -1  528.75   25.10
   4   0   1   79.89    5.80
   4   0   1   74.99    5.00
  -4   0  -1   82.39    5.60
   4   1   1  465.15   23.30
   4   1   1  522.15   24.70
   4   1   1  473.05   24.40
  -4  -1  -1  545.75   24.40
  -4  -1  -1  491.45   24.50
   4   2   1  173.78   10.60
   4   2   1  187.88    8.90
   4   2   1  178.38   10.60
  -4  -2  -1  177.68   10.50
  -4  -2  -1  173.48    9.80
   4   3   1  158.08   10.00
  -4  -3  -1  171.88    9.10
  -4  -3  -1  157.38    9.90
  -4  -3  -1  149.19    9.80
   4   4   1    7.00    2.30
   4   4   1    2.20    1.50
   4   4   1    4.00    1.40
  -4  -4  -1    5.90    1.90
  -4  -4  -1    9.10    2.50
   4   5   1    9.90    2.20
   4   6   1   10.10    2.40
   4   6   1   10.30    3.30
  -4  -6  -1    9.80    2.80
  -4  -7  -1  285.67   17.40
   4   8   1    2.80    2.40
  -4  -8  -1    2.60    2.10
   4   9   1   34.40    6.30
   4   9   1   25.30    6.10
  -4  -9  -1   22.30    5.20
   4  10   1   63.29   10.40
   4  10   1   58.89    6.80
  -4 -10  -1   58.89    8.70
   5 -10   1   15.30    4.90
   5 -10   1   10.50    4.60
   5 -10   1    7.30    2.60
  -5  10  -1    5.70    4.20
  -5  10  -1   17.00    5.40
   5  -9   1    0.50    1.40
   5  -9   1    3.90    3.60
   5  -9   1    2.20    2.60
  -5   9  -1    2.30    2.90
  -5   9  -1    0.20    3.00
   5  -8   1   20.30    5.60
   5  -8   1   27.50    5.60
  -5   8  -1   14.20    4.50
  -5   8  -1   17.30    4.30
   5  -7   1   98.49    8.90
   5  -7   1   93.49    6.80
   5  -7   1  119.09    9.90
  -5   7  -1  104.49    8.90
  -5   7  -1  110.39    8.90
  -5   7  -1  100.49    9.50
   5  -6   1   18.20    4.40
  -5   6  -1   21.30    4.40
  -5   6  -1   14.60    3.50
  -5   6  -1   13.40    4.10
   5  -5   1  541.15   30.00
   5  -5   1  615.04   29.50
   5  -5   1  570.74   30.00
   5  -5   1  598.34   30.90
  -5   5  -1  566.64   30.60
  -5   5  -1  554.64   29.20
  -5   5  -1  591.94   30.00
  -5   5  -1  594.24   30.00
   5  -4   1   15.10    3.60
   5  -4   1   13.60    3.90
   5  -4   1   17.30    3.10
   5  -4   1   16.40    3.60
  -5   4  -1   12.70    2.90
  -5   4  -1   15.20    3.30
  -5   4  -1   12.70    3.50
  -5   4  -1   13.00    2.90
   5  -3   1  189.18   10.50
   5  -3   1  181.78   11.00
   5  -3   1  166.38   10.40
   5  -3   1  155.08   10.20
   5  -3   1  152.68   10.30
   5  -3   1  165.78   10.50
  -5   3  -1  177.18   10.90
  -5   3  -1  165.08   10.40
  -5   3  -1  161.08   10.70
  -5   3  -1  155.78   10.50
  -5   3  -1  167.78   10.10
  -5   3  -1  138.39    9.30
   5  -2   1    1.30    1.50
   5  -2   1    0.90    1.30
   5  -2   1    1.10    1.30
   5  -2   1    2.30    1.30
   5  -2   1    0.60    1.10
  -5   2  -1    2.10    1.50
  -5   2  -1    4.20    1.40
  -5   2  -1    2.10    1.70
  -5   2  -1    2.30    1.70
   5  -1   1  375.86   18.60
   5  -1   1  360.66   18.10
   5  -1   1  337.57   18.50
   5  -1   1  318.97   17.70
  -5   1  -1  380.46   18.60
  -5   1  -1  356.56   18.20
  -5   1  -1  380.16   18.20
  -5   1  -1  306.27   17.70
   5   0   1    0.80    0.90
   5   0   1   -0.10    1.10
  -5   0  -1    2.90    1.40
  -5   0  -1    0.40    1.00
   5   1   1  248.48   13.50
   5   1   1  229.88   12.20
   5   1   1  232.78   13.50
  -5  -1  -1  234.88   13.20
  -5  -1  -1  240.98   13.50
   5   2   1    7.40    2.20
   5   2   1    9.10    1.60
   5   2   1   11.50    2.70
  -5  -2  -1   18.50    3.40
  -5  -2  -1   14.30    2.80
  -5  -2  -1   12.00    2.70
   5   3   1  316.37   18.40
  -5  -3  -1  361.26   18.70
  -5  -3  -1  340.97   17.40
  -5  -3  -1  320.17   18.20
   5   4   1   96.79    8.20
  -5  -4  -1  103.89    8.10
  -5  -4  -1  124.79    7.60
   5   5   1  203.38   13.50
  -5  -5  -1  196.18   12.90
   5   6   1   46.70    7.00
  -5  -6  -1   49.00    5.50
   5   7   1  372.66   22.80
  -5  -7  -1  374.16   21.90
   5   8   1   24.10    5.40
  -5  -8  -1   21.50    4.70
   5   9   1   18.20    5.20
  -5  -9  -1   29.70    5.80
   6  -9   1   54.39    5.30
   6  -9   1   85.89    9.60
   6  -9   1   72.39    8.40
  -6   9  -1   75.69   12.00
  -6   9  -1   73.79    8.40
   6  -8   1   36.20    4.00
   6  -8   1   46.80    8.50
   6  -8   1   38.80    8.30
  -6   8  -1   56.89    9.10
  -6   8  -1   51.19    9.60
   6  -7   1  104.49    9.50
   6  -7   1   90.89    9.40
  -6   7  -1  108.89    9.90
  -6   7  -1  111.09    9.60
   6  -6   1    1.70    2.10
   6  -6   1    1.90    2.30
  -6   6  -1    2.70    2.60
  -6   6  -1    3.90    2.40
  -6   6  -1    4.40    2.40
   6  -5   1    6.70    2.70
   6  -5   1    0.30    1.40
   6  -5   1    2.10    1.60
  -6   5  -1    7.50    2.80
  -6   5  -1    5.60    2.20
  -6   5  -1    1.90    1.90
   6  -4   1   38.40    6.60
   6  -4   1   41.00    4.40
   6  -4   1   42.50    6.70
   6  -4   1   50.19    7.50
  -6   4  -1   40.70    4.60
  -6   4  -1   46.00    7.20
  -6   4  -1   43.00    6.20
  -6   4  -1   37.60    5.50
   6  -3   1   87.99    7.30
   6  -3   1   84.09    7.00
   6  -3   1   87.09    6.90
   6  -3   1   91.29    7.30
  -6   3  -1   85.89    6.90
  -6   3  -1   95.29    7.50
   6  -2   1  158.18   10.30
   6  -2   1  147.59    9.60
   6  -2   1  156.48    9.90
   6  -2   1  139.09    9.40
   6  -2   1  139.59    9.60
  -6   2  -1  152.18   10.00
  -6   2  -1  142.39    9.60
   6  -1   1  315.27   18.60
   6  -1   1  346.37   18.30
  -6   1  -1  366.16   18.50
  -6   1  -1  349.87   18.60
   6   0   1  105.69    8.20
   6   0   1  103.39    7.30
   6   0   1   95.09    6.70
  -6   0  -1   91.29    7.20
  -6   0  -1  103.19    7.60
   6   1   1  146.79    8.70
   6   1   1  142.79   10.30
   6   1   1  166.88   10.40
  -6  -1  -1  147.29    9.80
   6   2   1   19.70    3.90
   6   2   1   19.20    2.60
  -6  -2  -1   18.30    3.80
  -6  -2  -1   19.30    4.10
   6   3   1  261.77   16.20
  -6  -3  -1  276.47   16.30
  -6  -3  -1  288.07   15.50
   6   4   1   79.19    7.40
  -6  -4  -1   94.09    7.70
  -6  -4  -1   87.09    6.60
   6   5   1   51.09    5.90
  -6  -5  -1   40.20    5.90
  -6  -5  -1   54.69    5.20
   6   6   1  235.18   15.80
  -6  -6  -1  217.08   14.90
   6   7   1   -0.90    1.10
  -6  -7  -1   -0.10    1.20
   6   8   1   19.10    5.10
  -6  -8  -1   22.70    5.20
   6   9   1  150.68   13.80
  -6  -9  -1  152.78   12.90
   7  -8   1    3.00    1.90
   7  -8   1    3.20    2.70
   7  -8   1    4.30    3.80
  -7   8  -1    4.70    3.90
  -7   8  -1    3.50    3.40
   7  -7   1   97.39    9.60
   7  -7   1  100.89   10.00
  -7   7  -1   96.39    9.80
  -7   7  -1   88.89    8.80
   7  -6   1   90.29    8.90
   7  -6   1   98.89    9.60
  -7   6  -1   98.49    9.50
  -7   6  -1  106.59    8.70
   7  -5   1  125.09   10.10
   7  -5   1  121.49    9.30
   7  -5   1  124.19   10.50
  -7   5  -1  127.29   10.70
  -7   5  -1  124.69    9.60
   7  -4   1  141.59   11.10
   7  -4   1  146.89   10.20
   7  -4   1  149.49   11.00
   7  -4   1  153.68   11.10
  -7   4  -1  148.59   11.20
   7  -3   1  121.19    8.80
   7  -3   1  121.99    9.40
   7  -3   1  115.59    8.90
   7  -3   1  109.79    8.90
  -7   3  -1  112.59    9.20
   7  -2   1   69.09    6.00
   7  -2   1   65.69    6.10
   7  -2   1   48.30    5.20
  -7   2  -1   74.39    6.40
  -7   2  -1   57.59    5.80
   7  -1   1   42.20    4.90
  -7   1  -1   48.80    5.40
  -7   1  -1   47.50    5.00
   7   0   1   46.70    7.00
   7   0   1   39.20    4.10
  -7   0  -1   52.69    5.40
   7   1   1  173.18   10.30
   7   1   1  173.78   11.90
  -7  -1  -1  179.68   11.70
   7   2   1  212.48   13.40
   7   2   1  200.18   11.10
  -7  -2  -1  197.68   12.50
   7   3   1    8.40    2.90
   7   3   1   14.40    2.20
  -7  -3  -1   12.40    3.80
  -7  -3  -1   11.70    3.10
   7   4   1   30.00    5.50
  -7  -4  -1   17.20    4.00
  -7  -4  -1   23.80    4.50
   7   5   1  584.74   32.50
  -7  -5  -1  587.14   30.60
  -7  -5  -1  620.24   32.40
   7   6   1  172.28   13.40
  -7  -6  -1  162.28   12.60
   7   7   1   30.10    6.50
  -7  -7  -1   20.40    4.90
   7   8   1    1.90    2.50
  -7  -8  -1    1.50    2.00
   8  -7   1    8.80    4.20
   8  -7   1    5.50    3.70
  -8   7  -1    9.00    4.60
   8  -6   1   33.10    7.30
   8  -6   1   36.50    7.50
  -8   6  -1   36.70    7.50
   8  -5   1   18.50    4.30
   8  -5   1   12.90    4.10
   8  -5   1   10.80    3.50
  -8   5  -1   18.40    4.80
   8  -4   1   -0.90    1.50
   8  -4   1   -0.80    2.20
   8  -4   1   -0.80    1.20
   8  -4   1    0.20    2.00
  -8   4  -1    2.30    2.60
   8  -3   1   58.89    6.60
   8  -3   1   81.09    7.40
   8  -3   1   57.39    6.10
  -8   3  -1   67.39    6.90
   8  -2   1  423.16   23.80
  -8   2  -1  452.05   24.30
  -8   2  -1  434.16   25.00
   8  -1   1    7.60    3.80
  -8   1  -1   18.00    4.30
   8   0   1   14.30    4.20
  -8   0  -1   18.70    4.60
   8   1   1  168.68   10.90
  -8  -1  -1  201.58   12.90
   8   2   1  640.04   34.60
   8   2   1  807.42   38.50
  -8  -2  -1  768.82   37.20
   8   3   1    9.60    3.00
   8   3   1    6.70    1.80
  -8  -3  -1    9.60    3.30
   8   4   1  177.08   13.10
  -8  -4  -1  171.88   11.80
   8   5   1   29.10    5.90
  -8  -5  -1   28.30    5.40
  -8  -5  -1   29.80    5.90
   8   6   1   76.59    8.60
  -8  -6  -1   83.59    8.60
   8   7   1    8.90    3.70
  -8  -7  -1   12.20    4.00
   9  -6   1  131.89   11.90
   9  -6   1  107.79   10.90
  -9   6  -1  110.59   11.10
   9  -5   1   21.80    4.70
   9  -5   1   34.30    7.30
   9  -5   1   32.90    6.90
  -9   5  -1   33.50    7.30
   9  -4   1  103.89    9.10
   9  -4   1  114.79   10.20
   9  -4   1  116.49   10.30
  -9   4  -1  109.39   10.10
   9  -3   1  117.79   10.00
   9  -3   1  114.59   10.20
   9  -3   1  114.69    9.40
  -9   3  -1  113.09   10.60
  -9   3  -1  125.29   10.40
   9  -2   1  175.08   12.80
  -9   2  -1  197.18   14.30
  -9   2  -1  194.08   13.50
   9  -1   1  128.99   10.50
  -9   1  -1  140.99   11.40
   9   0   1    9.30    3.90
  -9   0  -1   18.30    5.00
   9   1   1  232.68   16.30
  -9  -1  -1  214.38   14.90
   9   2   1   22.80    4.90
   9   2   1   18.70    3.60
  -9  -2  -1   20.70    5.00
   9   3   1  191.18   13.90
  -9  -3  -1  170.68   12.60
   9   4   1  158.18   13.10
  -9  -4  -1  175.38   12.20
   9   5   1  134.49   11.60
  -9  -5  -1  116.09    9.90
  -9  -6  -1   55.49    8.40
  10  -4   1  107.39    9.70
  10  -4   1  127.69   11.40
  10  -4   1  115.09   10.80
 -10   4  -1  133.29   12.30
  10  -3   1   14.70    5.10
  10  -3   1   13.60    4.50
 -10   3  -1   23.30    6.30
  10  -2   1   23.10    5.80
  10  -2   1   16.00    4.50
 -10   2  -1   20.20    6.40
 -10   1  -1   13.90    5.10
  10   0   1  663.43   37.20
 -10   0  -1  739.63   38.40
  10   1   1   38.00    7.60
 -10  -1  -1   50.89    8.70
  10   2   1   12.50    5.10
 -10  -2  -1   28.50    7.00
  10   3   1    2.80    3.10
 -10  -3  -1    2.80    3.00
  10   4   1  257.57   18.00
 -10  -4  -1  233.58   16.00
 -11  -1   2    4.40    3.60
  11   1  -2    0.60    2.60
 -11   0   2    4.90    3.10
  11   0  -2    1.50    2.60
 -11   1   2    9.00    4.50
 -11   2   2   84.59    9.60
  11  -2  -2   83.09    7.80
 -10  -4   2   24.40    6.40
  10   4  -2   21.20    5.40
 -10  -3   2   26.70    6.10
  10   3  -2   19.00    3.80
  10   3  -2   25.40    5.60
 -10  -2   2  114.79   10.40
  10   2  -2  119.59   10.60
 -10  -1   2   20.50    5.50
 -10   0   2  207.28   15.20
  10   0  -2  206.68   14.00
 -10   1   2   59.39    7.30
  10  -1  -2   51.89    6.00
 -10   2   2   47.90    9.30
  10  -2  -2   37.90    5.60
 -10   3   2   30.20    7.20
  10  -3  -2   17.00    3.80
 -10   4   2   80.99    9.20
  10  -4  -2   69.59    6.70
  10  -4  -2   81.49    8.70
  10  -4  -2   88.79    9.10
 -10   5   2   20.70    6.40
  10  -5  -2   17.10    5.20
  10  -5  -2   13.80    4.50
  -9  -6   2  137.59   13.10
   9   6  -2  174.68   13.80
  -9  -5   2    8.00    4.00
  -9  -5   2   11.40    4.00
   9   5  -2    3.50    3.00
  -9  -4   2   49.99    7.70
  -9  -4   2   47.10    5.90
   9   4  -2   55.49    8.30
  -9  -3   2    0.30    1.90
   9   3  -2    1.80    1.50
   9   3  -2    0.00    1.40
   9   3  -2   -0.70    1.90
  -9  -2   2  165.78   12.50
   9   2  -2  182.48   12.70
  -9  -1   2   26.20    5.90
   9   1  -2   17.40    5.20
  -9   0   2   34.30    6.50
   9   0  -2   25.30    4.70
  -9   1   2   68.09    7.50
   9  -1  -2   69.29    6.40
  -9   2   2   58.49    6.90
   9  -2  -2   49.40    5.40
  -9   3   2  156.98   12.80
   9  -3  -2  149.19   11.60
   9  -3  -2  161.28   10.40
  -9   4   2  194.28   14.00
  -9   4   2  210.88   15.30
   9  -4  -2  213.88   14.70
   9  -4  -2  230.18   15.10
   9  -4  -2  191.98   12.30
   9  -4  -2  167.18   12.60
   9  -4  -2  182.48   13.70
  -9   5   2  109.89   10.70
  -9   5   2  104.39   10.20
   9  -5  -2  111.39   10.50
   9  -5  -2  119.99   10.70
  -9   6   2  119.29   11.60
  -9   6   2   92.39   10.40
   9  -6  -2  114.09   10.90
   9  -6  -2  112.49   11.00
  -8  -7   2    1.80    2.50
   8   7  -2    5.30    3.30
  -8  -6   2    2.40    2.30
   8   6  -2    8.60    3.60
  -8  -5   2   34.70    6.60
  -8  -5   2   29.00    5.80
   8   5  -2   31.10    6.00
  -8  -4   2   25.00    5.30
  -8  -4   2   18.70    4.70
   8   4  -2   16.10    3.10
   8   4  -2   23.60    3.20
   8   4  -2   25.60    5.10
  -8  -3   2  127.39   10.10
  -8  -3   2  121.99    9.50
   8   3  -2  137.49    7.90
   8   3  -2  123.39    9.70
   8   3  -2  102.69    7.40
  -8  -2   2  448.66   24.60
   8   2  -2  425.96   22.60
   8   2  -2  463.45   24.50
  -8  -1   2    8.30    3.00
   8   1  -2   10.10    2.70
  -8   0   2   25.50    4.10
  -8   0   2   29.90    5.70
   8   0  -2   19.40    4.40
  -8   1   2   97.89    7.80
  -8   1   2  129.09    9.80
   8  -1  -2  114.89    8.30
  -8   2   2  712.03   37.60
  -8   2   2  690.03   35.20
   8  -2  -2  739.53   35.50
   8  -2  -2  743.63   35.40
  -8   3   2   23.00    5.00
  -8   3   2   14.90    3.40
  -8   3   2   21.10    4.60
   8  -3  -2   20.20    3.50
   8  -3  -2   14.40    2.90
   8  -3  -2   13.70    3.80
   8  -3  -2   27.30    4.90
  -8   4   2  161.98   12.10
  -8   4   2  148.49   10.40
  -8   4   2  167.88   12.70
   8  -4  -2  161.18   10.30
   8  -4  -2  187.18   12.60
   8  -4  -2  150.28    9.70
   8  -4  -2  177.08   12.30
   8  -4  -2  136.49   11.20
  -8   5   2    6.00    3.50
   8  -5  -2    5.30    3.40
   8  -5  -2    9.50    3.80
  -8   6   2   92.09    9.50
   8  -6  -2   89.59    9.40
   8  -6  -2   87.69    6.00
   8  -6  -2   81.99    8.70
  -8   7   2   11.70    4.90
   8  -7  -2   13.50    4.50
   8  -7  -2    4.10    3.40
  -7  -8   2   55.89    8.80
   7   8  -2   45.10    8.00
  -7  -7   2   19.80    5.00
   7   7  -2   19.90    5.00
  -7  -6   2   -0.50    1.30
   7   6  -2   -0.30    1.20
  -7  -5   2  366.86   20.90
  -7  -5   2  354.46   21.40
   7   5  -2  354.46   21.30
  -7  -4   2  349.96   19.30
  -7  -4   2  322.77   19.70
   7   4  -2  321.87   19.40
  -7  -3   2    1.10    1.50
  -7  -3   2    0.50    1.50
   7   3  -2    1.20    1.00
   7   3  -2    1.10    1.00
   7   3  -2    0.90    1.40
  -7  -2   2    4.70    1.80
  -7  -2   2    2.60    1.70
  -7  -2   2    5.60    2.10
   7   2  -2    3.20    2.00
   7   2  -2    3.50    1.60
  -7  -1   2  676.73   34.50
  -7  -1   2  673.03   33.50
   7   1  -2  704.73   34.20
   7   1  -2  684.63   33.20
  -7   0   2    2.30    1.30
  -7   0   2    4.20    2.30
   7   0  -2    4.80    2.00
   7   0  -2    2.90    2.20
   7   0  -2    3.20    1.70
  -7   1   2  823.22   40.20
  -7   1   2  825.72   42.10
   7  -1  -2  850.21   40.70
   7  -1  -2  890.11   40.80
  -7   2   2   73.89    6.00
  -7   2   2   99.49    7.90
   7  -2  -2   76.79    5.90
   7  -2  -2   74.59    5.90
  -7   3   2  238.28   13.40
  -7   3   2  229.88   15.10
  -7   3   2  238.88   14.30
   7  -3  -2  232.28   13.10
   7  -3  -2  238.28   13.00
   7  -3  -2  233.28   14.30
   7  -3  -2  222.88   14.20
  -7   4   2  128.09    9.30
  -7   4   2  161.18   11.00
   7  -4  -2  144.59    8.60
   7  -4  -2  145.49    9.30
   7  -4  -2  164.78   11.20
   7  -4  -2  152.08   10.70
   7  -4  -2  124.69   10.20
  -7   5   2  989.40   50.39
  -7   5   2 1096.39   52.29
   7  -5  -2 1081.59   52.19
   7  -5  -2 1124.39   52.69
   7  -5  -2  952.60   52.49
  -7   6   2   76.49    8.10
  -7   6   2   85.49    7.40
   7  -6  -2   73.49    8.00
   7  -6  -2   70.79    7.60
  -7   7   2   54.69    6.40
  -7   7   2   61.89   10.20
   7  -7  -2   49.99    9.30
   7  -7  -2   51.39    8.90
  -7   8   2   11.90    5.30
  -7   8   2   12.90    4.20
   7  -8  -2    7.20    4.60
   7  -8  -2   12.80    4.70
  -6  -9   2   20.20    5.20
   6   9  -2   10.60    4.20
  -6  -8   2    2.40    2.30
   6   8  -2    2.10    2.20
  -6  -7   2  184.18   13.90
   6   7  -2  200.98   14.40
  -6  -6   2  325.97   20.10
   6   6  -2  362.96   20.80
   6   6  -2  317.57   20.20
  -6  -5   2   34.40    5.40
  -6  -5   2   29.40    5.40
   6   5  -2   29.20    3.80
   6   5  -2   33.50    5.70
  -6  -4   2  544.35   26.60
  -6  -4   2  502.65   26.90
   6   4  -2  456.65   25.60
   6   4  -2  509.45   26.80
   6   4  -2  513.95   23.70
  -6  -3   2   45.70    4.60
  -6  -3   2   49.80    5.10
   6   3  -2   47.30    3.60
   6   3  -2   41.90    3.40
   6   3  -2   41.40    4.60
  -6  -2   2  330.17   18.70
  -6  -2   2  360.26   19.70
  -6  -2   2  345.77   19.20
   6   2  -2  374.66   19.30
   6   2  -2  368.46   19.70
   6   2  -2  367.76   18.00
  -6  -1   2  402.46   20.50
  -6  -1   2  377.36   19.50
   6   1  -2  392.06   19.90
   6   1  -2  360.86   19.10
   6   1  -2  359.76   19.80
  -6   0   2 1717.53   77.59
  -6   0   2 1682.23   79.09
   6   0  -2 1680.63   78.29
   6   0  -2 1680.33   77.89
   6   0  -2 1775.82   78.19
  -6   1   2  376.36   19.60
  -6   1   2  338.87   17.60
   6  -1  -2  331.87   17.80
   6  -1  -2  352.46   17.90
   6  -1  -2  330.67   18.30
  -6   2   2  499.75   27.10
  -6   2   2  516.95   26.20
  -6   2   2  520.95   25.40
   6  -2  -2  544.05   25.40
   6  -2  -2  499.15   26.00
   6  -2  -2  520.25   27.50
   6  -2  -2  518.55   26.20
   6  -2  -2  529.85   25.40
  -6   3   2   59.89    5.10
  -6   3   2   68.89    5.90
   6  -3  -2   64.39    5.80
   6  -3  -2   62.69    4.90
   6  -3  -2   78.29    6.10
   6  -3  -2   64.39    6.70
   6  -3  -2   64.59    4.70
   6  -3  -2   65.79    5.90
  -6   4   2  556.94   30.70
  -6   4   2  595.64   31.60
   6  -4  -2  650.63   32.20
   6  -4  -2  662.83   30.40
   6  -4  -2  598.84   31.70
   6  -4  -2  657.03   31.90
  -6   5   2    3.10    1.70
  -6   5   2    7.30    3.10
   6  -5  -2    5.50    2.90
   6  -5  -2    5.50    2.80
   6  -5  -2   10.10    3.20
  -6   6   2  633.84   33.50
  -6   6   2  560.84   31.70
  -6   6   2  646.34   32.30
   6  -6  -2  628.34   33.50
   6  -6  -2  629.74   33.10
  -6   7   2   87.49    8.20
  -6   7   2   87.59    8.80
   6  -7  -2   87.59    9.00
   6  -7  -2   87.59    8.50
  -6   8   2   51.49    8.50
  -6   8   2   53.79    9.70
   6  -8  -2   42.40    8.90
   6  -8  -2   43.40    8.10
  -6   9   2  152.58   12.80
  -6   9   2  152.28   13.50
   6  -9  -2  145.19   13.50
   6  -9  -2  148.59   12.60
  -5 -10   2   13.10    4.30
  -5 -10   2    9.30    3.60
   5  10  -2    6.00    3.70
  -5  -9   2   78.59   10.20
  -5  -9   2   71.79    9.90
   5   9  -2   78.09   11.10
  -5  -8   2   46.20    7.00
  -5  -8   2   40.10    6.60
   5   8  -2   54.39    8.50
  -5  -7   2  828.52   40.80
  -5  -7   2  804.72   40.40
   5   7  -2  700.63   38.10
   5   7  -2  847.92   41.50
  -5  -6   2   47.70    5.20
  -5  -6   2   40.80    6.20
   5   6  -2   42.50    6.70
   5   6  -2   39.00    4.20
  -5  -5   2    6.40    2.20
  -5  -5   2    8.30    2.70
   5   5  -2    2.90    1.90
   5   5  -2    8.70    2.60
  -5  -4   2   11.80    3.00
  -5  -4   2   13.60    3.00
  -5  -4   2   14.50    3.70
   5   4  -2   10.50    2.70
   5   4  -2   15.90    3.30
  -5  -3   2 2880.31  128.19
   5   3  -2 2717.53  127.59
   5   3  -2 2910.11  128.29
  -5  -2   2   20.40    3.80
  -5  -2   2   16.30    3.20
  -5  -2   2   18.30    3.00
   5   2  -2   17.90    3.10
   5   2  -2   16.50    3.10
   5   2  -2   19.80    3.60
  -5  -1   2  993.50   48.30
  -5  -1   2 1038.80   47.70
   5   1  -2 1019.70   47.30
   5   1  -2 1036.10   47.80
   5   1  -2 1058.59   48.20
  -5   0   2    7.60    1.70
  -5   0   2   11.40    2.80
   5   0  -2    6.20    1.70
   5   0  -2    9.80    2.00
   5   0  -2    5.50    1.60
  -5   1   2  742.23   37.50
  -5   1   2  779.52   36.10
   5  -1  -2  771.52   36.90
   5  -1  -2  794.82   36.30
   5  -1  -2  787.32   36.30
  -5   2   2   44.50    4.00
  -5   2   2   41.20    3.40
  -5   2   2   32.10    3.50
   5  -2  -2   42.10    3.80
   5  -2  -2   44.40    3.90
   5  -2  -2   37.10    3.70
   5  -2  -2   35.50    3.70
   5  -2  -2   36.50    3.10
   5  -2  -2   35.60    3.10
  -5   3   2 2307.97  105.59
  -5   3   2 2102.49  105.29
   5  -3  -2 2232.28  105.29
   5  -3  -2 2376.36  105.79
   5  -3  -2 2533.55  104.59
   5  -3  -2 2326.87  105.49
   5  -3  -2 2295.67  105.59
   5  -3  -2 2425.16  105.99
  -5   4   2   14.70    2.80
  -5   4   2   21.40    3.20
   5  -4  -2   24.50    4.30
  -5   5   2    5.10    2.50
  -5   5   2    1.10    1.30
  -5   5   2    5.00    3.00
   5  -5  -2    3.50    2.30
   5  -5  -2    5.70    3.00
   5  -5  -2    5.50    2.70
  -5   6   2   32.30    5.70
  -5   6   2   17.00    3.30
  -5   7   2  448.26   26.30
  -5   7   2  454.25   25.50
   5  -7  -2  443.96   25.70
   5  -7  -2  500.15   27.00
  -5   8   2   27.70    6.00
  -5   8   2   30.90    6.00
   5  -8  -2   21.50    4.90
   5  -8  -2   18.00    4.90
  -5   9   2   24.50    6.80
  -5   9   2   29.10    6.60
   5  -9  -2   35.70    7.20
   5  -9  -2   34.40    8.10
  -5  10   2   29.70    7.70
  -5  10   2   18.30    5.50
   5 -10  -2   24.00    5.90
   5 -10  -2   29.40    7.30
  -4 -10   2  229.48   16.30
  -4 -10   2  199.88   14.90
   4  10  -2  204.88   16.30
  -4  -9   2  245.58   17.90
  -4  -9   2  298.67   18.30
   4   9  -2  301.47   19.50
  -4  -8   2  217.68   14.10
  -4  -8   2  229.58   14.90
   4   8  -2  179.18   13.20
   4   8  -2  209.78   14.90
  -4  -7   2   51.59    5.80
  -4  -7   2   49.40    5.50
   4   7  -2   46.30    4.70
   4   7  -2   56.79    6.20
  -4  -6   2  634.04   33.10
  -4  -6   2  648.44   32.80
   4   6  -2  663.63   33.60
   4   6  -2  631.74   31.60
  -4  -5   2    5.50    2.00
  -4  -5   2    7.50    2.20
   4   5  -2    5.50    2.10
   4   5  -2    6.60    2.10
  -4  -4   2 1411.46   67.29
  -4  -4   2 1414.46   67.39
   4   4  -2 1512.65   67.59
   4   4  -2 1344.17   66.49
   4   4  -2 1536.35   64.99
   4   4  -2 1508.25   67.89
  -4  -3   2   80.29    5.70
  -4  -3   2   72.09    5.60
  -4  -3   2   80.89    6.00
   4   3  -2   70.89    4.70
   4   3  -2   76.49    5.50
   4   3  -2   68.79    5.60
   4   3  -2   73.79    5.70
  -4  -2   2 1169.88   53.99
  -4  -2   2 1138.39   54.19
  -4  -2   2 1206.88   54.19
   4   2  -2 1081.79   53.79
   4   2  -2 1234.48   54.19
   4   2  -2 1177.88   52.79
   4   2  -2 1187.18   54.19
  -4  -1   2  785.42   36.30
  -4  -1   2  843.32   36.50
  -4  -1   2  729.53   35.50
   4   1  -2  753.92   36.10
   4   1  -2  755.02   35.90
   4   1  -2  734.03   36.10
  -4   0   2 1937.41   85.79
  -4   0   2 1857.81   86.89
   4   0  -2 1855.51   86.49
   4   0  -2 1999.00   86.19
   4   0  -2 1939.81   86.19
  -4   1   2  453.55   23.80
  -4   1   2  503.75   22.70
   4  -1  -2  463.75   22.70
   4  -1  -2  464.05   23.40
   4  -1  -2  521.05   22.80
   4  -1  -2  474.75   23.40
  -4   2   2  647.14   30.00
  -4   2   2  609.74   30.40
  -4   2   2  598.74   30.30
   4  -2  -2  691.63   29.60
   4  -2  -2  672.23   30.80
   4  -2  -2  641.24   30.50
   4  -2  -2  600.14   30.40
   4  -2  -2  611.94   30.20
   4  -2  -2  648.04   30.40
  -4   3   2  185.48   10.50
  -4   3   2  182.58    9.90
  -4   3   2  173.28    9.40
  -4   3   2  163.48   10.30
   4  -3  -2  160.18   10.20
   4  -3  -2  156.78   10.00
   4  -3  -2  172.18   10.50
   4  -3  -2  177.48   10.30
  -4   4   2  540.15   26.70
  -4   4   2  551.14   26.10
  -4   4   2  502.95   27.20
  -4   4   2  509.95   27.10
   4  -4  -2  547.55   27.50
   4  -4  -2  562.64   27.40
   4  -4  -2  534.35   27.10
   4  -4  -2  558.94   27.30
   4  -4  -2  534.55   27.50
   4  -5  -2   25.60    4.70
  -4   6   2  171.08   11.30
  -4   6   2  200.78   12.50
  -4   6   2  190.98   12.80
   4  -6  -2  186.78   12.40
   4  -6  -2  203.78   13.20
  -4   7   2  233.38   14.10
  -4   7   2  196.58   14.10
   4  -7  -2  207.88   14.30
   4  -7  -2  191.18   13.40
  -4   8   2   16.50    5.20
  -4   8   2   20.00    5.10
   4  -8  -2   20.10    5.50
   4  -8  -2   14.70    4.40
  -4   9   2  133.09   12.20
  -4   9   2  173.58   12.90
   4  -9  -2  139.19   11.50
   4  -9  -2  138.49    8.40
   4  -9  -2  145.79   12.60
  -4  10   2   51.99    9.60
  -4  10   2   36.80    8.20
   4 -10  -2   49.60    8.80
   4 -10  -2   43.70    9.00
  -3 -10   2   12.60    3.70
  -3 -10   2   10.70    3.60
   3  10  -2   10.40    4.10
  -3  -9   2  301.87   16.40
  -3  -9   2  315.77   19.30
  -3  -9   2  335.07   20.20
   3   9  -2  315.87   20.60
   3   9  -2  325.37   16.20
  -3  -8   2    2.80    2.20
  -3  -8   2    4.20    2.40
  -3  -8   2    5.20    2.00
   3   8  -2    7.30    2.90
   3   8  -2   10.30    2.00
   3   8  -2    5.50    2.20
  -3  -7   2  226.08   12.70
  -3  -7   2  244.88   15.00
  -3  -7   2  240.38   15.30
   3   7  -2  272.57   12.90
   3   7  -2  246.48   14.20
   3   7  -2  240.98   15.70
  -3  -6   2  122.79    6.90
  -3  -6   2  121.99    8.70
  -3  -6   2  103.49    8.60
   3   6  -2  123.79    8.10
   3   6  -2  118.59    9.10
   3   6  -2  125.49    6.90
  -3  -4   2  177.58   10.80
   3   4  -2  184.68   10.80
   3   4  -2  183.38   10.30
  -3  -3   2  198.08   11.10
  -3  -3   2  204.88   11.20
  -3  -3   2  190.18   11.20
   3   3  -2  206.78   11.20
   3   3  -2  199.38    9.80
   3   3  -2  180.58   10.60
   3   3  -2  201.28   11.20
   3   3  -2  196.68   11.10
  -3  -2   2   38.50    3.40
  -3  -2   2   35.80    3.30
  -3  -2   2   40.10    3.40
   3   2  -2   33.40    3.10
   3   2  -2   37.30    3.20
   3   2  -2   42.00    3.40
   3   2  -2   39.50    3.20
   3   2  -2   41.70    2.70
  -3   0   2   40.90    3.40
  -3   0   2   38.30    2.70
   3   0  -2   37.00    2.80
   3   0  -2   37.80    3.00
   3   0  -2   45.90    2.90
  -3   1   2 1314.77   56.49
  -3   1   2 1195.98   57.59
   3  -1  -2 1274.57   57.29
  -3   2   2  142.49    7.10
  -3   2   2  144.79    7.90
  -3   2   2  135.59    7.80
   3  -2  -2  127.59    6.90
   3  -2  -2  124.79    7.60
   3  -2  -2  123.39    7.70
   3  -2  -2  125.09    7.70
   3  -2  -2  130.29    7.80
   3  -2  -2  131.09    7.60
  -3   3   2   30.10    3.30
  -3   3   2   37.80    2.80
  -3   3   2   28.60    3.00
  -3   3   2   33.70    3.20
  -3   3   2   35.00    3.50
   3  -3  -2   34.10    3.30
   3  -3  -2   30.00    3.30
   3  -3  -2   33.10    3.40
   3  -3  -2   31.20    3.20
   3  -3  -2   37.30    3.40
  -3   4   2  222.78   12.30
  -3   4   2  212.58   12.20
  -3   4   2  196.78   11.70
  -3   4   2  200.08   11.00
  -3   4   2  217.38   11.80
   3  -4  -2  196.38   11.70
   3  -4  -2  192.88   11.80
   3  -4  -2  224.88   12.40
   3  -4  -2  195.48   12.20
   3  -4  -2  198.18   11.80
  -3   5   2  553.04   29.80
  -3   5   2  570.64   29.50
  -3   5   2  605.64   28.80
  -3   5   2  570.64   29.80
   3  -5  -2  588.94   29.60
   3  -5  -2  584.74   29.70
   3  -5  -2  584.04   29.40
   3  -5  -2  594.84   30.20
   3  -5  -2  628.84   27.20
   3  -5  -2  614.44   30.20
  -3   6   2   72.59    6.60
  -3   6   2   82.99    6.60
   3  -6  -2   82.39    6.60
   3  -6  -2   63.09    4.40
   3  -6  -2   78.59    6.90
  -3   7   2  145.09   11.20
  -3   7   2  146.99   10.80
   3  -7  -2  137.49   11.00
   3  -7  -2  152.78   10.80
   3  -7  -2  165.28    8.60
  -3   8   2   42.10    7.50
  -3   8   2   53.19    6.10
   3  -8  -2   44.90    3.70
   3  -8  -2   41.50    7.40
   3  -8  -2   32.20    5.80
  -3   9   2    0.40    2.20
  -3   9   2    0.30    2.10
   3  -9  -2    0.70    1.00
   3  -9  -2    0.40    2.20
   3  -9  -2    3.30    2.20
  -3  10   2    1.70    2.20
  -3  10   2    2.10    2.90
   3 -10  -2    3.00    2.50
   3 -10  -2    1.00    2.20
   3 -10  -2    3.70    3.30
   3 -10  -2    1.60    1.40
  -2 -11   2   48.60    7.30
  -2 -11   2   42.70    7.30
   2  11  -2   57.99    9.90
   2  11  -2   52.49    9.10
  -2 -10   2   18.90    4.90
  -2 -10   2   19.70    5.70
  -2 -10   2   19.40    4.90
  -2 -10   2   20.90    4.70
   2  10  -2   25.30    6.50
   2  10  -2   26.40    6.60
  -2  -9   2   39.90    4.10
  -2  -9   2   39.60    6.70
  -2  -9   2   41.30    6.30
   2   9  -2   44.30    7.60
   2   9  -2   40.90    7.40
   2   9  -2   50.99    5.90
   2   9  -2   57.89    5.80
   2   9  -2   49.90    4.40
  -2  -8   2 1021.30   50.39
  -2  -8   2 1014.40   47.20
   2   8  -2 1022.10   49.50
   2   8  -2 1041.70   47.50
   2   8  -2  979.00   48.80
  -2  -7   2   37.60    5.70
  -2  -7   2   30.80    4.80
  -2  -7   2   41.00    4.20
  -2  -7   2   33.90    3.20
   2   7  -2   40.50    3.50
   2   7  -2   36.80    4.30
  -2  -6   2  367.16   17.80
  -2  -6   2  358.66   19.40
  -2  -6   2  356.86   19.90
   2   6  -2  346.77   19.20
   2   6  -2  370.56   19.50
   2   6  -2  364.86   17.90
  -2  -5   2   66.79    4.30
  -2  -5   2   57.79    5.00
  -2  -5   2   74.79    5.80
   2   5  -2   67.89    4.40
   2   5  -2   63.99    5.20
   2   5  -2   59.19    5.10
  -2  -4   2  827.02   39.10
  -2  -4   2  820.62   37.50
  -2  -4   2  790.32   38.60
   2   4  -2  811.82   37.40
   2   4  -2  861.01   38.90
   2   4  -2  815.82   38.60
  -2  -3   2  249.18   14.20
  -2  -3   2  290.77   14.70
  -2  -3   2  282.57   13.60
   2   3  -2  285.77   14.60
   2   3  -2  298.07   14.50
   2   3  -2  279.77   14.40
  -2  -1   2  146.79    7.90
  -2  -1   2  150.68    8.00
  -2  -1   2  160.18    8.00
   2   1  -2  142.89    7.70
   2   1  -2  159.18    8.10
   2   1  -2  150.38    7.50
   2   1  -2  151.68    7.90
   2   1  -2  146.19    7.90
  -2   0   2  160.68    9.00
  -2   0   2  175.18    8.50
  -2   0   2  179.38    8.20
  -2   0   2  183.58    8.80
   2   0  -2  162.18    9.00
   2   0  -2  171.48    8.70
   2   0  -2  175.78    8.50
   2   0  -2  180.38    8.20
  -2   1   2  244.68   13.10
  -2   1   2  274.47   13.20
  -2   1   2  276.57   13.60
   2  -1  -2  267.27   13.20
   2  -1  -2  289.97   12.50
   2  -1  -2  281.57   13.30
  -2   2   2  444.56   22.00
  -2   2   2  484.65   21.20
  -2   2   2  433.56   21.70
  -2   2   2  437.76   21.90
  -2   2   2  472.85   21.80
   2  -2  -2  452.95   22.00
   2  -2  -2  461.95   22.10
   2  -2  -2  462.75   21.90
   2  -2  -2  443.36   21.80
   2  -2  -2  499.05   22.10
  -2   3   2   94.29    5.80
  -2   3   2  101.89    6.60
  -2   3   2   99.19    6.60
  -2   3   2   99.79    6.40
  -2   3   2  102.99    6.30
   2  -3  -2  105.09    6.50
   2  -3  -2  106.29    6.70
   2  -3  -2  101.69    6.70
   2  -3  -2   95.29    6.30
   2  -3  -2  112.69    6.60
  -2   4   2   60.69    5.20
  -2   4   2   63.59    4.50
  -2   4   2   60.49    5.10
  -2   4   2   55.09    4.70
  -2   4   2   57.49    4.70
   2  -4  -2   63.69    5.00
   2  -4  -2   59.29    4.80
   2  -4  -2   62.89    4.70
   2  -4  -2   61.79    5.20
   2  -4  -2   63.29    5.20
   2  -4  -2   64.49    3.60
  -2   5   2   19.70    3.70
  -2   5   2   17.20    3.60
  -2   5   2   15.10    3.30
  -2   5   2   12.10    2.70
   2  -5  -2   16.30    1.60
   2  -5  -2   16.10    2.80
   2  -5  -2   14.50    3.20
   2  -5  -2   15.90    3.30
   2  -5  -2   17.90    3.60
  -2   6   2   80.89    6.50
  -2   6   2   69.59    6.60
  -2   6   2   70.19    5.80
  -2   6   2   71.09    6.50
   2  -6  -2   72.19    6.10
   2  -6  -2   70.99    4.70
   2  -6  -2   75.69    6.70
   2  -6  -2   70.59    5.80
  -2   7   2   86.99    7.60
  -2   7   2   77.99    7.00
   2  -7  -2   71.09    5.30
   2  -7  -2   90.29    7.10
   2  -7  -2   93.09    7.80
  -2   8   2   98.19    8.70
  -2   8   2   85.79    8.10
   2  -8  -2   93.29    8.50
   2  -8  -2   87.39    7.60
   2  -8  -2   88.29    6.20
  -2   9   2   53.99    9.00
  -2   9   2   70.79    7.50
   2  -9  -2   54.49    8.80
   2  -9  -2   48.60    6.80
   2  -9  -2   65.59    6.70
   2  -9  -2   60.99    5.10
  -2  10   2  122.99   11.20
  -2  10   2  125.49   11.20
   2 -10  -2  126.39   11.40
   2 -10  -2  118.49    8.30
   2 -10  -2  116.59   10.00
   2 -10  -2  104.89    9.70
  -1 -11   2   77.99    8.90
  -1 -11   2   96.39    9.80
  -1 -11   2  108.49    9.40
   1  11  -2  103.79   10.60
   1  11  -2  100.69    9.80
   1  11  -2   91.79    9.80
  -1 -10   2    4.90    2.60
  -1 -10   2    2.70    2.70
  -1 -10   2    1.40    1.90
   1  10  -2    3.80    3.00
   1  10  -2    2.60    1.80
   1  10  -2    1.70    2.70
  -1  -9   2  283.47   16.80
  -1  -9   2  293.87   17.60
   1   9  -2  264.47   17.50
   1   9  -2  269.47   17.30
   1   9  -2  276.07   17.20
   1   9  -2  269.77   15.60
  -1  -8   2   30.40    5.40
  -1  -8   2   12.10    3.40
  -1  -8   2   21.40    4.10
  -1  -8   2   17.60    3.20
   1   8  -2   18.70    4.50
   1   8  -2   31.40    5.70
   1   8  -2   20.50    3.50
   1   8  -2   23.60    4.90
  -1  -7   2  731.73   35.20
  -1  -7   2  714.33   35.60
  -1  -7   2  693.63   33.50
  -1  -7   2  707.93   34.70
   1   7  -2  671.63   35.10
   1   7  -2  701.13   35.10
   1   7  -2  705.13   35.00
  -1  -6   2  503.95   25.30
  -1  -6   2  493.35   25.90
  -1  -6   2  518.05   25.40
  -1  -6   2  439.66   25.80
  -1  -6   2  479.55   24.20
   1   6  -2  515.85   24.60
   1   6  -2  497.05   25.40
   1   6  -2  522.75   25.80
   1   6  -2  577.14   25.90
   1   6  -2  498.75   25.20
   1   6  -2  484.35   25.20
  -1  -5   2  152.88    8.40
  -1  -5   2  145.99    9.00
  -1  -5   2  160.18    9.20
  -1  -5   2  145.69    9.10
  -1  -5   2  149.09    9.70
   1   5  -2  155.38    8.60
   1   5  -2  155.28    9.10
   1   5  -2  140.69    8.90
   1   5  -2  152.38    9.00
   1   5  -2  156.88    9.40
   1   5  -2  152.48    9.10
  -1  -4   2  369.36   19.00
  -1  -4   2  386.66   18.30
  -1  -4   2  401.96   19.60
   1   4  -2  371.76   18.40
   1   4  -2  383.26   19.00
   1   4  -2  384.56   18.90
  -1  -3   2  645.64   30.70
  -1  -3   2  686.93   31.10
  -1  -3   2  660.03   30.00
   1   3  -2  655.23   30.70
   1   3  -2  644.24   30.10
  -1  -2   2  476.55   21.50
  -1  -2   2  477.85   22.10
  -1  -2   2  423.86   21.80
   1   2  -2  478.85   21.50
   1   2  -2  459.25   21.90
   1   2  -2  495.65   22.50
  -1  -1   2  222.88   11.20
  -1  -1   2  222.38   10.80
  -1  -1   2  235.98   11.00
  -1  -1   2  233.88   10.90
   1   1  -2  231.78   11.20
   1   1  -2  206.98   10.90
   1   1  -2  231.98   10.90
   1   1  -2  232.58   10.90
  -1   0   2    7.40    1.20
  -1   0   2    7.80    0.80
  -1   0   2    6.90    0.70
   1   0  -2    7.30    0.70
   1   0  -2    5.10    0.70
   1   0  -2    8.80    1.30
  -1   1   2   32.90    2.30
  -1   1   2   31.20    2.40
  -1   1   2   31.40    2.30
  -1   1   2   31.20    2.30
  -1   1   2   35.80    2.50
   1  -1  -2   31.70    2.40
   1  -1  -2   29.50    2.30
   1  -1  -2   34.20    2.30
   1  -1  -2   32.90    2.40
  -1   2   2  278.37   14.30
  -1   2   2  312.27   14.60
  -1   2   2  300.87   14.30
  -1   2   2  270.87   14.40
   1  -2  -2  285.87   14.50
   1  -2  -2  298.47   14.30
   1  -2  -2  295.67   14.30
   1  -2  -2  302.57   14.20
   1  -2  -2  287.27   14.50
  -1   3   2   33.30    3.10
  -1   3   2   32.00    3.10
  -1   3   2   31.40    2.00
  -1   3   2   29.90    2.80
  -1   3   2   28.40    2.80
   1  -3  -2   24.70    2.70
   1  -3  -2   32.20    2.10
   1  -3  -2   30.40    3.00
   1  -3  -2   29.20    2.80
   1  -3  -2   28.90    2.50
   1  -3  -2   30.00    3.00
  -1   4   2  406.86   21.50
  -1   4   2  418.06   21.30
  -1   4   2  449.26   20.10
  -1   4   2  423.96   21.30
  -1   4   2  428.16   21.60
   1  -4  -2  418.76   21.60
   1  -4  -2  405.86   20.00
   1  -4  -2  443.66   21.70
   1  -4  -2  439.56   20.90
   1  -4  -2  410.36   21.30
   1  -4  -2  460.45   21.40
  -1   5   2  250.87   14.20
  -1   5   2  241.18   13.80
  -1   5   2  248.68   14.30
  -1   5   2  247.58   13.80
   1  -5  -2  260.67   13.30
   1  -5  -2  247.58   13.70
   1  -5  -2  250.57   14.20
   1  -5  -2  242.98   13.90
   1  -5  -2  242.08   14.20
  -1   6   2  335.57   17.50
  -1   6   2  301.97   17.80
  -1   6   2  332.57   17.90
   1  -6  -2  302.97   16.40
   1  -6  -2  321.17   17.10
   1  -6  -2  297.17   15.80
   1  -6  -2  325.17   17.80
   1  -6  -2  296.17   17.10
  -1   7   2   14.10    4.10
  -1   7   2   12.80    4.00
  -1   7   2   15.00    3.90
   1  -7  -2    9.40    2.50
   1  -7  -2   12.00    2.70
   1  -7  -2   13.80    2.60
   1  -7  -2   19.80    4.80
   1  -7  -2   19.80    4.20
  -1   8   2  114.09    9.10
  -1   8   2  103.39    8.80
   1  -8  -2  101.59    8.20
   1  -8  -2  101.99    7.10
   1  -8  -2  100.69    8.00
   1  -8  -2   99.39    8.70
  -1   9   2    7.90    3.70
  -1   9   2   10.50    3.90
   1  -9  -2    4.80    2.20
   1  -9  -2    5.70    3.50
   1  -9  -2   12.10    2.80
   1  -9  -2   11.30    3.80
  -1  10   2   35.30    7.10
  -1  10   2   41.20    7.30
  -1  10   2   36.10    7.20
   1 -10  -2   36.30    6.60
   1 -10  -2   39.50    4.40
   1 -10  -2   31.60    6.70
   1 -10  -2   22.20    4.80
  -1  11   2   11.30    4.70
  -1  11   2   10.90    4.40
  -1  11   2   16.10    5.80
   1 -11  -2    5.30    3.70
   1 -11  -2    6.50    3.20
   0 -11   2    0.40    1.60
   0 -11   2    3.90    3.10
   0  11  -2    3.60    3.60
   0  11  -2    3.80    3.80
   0 -10   2  615.04   32.70
   0 -10   2  559.14   30.40
   0  10  -2  568.14   32.00
   0  10  -2  550.74   29.80
   0  10  -2  609.04   32.50
   0  -9   2    9.20    3.30
   0  -9   2   13.80    3.40
   0  -9   2   22.70    5.10
   0   9  -2   26.30    6.20
   0   9  -2   20.30    5.10
   0   9  -2   17.00    3.50
   0  -8   2   25.20    4.80
   0  -8   2   32.50    6.20
   0  -8   2   30.10    4.60
   0   8  -2   31.80    4.90
   0   8  -2   33.20    6.30
   0   8  -2   25.80    5.70
   0   8  -2   32.70    6.30
   0  -7   2   19.00    3.20
   0  -7   2   25.10    3.90
   0  -7   2   22.60    4.10
   0  -7   2   29.50    5.10
   0   7  -2   23.70    4.70
   0   7  -2   28.00    5.00
   0   7  -2   29.50    4.10
   0   7  -2   28.90    5.10
   0  -6   2  390.46   20.80
   0  -6   2  376.26   20.00
   0  -6   2  393.36   19.80
   0   6  -2  418.26   20.20
   0   6  -2  396.46   21.00
   0   6  -2  372.76   20.70
   0   6  -2  415.06   21.00
   0   6  -2  376.86   20.40
   0  -5   2   49.80    4.10
   0  -5   2   49.90    4.20
   0  -5   2   54.09    4.30
   0  -5   2   65.59    5.00
   0  -5   2   53.19    4.70
   0   5  -2   57.89    4.60
   0   5  -2   57.39    4.90
   0   5  -2   55.89    4.70
   0   5  -2   62.49    4.90
   0  -4   2  209.98   11.70
   0  -4   2  219.18   11.30
   0  -4   2  232.68   11.50
   0  -4   2  208.88   11.20
   0  -4   2  211.98   11.80
   0  -4   2  220.08   11.20
   0   4  -2  212.78   11.70
   0   4  -2  220.28   11.70
   0   4  -2  230.18   11.50
   0   4  -2  193.18   11.30
   0   4  -2  203.38   11.70
   0  -3   2   38.90    3.00
   0  -3   2   40.70    3.40
   0  -3   2   38.80    3.20
   0  -3   2   37.90    3.00
   0  -3   2   39.30    3.00
   0  -3   2   37.40    2.90
   0   3  -2   36.10    2.90
   0   3  -2   42.40    3.10
   0   3  -2   37.50    3.20
   0   3  -2   48.10    3.50
   0   3  -2   35.20    3.10
   0  -2   2 1340.77   60.09
   0  -1   2    5.00    1.00
   0  -1   2    4.90    0.90
   0  -1   2    4.50    0.90
   0  -1   2    3.30    0.90
   0  -1   2    5.40    0.90
   0   1  -2    4.80    0.90
   0   1  -2    5.50    1.10
   0   1  -2    5.30    1.10
   0   1  -2    4.10    0.90
   0   1  -2    5.50    0.90
   0   1  -2    5.00    0.90
   0   0   2  422.86   19.60
   0   0   2  436.26   19.50
   0   0   2  435.56   19.60
   0   0   2  468.95   19.60
   0   0   2  434.06   19.70
   0   0   2  405.06   19.50
   0   0  -2  412.06   19.60
   0   0  -2  406.96   19.60
   0   0  -2  423.26   19.50
   0   0  -2  405.26   19.50
   0   0  -2  455.95   19.60
   0   1   2    2.90    0.80
   0   1   2    2.20    0.80
   0   1   2    2.50    0.50
   0   1   2    2.00    0.80
   0   1   2    2.60    1.00
   0   1   2    1.50    0.60
   0  -1  -2    2.00    0.60
   0  -1  -2    2.20    0.90
   0  -1  -2    2.50    0.90
   0  -1  -2    1.80    0.70
   0  -1  -2    2.30    0.40
   0   2   2 3165.08  222.18
   0  -2  -2 3038.40  152.28
   0  -2  -2 3424.76  227.48
   0   3   2    1.10    0.60
   0   3   2    2.00    1.40
   0   3   2    1.10    1.00
   0   3   2    1.90    1.10
   0   3   2    0.90    1.10
   0  -3  -2    2.30    1.30
   0  -3  -2    1.40    1.00
   0  -3  -2    3.00    0.90
   0  -3  -2    1.40    1.00
   0  -3  -2    3.10    1.40
   0  -3  -2    2.30    0.80
   0  -3  -2    1.50    0.70
   0   4   2  125.79    8.00
   0   4   2  133.99    8.10
   0   4   2  118.39    7.70
   0   4   2  121.29    7.60
   0   4   2  137.79    7.20
   0  -4  -2  123.69    7.20
   0  -4  -2  119.79    7.60
   0  -4  -2  130.29    8.10
   0  -4  -2  133.59    7.60
   0  -4  -2  136.79    7.70
   0  -4  -2  121.69    7.80
   0   5   2    5.70    2.10
   0   5   2    6.60    2.20
   0   5   2    3.10    1.70
   0   5   2    4.50    1.30
   0   5   2    7.20    2.30
   0  -5  -2    5.00    1.80
   0  -5  -2    2.20    1.50
   0  -5  -2    5.20    1.30
   0  -5  -2    2.60    1.20
   0  -5  -2    9.70    2.40
   0  -5  -2    2.10    1.40
   0  -5  -2    7.20    1.80
   0   6   2   23.90    4.60
   0   6   2   26.10    4.60
   0   6   2   16.50    2.70
   0   6   2   17.50    4.20
   0  -6  -2   18.80    3.60
   0  -6  -2   18.50    3.30
   0  -6  -2   23.70    4.50
   0  -6  -2   22.50    3.20
   0  -6  -2   21.50    3.30
   0  -6  -2   25.00    4.40
   0   7   2   22.10    3.40
   0   7   2   24.00    4.80
   0   7   2   20.60    4.70
   0   7   2   24.60    4.70
   0  -7  -2   28.70    3.10
   0  -7  -2   21.10    3.60
   0  -7  -2   29.10    5.20
   0  -7  -2   19.20    3.20
   0  -7  -2   25.60    4.40
   0   8   2  314.07   18.70
   0   8   2  295.47   18.20
   0   8   2  316.87   18.50
   0  -8  -2  305.07   16.50
   0  -8  -2  308.07   17.40
   0  -8  -2  300.97   16.80
   0  -8  -2  306.47   18.30
   0  -8  -2  305.87   17.80
   0   9   2   24.50    5.60
   0   9   2   23.50    5.00
   0   9   2   22.60    5.50
   0  -9  -2   24.10    5.30
   0  -9  -2   20.90    4.30
   0  -9  -2   23.10    4.00
   0  10   2  223.98   15.20
   0  10   2  197.38   14.80
   0  10   2  181.38   14.10
   0 -10  -2  194.48   12.60
   0 -10  -2  185.78   13.70
   0 -10  -2  201.98   14.40
   0  11   2   14.00    5.00
   0  11   2   11.80    4.50
   0  11   2   13.00    4.80
   0 -11  -2   14.50    4.30
   0 -11  -2   21.00    5.50
   1 -11   2   27.10    5.10
   1 -11   2   35.10    7.00
   1 -11   2   26.50    7.10
  -1  11  -2   43.30    9.00
  -1  11  -2   37.80    8.20
   1 -10   2   39.50    5.80
   1 -10   2   53.49    9.20
   1 -10   2   29.30    6.00
  -1  10  -2   38.70    6.00
  -1  10  -2   50.89    8.80
  -1  10  -2   38.00    7.60
   1  -9   2   59.89    6.80
   1  -9   2   57.19    6.00
   1  -9   2   88.29    8.20
   1  -9   2   67.39    6.10
  -1   9  -2   70.79    7.60
  -1   9  -2   63.69    6.30
  -1   9  -2   72.69    7.50
   1  -8   2  155.98   11.80
   1  -8   2  151.08   10.40
   1  -8   2  171.48   11.10
  -1   8  -2  173.48   11.20
  -1   8  -2  181.88   12.40
  -1   8  -2  178.28   12.30
   1  -7   2  177.98   10.60
   1  -7   2  178.98   12.00
   1  -7   2  153.68   10.60
   1  -7   2  170.98   11.00
  -1   7  -2  186.08   11.20
  -1   7  -2  190.58   12.10
  -1   7  -2  175.58   11.90
  -1   7  -2  171.98   11.90
   1  -6   2  169.18    9.80
   1  -6   2  148.49    9.60
   1  -6   2  139.29    9.20
   1  -6   2  183.88   10.70
  -1   6  -2  151.68   11.40
  -1   6  -2  160.78   10.20
  -1   6  -2  141.99    9.40
  -1   6  -2  154.08   10.20
  -1   6  -2  142.99   10.10
  -1   6  -2  127.99    9.60
   1  -5   2   87.89    6.70
   1  -5   2   91.39    6.30
   1  -5   2   84.29    6.30
   1  -5   2   94.39    6.10
   1  -5   2   95.79    6.50
   1  -5   2   99.19    7.10
  -1   5  -2   97.79    6.80
  -1   5  -2   89.09    6.30
  -1   5  -2   96.59    6.90
  -1   5  -2   80.99    6.60
  -1   5  -2   86.49    6.50
  -1   5  -2   89.29    6.60
   1  -4   2  653.03   30.60
   1  -4   2  658.43   31.60
   1  -4   2  629.74   30.90
   1  -4   2  710.83   31.30
   1  -4   2  635.34   31.40
  -1   4  -2  668.23   31.70
  -1   4  -2  635.34   31.20
  -1   4  -2  652.23   31.50
  -1   4  -2  657.73   31.10
  -1   4  -2  647.34   31.40
  -1   4  -2  635.34   31.20
   1  -3   2    0.10    0.80
   1  -3   2    0.50    0.60
   1  -3   2   -0.20    0.80
   1  -3   2   -0.60    0.70
   1  -3   2    0.20    0.80
  -1   3  -2   -0.20    0.70
  -1   3  -2    0.80    1.10
  -1   3  -2    1.00    1.10
  -1   3  -2    0.10    0.60
  -1   3  -2    0.60    0.90
   1  -2   2  317.17   15.30
   1  -2   2  324.07   15.50
   1  -2   2  300.27   15.20
   1  -2   2  320.47   15.70
   1  -2   2  300.07   15.40
   1  -2   2  297.97   15.30
  -1   2  -2  308.77   15.40
  -1   2  -2  308.97   15.30
  -1   2  -2  328.57   15.60
  -1   2  -2  312.57   15.60
  -1   2  -2  345.47   15.50
   1  -1   2   39.60    2.60
   1  -1   2   35.40    2.60
   1  -1   2   33.50    2.50
   1  -1   2   33.90    2.70
   1  -1   2   40.70    2.80
   1  -1   2   39.60    2.80
  -1   1  -2   37.40    2.60
  -1   1  -2   36.40    2.70
  -1   1  -2   34.60    2.50
  -1   1  -2   39.90    2.70
  -1   1  -2   35.00    2.70
  -1   1  -2   32.50    2.50
   1   0   2    0.70    0.60
   1   0   2    1.00    0.70
   1   0   2    0.90    0.60
   1   0   2    0.60    0.40
   1   0   2    0.60    0.80
   1   0   2   -0.20    0.70
  -1   0  -2    0.10    0.50
  -1   0  -2    1.80    0.90
  -1   0  -2    1.00    0.60
  -1   0  -2    0.50    0.70
  -1   0  -2    1.60    0.80
  -1   0  -2    0.70    0.40
   1   1   2  366.36   16.90
   1   1   2  343.47   16.40
   1   1   2  364.66   17.10
   1   1   2  364.36   17.20
   1   1   2  371.56   17.30
   1   1   2  344.17   16.80
   1   1   2  327.87   17.10
  -1  -1  -2  385.56   17.00
  -1  -1  -2  330.47   16.70
  -1  -1  -2  365.56   17.30
  -1  -1  -2  363.56   17.00
  -1  -1  -2  386.26   17.20
  -1  -1  -2  389.96   16.30
  -1  -1  -2  373.36   17.20
   1   2   2  345.47   16.70
   1   2   2  359.96   16.80
   1   2   2  349.96   17.20
   1   2   2  329.77   16.80
   1   2   2  340.47   16.70
   1   2   2  386.36   16.90
  -1  -2  -2  380.86   17.00
  -1  -2  -2  338.67   17.00
  -1  -2  -2  319.87   16.70
  -1  -2  -2  347.97   16.70
  -1  -2  -2  372.36   16.90
  -1  -2  -2  336.87   16.60
   1   3   2    1.60    1.00
   1   3   2    0.60    0.70
   1   3   2   -0.10    0.80
   1   3   2    1.00    0.90
   1   3   2    1.30    1.00
   1   3   2    1.70    1.00
   1   3   2    1.40    0.80
  -1  -3  -2    2.00    0.80
  -1  -3  -2    3.20    1.40
  -1  -3  -2    0.40    0.70
  -1  -3  -2    3.10    1.40
  -1  -3  -2    2.00    0.60
   1   4   2  267.97   14.50
   1   4   2  270.07   14.50
   1   4   2  272.67   14.90
   1   4   2  259.47   14.30
   1   4   2  253.37   14.10
  -1  -4  -2  305.47   14.50
  -1  -4  -2  288.07   14.40
  -1  -4  -2  257.67   14.40
  -1  -4  -2  298.67   14.30
  -1  -4  -2  288.17   13.10
  -1  -4  -2  260.87   14.10
   1   5   2  241.78   13.80
   1   5   2  250.27   13.80
   1   5   2  238.98   14.10
   1   5   2  260.47   13.60
   1   5   2  274.47   14.80
   1   5   2  248.18   14.10
  -1  -5  -2  267.07   12.60
  -1  -5  -2  247.68   13.90
  -1  -5  -2  271.77   13.80
  -1  -5  -2  240.08   14.00
   1   6   2  543.45   26.30
   1   6   2  501.25   26.60
   1   6   2  515.35   25.90
   1   6   2  492.35   25.10
   1   6   2  464.75   25.90
  -1  -6  -2  509.15   25.90
  -1  -6  -2  527.25   25.90
  -1  -6  -2  520.95   24.20
   1   7   2    5.90    2.10
   1   7   2   11.60    3.30
   1   7   2    8.90    3.20
   1   7   2    8.00    2.90
   1   7   2   15.60    3.60
  -1  -7  -2    7.80    2.40
  -1  -7  -2    9.70    2.90
  -1  -7  -2    8.90    2.40
  -1  -7  -2    9.50    2.00
   1   8   2    7.80    3.40
   1   8   2    8.40    2.70
   1   8   2   19.80    4.50
   1   8   2   12.30    3.20
  -1  -8  -2    8.50    2.90
  -1  -8  -2    6.20    2.20
  -1  -8  -2    3.00    1.40
  -1  -8  -2    6.30    2.30
   1   9   2    5.50    2.50
   1   9   2    6.00    3.10
   1   9   2   10.20    4.10
   1   9   2   18.00    4.70
  -1  -9  -2    6.70    2.10
  -1  -9  -2   10.60    3.70
  -1  -9  -2   11.10    3.00
  -1  -9  -2    5.80    2.50
   1  10   2   20.00    5.40
   1  10   2   20.40    5.40
   1  10   2   23.40    5.60
  -1 -10  -2   14.30    3.70
  -1 -10  -2   19.40    5.40
   2 -11   2   83.79   13.00
   2 -11   2   84.49    7.60
  -2  11  -2   97.29   10.50
  -2  11  -2   87.49    9.90
   2 -10   2   29.90    6.00
   2 -10   2   45.70    6.00
   2 -10   2   39.00    8.80
  -2  10  -2   46.80    7.00
  -2  10  -2   46.20    8.60
  -2  10  -2   55.09   10.00
   2  -9   2   55.69    5.80
   2  -9   2   43.40    4.70
   2  -9   2   42.30    7.50
  -2   9  -2   49.99    8.70
  -2   9  -2   47.40    8.00
  -2   9  -2   39.60    6.20
   2  -8   2  194.28   11.60
   2  -8   2  180.68   13.30
   2  -8   2  191.38   12.60
  -2   8  -2  181.18   12.30
  -2   8  -2  195.08   13.70
  -2   8  -2  193.78   13.40
   2  -7   2  136.59    9.20
   2  -7   2  151.78   10.30
   2  -7   2  160.58   11.20
  -2   7  -2  150.98   10.30
  -2   7  -2  155.98   11.00
  -2   7  -2  162.68   11.30
   2  -6   2  161.08   10.40
   2  -6   2  157.88   10.20
   2  -6   2  165.78    9.60
   2  -6   2  170.58   11.20
  -2   6  -2  170.08   10.50
  -2   6  -2  154.38   10.80
  -2   6  -2  164.28   10.80
  -2   6  -2  157.48   11.00
  -2   6  -2  148.69   11.70
   2  -5   2    7.60    2.50
   2  -5   2    6.00    2.10
   2  -5   2    9.40    2.60
  -2   5  -2   10.00    2.60
  -2   5  -2    6.50    1.80
  -2   5  -2    7.20    2.00
  -2   5  -2    9.20    2.10
  -2   5  -2   13.50    3.20
   2  -4   2  245.08   13.70
   2  -4   2  250.77   13.70
   2  -4   2  234.88   13.60
   2  -4   2  244.78   14.00
   2  -4   2  261.77   14.40
  -2   4  -2  253.17   13.80
  -2   4  -2  272.87   14.50
  -2   4  -2  257.47   13.70
  -2   4  -2  247.08   14.10
  -2   4  -2  270.67   14.20
   2  -3   2   36.60    3.40
   2  -3   2   36.70    3.40
   2  -3   2   37.70    3.50
   2  -3   2   45.50    4.00
   2  -3   2   39.20    3.40
   2  -3   2   40.00    3.60
  -2   3  -2   45.00    3.80
  -2   3  -2   37.70    3.50
  -2   3  -2   40.60    3.90
  -2   3  -2   45.10    3.80
  -2   3  -2   46.20    3.50
  -2   3  -2   38.40    3.40
   2  -2   2   14.30    2.40
   2  -2   2   11.70    2.00
   2  -2   2   12.20    2.50
   2  -2   2    9.80    1.80
   2  -2   2   11.00    2.30
  -2   2  -2   15.50    2.30
  -2   2  -2   10.80    2.30
  -2   2  -2   10.80    2.10
  -2   2  -2   12.00    2.50
  -2   2  -2    8.70    1.90
  -2   2  -2    7.60    1.60
   2  -1   2  359.66   18.20
   2  -1   2  352.46   17.90
   2  -1   2  409.06   18.20
   2  -1   2  432.56   18.60
   2  -1   2  364.06   18.00
   2  -1   2  371.46   18.10
  -2   1  -2  361.46   17.90
  -2   1  -2  361.56   18.10
  -2   1  -2  427.76   18.10
  -2   1  -2  343.67   18.10
  -2   1  -2  360.76   18.00
   2   0   2 3064.79  229.78
  -2   0  -2 3257.77  230.68
   2   1   2  303.77   14.10
   2   1   2  293.17   15.00
   2   1   2  305.57   15.30
   2   1   2  330.67   15.20
  -2  -1  -2  324.87   15.20
  -2  -1  -2  320.27   15.40
  -2  -1  -2  275.47   15.00
  -2  -1  -2  310.57   14.10
   2   2   2  102.09    6.40
   2   2   2  114.89    6.60
   2   2   2  114.99    6.50
   2   2   2  106.49    6.70
  -2  -2  -2  106.59    6.70
  -2  -2  -2  102.29    6.20
  -2  -2  -2  107.59    6.40
  -2  -2  -2  105.69    6.20
   2   3   2   93.09    6.30
   2   3   2  105.99    6.40
   2   3   2  100.59    6.80
   2   3   2  110.29    6.60
   2   3   2   97.49    6.10
  -2  -3  -2   95.09    6.10
  -2  -3  -2  102.19    6.40
  -2  -3  -2   99.19    6.10
  -2  -3  -2  102.19    6.70
   2   4   2  106.69    7.00
   2   4   2  107.69    7.00
   2   4   2  106.69    6.80
   2   4   2  103.79    6.90
   2   4   2  116.39    7.20
   2   4   2  115.99    7.70
  -2  -4  -2   99.49    6.80
  -2  -4  -2  106.99    7.10
   2   5   2   48.80    4.20
   2   5   2   38.20    3.80
   2   5   2   48.00    4.20
   2   5   2   43.90    4.60
   2   5   2   42.60    4.20
   2   5   2   59.09    4.70
  -2  -5  -2   44.50    4.20
  -2  -5  -2   41.20    4.10
  -2  -5  -2   51.39    4.50
   2   6   2   14.10    2.90
   2   6   2   14.40    3.40
   2   6   2   14.00    3.30
   2   6   2    9.70    2.90
   2   6   2    6.00    2.40
   2   6   2    7.40    2.60
  -2  -6  -2   11.80    2.70
  -2  -6  -2    7.80    2.30
   2   7   2    1.90    2.00
   2   7   2    6.00    2.30
   2   7   2    6.10    2.30
   2   7   2    3.70    2.40
  -2  -7  -2    8.30    2.80
  -2  -7  -2    3.50    1.60
  -2  -7  -2    2.50    1.70
   2   8   2  353.86   20.20
   2   8   2  359.26   21.40
   2   8   2  340.17   19.90
  -2  -8  -2  347.27   20.20
   2   9   2  180.38   12.90
   2   9   2  180.28   13.80
   2   9   2  183.58   12.80
   2   9   2  176.48   13.50
  -2  -9  -2  181.48   12.80
   2  10   2   11.50    4.10
   2  10   2   12.20    4.40
   2  10   2    9.80    4.60
  -2 -10  -2   16.00    4.10
   3 -10   2   12.40    3.00
   3 -10   2   22.00    5.20
   3 -10   2   19.00    5.70
  -3  10  -2   12.70    3.80
  -3  10  -2   15.10    5.50
  -3  10  -2   22.80    5.50
   3  -9   2    0.20    1.20
   3  -9   2    3.40    2.60
   3  -9   2   -0.20    1.90
  -3   9  -2    2.10    2.50
  -3   9  -2    4.20    3.00
  -3   9  -2    2.40    2.00
   3  -8   2    3.50    1.70
   3  -8   2    7.80    3.20
   3  -8   2    4.70    2.40
  -3   8  -2   10.90    3.40
  -3   8  -2    5.60    2.30
  -3   8  -2    9.90    4.00
   3  -7   2  197.78   12.70
   3  -7   2  176.28   11.00
   3  -7   2  207.58   13.70
  -3   7  -2  174.88   12.90
  -3   7  -2  197.68   12.60
  -3   7  -2  190.08   13.00
   3  -6   2  129.39    9.00
   3  -6   2  102.79    7.40
   3  -6   2  138.19    9.80
  -3   6  -2  118.89    9.20
  -3   6  -2  130.59    9.20
  -3   6  -2  106.19    8.30
   3  -5   2  163.48   10.90
   3  -5   2  158.18   10.30
   3  -5   2  152.68   10.20
   3  -5   2  146.59   10.40
   3  -5   2  162.38   10.30
  -3   5  -2  181.28   10.60
  -3   5  -2  172.28   10.70
  -3   5  -2  161.48   10.90
  -3   5  -2  148.79   10.50
  -3   5  -2  161.08   10.10
   3  -4   2  155.78    9.50
   3  -4   2  179.88   10.00
   3  -4   2  144.09    9.60
   3  -4   2  157.58    9.50
   3  -4   2  137.19    9.30
  -3   4  -2  152.48    9.40
  -3   4  -2  143.89    9.90
  -3   4  -2  145.59    9.60
  -3   4  -2  149.79    9.40
  -3   4  -2  161.68    9.80
  -3   4  -2  145.79    9.20
   3  -3   2 1504.95   69.99
   3  -3   2 1583.84   70.89
   3  -3   2 1521.35   69.99
   3  -3   2 1514.55   70.39
   3  -3   2 1492.35   70.19
   3  -3   2 1633.64   70.09
  -3   3  -2 1476.15   70.29
  -3   3  -2 1625.14   70.79
  -3   3  -2 1401.26   69.59
  -3   3  -2 1550.84   70.09
  -3   3  -2 1526.35   70.09
  -3   3  -2 1572.54   69.99
   3  -2   2   39.90    3.50
   3  -2   2   49.30    3.70
   3  -2   2   45.50    4.00
   3  -2   2   39.10    3.60
   3  -2   2   44.50    3.70
  -3   2  -2   39.50    3.50
  -3   2  -2   42.50    3.80
  -3   2  -2   35.10    3.40
  -3   2  -2   40.60    3.30
  -3   2  -2   40.20    3.60
  -3   2  -2   45.10    3.70
   3  -1   2    6.30    1.60
   3  -1   2    1.30    0.80
   3  -1   2    2.90    1.20
   3  -1   2    3.00    1.50
   3  -1   2    6.90    1.90
   3  -1   2    4.10    1.40
  -3   1  -2    2.70    1.00
  -3   1  -2    2.30    1.40
  -3   1  -2    4.50    1.60
  -3   1  -2    2.50    1.30
  -3   1  -2    5.70    1.70
  -3   1  -2    4.30    1.30
   3   0   2    3.40    1.20
   3   0   2    1.30    0.90
   3   0   2    0.90    0.60
   3   0   2    1.00    1.00
   3   0   2    0.80    0.90
  -3   0  -2    1.90    0.80
  -3   0  -2    3.10    1.20
  -3   0  -2    2.10    1.10
  -3   0  -2    2.70    1.20
   3   1   2    5.30    1.60
   3   1   2    5.10    1.70
   3   1   2    6.10    1.50
   3   1   2    3.70    0.90
  -3  -1  -2    5.30    1.60
  -3  -1  -2    4.10    1.40
  -3  -1  -2    4.40    0.90
  -3  -1  -2    5.60    1.60
   3   2   2    4.10    1.40
   3   2   2    4.30    1.50
   3   2   2    4.20    1.30
  -3  -2  -2    1.90    1.00
  -3  -2  -2    3.40    1.10
   3   3   2  268.37   13.90
   3   3   2  244.38   14.10
   3   3   2  255.17   13.80
  -3  -3  -2  238.98   13.80
   3   4   2  364.16   19.50
   3   4   2  376.46   20.20
  -3  -4  -2  371.86   18.90
  -3  -4  -2  389.86   19.70
   3   5   2 1043.70   49.40
   3   5   2 1040.70   48.30
  -3  -5  -2 1030.70   48.40
  -3  -5  -2 1003.30   47.50
  -3  -5  -2  965.90   47.60
   3   6   2    4.90    2.20
   3   6   2    8.90    2.60
   3   6   2    7.30    2.60
  -3  -6  -2    6.80    2.00
  -3  -6  -2   12.40    3.00
   3   7   2    2.70    2.00
   3   7   2    4.20    2.30
   3   7   2    6.40    2.50
  -3  -7  -2    3.50    1.90
   3   8   2   90.29    7.70
   3   8   2   97.69    8.90
  -3  -8  -2   78.79    7.60
   3   9   2  190.38   14.10
   3   9   2  170.08   12.30
   3   9   2  168.98   12.20
   3   9   2  160.98   12.50
  -3  -9  -2  161.48   12.10
  -3  -9  -2  155.18   12.10
   3  10   2    5.80    3.40
   3  10   2   11.70    4.30
  -3 -10  -2    7.40    3.00
  -3 -10  -2    0.20    2.10
   4 -10   2    4.00    2.30
   4 -10   2    2.50    2.90
   4 -10   2    6.10    4.00
  -4  10  -2    2.40    3.10
  -4  10  -2    4.10    2.70
  -4  10  -2    1.90    3.20
   4  -9   2  190.38   11.90
   4  -9   2  201.88   15.40
   4  -9   2  208.78   14.40
  -4   9  -2  193.18   15.10
  -4   9  -2  195.98   13.90
  -4   9  -2  197.28   14.70
   4  -8   2   32.00    7.00
   4  -8   2   28.90    6.00
   4  -8   2   29.80    4.30
  -4   8  -2   29.00    5.60
  -4   8  -2   33.10    7.10
  -4   8  -2   34.30    7.00
   4  -7   2  128.59   10.30
   4  -7   2  121.09    9.40
   4  -7   2   94.69    7.20
  -4   7  -2   99.89    9.00
  -4   7  -2  111.99    8.90
  -4   7  -2  116.89    9.90
   4  -6   2   33.70    6.40
   4  -6   2   52.89    7.60
  -4   6  -2   43.10    6.70
  -4   6  -2   45.10    7.60
  -4   6  -2   50.49    5.20
   4  -5   2   19.30    4.40
   4  -5   2   18.80    4.10
  -4   5  -2   22.80    4.20
  -4   5  -2   19.20    3.60
  -4   5  -2   17.90    3.30
  -4   5  -2   18.80    4.20
   4  -4   2   17.70    4.00
   4  -4   2   17.00    3.70
   4  -4   2   11.90    2.80
   4  -4   2   15.60    3.60
   4  -4   2   14.90    3.30
   4  -4   2   13.50    2.90
  -4   4  -2   11.90    3.30
  -4   4  -2   22.50    4.50
  -4   4  -2   20.10    3.90
  -4   4  -2   17.10    3.30
  -4   4  -2   17.70    3.50
  -4   4  -2   14.10    2.90
   4  -3   2  182.68   11.20
   4  -3   2  208.08   12.10
   4  -3   2  208.58   11.60
   4  -3   2  175.18   11.00
   4  -3   2  175.78   11.30
  -4   3  -2  194.38   11.70
  -4   3  -2  202.88   11.30
  -4   3  -2  196.58   11.30
  -4   3  -2  183.88   11.10
  -4   3  -2  188.28   11.40
  -4   3  -2  177.48   10.60
   4  -2   2   26.60    4.20
   4  -2   2   28.40    4.30
   4  -2   2   29.60    4.20
   4  -2   2   26.20    3.70
   4  -2   2   21.40    3.20
   4  -2   2   23.00    2.70
  -4   2  -2   25.20    4.10
  -4   2  -2   22.70    3.40
  -4   2  -2   28.50    4.30
  -4   2  -2   27.00    2.80
  -4   2  -2   25.70    2.80
  -4   2  -2   23.60    3.80
   4  -1   2  303.57   15.90
   4  -1   2  286.47   15.50
   4  -1   2  348.87   16.00
   4  -1   2  318.37   15.80
   4  -1   2  292.27   16.20
   4  -1   2  297.17   15.60
  -4   1  -2  313.57   15.90
  -4   1  -2  273.97   15.60
  -4   1  -2  308.47   16.20
  -4   1  -2  309.87   15.70
   4   0   2  140.99    8.00
   4   0   2  141.99    8.60
   4   0   2  125.59    8.00
   4   0   2  143.49    7.90
   4   0   2  154.78    9.20
  -4   0  -2  132.29    8.00
  -4   0  -2  131.59    7.70
  -4   0  -2  134.59    8.00
  -4   0  -2  141.89    8.60
   4   1   2  738.33   35.70
  -4  -1  -2  753.02   35.00
  -4  -1  -2  750.42   35.70
  -4  -1  -2  738.83   34.10
   4   2   2   42.60    4.10
   4   2   2   40.50    4.10
   4   2   2   47.40    2.90
  -4  -2  -2   43.50    3.50
  -4  -2  -2   46.20    4.30
  -4  -2  -2   43.70    4.10
   4   3   2   33.10    4.90
   4   3   2   26.90    4.00
  -4  -3  -2   35.60    3.90
  -4  -3  -2   38.00    3.90
  -4  -3  -2   42.80    3.20
   4   4   2  321.97   17.10
   4   4   2  305.47   17.20
  -4  -4  -2  270.97   14.90
  -4  -4  -2  293.87   16.40
   4   5   2   32.30    5.40
  -4  -5  -2   39.90    5.50
   4   6   2  365.86   21.00
  -4  -6  -2  342.67   19.90
   4   7   2  201.68   14.20
  -4  -7  -2  196.58   13.20
   4   8   2  136.49   10.30
   4   8   2  157.78   12.40
  -4  -8  -2  147.29   11.20
   4   9   2   69.49    8.10
   4   9   2   73.69    7.00
  -4  -9  -2   51.49    7.40
   4  10   2  146.59   11.70
   4  10   2  155.98   13.70
  -4 -10  -2  150.18   12.40
   5 -10   2   10.20    4.30
   5 -10   2    4.50    3.50
  -5  10  -2    6.80    3.80
  -5  10  -2    1.00    3.10
   5  -9   2    3.50    2.00
   5  -9   2   12.80    4.80
   5  -9   2    3.80    3.70
  -5   9  -2    8.10    4.50
  -5   9  -2    7.60    4.40
  -5   9  -2    4.70    2.80
   5  -8   2    3.10    1.70
   5  -8   2    4.40    2.90
   5  -8   2    6.80    3.00
  -5   8  -2    2.30    2.40
  -5   8  -2    2.10    2.40
  -5   8  -2    3.70    1.80
   5  -7   2  115.69   10.40
   5  -7   2  121.39   10.20
  -5   7  -2  123.19    9.80
  -5   7  -2  133.29   11.10
  -5   7  -2  121.79   10.10
   5  -6   2   17.90    4.20
   5  -6   2    8.80    3.10
  -5   6  -2   15.80    4.20
  -5   6  -2   13.30    3.30
  -5   6  -2   12.00    3.40
   5  -5   2  402.86   22.70
   5  -5   2  432.26   21.90
   5  -5   2  361.26   21.60
  -5   5  -2  408.26   22.00
  -5   5  -2  384.16   22.40
  -5   5  -2  390.96   21.80
   5  -4   2   42.70    4.80
   5  -4   2   56.79    5.30
   5  -4   2   49.80    5.30
   5  -4   2   38.40    4.30
  -5   4  -2   49.80    5.20
  -5   4  -2   40.20    4.50
  -5   4  -2   48.40    4.80
  -5   4  -2   43.00    4.30
   5  -3   2  465.05   24.30
   5  -3   2  505.05   23.90
   5  -3   2  450.05   23.70
   5  -3   2  443.66   23.60
   5  -3   2  440.96   23.40
   5  -3   2  440.76   23.60
  -5   3  -2  466.25   24.30
  -5   3  -2  455.95   23.20
  -5   3  -2  416.96   22.70
  -5   3  -2  464.35   24.10
  -5   3  -2  467.85   23.70
   5  -2   2   15.40    3.10
   5  -2   2   22.00    3.70
   5  -2   2   19.80    3.40
   5  -2   2   26.80    4.40
   5  -2   2   17.80    3.00
  -5   2  -2   21.20    3.70
   5  -1   2    8.00    1.90
   5  -1   2   13.30    3.10
   5  -1   2   10.30    2.50
   5  -1   2   13.20    2.80
   5  -1   2    9.90    2.40
   5  -1   2    7.70    2.20
  -5   1  -2    3.90    1.60
  -5   1  -2    9.60    2.60
  -5   1  -2    9.50    2.50
  -5   1  -2   10.10    2.20
   5   0   2   29.10    3.00
   5   0   2   36.90    4.10
  -5   0  -2   30.00    3.20
  -5   0  -2   36.50    3.90
  -5   0  -2   42.60    3.60
  -5   0  -2   34.10    3.10
   5   1   2   82.99    5.10
   5   1   2   85.59    6.50
   5   1   2   75.59    6.00
  -5  -1  -2   68.39    5.90
  -5  -1  -2   72.59    5.70
   5   2   2   30.10    4.40
   5   2   2   34.10    2.70
   5   2   2   39.40    4.20
  -5  -2  -2   37.20    5.00
  -5  -2  -2   39.30    3.50
  -5  -2  -2   29.20    4.40
   5   3   2 1617.64   76.99
  -5  -3  -2 1688.73   75.29
  -5  -3  -2 1649.83   76.69
   5   4   2   78.79    7.30
  -5  -4  -2   99.39    6.40
  -5  -4  -2   83.99    7.10
   5   5   2    1.30    1.50
  -5  -5  -2    2.10    1.60
   5   6   2    0.50    1.50
  -5  -6  -2    2.20    1.80
   5   7   2  890.71   45.60
  -5  -7  -2  857.61   44.20
   5   8   2    3.20    2.80
  -5  -8  -2    1.70    2.10
   5   9   2  130.69   12.00
  -5  -9  -2  105.99   10.20
   6  -9   2   78.79   12.60
   6  -9   2   89.99    9.50
   6  -9   2   75.19    6.50
  -6   9  -2   90.29    9.50
  -6   9  -2   83.29   12.60
   6  -8   2   36.90    8.00
   6  -8   2   38.50    5.10
   6  -8   2   52.09    9.30
  -6   8  -2   34.60    6.30
  -6   8  -2   46.10    8.20
  -6   8  -2   37.50    8.00
   6  -7   2  111.29    9.90
   6  -7   2   97.59    9.70
  -6   7  -2   98.89    9.60
  -6   7  -2  110.09    9.50
  -6   7  -2   91.89    8.60
   6  -6   2   47.90    8.20
   6  -6   2   51.09    8.20
  -6   6  -2   52.69    6.00
  -6   6  -2   54.99    8.90
  -6   6  -2   35.10    5.90
   6  -5   2   22.10    4.80
   6  -5   2   21.60    4.20
   6  -5   2   29.10    5.30
  -6   5  -2   30.20    5.70
  -6   5  -2   18.70    3.90
   6  -4   2   83.99    7.00
   6  -4   2   85.59    7.50
   6  -4   2   77.09    7.20
   6  -4   2   90.39    7.80
  -6   4  -2   85.79    7.00
  -6   4  -2   76.49    7.40
  -6   4  -2   80.29    7.00
   6  -3   2   55.99    5.40
   6  -3   2   58.19    5.60
  -6   3  -2   63.49    6.00
  -6   3  -2   52.19    5.20
   6  -2   2   94.49    8.30
   6  -2   2  110.69    8.10
   6  -2   2  100.49    7.70
   6  -2   2   97.39    7.30
   6  -2   2  100.09    7.40
   6  -2   2   86.29    7.90
  -6   2  -2   95.29    7.50
  -6   2  -2  105.69    7.40
  -6   2  -2   94.39    7.50
   6  -1   2  410.16   22.10
   6  -1   2  392.56   21.80
   6  -1   2  453.15   22.80
  -6   1  -2  444.06   22.50
  -6   1  -2  434.26   22.90
  -6   1  -2  464.35   22.30
   6   0   2 1090.69   51.49
   6   0   2 1111.59   53.89
  -6   0  -2 1118.09   52.79
  -6   0  -2 1110.99   52.69
   6   1   2  126.09    9.20
   6   1   2  132.19    7.80
  -6  -1  -2  113.69    9.00
  -6  -1  -2  141.59    9.00
   6   2   2  316.57   15.30
   6   2   2  297.87   17.50
  -6  -2  -2  296.37   16.50
   6   3   2  206.78   13.50
  -6  -3  -2  191.78   13.00
  -6  -3  -2  220.78   12.30
   6   4   2  621.84   32.70
  -6  -4  -2  613.44   32.20
  -6  -4  -2  627.04   30.50
   6   5   2    6.80    2.90
  -6  -5  -2    8.60    2.90
  -6  -5  -2   10.40    2.70
   6   6   2  568.74   31.90
  -6  -6  -2  579.14   31.10
   6   7   2   42.90    7.20
  -6  -7  -2   41.10    6.50
   6   8   2  100.29   10.10
  -6  -8  -2   90.59    9.10
   6   9   2   41.60    7.80
  -6  -9  -2   33.50    6.50
   7  -8   2   20.90    5.70
   7  -8   2   17.40    5.20
  -7   8  -2   16.20    4.90
  -7   8  -2   30.90    7.30
   7  -7   2    0.20    2.40
   7  -7   2    5.60    3.40
  -7   7  -2    0.70    2.50
  -7   7  -2    0.80    2.50
   7  -6   2  103.09    9.40
   7  -6   2   78.79    8.90
  -7   6  -2  109.19    9.90
  -7   6  -2  101.29    8.90
   7  -5   2  430.06   25.30
   7  -5   2  437.46   25.80
   7  -5   2  462.35   24.80
  -7   5  -2  452.35   26.00
  -7   5  -2  453.65   24.90
   7  -4   2  214.08   13.50
   7  -4   2  200.68   13.80
   7  -4   2  207.08   14.00
   7  -4   2  202.18   14.10
  -7   4  -2  235.08   14.70
  -7   4  -2  190.38   13.20
   7  -3   2   13.10    3.60
   7  -3   2   15.90    4.20
   7  -3   2    9.50    3.50
   7  -3   2    4.60    2.50
  -7   3  -2   11.50    2.90
  -7   3  -2   20.90    5.00
   7  -2   2   32.20    5.10
   7  -2   2   30.60    5.60
   7  -2   2   43.20    5.00
   7  -2   2   51.49    5.00
  -7   2  -2   46.90    5.10
   7  -1   2  652.83   34.40
   7  -1   2  689.83   33.90
  -7   1  -2  684.53   33.80
   7   0   2   18.20    3.20
   7   0   2    8.90    3.50
  -7   0  -2   25.10    4.80
   7   1   2  642.34   31.50
  -7  -1  -2  665.13   33.20
   7   2   2  115.99    9.10
   7   2   2  105.99    6.90
  -7  -2  -2  111.09    8.20
   7   3   2  151.28   11.20
  -7  -3  -2  151.58   10.10
   7   4   2   94.59    8.70
  -7  -4  -2   83.99    8.30
  -7  -4  -2  103.39    7.50
   7   5   2  825.22   43.80
  -7  -5  -2  851.01   41.50
  -7  -5  -2  866.51   43.40
   7   6   2   21.20    5.00
  -7  -6  -2   29.00    5.50
   7   7   2   22.00    5.30
  -7  -7  -2   27.20    5.70
   7   8   2   47.20    8.50
  -7  -8  -2   48.70    7.90
   8  -7   2   20.30    5.80
   8  -7   2   16.60    5.10
  -8   7  -2   26.30    6.80
  -8   7  -2   13.20    4.50
   8  -6   2   16.00    5.60
   8  -6   2   16.20    5.30
   8  -6   2   12.90    3.60
  -8   6  -2    8.60    4.70
   8  -5   2   12.40    3.50
   8  -5   2   15.60    4.20
   8  -5   2    9.90    3.80
  -8   5  -2   10.10    3.70
   8  -4   2  259.97   17.10
   8  -4   2  267.77   16.30
   8  -4   2  244.88   16.70
  -8   4  -2  242.38   16.70
   8  -3   2   45.30    7.50
   8  -3   2   36.30    5.80
   8  -3   2   38.60    6.60
   8  -2   2  993.30   49.10
   8  -2   2 1001.20   49.10
  -8   2  -2  976.70   48.80
   8  -1   2    6.00    3.10
   8  -1   2    0.60    2.30
  -8   1  -2    5.40    3.00
   8   0   2   40.40    6.50
  -8   0  -2   43.30    5.40
   8   1   2   61.39    7.00
   8   1   2   62.69    5.40
  -8  -1  -2   68.79    6.60
   8   2   2 1047.00   51.99
  -8  -2  -2 1035.30   50.59
   8   3   2   39.40    6.80
  -8  -3  -2   36.30    6.20
   8   4   2  123.19   10.50
  -8  -4  -2  120.29    9.10
   8   5   2    2.90    2.60
  -8  -5  -2    3.00    2.30
  -8  -5  -2    3.00    2.80
   8   6   2   47.20    7.90
  -8  -6  -2   46.50    7.70
   8   7   2    5.10    3.50
  -8  -7  -2    8.50    3.40
   9  -6   2  123.49   11.70
   9  -6   2  100.39    9.80
   9  -6   2  122.79   11.50
  -9   6  -2  110.79   11.20
   9  -5   2  145.99   12.60
   9  -5   2  140.99   12.30
   9  -5   2  151.98   11.70
  -9   5  -2  152.58   12.90
   9  -4   2   83.69    8.80
   9  -4   2   81.19    8.10
   9  -4   2   91.09    9.00
  -9   4  -2   89.49    9.00
   9  -3   2  233.48   15.80
   9  -3   2  250.27   15.80
   9  -3   2  238.38   16.20
   9  -3   2  195.48   14.60
  -9   3  -2  236.88   16.10
   9  -2   2  110.79    9.70
  -9   2  -2  112.89   10.30
   9  -1   2  247.48   16.90
  -9   1  -2  276.57   17.90
   9   0   2   -0.20    1.90
  -9   0  -2    3.60    3.10
   9   1   2  236.28   17.00
  -9  -1  -2  237.38   15.80
   9   2   2   76.19   10.50
   9   2   2   78.29    6.20
  -9  -2  -2   80.19    7.70
   9   3   2  174.08    9.80
   9   3   2  189.78   13.90
  -9  -3  -2  162.18   12.20
   9   4   2   55.99    8.70
  -9  -4  -2   57.19    6.10
   9   5   2   75.39   10.50
  -9  -5  -2   71.69    7.30
  10  -4   2  203.38   15.80
  10  -4   2  233.98   16.90
  10  -4   2  222.48   15.40
 -10   4  -2  212.98   17.00
  10  -3   2    0.50    2.70
  10  -3   2    1.30    2.50
 -10   3  -2    2.90    3.40
 -10   3  -2   -0.90    2.00
  10  -2   2   20.70    5.50
 -10   2  -2   40.00    9.00
  10  -1   2   11.50    4.40
  10  -1   2    2.80    3.20
 -10   1  -2   13.50    4.90
  10   0   2  496.55   29.80
 -10   0  -2  560.54   30.80
  10   1   2    1.80    2.80
 -10  -1  -2    1.40    2.50
  10   2   2    1.00    3.00
 -10  -2  -2    2.50    3.20
  10   3   2   28.10    6.70
 -10  -3  -2   23.90    6.00
 -11  -2   3    3.30    3.20
  11   2  -3   -1.30    2.20
  11   2  -3    2.00    1.90
 -11  -1   3   14.70    5.10
  11   1  -3    5.80    3.10
 -11   0   3   12.10    4.40
  11   0  -3    6.30    3.20
 -11   1   3   30.10    7.20
  11  -1  -3   38.40    5.90
 -11   2   3   55.69    9.60
  11  -2  -3   44.30    6.20
 -10  -5   3   51.59    9.40
 -10  -4   3   76.49    8.30
  10   4  -3   85.39    8.70
 -10  -3   3   34.20    7.10
  10   3  -3   39.40    7.00
  10   3  -3   36.10    5.10
 -10  -2   3    5.80    3.30
  10   2  -3    2.90    3.10
 -10  -1   3    4.00    3.20
  10   1  -3    2.40    2.80
 -10   0   3  547.15   30.90
  10   0  -3  543.85   28.90
 -10   1   3   15.70    4.80
 -10   2   3    8.90    4.10
  10  -2  -3   12.60    3.10
 -10   3   3    4.30    3.10
 -10   3   3    0.20    2.30
  10  -3  -3    2.70    2.00
  10  -3  -3    8.70    4.20
 -10   4   3  225.68   17.60
  10  -4  -3  267.27   17.70
  10  -4  -3  220.68   14.00
  10  -4  -3  256.97   17.20
 -10   5   3    5.60    4.00
 -10   5   3   -0.20    2.50
  10  -5  -3   10.70    5.10
  10  -5  -3   13.50    5.30
  -9  -6   3  216.38   16.30
   9   6  -3  211.28   16.00
  -9  -5   3   38.20    6.90
  -9  -5   3   53.09    6.80
   9   5  -3   64.29    8.90
  -9  -4   3   47.20    6.10
  -9  -4   3   45.60    7.20
   9   4  -3   51.39    4.50
   9   4  -3   67.79    9.00
  -9  -3   3  199.08   14.20
   9   3  -3  216.88   12.40
   9   3  -3  200.38   12.20
   9   3  -3  215.58   14.30
  -9  -2   3  105.59    9.40
   9   2  -3  107.39    8.90
  -9  -1   3  287.57   17.50
   9   1  -3  239.18   16.30
  -9   0   3    0.90    2.10
   9   0  -3   -0.60    1.50
  -9   1   3  325.37   20.10
  -9   1   3  307.77   17.40
   9  -1  -3  323.37   17.90
  -9   2   3  111.39    9.80
  -9   2   3   87.49    7.10
   9  -2  -3   92.99    7.20
  -9   3   3  293.27   17.00
  -9   3   3  321.27   20.40
  -9   3   3  352.76   19.60
   9  -3  -3  267.57   17.90
   9  -3  -3  331.07   19.10
   9  -3  -3  309.77   16.90
  -9   4   3  125.09   10.60
  -9   4   3  106.19    8.60
  -9   4   3  147.99   11.80
   9  -4  -3  107.99    8.00
   9  -4  -3  148.09   11.10
   9  -4  -3  126.19   10.50
   9  -4  -3  110.09    8.20
  -9   5   3  152.88   13.40
  -9   5   3  170.58   13.60
   9  -5  -3  189.38   14.10
   9  -5  -3  165.98   13.60
  -9   6   3  130.29   12.20
  -9   6   3  137.79   12.30
   9  -6  -3  143.59   12.50
   9  -6  -3  152.58   13.20
  -8  -7   3    6.20    3.10
   8   7  -3    6.80    3.40
  -8  -6   3   41.10    7.00
   8   6  -3   43.40    7.60
  -8  -5   3   11.00    4.10
  -8  -5   3    9.30    3.40
   8   5  -3    8.00    3.20
  -8  -4   3  133.39   10.00
  -8  -4   3  129.89   10.40
   8   4  -3  124.69    9.90
   8   4  -3  123.79    7.90
   8   4  -3   99.99    7.10
  -8  -3   3   41.10    4.90
  -8  -3   3   38.20    6.00
   8   3  -3   39.30    3.90
   8   3  -3   27.00    4.00
   8   3  -3   42.00    6.30
  -8  -2   3  998.70   50.39
   8   2  -3 1031.70   49.80
   8   2  -3 1043.10   48.50
  -8  -1   3   57.99    5.50
  -8  -1   3   77.19    6.90
   8   1  -3   56.39    5.80
  -8   0   3   46.90    5.50
  -8   0   3   42.60    4.40
   8   0  -3   41.00    5.90
  -8   1   3   19.30    4.30
  -8   1   3   12.20    2.90
   8  -1  -3   16.00    3.30
   8  -1  -3   11.90    3.80
  -8   2   3 1044.70   52.79
  -8   2   3 1016.80   49.70
   8  -2  -3 1112.39   50.39
   8  -2  -3 1082.89   49.99
  -8   3   3   75.29    7.50
  -8   3   3   61.59    5.50
   8  -3  -3   61.19    5.10
   8  -3  -3   53.59    5.00
   8  -3  -3   73.89    6.70
  -8   4   3  271.57   17.60
  -8   4   3  257.87   14.90
  -8   4   3  273.77   16.80
   8  -4  -3  275.97   16.90
   8  -4  -3  217.48   16.00
   8  -4  -3  270.97   14.80
   8  -4  -3  285.37   17.30
  -8   5   3    7.50    2.80
  -8   5   3   20.20    5.10
  -8   5   3   17.20    4.70
   8  -5  -3   13.40    4.20
   8  -5  -3    8.00    4.20
  -8   6   3   49.20    8.80
  -8   6   3   40.20    7.70
   8  -6  -3   51.89    8.70
   8  -6  -3   45.20    8.60
  -8   7   3   30.10    5.60
  -8   7   3   18.70    5.80
  -8   7   3   21.10    5.40
   8  -7  -3   21.10    6.20
   8  -7  -3   33.80    7.00
  -7  -8   3   58.39    9.00
   7   8  -3   43.40    7.90
   7   7  -3   35.40    7.10
  -7  -6   3   22.40    4.70
   7   6  -3   21.80    4.90
  -7  -5   3 1122.79   54.99
   7   5  -3 1117.79   55.09
  -7  -4   3  137.29    9.50
  -7  -4   3  120.39    9.50
   7   4  -3  117.89    9.20
   7   4  -3   98.99    7.10
   7   4  -3  100.99    6.70
  -7  -3   3  238.58   14.90
  -7  -3   3  234.18   15.30
   7   3  -3  244.98   13.20
   7   3  -3  255.27   15.00
   7   3  -3  252.07   13.30
  -7  -2   3  132.29    9.60
   7   2  -3  130.39    8.20
   7   2  -3  122.89    8.90
  -7  -1   3  896.51   43.40
  -7  -1   3  915.31   44.90
   7   1  -3  926.71   44.10
   7   1  -3  934.61   43.70
  -7   0   3   15.70    2.70
  -7   0   3   18.70    4.10
   7   0  -3   13.60    3.10
   7   0  -3   12.00    2.70
   7   0  -3   17.90    3.30
  -7   1   3  892.01   43.70
  -7   1   3  920.01   46.20
   7  -1  -3  962.90   44.20
   7  -1  -3  974.70   44.50
  -7   2   3   59.19    5.90
  -7   2   3   44.50    4.20
   7  -2  -3   44.90    4.10
   7  -2  -3   38.00    3.70
  -7   3   3   40.80    6.30
  -7   3   3   27.90    4.00
  -7   3   3   35.10    6.60
   7  -3  -3   29.50    3.10
   7  -3  -3   23.20    4.80
   7  -3  -3   48.60    7.40
   7  -3  -3   31.10    3.20
   7  -3  -3   37.80    6.30
  -7   4   3  218.78   14.70
  -7   4   3  233.68   14.20
  -7   4   3  204.68   12.40
   7  -4  -3  231.18   14.30
   7  -4  -3  234.68   14.40
   7  -4  -3  185.28   13.40
  -7   5   3  430.76   23.80
  -7   5   3  459.85   25.70
   7  -5  -3  477.15   26.10
   7  -5  -3  467.65   25.70
   7  -5  -3  437.86   25.30
  -7   6   3  118.39   10.40
   7  -6  -3  113.99   10.00
   7  -6  -3  125.09   10.70
  -7   7   3    2.00    2.40
  -7   7   3    0.20    2.50
   7  -7  -3    1.20    2.50
   7  -7  -3   -0.50    2.10
  -7   8   3   24.60    5.10
  -7   8   3   29.00    6.90
   7  -8  -3   28.30    7.00
   7  -8  -3   25.30    5.80
  -6  -9   3   40.00    7.20
  -6  -9   3   42.60    7.50
   6   9  -3   48.80    8.90
  -6  -8   3   88.69    8.60
  -6  -8   3   89.19    8.90
   6   8  -3   74.49    8.70
  -6  -7   3   85.49    8.50
  -6  -7   3   94.89    8.40
   6   7  -3   75.39    8.30
  -6  -6   3  613.04   32.30
  -6  -6   3  607.44   32.70
   6   6  -3  607.54   32.80
  -6  -5   3   12.70    3.30
  -6  -5   3   12.70    3.60
  -6  -5   3    9.70    2.90
   6   5  -3    9.40    2.80
  -6  -4   3  645.64   32.50
  -6  -4   3  652.13   32.90
  -6  -4   3  688.93   32.70
   6   4  -3  608.64   31.90
   6   4  -3  589.34   30.00
   6   4  -3  646.04   32.60
  -6  -3   3  228.68   13.90
  -6  -3   3  227.68   13.50
   6   3  -3  213.28   13.20
   6   3  -3  203.68   13.10
   6   3  -3  235.98   12.00
  -6  -2   3  394.16   21.30
  -6  -2   3  410.26   21.40
   6   2  -3  397.16   21.00
   6   2  -3  375.36   20.50
  -6  -1   3  153.08   10.10
  -6  -1   3  158.58    9.20
   6   1  -3  146.09    9.50
   6   1  -3  154.48    9.20
  -6   0   3 1234.78   55.59
  -6   0   3 1185.58   57.29
   6   0  -3 1226.68   56.39
   6   0  -3 1129.29   55.99
   6   0  -3 1282.97   56.39
  -6   1   3  536.65   27.10
  -6   1   3  530.25   24.90
   6  -1  -3  544.25   25.10
   6  -1  -3  455.05   25.70
   6  -1  -3  509.15   25.20
  -6   2   3  115.99    9.40
  -6   2   3  128.19    9.40
  -6   2   3  130.19    7.70
   6  -2  -3  134.09    7.70
   6  -2  -3  136.99    7.90
  -6   3   3   58.49    4.90
  -6   3   3   76.39    6.70
  -6   3   3   81.49    6.30
   6  -3  -3   63.29    4.60
   6  -3  -3   72.79    6.10
   6  -3  -3   87.49    6.40
   6  -3  -3   73.19    6.10
   6  -3  -3   56.79    5.80
  -6   4   3  192.38   12.10
  -6   4   3  170.28   11.00
   6  -4  -3  171.78   11.90
   6  -4  -3  199.28   12.40
   6  -4  -3  184.18   12.00
  -6   5   3   22.30    3.80
   6  -5  -3   27.90    5.20
  -6   6   3  123.49   10.60
  -6   6   3  140.69   10.20
   6  -6  -3  135.29   10.70
   6  -6  -3  157.58   11.60
  -6   7   3  102.39    9.70
  -6   7   3  104.59    9.00
   6  -7  -3  109.89    9.70
   6  -7  -3  120.09   10.60
  -6   8   3   18.40    5.10
  -6   8   3   29.90    7.00
   6  -8  -3   22.20    5.70
   6  -8  -3   20.40    6.20
  -6   9   3  113.89   10.50
  -6   9   3  104.19   11.00
   6  -9  -3  110.39   11.30
   6  -9  -3  110.19   10.60
  -5 -10   3    3.20    2.60
  -5 -10   3    0.80    2.00
   5  10  -3    2.90    3.00
  -5  -9   3  154.08   12.80
  -5  -9   3  151.88   12.20
   5   9  -3  155.58   13.20
  -5  -8   3    3.50    1.90
  -5  -8   3    4.10    2.60
   5   8  -3    1.20    2.20
  -5  -7   3 1191.88   56.49
  -5  -7   3 1149.78   56.79
   5   7  -3 1113.19   56.99
  -5  -6   3    5.50    2.30
  -5  -6   3    5.00    2.20
   5   6  -3    3.60    2.20
   5   6  -3    4.10    1.80
  -5  -5   3    8.80    2.70
  -5  -5   3    3.00    1.80
   5   5  -3    5.70    2.30
   5   5  -3    8.50    2.50
   5   5  -3   11.40    1.80
  -5  -4   3   57.09    5.60
  -5  -4   3   66.49    5.80
  -5  -4   3   57.29    5.40
   5   4  -3   57.19    4.10
   5   4  -3   58.79    5.50
   5   4  -3   52.89    5.00
  -5  -3   3 2382.56  101.49
  -5  -3   3 2197.88  101.59
  -5  -3   3 2228.18  101.39
   5   3  -3 2082.59  100.89
   5   3  -3 2152.28  101.09
   5   3  -3 2311.17  101.49
  -5  -2   3   28.60    4.20
  -5  -2   3   43.90    4.10
  -5  -2   3   37.00    3.70
   5   2  -3   36.10    3.80
   5   2  -3   32.80    3.40
   5   2  -3   34.20    3.60
  -5  -1   3  144.79    9.20
  -5  -1   3  144.09    8.30
  -5  -1   3  139.49    9.10
   5   1  -3  134.49    9.10
   5   1  -3  151.88    8.90
   5   1  -3  144.19    8.40
  -5   0   3   54.09    3.80
  -5   0   3   61.39    5.00
   5   0  -3   47.80    4.10
   5   0  -3   49.60    4.10
   5   0  -3   51.59    4.00
  -5   1   3   10.10    2.70
  -5   1   3   12.10    1.90
   5  -1  -3   12.40    2.00
   5  -1  -3    8.20    1.90
   5  -1  -3   11.50    2.00
   5  -1  -3    8.10    2.00
  -5   2   3   47.60    4.00
  -5   2   3   48.30    4.60
  -5   2   3   42.10    3.90
  -5   2   3   47.10    3.40
   5  -2  -3   38.50    4.00
   5  -2  -3   50.09    4.20
   5  -2  -3   40.40    3.20
   5  -2  -3   57.09    4.40
   5  -2  -3   41.60    3.80
   5  -2  -3   35.20    3.10
  -5   3   3  565.94   29.70
  -5   3   3  586.04   28.90
  -5   3   3  567.34   29.60
   5  -3  -3  608.14   30.10
   5  -3  -3  605.04   30.00
   5  -3  -3  574.34   29.60
   5  -3  -3  591.14   29.80
   5  -3  -3  593.94   29.70
   5  -3  -3  671.43   27.90
   5  -3  -3  621.54   28.40
  -5   4   3   27.60    2.90
  -5   4   3   20.80    3.50
  -5   5   3  502.25   24.50
  -5   5   3  445.16   23.10
  -5   5   3  452.75   24.80
   5  -5  -3  447.56   25.00
   5  -5  -3  452.95   25.20
   5  -5  -3  465.95   24.80
  -5   6   3   19.90    4.00
  -5   6   3   21.00    4.70
   5  -6  -3   29.60    5.40
  -5   7   3  129.69   10.70
  -5   7   3  141.99   11.60
   5  -7  -3  178.68   12.70
   5  -7  -3  159.88   11.60
  -5   8   3    4.90    3.20
  -5   8   3   10.60    3.80
   5  -8  -3    9.00    3.30
   5  -8  -3    3.80    3.20
  -5   9   3    3.40    3.20
  -5   9   3    4.70    4.00
   5  -9  -3   13.30    4.80
   5  -9  -3    9.80    4.60
   5 -10  -3    1.60    2.30
  -4 -10   3  217.18   16.40
  -4 -10   3  222.68   15.80
   4  10  -3  237.18   17.50
  -4  -9   3  105.29    9.20
  -4  -9   3   96.39    9.50
   4   9  -3   97.59    9.80
  -4  -8   3  143.79   11.20
  -4  -8   3  133.19   10.40
   4   8  -3  124.49   10.90
  -4  -7   3  243.18   11.70
  -4  -7   3  223.18   14.50
  -4  -7   3  240.78   15.20
   4   7  -3  235.58   15.30
   4   7  -3  196.28   13.20
  -4  -6   3  478.75   26.70
   4   6  -3  478.35   25.60
   4   6  -3  523.75   23.80
   4   6  -3  523.85   27.30
  -4  -5   3   36.90    4.20
  -4  -5   3   34.00    5.00
   4   5  -3   41.80    3.00
   4   5  -3   36.80    3.90
   4   5  -3   41.30    4.50
  -4  -4   3  546.65   28.10
  -4  -4   3  554.04   27.90
  -4  -4   3  555.44   28.10
   4   4  -3  566.04   27.90
   4   4  -3  517.85   27.30
   4   4  -3  581.04   26.00
   4   4  -3  563.74   28.10
  -4  -3   3   12.60    2.50
  -4  -3   3   18.60    3.40
  -4  -3   3   15.70    3.00
   4   3  -3   15.80    2.90
   4   3  -3   19.00    3.30
   4   3  -3   16.60    3.00
   4   3  -3   16.70    2.70
  -4  -2   3   47.40    4.20
  -4  -2   3   47.70    4.20
  -4  -2   3   47.10    4.10
   4   2  -3   51.29    4.00
   4   2  -3   48.70    4.10
   4   2  -3   51.69    3.60
   4   2  -3   46.70    4.20
   4   2  -3   51.49    4.20
  -4  -1   3  816.62   37.80
  -4  -1   3  759.22   37.10
  -4  -1   3  835.52   37.60
   4   1  -3  799.62   37.40
   4   1  -3  769.02   37.10
   4   1  -3  800.02   37.70
  -4   0   3  291.17   14.40
  -4   0   3  295.67   15.80
   4   0  -3  272.57   15.10
   4   0  -3  310.07   14.60
   4   0  -3  320.37   15.00
  -4   1   3  384.86   20.60
  -4   1   3  423.56   19.00
   4  -1  -3  393.56   19.20
   4  -1  -3  436.86   19.10
   4  -1  -3  383.76   19.80
  -4   2   3   57.59    4.60
  -4   2   3   57.99    4.70
  -4   2   3   54.99    4.90
  -4   2   3   60.79    4.10
   4  -2  -3   61.79    4.70
   4  -2  -3   61.79    4.60
   4  -2  -3   66.79    3.80
   4  -2  -3   67.39    3.90
   4  -2  -3   61.09    4.90
   4  -2  -3   59.29    4.60
   4  -2  -3   66.29    5.00
  -4   3   3  234.48   12.80
  -4   3   3  214.98   12.10
  -4   3   3  211.08   12.60
  -4   3   3  218.18   11.40
   4  -3  -3  238.68   12.80
   4  -3  -3  211.08   12.70
   4  -3  -3  251.37   13.00
   4  -3  -3  209.88   12.40
   4  -3  -3  225.08   12.80
  -4   4   3    5.70    2.00
  -4   4   3    4.20    1.90
  -4   4   3    7.70    2.70
  -4   4   3    3.20    1.20
  -4   4   3    1.80    1.70
   4  -4  -3    3.90    2.10
   4  -4  -3    3.20    2.00
   4  -4  -3    3.90    1.60
   4  -4  -3    8.40    2.80
   4  -4  -3    5.60    2.30
  -4   5   3   17.60    3.50
  -4   5   3   15.80    3.50
  -4   5   3   12.70    2.50
   4  -5  -3   18.40    3.70
   4  -5  -3   16.50    3.80
   4  -5  -3   18.30    4.00
  -4   6   3   27.20    5.80
  -4   6   3   30.60    5.40
  -4   6   3   30.90    4.50
   4  -6  -3   25.00    5.50
   4  -6  -3   26.80    5.30
  -4   7   3  115.29    9.80
  -4   7   3  130.09    9.70
   4  -7  -3  113.39    9.30
   4  -7  -3  116.49    9.90
  -4   8   3   53.69    8.40
  -4   8   3   56.69    9.50
   4  -8  -3   55.89    9.30
   4  -8  -3   60.39    9.10
  -4   9   3  201.58   14.30
  -4   9   3  168.98   13.90
   4  -9  -3  168.58   13.10
   4  -9  -3  192.58   14.50
  -4  10   3    3.50    3.60
  -4  10   3    5.60    3.70
   4 -10  -3    6.80    4.00
   4 -10  -3    3.20    3.00
  -3 -10   3   15.60    4.60
  -3 -10   3   10.50    3.60
   3  10  -3   10.60    2.50
   3  10  -3   13.50    4.40
  -3  -9   3  249.58   15.50
  -3  -9   3  210.18   15.40
   3   9  -3  215.28   12.40
   3   9  -3  230.48   16.20
  -3  -8   3   91.59    6.70
  -3  -8   3  106.49    9.00
   3   8  -3  105.99    6.70
   3   8  -3   99.39    9.10
  -3  -7   3    0.10    1.30
  -3  -7   3    1.20    1.50
  -3  -7   3    2.50    2.00
   3   7  -3    2.50    1.30
   3   7  -3    4.50    2.20
   3   7  -3    1.20    1.80
  -3  -6   3   12.10    3.00
  -3  -6   3   16.80    2.60
  -3  -6   3   17.80    3.50
   3   6  -3   20.90    4.20
   3   6  -3   21.70    2.20
  -3  -5   3 1132.29   50.89
  -3  -5   3 1101.29   52.69
  -3  -5   3 1098.89   52.99
   3   5  -3 1105.09   52.29
   3   5  -3 1114.59   52.59
   3   5  -3 1146.79   50.79
  -3  -4   3  340.67   18.30
  -3  -4   3  336.47   18.10
  -3  -4   3  384.36   16.80
   3   4  -3  342.07   17.90
   3   4  -3  309.47   17.80
  -3  -3   3  105.89    7.20
  -3  -3   3  119.49    7.10
  -3  -3   3  102.29    7.00
   3   3  -3   98.89    5.90
   3   3  -3  104.89    6.90
   3   3  -3   98.59    6.80
   3   3  -3  104.39    6.80
   3   3  -3  110.99    6.90
  -3  -2   3    4.50    1.30
  -3  -2   3    3.00    1.20
  -3  -2   3    6.40    1.80
   3   2  -3    5.40    1.70
   3   2  -3    3.40    1.10
   3   2  -3    7.40    1.40
   3   2  -3    3.80    1.20
   3   2  -3    3.60    1.20
  -3  -1   3   70.69    4.60
  -3  -1   3   69.29    4.70
  -3  -1   3   67.49    4.90
   3   1  -3   66.59    4.80
   3   1  -3   70.19    4.30
   3   1  -3   69.19    4.50
   3   1  -3   72.49    4.70
  -3   0   3   19.10    2.00
  -3   0   3   15.40    2.80
  -3   0   3   13.70    1.60
   3   0  -3   17.80    1.80
   3   0  -3   15.50    1.60
   3   0  -3   16.70    2.10
   3   0  -3   15.80    1.40
  -3   1   3   31.10    3.10
   3  -1  -3   32.90    2.60
   3  -1  -3   34.20    2.20
  -3   2   3   59.59    4.30
  -3   2   3   58.29    4.30
  -3   2   3   51.49    4.30
   3  -2  -3   53.69    4.20
   3  -2  -3   51.89    4.10
   3  -2  -3   55.49    4.30
   3  -2  -3   58.59    4.20
  -3   3   3 1065.49   49.80
  -3   3   3 1083.99   49.50
  -3   3   3 1025.00   49.80
  -3   3   3 1014.20   49.40
   3  -3  -3 1090.69   49.80
   3  -3  -3 1119.09   49.90
   3  -3  -3 1112.19   50.19
   3  -3  -3 1056.49   49.60
  -3   4   3  214.28   11.60
  -3   4   3  204.08   11.50
  -3   4   3  190.18   10.60
  -3   4   3  179.88   11.60
  -3   4   3  212.58   12.00
   3  -4  -3  183.58   11.50
   3  -4  -3  195.38   11.80
   3  -4  -3  187.88   11.90
   3  -4  -3  223.08   11.90
   3  -4  -3  196.08   11.50
  -3   5   3   94.29    7.30
  -3   5   3  101.49    7.50
  -3   5   3  102.79    6.90
  -3   5   3  110.49    8.00
  -3   5   3  101.59    7.90
   3  -5  -3  108.79    7.60
   3  -5  -3  104.69    7.60
   3  -5  -3  106.49    8.00
   3  -5  -3  101.59    8.00
  -3   6   3  119.19    8.70
  -3   6   3  111.89    8.90
   3  -6  -3  118.69    9.10
   3  -6  -3  123.09    8.80
  -3   7   3  174.28   12.50
  -3   7   3  169.38   12.00
   3  -7  -3  185.58   12.70
   3  -7  -3  171.38   11.80
  -3   8   3    5.40    3.00
  -3   8   3   15.00    4.00
   3  -8  -3    6.00    3.20
   3  -8  -3    8.70    2.80
   3  -8  -3    7.30    1.70
  -3   9   3   -0.20    2.20
  -3   9   3    1.50    2.70
   3  -9  -3    2.00    1.30
   3  -9  -3    1.30    2.00
   3  -9  -3    3.50    3.10
  -3  10   3   21.20    5.70
  -3  10   3   26.70    6.50
   3 -10  -3   27.10    6.10
   3 -10  -3   13.80    3.80
   3 -10  -3   19.20    5.40
  -2 -11   3    2.80    2.50
  -2 -11   3    3.60    2.90
   2  11  -3    5.40    3.80
   2  11  -3   13.00    4.80
   2  11  -3    7.80    4.40
  -2 -10   3    4.90    2.70
  -2 -10   3    4.70    2.90
  -2 -10   3    1.30    2.10
   2  10  -3   12.40    3.10
   2  10  -3    6.80    3.60
   2  10  -3    7.00    3.00
  -2  -9   3  170.78   12.00
  -2  -9   3  161.98   10.20
  -2  -9   3  156.08   12.60
   2   9  -3  176.38   10.50
   2   9  -3  169.78   12.10
  -2  -8   3  467.25   24.60
  -2  -8   3  479.35   25.90
  -2  -8   3  453.25   22.90
   2   8  -3  443.56   23.10
   2   8  -3  461.95   24.40
  -2  -7   3    3.80    1.50
  -2  -7   3    5.40    2.00
  -2  -7   3    3.10    2.10
   2   7  -3    1.10    1.80
   2   7  -3    5.60    1.60
  -2  -6   3    1.30    1.40
  -2  -6   3    3.30    1.40
  -2  -6   3    0.50    1.00
   2   6  -3    5.40    2.00
   2   6  -3    3.80    1.40
  -2  -5   3  110.29    6.50
  -2  -5   3  102.69    7.30
   2   5  -3  103.19    7.60
   2   5  -3  110.29    7.40
   2   5  -3  107.59    6.50
  -2  -4   3   98.89    6.60
  -2  -4   3   95.19    5.90
   2   4  -3  102.29    6.70
   2   4  -3   97.79    6.80
  -2  -3   3  184.78   10.20
  -2  -3   3  173.28    9.80
  -2  -3   3  170.38    9.30
   2   3  -3  196.88    9.30
   2   3  -3  165.48    9.70
   2   3  -3  179.88   10.10
   2   3  -3  174.88    9.80
  -2  -2   3   56.09    4.10
  -2  -2   3   62.09    4.30
  -2  -2   3   58.29    4.50
  -2  -2   3   60.79    3.80
   2   2  -3   63.49    4.20
   2   2  -3   60.29    4.40
   2   2  -3   70.99    4.20
   2   2  -3   62.09    4.20
  -2  -1   3  244.98   12.70
  -2  -1   3  262.77   13.20
  -2  -1   3  273.17   12.90
   2   1  -3  259.77   12.70
   2   1  -3  247.78   12.70
   2   1  -3  283.27   13.30
   2   1  -3  264.47   12.80
  -2   1   3  263.77   13.50
  -2   1   3  275.27   13.80
  -2   1   3  273.47   13.50
   2  -1  -3  282.17   13.60
   2  -1  -3  283.17   13.40
   2  -1  -3  287.97   13.60
  -2   2   3   10.30    2.10
  -2   2   3    6.80    1.60
  -2   2   3    7.20    1.60
  -2   2   3    8.50    2.00
  -2   2   3    6.80    1.00
   2  -2  -3    7.30    1.90
   2  -2  -3    8.70    1.90
   2  -2  -3    9.00    1.90
   2  -2  -3    9.90    2.10
  -2   3   3   29.30    2.90
  -2   3   3   28.90    3.10
  -2   3   3   29.20    3.00
  -2   3   3   29.80    2.90
   2  -3  -3   26.90    2.70
   2  -3  -3   32.50    3.20
   2  -3  -3   33.60    3.10
   2  -3  -3   28.80    2.90
   2  -3  -3   30.60    3.10
  -2   4   3  282.27   15.60
  -2   4   3  286.77   15.30
  -2   4   3  277.57   15.20
  -2   4   3  294.97   15.70
   2  -4  -3  298.37   15.20
   2  -4  -3  284.67   15.60
   2  -4  -3  271.87   15.60
   2  -4  -3  295.27   15.40
   2  -4  -3  288.07   15.50
  -2   5   3    8.80    2.60
  -2   5   3    5.50    2.50
  -2   5   3    6.20    2.10
  -2   5   3    5.40    2.00
   2  -5  -3    8.90    2.60
   2  -5  -3    6.40    1.20
   2  -5  -3    6.70    1.80
   2  -5  -3    4.80    2.20
   2  -5  -3    9.70    2.60
   2  -5  -3    5.50    2.10
  -2   6   3  156.48   11.60
  -2   6   3  168.08   11.60
  -2   6   3  176.48   11.40
   2  -6  -3  189.38    9.50
   2  -6  -3  185.48   11.90
   2  -6  -3  174.38   10.80
   2  -6  -3  188.88   11.40
  -2   7   3  161.68   10.80
  -2   7   3  146.59   10.80
   2  -7  -3  146.59   10.20
   2  -7  -3  135.19    8.20
   2  -7  -3  152.28   10.90
  -2   8   3  120.69   10.20
  -2   8   3  129.69   10.20
   2  -8  -3  123.69    7.80
   2  -8  -3  134.09    9.80
   2  -8  -3  128.49   10.30
  -2   9   3   40.50    7.40
  -2   9   3   40.40    7.00
   2  -9  -3   50.09    8.30
   2  -9  -3   35.70    5.60
   2  -9  -3   47.00    4.10
  -2  10   3   61.29    9.10
  -2  10   3   57.69    9.90
  -2  10   3   65.59   10.00
   2 -10  -3   49.10    9.10
   2 -10  -3   50.29    7.10
   2 -10  -3   53.59    8.60
  -1 -11   3   11.60    3.80
  -1 -11   3   12.20    4.20
   1  11  -3   12.70    5.00
   1  11  -3   13.30    5.30
   1  11  -3    9.00    2.70
  -1 -10   3   15.30    3.80
  -1 -10   3   12.00    4.00
  -1 -10   3   20.70    5.30
   1  10  -3   25.80    6.10
   1  10  -3   15.70    4.80
   1  10  -3   14.20    5.60
   1  10  -3   12.20    3.00
  -1  -9   3   18.70    4.80
  -1  -9   3   21.80    4.80
  -1  -9   3   29.30    5.00
   1   9  -3   36.90    6.80
   1   9  -3   25.00    4.30
   1   9  -3   34.80    6.70
   1   9  -3   36.70    7.10
  -1  -8   3    4.10    1.90
  -1  -8   3    9.50    3.00
  -1  -8   3   14.70    3.70
  -1  -8   3    4.80    1.90
   1   8  -3   11.30    3.60
   1   8  -3    8.30    2.30
   1   8  -3    7.30    2.90
   1   8  -3   10.60    3.40
  -1  -7   3   30.20    4.90
  -1  -7   3   36.80    5.90
  -1  -7   3   31.80    3.40
  -1  -7   3   30.80    4.80
   1   7  -3   52.99    7.30
   1   7  -3   47.60    6.80
   1   7  -3   38.60    5.00
   1   7  -3   34.00    5.80
  -1  -6   3  531.25   27.30
  -1  -6   3  518.15   26.40
  -1  -6   3  549.35   27.40
  -1  -6   3  530.65   28.10
   1   6  -3  595.04   27.70
   1   6  -3  551.84   27.60
   1   6  -3  547.95   26.80
   1   6  -3  507.95   27.00
   1   6  -3  611.14   27.70
  -1  -5   3  168.28   10.20
  -1  -5   3  194.58   11.20
  -1  -5   3  186.68   10.50
  -1  -5   3  167.88   10.20
  -1  -5   3  175.68    9.70
   1   5  -3  179.98    9.90
   1   5  -3  184.08   10.40
   1   5  -3  182.88   10.40
   1   5  -3  168.58   10.30
   1   5  -3  172.08   10.10
  -1  -4   3  335.07   18.00
  -1  -4   3  388.46   19.00
  -1  -4   3  373.26   17.80
  -1  -4   3  350.66   18.30
   1   4  -3  382.56   18.50
   1   4  -3  375.46   18.00
  -1  -3   3    0.70    0.70
  -1  -3   3    0.40    0.60
  -1  -3   3    1.60    0.90
   1   3  -3    0.90    0.80
   1   3  -3    1.80    0.90
  -1  -2   3  421.26   19.30
  -1  -2   3  369.06   18.90
  -1  -2   3  395.46   18.80
   1   2  -3  421.76   18.80
   1   2  -3  391.16   19.00
  -1  -1   3  334.97   17.20
  -1  -1   3  375.56   17.20
  -1  -1   3  361.36   17.70
  -1  -1   3  388.86   17.20
   1   1  -3  348.37   17.30
   1   1  -3  381.06   17.00
   1   1  -3  372.36   17.60
  -1   0   3    0.80    0.40
  -1   0   3    0.50    0.70
   1   0  -3    1.10    0.70
   1   0  -3    0.00    0.30
   1   0  -3    0.70    0.50
  -1   1   3  110.39    6.00
  -1   1   3  114.89    6.00
  -1   1   3  105.79    5.90
  -1   1   3  106.99    6.10
  -1   1   3  111.59    6.20
  -1   1   3  118.09    5.50
   1  -1  -3  111.99    6.10
   1  -1  -3  116.79    6.00
   1  -1  -3  113.79    6.00
   1  -1  -3  119.19    6.20
  -1   2   3  254.37   13.00
  -1   2   3  260.47   13.50
  -1   2   3  297.97   13.60
  -1   2   3  271.67   13.70
  -1   2   3  258.17   13.70
   1  -2  -3  263.37   13.50
   1  -2  -3  275.57   13.50
   1  -2  -3  297.67   13.90
   1  -2  -3  278.67   13.70
  -1   3   3   -0.40    0.80
  -1   3   3    0.50    0.40
  -1   3   3    0.00    0.80
  -1   3   3   -0.10    0.90
  -1   3   3   -0.30    0.70
   1  -3  -3    0.20    0.80
   1  -3  -3    1.30    0.80
   1  -3  -3    1.80    1.20
   1  -3  -3    0.80    1.00
   1  -3  -3   -0.40    0.70
  -1   4   3  528.85   26.60
  -1   4   3  550.44   26.80
  -1   4   3  533.65   27.00
  -1   4   3  562.94   27.20
  -1   4   3  575.64   25.30
   1  -4  -3  524.35   27.00
   1  -4  -3  563.74   27.00
   1  -4  -3  576.34   26.70
   1  -4  -3  512.95   26.70
   1  -4  -3  554.54   25.40
  -1   5   3  139.99    7.50
  -1   5   3  134.59    8.80
  -1   5   3  140.29    9.30
  -1   5   3  147.29    9.30
  -1   5   3  121.69    8.60
   1  -5  -3  124.29    8.90
   1  -5  -3  144.39    8.80
   1  -5  -3  136.09    8.20
   1  -5  -3  132.89    8.80
   1  -5  -3  137.59    9.00
   1  -5  -3  144.59    7.60
  -1   6   3  136.69   10.30
  -1   6   3  162.68   10.40
  -1   6   3  183.58   11.10
   1  -6  -3  153.48    9.60
   1  -6  -3  146.39    8.70
   1  -6  -3  167.58   10.20
   1  -6  -3  145.99    9.30
   1  -6  -3  173.38   10.80
  -1   7   3   72.09    6.90
  -1   7   3   77.09    6.90
   1  -7  -3   78.69    6.60
   1  -7  -3   79.29    6.40
   1  -7  -3   63.69    5.70
   1  -7  -3   92.59    7.50
   1  -7  -3   79.19    5.60
  -1   8   3  177.28   12.60
  -1   8   3  190.38   13.20
  -1   8   3  181.68   12.60
   1  -8  -3  174.98   12.00
   1  -8  -3  194.08   13.10
  -1   9   3   51.79    8.20
  -1   9   3   63.99    8.80
  -1   9   3   59.79    9.80
   1  -9  -3   38.40    5.80
   1  -9  -3   62.69    9.50
   1  -9  -3   46.20    5.50
  -1  10   3   43.90    7.40
  -1  10   3   37.90    7.60
  -1  10   3   38.20    6.90
   1 -10  -3   31.70    5.50
   1 -10  -3   40.00    6.90
   1 -10  -3   50.19    8.60
   0 -11   3   16.20    5.40
   0 -11   3   14.80    4.00
   0 -11   3    8.70    3.60
   0  11  -3   14.90    5.00
   0  11  -3   16.40    5.00
   0  11  -3   12.30    3.40
   0 -10   3  224.48   14.90
   0 -10   3  229.18   16.30
   0 -10   3  249.88   16.70
   0  10  -3  243.68   16.50
   0  10  -3  234.78   16.30
   0  10  -3  222.98   14.50
   0  -9   3   25.00    5.00
   0  -9   3   29.70    4.90
   0  -9   3   37.60    6.70
   0   9  -3   25.40    6.40
   0   9  -3   38.90    6.90
   0   9  -3   43.20    7.40
   0   9  -3   33.10    5.00
   0  -8   3  399.06   21.20
   0  -8   3  391.36   22.10
   0  -8   3  391.36   22.40
   0   8  -3  403.16   21.10
   0   8  -3  369.56   22.00
   0   8  -3  401.56   22.20
   0   8  -3  378.26   22.10
   0  -7   3   19.30    3.40
   0  -7   3   25.30    4.80
   0  -7   3   15.10    3.10
   0   7  -3   25.30    4.70
   0   7  -3   22.20    4.60
   0   7  -3   26.80    5.00
   0   7  -3   18.80    3.30
   0  -6   3   36.70    3.80
   0  -6   3   30.40    3.30
   0  -6   3   41.90    6.10
   0   6  -3   35.70    3.70
   0   6  -3   34.90    5.40
   0   6  -3   42.00    6.20
   0   6  -3   36.30    4.10
   0   6  -3   44.10    6.30
   0  -5   3    9.30    2.50
   0  -5   3    6.00    2.00
   0  -5   3    6.90    1.70
   0  -5   3    6.60    1.70
   0   5  -3   13.80    3.00
   0   5  -3    7.30    1.80
   0   5  -3    9.00    2.40
   0   5  -3    6.90    2.10
   0   5  -3    8.80    2.30
   0   5  -3    6.30    2.00
   0  -4   3   72.69    5.30
   0  -4   3   70.69    4.80
   0  -4   3   76.59    5.20
   0  -4   3   76.79    5.50
   0   4  -3   72.89    5.00
   0   4  -3   67.39    5.20
   0   4  -3   74.39    5.30
   0   4  -3   71.39    5.10
   0   4  -3   79.49    5.50
   0   4  -3   73.59    5.40
   0  -3   3    3.30    1.10
   0  -3   3    2.30    1.40
   0  -3   3    4.00    1.10
   0  -3   3    1.80    1.10
   0  -3   3    4.30    1.20
   0  -3   3    3.00    1.30
   0   3  -3    1.10    0.70
   0   3  -3    2.90    1.40
   0   3  -3    4.30    1.30
   0   3  -3    2.50    1.20
   0   3  -3    3.20    1.40
   0   3  -3    1.70    0.90
   0   2  -3 2799.12  207.08
   0  -1   3    1.20    0.70
   0  -1   3    0.90    0.80
   0  -1   3    1.20    0.70
   0  -1   3    2.60    0.90
   0  -1   3    1.70    0.90
   0  -1   3    2.50    0.90
   0   1  -3    1.50    0.70
   0   1  -3    2.10    0.80
   0   1  -3    1.60    0.70
   0   1  -3    2.50    0.90
   0   1  -3    3.10    1.00
   0   1  -3    2.30    0.80
   0   0   3  633.84   29.80
   0   0   3  650.73   29.90
   0   0   3  681.63   29.80
   0   0   3  668.63   30.00
   0   0  -3  651.03   30.00
   0   0  -3  652.53   29.80
   0   0  -3  659.23   29.90
   0   0  -3  660.43   30.00
   0   0  -3  636.24   29.80
   0   1   3    4.10    0.60
   0   1   3    5.10    0.90
   0   1   3    8.10    1.50
   0   1   3    4.30    0.90
   0   1   3    6.10    1.40
   0   1   3    5.20    1.40
   0  -1  -3    5.30    1.30
   0  -1  -3    5.60    1.30
   0  -1  -3    4.90    0.70
   0  -1  -3    6.00    1.40
   0  -1  -3    5.00    1.00
   0  -1  -3    3.90    1.10
   0  -1  -3    5.80    1.00
   0   2   3 1256.37   60.89
   0   2   3 1352.96   60.89
   0   2   3 1378.36   61.19
   0   2   3 1407.86   60.99
   0   2   3 1322.67   60.89
   0  -2  -3 1436.26   60.29
   0  -2  -3 1321.17   60.89
   0  -2  -3 1365.36   60.89
   0  -2  -3 1309.87   60.99
   0  -2  -3 1379.76   60.99
   0   3   3   12.60    2.40
   0   3   3   11.40    2.10
   0   3   3   10.00    1.90
   0   3   3   13.50    2.50
   0   3   3   10.70    1.60
   0   3   3   13.00    2.50
   0  -3  -3   11.20    1.60
   0  -3  -3   13.30    2.30
   0  -3  -3   13.30    1.80
   0  -3  -3   10.20    2.10
   0  -3  -3   16.40    2.80
   0  -3  -3   12.70    2.40
   0   4   3  164.88   10.00
   0   4   3  174.68    9.90
   0   4   3  182.78   10.10
   0   4   3  177.08   10.00
   0   4   3  174.38   10.20
   0   4   3  170.38    9.00
   0  -4  -3  158.08    9.90
   0  -4  -3  164.88    9.90
   0  -4  -3  178.48    9.10
   0  -4  -3  160.98    9.70
   0  -4  -3  165.38    9.30
   0  -4  -3  169.58    9.70
   0   5   3   34.70    3.00
   0   5   3   38.80    3.80
   0   5   3   46.40    4.30
   0   5   3   33.00    3.60
   0   5   3   33.70    3.80
   0   5   3   33.80    3.60
   0  -5  -3   33.70    3.10
   0  -5  -3   42.00    4.00
   0  -5  -3   25.40    4.40
   0  -5  -3   39.50    3.60
   0  -5  -3   35.10    3.60
   0  -5  -3   33.00    3.40
   0  -5  -3   33.00    2.90
   0   6   3  328.47   17.90
   0   6   3  314.77   16.20
   0   6   3  326.77   17.90
   0   6   3  318.57   17.60
   0   6   3  288.17   17.60
   0  -6  -3  321.87   17.70
   0  -6  -3  326.57   16.30
   0  -6  -3  325.17   17.10
   0  -6  -3  312.87   17.00
   0  -6  -3  307.57   17.30
   0   7   3   34.30    5.80
   0   7   3   23.60    5.20
   0   7   3   32.30    5.50
   0   7   3   18.60    3.20
   0   7   3   21.80    4.30
   0  -7  -3   33.20    3.80
   0  -7  -3   26.00    4.10
   0  -7  -3   18.90    3.20
   0  -7  -3   32.20    5.40
   0  -7  -3   21.70    3.30
   0   8   3   49.20    7.10
   0   8   3   35.10    6.80
   0   8   3   48.20    5.80
   0   8   3   41.40    6.90
   0  -8  -3   43.70    4.40
   0  -8  -3   45.20    6.20
   0  -8  -3   42.10    4.80
   0  -8  -3   37.10    4.00
   0  -8  -3   46.70    7.30
   0   9   3   13.10    4.50
   0   9   3   12.60    3.60
   0   9   3    8.60    3.30
   0  -9  -3   11.70    3.60
   0  -9  -3    5.00    2.60
   0  -9  -3    9.70    2.80
   0  -9  -3    9.30    3.30
   0  10   3  446.26   26.10
   0  10   3  446.06   26.60
   0  10   3  427.16   26.20
   0 -10  -3  442.76   26.10
   0 -10  -3  454.45   25.40
   1 -11   3    8.30    4.80
   1 -11   3    6.60    2.80
   1 -11   3    3.80    3.00
  -1  11  -3   10.20    3.40
  -1  11  -3   15.40    5.20
  -1  11  -3    6.90    4.60
   1 -10   3   49.99    5.60
   1 -10   3   53.89    9.10
  -1  10  -3   52.89    9.20
  -1  10  -3   53.09    5.90
  -1  10  -3   58.59    9.50
   1  -9   3    3.20    2.00
   1  -9   3    4.10    3.00
  -1   9  -3    1.40    2.00
  -1   9  -3    4.40    2.40
  -1   9  -3    1.40    2.40
   1  -8   3  101.49    8.70
   1  -8   3   92.09    7.30
   1  -8   3   96.59    7.60
  -1   8  -3   95.09    9.30
  -1   8  -3  108.99    8.90
  -1   8  -3   94.29    8.40
  -1   8  -3  101.89    7.90
   1  -7   3    5.10    2.50
   1  -7   3    0.60    1.10
   1  -7   3    2.70    1.60
  -1   7  -3   -0.20    1.30
  -1   7  -3    2.90    2.00
  -1   7  -3    5.50    2.80
  -1   7  -3    0.00    0.90
   1  -6   3  261.77   14.90
   1  -6   3  304.77   15.30
   1  -6   3  281.87   16.00
   1  -6   3  257.87   14.80
  -1   6  -3  243.88   15.40
  -1   6  -3  259.27   15.00
  -1   6  -3  267.37   15.60
  -1   6  -3  281.57   15.90
   1  -5   3  368.76   18.90
   1  -5   3  381.66   18.90
   1  -5   3  346.27   19.20
   1  -5   3  359.26   19.50
   1  -5   3  357.16   18.90
   1  -5   3  378.46   18.70
  -1   5  -3  380.16   19.80
  -1   5  -3  378.06   19.50
  -1   5  -3  358.26   19.30
  -1   5  -3  354.66   19.40
  -1   5  -3  375.06   19.00
  -1   5  -3  360.86   19.20
   1  -4   3  360.86   19.40
   1  -4   3  425.76   20.00
   1  -4   3  369.26   19.10
   1  -4   3  396.26   19.30
   1  -4   3  373.76   19.10
  -1   4  -3  387.36   19.60
  -1   4  -3  369.46   19.20
  -1   4  -3  390.66   19.70
  -1   4  -3  365.46   19.30
  -1   4  -3  388.16   19.90
   1  -3   3    2.40    1.10
   1  -3   3    4.40    1.40
   1  -3   3    2.60    1.40
   1  -3   3    3.00    1.00
   1  -3   3    5.20    1.80
   1  -3   3    5.70    1.70
  -1   3  -3    4.70    1.40
  -1   3  -3    4.00    1.30
  -1   3  -3    4.60    1.50
  -1   3  -3    3.30    1.60
  -1   3  -3    3.00    1.60
   1  -2   3  407.16   20.70
   1  -2   3  435.56   20.40
   1  -2   3  433.66   20.80
   1  -2   3  418.66   20.50
  -1   2  -3  435.06   20.60
  -1   2  -3  431.06   20.50
  -1   2  -3  430.36   20.80
  -1   2  -3  440.26   20.60
  -1   2  -3  446.46   20.70
   1  -1   3  650.53   29.20
   1  -1   3  634.24   29.00
   1  -1   3  613.04   29.30
   1  -1   3  612.74   29.10
   1  -1   3  636.74   28.90
  -1   1  -3  632.04   29.10
  -1   1  -3  621.44   29.20
  -1   1  -3  661.33   29.10
  -1   1  -3  639.24   29.20
  -1   1  -3  619.14   29.00
   1   0   3   11.20    1.90
   1   0   3   10.90    2.00
   1   0   3   11.70    1.80
   1   0   3   12.70    2.10
   1   0   3    7.90    1.20
   1   0   3   11.50    2.00
  -1   0  -3   15.20    2.30
  -1   0  -3    7.70    1.20
  -1   0  -3    9.40    1.70
  -1   0  -3   10.90    1.70
  -1   0  -3    8.00    1.50
  -1   0  -3   12.40    2.10
   1   1   3    6.90    1.40
   1   1   3    8.00    1.70
   1   1   3    6.70    1.70
   1   1   3    9.30    1.20
   1   1   3    4.60    1.60
   1   1   3    6.30    1.10
   1   1   3    6.50    1.40
  -1  -1  -3    5.50    1.60
  -1  -1  -3    6.90    1.20
  -1  -1  -3    4.90    0.90
  -1  -1  -3    3.60    1.10
  -1  -1  -3    9.40    1.60
  -1  -1  -3    6.30    1.60
  -1  -1  -3    7.00    1.90
   1   2   3  419.06   20.90
   1   2   3  471.65   20.80
   1   2   3  429.86   21.30
   1   2   3  422.06   21.00
   1   2   3  429.96   21.20
   1   2   3  460.75   21.20
  -1  -2  -3  428.76   21.10
  -1  -2  -3  444.16   21.30
  -1  -2  -3  449.36   21.10
  -1  -2  -3  478.15   20.10
  -1  -2  -3  440.76   20.70
  -1  -2  -3  435.86   21.30
  -1  -2  -3  428.36   20.90
   1   3   3  518.75   24.20
   1   3   3  483.85   24.30
   1   3   3  527.75   24.90
   1   3   3  522.95   24.40
   1   3   3  479.65   24.20
   1   3   3  520.95   24.60
  -1  -3  -3  521.25   24.10
  -1  -3  -3  505.75   24.30
  -1  -3  -3  459.35   24.20
  -1  -3  -3  476.75   24.00
  -1  -3  -3  553.24   23.10
   1   4   3  204.38   12.10
   1   4   3  207.18   12.00
   1   4   3  225.18   12.40
   1   4   3  206.48   11.90
   1   4   3  219.78   11.80
  -1  -4  -3  223.88   11.90
  -1  -4  -3  237.78   12.10
  -1  -4  -3  234.38   10.80
  -1  -4  -3  223.38   12.30
   1   5   3   42.90    4.40
   1   5   3   42.50    3.70
   1   5   3   37.10    3.80
   1   5   3   43.80    4.10
   1   5   3   36.40    4.00
   1   5   3   37.90    4.20
  -1  -5  -3   46.30    4.10
  -1  -5  -3   47.30    4.10
  -1  -5  -3   46.70    3.10
  -1  -5  -3   44.50    3.90
  -1  -5  -3   46.80    4.20
  -1  -5  -3   36.70    4.00
   1   6   3  462.65   23.50
   1   6   3  468.85   24.40
   1   6   3  510.35   24.90
   1   6   3  485.25   25.20
   1   6   3  449.06   24.50
  -1  -6  -3  408.96   23.50
  -1  -6  -3  480.55   22.50
  -1  -6  -3  469.05   24.10
  -1  -6  -3  519.85   24.60
   1   7   3  577.04   29.30
   1   7   3  543.35   28.50
   1   7   3  532.55   28.70
   1   7   3  549.74   28.30
   1   7   3  538.35   27.20
  -1  -7  -3  528.75   26.00
  -1  -7  -3  549.54   28.20
   1   8   3   18.50    4.60
   1   8   3   16.40    4.10
   1   8   3   15.70    3.90
   1   8   3   21.60    5.60
  -1  -8  -3   16.90    3.60
  -1  -8  -3   18.90    4.00
  -1  -8  -3   18.10    2.90
   1   9   3  212.18   15.20
   1   9   3  203.58   14.30
   1   9   3  230.28   15.20
  -1  -9  -3  207.88   14.50
  -1  -9  -3  232.18   14.50
  -1  -9  -3  202.88   11.90
   1  10   3    1.20    2.30
   1  10   3   -0.20    2.20
   1  10   3   -1.00    1.20
  -1 -10  -3    2.70    3.10
  -1 -10  -3    0.50    1.50
   2 -11   3   51.69    9.70
   2 -11   3   60.59    6.30
   2 -11   3   45.30    7.80
  -2  11  -3   65.79    7.00
  -2  11  -3   70.49   11.30
  -2  11  -3   63.29   10.80
   2 -10   3  110.19   10.60
   2 -10   3   95.59    8.90
   2 -10   3  116.29    8.80
  -2  10  -3  107.49   10.50
  -2  10  -3  101.49    9.10
  -2  10  -3  122.39   10.70
   2  -9   3   67.29    6.60
   2  -9   3   58.49    5.80
   2  -9   3   61.09    9.50
  -2   9  -3   61.19    6.30
  -2   9  -3   52.99    8.80
  -2   9  -3   66.49    7.30
   2  -8   3   43.80    4.60
   2  -8   3   51.09    8.70
   2  -8   3   46.00    5.30
  -2   8  -3   57.29    8.90
  -2   8  -3   49.99    7.90
  -2   8  -3   48.60    5.30
   2  -7   3  101.79    7.60
   2  -7   3   72.49    6.20
   2  -7   3   85.99    7.90
  -2   7  -3  108.09    8.40
  -2   7  -3   81.59    7.00
  -2   7  -3   89.99    7.70
   2  -6   3  154.98   10.00
   2  -6   3  133.49    8.80
   2  -6   3  153.98   10.60
  -2   6  -3  150.98   10.20
  -2   6  -3  153.08    9.90
  -2   6  -3  126.49    9.80
  -2   6  -3  147.19   10.40
   2  -5   3    7.50    2.10
   2  -5   3    9.50    2.50
   2  -5   3   12.00    3.10
   2  -5   3    7.80    2.20
   2  -5   3    5.40    2.10
  -2   5  -3   14.00    3.00
  -2   5  -3    9.70    2.40
  -2   5  -3    5.40    1.60
  -2   5  -3   11.70    3.00
  -2   5  -3    9.50    2.60
   2  -4   3   21.10    3.90
   2  -4   3   26.00    3.80
   2  -4   3   24.70    4.10
   2  -4   3   27.80    4.60
   2  -4   3   25.00    3.60
   2  -4   3   24.60    4.00
  -2   4  -3   29.80    4.50
  -2   4  -3   23.90    2.80
  -2   4  -3   24.60    3.60
  -2   4  -3   29.90    4.70
  -2   4  -3   28.00    4.60
   2  -3   3   48.20    4.20
   2  -3   3   42.20    3.60
   2  -3   3   35.30    3.40
   2  -3   3   45.60    3.90
   2  -3   3   40.50    3.80
   2  -3   3   47.40    3.90
  -2   3  -3   40.60    3.60
  -2   3  -3   50.79    3.90
  -2   3  -3   44.40    3.90
  -2   3  -3   34.80    3.40
  -2   3  -3   42.40    3.80
  -2   3  -3   46.00    4.10
   2  -2   3  524.45   25.50
   2  -2   3  601.64   26.00
   2  -2   3  516.45   25.40
   2  -2   3  542.65   25.80
   2  -2   3  525.15   25.80
   2  -2   3  498.35   25.30
  -2   2  -3  526.45   25.80
  -2   2  -3  539.95   25.80
  -2   2  -3  549.95   25.70
  -2   2  -3  503.65   25.30
  -2   2  -3  547.85   25.60
  -2   2  -3  555.34   25.70
   2  -1   3  477.55   20.70
   2  -1   3  438.96   20.90
   2  -1   3  411.36   20.50
   2  -1   3  402.86   20.30
   2  -1   3  433.56   20.80
   2  -1   3  407.96   20.30
  -2   1  -3  418.66   20.40
  -2   1  -3  473.85   20.60
  -2   1  -3  421.56   21.20
  -2   1  -3  424.66   20.40
  -2   1  -3  418.76   20.60
  -2   1  -3  400.06   20.50
   2   0   3   20.90    2.20
   2   0   3   24.00    3.20
   2   0   3   24.30    3.20
   2   0   3   23.90    3.20
   2   0   3   17.70    1.70
   2   0   3   19.10    1.90
  -2   0  -3   24.00    3.10
  -2   0  -3   18.00    1.80
  -2   0  -3   15.60    1.90
  -2   0  -3   22.50    2.30
  -2   0  -3   19.80    2.20
  -2   0  -3   18.70    2.20
   2   1   3  211.68   11.00
   2   1   3  234.68   11.20
   2   1   3  193.78   11.10
   2   1   3  196.08   11.20
   2   1   3  218.68   11.00
   2   1   3  221.68   10.20
   2   1   3  218.18   11.40
  -2  -1  -3  221.08   11.50
  -2  -1  -3  230.18   11.10
  -2  -1  -3  207.38   11.20
  -2  -1  -3  218.68   10.30
  -2  -1  -3  197.28   11.20
   2   2   3 1792.42   80.59
   2   2   3 1704.13   80.59
   2   2   3 1773.22   80.79
   2   2   3 1927.51   80.59
  -2  -2  -3 1762.42   80.59
  -2  -2  -3 1777.62   80.59
   2   3   3  173.08    9.50
   2   3   3  179.28    9.50
   2   3   3  182.48   10.00
   2   3   3  178.88    9.90
   2   3   3  161.68   10.20
   2   3   3  166.78    9.60
   2   3   3  163.78    9.60
  -2  -3  -3  178.08   10.20
  -2  -3  -3  171.98    9.70
  -2  -3  -3  175.78    9.70
  -2  -3  -3  167.08    9.60
   2   4   3  454.75   22.50
   2   4   3  418.76   23.10
   2   4   3  438.36   22.30
   2   4   3  457.75   22.40
   2   4   3  501.65   22.90
   2   4   3  475.85   22.70
   2   4   3  413.66   22.30
  -2  -4  -3  447.36   22.50
  -2  -4  -3  445.26   22.50
  -2  -4  -3  462.45   22.50
   2   5   3   47.00    4.20
   2   5   3   43.40    4.30
   2   5   3   41.10    4.50
   2   5   3   37.10    3.80
   2   5   3   55.59    4.70
   2   5   3   41.40    3.90
  -2  -5  -3   35.60    3.90
  -2  -5  -3   43.50    4.10
   2   6   3  343.57   18.70
   2   6   3  319.27   19.00
   2   6   3  368.76   19.50
   2   6   3  380.96   20.40
   2   6   3  345.77   19.00
  -2  -6  -3  361.86   19.20
   2   7   3   17.10    4.20
   2   7   3   27.50    5.30
   2   7   3   18.90    4.30
   2   7   3   26.20    5.00
  -2  -7  -3   17.30    3.60
   2   8   3  838.42   40.30
   2   8   3  794.32   39.70
   2   8   3  798.82   41.00
   2   8   3  695.03   39.50
  -2  -8  -3  801.42   39.70
   2   9   3   43.20    7.30
   2   9   3   58.29    9.50
   2   9   3   55.09    6.30
   2   9   3   63.69    7.00
  -2  -9  -3   52.39    7.30
   2  10   3   10.80    4.00
   2  10   3   13.50    4.70
   2  10   3   19.70    6.20
  -2 -10  -3    9.20    3.40
   3 -10   3    0.40    1.80
   3 -10   3    3.90    3.50
   3 -10   3    1.50    2.30
  -3  10  -3    1.40    2.50
  -3  10  -3    1.40    1.80
  -3  10  -3    2.30    3.00
   3  -9   3    2.10    1.70
   3  -9   3   -0.40    1.90
   3  -9   3    1.20    1.80
  -3   9  -3    3.30    2.20
  -3   9  -3    0.70    1.90
  -3   9  -3    1.00    2.60
   3  -8   3   26.00    5.20
   3  -8   3   19.50    3.50
   3  -8   3   21.10    5.10
  -3   8  -3   22.10    5.30
  -3   8  -3   22.10    4.40
  -3   8  -3   28.90    6.30
   3  -7   3  119.69    9.90
   3  -7   3  123.29    8.10
   3  -7   3  106.79    8.90
  -3   7  -3  116.69    9.40
  -3   7  -3  120.09    9.10
  -3   7  -3  113.19    9.60
   3  -6   3   82.99    7.10
  -3   6  -3   57.29    6.20
  -3   6  -3   58.49    5.70
  -3   6  -3   71.19    6.40
   3  -5   3  412.16   23.30
   3  -5   3  416.46   24.60
   3  -5   3  468.85   24.20
   3  -5   3  464.75   24.10
   3  -5   3  444.56   23.30
  -3   5  -3  445.96   23.10
  -3   5  -3  461.75   24.10
  -3   5  -3  466.15   23.40
  -3   5  -3  418.56   23.40
  -3   5  -3  452.05   23.60
   3  -4   3  225.18   12.50
   3  -4   3  199.28   12.50
   3  -4   3  192.28   12.00
   3  -4   3  216.38   12.60
   3  -4   3  191.98   12.00
   3  -4   3  209.28   12.90
  -3   4  -3  221.38   12.60
  -3   4  -3  202.28   12.50
  -3   4  -3  232.18   12.40
  -3   4  -3  205.48   12.10
  -3   4  -3  217.78   12.40
  -3   4  -3  218.58   13.00
   3  -3   3  112.89    7.70
   3  -3   3  109.59    7.40
   3  -3   3  101.99    7.40
   3  -3   3  115.89    7.50
   3  -3   3  118.09    8.00
   3  -3   3  128.19    7.80
  -3   3  -3  109.09    7.20
  -3   3  -3  113.69    7.40
  -3   3  -3  111.19    7.70
  -3   3  -3  117.89    7.90
  -3   3  -3  117.39    7.60
  -3   3  -3  122.69    7.70
   3  -2   3   48.30    4.20
   3  -2   3   51.69    4.50
   3  -2   3   54.59    4.50
   3  -2   3   47.30    4.00
   3  -2   3   61.09    4.50
   3  -2   3   51.29    4.10
  -3   2  -3   60.29    4.20
  -3   2  -3   49.70    4.10
  -3   2  -3   47.10    4.20
  -3   2  -3   53.19    4.30
  -3   2  -3   47.50    4.20
  -3   2  -3   57.79    4.60
   3  -1   3  739.13   36.40
   3  -1   3  794.42   36.00
   3  -1   3  769.92   35.80
   3  -1   3  804.52   35.90
   3  -1   3  760.12   36.20
   3  -1   3  747.33   35.90
  -3   1  -3  781.62   35.90
  -3   1  -3  759.52   35.70
  -3   1  -3  734.43   36.00
  -3   1  -3  799.12   35.80
  -3   1  -3  758.72   36.40
  -3   1  -3  775.12   36.10
   3   0   3   19.30    2.20
   3   0   3   16.80    1.80
   3   0   3   16.90    2.60
   3   0   3   13.50    2.50
   3   0   3   18.10    1.90
   3   0   3   17.10    2.70
   3   0   3   17.40    3.00
  -3   0  -3   23.40    2.60
  -3   0  -3   21.50    2.30
  -3   0  -3   17.50    2.70
  -3   0  -3   13.30    2.00
   3   1   3 1311.37   59.69
   3   1   3 1307.67   59.59
   3   1   3 1209.18   58.79
   3   1   3 1300.17   59.89
   3   1   3 1345.77   59.49
   3   1   3 1317.17   59.69
   3   1   3 1304.67   58.29
  -3  -1  -3 1230.58   59.69
  -3  -1  -3 1311.37   58.39
  -3  -1  -3 1384.86   60.19
  -3  -1  -3 1321.37   59.39
   3   2   3    3.90    1.50
   3   2   3    1.70    1.10
   3   2   3    1.90    1.30
   3   2   3    0.90    0.90
   3   2   3    1.80    1.20
  -3  -2  -3    3.70    1.10
  -3  -2  -3    2.90    1.60
  -3  -2  -3    1.20    1.10
  -3  -2  -3    2.80    1.40
  -3  -2  -3    0.80    0.80
   3   3   3  168.48    9.60
   3   3   3  184.08   10.40
   3   3   3  173.48   10.20
   3   3   3  179.98   10.80
  -3  -3  -3  183.68   10.30
  -3  -3  -3  166.68    9.80
  -3  -3  -3  158.78   10.30
   3   4   3  164.78   10.30
   3   4   3  152.08    9.70
   3   4   3  179.78    9.90
   3   4   3  164.48   10.90
   3   4   3  180.78   10.40
  -3  -4  -3  155.38    9.70
  -3  -4  -3  177.18   10.50
  -3  -4  -3  171.38   10.00
  -3  -4  -3  182.98   10.90
   3   5   3 2051.39   95.69
   3   5   3 2128.99   96.19
   3   5   3 2087.29   95.49
   3   5   3 2150.48   97.39
   3   5   3 2006.90   95.49
  -3  -5  -3 2147.19   95.79
  -3  -5  -3 2170.78   96.29
   3   6   3   72.49    6.20
   3   6   3   83.19    6.70
   3   6   3   72.19    6.00
   3   6   3   82.79    7.30
  -3  -6  -3   69.49    6.20
  -3  -6  -3   69.59    6.00
   3   7   3  152.38   10.30
   3   7   3  157.08   10.70
   3   7   3  152.58   11.60
   3   7   3  129.09   10.00
  -3  -7  -3  155.78   10.60
  -3  -7  -3  143.19   10.20
   3   8   3    7.10    3.10
   3   8   3    7.50    2.90
   3   8   3    1.30    2.10
   3   8   3    5.20    2.70
  -3  -8  -3    8.40    3.20
  -3  -8  -3    8.20    2.80
   3   9   3  308.07   19.30
   3   9   3  356.86   21.60
   3   9   3  295.27   19.50
   3   9   3  320.37   19.30
  -3  -9  -3  309.77   19.20
  -3  -9  -3  309.57   19.40
   3  10   3    6.10    3.60
   3  10   3   13.60    4.10
  -3 -10  -3   12.50    4.00
   4 -10   3   21.10    6.00
   4 -10   3   26.80    4.70
   4 -10   3   23.30    6.80
  -4  10  -3   25.40    6.80
  -4  10  -3   26.50    7.00
  -4  10  -3   26.00    6.00
   4  -9   3  125.99   11.50
   4  -9   3  110.29    8.70
   4  -9   3  134.19   10.90
  -4   9  -3  130.49   11.30
  -4   9  -3  128.19   10.50
  -4   9  -3  127.69   11.60
   4  -8   3    2.50    2.50
   4  -8   3   -0.40    1.20
   4  -8   3    0.10    2.20
  -4   8  -3    1.10    2.30
  -4   8  -3   -1.00    1.00
  -4   8  -3    2.60    2.60
   4  -7   3  205.18   14.10
   4  -7   3  206.58   13.50
   4  -7   3  165.88   11.20
  -4   7  -3  188.28   13.60
  -4   7  -3  188.48   13.20
  -4   7  -3  189.78   12.80
   4  -6   3   81.49    7.30
   4  -6   3   76.39    7.60
  -4   6  -3   86.69    7.30
  -4   6  -3   78.39    7.20
  -4   6  -3   81.49    7.70
   4  -5   3   46.40    4.90
   4  -5   3   38.40    6.50
  -4   5  -3   57.69    5.80
   4  -4   3  368.56   20.20
   4  -4   3  408.96   20.30
   4  -4   3  391.56   20.90
   4  -4   3  357.36   20.10
   4  -4   3  355.06   20.50
   4  -4   3  401.06   20.60
  -4   4  -3  396.36   20.80
  -4   4  -3  364.76   19.70
  -4   4  -3  346.87   20.00
  -4   4  -3  327.67   19.30
  -4   4  -3  372.46   19.90
  -4   4  -3  377.76   19.90
   4  -3   3  211.88   12.00
   4  -3   3  186.58   11.50
   4  -3   3  186.88   11.40
   4  -3   3  205.78   12.00
   4  -3   3  202.48   12.20
  -4   3  -3  180.48   11.00
  -4   3  -3  192.88   11.90
  -4   3  -3  196.98   11.60
  -4   3  -3  205.68   11.70
  -4   3  -3  194.28   12.00
   4  -2   3  454.85   22.80
   4  -2   3  490.55   23.30
   4  -2   3  437.76   22.40
   4  -2   3  442.16   22.50
   4  -2   3  480.15   23.20
   4  -2   3  457.05   22.80
  -4   2  -3  453.35   23.30
  -4   2  -3  422.56   22.10
  -4   2  -3  424.36   22.70
  -4   2  -3  458.45   22.60
  -4   2  -3  444.76   22.90
  -4   2  -3  439.46   22.50
   4  -1   3  288.87   15.10
   4  -1   3  280.27   15.00
   4  -1   3  296.97   15.00
   4  -1   3  332.47   15.60
   4  -1   3  267.47   15.30
   4  -1   3  283.27   15.80
  -4   1  -3  282.07   15.20
  -4   1  -3  290.77   15.00
  -4   1  -3  257.77   15.40
  -4   1  -3  299.57   15.50
   4   0   3 1586.94   70.89
   4   0   3 1471.65   71.39
   4   0   3 1631.04   71.39
   4   0   3 1502.55   71.49
   4   0   3 1675.13   72.89
   4   0   3 1500.55   70.99
  -4   0  -3 1614.74   72.19
  -4   0  -3 1538.95   71.39
  -4   0  -3 1525.55   71.39
  -4   0  -3 1649.13   70.89
   4   1   3  601.54   28.30
   4   1   3  574.34   29.60
   4   1   3  644.04   30.20
  -4  -1  -3  629.84   30.10
  -4  -1  -3  624.44   29.20
  -4  -1  -3  623.24   28.30
  -4  -1  -3  563.04   29.40
   4   2   3  879.91   37.80
   4   2   3  826.02   40.30
  -4  -2  -3  782.42   40.20
  -4  -2  -3  854.21   38.80
   4   3   3   87.09    6.90
   4   3   3   87.29    7.10
  -4  -3  -3   86.99    7.10
  -4  -3  -3  101.59    7.20
  -4  -3  -3  107.59    6.00
   4   4   3 1152.28   55.59
  -4  -4  -3 1165.58   54.79
   4   5   3    4.10    2.00
  -4  -5  -3    2.20    1.20
   4   6   3  606.74   32.60
  -4  -6  -3  611.94   31.60
   4   7   3   72.39    6.20
   4   7   3   59.59    6.80
  -4  -7  -3   58.99    6.10
  -4  -7  -3   49.70    5.60
   4   8   3  221.28   15.60
   4   8   3  220.28   13.90
  -4  -8  -3  193.58   13.90
  -4  -8  -3  190.48   13.30
   4   9   3  203.88   16.30
   4   9   3  238.58   15.20
  -4  -9  -3  222.68   15.50
   4  10   3  222.48   17.40
   5 -10   3   18.80    3.90
   5  -9   3   37.30    8.30
   5  -9   3   34.80    7.40
   5  -9   3   33.80    5.10
  -5   9  -3   36.60    8.30
  -5   9  -3   45.50    8.70
  -5   9  -3   32.80    6.30
   5  -8   3   32.40    6.20
   5  -8   3   18.40    3.50
   5  -8   3   19.50    5.20
  -5   8  -3   29.40    6.50
  -5   8  -3   22.00    4.40
  -5   8  -3   34.10    6.70
   5  -7   3  446.76   25.90
   5  -7   3  466.75   26.80
  -5   7  -3  445.76   25.40
  -5   7  -3  465.15   26.80
  -5   7  -3  444.46   25.70
   5  -6   3   20.00    4.70
  -5   6  -3   13.90    3.50
  -5   6  -3   27.40    5.20
  -5   6  -3   16.90    4.40
   5  -5   3   13.00    3.10
   5  -5   3   10.60    3.90
   5  -5   3   14.90    4.10
  -5   5  -3   13.30    4.00
  -5   5  -3   13.00    3.70
  -5   5  -3    7.20    2.50
   5  -4   3   26.60    4.80
   5  -4   3   31.60    5.50
   5  -4   3   27.00    4.60
  -5   4  -3   27.20    4.30
   5  -3   3 2001.80   90.29
   5  -3   3 1971.10   89.59
   5  -3   3 1897.61   92.89
   5  -3   3 2117.29   89.89
  -5   3  -3 1965.20   89.09
  -5   3  -3 1956.20   89.89
  -5   3  -3 1721.43   88.29
  -5   3  -3 1936.81   89.29
  -5   3  -3 1962.80   90.19
   5  -2   3   25.90    4.40
   5  -2   3   24.90    3.80
   5  -2   3   27.00    4.40
   5  -2   3   26.80    4.50
   5  -2   3   24.20    3.90
  -5   2  -3   22.60    4.00
  -5   2  -3   29.30    4.80
  -5   2  -3   15.60    4.00
  -5   2  -3   21.90    3.50
   5  -1   3  544.05   26.10
   5  -1   3  485.95   24.70
   5  -1   3  500.75   25.10
   5  -1   3  500.65   25.00
   5  -1   3  484.55   24.60
   5  -1   3  492.85   24.60
  -5   1  -3  481.35   25.30
  -5   1  -3  455.85   24.70
  -5   1  -3  521.25   24.70
  -5   1  -3  498.65   25.00
   5   0   3   12.70    2.50
   5   0   3   14.60    2.90
   5   0   3   14.60    2.80
   5   0   3   13.10    2.80
   5   0   3   20.50    4.20
   5   0   3   16.70    3.30
  -5   0  -3   11.40    2.80
  -5   0  -3   17.20    3.10
  -5   0  -3   14.50    2.40
  -5   0  -3   16.20    3.00
   5   1   3  878.21   40.40
  -5  -1  -3  906.81   40.40
  -5  -1  -3  887.61   41.40
  -5  -1  -3  850.61   41.10
  -5  -1  -3  848.92   42.20
   5   2   3    5.30    2.30
   5   2   3    3.70    1.70
   5   2   3    7.00    1.40
  -5  -2  -3    5.30    1.90
  -5  -2  -3   10.00    2.50
   5   3   3 2350.66  107.99
  -5  -3  -3 2358.56  105.79
   5   4   3    1.20    1.40
  -5  -4  -3    0.30    1.20
   5   5   3   11.30    3.40
  -5  -5  -3   13.20    3.40
   5   6   3   35.60    6.00
  -5  -6  -3   43.90    6.20
   5   7   3  730.33   38.60
  -5  -7  -3  694.43   37.00
   5   8   3   27.90    6.30
  -5  -8  -3   30.50    5.60
   5   9   3   39.70    7.50
  -5  -9  -3   54.59    8.20
   6  -9   3  121.99   11.50
   6  -9   3  103.09    8.50
   6  -9   3  117.69   11.80
  -6   9  -3  123.09   12.10
  -6   9  -3  120.99   10.80
  -6   9  -3  110.69   10.80
   6  -8   3   21.50    6.10
   6  -8   3   16.90    5.00
  -6   8  -3   14.30    5.60
  -6   8  -3   11.60    3.80
  -6   8  -3   15.10    5.40
   6  -7   3   70.49    8.30
   6  -7   3   75.79    8.00
  -6   7  -3   81.49    8.20
  -6   7  -3   75.39    7.60
  -6   7  -3   90.29    9.00
   6  -6   3  440.36   26.60
   6  -6   3  481.25   25.70
   6  -6   3  454.85   26.20
  -6   6  -3  478.45   26.00
  -6   6  -3  447.46   26.60
  -6   6  -3  471.25   25.90
   6  -5   3    6.00    3.70
   6  -5   3    7.70    2.80
   6  -5   3   10.90    3.30
  -6   5  -3    3.30    2.00
   6  -4   3  658.43   32.80
   6  -4   3  634.24   33.00
   6  -4   3  617.44   33.30
   6  -4   3  651.13   33.20
  -6   4  -3  635.84   33.40
  -6   4  -3  604.34   32.40
  -6   4  -3  648.44   32.40
   6  -3   3   33.80    5.20
   6  -3   3   35.60    6.20
   6  -3   3   45.80    4.90
  -6   3  -3   34.00    3.90
  -6   3  -3   40.70    6.40
  -6   3  -3   42.80    4.50
   6  -2   3  411.76   22.00
   6  -2   3  436.16   22.70
   6  -2   3  421.46   22.70
   6  -2   3  422.36   22.20
  -6   2  -3  433.46   22.00
  -6   2  -3  363.96   22.60
  -6   2  -3  408.66   22.10
   6  -1   3  282.17   16.70
   6  -1   3  250.77   15.20
   6  -1   3  264.57   15.40
   6  -1   3  319.77   16.30
   6  -1   3  308.07   16.40
   6  -1   3  265.77   15.40
  -6   1  -3  279.77   16.40
  -6   1  -3  294.47   16.00
  -6   1  -3  277.17   15.40
   6   0   3 1588.04   70.99
   6   0   3 1440.96   70.79
   6   0   3 1624.34   73.89
  -6   0  -3 1590.24   70.79
  -6   0  -3 1534.65   71.39
  -6   0  -3 1507.45   74.89
   6   1   3  290.17   15.40
   6   1   3  283.27   17.30
  -6  -1  -3  317.87   16.80
   6   2   3  284.97   17.00
   6   2   3  297.57   14.50
  -6  -2  -3  276.17   15.70
   6   3   3   47.00    5.20
  -6  -3  -3   31.70    5.10
  -6  -3  -3   41.00    4.00
   6   4   3  403.46   22.90
  -6  -4  -3  401.26   22.30
  -6  -4  -3  391.76   20.40
   6   5   3   23.90    5.30
  -6  -5  -3   27.30    4.80
   6   6   3  306.77   19.80
   6   7   3  159.08   13.10
  -6  -7  -3  146.09   11.70
   6   8   3    8.90    3.90
  -6  -8  -3    8.60    3.20
   7  -8   3   13.00    4.50
   7  -8   3    8.70    4.80
  -7   8  -3    8.70    3.40
  -7   8  -3    8.20    5.00
  -7   8  -3    4.40    3.30
   7  -7   3   63.29   10.60
   7  -7   3   63.19   10.20
  -7   7  -3   53.09    8.00
  -7   7  -3   80.89   12.10
  -7   7  -3   67.29    7.60
   7  -6   3   43.80    8.20
   7  -6   3   37.00    6.40
   7  -6   3   61.09    7.00
  -7   6  -3   50.79    8.70
  -7   6  -3   57.09    6.50
  -7   6  -3   39.30    6.50
   7  -5   3  882.71   42.50
   7  -5   3  808.82   43.10
   7  -5   3  800.52   42.70
  -7   5  -3  826.42   42.10
  -7   5  -3  861.11   42.30
  -7   5  -3  797.62   42.90
   7  -4   3  134.59   11.20
   7  -4   3  158.88   11.30
   7  -4   3  172.28   12.00
  -7   4  -3  148.59   11.60
   7  -3   3  184.68   12.30
   7  -3   3  162.98   12.10
   7  -3   3  158.38   11.50
  -7   3  -3  175.68   11.50
  -7   3  -3  170.08   12.00
   7  -2   3   78.99    6.80
   7  -2   3   77.19    7.10
   7  -2   3   76.79    7.20
   7  -2   3   81.39    7.10
  -7   2  -3   76.49    6.60
  -7   2  -3   83.29    7.20
   7  -1   3  731.13   35.50
   7  -1   3  691.23   35.10
   7  -1   3  708.03   36.10
  -7   1  -3  676.03   34.90
   7   0   3   -0.40    1.10
   7   0   3    0.80    2.00
   7   0   3    0.20    1.50
  -7   0  -3    0.10    1.60
   7   1   3  527.45   26.40
   7   1   3  560.14   29.50
  -7  -1  -3  528.95   27.90
   7   2   3   15.00    3.40
  -7  -2  -3   12.10    3.40
   7   3   3   47.60    6.80
  -7  -3  -3   35.50    4.10
  -7  -4  -3  228.18   15.40
  -7  -4  -3  246.78   14.00
   7   5   3  342.87   21.50
  -7  -5  -3  348.37   20.90
   7   6   3    1.40    2.20
  -7  -6  -3    2.10    2.20
   7   7   3    4.10    3.10
  -7  -7  -3    1.40    2.20
   7   8   3   51.09    8.70
   8  -7   3    5.50    3.10
   8  -7   3    9.20    4.30
  -8   7  -3    4.60    3.80
  -8   7  -3    4.70    3.30
   8  -6   3   84.59    8.30
   8  -6   3   74.99   11.40
   8  -6   3   83.19    9.00
  -8   6  -3   78.59    9.00
   8  -5   3   -0.80    1.50
   8  -5   3    3.70    3.20
   8  -5   3    3.00    3.10
  -8   5  -3    4.50    3.40
   8  -4   3  228.18   15.30
   8  -4   3  205.38   14.20
   8  -4   3  188.58   14.50
  -8   4  -3  212.68   15.00
   8  -3   3   12.10    3.70
   8  -3   3   18.20    5.00
   8  -3   3    6.20    3.60
  -8   3  -3   14.70    4.50
   8  -2   3  636.64   34.80
   8  -2   3  697.63   34.80
   8  -2   3  685.93   35.10
  -8   2  -3  647.84   34.60
   8  -1   3   59.89    6.90
   8  -1   3   80.59    7.30
  -8   1  -3   74.39    7.40
  -8   1  -3   75.99    7.00
   8   0   3    0.90    2.50
  -8   0  -3    8.80    3.50
   8   1   3    2.10    2.40
   8   1   3    2.20    1.70
  -8  -1  -3    2.80    2.50
   8   2   3  429.56   24.30
  -8  -2  -3  390.36   22.30
   8   3   3  124.69   10.30
  -8  -3  -3  103.19    8.40
   8   4   3    2.50    2.30
  -8  -4  -3    0.40    1.90
   8   5   3   24.30    5.50
  -8  -5  -3   28.60    5.80
   8   6   3    8.20    3.70
  -8  -6  -3    2.70    2.60
   9  -6   3   85.29    9.30
   9  -6   3   98.09   10.60
   9  -6   3  117.89   11.30
  -9   6  -3  106.49   11.00
   9  -5   3  118.79   11.00
   9  -5   3  106.99   10.70
   9  -5   3  139.39   10.90
  -9   5  -3   98.59   10.50
   9  -4   3  131.89   11.80
   9  -4   3  155.58   12.00
   9  -4   3  163.78   12.90
  -9   4  -3  135.79   12.00
   9  -3   3  160.78   12.40
   9  -3   3  134.39   11.30
   9  -3   3  150.98   12.00
   9  -3   3  165.08   12.80
  -9   3  -3  156.68   12.50
   9  -2   3   27.10    5.80
  -9   2  -3   48.20    8.20
  -9   2  -3   48.70    8.40
   9  -1   3   69.29    7.40
  -9   1  -3   58.29    7.20
  -9   1  -3   75.99    7.40
   9   0   3   24.90    5.70
  -9   0  -3   44.20    7.90
   9   1   3   36.80    6.90
  -9  -1  -3   49.20    8.30
   9   2   3  108.09    7.60
   9   2   3  115.19   10.80
  -9  -2  -3  110.49    9.30
   9   3   3   11.60    4.30
  -9  -3  -3    8.10    3.50
   9   4   3   42.90    7.40
  -9  -4  -3   37.20    4.80
   9   5   3    0.20    2.10
  -9  -5  -3    0.50    1.80
  10  -4   3   59.59    8.70
  10  -4   3   73.99   11.60
  10  -4   3   78.99   11.70
 -10   4  -3   46.90    9.30
  10  -3   3   18.30    5.70
  10  -3   3    3.70    3.40
 -10   3  -3    0.20    2.50
 -10   3  -3   17.90    5.70
 -10   2  -3   37.40    8.30
  10  -1   3   37.10    6.80
 -10   1  -3   48.30    9.20
  10   0   3  187.78   14.60
 -10   0  -3  193.88   14.80
 -10  -1  -3   18.70    5.60
  10   2   3   99.19   10.70
 -10  -2  -3   89.69    8.90
  10   3   3   27.90    6.60
 -10  -3  -3   25.80    5.80
 -11  -2   4   18.40    5.40
  11   2  -4   18.40    5.30
  11   2  -4   15.00    3.60
 -11  -1   4   88.19    9.60
  11   1  -4   93.79    8.50
 -11   0   4    4.40    3.70
  11   0  -4    0.40    1.90
 -11   1   4   87.79    9.80
  11  -1  -4   92.79    7.70
 -11   2   4    8.10    4.50
  11  -2  -4   11.60    2.90
 -10  -5   4    7.80    4.50
 -10  -5   4    5.70    3.60
  10   5  -4    2.80    3.00
 -10  -4   4  226.88   16.40
  10   4  -4  239.78   16.30
 -10  -3   4    0.60    2.10
  10   3  -4    0.00    1.50
  10   3  -4    2.90    2.70
 -10  -2   4   28.20    6.70
  10   2  -4   20.00    3.90
  10   2  -4   20.70    5.20
 -10  -1   4   35.50    7.40
  10   1  -4   18.80    5.00
 -10   0   4  750.22   41.20
  10   0  -4  807.42   39.00
 -10   1   4    5.50    2.90
 -10   1   4   11.90    4.40
  10  -1  -4    4.90    2.20
 -10   2   4   12.50    4.00
 -10   2   4   25.60    6.30
  10  -2  -4   13.30    2.90
 -10   3   4   26.50    6.50
  10  -3  -4   21.20    3.70
 -10   4   4  170.48   14.80
  10  -4  -4  204.48   15.20
  10  -4  -4  208.58   14.80
 -10   5   4   29.10    6.90
  10  -5  -4   28.70    6.40
  10  -5  -4   42.00    8.60
  -9  -6   4   89.89    9.80
   9   6  -4   98.49    9.80
  -9  -5   4  164.78   13.00
  -9  -5   4  156.08   12.80
   9   5  -4  148.99   12.20
  -9  -4   4  207.18   14.80
  -9  -4   4  203.98   15.30
   9   4  -4  216.48   14.80
   9   4  -4  226.68   12.50
  -9  -3   4  311.87   19.30
   9   3  -4  302.77   17.00
   9   3  -4  315.67   18.80
  -9  -2   4   19.40    5.60
   9   2  -4   18.50    4.60
  -9  -1   4  293.27   17.80
   9   1  -4  243.28   16.20
  -9   0   4   30.00    6.10
  -9   0   4   25.30    4.10
   9   0  -4   17.90    3.90
  -9   1   4  201.18   12.10
  -9   1   4  218.58   15.00
   9  -1  -4  203.98   12.20
  -9   2   4  146.99    9.50
  -9   2   4  168.18   12.70
   9  -2  -4  143.99    9.30
  -9   3   4  159.48   11.20
  -9   3   4  121.89    8.60
  -9   3   4  140.09   11.80
   9  -3  -4  132.59    8.70
   9  -3  -4  155.68   11.10
   9  -3  -4  128.19    8.80
  -9   4   4  100.29    8.20
  -9   4   4  159.28   12.20
  -9   4   4  127.89   10.70
   9  -4  -4  146.19   11.10
   9  -4  -4  125.59   10.40
   9  -4  -4  122.99    8.00
   9  -4  -4  129.39   10.90
  -9   5   4   30.80    7.40
  -9   5   4   36.40    8.50
   9  -5  -4   38.40    8.00
   9  -5  -4   39.60    8.00
  -9   6   4  141.49   12.70
  -9   6   4  158.68   13.40
   9  -6  -4  145.09   12.70
   9  -6  -4  150.48   13.20
  -8  -7   4   22.60    5.60
   8   7  -4   18.20    4.80
  -8  -6   4   82.59    8.80
   8   6  -4   77.99    8.30
  -8  -5   4   22.60    4.70
  -8  -5   4   27.20    6.20
   8   5  -4   23.50    3.20
   8   5  -4   18.70    4.60
   8   5  -4   17.40    2.80
  -8  -4   4  201.58   14.10
  -8  -4   4  208.68   14.70
   8   4  -4  219.68   14.30
   8   4  -4  210.28   12.30
  -8  -3   4    1.70    1.90
  -8  -3   4    6.00    2.40
   8   3  -4    6.60    2.10
   8   3  -4    4.50    2.30
   8   3  -4    5.50    1.90
  -8  -2   4  881.01   46.50
   8   2  -4  943.61   44.90
   8   2  -4  990.30   45.90
  -8  -1   4  224.58   14.20
   8   1  -4  189.78   12.60
  -8   0   4   18.40    3.20
  -8   0   4   19.70    4.50
   8   0  -4    9.40    3.10
  -8   1   4   18.70    4.30
  -8   1   4   16.60    2.90
   8  -1  -4   18.50    3.10
   8  -1  -4   14.70    2.90
  -8   2   4  525.85   29.20
  -8   2   4  515.25   25.90
   8  -2  -4  554.24   26.60
   8  -2  -4  527.75   25.90
  -8   3   4   78.09    6.10
  -8   3   4  106.89    9.00
  -8   3   4  102.79    8.00
   8  -3  -4   77.69    7.40
   8  -3  -4   81.29    6.00
  -8   4   4   25.50    5.70
  -8   4   4   13.30    4.30
  -8   4   4   14.00    2.90
   8  -4  -4   29.30    6.10
   8  -4  -4   28.10    5.80
   8  -4  -4    9.30    2.20
   8  -4  -4    5.50    3.10
  -8   5   4   28.20    5.80
  -8   5   4   18.70    5.30
   8  -5  -4   20.90    5.10
   8  -5  -4   22.90    5.90
   8  -5  -4   21.20    5.30
  -8   6   4   10.70    4.60
  -8   6   4   15.40    3.80
  -8   6   4   14.40    5.00
   8  -6  -4   20.50    5.70
   8  -6  -4   24.80    6.30
  -8   7   4   21.30    6.10
  -8   7   4   23.30    6.50
  -8   7   4   17.90    4.20
   8  -7  -4   25.70    6.40
   8  -7  -4   15.20    5.70
  -7  -8   4    0.60    1.50
  -7  -8   4    3.00    2.40
   7   8  -4    3.00    2.70
  -7  -7   4   29.50    6.10
  -7  -7   4   23.00    5.30
   7   7  -4   39.60    7.40
  -7  -6   4  169.78   12.40
  -7  -6   4  168.88   12.80
   7   6  -4  154.08   12.30
  -7  -5   4  794.22   41.90
  -7  -5   4  803.42   41.50
  -7  -5   4  823.92   42.00
   7   5  -4  848.22   38.10
   7   5  -4  815.82   41.70
  -7  -4   4   12.80    3.40
  -7  -4   4   24.70    5.40
   7   4  -4   18.50    3.90
   7   4  -4   17.70    3.40
  -7  -3   4   11.70    3.30
  -7  -3   4   10.50    3.30
   7   3  -4    7.30    2.40
   7   3  -4   11.40    2.50
  -7  -2   4  225.38   14.30
  -7  -2   4  221.68   14.30
   7   2  -4  238.88   13.70
   7   2  -4  231.38   12.90
  -7  -1   4  290.47   17.70
   7   1  -4  306.37   16.60
   7   1  -4  316.77   16.70
  -7   0   4   49.60    4.10
  -7   0   4   56.49    5.50
   7   0  -4   39.10    4.10
   7   0  -4   51.69    8.80
   7   0  -4   35.90    4.20
  -7   1   4   84.19    5.60
  -7   1   4   87.69    7.60
   7  -1  -4   79.39    6.00
   7  -1  -4   77.69    5.60
  -7   2   4   82.29    7.30
   7  -2  -4   72.09    5.00
   7  -2  -4   68.09    5.30
  -7   3   4  144.89   11.10
  -7   3   4  146.89    8.80
  -7   3   4  162.38   10.60
   7  -3  -4  127.79    8.40
   7  -3  -4  177.68   10.90
   7  -3  -4  159.58    8.80
  -7   4   4  152.08   10.60
  -7   4   4  124.79    8.50
  -7   4   4  158.88   11.30
   7  -4  -4  123.39   10.00
   7  -4  -4  149.59   10.60
  -7   5   4  138.99   11.00
  -7   5   4  140.29   11.20
  -7   5   4  136.29    9.30
   7  -5  -4  131.69   10.80
   7  -5  -4  163.88   11.60
   7  -5  -4  146.29   11.10
  -7   6   4  117.89   10.00
   7  -6  -4  116.09   10.10
   7  -6  -4   92.19    9.10
  -7   7   4   78.79    8.80
  -7   7   4   83.59    7.80
  -7   7   4   77.99    8.40
   7  -7  -4   82.89    9.00
   7  -7  -4   92.19    9.00
  -7   8   4    6.80    3.40
  -7   8   4    7.80    4.30
   7  -8  -4    7.30    4.30
   7  -8  -4    5.80    3.60
  -6  -9   4  188.48   13.90
  -6  -9   4  154.78   13.50
   6   9  -4  166.48   14.10
  -6  -8   4   51.89    7.90
  -6  -8   4   55.49    8.20
   6   8  -4   49.50    8.00
  -6  -7   4    0.90    1.60
  -6  -7   4    1.80    2.10
   6   7  -4    2.10    2.00
  -6  -6   4  360.86   21.30
  -6  -6   4  341.27   20.70
   6   6  -4  364.16   21.30
  -6  -5   4   78.49    7.10
  -6  -5   4   70.89    7.10
   6   5  -4   71.49    6.90
   6   5  -4   77.69    5.10
  -6  -4   4  150.38   10.50
  -6  -4   4  158.98   11.00
  -6  -4   4  157.68   10.80
   6   4  -4  155.58   10.50
   6   4  -4  138.89    8.90
  -6  -3   4  274.27   16.00
  -6  -3   4  281.27   16.20
  -6  -3   4  306.17   16.70
   6   3  -4  282.67   14.70
   6   3  -4  256.47   18.30
   6   3  -4  264.87   15.60
  -6  -2   4    0.90    1.50
  -6  -2   4    5.20    2.20
  -6  -2   4    4.00    1.60
   6   2  -4    2.40    1.20
   6   2  -4    0.60    1.10
   6   2  -4    2.30    1.40
   6   2  -4    1.20    1.60
  -6  -1   4  180.78   11.50
  -6  -1   4  181.18   11.20
   6   1  -4  186.98   10.40
   6   1  -4  159.68   10.40
  -6   0   4   93.49    5.90
  -6   0   4   90.99    7.30
   6   0  -4  102.19    6.60
   6   0  -4   86.29    6.20
   6   0  -4   95.19    6.70
  -6   1   4  469.75   21.60
  -6   1   4  454.45   24.10
   6  -1  -4  418.26   23.00
   6  -1  -4  470.65   21.70
   6  -1  -4  428.36   22.00
  -6   2   4   77.19    6.80
   6  -2  -4   77.29    5.10
  -6   3   4   69.79    5.00
  -6   3   4   80.89    6.90
  -6   3   4   78.79    6.30
   6  -3  -4   61.59    4.50
   6  -3  -4   81.99    6.40
   6  -3  -4   65.89    6.30
   6  -3  -4   92.89    6.80
   6  -3  -4   81.19    6.40
  -6   4   4   28.70    5.10
  -6   4   4   28.50    5.60
  -6   4   4   23.30    3.70
   6  -4  -4   22.50    4.70
   6  -4  -4   20.50    4.50
   6  -4  -4   35.20    5.70
  -6   5   4    0.80    1.70
   6  -5  -4    2.50    2.00
   6  -5  -4   -0.50    1.90
   6  -5  -4    5.20    2.80
  -6   6   4    2.90    2.20
  -6   6   4    2.90    2.70
  -6   6   4    1.00    1.40
   6  -6  -4    7.50    3.50
   6  -6  -4    1.80    2.50
  -6   7   4   86.29    7.90
  -6   7   4   76.09    8.30
   6  -7  -4   98.39    8.90
   6  -7  -4   97.09    9.20
  -6   8   4   65.69    7.30
  -6   8   4   67.79   10.70
   6  -8  -4   72.89   11.10
   6  -8  -4   65.49   10.10
  -6   9   4   86.09    8.90
  -6   9   4   61.59   10.40
   6  -9  -4  108.39   10.20
   6  -9  -4   91.19   10.00
  -5 -10   4   20.10    5.30
  -5 -10   4   32.90    6.40
   5  10  -4   29.30    7.30
  -5  -9   4   39.50    7.30
  -5  -9   4   62.69    8.90
   5   9  -4   74.79   11.10
  -5  -8   4   29.30    5.90
  -5  -8   4   29.50    5.50
   5   8  -4   29.80    6.00
  -5  -7   4  334.37   20.40
  -5  -7   4  351.26   21.00
   5   7  -4  337.57   21.00
   5   7  -4  358.66   17.20
  -5  -6   4   57.39    6.30
  -5  -6   4   55.49    5.90
   5   6  -4   58.19    6.30
   5   6  -4   62.39    4.20
  -5  -5   4  264.37   15.60
  -5  -5   4  250.17   15.20
   5   5  -4  249.68   15.30
   5   5  -4  228.78   14.40
   5   5  -4  254.27   12.80
  -5  -4   4   92.69    7.30
  -5  -4   4   83.89    6.80
  -5  -4   4   97.49    7.30
   5   4  -4   89.99    6.90
   5   4  -4   72.29    6.30
   5   4  -4   77.59    5.50
  -5  -3   4  553.24   28.40
  -5  -3   4  563.04   28.40
  -5  -3   4  560.24   28.30
   5   3  -4  568.74   28.20
   5   3  -4  572.34   28.10
   5   3  -4  516.05   28.10
   5   3  -4  602.04   27.10
  -5  -2   4   16.40    3.00
  -5  -2   4   19.40    3.20
  -5  -2   4   22.20    4.20
   5   2  -4   20.50    3.20
   5   2  -4   21.30    3.00
   5   2  -4   21.60    4.00
   5   2  -4   18.40    3.00
  -5  -1   4  165.68   10.00
  -5  -1   4  165.18    9.50
  -5  -1   4  164.48   10.10
   5   1  -4  135.49    9.70
   5   1  -4  166.08    9.10
   5   1  -4  166.98    9.50
  -5   0   4    3.50    1.10
  -5   0   4    4.00    1.70
   5   0  -4    3.10    1.30
   5   0  -4    2.10    1.10
   5   0  -4    1.90    1.00
  -5   1   4  260.47   14.90
   5  -1  -4  252.37   13.90
   5  -1  -4  265.97   13.20
  -5   2   4    1.80    1.60
  -5   2   4    3.00    1.60
   5  -2  -4    0.50    0.80
   5  -2  -4    1.80    0.80
   5  -2  -4    2.00    1.40
   5  -2  -4    1.60    1.10
  -5   3   4  111.59    6.50
  -5   3   4  104.19    7.80
  -5   3   4   93.29    7.20
  -5   3   4   98.09    7.40
   5  -3  -4   99.39    7.50
   5  -3  -4   92.79    7.10
   5  -3  -4  103.59    8.30
   5  -3  -4  106.19    7.50
   5  -3  -4  107.99    7.50
  -5   4   4   19.40    3.90
  -5   4   4   12.50    2.50
  -5   4   4   20.50    3.50
   5  -4  -4   19.60    4.10
   5  -4  -4   13.00    3.60
   5  -4  -4   24.00    4.40
  -5   5   4  505.35   27.40
  -5   5   4  503.65   25.40
  -5   5   4  523.25   26.60
   5  -5  -4  544.45   27.90
   5  -5  -4  526.65   27.30
   5  -5  -4  507.15   27.80
  -5   6   4    0.00    1.30
  -5   6   4    5.80    2.70
   5  -6  -4    2.40    2.10
   5  -6  -4    6.20    2.90
  -5   7   4  140.69   10.70
  -5   7   4  158.68   12.00
   5  -7  -4  143.09   11.10
   5  -7  -4  135.89   11.30
  -5   8   4   22.50    5.80
  -5   8   4   25.40    5.60
   5  -8  -4   30.70    6.70
  -5   9   4    3.10    3.10
  -5   9   4    1.90    2.40
   5  -9  -4    2.20    2.80
   5  -9  -4   -1.80    2.00
  -4 -10   4   70.59    9.90
  -4 -10   4   74.79    8.10
   4  10  -4  101.49   13.60
  -4  -9   4   27.20    5.50
  -4  -9   4   40.20    3.80
  -4  -9   4   39.70    6.80
   4   9  -4   44.60    3.80
   4   9  -4   41.50    8.00
  -4  -8   4   20.80    3.20
  -4  -8   4   22.80    4.60
  -4  -8   4   11.30    3.60
   4   8  -4   16.50    4.50
   4   8  -4   21.10    3.20
  -4  -7   4  346.47   20.30
  -4  -7   4  367.06   17.70
   4   7  -4  351.46   17.80
   4   7  -4  346.47   20.90
  -4  -6   4   12.70    3.30
  -4  -6   4   16.40    2.60
   4   6  -4   15.00    2.50
   4   6  -4   11.90    3.20
   4   6  -4   11.40    3.20
  -4  -5   4   12.00    3.00
   4   5  -4   17.70    2.60
   4   5  -4   23.80    4.40
   4   5  -4   16.90    3.70
  -4  -4   4   15.60    3.00
  -4  -4   4   12.30    2.80
   4   4  -4   20.90    3.90
   4   4  -4   17.50    2.60
   4   4  -4    9.10    2.40
   4   4  -4   14.10    2.90
  -4  -3   4   96.69    7.10
  -4  -3   4  109.89    7.20
  -4  -3   4  105.99    7.40
   4   3  -4  110.79    6.60
   4   3  -4  101.39    7.00
   4   3  -4   95.19    6.70
   4   3  -4   81.59    6.50
  -4  -2   4  269.17   14.40
  -4  -2   4  264.17   14.40
   4   2  -4  261.77   13.70
   4   2  -4  271.17   14.10
   4   2  -4  260.67   14.10
   4   2  -4  266.17   13.50
   4   2  -4  253.57   14.30
  -4  -1   4  476.55   22.20
  -4  -1   4  446.86   21.70
  -4  -1   4  446.96   22.40
   4   1  -4  418.96   21.50
   4   1  -4  442.76   21.20
   4   1  -4  437.26   22.30
   4   1  -4  441.56   21.90
  -4   0   4  130.89    7.40
  -4   0   4  128.29    8.30
   4   0  -4  130.89    7.70
   4   0  -4  132.89    7.40
   4   0  -4  121.39    8.10
   4   0  -4  140.79    7.00
  -4   1   4  502.25   25.60
   4  -1  -4  525.15   24.60
  -4   2   4  294.77   15.80
  -4   2   4  263.17   14.90
  -4   2   4  277.87   14.90
   4  -2  -4  282.37   14.90
   4  -2  -4  306.77   15.40
   4  -2  -4  301.57   15.40
   4  -2  -4  297.17   15.20
   4  -2  -4  278.97   14.90
  -4   3   4  171.08   10.10
  -4   3   4  172.78   10.50
  -4   3   4  158.88   10.00
   4  -3  -4  152.18   10.00
   4  -3  -4  165.68   10.30
   4  -3  -4  172.68   10.30
   4  -3  -4  170.98   10.10
   4  -3  -4  159.78   10.00
  -4   4   4   28.40    4.40
  -4   4   4   21.30    2.40
  -4   4   4   26.50    4.20
  -4   4   4   29.80    4.90
  -4   4   4   27.30    5.00
   4  -4  -4   28.00    4.70
   4  -4  -4   26.40    4.00
   4  -4  -4   29.80    4.70
   4  -4  -4   31.40    5.00
   4  -4  -4   27.00    4.90
  -4   5   4   28.90    3.10
   4  -5  -4   41.80    4.60
   4  -5  -4   28.30    5.10
  -4   6   4   14.10    2.70
  -4   6   4   21.10    4.50
  -4   6   4   18.70    4.50
   4  -6  -4   20.60    4.70
   4  -6  -4   18.30    4.50
  -4   7   4  134.49   10.60
  -4   7   4  130.99   10.00
   4  -7  -4  128.49   10.10
   4  -7  -4  129.49   10.40
  -4   8   4    2.00    2.30
  -4   8   4    5.50    3.30
   4  -8  -4    7.60    3.90
   4  -8  -4    2.10    2.50
  -4   9   4  206.88   15.20
  -4   9   4  178.78   14.00
   4  -9  -4  192.28   14.20
   4  -9  -4  199.68   14.90
  -4  10   4   72.29   10.90
  -4  10   4   67.59   11.30
   4 -10  -4  110.39   15.30
   4 -10  -4   69.89   10.80
  -3 -10   4   44.00    7.10
  -3 -10   4   24.30    5.60
   3  10  -4   34.20    7.60
   3  10  -4   38.00    4.00
  -3  -9   4    0.30    1.40
  -3  -9   4    1.30    1.90
  -3  -9   4    2.50    1.80
   3   9  -4   -1.80    1.20
   3   9  -4    2.00    2.40
   3   9  -4    2.40    1.50
  -3  -8   4  110.39    8.90
  -3  -8   4   96.99    7.30
  -3  -8   4   97.99    9.10
   3   8  -4  125.69    7.60
  -3  -7   4  148.79   10.00
  -3  -7   4  188.58   12.00
  -3  -7   4  188.88   12.60
   3   7  -4  184.48   10.20
  -3  -6   4   27.90    4.50
  -3  -6   4   28.70    3.90
  -3  -6   4   25.60    4.70
   3   6  -4   37.40    6.00
   3   6  -4   37.40    3.20
  -3  -5   4  173.38   10.70
  -3  -5   4  155.08   10.00
  -3  -5   4  144.19    8.80
   3   5  -4  155.78   10.10
   3   5  -4  158.68   10.10
   3   5  -4  159.98    8.80
  -3  -4   4  295.67   14.30
  -3  -4   4  259.77   15.10
  -3  -4   4  266.67   15.50
   3   4  -4  324.37   15.80
   3   4  -4  277.87   14.20
   3   4  -4  261.87   15.10
  -3  -3   4 1467.45   63.29
  -3  -3   4 1376.16   63.59
  -3  -3   4 1394.86   62.89
  -3  -3   4 1362.06   61.89
   3   3  -4 1362.96   63.09
   3   3  -4 1374.16   62.89
   3   3  -4 1261.97   61.89
   3   3  -4 1380.06   62.89
  -3  -2   4   46.80    3.90
  -3  -2   4   51.09    4.10
  -3  -2   4   53.59    4.40
   3   2  -4   58.29    4.40
   3   2  -4   48.70    3.90
   3   2  -4   51.99    3.80
   3   2  -4   55.49    4.10
  -3  -1   4    2.30    0.90
  -3  -1   4    0.80    1.00
  -3  -1   4    1.30    0.80
   3   1  -4    1.40    1.10
   3   1  -4    2.70    1.00
   3   1  -4    1.30    0.70
   3   1  -4    2.20    0.90
   3   1  -4    1.30    0.70
  -3   0   4    2.20    1.30
  -3   0   4    1.60    0.80
  -3   0   4    2.00    0.80
   3   0  -4    1.70    0.70
   3   0  -4    1.60    1.10
   3   0  -4    1.30    0.70
  -3   1   4    0.60    0.50
  -3   1   4   -0.50    0.60
   3  -1  -4    0.60    0.50
   3  -1  -4    0.90    0.50
  -3   2   4   27.10    2.80
  -3   2   4   28.60    3.00
  -3   2   4   31.70    2.90
   3  -2  -4   25.70    2.60
   3  -2  -4   27.70    2.90
   3  -2  -4   32.70    2.90
   3  -2  -4   27.00    2.80
  -3   3   4  363.76   19.30
  -3   3   4  361.26   19.20
  -3   3   4  379.16   19.00
  -3   3   4  350.16   18.70
  -3   3   4  384.26   17.90
   3  -3  -4  375.36   19.30
   3  -3  -4  402.36   19.30
   3  -3  -4  387.76   19.30
   3  -3  -4  400.56   19.60
   3  -3  -4  357.16   19.00
  -3   4   4  135.89    8.80
  -3   4   4  144.39    9.30
  -3   4   4  143.79    8.10
  -3   4   4  145.29    9.00
  -3   4   4  145.09    9.40
   3  -4  -4  135.49    9.40
   3  -4  -4  142.19    9.20
   3  -4  -4  152.28    9.50
   3  -4  -4  143.09    9.00
  -3   5   4  682.13   36.20
  -3   5   4  646.04   34.40
  -3   5   4  713.73   34.80
  -3   5   4  709.83   33.70
  -3   5   4  732.53   35.40
   3  -5  -4  729.53   34.70
   3  -5  -4  700.83   35.60
   3  -5  -4  718.13   35.00
   3  -5  -4  738.83   35.40
  -3   6   4  199.18   12.70
  -3   6   4  193.38   13.00
   3  -6  -4  197.98   13.00
   3  -6  -4  219.38   13.00
  -3   7   4    8.80    3.20
  -3   7   4   18.20    4.60
   3  -7  -4    8.40    3.20
   3  -7  -4   17.80    4.20
  -3   8   4   21.60    4.60
   3  -8  -4   22.80    4.80
   3  -8  -4   24.30    5.20
  -3   9   4  105.69    9.70
  -3   9   4  113.59   10.30
   3  -9  -4   95.99    9.80
   3  -9  -4  107.29    8.70
   3  -9  -4  113.29    9.80
  -3  10   4   18.30    5.70
  -3  10   4    9.90    4.20
  -3  10   4    8.70    3.80
   3 -10  -4   13.60    4.50
   3 -10  -4   12.00    3.40
   3 -10  -4   16.90    5.70
  -2 -11   4    1.00    2.40
  -2 -11   4    4.50    2.90
  -2 -11   4    7.60    3.50
   2  11  -4    1.70    1.70
   2  11  -4    6.50    4.10
   2  11  -4    1.10    2.80
  -2 -10   4  124.39   10.20
  -2 -10   4  107.09   10.50
   2  10  -4  115.19   10.20
   2  10  -4  127.59    8.80
  -2  -9   4  112.59   10.70
  -2  -9   4  138.79   10.40
   2   9  -4  143.79   10.60
   2   9  -4  151.18    9.30
   2   9  -4  102.89    9.80
  -2  -8   4  114.49    9.60
  -2  -8   4  107.09    7.50
  -2  -8   4  108.59    8.70
   2   8  -4  111.59    7.70
  -2  -7   4   25.40    4.20
  -2  -7   4   27.10    3.90
  -2  -7   4   21.10    4.30
   2   7  -4   24.60    3.60
   2   7  -4   31.80    5.20
  -2  -6   4  199.88   10.90
  -2  -6   4  211.48   12.20
  -2  -6   4  187.68   12.30
   2   6  -4  199.68   11.00
   2   6  -4  175.08   12.20
  -2  -5   4    2.30    1.20
  -2  -5   4    3.50    1.40
  -2  -5   4    1.80    1.40
   2   5  -4    2.90    1.50
   2   5  -4    1.20    0.90
   2   5  -4    4.00    1.50
  -2  -4   4  185.88   10.10
  -2  -4   4  185.18   10.90
   2   4  -4  175.18   11.00
   2   4  -4  179.98    9.80
   2   4  -4  183.58   10.50
  -2  -3   4    5.10    1.50
  -2  -3   4    4.60    1.40
  -2  -3   4    3.80    1.40
   2   3  -4    6.60    1.40
   2   3  -4    5.60    1.80
   2   3  -4    5.80    1.50
  -2  -2   4  114.99    7.20
  -2  -2   4  118.79    6.60
  -2  -2   4  114.29    6.70
  -2  -2   4  106.09    6.20
   2   2  -4  105.69    6.80
   2   2  -4   97.99    6.30
   2   2  -4  107.89    6.40
   2   2  -4  113.89    6.60
  -2  -1   4  445.66   21.10
  -2  -1   4  440.96   20.50
  -2  -1   4  413.46   20.50
   2   1  -4  456.85   20.70
   2   1  -4  421.46   20.40
   2   1  -4  454.55   21.20
   2   1  -4  414.86   20.40
  -2   0   4 1408.36   61.39
  -2   0   4 1432.76   61.39
  -2   0   4 1377.96   62.19
   2   0  -4 1300.07   62.09
   2   0  -4 1359.96   61.29
  -2   1   4  267.47   13.40
  -2   1   4  260.07   13.20
  -2   1   4  258.77   12.20
  -2   1   4  257.07   13.10
   2  -1  -4  264.97   13.10
   2  -1  -4  271.47   13.30
   2  -1  -4  275.87   13.50
   2  -1  -4  272.57   12.50
   2  -1  -4  270.47   13.10
  -2   2   4  505.75   24.50
  -2   2   4  490.05   24.50
  -2   2   4  519.05   24.70
  -2   2   4  565.04   23.50
  -2   2   4  489.25   24.30
  -2   2   4  504.15   24.20
   2  -2  -4  516.95   24.50
   2  -2  -4  520.95   24.70
   2  -2  -4  520.95   24.60
   2  -2  -4  499.75   24.40
  -2   3   4   48.50    4.10
  -2   3   4   47.50    4.10
  -2   3   4   43.40    3.80
  -2   3   4   48.40    3.90
   2  -3  -4   47.50    4.10
   2  -3  -4   51.99    4.10
   2  -3  -4   47.70    4.10
   2  -3  -4   44.80    3.80
  -2   4   4   23.60    3.80
  -2   4   4   22.40    4.00
  -2   4   4   20.10    3.60
  -2   4   4   26.60    4.40
   2  -4  -4   23.10    4.10
   2  -4  -4   19.20    3.50
   2  -4  -4   21.90    3.80
   2  -4  -4   22.00    3.20
   2  -4  -4   24.40    3.90
  -2   5   4   14.30    3.10
  -2   5   4   19.10    3.90
  -2   5   4   19.00    3.60
  -2   5   4   18.90    3.50
   2  -5  -4   23.00    4.10
   2  -5  -4   17.90    3.60
   2  -5  -4   19.00    3.00
   2  -5  -4   17.30    3.70
  -2   6   4   74.99    6.60
  -2   6   4   79.49    7.00
   2  -6  -4   86.59    6.80
   2  -6  -4   76.49    6.20
   2  -6  -4   88.19    7.20
  -2   7   4  114.89    9.40
  -2   7   4  123.39    9.30
   2  -7  -4  121.19    9.50
   2  -7  -4  127.59    9.20
  -2   8   4  631.84   32.70
  -2   8   4  616.44   32.00
  -2   8   4  633.94   33.30
   2  -8  -4  620.24   31.30
   2  -8  -4  603.24   32.10
   2  -8  -4  587.54   32.70
  -2   9   4   74.79    7.30
  -2   9   4   53.59    9.00
  -2   9   4   62.69    7.10
   2  -9  -4   63.09    6.50
   2  -9  -4   74.49    7.20
   2  -9  -4   55.29    8.80
  -2  10   4    0.20    2.70
  -2  10   4    1.30    2.60
  -2  10   4    2.80    2.60
   2 -10  -4    1.80    2.00
   2 -10  -4    2.80    3.00
   2 -10  -4    3.00    3.10
  -1 -11   4    3.10    2.30
  -1 -11   4    5.20    3.40
  -1 -11   4    0.50    2.50
   1  11  -4    1.30    2.80
   1  11  -4    2.40    2.20
   1  11  -4    2.90    3.30
  -1 -10   4    7.70    3.30
  -1 -10   4    3.80    2.90
  -1 -10   4    1.70    2.10
   1  10  -4    4.10    4.30
   1  10  -4    3.30    2.00
   1  10  -4    8.90    3.70
   1  10  -4    6.90    3.60
  -1  -9   4    6.70    2.60
  -1  -9   4    4.20    2.30
  -1  -9   4    5.30    2.90
   1   9  -4    5.90    2.20
   1   9  -4    1.40    2.60
   1   9  -4    3.90    2.80
   1   9  -4    9.10    3.50
  -1  -8   4   27.10    4.60
  -1  -8   4   20.40    4.60
  -1  -8   4   31.10    5.50
  -1  -8   4   16.30    3.80
   1   8  -4   37.60    6.50
   1   8  -4   30.80    4.60
   1   8  -4   30.30    5.80
   1   8  -4   33.90    5.90
  -1  -7   4   21.00    4.20
  -1  -7   4   28.10    4.50
  -1  -7   4   21.90    3.50
  -1  -7   4   15.50    3.60
   1   7  -4   31.60    5.50
   1   7  -4   27.80    5.00
   1   7  -4   28.40    5.30
   1   7  -4   22.50    3.80
  -1  -6   4  264.97   14.70
  -1  -6   4  292.97   15.70
   1   6  -4  301.57   15.90
   1   6  -4  271.77   15.10
   1   6  -4  265.57   15.30
   1   6  -4  301.37   15.80
  -1  -5   4  218.18   12.80
  -1  -5   4  233.88   12.40
  -1  -5   4  250.27   13.30
  -1  -5   4  241.68   13.70
   1   5  -4  237.68   13.00
   1   5  -4  228.08   12.60
  -1  -4   4  621.34   30.70
  -1  -4   4  634.14   30.10
  -1  -4   4  668.03   31.30
  -1  -4   4  660.23   30.50
   1   4  -4  634.34   30.40
  -1  -3   4    3.40    1.20
  -1  -3   4    2.70    1.00
   1   3  -4    4.00    1.30
  -1  -2   4  268.87   13.30
  -1  -2   4  269.07   13.30
  -1  -2   4  276.77   13.40
   1   2  -4  252.07   13.20
   1   2  -4  288.67   13.30
   1   2  -4  235.98   13.80
  -1  -1   4    6.00    1.10
  -1  -1   4    6.00    1.30
  -1  -1   4    4.60    1.00
   1   1  -4    5.40    1.10
   1   1  -4    8.90    1.70
   1   1  -4    6.00    1.70
  -1   0   4    8.70    1.70
  -1   0   4    8.80    1.50
  -1   0   4    9.50    0.90
  -1   0   4    8.60    1.50
  -1   0   4    9.30    1.00
  -1   0   4   11.60    1.90
   1   0  -4   10.00    1.70
   1   0  -4   10.20    1.70
   1   0  -4   10.00    1.80
   1   0  -4    7.20    1.30
   1   0  -4   10.40    1.10
  -1   1   4   98.59    5.60
  -1   1   4   95.09    5.60
  -1   1   4   98.19    5.50
  -1   1   4   98.89    5.80
  -1   1   4  102.29    5.70
  -1   1   4   99.59    5.10
   1  -1  -4  108.59    5.70
   1  -1  -4   95.99    5.60
   1  -1  -4  101.09    5.60
   1  -1  -4  102.09    5.80
   1  -1  -4  105.19    5.20
  -1   2   4  225.68   12.20
  -1   2   4  231.58   12.10
  -1   2   4  232.08   12.10
  -1   2   4  239.58   11.80
  -1   2   4  234.68   12.40
  -1   2   4  228.78   11.60
   1  -2  -4  254.27   12.50
   1  -2  -4  257.87   12.30
   1  -2  -4  249.58   12.20
   1  -2  -4  231.38   12.20
  -1   3   4  857.31   38.80
  -1   3   4  849.52   38.30
  -1   3   4  882.41   37.30
  -1   3   4  803.12   38.60
  -1   3   4  832.72   39.00
  -1   3   4  800.72   38.90
   1  -3  -4  829.92   38.90
   1  -3  -4  793.52   38.60
   1  -3  -4  819.72   39.00
   1  -3  -4  818.52   38.60
  -1   4   4  593.84   28.10
  -1   4   4  572.34   26.00
  -1   4   4  582.34   27.70
  -1   4   4  556.24   27.30
  -1   4   4  558.24   27.70
  -1   4   4  537.95   27.90
   1  -4  -4  563.84   27.90
   1  -4  -4  537.65   27.60
   1  -4  -4  581.54   27.10
   1  -4  -4  598.24   27.70
   1  -4  -4  550.24   27.90
  -1   5   4  259.77   12.50
  -1   5   4  231.88   14.20
  -1   5   4  262.57   14.00
  -1   5   4  221.68   13.80
  -1   5   4  255.87   14.20
  -1   5   4  241.48   14.30
   1  -5  -4  247.38   14.20
   1  -5  -4  265.47   14.50
   1  -5  -4  256.87   14.00
   1  -5  -4  226.88   14.20
   1  -5  -4  251.57   13.40
   1  -5  -4  262.07   13.30
  -1   6   4  198.98   13.20
  -1   6   4  220.88   13.10
  -1   6   4  220.38   13.40
  -1   6   4  209.28   12.80
  -1   6   4  208.58   11.20
   1  -6  -4  229.88   13.00
   1  -6  -4  226.78   13.40
   1  -6  -4  200.68   12.00
  -1   7   4  610.14   31.70
  -1   7   4  634.84   31.70
  -1   7   4  602.74   32.00
   1  -7  -4  646.54   30.90
   1  -7  -4  599.54   31.80
   1  -7  -4  609.44   30.40
   1  -7  -4  613.34   31.30
  -1   8   4   76.69    7.30
  -1   8   4   93.09    8.20
  -1   8   4   72.69    7.10
   1  -8  -4   74.39    6.60
   1  -8  -4   84.49    7.70
   1  -8  -4   82.59    7.20
  -1   9   4  291.47   18.20
  -1   9   4  293.67   18.80
  -1   9   4  292.77   18.10
   1  -9  -4  261.17   17.00
   1  -9  -4  296.57   17.10
   1  -9  -4  262.67   17.80
  -1  10   4    2.40    2.50
  -1  10   4    1.00    2.00
  -1  10   4    0.90    2.10
   1 -10  -4    2.70    2.60
   1 -10  -4    1.00    2.60
   1 -10  -4    0.70    1.60
   0 -11   4   -0.60    2.30
   0 -11   4   -1.30    1.40
   0 -11   4    1.20    1.80
   0  11  -4    0.80    2.50
   0  11  -4   -0.10    2.60
   0  11  -4    1.60    2.00
   0 -10   4  129.99   10.00
   0 -10   4  119.39   10.70
   0 -10   4  115.39   11.10
   0  10  -4  131.19   10.90
   0  10  -4  126.59   10.70
   0  10  -4  116.59    9.40
   0  -9   4   -0.20    1.30
   0  -9   4   -0.90    1.40
   0  -9   4   -0.50    1.20
   0   9  -4    2.20    2.10
   0   9  -4   -0.80    1.50
   0   9  -4    0.80    2.30
   0   9  -4    0.00    1.00
   0  -8   4  252.27   16.30
   0  -8   4  268.77   16.20
   0   8  -4  275.37   16.20
   0   8  -4  229.18   15.80
   0   8  -4  256.37   15.10
   0   8  -4  253.87   16.00
   0  -7   4   16.50    3.90
   0  -7   4   11.30    2.60
   0  -7   4   14.30    2.90
   0   7  -4   16.90    3.90
   0   7  -4   13.50    3.10
   0   7  -4   18.20    4.20
   0   7  -4   20.20    4.50
   0  -6   4   98.49    7.00
   0  -6   4  110.79    8.00
   0  -6   4  110.69    7.50
   0   6  -4  107.39    7.90
   0   6  -4  107.09    7.90
   0   6  -4  107.19    7.40
   0   6  -4   98.29    7.50
   0   6  -4  106.49    7.70
   0  -5   4   19.20    3.00
   0  -5   4   16.00    3.30
   0  -5   4   18.30    3.00
   0  -5   4   21.50    3.80
   0   5  -4   19.30    3.60
   0   5  -4   22.30    3.70
   0   5  -4   13.70    2.80
   0   5  -4   18.00    3.60
   0   5  -4   19.60    3.60
   0   5  -4   15.90    2.80
   0  -4   4  125.59    8.10
   0  -4   4  132.49    7.90
   0  -4   4  130.89    8.40
   0  -4   4  144.09    8.30
   0   4  -4  134.19    8.30
   0   4  -4  141.69    8.60
   0   4  -4  147.29    8.70
   0   4  -4  148.99    8.60
   0   4  -4  136.29    8.20
   0  -3   4   11.70    2.40
   0  -3   4   11.40    1.90
   0  -3   4   11.00    2.20
   0   3  -4   12.10    2.40
   0   3  -4   12.10    2.30
   0   3  -4   13.60    2.30
   0   3  -4   11.60    2.00
   0   3  -4   13.30    2.50
   0  -2   4   19.50    2.60
   0  -2   4   20.20    3.00
   0  -2   4   18.50    1.90
   0  -2   4   20.90    2.10
   0  -2   4   21.80    2.80
   0   2  -4   23.10    2.20
   0   2  -4   19.30    2.20
   0   2  -4   16.50    1.90
   0   2  -4   21.20    2.90
   0   2  -4   17.90    1.90
   0   2  -4   17.50    2.00
   0  -1   4   11.30    2.00
   0  -1   4   12.80    1.90
   0  -1   4   13.60    1.90
   0  -1   4   17.10    1.80
   0  -1   4    8.00    1.40
   0  -1   4    9.60    1.60
   0   1  -4   11.90    1.80
   0   1  -4   10.80    1.90
   0   1  -4    9.60    1.90
   0   1  -4   12.30    1.90
   0   1  -4   11.60    1.70
   0   1  -4   12.90    1.90
   0   0   4 2328.87  101.19
   0   0   4 2241.28  101.19
   0   0   4 2258.47  101.39
   0   0  -4 2272.07  101.49
   0   1   4   10.00    2.00
   0   1   4    9.90    0.90
   0   1   4    9.30    1.70
   0   1   4   10.30    1.90
   0   1   4    8.20    1.40
   0   1   4    8.90    1.80
   0  -1  -4   10.40    1.90
   0  -1  -4   13.50    2.10
   0  -1  -4   11.60    2.10
   0  -1  -4    8.70    1.80
   0  -1  -4   13.20    1.40
   0  -1  -4   11.60    1.20
   0  -1  -4   10.20    1.50
   0   2   4   46.90    3.60
   0   2   4   53.19    3.70
   0   2   4   49.80    4.00
   0   2   4   54.19    3.10
   0   2   4   49.70    3.70
   0   2   4   52.79    3.80
   0  -2  -4   52.39    3.90
   0  -2  -4   52.29    3.00
   0  -2  -4   49.70    3.80
   0  -2  -4   43.60    3.60
   0  -2  -4   53.19    3.60
   0  -2  -4   50.49    3.80
   0   3   4   14.90    1.60
   0   3   4   15.20    2.80
   0   3   4   11.70    2.20
   0   3   4   12.60    2.50
   0   3   4   12.30    2.30
   0   3   4   15.70    2.70
   0  -3  -4   12.30    2.50
   0  -3  -4   17.90    2.90
   0  -3  -4   19.40    2.20
   0  -3  -4   13.90    1.60
   0   4   4 1949.30   89.59
   0   4   4 2031.60   89.49
   0   4   4 2053.59   88.19
   0   4   4 1902.31   89.19
   0   4   4 1886.61   89.49
   0   4   4 2077.29   89.59
   0  -4  -4 1931.21   89.09
   0  -4  -4 1934.11   89.29
   0  -4  -4 2047.10   88.49
   0  -4  -4 1946.31   89.59
   0  -4  -4 1911.71   88.99
   0   5   4    6.70    2.00
   0   5   4    9.30    2.80
   0   5   4   12.80    3.00
   0   5   4    9.80    1.80
   0   5   4    7.60    2.60
   0   5   4   10.30    2.60
   0  -5  -4    8.70    1.80
   0  -5  -4    9.40    2.60
   0  -5  -4    6.90    2.10
   0  -5  -4    9.20    2.00
   0  -5  -4    8.90    2.30
   0  -5  -4   11.40    2.80
   0   6   4 1375.66   62.19
   0   6   4 1184.48   61.79
   0   6   4 1358.36   62.29
   0   6   4 1342.57   61.89
   0  -6  -4 1306.77   61.69
   0  -6  -4 1266.07   61.49
   0  -6  -4 1357.16   60.19
   0  -6  -4 1332.07   61.29
   0   7   4    1.50    2.20
   0   7   4    0.20    1.70
   0   7   4   -0.80    0.80
   0   7   4   -0.50    0.90
   0   7   4   -0.20    1.50
   0  -7  -4   -0.50    0.80
   0  -7  -4    1.50    1.50
   0  -7  -4   -0.20    0.80
   0  -7  -4   -0.20    1.60
   0   8   4   70.79    9.80
   0   8   4   53.69    5.90
   0   8   4   46.90    4.60
   0   8   4   52.59    5.90
   0  -8  -4   42.50    4.40
   0  -8  -4   49.10    5.20
   0  -8  -4   52.09    5.60
   0  -8  -4   58.09    6.20
   0   9   4    5.70    3.10
   0   9   4    8.60    3.50
   0   9   4    9.30    3.40
   0  -9  -4    5.50    2.20
   0  -9  -4   11.70    4.20
   0  -9  -4    3.00    2.00
   0  -9  -4    8.20    3.10
   0  10   4  659.53   36.50
   0  10   4  696.73   36.60
   0  10   4  636.04   36.40
   0 -10  -4  664.33   35.00
   0 -10  -4  670.63   36.20
   1 -11   4   -0.30    1.30
   1 -11   4    0.00    1.90
   1 -11   4    1.80    3.10
  -1  11  -4   -0.50    1.60
  -1  11  -4    1.00    2.60
  -1  11  -4    0.50    2.40
   1 -10   4    4.10    2.10
   1 -10   4    3.00    3.00
   1 -10   4    6.60    3.90
  -1  10  -4    9.70    3.40
  -1  10  -4    8.40    3.90
  -1  10  -4    3.80    2.20
   1  -9   4    1.50    2.20
   1  -9   4    0.70    1.40
  -1   9  -4   -0.80    1.60
  -1   9  -4    1.40    2.50
  -1   9  -4    0.20    1.40
   1  -8   4   15.90    4.30
   1  -8   4   24.00    4.10
   1  -8   4   21.20    4.20
  -1   8  -4   21.10    3.90
  -1   8  -4   21.10    4.80
  -1   8  -4   21.50    5.40
  -1   8  -4   16.90    4.20
   1  -7   4   41.10    6.70
   1  -7   4   43.90    4.50
   1  -7   4   47.50    4.70
  -1   7  -4   62.89    8.80
  -1   7  -4   55.79    8.00
  -1   7  -4   52.29    5.10
  -1   7  -4   43.90    5.20
   1  -6   4  397.16   22.50
   1  -6   4  425.66   22.60
   1  -6   4  430.36   22.70
   1  -6   4  510.95   23.30
   1  -6   4  458.55   24.00
  -1   6  -4  455.75   23.70
  -1   6  -4  455.65   23.70
  -1   6  -4  443.86   23.10
   1  -5   4    8.30    2.20
   1  -5   4    9.10    2.70
   1  -5   4   12.50    3.00
   1  -5   4    7.10    2.10
   1  -5   4   10.20    2.20
   1  -5   4    9.60    3.00
  -1   5  -4    5.60    1.80
  -1   5  -4    8.20    2.20
  -1   5  -4   13.80    3.20
  -1   5  -4    4.90    2.30
  -1   5  -4    9.80    2.60
   1  -4   4  275.07   15.10
   1  -4   4  251.17   14.60
   1  -4   4  283.47   14.30
   1  -4   4  257.77   14.30
   1  -4   4  293.77   14.60
  -1   4  -4  282.67   15.00
  -1   4  -4  282.67   14.70
  -1   4  -4  295.47   15.30
  -1   4  -4  254.37   14.60
  -1   4  -4  260.77   14.60
   1  -3   4  767.92   36.50
   1  -3   4  781.22   37.20
   1  -3   4  837.22   37.30
   1  -3   4  782.92   36.80
   1  -3   4  810.02   37.10
   1  -3   4  794.52   36.70
  -1   3  -4  733.83   36.60
  -1   3  -4  774.12   36.80
  -1   3  -4  786.92   36.90
  -1   3  -4  784.52   37.10
  -1   3  -4  779.92   37.10
  -1   3  -4  814.82   37.00
   1  -2   4  338.57   16.60
   1  -2   4  306.97   16.20
   1  -2   4  339.07   16.30
   1  -2   4  304.77   16.10
   1  -2   4  356.46   16.80
   1  -2   4  337.27   16.80
  -1   2  -4  334.17   16.70
  -1   2  -4  323.37   16.50
  -1   2  -4  341.67   16.60
  -1   2  -4  325.37   16.60
  -1   2  -4  328.47   16.40
  -1   2  -4  366.46   16.50
   1  -1   4 1987.20   89.39
   1  -1   4 1938.51   89.59
   1  -1   4 1903.51   89.09
   1  -1   4 2083.89   89.29
  -1   1  -4 2006.80   89.29
  -1   1  -4 2072.99   89.59
  -1   1  -4 2014.90   89.59
   1   0   4   10.50    2.20
   1   0   4    8.30    1.90
   1   0   4   12.10    2.00
   1   0   4    8.80    1.40
   1   0   4   13.90    2.40
   1   0   4   10.10    2.00
  -1   0  -4    7.80    1.70
  -1   0  -4   12.00    2.00
  -1   0  -4    8.90    2.00
  -1   0  -4   11.20    2.20
  -1   0  -4   13.80    2.50
  -1   0  -4    9.30    1.40
   1   1   4 2017.80   89.09
   1   1   4 2013.00   88.69
   1   1   4 2038.40   88.69
   1   1   4 2041.20   87.79
  -1  -1  -4 1912.31   88.69
  -1  -1  -4 1825.12   88.29
  -1  -1  -4 1931.21   87.69
  -1  -1  -4 2024.70   88.89
   1   2   4  217.78   11.80
   1   2   4  226.08   12.10
   1   2   4  240.28   11.30
   1   2   4  210.48   11.50
   1   2   4  230.58   12.00
  -1  -2  -4  222.18   12.00
  -1  -2  -4  219.18   11.20
  -1  -2  -4  224.58   11.90
  -1  -2  -4  213.88   11.50
  -1  -2  -4  253.37   11.00
  -1  -2  -4  212.08   11.80
  -1  -2  -4  220.38   11.90
   1   3   4 2004.60   87.19
   1   3   4 2023.60   87.09
   1   3   4 1891.11   87.49
   1   3   4 1908.61   87.39
   1   3   4 2043.90   88.09
   1   3   4 1840.32   87.39
   1   3   4 1874.51   87.69
  -1  -3  -4 1972.90   87.69
  -1  -3  -4 1894.01   87.49
  -1  -3  -4 2023.20   86.99
  -1  -3  -4 1859.61   87.59
  -1  -3  -4 1979.40   86.09
  -1  -3  -4 1909.61   87.29
  -1  -3  -4 1946.11   87.69
   1   4   4  382.66   21.10
   1   4   4  421.66   20.90
   1   4   4  413.86   21.90
   1   4   4  398.16   21.40
   1   4   4  486.45   22.20
   1   4   4  378.96   21.10
  -1  -4  -4  453.85   19.90
  -1  -4  -4  442.36   21.70
  -1  -4  -4  423.46   21.10
  -1  -4  -4  435.76   21.00
  -1  -4  -4  447.96   21.40
   1   5   4  594.54   29.30
   1   5   4  589.14   29.70
   1   5   4  599.64   28.50
   1   5   4  574.44   29.10
   1   5   4  617.14   29.90
   1   5   4  564.34   29.40
  -1  -5  -4  560.84   28.80
  -1  -5  -4  607.64   27.50
  -1  -5  -4  604.84   29.10
  -1  -5  -4  614.24   28.80
  -1  -5  -4  571.04   29.40
   1   6   4  172.58   11.10
   1   6   4  168.78   11.30
   1   6   4  168.18   10.20
  -1  -6  -4  169.98   10.60
  -1  -6  -4  184.88   10.90
  -1  -6  -4  171.78    9.30
   1   7   4  705.13   38.60
   1   7   4  744.43   37.30
   1   7   4  763.72   38.60
   1   7   4  800.92   39.30
  -1  -7  -4  825.12   38.30
  -1  -7  -4  794.52   38.20
  -1  -7  -4  792.62   36.20
   1   8   4  112.29    8.80
   1   8   4  109.29    9.20
  -1  -8  -4  106.39    8.20
  -1  -8  -4   91.79    6.50
   1   9   4  272.77   17.70
   1   9   4  262.77   16.80
   1   9   4  259.97   17.20
  -1  -9  -4  243.28   13.90
  -1  -9  -4  261.17   16.20
   1  10   4   48.10    8.80
   1  10   4   36.20    6.80
   1  10   4   31.90    6.40
  -1 -10  -4   26.80    5.00
   2 -10   4   29.30    7.30
   2 -10   4   23.40    5.30
   2 -10   4   24.20    4.70
  -2  10  -4   30.70    7.20
  -2  10  -4   23.20    5.00
  -2  10  -4   30.20    7.00
   2  -9   4  150.38   10.70
   2  -9   4  173.28   13.00
   2  -9   4  149.39   11.30
  -2   9  -4  159.28   11.60
  -2   9  -4  161.18   12.80
  -2   9  -4  161.78   12.50
   2  -8   4  436.96   24.80
   2  -8   4  410.66   23.00
   2  -8   4  452.65   22.70
  -2   8  -4  415.76   24.40
  -2   8  -4  413.16   23.20
  -2   8  -4  398.26   23.90
   2  -7   4   74.69    7.00
   2  -7   4   75.59    6.30
   2  -7   4   51.89    5.10
  -2   7  -4   52.59    5.80
  -2   7  -4   63.59    6.50
  -2   7  -4   54.69    5.60
   2  -6   4  103.79    7.80
   2  -6   4  103.39    7.20
   2  -6   4   97.79    8.10
  -2   6  -4  110.49    7.90
  -2   6  -4   89.99    7.90
  -2   6  -4   92.89    7.90
  -2   6  -4  111.29    8.20
   2  -5   4   37.70    4.20
   2  -5   4   28.80    3.40
   2  -5   4   32.70    3.70
   2  -5   4   40.00    4.00
   2  -5   4   42.30    4.40
  -2   5  -4   39.70    4.30
  -2   5  -4   26.70    4.20
  -2   5  -4   33.60    3.80
  -2   5  -4   37.20    4.00
  -2   5  -4   23.70    4.50
  -2   5  -4   42.80    4.10
   2  -4   4  466.15   23.20
   2  -4   4  437.36   22.90
   2  -4   4  437.56   23.50
   2  -4   4  477.15   23.70
   2  -4   4  474.15   24.00
   2  -4   4  455.75   23.30
  -2   4  -4  483.25   23.40
  -2   4  -4  476.55   24.00
  -2   4  -4  484.95   23.70
  -2   4  -4  448.76   23.10
  -2   4  -4  439.06   23.50
   2  -3   4   58.99    4.70
   2  -3   4   71.49    5.20
   2  -3   4   64.39    4.70
   2  -3   4   57.69    4.90
   2  -3   4   66.59    5.30
   2  -3   4   65.29    5.10
  -2   3  -4   66.29    5.20
  -2   3  -4   60.19    4.90
  -2   3  -4   75.19    5.00
  -2   3  -4   73.89    5.40
  -2   3  -4   67.19    5.00
   2  -2   4 2712.23  125.19
   2  -2   4 2895.41  124.79
   2  -2   4 2827.12  124.99
   2  -2   4 2904.01  124.89
  -2   2  -4 2776.82  124.79
  -2   2  -4 2669.53  124.99
  -2   2  -4 2710.33  124.69
  -2   2  -4 2853.01  125.19
   2  -1   4  225.48   12.00
   2  -1   4  242.08   12.70
   2  -1   4  214.98   12.50
   2  -1   4  221.98   12.20
   2  -1   4  229.78   12.00
  -2   1  -4  230.38   12.40
  -2   1  -4  253.67   13.20
  -2   1  -4  253.27   12.30
  -2   1  -4  243.88   12.20
  -2   1  -4  236.28   12.20
  -2   1  -4  250.57   12.60
   2   0   4  104.79    6.70
   2   0   4   87.69    6.10
   2   0   4   89.29    5.70
   2   0   4  100.99    6.40
   2   0   4   96.99    6.10
  -2   0  -4  100.79    6.20
  -2   0  -4  100.89    6.20
  -2   0  -4   90.99    6.20
  -2   0  -4  101.29    5.70
  -2   0  -4   98.59    6.10
  -2   0  -4   98.89    5.90
   2   1   4  206.28   11.20
   2   1   4  208.28   10.70
   2   1   4  196.58   10.80
   2   1   4  195.88   10.70
   2   1   4  196.98   11.10
   2   1   4  201.68    9.90
  -2  -1  -4  198.98   10.00
  -2  -1  -4  191.68   11.10
  -2  -1  -4  216.08   10.70
  -2  -1  -4  215.58   11.40
  -2  -1  -4  208.18   10.70
  -2  -1  -4  197.88   11.00
   2   2   4 3969.10  176.58
   2   3   4   93.39    6.90
   2   3   4  107.49    6.90
   2   3   4  103.39    6.50
   2   3   4   85.89    6.40
   2   3   4   98.49    6.50
   2   3   4  113.69    6.60
   2   3   4  112.29    6.60
  -2  -3  -4   99.09    6.60
  -2  -3  -4   95.79    6.60
  -2  -3  -4   95.79    6.30
  -2  -3  -4   94.09    6.80
   2   4   4 1042.70   48.30
   2   4   4 1065.09   47.90
   2   4   4 1096.29   49.10
   2   4   4  982.50   47.80
   2   4   4  972.10   47.60
   2   4   4  996.00   47.80
   2   4   4 1085.69   48.00
  -2  -4  -4  966.10   47.80
  -2  -4  -4 1076.59   47.80
  -2  -4  -4  971.20   47.80
   2   5   4    4.10    1.80
   2   5   4    0.00    1.20
   2   5   4    1.50    1.60
   2   5   4    0.50    1.10
   2   5   4   -0.10    0.80
   2   5   4    1.50    1.50
  -2  -5  -4    0.80    0.90
  -2  -5  -4    2.10    1.60
   2   6   4  391.96   21.40
   2   6   4  439.76   23.30
   2   6   4  437.86   22.50
   2   6   4  410.36   21.80
   2   6   4  369.36   21.80
  -2  -6  -4  424.26   21.80
  -2  -6  -4  418.76   22.10
   2   7   4  140.59    9.70
   2   7   4  142.09   10.10
   2   7   4  129.29   10.30
  -2  -7  -4  119.99    9.20
   2   8   4  762.82   39.20
   2   8   4  769.82   38.80
   2   8   4  800.02   40.40
   2   8   4  698.23   38.80
  -2  -8  -4  791.82   38.80
   2   9   4    8.80    3.40
   2   9   4    4.00    3.10
   2   9   4    6.80    3.50
   2  10   4    5.20    3.90
   2  10   4    5.70    3.10
   2  10   4    3.60    2.90
  -2 -10  -4    8.50    3.20
  -2 -10  -4    3.70    3.60
   3 -10   4   13.60    5.00
   3 -10   4   12.30    3.20
   3 -10   4   19.10    4.80
  -3  10  -4   22.50    4.90
  -3  10  -4   17.60    5.30
  -3  10  -4   20.20    5.50
   3  -9   4  110.99    9.50
   3  -9   4  103.49    8.20
   3  -9   4  115.29   10.60
  -3   9  -4  105.89    9.40
  -3   9  -4  100.59   10.30
  -3   9  -4  124.19   10.50
   3  -8   4   91.89    8.70
   3  -8   4   63.59    6.20
   3  -8   4   81.39    7.50
  -3   8  -4   64.39    6.80
  -3   8  -4   88.29    8.20
  -3   8  -4   78.79    8.10
   3  -7   4   10.20    2.70
   3  -7   4   12.30    3.50
   3  -7   4   10.60    3.70
  -3   7  -4   11.70    3.20
  -3   7  -4   13.40    4.30
  -3   7  -4    9.90    3.50
   3  -6   4   51.89    5.70
  -3   6  -4   40.40    6.80
  -3   6  -4   55.69    5.60
   3  -5   4 1956.90   89.09
   3  -5   4 1916.61   88.29
   3  -5   4 1861.51   88.49
   3  -5   4 1970.20   88.49
  -3   5  -4 1939.61   88.49
  -3   5  -4 1893.61   88.29
  -3   5  -4 1926.81   88.99
  -3   5  -4 1975.80   88.29
  -3   5  -4 1809.62   88.49
   3  -4   4  156.98   10.20
   3  -4   4  152.08    9.70
   3  -4   4  123.99    9.30
   3  -4   4  151.48    9.40
   3  -4   4  148.59    9.70
   3  -4   4  143.29    9.40
  -3   4  -4  162.58    9.50
  -3   4  -4  158.88   10.00
  -3   4  -4  141.89    9.90
  -3   4  -4  131.39    9.10
  -3   4  -4  152.38    9.70
   3  -3   4  269.47   15.50
   3  -3   4  282.77   15.40
   3  -3   4  264.47   14.80
   3  -3   4  317.07   15.70
   3  -3   4  283.37   15.10
  -3   3  -4  288.87   15.50
  -3   3  -4  243.98   14.50
  -3   3  -4  279.47   15.20
  -3   3  -4  277.87   15.00
  -3   3  -4  285.67   15.20
  -3   3  -4  273.17   15.40
   3  -2   4   91.49    6.20
   3  -2   4   82.89    6.00
   3  -2   4   80.49    5.80
   3  -2   4   91.19    6.50
   3  -2   4   95.59    6.50
   3  -2   4   84.79    5.90
  -3   2  -4   83.99    6.10
  -3   2  -4   92.99    6.00
  -3   2  -4   83.49    6.00
  -3   2  -4   92.89    6.40
  -3   2  -4   83.79    5.90
  -3   2  -4   83.39    6.40
   3  -1   4 2928.21  130.19
   3  -1   4 2906.71  130.79
   3  -1   4 2858.51  130.39
  -3   1  -4 2915.21  130.29
  -3   1  -4 2980.90  130.19
  -3   1  -4 2843.82  130.59
  -3   1  -4 2985.10  130.69
   3   0   4    1.20    1.20
   3   0   4    0.50    0.70
   3   0   4    1.70    1.30
   3   0   4    2.00    1.40
   3   0   4   -0.40    1.20
   3   0   4    0.60    0.90
  -3   0  -4    1.10    1.10
  -3   0  -4    1.90    1.10
  -3   0  -4    0.50    0.60
  -3   0  -4    0.20    0.90
  -3   0  -4    1.20    1.20
  -3   0  -4    1.50    1.30
   3   1   4 2956.80  132.59
   3   1   4 2916.51  133.19
   3   1   4 3092.79  133.39
  -3  -1  -4 2972.80  133.09
  -3  -1  -4 2929.11  133.49
   3   2   4   92.79    5.10
   3   2   4   93.09    6.40
   3   2   4   90.09    6.80
   3   2   4   97.19    6.50
   3   2   4   96.69    6.30
   3   2   4  102.59    6.60
   3   2   4  105.59    6.90
  -3  -2  -4   95.09    6.40
  -3  -2  -4   85.19    6.40
  -3  -2  -4   91.79    6.80
  -3  -2  -4  102.19    5.10
  -3  -2  -4  104.79    6.80
   3   3   4  195.68   11.30
   3   3   4  200.18   11.40
   3   3   4  197.68   11.90
   3   3   4  190.08   11.60
   3   3   4  188.68   10.80
   3   3   4  192.08   11.10
  -3  -3  -4  190.18   11.30
  -3  -3  -4  195.08   11.70
  -3  -3  -4  180.48   11.00
  -3  -3  -4  197.98   11.20
   3   4   4    7.80    2.50
   3   4   4   11.90    2.50
   3   4   4   16.70    3.50
   3   4   4    5.70    2.00
   3   4   4   10.00    2.40
   3   4   4    6.50    2.00
  -3  -4  -4   11.00    2.80
  -3  -4  -4   12.70    2.80
  -3  -4  -4    8.40    2.50
  -3  -4  -4   11.00    2.30
   3   5   4 1675.13   79.89
   3   5   4 1752.02   80.39
   3   5   4 1735.63   79.79
   3   5   4 1642.94   79.79
   3   5   4 1849.21   81.79
  -3  -5  -4 1800.02   80.39
  -3  -5  -4 1737.13   80.09
   3   6   4  216.18   13.90
   3   6   4  218.48   15.00
   3   6   4  263.17   14.20
   3   6   4  235.88   14.40
  -3  -6  -4  235.28   14.00
   3   7   4   11.50    3.50
   3   7   4   12.70    3.80
   3   7   4   16.20    4.60
   3   7   4   12.70    3.70
  -3  -7  -4   13.80    3.30
  -3  -7  -4   10.20    3.40
   3   8   4    4.60    2.70
   3   8   4    6.90    3.20
   3   8   4    8.20    3.30
   3   8   4    3.60    2.60
  -3  -8  -4    1.60    2.20
  -3  -8  -4    2.40    2.00
   3   9   4   87.19    9.00
   3   9   4  107.59    9.40
   3   9   4  118.59   16.40
   3   9   4  102.99   10.00
  -3  -9  -4   90.49    8.70
  -3  -9  -4   99.69    8.80
   3  10   4   13.80    5.00
   3  10   4   18.80    5.50
   3  10   4   13.80    4.90
  -3 -10  -4   15.20    4.40
   4 -10   4  110.09   10.40
   4 -10   4  123.69    9.30
   4 -10   4  109.89   11.60
  -4  10  -4  122.69   10.70
  -4  10  -4  113.49   11.70
  -4  10  -4  116.39   11.10
   4  -9   4   79.29    7.40
   4  -9   4  104.69    9.50
   4  -9   4   95.49    9.90
  -4   9  -4  115.19   10.90
  -4   9  -4   97.69    9.00
  -4   9  -4  105.39   10.00
   4  -8   4  246.88   17.10
   4  -8   4  236.38   16.00
   4  -8   4  238.18   14.30
  -4   8  -4  229.08   16.50
  -4   8  -4  245.08   15.80
  -4   8  -4  239.18   16.40
   4  -7   4  187.08   12.80
   4  -7   4  185.58   13.40
  -4   7  -4  185.28   12.90
  -4   7  -4  171.78   12.20
  -4   7  -4  156.78   12.60
   4  -6   4  618.74   32.60
   4  -6   4  604.54   31.70
  -4   6  -4  627.44   32.00
  -4   6  -4  578.44   31.30
  -4   6  -4  618.14   32.60
   4  -5   4   14.50    3.50
   4  -5   4   12.50    2.90
   4  -5   4    8.90    3.30
  -4   5  -4   11.60    3.40
  -4   5  -4    7.70    2.60
  -4   5  -4   11.80    2.80
   4  -4   4  835.12   41.20
   4  -4   4  924.71   41.50
   4  -4   4  856.11   41.30
   4  -4   4  888.21   42.00
  -4   4  -4  871.51   41.10
  -4   4  -4  860.81   41.10
  -4   4  -4  756.42   41.00
  -4   4  -4  770.32   40.50
  -4   4  -4  768.12   43.10
  -4   4  -4  897.31   41.90
   4  -3   4   99.99    7.10
   4  -3   4  103.99    7.60
   4  -3   4  102.69    7.30
   4  -3   4   99.19    7.40
   4  -3   4  112.49    8.00
  -4   3  -4  100.49    7.20
  -4   3  -4  102.79    7.60
  -4   3  -4   99.89    7.60
  -4   3  -4   97.99    7.50
  -4   3  -4  100.89    7.00
  -4   3  -4   98.99    7.30
   4  -2   4 1052.59   49.60
   4  -2   4 1128.69   49.30
   4  -2   4  958.20   48.70
   4  -2   4 1089.19   49.80
   4  -2   4 1064.09   49.20
   4  -2   4  916.31   48.90
  -4   2  -4 1095.29   49.10
  -4   2  -4 1020.70   49.30
  -4   2  -4 1047.90   49.40
  -4   2  -4 1012.90   48.70
  -4   2  -4 1088.59   49.20
  -4   2  -4 1109.89   50.09
   4  -1   4  490.85   24.00
   4  -1   4  470.65   24.00
   4  -1   4  536.45   25.30
   4  -1   4  501.45   24.60
   4  -1   4  497.85   23.90
  -4   1  -4  515.75   24.60
  -4   1  -4  483.05   23.80
  -4   1  -4  446.26   24.00
  -4   1  -4  452.95   24.10
  -4   1  -4  461.05   24.60
  -4   1  -4  495.25   24.00
   4   0   4 1286.17   62.09
   4   0   4 1373.96   61.29
   4   0   4 1313.67   61.49
   4   0   4 1458.05   63.69
   4   0   4 1339.67   61.89
  -4   0  -4 1365.96   62.09
  -4   0  -4 1287.67   61.89
  -4   0  -4 1358.56   61.29
   4   1   4  340.37   17.00
   4   1   4  387.66   18.80
   4   1   4  331.17   18.50
   4   1   4  380.36   18.80
  -4  -1  -4  319.67   18.50
  -4  -1  -4  354.46   17.20
  -4  -1  -4  341.57   18.90
  -4  -1  -4  373.66   18.40
   4   2   4  565.74   29.60
   4   2   4  629.84   30.60
   4   2   4  653.73   27.80
   4   2   4  606.74   29.40
   4   2   4  594.04   30.00
   4   2   4  612.54   29.60
  -4  -2  -4  606.74   30.50
  -4  -2  -4  547.65   29.50
  -4  -2  -4  570.14   29.80
  -4  -2  -4  670.03   28.00
  -4  -2  -4  623.74   28.70
   4   3   4  249.48   13.40
   4   3   4  223.98   13.70
   4   3   4  217.18   12.40
   4   3   4  203.88   13.00
  -4  -3  -4  223.98   13.70
  -4  -3  -4  250.47   13.20
  -4  -3  -4  208.98   12.70
  -4  -3  -4  239.28   13.30
   4   4   4  582.54   30.10
   4   4   4  549.95   28.60
  -4  -4  -4  597.04   29.40
   4   5   4   51.29    5.70
   4   5   4   47.40    4.80
   4   5   4   54.19    5.60
  -4  -5  -4   55.29    5.30
  -4  -5  -4   59.09    5.50
   4   6   4  134.09    9.90
   4   6   4  141.79    9.60
   4   6   4  134.79   10.80
  -4  -6  -4  137.09    9.90
   4   7   4    3.30    2.20
   4   7   4    8.90    3.30
  -4  -7  -4    7.20    2.70
  -4  -7  -4    2.90    2.50
   4   8   4   32.20    6.40
   4   8   4   38.60    7.30
   4   8   4   48.30    7.90
  -4  -8  -4   36.90    6.20
  -4  -8  -4   53.39    8.40
   4   9   4  250.57   17.80
   4   9   4  250.77   16.10
  -4  -9  -4  207.38   15.50
   5  -9   4  158.38   10.50
   5  -9   4  135.39   12.90
   5  -9   4  130.29   11.90
  -5   9  -4  138.19   12.30
  -5   9  -4  139.69   11.80
  -5   9  -4  151.18   13.60
   5  -8   4    3.20    2.90
   5  -8   4    1.60    1.80
   5  -8   4    5.00    3.10
  -5   8  -4    5.30    2.80
  -5   8  -4    5.10    3.30
  -5   8  -4    6.00    3.00
   5  -7   4  814.32   42.20
   5  -7   4  798.72   41.30
  -5   7  -4  731.13   41.40
  -5   7  -4  839.12   41.10
  -5   7  -4  793.02   41.30
   5  -6   4    8.80    3.10
   5  -6   4    2.20    2.00
   5  -6   4   10.00    3.80
  -5   6  -4    6.50    2.50
  -5   6  -4    1.70    2.20
  -5   6  -4    7.50    2.80
   5  -5   4   43.70    5.10
   5  -5   4   59.49    8.60
   5  -5   4   48.00    5.70
  -5   5  -4   50.39    5.60
  -5   5  -4   54.09    5.60
  -5   5  -4   52.89    8.30
   5  -4   4   12.40    3.70
   5  -4   4   10.80    3.00
   5  -4   4   14.90    3.70
   5  -4   4    8.10    3.00
  -5   4  -4    5.70    2.20
  -5   4  -4   10.00    2.80
  -5   4  -4   11.30    3.20
   5  -3   4 2329.57  104.39
   5  -3   4 2212.98  103.59
   5  -3   4 2466.95  104.39
  -5   3  -4 2237.78  103.29
  -5   3  -4 2341.67  103.49
  -5   3  -4 1998.20  102.49
  -5   3  -4 2381.06  104.19
  -5   3  -4 2177.08  104.19
   5  -2   4   15.30    3.50
   5  -2   4   11.70    2.70
   5  -2   4   11.10    2.50
   5  -2   4    4.90    2.00
   5  -2   4    6.70    3.10
   5  -2   4    6.00    2.10
  -5   2  -4   11.30    3.00
  -5   2  -4    7.00    2.30
  -5   2  -4   10.80    2.40
  -5   2  -4    9.20    2.50
  -5   2  -4    9.90    2.40
   5  -1   4  345.97   17.90
   5  -1   4  331.57   17.30
   5  -1   4  321.17   17.30
   5  -1   4  312.47   17.80
   5  -1   4  350.96   18.70
   5  -1   4  333.77   17.60
  -5   1  -4  302.17   17.40
  -5   1  -4  285.87   17.80
  -5   1  -4  354.16   17.40
  -5   1  -4  335.77   17.90
   5   0   4   13.50    3.00
   5   0   4   14.60    3.00
   5   0   4    8.00    2.00
   5   0   4   11.20    3.10
   5   0   4   13.20    2.80
  -5   0  -4   12.80    2.40
  -5   0  -4    7.30    2.20
  -5   0  -4   15.10    3.30
  -5   0  -4    6.90    2.40
   5   1   4  207.88   12.40
   5   1   4  231.58   12.10
   5   1   4  229.78   14.00
   5   1   4  249.08   13.50
   5   1   4  234.08   13.40
   5   1   4  231.18   13.60
  -5  -1  -4  229.68   13.10
  -5  -1  -4  243.38   12.20
  -5  -1  -4  215.38   13.40
  -5  -1  -4  233.08   14.00
   5   2   4   75.49    4.70
   5   2   4   73.69    6.60
  -5  -2  -4   82.49    5.70
  -5  -2  -4   83.29    6.30
   5   3   4  834.42   42.40
  -5  -3  -4  882.51   42.00
  -5  -3  -4  860.31   40.00
   5   4   4   13.60    3.30
  -5  -4  -4   22.00    3.90
   5   5   4  138.79   10.70
  -5  -5  -4  132.49    9.90
   5   6   4   62.59    7.00
  -5  -6  -4   56.09    6.00
   5   7   4  199.28   15.10
  -5  -7  -4  213.88   14.30
   5   8   4   11.80    3.90
   5   8   4   18.90    4.70
  -5  -8  -4   16.20    4.00
   5   9   4   -0.40    1.70
   5   9   4   -1.40    2.40
  -5  -9  -4   -1.10    1.10
   6  -9   4   93.19   10.60
   6  -9   4  106.89   10.70
   6  -9   4   87.89    8.00
  -6   9  -4  119.99   10.90
  -6   9  -4   91.49    9.40
  -6   9  -4  120.39   11.80
   6  -8   4   74.99    8.80
   6  -8   4   98.29   10.20
  -6   8  -4   91.49    9.20
  -6   8  -4   79.09    8.40
  -6   8  -4   79.49    9.20
   6  -7   4   52.49    9.00
   6  -7   4   51.19    8.60
  -6   7  -4   47.20    7.30
  -6   7  -4   67.39    7.10
  -6   7  -4   46.60    8.80
   6  -6   4  556.64   30.10
   6  -6   4  545.65   30.40
   6  -6   4  568.14   31.30
  -6   6  -4  529.45   30.70
  -6   6  -4  554.44   30.00
  -6   6  -4  564.64   30.20
   6  -5   4   19.60    4.40
   6  -5   4   23.30    5.40
   6  -5   4   13.60    3.70
  -6   5  -4   23.00    5.10
  -6   5  -4   21.10    4.40
  -6   5  -4   17.40    4.10
   6  -4   4  435.46   22.90
   6  -4   4  397.36   22.80
   6  -4   4  386.66   23.00
  -6   4  -4  398.56   22.00
  -6   4  -4  371.76   22.60
  -6   4  -4  417.76   22.40
   6  -3   4  108.29    8.60
   6  -3   4  100.29    8.00
   6  -3   4   97.69    8.30
  -6   3  -4   89.99    7.90
  -6   3  -4  108.49    7.80
  -6   3  -4   91.39    7.50
   6  -2   4  104.59    8.20
   6  -2   4  123.69    9.00
   6  -2   4  105.99    8.80
   6  -2   4  125.59    9.00
  -6   2  -4  115.19    8.60
  -6   2  -4  111.99    8.10
   6  -1   4  136.19    9.10
   6  -1   4  105.49    8.00
   6  -1   4  137.29    8.90
   6  -1   4  126.39    9.00
   6  -1   4  110.19    9.10
  -6   1  -4  126.69    8.40
  -6   1  -4  125.79    8.80
   6   0   4  459.45   23.80
   6   0   4  434.36   23.10
   6   0   4  435.86   23.40
   6   0   4  484.45   25.50
   6   0   4  449.86   22.60
   6   0   4  410.06   22.60
  -6   0  -4  467.15   22.60
  -6   0  -4  439.56   23.30
   6   1   4  452.15   22.90
   6   1   4  466.85   25.50
   6   1   4  474.45   24.50
  -6  -1  -4  490.45   24.20
  -6  -1  -4  455.85   24.00
  -6  -1  -4  457.45   22.80
   6   2   4    1.20    1.10
   6   2   4    1.90    1.80
  -6  -2  -4    6.30    2.30
   6   3   4    4.20    2.20
  -6  -3  -4    8.30    2.60
   6   4   4   30.90    5.50
  -6  -4  -4   25.50    4.50
   6   5   4   30.20    5.80
  -6  -5  -4   43.70    6.20
   6   6   4   30.80    6.20
  -6  -6  -4   21.90    4.60
   6   7   4   88.29    9.50
  -6  -7  -4   94.89    8.70
   6   8   4   27.10    6.80
  -6  -8  -4   22.80    5.30
   7  -8   4   21.10    6.50
   7  -8   4    7.10    4.40
  -7   8  -4   17.00    5.70
  -7   8  -4   10.20    3.50
  -7   8  -4   17.50    5.40
   7  -7   4   35.50    8.00
   7  -7   4   34.80    8.00
  -7   7  -4   35.10    8.10
  -7   7  -4   56.89    9.20
  -7   7  -4   32.10    6.30
   7  -6   4   66.59    7.40
   7  -6   4   70.69    8.20
   7  -6   4   83.19    8.30
  -7   6  -4   67.39    7.30
  -7   6  -4   70.99    8.10
  -7   6  -4   82.69    8.00
   7  -5   4  515.55   29.70
   7  -5   4  565.24   29.50
   7  -5   4  515.45   29.50
  -7   5  -4  496.45   29.60
  -7   5  -4  529.15   28.80
  -7   5  -4  543.55   28.80
   7  -4   4  107.79    9.70
   7  -4   4  118.09    9.90
   7  -4   4  119.19   10.20
  -7   4  -4  125.99   10.20
  -7   4  -4  120.29    9.40
   7  -3   4   -0.40    1.90
   7  -3   4    0.10    2.00
   7  -3   4    2.50    2.20
  -7   3  -4    2.60    2.00
  -7   3  -4    0.30    1.70
   7  -2   4  123.79    9.40
   7  -2   4  128.59   10.00
   7  -2   4  161.18   10.70
   7  -2   4  113.79    9.80
  -7   2  -4  132.79    9.50
  -7   2  -4  136.89   10.00
   7  -1   4  176.78   11.60
   7  -1   4  194.18   12.20
   7  -1   4  163.48   11.60
   7  -1   4  166.88   12.40
  -7   1  -4  175.48   11.70
  -7   1  -4  181.38   11.20
   7   0   4   33.70    6.20
   7   0   4   20.00    4.40
   7   0   4   35.40    6.00
   7   0   4   26.60    4.20
   7   0   4   21.90    4.60
  -7   0  -4   33.50    5.60
   7   1   4   59.39    6.60
   7   1   4   45.80    5.30
   7   1   4   47.70    4.50
  -7  -1  -4   59.29    5.70
   7   2   4    7.10    2.90
  -7  -2  -4   11.60    3.30
   7   3   4   79.89    8.00
  -7  -3  -4   84.69    6.70
   7   4   4  173.08   13.10
  -7  -4  -4  171.88   10.70
   7   5   4   64.09    7.30
  -7  -5  -4   59.29    6.70
   7   6   4   33.60    6.60
  -7  -6  -4   31.50    5.60
   7   7   4   78.79    9.10
  -7  -7  -4   73.29    8.10
   8  -7   4   24.00    6.70
   8  -7   4   22.20    6.30
  -8   7  -4   26.90    6.10
  -8   7  -4   28.60    5.80
  -8   7  -4   26.80    6.50
   8  -6   4   -0.70    1.60
   8  -6   4    1.30    2.80
   8  -6   4    1.70    2.80
  -8   6  -4   -0.60    2.50
  -8   6  -4    4.30    2.60
  -8   6  -4    0.50    2.80
   8  -5   4   19.90    5.80
   8  -5   4   14.00    4.50
   8  -5   4   21.90    5.70
  -8   5  -4   17.70    4.20
  -8   5  -4   18.20    5.30
   8  -4   4   16.40    4.40
   8  -4   4   24.50    6.10
   8  -4   4   18.40    5.60
  -8   4  -4   17.20    4.40
  -8   4  -4   23.60    6.00
   8  -3   4   12.20    4.10
   8  -3   4    4.90    3.70
   8  -3   4   16.50    4.30
  -8   3  -4   18.20    5.20
  -8   3  -4    7.50    2.60
   8  -2   4  178.58   12.20
   8  -2   4  143.89   11.00
   8  -2   4  149.88   11.80
   8  -2   4  174.68   12.20
  -8   2  -4  146.39   10.60
  -8   2  -4  140.19   11.10
   8  -1   4  101.09    9.20
   8  -1   4   85.79    7.90
   8  -1   4   96.29    8.40
   8  -1   4  121.19    9.30
  -8   1  -4  106.29    8.60
   8   0   4  299.27   19.40
  -8   0  -4  311.27   18.00
  -8   0  -4  306.57   18.70
   8   1   4    0.10    2.00
   8   1   4    2.40    1.60
  -8  -1  -4    3.90    2.60
   8   2   4   55.19    4.90
   8   2   4   79.29    8.10
  -8  -2  -4   80.29    6.90
   8   3   4   54.69    8.30
  -8  -3  -4   56.79    5.60
   8   4   4   21.60    5.00
  -8  -4  -4   28.90    5.20
   8   5   4    3.40    2.80
   8   6   4   13.00    4.50
   9  -5   4    5.90    3.70
   9  -5   4    5.50    3.10
   9  -5   4    4.50    3.30
  -9   5  -4    8.00    4.50
   9  -4   4  187.58   14.80
   9  -4   4  197.48   15.20
   9  -4   4  201.98   14.90
  -9   4  -4  201.08   15.30
   9  -3   4    5.70    3.20
  -9   3  -4    4.70    3.60
   9  -2   4   29.70    6.40
   9  -2   4   37.70    7.40
   9  -2   4   16.60    4.90
   9  -2   4   14.80    4.70
  -9   2  -4   25.00    5.70
   9  -1   4    1.20    2.70
   9  -1   4    0.30    2.60
   9  -1   4   -0.10    1.70
  -9   1  -4   -0.30    1.80
  -9   1  -4    0.40    2.10
   9   0   4   10.20    4.30
   9   0   4   18.40    5.10
  -9   0  -4   22.40    6.00
   9   1   4   -0.90    1.80
  -9  -1  -4    0.60    2.20
   9   2   4   61.29    9.80
   9   2   4   49.70    4.80
  -9  -2  -4   51.89    6.00
   9   3   4    5.80    3.50
  -9  -3  -4    3.90    2.80
   9   4   4  107.29   10.50
  -9  -4  -4   88.59    7.80
   9   5   4    0.20    2.10
  10  -3   4   -0.80    2.60
  10  -3   4    2.10    3.50
  10  -3   4    7.30    4.40
 -10   3  -4    1.90    3.60
 -10   3  -4   -1.20    2.30
  10  -2   4   74.89    8.20
  10  -2   4   60.29    9.20
 -10   2  -4   65.09    8.30
  10  -1   4   24.80    6.40
  10  -1   4   10.30    4.80
 -10   1  -4   19.50    6.40
  10   0   4   89.99    9.60
 -10   0  -4  104.39   10.10
  10   1   4    0.20    2.60
 -10  -1  -4    5.80    3.90
  10   2   4   64.39   10.80
 -10  -2  -4   67.49    7.40
 -11  -2   5   69.09    8.30
  11   2  -5   72.79    7.00
  11   2  -5   63.09    9.40
 -11  -1   5   73.29    8.70
  11   1  -5   67.39    7.00
 -11   0   5   28.50    7.40
  11   0  -5   20.70    4.20
 -11   1   5   50.59    9.80
 -11   2   5   16.90    5.50
 -10  -5   5    2.60    3.00
 -10  -5   5    4.80    4.10
  10   5  -5   14.70    4.70
 -10  -4   5  191.98   15.10
  10   4  -5  222.98   15.00
  10   4  -5  203.68   12.90
 -10  -3   5   27.30    6.70
  10   3  -5   25.10    5.20
  10   3  -5   23.60    4.50
 -10  -2   5    0.00    2.20
  10   2  -5   -3.10    1.50
  10   2  -5    1.80    1.80
 -10  -1   5   61.39    7.30
  10   1  -5   57.89    6.40
 -10   0   5  498.35   29.50
  10   0  -5  524.45   26.50
  10  -1  -5   12.10    2.80
 -10   2   5   19.10    5.40
 -10   3   5    0.40    2.30
 -10   3   5    6.80    3.30
 -10   4   5   40.10    8.30
  10  -4  -5   44.80    7.80
  10  -4  -5   46.80    8.60
 -10   5   5    1.00    2.70
 -10   5   5    8.30    4.30
  10  -5  -5   12.90    4.70
  10  -5  -5   16.90    5.20
  -9  -6   5   13.10    4.40
   9   6  -5   18.50    5.00
  -9  -5   5   76.09    8.40
  -9  -5   5   65.69    9.50
   9   5  -5   72.29    5.60
   9   5  -5   62.49    7.40
  -9  -4   5  303.37   19.80
  -9  -4   5  308.77   20.10
   9   4  -5  336.27   19.60
   9   4  -5  311.27   17.10
  -9  -3   5  107.49    9.60
   9   3  -5  109.39    8.10
   9   3  -5  113.19    9.10
  -9  -2   5   12.00    4.40
   9   2  -5    7.90    3.30
   9   2  -5   10.90    2.70
  -9  -1   5   27.70    6.20
   9   1  -5   19.50    4.20
  -9   0   5   16.90    4.80
  -9   1   5    0.80    2.30
   9  -1  -5    1.10    1.30
  -9   2   5  112.39    9.90
   9  -2  -5   92.89    7.20
  -9   3   5    2.50    2.90
  -9   3   5    2.20    2.60
   9  -3  -5    0.90    2.20
   9  -3  -5    0.30    1.10
  -9   4   5  149.09   12.00
  -9   4   5  181.08   13.50
   9  -4  -5  165.78   12.20
   9  -4  -5  162.08   12.40
   9  -4  -5  133.59   11.50
   9  -4  -5  153.98    9.00
  -9   5   5    7.60    4.20
  -9   5   5    4.20    3.60
   9  -5  -5   13.90    5.20
   9  -5  -5    6.20    4.00
  -9   6   5   95.79    9.90
  -9   6   5   76.69    9.00
   9  -6  -5   99.29    9.80
   9  -6  -5   73.69    8.80
  -8  -7   5   57.89    8.60
   8   7  -5   63.19    9.30
  -8  -6   5    4.20    2.70
   8   6  -5    8.30    2.70
   8   6  -5    3.00    2.60
  -8  -5   5   38.90    6.70
  -8  -5   5   50.79    8.70
   8   5  -5   46.60    4.20
   8   5  -5   29.20    3.40
   8   5  -5   43.50    6.80
  -8  -4   5   22.20    5.20
  -8  -4   5   11.90    3.50
   8   4  -5    9.60    3.20
   8   4  -5   15.70    3.50
   8   4  -5   15.10    3.00
  -8  -3   5   -0.90    1.40
  -8  -3   5    2.30    2.40
   8   3  -5    0.50    1.40
   8   3  -5    0.80    1.40
   8   3  -5    3.60    1.70
  -8  -2   5  207.78   14.00
   8   2  -5  214.48   13.00
   8   2  -5  206.58   12.40
  -8  -1   5  120.79    9.40
   8   1  -5   97.09    7.70
  -8   0   5  210.28   13.90
   8   0  -5  194.98   11.80
  -8   1   5   49.60    4.00
  -8   1   5   52.39    6.00
   8  -1  -5   46.50    4.50
   8  -1  -5   42.50    3.90
  -8   2   5   97.39    7.30
  -8   2   5   87.89    8.20
   8  -2  -5   72.79    5.90
  -8   3   5   22.10    4.60
  -8   3   5   13.50    4.00
   8  -3  -5   13.60    3.70
   8  -3  -5   18.90    4.50
  -8   4   5   55.89    8.50
  -8   4   5   60.29    9.70
   8  -4  -5   59.19    8.60
   8  -4  -5   52.39    7.90
   8  -4  -5   39.50    6.80
  -8   5   5   11.10    4.20
  -8   5   5   13.20    4.50
   8  -5  -5   11.00    4.10
   8  -5  -5    8.40    3.60
   8  -5  -5    9.00    4.20
  -8   6   5   61.09   10.10
  -8   6   5   68.39   10.10
   8  -6  -5   61.69    9.80
   8  -6  -5   63.89    9.80
  -8   7   5    6.80    3.20
  -8   7   5   11.40    4.70
  -8   7   5   15.90    4.90
   8  -7  -5    5.30    3.70
   8  -7  -5   12.70    4.80
  -7  -8   5   17.10    4.80
  -7  -8   5   11.70    4.10
   7   8  -5   12.40    4.20
  -7  -7   5   17.90    4.60
  -7  -7   5   17.80    4.70
   7   7  -5   18.50    4.90
  -7  -6   5  192.68   14.20
  -7  -6   5  185.78   13.60
   7   6  -5  194.28   10.60
   7   6  -5  200.78   14.00
  -7  -5   5  199.48   13.90
  -7  -5   5  222.78   14.70
  -7  -5   5  219.18   14.80
   7   5  -5  206.88   14.10
   7   5  -5  204.68   11.60
  -7  -4   5   26.80    4.80
  -7  -4   5   28.20    5.40
  -7  -4   5   37.50    6.80
   7   4  -5   23.70    4.20
   7   4  -5   27.40    4.80
  -7  -3   5  183.08   12.10
  -7  -3   5  165.28   11.40
  -7  -3   5  181.58   12.20
   7   3  -5  173.08   11.30
   7   3  -5  167.48   10.40
  -7  -2   5   92.99    7.70
  -7  -2   5   83.89    7.50
   7   2  -5   86.79    6.40
   7   2  -5   94.89    7.00
  -7  -1   5    3.10    2.20
   7   1  -5    1.30    1.30
   7   1  -5    1.40    1.30
  -7   0   5    0.10    1.30
   7   0  -5    1.00    1.10
   7   0  -5    0.30    1.30
  -7   1   5   11.30    3.50
   7  -1  -5   13.10    2.50
  -7   2   5  104.39    8.60
   7  -2  -5   91.59    6.20
  -7   3   5  164.48   11.00
  -7   3   5  166.18   12.00
   7  -3  -5  168.68    9.00
   7  -3  -5  140.79   10.60
   7  -3  -5  187.68   11.40
  -7   4   5  119.29    9.00
  -7   4   5  105.79    9.20
   7  -4  -5   87.29    8.20
   7  -4  -5  115.19    9.00
   7  -4  -5  121.49    9.10
  -7   5   5  140.59   10.80
  -7   5   5  138.29    8.80
  -7   5   5  135.19   11.00
   7  -5  -5  151.38   11.10
   7  -5  -5  123.39   10.60
   7  -5  -5  143.09   10.90
  -7   6   5  117.49   10.10
  -7   6   5  104.19    9.70
   7  -6  -5  121.79   10.20
   7  -6  -5  111.39   10.00
  -7   7   5   20.80    5.90
  -7   7   5   21.10    4.60
  -7   7   5   26.20    5.20
  -7   7   5   27.60    6.30
   7  -7  -5   21.60    6.10
   7  -7  -5   20.50    5.60
  -7   8   5   20.20    5.60
  -7   8   5   22.20    5.20
  -7   8   5   10.80    4.90
   7  -8  -5   14.70    4.90
   7  -8  -5   17.70    5.00
  -6  -9   5  190.88   15.40
  -6  -9   5  210.48   15.40
   6   9  -5  212.48   16.10
  -6  -8   5    4.70    2.50
  -6  -8   5    9.10    3.50
   6   8  -5   10.30    3.80
  -6  -7   5   11.90    3.40
  -6  -7   5    7.80    3.20
   6   7  -5   18.00    4.40
   6   7  -5   12.80    2.40
  -6  -6   5   19.80    4.50
  -6  -6   5   25.30    5.00
   6   6  -5   27.60    3.60
   6   6  -5   24.10    5.20
  -6  -5   5   18.30    3.90
  -6  -5   5   15.60    3.50
   6   5  -5   19.80    3.10
   6   5  -5   15.70    3.60
  -6  -4   5   14.60    4.10
  -6  -4   5    8.90    2.80
  -6  -4   5    9.70    2.90
   6   4  -5    7.90    2.40
   6   4  -5   11.30    2.60
  -6  -3   5   99.49    7.40
  -6  -3   5   91.49    7.50
   6   3  -5   83.89    6.20
  -6  -2   5  198.38   12.30
  -6  -2   5  187.28   12.10
  -6  -2   5  192.98   11.70
   6   2  -5  190.98   11.20
   6   2  -5  186.58   11.50
   6   2  -5  193.38   11.00
  -6  -1   5  430.46   22.40
  -6  -1   5  399.66   21.00
  -6  -1   5  421.56   21.90
   6   1  -5  387.46   21.00
   6   1  -5  417.66   20.50
  -6   0   5   18.40    4.00
   6   0  -5   19.70    2.90
   6   0  -5   18.10    2.90
  -6   1   5  194.38   12.20
   6  -1  -5  193.88   11.60
   6  -1  -5  175.88   10.20
  -6   2   5  181.68   12.10
   6  -2  -5  182.08    9.70
  -6   3   5  167.28   10.70
  -6   3   5  167.08   11.40
   6  -3  -5  156.88   10.50
   6  -3  -5  165.98   10.70
   6  -3  -5  168.98   10.90
  -6   4   5   19.90    4.70
  -6   4   5   26.80    5.00
   6  -4  -5   18.70    4.70
   6  -4  -5   19.60    4.20
   6  -4  -5   25.80    4.90
  -6   5   5   24.10    4.90
  -6   5   5   23.80    4.70
   6  -5  -5   15.70    4.40
   6  -5  -5   18.60    4.20
   6  -5  -5   23.30    4.70
  -6   6   5   50.09    4.90
  -6   6   5   55.59    6.40
  -6   6   5   65.59    7.00
  -6   6   5   64.79    6.20
   6  -6  -5   62.89    6.60
   6  -6  -5   64.69    7.00
  -6   7   5  132.59   10.90
  -6   7   5  120.19   10.20
  -6   7   5  116.89    9.60
   6  -7  -5  126.29   10.70
   6  -7  -5  116.09   10.20
  -6   8   5    2.30    3.10
  -6   8   5    0.90    2.20
  -6   8   5    1.50    2.70
   6  -8  -5   -0.10    2.10
   6  -8  -5    1.10    2.70
  -6   9   5   92.39    9.40
  -6   9   5  106.69    9.80
  -6   9   5   90.19   10.10
   6  -9  -5  101.29   10.10
   6  -9  -5   98.09   10.30
   5  10  -5   40.40    8.20
  -5  -9   5    4.60    2.90
  -5  -9   5    4.90    2.80
   5   9  -5    5.90    3.30
  -5  -8   5   11.80    3.70
  -5  -8   5   14.40    4.20
   5   8  -5    8.60    3.40
   5   8  -5   16.10    2.70
  -5  -7   5  115.59    9.70
  -5  -7   5  104.89    9.10
   5   7  -5  102.79    9.30
   5   7  -5  111.29    7.00
  -5  -6   5    8.20    2.90
  -5  -6   5   11.90    3.30
   5   6  -5    8.20    2.80
   5   6  -5    8.20    1.90
  -5  -5   5  716.23   36.30
  -5  -5   5  671.43   35.70
   5   5  -5  747.23   33.80
  -5  -4   5    3.40    1.50
  -5  -4   5    6.90    2.70
  -5  -4   5    1.10    1.20
   5   4  -5    1.30    1.20
   5   4  -5    4.20    1.80
   5   4  -5    4.80    1.90
  -5  -3   5  126.19    8.80
  -5  -3   5  123.19    8.80
   5   3  -5  133.59    8.40
   5   3  -5  120.19    7.80
   5   3  -5  116.89    8.50
   5   3  -5  126.89    8.50
  -5  -2   5   17.70    3.80
  -5  -2   5   14.90    2.80
  -5  -2   5   11.90    2.60
   5   2  -5   15.60    2.60
   5   2  -5   11.00    2.40
   5   2  -5   14.10    2.50
   5   2  -5   19.40    3.70
  -5  -1   5  263.67   15.00
  -5  -1   5  262.77   14.50
  -5  -1   5  263.67   14.00
   5   1  -5  270.67   13.50
   5   1  -5  257.07   13.90
   5   1  -5  249.38   14.80
  -5   0   5   25.90    3.20
  -5   0   5   26.00    2.60
   5   0  -5   23.50    2.70
   5   0  -5   22.80    2.40
   5   0  -5   20.50    3.80
  -5   1   5  132.19    9.20
   5  -1  -5  144.99    7.70
   5  -1  -5  134.39    8.30
   5  -2  -5   16.90    1.60
   5  -2  -5   18.70    2.70
   5  -2  -5   15.80    2.80
  -5   3   5  726.53   35.90
  -5   3   5  708.63   35.00
   5  -3  -5  726.33   35.10
   5  -3  -5  737.53   35.20
   5  -3  -5  716.93   35.30
   5  -3  -5  700.73   35.00
  -5   4   5   50.99    5.30
   5  -4  -5   55.69    5.30
   5  -4  -5   50.09    5.30
   5  -4  -5   61.69    5.40
  -5   5   5   56.79    6.10
  -5   5   5   69.89    5.90
  -5   5   5   62.99    6.20
  -5   5   5   61.99    4.80
   5  -5  -5   70.19    6.60
   5  -5  -5   68.79    6.80
   5  -5  -5   66.59    6.20
  -5   6   5   21.00    3.90
  -5   6   5   16.80    3.10
   5  -6  -5   23.30    4.90
  -5   7   5  427.16   23.90
  -5   7   5  487.35   25.90
  -5   7   5  456.05   26.40
   5  -7  -5  473.95   26.80
   5  -7  -5  495.35   26.70
  -5   8   5   30.80    5.60
  -5   8   5   17.60    5.10
   5  -8  -5   32.10    7.00
   5  -8  -5   31.60    6.20
  -5   9   5   71.19   11.00
  -5   9   5   71.09    8.00
   5  -9  -5   80.09   11.80
   5  -9  -5   73.09   11.10
  -4 -10   5   17.40    5.10
  -4 -10   5   17.80    4.90
   4  10  -5   20.10    3.60
   4  10  -5   18.40    5.80
  -4  -9   5   78.49   10.50
  -4  -9   5   86.69    6.40
  -4  -9   5   87.89    8.40
   4   9  -5   73.09    8.60
   4   9  -5   93.39    6.50
  -4  -8   5   56.89    8.10
  -4  -8   5   37.90    4.00
  -4  -8   5   47.30    7.00
   4   8  -5   45.70    7.40
   4   8  -5   42.40    4.00
  -4  -7   5  120.29    7.40
  -4  -7   5  107.39    8.90
  -4  -7   5  101.79    9.10
   4   7  -5  105.99    9.30
   4   7  -5  119.69    7.40
  -4  -6   5   17.50    3.70
  -4  -6   5   29.10    3.80
  -4  -6   5   25.50    4.70
   4   6  -5   24.20    4.70
   4   6  -5   21.10    3.30
  -4  -5   5   52.89    5.10
  -4  -5   5   38.90    5.60
  -4  -5   5   51.59    4.00
   4   5  -5   49.40    5.00
   4   5  -5   44.40    3.80
   4   5  -5   48.60    4.90
  -4  -4   5    4.40    1.80
  -4  -4   5    3.60    1.70
   4   4  -5    4.00    1.60
   4   4  -5    5.70    2.40
   4   4  -5    6.40    2.10
   4   4  -5    3.70    1.40
  -4  -3   5  351.36   18.30
  -4  -3   5  331.57   17.60
   4   3  -5  314.37   17.50
   4   3  -5  316.07   17.20
   4   3  -5  322.77   17.10
   4   3  -5  329.67   17.00
  -4  -2   5   93.89    7.20
  -4  -2   5  112.09    7.30
  -4  -2   5  109.89    7.10
   4   2  -5  107.49    6.60
   4   2  -5  111.69    7.00
   4   2  -5  106.69    6.70
   4   2  -5  106.89    7.00
   4   2  -5  105.19    7.30
  -4  -1   5  220.28   11.50
  -4  -1   5  206.68   11.10
  -4  -1   5  214.18   11.90
   4   1  -5  184.28   10.90
   4   1  -5  212.28   11.20
   4   1  -5  202.08   10.50
   4   1  -5  198.88   11.10
   4   1  -5  207.58   11.90
  -4   0   5  178.78    9.70
  -4   0   5  171.38   10.30
  -4   0   5  176.68    9.30
   4   0  -5  163.38    9.10
   4   0  -5  171.68    9.40
   4   0  -5  167.98   10.30
  -4   1   5  616.04   28.90
  -4   1   5  567.24   26.80
   4  -1  -5  597.84   27.50
   4  -1  -5  554.94   26.70
  -4   2   5   25.60    4.30
  -4   2   5   26.20    3.90
  -4   2   5   22.70    3.60
   4  -2  -5   24.50    3.60
   4  -2  -5   21.30    2.20
   4  -2  -5   22.40    3.50
   4  -2  -5   19.90    3.10
   4  -2  -5   23.50    3.80
  -4   3   5  125.29    8.60
  -4   3   5  123.49    8.30
  -4   3   5  134.09    8.50
   4  -3  -5  122.09    8.30
   4  -3  -5  120.29    8.10
   4  -3  -5  121.49    8.50
   4  -3  -5  135.39    8.50
   4  -3  -5  133.29    8.30
  -4   4   5  265.87   15.40
  -4   4   5  279.07   13.70
  -4   4   5  279.57   15.50
  -4   4   5  251.37   14.80
  -4   4   5  267.97   14.80
   4  -4  -5  267.47   15.50
   4  -4  -5  277.37   15.50
   4  -4  -5  277.77   15.80
   4  -4  -5  258.97   15.10
   4  -4  -5  268.77   15.40
  -4   5   5   28.20    2.90
   4  -5  -5   25.40    4.60
  -4   6   5  426.56   22.40
  -4   6   5  393.96   20.80
  -4   6   5  385.56   22.60
   4  -6  -5  414.66   22.90
   4  -6  -5  414.66   22.60
  -4   7   5  123.19    9.90
  -4   7   5  124.69   10.40
   4  -7  -5  145.99   10.60
   4  -7  -5  147.89   10.90
  -4   8   5  162.18   12.80
  -4   8   5  174.68   12.60
   4  -8  -5  178.88   12.70
   4  -8  -5  151.48   12.40
  -4   9   5  142.69   11.60
  -4   9   5  117.99   11.40
  -4   9   5  147.39   10.60
   4  -9  -5  125.89   11.00
   4  -9  -5  132.89   12.00
  -4  10   5  201.78   16.10
  -4  10   5  203.68   15.40
  -4  10   5  201.88   14.20
   4 -10  -5  197.58   13.60
   4 -10  -5  191.78   14.70
   4 -10  -5  182.68   15.20
  -3 -10   5    5.30    2.90
  -3 -10   5    2.40    2.40
   3  10  -5    5.50    3.30
   3  10  -5    2.80    1.90
  -3  -9   5    0.70    1.70
  -3  -9   5   -1.10    1.30
  -3  -9   5   -0.60    1.50
   3   9  -5   -1.00    1.00
  -3  -8   5    6.10    2.70
  -3  -8   5    9.00    2.70
  -3  -8   5   10.10    3.50
   3   8  -5   13.00    2.70
  -3  -7   5  140.09    9.10
   3   7  -5  145.29    8.90
  -3  -6   5  170.28   11.70
  -3  -6   5  172.18   11.10
  -3  -6   5  155.78    9.80
   3   6  -5  159.18   11.10
   3   6  -5  181.98    9.90
  -3  -5   5  315.87   17.70
  -3  -5   5  293.17   16.40
  -3  -5   5  346.87   18.30
   3   5  -5  350.26   16.60
   3   5  -5  312.07   17.90
  -3  -4   5   64.09    5.40
  -3  -4   5   61.59    5.60
  -3  -4   5   71.69    4.90
   3   4  -5   73.99    5.80
   3   4  -5   66.09    5.40
   3   4  -5   73.29    5.00
  -3  -3   5  230.48   13.20
  -3  -3   5  243.08   13.50
  -3  -3   5  251.07   12.70
   3   3  -5  217.38   12.60
   3   3  -5  263.77   13.50
   3   3  -5  263.57   13.50
   3   3  -5  248.48   13.80
  -3  -2   5  155.68    9.40
  -3  -2   5  134.69    8.50
  -3  -2   5  155.38    8.90
   3   2  -5  152.98    8.70
   3   2  -5  143.89    8.60
   3   2  -5  161.18    8.80
   3   2  -5  158.18    9.40
  -3  -1   5  515.55   24.20
  -3  -1   5  486.15   24.70
  -3  -1   5  533.55   24.10
   3   1  -5  503.25   24.20
   3   1  -5  490.35   24.70
   3   1  -5  511.65   24.00
  -3   0   5   22.20    2.20
  -3   0   5   18.00    1.80
  -3   0   5   22.20    2.60
   3   0  -5   19.20    1.80
   3   0  -5   23.00    2.00
   3   0  -5   20.90    2.40
  -3   1   5  812.82   38.00
  -3   1   5  817.52   38.70
  -3   1   5  852.21   37.10
   3  -1  -5  803.62   38.70
   3  -1  -5  834.12   37.50
  -3   2   5   63.99    4.80
  -3   2   5   59.29    5.00
  -3   2   5   74.19    5.10
   3  -2  -5   57.69    4.60
   3  -2  -5   72.19    5.10
   3  -2  -5   76.49    5.00
   3  -2  -5   77.69    5.20
  -3   3   5   47.80    4.10
  -3   3   5   42.10    3.70
  -3   3   5   40.10    3.90
  -3   3   5   46.10    4.10
  -3   3   5   41.80    3.70
  -3   3   5   40.10    2.80
   3  -3  -5   43.40    4.00
   3  -3  -5   44.30    4.00
   3  -3  -5   37.30    3.90
   3  -3  -5   40.80    3.80
  -3   4   5   89.89    6.00
  -3   4   5   88.79    6.80
  -3   4   5  106.39    7.20
  -3   4   5  100.69    7.50
  -3   4   5  112.29    7.70
  -3   4   5  106.09    7.20
   3  -4  -5  114.99    7.70
   3  -4  -5  107.79    7.70
   3  -4  -5   98.59    7.10
   3  -4  -5   97.49    7.20
   3  -4  -5  119.79    7.60
  -3   5   5 1833.42   83.59
  -3   5   5 1869.81   83.19
  -3   5   5 1795.12   81.79
   3  -5  -5 1780.22   83.09
   3  -5  -5 1725.23   83.69
   3  -5  -5 1806.12   83.49
   3  -5  -5 1815.82   82.89
  -3   6   5  132.59    9.90
  -3   6   5  134.09    9.60
   3  -6  -5  144.59   10.10
   3  -6  -5  132.99    9.60
  -3   7   5  134.79   10.20
  -3   7   5  144.49   10.80
   3  -7  -5  137.29   10.60
   3  -7  -5  128.49   10.00
  -3   8   5   23.10    4.40
  -3   8   5   34.40    6.80
  -3   8   5   19.90    4.70
   3  -8  -5   32.20    6.00
   3  -8  -5   25.50    5.70
  -3   9   5  299.17   18.40
  -3   9   5  295.67   19.30
  -3   9   5  291.27   20.00
   3  -9  -5  306.87   17.90
   3  -9  -5  307.57   19.10
   3  -9  -5  306.77   19.70
  -3  10   5    3.90    3.40
  -3  10   5    3.40    2.80
  -3  10   5    5.60    3.90
   3 -10  -5    1.90    2.10
   3 -10  -5    6.00    4.00
   3 -10  -5    4.90    3.60
  -2 -10   5   96.79    8.80
  -2 -10   5   93.89    9.50
   2  10  -5   89.39    7.40
   2  10  -5   82.39    8.50
  -2  -9   5   30.70    5.40
  -2  -9   5   22.30    5.10
   2   9  -5   39.50    5.50
   2   9  -5   26.30    6.00
  -2  -8   5  192.58   12.90
  -2  -8   5  199.98   13.90
  -2  -8   5  184.08   11.60
   2   8  -5  199.88   12.90
   2   8  -5  197.38   11.80
  -2  -7   5  151.98    9.40
  -2  -7   5  149.29   10.40
   2   7  -5  151.48    9.50
  -2  -6   5   16.10    3.70
  -2  -6   5   22.10    3.60
  -2  -6   5   18.40    3.70
   2   6  -5   22.20    3.50
   2   6  -5   21.80    4.80
  -2  -5   5   38.20    4.40
  -2  -5   5   45.00    3.90
  -2  -5   5   42.60    4.10
   2   5  -5   36.20    6.10
   2   5  -5   37.60    3.50
  -2  -4   5   38.50    4.10
  -2  -4   5   49.00    4.00
  -2  -4   5   46.50    4.10
   2   4  -5   49.90    3.90
   2   4  -5   36.10    4.10
  -2  -3   5    2.70    1.10
  -2  -3   5    1.30    1.00
  -2  -3   5    2.10    1.20
   2   3  -5    1.60    1.10
   2   3  -5    2.10    1.00
  -2  -2   5 1904.31   81.19
  -2  -2   5 1812.12   81.09
  -2  -2   5 1694.63   80.89
   2   2  -5 1815.02   81.09
   2   2  -5 1778.12   81.69
  -2  -1   5  374.86   18.50
  -2  -1   5  370.86   17.80
  -2  -1   5  376.06   17.70
  -2  -1   5  352.76   17.90
   2   1  -5  367.76   17.30
   2   1  -5  389.16   18.60
   2   1  -5  367.06   18.00
   2   1  -5  353.96   17.50
  -2   0   5   54.19    3.40
  -2   0   5   50.09    3.10
  -2   0   5   49.20    3.80
   2   0  -5   53.59    3.90
   2   0  -5   48.40    3.60
   2   0  -5   51.79    3.10
  -2   1   5  218.28    9.90
  -2   1   5  208.48   11.00
  -2   1   5  203.68   10.70
  -2   1   5  197.78   10.80
   2  -1  -5  213.38    9.80
   2  -1  -5  196.18   10.50
   2  -1  -5  209.38   11.00
   2  -1  -5  212.78   10.90
   2  -1  -5  212.78   10.70
  -2   2   5 3409.16  158.48
  -2   2   5 3724.73  159.08
  -2   2   5 3507.35  158.88
   2  -2  -5 3607.84  158.98
   2  -2  -5 3606.04  158.78
  -2   3   5   65.89    4.80
  -2   3   5   64.99    5.10
  -2   3   5   66.59    4.30
  -2   3   5   69.39    5.10
  -2   3   5   73.99    5.40
  -2   3   5   61.19    4.80
   2  -3  -5   72.79    5.40
   2  -3  -5   64.29    4.90
   2  -3  -5   74.69    5.40
   2  -3  -5   79.49    5.30
  -2   4   5  915.81   42.70
  -2   4   5  853.01   43.20
  -2   4   5  949.51   43.40
  -2   4   5  887.31   43.70
  -2   4   5  914.61   43.70
  -2   4   5  952.00   42.50
   2  -4  -5  894.71   43.40
   2  -4  -5  902.11   43.70
   2  -4  -5  971.90   43.10
   2  -4  -5  923.01   43.30
  -2   5   5    8.90    3.00
  -2   5   5    5.70    2.40
  -2   5   5    6.90    1.80
  -2   5   5    5.40    2.40
  -2   5   5    4.00    2.10
   2  -5  -5    6.40    2.40
   2  -5  -5    7.10    2.00
   2  -5  -5    6.30    2.00
   2  -5  -5   10.40    2.90
  -2   6   5  536.85   27.40
  -2   6   5  511.25   26.70
  -2   6   5  520.75   26.00
   2  -6  -5  503.95   25.90
   2  -6  -5  516.75   27.10
   2  -6  -5  489.35   26.40
  -2   7   5   18.40    3.70
  -2   7   5   25.40    5.30
  -2   7   5   18.80    4.10
   2  -7  -5   28.80    5.20
   2  -7  -5   16.30    3.00
   2  -7  -5   23.40    4.90
  -2   8   5  933.51   46.50
  -2   8   5  928.91   47.20
  -2   8   5  963.10   46.00
   2  -8  -5  955.10   45.10
   2  -8  -5  880.71   46.00
   2  -8  -5  900.51   46.60
  -2   9   5   99.49    9.20
  -2   9   5   94.49    8.60
  -2   9   5  106.09    9.80
   2  -9  -5   96.19    9.10
   2  -9  -5  105.49    9.10
   2  -9  -5   96.39    8.10
  -2  10   5   25.20    6.60
  -2  10   5   23.60    6.20
  -2  10   5   24.50    5.50
   2 -10  -5   14.50    4.00
   2 -10  -5   23.50    6.00
   2 -10  -5   24.90    6.10
  -1 -11   5   -0.50    2.00
  -1 -11   5    3.30    2.40
  -1 -11   5    2.60    2.80
   1  11  -5    2.30    2.20
   1  11  -5    2.00    3.00
  -1 -10   5   34.00    6.70
  -1 -10   5   28.30    5.20
  -1 -10   5   21.40    5.40
   1  10  -5   31.00    5.40
   1  10  -5   33.50    7.20
   1  10  -5   44.30    8.10
  -1  -9   5   19.50    4.50
  -1  -9   5   24.20    4.70
  -1  -9   5   18.00    4.90
   1   9  -5   25.80    4.90
   1   9  -5   18.20    5.50
   1   9  -5   14.90    4.50
   1   9  -5   30.70    6.60
  -1  -8   5  134.69   10.50
  -1  -8   5  166.78   11.10
  -1  -8   5  141.39   11.60
   1   8  -5  169.88   11.40
   1   8  -5  150.28   11.10
   1   8  -5  165.88   10.50
   1   8  -5  175.58   11.30
  -1  -7   5  169.38   11.10
  -1  -7   5  176.28   12.10
  -1  -7   5  176.58   11.20
  -1  -7   5  168.68   10.20
   1   7  -5  187.88   11.50
   1   7  -5  140.99   10.70
   1   7  -5  174.98   10.70
   1   7  -5  162.48   10.90
  -1  -6   5  106.69    8.50
  -1  -6   5  109.29    8.00
  -1  -6   5  104.99    7.30
  -1  -6   5  117.69    8.10
   1   6  -5  136.79    8.30
   1   6  -5  120.39    8.10
  -1  -5   5   71.09    5.50
  -1  -5   5   70.39    5.20
  -1  -5   5   78.69    5.90
  -1  -5   5   79.99    5.80
  -1  -5   5   84.29    6.50
   1   5  -5   75.59    5.70
   1   5  -5   74.69    6.00
   1   5  -5   77.09    5.60
   1   5  -5   72.39    5.70
  -1  -4   5  707.43   33.70
  -1  -4   5  719.83   33.10
   1   4  -5  678.63   33.80
   1   4  -5  711.43   33.40
  -1  -3   5 1361.06   62.79
   1   3  -5 1408.76   62.99
  -1  -2   5  187.28   10.20
  -1  -2   5  199.68   10.20
   1   2  -5  183.28   10.80
   1   2  -5  178.88    9.80
   1   2  -5  190.58   10.10
  -1  -1   5 2109.39   89.89
  -1  -1   5 1943.31   89.99
   1   1  -5 2107.29   90.19
   1   1  -5 1885.21   90.39
  -1   0   5    7.40    0.80
  -1   0   5    6.30    1.30
  -1   0   5    6.10    1.50
  -1   0   5    8.20    1.30
  -1   0   5    6.90    1.70
  -1   0   5    7.90    1.80
   1   0  -5    4.20    1.40
   1   0  -5    8.10    1.40
   1   0  -5    9.50    1.90
   1   0  -5    7.90    1.80
   1   0  -5    6.80    1.40
   1   0  -5    6.60    1.60
   1   0  -5    7.40    1.50
  -1   1   5 1745.03   77.99
  -1   1   5 1712.33   77.59
  -1   1   5 1688.53   77.79
   1  -1  -5 1736.03   77.59
   1  -1  -5 1725.03   77.69
   1  -1  -5 1757.42   77.99
   1  -1  -5 1861.81   77.29
   1  -1  -5 1688.13   77.69
   1  -1  -5 1738.13   77.79
   1  -1  -5 1706.73   77.89
  -1   2   5  191.48   10.30
  -1   2   5  196.38    9.80
  -1   2   5  190.08   10.60
  -1   2   5  195.28    9.80
  -1   2   5  181.88   10.30
  -1   2   5  183.98   10.10
   1  -2  -5  196.18    8.90
   1  -2  -5  198.68   10.30
   1  -2  -5  182.88    9.60
   1  -2  -5  188.58   10.30
   1  -2  -5  194.98   10.50
  -1   3   5 2034.00   96.89
  -1   3   5 2118.29   96.79
  -1   3   5 2288.67   96.59
  -1   3   5 2170.58   97.39
  -1   3   5 2183.68   96.09
  -1   3   5 2262.37   95.49
  -1   3   5 2054.39   97.09
   1  -3  -5 2094.09   96.99
   1  -3  -5 2293.57   95.69
   1  -3  -5 2097.79   96.99
   1  -3  -5 2102.59   96.89
   1  -3  -5 2130.09   97.29
  -1   4   5  376.66   19.00
  -1   4   5  372.86   17.80
  -1   4   5  364.56   19.30
  -1   4   5  359.96   19.20
  -1   4   5  346.17   18.80
  -1   4   5  345.57   18.50
   1  -4  -5  401.66   19.30
   1  -4  -5  364.16   19.30
   1  -4  -5  380.96   19.00
   1  -4  -5  398.66   18.40
   1  -4  -5  317.57   18.60
  -1   5   5  591.44   30.80
  -1   5   5  635.74   30.80
  -1   5   5  578.34   30.40
  -1   5   5  598.74   30.90
  -1   5   5  649.04   28.70
  -1   5   5  651.83   30.40
   1  -5  -5  630.94   29.70
   1  -5  -5  632.54   30.60
   1  -5  -5  562.54   30.40
   1  -5  -5  611.84   30.70
   1  -5  -5  648.64   29.40
   1  -5  -5  597.54   30.90
  -1   6   5  336.97   16.30
  -1   6   5  386.76   19.40
  -1   6   5  285.67   18.30
  -1   6   5  309.37   17.90
  -1   6   5  319.47   18.30
   1  -6  -5  303.97   17.10
   1  -6  -5  370.76   18.90
   1  -6  -5  333.97   18.20
   1  -6  -5  328.67   17.20
  -1   7   5  719.43   36.20
  -1   7   5  710.33   35.50
  -1   7   5  684.13   35.60
  -1   7   5  694.93   33.10
   1  -7  -5  694.23   35.70
   1  -7  -5  716.33   34.40
   1  -7  -5  730.23   35.50
   1  -7  -5  672.53   34.10
  -1   8   5    7.80    3.00
  -1   8   5   12.00    4.10
   1  -8  -5   16.20    4.10
   1  -8  -5   14.90    3.60
   1  -8  -5   11.00    2.60
  -1   9   5  201.98   14.70
  -1   9   5  206.18   15.30
  -1   9   5  216.68   14.80
   1  -9  -5  214.58   13.70
   1  -9  -5  204.88   14.10
   1  -9  -5  240.18   15.50
  -1  10   5   15.70    4.60
  -1  10   5   17.80    4.90
  -1  10   5   17.70    5.50
   1 -10  -5   15.70    4.90
   1 -10  -5   13.20    4.50
   1 -10  -5   16.60    4.00
   0 -11   5    5.10    3.50
   0 -11   5    9.20    4.00
   0 -11   5    6.50    3.10
   0  11  -5   12.90    5.20
   0  11  -5   11.30    4.70
   0  11  -5   13.20    3.80
   0 -10   5  406.06   25.30
   0 -10   5  379.86   24.00
   0 -10   5  413.56   23.50
   0  10  -5  432.36   23.40
   0  10  -5  422.86   25.10
   0  10  -5  410.76   24.60
   0  -9   5   17.90    3.90
   0  -9   5   12.80    3.90
   0  -9   5   13.20    4.10
   0   9  -5   21.10    4.90
   0   9  -5   19.70    5.40
   0   9  -5   24.50    5.70
   0   9  -5   18.40    3.80
   0  -8   5   19.60    4.80
   0  -8   5   12.60    3.60
   0  -8   5   17.90    3.70
   0   8  -5   21.70    4.90
   0   8  -5   22.10    5.10
   0   8  -5   12.90    3.10
   0   8  -5    9.10    3.50
   0  -7   5   49.50    5.30
   0  -7   5   39.20    4.50
   0   7  -5   45.50    4.60
   0   7  -5   55.89    5.40
   0   7  -5   50.99    5.50
   0   7  -5   51.09    5.20
   0  -6   5 1094.99   50.99
   0  -6   5 1142.89   51.59
   0  -6   5 1081.49   51.99
   0   6  -5 1084.99   51.99
   0   6  -5 1027.80   51.39
   0   6  -5 1067.39   51.79
   0   6  -5 1112.59   51.49
   0   6  -5 1111.09   51.89
   0  -5   5   33.60    3.60
   0  -5   5   32.50    3.30
   0  -5   5   37.80    3.90
   0  -5   5   30.10    3.40
   0   5  -5   37.00    3.80
   0   5  -5   28.90    3.30
   0   5  -5   40.00    4.00
   0   5  -5   31.10    3.50
   0   5  -5   28.80    3.20
   0   5  -5   24.60    3.90
   0  -4   5 1615.44   71.99
   0  -4   5 1565.24   72.19
   0  -4   5 1574.44   71.59
   0  -4   5 1512.55   71.89
   0   4  -5 1574.74   72.09
   0   4  -5 1608.64   72.29
   0   4  -5 1602.74   71.99
   0   4  -5 1564.14   71.79
   0  -3   5    9.90    1.80
   0  -3   5   12.50    2.30
   0  -3   5   10.00    2.30
   0   3  -5   10.80    2.10
   0   3  -5   12.20    2.10
   0   3  -5   13.20    2.60
   0   3  -5   11.40    2.20
   0   3  -5   11.30    2.10
   0   3  -5   13.60    2.60
   0  -2   5   91.49    6.00
   0  -2   5  101.59    5.90
   0  -2   5   93.19    5.50
   0  -2   5  100.59    5.80
   0  -2   5  100.89    6.10
   0   2  -5  104.69    6.20
   0   2  -5   95.49    5.90
   0   2  -5   95.09    5.70
   0   2  -5   94.79    5.90
   0   2  -5   88.49    5.60
   0   2  -5  100.79    6.00
   0  -1   5    5.80    1.70
   0  -1   5    8.90    1.80
   0  -1   5    8.20    1.70
   0  -1   5    8.90    1.60
   0  -1   5    7.70    1.60
   0  -1   5    7.60    1.50
   0   1  -5    8.30    1.50
   0   1  -5    9.40    1.80
   0   1  -5    9.20    2.00
   0   1  -5    4.50    1.40
   0   1  -5    5.90    1.40
   0   1  -5    8.70    1.90
   0   0   5 9782.02  569.34
   0   0  -5 9999.00  578.24
   0   1   5    2.50    1.20
   0   1   5    3.60    1.00
   0   1   5    2.60    1.30
   0   1   5    3.30    1.30
   0   1   5    3.70    1.40
   0   1   5    3.40    0.60
   0   1   5    2.90    1.00
   0  -1  -5    6.30    1.40
   0  -1  -5    4.10    1.40
   0  -1  -5    3.50    1.00
   0  -1  -5    3.90    1.10
   0  -1  -5    2.40    1.30
   0  -1  -5    2.30    1.30
   0  -1  -5    3.10    1.20
   0   2   5  675.73   31.70
   0   2   5  654.43   32.00
   0   2   5  709.73   31.60
   0   2   5  633.04   31.60
   0   2   5  672.03   31.80
   0   2   5  737.73   30.60
   0  -2  -5  662.63   31.90
   0  -2  -5  682.13   31.00
   0  -2  -5  674.93   31.90
   0  -2  -5  674.93   31.80
   0  -2  -5  672.83   31.50
   0  -2  -5  650.53   31.60
   0   3   5    0.80    1.20
   0   3   5    4.40    1.10
   0   3   5    2.90    1.40
   0   3   5    2.80    1.30
   0   3   5    5.00    1.70
   0   3   5    3.30    1.40
   0  -3  -5    4.60    1.60
   0  -3  -5    3.50    0.90
   0  -3  -5    3.20    1.30
   0  -3  -5    4.20    1.50
   0  -3  -5    4.70    1.40
   0   4   5 1654.23   74.89
   0   4   5 1559.24   74.19
   0   4   5 1744.23   74.59
   0   4   5 1567.94   74.49
   0   4   5 1687.63   74.39
   0   4   5 1698.23   73.19
   0  -4  -5 1549.14   74.49
   0  -4  -5 1700.53   73.29
   0  -4  -5 1515.75   73.99
   0  -4  -5 1573.74   74.09
   0   5   5   14.10    2.80
   0   5   5   16.50    3.50
   0   5   5   16.90    3.60
   0   5   5   16.10    3.30
   0   5   5   15.00    2.30
   0   5   5   17.90    3.80
   0  -5  -5   18.20    3.30
   0  -5  -5   10.70    3.00
   0  -5  -5   21.80    4.00
   0  -5  -5   16.50    3.40
   0  -5  -5   13.80    2.30
   0  -5  -5   15.30    2.30
   0   6   5  969.80   47.50
   0   6   5 1022.30   47.40
   0   6   5  897.11   47.10
   0   6   5  984.30   45.30
   0   6   5 1008.50   47.10
   0  -6  -5  979.50   45.30
   0  -6  -5  959.30   46.50
   0  -6  -5  984.90   47.10
   0   7   5   21.60    3.40
   0   7   5   29.30    5.40
   0   7   5   23.90    4.40
   0  -7  -5   31.90    5.50
   0  -7  -5   28.00    3.80
   0  -7  -5   26.90    4.10
   0  -7  -5   32.90    5.50
   0   8   5    1.90    1.70
   0   8   5    3.60    2.20
   0   8   5    1.50    2.00
   0   8   5    3.80    3.00
   0  -8  -5    1.50    2.00
   0  -8  -5    0.90    1.30
   0  -8  -5    0.80    1.70
   0  -8  -5   -0.40    0.80
   0   9   5   28.80    6.00
   0   9   5   20.50    4.80
   0   9   5   26.30    5.90
   0  -9  -5   25.50    5.50
   0  -9  -5   26.70    4.50
   0  -9  -5   34.60    6.60
   0  -9  -5   21.10    4.00
   0  10   5  446.56   26.60
   0  10   5  430.56   26.20
   0  10   5  464.45   27.30
   0 -10  -5  476.35   25.40
   0 -10  -5  421.16   25.10
   1 -11   5   30.60    5.60
   1 -11   5   26.80    6.00
   1 -11   5   40.30    8.50
  -1  11  -5   40.90    8.50
  -1  11  -5   32.40    7.50
  -1  11  -5   23.60    5.20
   1 -10   5    4.80    2.60
   1 -10   5    5.60    3.90
   1 -10   5   20.90    5.90
  -1  10  -5   18.30    5.40
  -1  10  -5   22.90    5.90
  -1  10  -5    8.20    3.10
   1  -9   5  138.09   10.30
   1  -9   5  145.89   11.70
  -1   9  -5  141.49   11.60
  -1   9  -5  157.18   11.00
  -1   9  -5  153.28   12.00
   1  -8   5    7.70    2.30
   1  -8   5   10.00    3.70
  -1   8  -5   10.80    3.50
  -1   8  -5   10.70    2.90
  -1   8  -5    9.80    4.10
  -1   8  -5   15.40    4.30
   1  -7   5  702.83   35.90
   1  -7   5  725.53   34.70
  -1   7  -5  640.24   35.30
  -1   7  -5  701.13   34.90
  -1   7  -5  715.93   35.60
  -1   7  -5  695.13   35.70
   1  -6   5  448.76   21.40
   1  -6   5  366.56   21.80
   1  -6   5  423.26   20.90
   1  -6   5  426.66   22.20
   1  -6   5  372.66   20.90
  -1   6  -5  404.96   21.90
  -1   6  -5  373.36   21.10
  -1   6  -5  430.06   22.30
  -1   6  -5  381.36   21.60
   1  -5   5  481.15   25.10
   1  -5   5  500.05   25.00
   1  -5   5  492.75   25.10
   1  -5   5  483.05   25.60
   1  -5   5  506.05   26.10
  -1   5  -5  513.25   26.00
  -1   5  -5  513.25   25.70
  -1   5  -5  524.95   25.60
  -1   5  -5  538.45   26.30
  -1   5  -5  504.75   25.70
   1  -4   5  415.16   19.90
   1  -4   5  354.36   19.90
   1  -4   5  416.36   20.60
   1  -4   5  385.96   19.50
   1  -4   5  369.06   19.60
  -1   4  -5  361.76   19.80
  -1   4  -5  390.26   20.10
  -1   4  -5  388.36   20.40
  -1   4  -5  440.36   20.20
  -1   4  -5  375.26   19.90
  -1   4  -5  389.16   20.30
   1  -3   5 3076.19  132.49
   1  -3   5 3014.10  132.69
   1  -3   5 2901.61  132.09
  -1   3  -5 2923.31  132.49
  -1   3  -5 2901.11  132.79
   1  -2   5  186.28   10.70
   1  -2   5  183.38   10.50
   1  -2   5  198.78   10.60
   1  -2   5  191.48   10.30
   1  -2   5  185.88   10.30
  -1   2  -5  193.48   10.70
  -1   2  -5  203.88   10.80
  -1   2  -5  198.28   10.60
  -1   2  -5  210.98   10.50
  -1   2  -5  193.28   10.40
  -1   2  -5  191.28   10.60
   1  -1   5 1435.36   65.49
   1  -1   5 1471.15   65.49
   1  -1   5 1387.86   65.69
   1  -1   5 1456.55   66.19
  -1   1  -5 1541.75   65.79
  -1   1  -5 1524.05   66.09
  -1   1  -5 1437.46   65.59
  -1   1  -5 1384.06   65.59
   1   0   5    4.70    1.70
   1   0   5    5.80    1.60
   1   0   5    4.00    1.70
   1   0   5    3.30    1.40
   1   0   5    4.10    1.10
   1   0   5    4.20    1.40
  -1   0  -5    4.30    1.70
  -1   0  -5    3.20    1.30
  -1   0  -5    3.80    1.40
  -1   0  -5    4.20    1.10
  -1   0  -5    1.40    1.30
  -1   0  -5    3.90    1.40
   1   1   5 1011.40   46.20
   1   1   5 1061.29   46.40
   1   1   5 1025.70   45.60
   1   1   5 1072.19   45.50
   1   1   5  981.60   46.80
   1   1   5  890.81   46.20
   1   1   5  986.30   46.30
  -1  -1  -5 1056.59   46.20
  -1  -1  -5 1112.19   46.60
  -1  -1  -5  970.30   46.70
  -1  -1  -5  956.40   46.20
  -1  -1  -5  935.81   45.40
   1   2   5   90.99    5.00
   1   2   5   79.59    5.50
   1   2   5   82.89    5.60
   1   2   5   81.49    5.80
   1   2   5   67.39    5.40
  -1  -2  -5   95.59    5.10
  -1  -2  -5   81.29    5.80
  -1  -2  -5   84.79    5.80
  -1  -2  -5   79.39    5.30
  -1  -2  -5   80.29    5.60
  -1  -2  -5   79.29    5.60
   1   3   5 1959.40   84.99
   1   3   5 1925.01   85.29
   1   3   5 1887.11   86.09
   1   3   5 1771.92   85.59
   1   3   5 1825.02   85.69
   1   3   5 1831.82   85.49
   1   3   5 1950.80   86.09
  -1  -3  -5 1852.51   85.89
  -1  -3  -5 1892.71   85.89
  -1  -3  -5 1800.12   85.79
  -1  -3  -5 1971.40   85.99
  -1  -3  -5 1954.40   84.29
  -1  -3  -5 1894.21   85.59
  -1  -3  -5 1993.80   84.99
   1   4   5  553.44   30.00
   1   4   5  620.44   29.80
   1   4   5  615.24   30.40
   1   4   5  643.54   30.90
   1   4   5  609.44   29.60
   1   4   5  633.74   30.30
  -1  -4  -5  669.43   30.50
  -1  -4  -5  655.03   28.60
  -1  -4  -5  643.24   30.70
  -1  -4  -5  632.54   30.60
  -1  -4  -5  574.94   29.80
   1   5   5  156.28   10.00
   1   5   5  156.68   10.30
   1   5   5  149.59    9.20
   1   5   5  154.78   10.20
   1   5   5  159.88   10.40
   1   5   5  150.38    9.80
  -1  -5  -5  154.58    8.30
  -1  -5  -5  157.68    9.90
  -1  -5  -5  162.88    9.40
  -1  -5  -5  153.28    9.70
   1   6   5   71.99    5.70
   1   6   5   89.69    6.70
   1   6   5   74.89    6.70
   1   6   5   98.19    7.40
   1   6   5   72.79    6.60
  -1  -6  -5   72.69    4.90
  -1  -6  -5   67.49    5.70
  -1  -6  -5   66.89    6.00
   1   7   5  296.87   18.10
   1   7   5  269.27   17.50
   1   7   5  308.67   18.10
   1   7   5  325.17   17.80
   1   7   5  289.27   16.20
  -1  -7  -5  310.57   17.30
  -1  -7  -5  300.27   16.80
  -1  -7  -5  292.57   15.20
   1   8   5  146.39   10.80
   1   8   5  138.59   11.00
   1   8   5  155.08   11.40
  -1  -8  -5  124.79    8.20
  -1  -8  -5  146.89   10.10
   1   9   5   31.10    6.40
   1   9   5   27.20    5.60
   1   9   5   32.40    7.10
  -1  -9  -5   27.90    4.90
  -1  -9  -5   30.50    4.10
   1  10   5   29.80    6.70
   1  10   5   24.00    5.60
   1  10   5   28.80    6.80
  -1 -10  -5   18.60    4.20
   2 -10   5   17.30    4.10
   2 -10   5   16.70    5.30
  -2  10  -5   15.30    5.30
  -2  10  -5   13.70    4.20
  -2  10  -5   19.00    5.90
   2  -9   5  124.39   10.00
   2  -9   5  144.79   10.70
   2  -9   5  155.18   12.30
  -2   9  -5  147.79   11.90
  -2   9  -5  167.78   12.70
  -2   9  -5  138.19   10.90
   2  -8   5  982.60   47.30
   2  -8   5  997.60   49.70
   2  -8   5  940.81   47.70
  -2   8  -5  939.11   48.70
  -2   8  -5  992.20   48.30
  -2   8  -5 1017.30   49.80
   2  -7   5   60.39    6.30
   2  -7   5   55.99    5.50
   2  -7   5   41.50    4.70
  -2   7  -5   34.80    5.40
  -2   7  -5   59.89    6.00
  -2   7  -5   49.80    5.70
   2  -6   5  421.76   22.40
   2  -6   5  413.36   23.10
  -2   6  -5  396.96   22.70
  -2   6  -5  425.86   23.20
  -2   6  -5  423.86   22.80
  -2   6  -5  423.76   22.40
   2  -5   5   13.90    3.20
   2  -5   5   14.40    3.70
   2  -5   5    9.80    2.40
   2  -5   5   14.20    3.10
   2  -5   5   17.50    4.00
  -2   5  -5   17.30    3.90
  -2   5  -5   18.30    3.80
  -2   5  -5   12.80    2.90
  -2   5  -5   11.40    3.00
  -2   5  -5   15.00    3.10
  -2   5  -5   12.90    3.60
   2  -4   5 1122.89   50.79
   2  -4   5 1106.09   51.19
   2  -4   5 1140.59   51.09
   2  -4   5  991.30   50.49
   2  -4   5 1081.69   50.29
   2  -4   5 1069.39   50.19
  -2   4  -5  983.20   50.09
  -2   4  -5 1076.69   50.69
  -2   4  -5 1084.19   51.09
  -2   4  -5 1097.29   50.59
  -2   4  -5 1045.10   50.79
  -2   4  -5 1111.99   50.59
   2  -3   5  109.09    7.30
   2  -3   5   98.69    6.70
   2  -3   5   94.89    6.60
   2  -3   5  111.19    7.20
  -2   3  -5   96.29    6.80
  -2   3  -5   99.29    6.90
  -2   3  -5   94.29    6.80
  -2   3  -5  103.19    7.10
  -2   3  -5  113.09    7.40
  -2   3  -5  105.99    6.80
   2  -2   5 3218.28  138.79
   2  -2   5 3042.00  138.59
   2  -2   5 3004.60  139.29
   2  -2   5 3137.39  139.09
  -2   2  -5 3063.79  139.19
  -2   2  -5 3108.39  138.89
  -2   2  -5 3192.98  139.39
   2  -1   5  150.08    8.70
   2  -1   5  169.38    9.60
   2  -1   5  146.19    8.60
   2  -1   5  155.18    9.30
   2  -1   5  155.88    9.00
  -2   1  -5  159.48    8.90
  -2   1  -5  164.38    9.00
  -2   1  -5  169.28    9.40
  -2   1  -5  160.28    9.60
  -2   1  -5  154.18    9.10
  -2   1  -5  149.09    8.90
   2   0   5  361.66   18.40
   2   0   5  352.76   18.40
   2   0   5  394.96   19.30
   2   0   5  358.56   18.00
   2   0   5  362.76   17.40
   2   0   5  358.16   18.60
  -2   0  -5  374.26   18.30
  -2   0  -5  325.57   18.30
  -2   0  -5  386.36   18.60
  -2   0  -5  356.96   17.90
  -2   0  -5  380.76   17.80
  -2   0  -5  357.56   18.40
   2   1   5  341.27   18.00
   2   1   5  342.67   17.80
   2   1   5  306.37   16.40
   2   1   5  364.36   17.30
   2   1   5  342.57   17.80
   2   1   5  339.17   17.70
   2   1   5  327.27   17.40
  -2  -1  -5  347.67   17.90
  -2  -1  -5  371.16   16.70
  -2  -1  -5  348.57   17.80
  -2  -1  -5  365.26   18.10
  -2  -1  -5  369.36   17.40
  -2  -1  -5  352.26   17.40
   2   2   5 2061.99   99.89
   2   2   5 2241.58   99.69
   2   2   5 2181.38   99.39
   2   2   5 2173.18   99.39
   2   2   5 2167.28   98.99
   2   2   5 2334.87   98.89
  -2  -2  -5 2372.96   99.89
  -2  -2  -5 2236.58   99.79
  -2  -2  -5 2116.49   98.59
  -2  -2  -5 2382.36   97.89
  -2  -2  -5 2025.80   98.89
  -2  -2  -5 2128.59   99.49
   2   3   5   20.80    3.30
   2   3   5   25.00    3.90
   2   3   5   27.90    4.30
   2   3   5   16.00    2.60
   2   3   5   22.10    3.70
   2   3   5   22.80    3.50
   2   3   5   25.30    3.50
  -2  -3  -5   17.80    2.60
  -2  -3  -5   23.30    3.80
  -2  -3  -5   19.90    3.50
  -2  -3  -5   21.00    2.40
  -2  -3  -5   23.40    2.70
  -2  -3  -5   20.60    1.70
  -2  -3  -5   15.20    2.80
   2   4   5   82.69    6.30
   2   4   5   79.59    5.80
   2   4   5   78.99    5.90
   2   4   5   80.59    5.70
   2   4   5   68.09    6.00
   2   4   5   64.09    5.40
   2   4   5   75.19    5.80
  -2  -4  -5   72.09    5.80
  -2  -4  -5   73.99    5.50
  -2  -4  -5   68.49    5.30
  -2  -4  -5   76.79    6.10
  -2  -4  -5   75.79    5.90
   2   5   5   21.50    3.90
   2   5   5   27.30    4.80
   2   5   5   17.50    3.60
   2   5   5   18.70    3.30
   2   5   5   17.30    3.80
  -2  -5  -5   22.70    4.00
  -2  -5  -5   17.50    3.10
   2   6   5    6.70    2.40
   2   6   5   10.50    3.30
   2   6   5    5.70    2.70
   2   6   5    5.50    2.40
   2   6   5    1.50    1.70
  -2  -6  -5    7.90    2.20
  -2  -6  -5    7.70    2.70
   2   7   5  140.29   11.10
   2   7   5  147.49   10.80
   2   7   5  160.98   10.70
   2   7   5  163.68   11.20
  -2  -7  -5  156.98   10.90
  -2  -7  -5  128.99    9.80
   2   8   5  180.78   13.40
   2   8   5  170.38   12.80
   2   8   5  176.68   12.50
  -2  -8  -5  189.08   12.30
  -2  -8  -5  179.88   12.80
   2   9   5    8.20    4.40
   2   9   5   19.20    5.00
   2   9   5   17.50    4.80
  -2  -9  -5   14.10    3.50
  -2  -9  -5   13.40    4.40
   2  10   5   56.09    9.80
   2  10   5   38.10    7.50
   2  10   5   50.99    9.10
  -2 -10  -5   41.20    8.30
  -2 -10  -5   30.00    5.70
   3 -10   5    7.90    3.00
   3 -10   5   10.90    3.70
   3 -10   5    7.40    4.20
  -3  10  -5    5.60    3.90
  -3  10  -5    9.30    3.90
  -3  10  -5    9.20    3.50
   3  -9   5  242.48   14.80
   3  -9   5  219.08   15.50
   3  -9   5  252.77   17.60
  -3   9  -5  243.18   16.80
  -3   9  -5  245.18   17.50
  -3   9  -5  229.38   15.70
   3  -8   5   23.50    5.70
   3  -8   5   17.90    4.70
   3  -8   5   18.10    3.80
  -3   8  -5   18.20    4.10
  -3   8  -5   22.00    5.00
  -3   8  -5   24.70    6.10
   3  -7   5  172.48   11.10
   3  -7   5  162.08   11.70
   3  -7   5  180.68   12.80
  -3   7  -5  177.58   12.70
  -3   7  -5  162.68   11.60
  -3   7  -5  161.08   12.00
   3  -6   5   74.69    7.10
   3  -6   5   74.59    6.60
  -3   6  -5   68.19    6.30
  -3   6  -5   77.39    6.80
  -3   6  -5   59.99    6.50
   3  -5   5 2335.77  106.09
   3  -5   5 2246.98  105.09
   3  -5   5 2408.56  105.59
  -3   5  -5 2202.88  105.29
  -3   5  -5 2264.17  105.29
  -3   5  -5 2320.87  105.89
  -3   5  -5 2298.47  105.09
   3  -4   5   75.79    6.30
   3  -4   5   86.59    6.60
   3  -4   5   78.99    6.60
   3  -4   5   67.99    5.70
   3  -4   5   77.19    6.40
   3  -4   5   73.59    6.00
  -3   4  -5   79.19    6.30
  -3   4  -5   74.89    6.40
  -3   4  -5   73.69    6.40
  -3   4  -5   85.59    6.30
  -3   4  -5   69.39    5.90
  -3   4  -5   66.09    5.80
   3  -3   5   52.49    4.40
   3  -3   5   52.79    4.80
   3  -3   5   47.30    4.30
   3  -3   5   44.00    4.50
   3  -3   5   47.50    4.50
  -3   3  -5   36.50    3.90
  -3   3  -5   47.50    4.40
  -3   3  -5   46.80    4.50
  -3   3  -5   40.30    4.00
  -3   3  -5   43.70    4.20
  -3   3  -5   42.20    4.50
   3  -2   5  103.59    7.00
   3  -2   5  112.99    7.40
   3  -2   5  110.99    7.10
   3  -2   5   98.19    7.50
   3  -2   5  109.59    7.60
   3  -2   5  117.49    7.50
  -3   2  -5  108.49    7.50
  -3   2  -5  104.49    7.70
  -3   2  -5  109.39    7.40
  -3   2  -5  113.79    7.20
  -3   2  -5  104.29    7.10
  -3   2  -5  110.29    7.20
   3  -1   5 1414.26   64.49
   3  -1   5 1406.66   64.89
   3  -1   5 1415.26   65.19
   3  -1   5 1462.95   64.29
   3  -1   5 1411.36   64.69
   3  -1   5 1450.55   65.49
  -3   1  -5 1382.96   64.69
  -3   1  -5 1330.17   64.69
  -3   1  -5 1419.86   64.39
  -3   1  -5 1407.06   65.29
  -3   1  -5 1398.26   64.49
  -3   1  -5 1447.76   65.09
   3   0   5   31.60    4.60
   3   0   5   23.40    2.30
   3   0   5   20.70    2.40
   3   0   5   29.60    3.20
   3   0   5   22.20    4.00
   3   0   5   28.70    3.10
  -3   0  -5   22.30    3.60
  -3   0  -5   23.50    3.60
  -3   0  -5   27.00    4.00
  -3   0  -5   19.60    3.50
  -3   0  -5   25.70    2.70
   3   1   5  382.16   19.70
   3   1   5  356.26   19.60
   3   1   5  380.66   18.00
   3   1   5  391.16   19.40
   3   1   5  381.86   19.10
   3   1   5  370.46   19.70
   3   1   5  383.86   19.90
  -3  -1  -5  394.96   19.90
  -3  -1  -5  325.27   19.10
  -3  -1  -5  401.96   18.30
  -3  -1  -5  388.66   20.00
  -3  -1  -5  390.06   19.00
   3   2   5  143.59    9.50
   3   2   5  180.68   10.20
   3   2   5  152.48    8.20
   3   2   5  156.38    9.40
   3   2   5  163.48    9.60
   3   2   5  158.28    9.80
   3   2   5  160.38   10.10
  -3  -2  -5  161.68    8.10
  -3  -2  -5  171.88    9.90
  -3  -2  -5  146.69   10.00
   3   3   5   63.39    5.40
   3   3   5   65.19    5.50
   3   3   5   77.19    5.50
   3   3   5   66.19    5.90
   3   3   5   78.29    6.30
  -3  -3  -5   62.99    5.70
  -3  -3  -5   75.79    5.80
  -3  -3  -5   63.89    5.20
  -3  -3  -5   74.79    6.10
   3   4   5    7.50    2.70
   3   4   5    6.30    2.30
   3   4   5    4.20    1.60
   3   4   5    1.20    1.60
   3   4   5    1.40    1.40
   3   4   5    9.70    2.70
  -3  -4  -5    4.30    1.50
  -3  -4  -5    6.70    2.40
   3   5   5  509.95   26.30
   3   5   5  505.55   26.50
   3   5   5  525.55   27.80
   3   5   5  532.15   27.00
  -3  -5  -5  543.15   26.70
  -3  -5  -5  503.85   26.50
   3   6   5  139.89   10.10
   3   6   5  141.19   10.70
   3   6   5  120.39    9.40
   3   6   5  154.68    9.90
  -3  -6  -5  138.29    9.70
  -3  -6  -5  124.69    9.30
   3   7   5   90.79    8.50
   3   7   5  129.09    9.70
   3   7   5  108.79    8.80
   3   7   5  119.99   10.00
  -3  -7  -5  118.39    9.10
  -3  -7  -5  111.69    8.70
   3   8   5    0.60    2.20
   3   8   5    1.50    1.90
   3   8   5    5.80    2.70
   3   8   5   -0.10    1.90
  -3  -8  -5    1.80    1.80
  -3  -8  -5    5.20    2.90
   3   9   5    2.50    3.10
   3   9   5    3.50    3.00
   3   9   5    2.00    2.40
  -3  -9  -5    4.90    3.00
  -3  -9  -5    1.20    1.80
   3  10   5    3.70    3.40
   3  10   5   -0.30    3.00
   3  10   5    1.50    2.40
  -3 -10  -5    0.60    1.70
   4 -10   5  210.58   16.60
   4 -10   5  194.98   14.80
   4 -10   5  203.18   13.50
  -4  10  -5  186.38   14.60
  -4  10  -5  207.18   16.50
  -4  10  -5  204.88   15.80
   4  -9   5  109.19    9.90
   4  -9   5   92.99    8.10
   4  -9   5  105.39   10.60
  -4   9  -5  108.69   10.20
  -4   9  -5   95.49    9.30
  -4   9  -5  132.99   11.70
   4  -8   5  192.88   15.00
   4  -8   5  203.98   12.90
   4  -8   5  198.08   14.30
  -4   8  -5  204.38   15.30
  -4   8  -5  216.08   14.30
  -4   8  -5  185.08   14.20
   4  -7   5  142.89   10.70
   4  -7   5  124.39   10.70
  -4   7  -5  118.49    9.80
  -4   7  -5  137.29   10.60
  -4   7  -5  131.79   10.90
   4  -6   5  395.56   23.00
   4  -6   5  406.16   22.40
  -4   6  -5  375.86   21.90
  -4   6  -5  388.46   22.30
  -4   6  -5  405.36   23.10
   4  -5   5   17.20    4.10
   4  -5   5   18.60    3.80
   4  -5   5   18.90    4.30
  -4   5  -5   19.00    4.30
  -4   5  -5   16.30    3.70
  -4   5  -5   14.10    3.20
   4  -4   5  552.44   30.00
   4  -4   5  617.74   30.50
   4  -4   5  630.64   30.50
   4  -4   5  571.24   30.50
  -4   4  -5  594.64   30.60
  -4   4  -5  569.74   29.80
   4  -3   5   61.69    5.50
   4  -3   5   60.39    5.30
   4  -3   5   63.19    5.40
   4  -3   5   66.99    5.90
  -4   3  -5   60.39    5.40
  -4   3  -5   71.89    5.50
  -4   3  -5   60.39    5.30
  -4   3  -5   62.79    5.70
  -4   3  -5   54.49    5.50
  -4   3  -5   68.19    5.90
   4  -2   5  131.89    9.60
   4  -2   5  146.69    9.80
   4  -2   5  146.09    9.40
   4  -2   5  159.58    9.50
   4  -2   5  160.68    9.80
   4  -2   5  157.48    9.40
  -4   2  -5  130.49    8.90
  -4   2  -5  151.68    9.40
  -4   2  -5  154.68    9.30
  -4   2  -5  143.89    9.90
  -4   2  -5  146.29    9.70
  -4   2  -5  138.79    9.50
   4  -1   5  630.94   29.00
   4  -1   5  554.04   27.20
   4  -1   5  575.44   27.70
   4  -1   5  523.35   27.20
   4  -1   5  600.24   28.10
   4  -1   5  565.34   28.20
  -4   1  -5  608.04   27.50
  -4   1  -5  540.05   27.70
  -4   1  -5  489.25   27.40
  -4   1  -5  505.75   27.90
  -4   1  -5  572.54   28.00
  -4   1  -5  557.54   27.40
   4   0   5  186.48   10.90
   4   0   5  169.88   10.30
   4   0   5  200.58   12.40
   4   0   5  169.98   10.80
   4   0   5  181.88   10.00
  -4   0  -5  192.68   11.00
  -4   0  -5  172.38   10.40
  -4   0  -5  186.68   10.10
  -4   0  -5  180.08   10.80
  -4   0  -5  187.08   10.40
  -4   0  -5  175.78   11.30
   4   1   5  229.48   13.30
   4   1   5  255.87   13.50
   4   1   5  222.78   11.50
   4   1   5  202.68   12.30
   4   1   5  237.78   13.30
  -4  -1  -5  204.48   13.10
  -4  -1  -5  212.78   13.40
  -4  -1  -5  221.08   11.60
  -4  -1  -5  251.57   13.20
   4   2   5   11.30    2.80
   4   2   5    8.50    1.40
   4   2   5    9.20    3.00
   4   2   5   17.00    3.60
   4   2   5   11.00    2.90
   4   2   5   11.70    2.80
  -4  -2  -5   11.40    2.90
  -4  -2  -5   22.70    4.10
  -4  -2  -5   13.90    2.50
  -4  -2  -5   10.10    1.60
  -4  -2  -5   11.30    3.00
   4   3   5  302.07   16.10
   4   3   5  287.87   15.40
   4   3   5  258.37   15.50
   4   3   5  246.18   15.90
  -4  -3  -5  284.67   15.60
  -4  -3  -5  294.37   15.70
   4   4   5   26.70    5.00
   4   4   5   17.50    4.00
   4   4   5   22.60    4.30
   4   4   5   10.00    2.80
  -4  -4  -5   15.50    3.20
  -4  -4  -5   20.70    4.70
   4   5   5   20.90    4.40
   4   5   5   20.60    4.30
   4   5   5   16.30    3.70
   4   5   5   26.10    5.70
  -4  -5  -5   15.80    3.30
  -4  -5  -5   24.40    5.10
   4   6   5    0.70    1.50
   4   6   5    3.40    2.40
   4   6   5    2.40    2.20
   4   6   5    4.60    3.00
  -4  -6  -5    4.50    2.80
  -4  -6  -5    1.60    1.60
   4   7   5   41.60    7.00
   4   7   5   43.00    7.50
   4   7   5   51.59    5.60
  -4  -7  -5   43.70    6.40
  -4  -7  -5   44.80    7.40
   4   8   5   22.60    5.10
   4   8   5   12.70    3.90
   4   8   5   11.10    3.80
   4   8   5   17.10    5.00
  -4  -8  -5   27.40    6.60
  -4  -8  -5   17.20    4.20
   4   9   5   89.09    9.20
   4   9   5   79.89    9.30
   4   9   5  108.19    9.20
  -4  -9  -5   87.59    8.60
   5  -9   5  118.79    9.30
   5  -9   5  124.09   11.30
   5  -9   5  112.89   11.70
  -5   9  -5  124.69   12.10
  -5   9  -5  111.09   10.40
  -5   9  -5  112.99   11.00
   5  -8   5   16.80    5.00
   5  -8   5   17.00    4.50
  -5   8  -5    7.80    3.20
  -5   8  -5   15.80    4.70
   5  -7   5  488.65   27.90
   5  -7   5  494.65   28.80
  -5   7  -5  493.05   28.70
  -5   7  -5  495.85   28.00
  -5   7  -5  519.45   27.90
   5  -6   5   34.00    5.50
   5  -6   5   30.40    6.10
  -5   6  -5   28.10    5.20
  -5   6  -5   33.00    6.30
   5  -5   5   62.69    6.60
   5  -5   5   52.99    5.90
   5  -5   5   57.69    6.10
  -5   5  -5   53.59    6.20
  -5   5  -5   47.40    5.40
  -5   5  -5   50.49    5.50
   5  -4   5   28.50    5.30
   5  -4   5   23.90    4.90
   5  -4   5   26.10    4.90
   5  -4   5   21.40    5.40
  -5   4  -5   20.30    3.90
  -5   4  -5   26.00    5.10
  -5   4  -5   20.20    4.00
   5  -3   5  634.94   30.80
   5  -3   5  594.54   29.90
   5  -3   5  547.15   29.40
   5  -3   5  585.04   30.40
  -5   3  -5  583.64   29.60
  -5   3  -5  590.14   30.20
  -5   3  -5  551.54   29.30
   5  -2   5   16.90    3.60
   5  -2   5    7.90    2.30
   5  -2   5    7.40    2.60
   5  -2   5   12.60    3.10
   5  -2   5   19.20    3.70
  -5   2  -5   12.50    2.70
  -5   2  -5   11.60    2.60
  -5   2  -5   16.80    3.00
  -5   2  -5   20.30    4.00
   5  -1   5   46.20    4.70
   5  -1   5   37.30    4.00
   5  -1   5   45.40    4.50
   5  -1   5   37.10    4.20
   5  -1   5   43.00    4.80
   5  -1   5   36.30    3.80
  -5   1  -5   37.10    5.70
  -5   1  -5   37.20    4.20
  -5   1  -5   35.70    3.70
  -5   1  -5   39.90    4.10
  -5   1  -5   40.10    3.90
   5   0   5   22.70    4.70
   5   0   5   32.50    5.20
   5   0   5   29.40    4.70
   5   0   5   30.60    3.10
   5   0   5   25.00    4.00
   5   0   5   19.10    4.20
  -5   0  -5   27.40    5.20
  -5   0  -5   29.10    3.00
  -5   0  -5   31.00    4.90
   5   1   5   46.70    3.70
   5   1   5   38.40    4.10
   5   1   5   53.59    5.40
   5   1   5   52.19    5.10
   5   1   5   45.50    5.10
   5   1   5   43.20    4.70
  -5  -1  -5   50.79    3.90
  -5  -1  -5   50.69    4.90
   5   2   5   58.09    5.60
   5   2   5   49.00    5.20
   5   2   5   61.29    5.60
   5   2   5   52.09    3.60
   5   2   5   49.60    4.80
   5   2   5   56.39    5.60
  -5  -2  -5   56.39    5.20
  -5  -2  -5   56.89    3.80
  -5  -2  -5   57.39    4.50
   5   3   5  140.29    9.90
   5   3   5  142.29   10.40
   5   3   5  134.09    9.70
   5   3   5  155.18    9.90
  -5  -3  -5  140.29    9.60
   5   4   5    2.20    1.80
   5   4   5    2.80    1.90
   5   4   5    0.50    1.40
  -5  -4  -5    3.40    2.10
  -5  -4  -5    2.00    1.60
  -5  -5  -5  525.65   27.90
   5   6   5   -0.60    1.20
  -5  -6  -5    0.60    1.30
  -5  -6  -5    0.50    2.10
   5   7   5   74.09    8.30
   5   7   5   78.19    7.40
  -5  -7  -5   68.49    7.20
   5   8   5    4.40    3.40
  -5  -8  -5    7.60    2.90
   5   9   5   -0.40    2.90
   5   9   5    0.90    2.60
  -5  -9  -5    0.30    1.90
   6  -9   5   57.39   10.70
   6  -9   5   82.99    9.20
   6  -9   5   62.69    6.70
  -6   9  -5   65.19    9.40
  -6   9  -5   79.79   12.60
  -6   9  -5   73.69    8.60
   6  -8   5    3.10    3.30
   6  -8   5    4.90    3.50
  -6   8  -5    3.80    3.40
  -6   8  -5   -1.40    2.10
  -6   8  -5    2.20    2.10
   6  -7   5   91.29    9.30
   6  -7   5   81.09    8.70
  -6   7  -5   77.99    8.60
  -6   7  -5   94.99    8.80
  -6   7  -5   59.99    8.60
   6  -6   5  128.49   10.50
   6  -6   5  137.39   11.00
   6  -6   5  148.79   11.70
  -6   6  -5  129.09   10.50
  -6   6  -5  100.49    9.50
  -6   6  -5  126.39   11.00
   6  -5   5   29.90    5.80
   6  -5   5   33.70    6.40
   6  -5   5   45.40    7.70
  -6   5  -5   39.20    7.00
  -6   5  -5   27.40    4.90
  -6   5  -5   48.60    5.50
   6  -4   5   22.80    4.50
   6  -4   5   29.30    6.20
   6  -4   5   29.90    6.30
  -6   4  -5   16.00    3.80
  -6   4  -5   27.00    5.30
  -6   4  -5   25.30    5.60
   6  -3   5  108.69    8.20
   6  -3   5   91.09    7.90
   6  -3   5   89.59    8.10
   6  -3   5   86.19    8.00
  -6   3  -5  100.79    7.60
  -6   3  -5   97.19    7.70
  -6   3  -5   98.49    8.20
   6  -2   5   73.49    6.60
   6  -2   5   83.79    7.20
   6  -2   5   77.29    7.00
   6  -2   5   76.59    7.10
  -6   2  -5   72.39    6.20
  -6   2  -5   69.89    6.60
   6  -1   5  118.19    8.50
   6  -1   5  118.09    9.30
   6  -1   5  105.09    8.40
   6  -1   5  129.89    9.00
   6  -1   5  117.99    8.10
  -6   1  -5  100.09    7.70
  -6   1  -5  106.49    8.40
   6   0   5   10.60    2.60
   6   0   5   16.40    4.00
   6   0   5    8.40    3.00
   6   0   5   14.50    3.60
   6   0   5    9.00    3.20
  -6   0  -5   14.40    3.60
  -6   0  -5   12.40    2.50
   6   1   5  313.97   19.30
   6   1   5  285.77   17.90
   6   1   5  345.67   18.50
   6   1   5  300.17   16.40
   6   1   5  337.67   18.50
  -6  -1  -5  313.87   16.60
  -6  -1  -5  328.87   17.70
  -6  -1  -5  356.96   18.30
   6   2   5  144.79    8.90
   6   2   5  156.48   10.90
   6   2   5  174.88   12.10
   6   2   5  171.78   11.30
  -6  -2  -5  183.28   11.20
  -6  -2  -5  181.88   10.50
   6   3   5   77.99    6.90
   6   3   5   56.99    6.50
  -6  -3  -5   70.39    5.40
   6   4   5    8.90    3.10
   6   5   5   10.80    3.40
   6   6   5    3.80    2.80
  -6  -6  -5    0.20    1.60
   6   7   5   10.30    3.90
  -6  -7  -5    6.10    2.90
   6   8   5   31.60    7.00
  -6  -8  -5   24.40    5.60
   7  -8   5   20.20    5.70
   7  -8   5   25.20    7.20
  -7   8  -5   14.30    4.40
  -7   8  -5   19.30    5.70
  -7   8  -5   16.60    5.70
   7  -7   5    5.00    4.00
   7  -7   5    2.80    3.20
  -7   7  -5    4.50    3.60
  -7   7  -5    4.40    3.30
  -7   7  -5    4.30    2.80
   7  -6   5   75.59    8.30
   7  -6   5   96.49    9.20
   7  -6   5   82.69    8.90
  -7   6  -5   90.09    8.50
  -7   6  -5   87.69    8.60
  -7   6  -5   74.19    8.50
   7  -5   5   99.89    9.60
   7  -5   5   94.29    9.00
   7  -5   5   89.09    9.00
  -7   5  -5  105.99    9.80
  -7   5  -5  102.29    8.90
  -7   5  -5   97.79    8.80
   7  -4   5   90.19    8.50
   7  -4   5   72.19    7.70
   7  -4   5   73.79    7.90
  -7   4  -5   67.69    7.40
  -7   4  -5   93.59    7.60
  -7   4  -5   72.09    7.30
   7  -3   5  135.89   11.80
   7  -3   5  155.58   11.80
   7  -3   5  168.78   12.20
  -7   3  -5  165.38   11.20
  -7   3  -5  150.98   11.50
   7  -2   5   89.39    8.50
   7  -2   5   91.29    8.10
   7  -2   5  100.29    8.70
   7  -2   5  113.79    9.00
  -7   2  -5  111.59    8.80
  -7   2  -5   99.59    8.00
   7  -1   5    2.00    2.50
   7  -1   5    1.90    2.30
   7  -1   5    0.40    2.20
   7  -1   5    5.40    3.00
  -7   1  -5    1.20    1.50
  -7   1  -5    6.40    3.00
   7   0   5    1.20    1.60
   7   0   5    1.60    2.20
   7   0   5    0.40    1.30
   7   0   5    0.80    1.90
   7   0   5    2.60    2.40
  -7   0  -5   -0.40    0.90
  -7   0  -5    0.00    1.60
   7   1   5   10.80    2.60
   7   1   5   11.20    3.50
   7   1   5   21.70    5.10
   7   1   5   20.30    4.90
  -7  -1  -5   19.80    4.60
  -7  -1  -5   18.40    4.50
   7   2   5   36.30    3.50
   7   2   5   47.60    7.40
  -7  -2  -5   52.19    5.10
   7   3   5  134.19   11.00
  -7  -3  -5  135.19    9.10
   7   4   5   38.80    6.80
   7   5   5   78.09    8.60
   7   6   5  119.99   11.50
  -7  -6  -5  136.19   11.10
   7   7   5   16.30    4.70
  -7  -7  -5   12.00    3.90
   8  -7   5   24.60    7.30
   8  -7   5   12.30    5.10
  -8   7  -5   11.70    4.60
  -8   7  -5   12.80    4.70
   8  -6   5   55.29    9.60
   8  -6   5   46.70    9.10
   8  -6   5   38.20    7.10
  -8   6  -5   30.20    7.40
  -8   6  -5   49.80    9.10
  -8   6  -5   36.80    6.80
   8  -5   5   -0.10    2.20
   8  -5   5    1.60    2.70
   8  -5   5    1.00    2.30
  -8   5  -5   -0.70    1.50
  -8   5  -5    3.30    3.50
   8  -4   5    5.10    3.70
   8  -4   5   14.50    4.70
   8  -4   5    5.20    3.40
  -8   4  -5   18.40    5.20
  -8   4  -5    7.30    3.30
   8  -3   5   -1.20    1.90
   8  -3   5    1.10    2.50
  -8   3  -5    1.20    1.80
  -8   3  -5    0.70    2.10
   8  -2   5   40.00    7.40
   8  -2   5   41.70    7.50
   8  -2   5   21.10    5.10
   8  -2   5   29.00    6.20
  -8   2  -5   32.40    5.40
  -8   2  -5   27.60    6.20
   8  -1   5   19.10    4.70
   8  -1   5   21.50    5.40
   8  -1   5   25.50    5.50
   8  -1   5   29.90    6.20
  -8   1  -5   20.90    4.00
  -8   1  -5   21.10    5.00
   8   0   5  222.18   15.10
   8   0   5  234.68   16.20
  -8   0  -5  241.18   15.10
  -8   0  -5  235.08   15.40
   8   1   5   38.50    4.30
   8   1   5   44.60    7.30
   8   1   5   37.40    6.90
  -8  -1  -5   52.09    5.70
   8   2   5  164.28   13.00
   8   2   5  129.49    8.60
  -8  -2  -5  160.48   10.80
   8   3   5    0.00    1.60
  -8  -3  -5   -0.20    1.60
   8   4   5   -0.90    1.50
  -8  -4  -5    0.50    1.60
   8   5   5   32.90    6.50
   8   6   5   -0.70    1.80
   9  -5   5    9.20    3.60
   9  -5   5    5.40    4.20
   9  -5   5    0.30    2.70
  -9   5  -5    2.60    3.70
   9  -4   5  137.29   11.90
   9  -4   5  121.99   11.30
   9  -4   5  119.19   11.50
  -9   4  -5  130.29   11.90
   9  -3   5    1.90    2.80
   9  -3   5    0.40    2.70
  -9   3  -5    0.70    3.00
   9  -2   5   51.09    8.10
   9  -2   5   38.80    9.10
   9  -2   5   82.79    8.30
   9  -2   5   72.19    7.80
  -9   2  -5   66.39    7.40
   9  -1   5    0.20    2.00
   9  -1   5    0.20    2.50
   9  -1   5   -1.50    2.70
  -9   1  -5   -1.00    2.10
  -9   1  -5    1.40    2.40
   9   0   5    0.90    2.10
   9   0   5    0.90    3.10
  -9   0  -5    1.20    2.20
   9   1   5    6.20    3.70
   9   1   5    3.10    2.90
  -9  -1  -5    3.60    3.10
   9   2   5    2.80    3.30
  -9  -2  -5    6.60    3.60
   9   3   5   28.90    6.20
  -9  -3  -5   29.60    6.00
  10  -2   5    7.30    3.80
 -10   2  -5    9.90    4.50
  10  -1   5    3.30    3.70
  10  -1   5   -0.30    3.20
 -10   1  -5    0.60    2.50
 -10   1  -5    0.50    3.10
  10   0   5  257.57   18.00
  10   0   5  253.57   18.30
 -10   0  -5  260.67   18.10
  10   1   5   27.40    6.40
  10   1   5   47.50    8.50
 -10  -1  -5   49.40    8.40
  11   2  -6   41.70    6.30
 -11  -1   6    5.90    4.20
  11   1  -6    2.30    2.30
 -11   0   6    2.00    3.20
 -11   1   6    0.40    2.70
  10   5  -6    4.60    3.10
  10   5  -6    5.90    2.30
 -10  -4   6   57.49   10.20
  10   4  -6   53.99    8.00
  10   4  -6   47.70    6.80
 -10  -3   6    2.10    2.60
  10   3  -6    2.80    2.10
  10   3  -6    3.00    2.60
 -10  -2   6   64.39    7.50
  10   2  -6   50.79    6.00
  10   2  -6   61.69    6.00
 -10  -1   6    9.70    4.30
  10   1  -6    8.50    3.00
 -10   0   6  144.09   12.20
  10   0  -6  147.99    9.50
 -10   1   6   11.30    4.60
 -10   2   6  105.79   10.40
 -10   3   6    7.40    4.10
 -10   3   6    1.00    2.90
 -10   4   6   -0.50    2.40
 -10   4   6    5.50    4.00
  10  -4  -6    6.60    3.90
  10  -4  -6    3.20    3.30
  -9  -6   6   18.50    5.30
   9   6  -6   19.50    5.20
   9   6  -6   29.40    4.00
  -9  -5   6    1.90    2.80
  -9  -5   6    4.90    3.10
   9   5  -6   -1.40    1.30
   9   5  -6    0.80    2.00
  -9  -4   6  193.28   13.90
  -9  -4   6  166.98   13.40
   9   4  -6  165.98   12.50
   9   4  -6  182.38   11.80
  -9  -3   6    1.00    2.10
  -9  -3   6   -0.30    1.60
   9   3  -6   -0.90    0.90
   9   3  -6    1.00    1.90
  -9  -2   6   82.69    8.10
   9   2  -6   68.49    6.50
   9   2  -6   89.89    7.30
  -9  -1   6   16.90    4.90
   9   1  -6   18.50    4.10
  -9   0   6   16.50    4.80
  -9   1   6   11.90    4.20
  -9   2   6   38.70    6.90
   9  -2  -6   30.10    4.20
  -9   3   6    0.40    2.20
  -9   3   6    3.10    2.80
   9  -3  -6    3.30    2.60
   9  -3  -6    0.90    1.10
  -9   4   6  212.18   15.60
   9  -4  -6  194.88   14.40
   9  -4  -6  208.58   14.20
  -9   5   6   -0.40    2.30
  -9   5   6   -1.10    2.00
   9  -5  -6    0.20    2.40
   9  -5  -6    1.00    2.90
  -9   6   6   95.59   10.00
  -9   6   6   94.69    9.70
   9  -6  -6   98.19   10.00
   9  -6  -6   88.39    9.40
  -8  -7   6   23.20    5.30
  -8  -7   6   21.50    5.10
   8   7  -6   28.50    5.90
  -8  -6   6   36.70    6.40
  -8  -6   6   32.50    6.30
   8   6  -6   44.50    7.30
   8   6  -6   35.70    3.70
  -8  -5   6    0.40    1.90
  -8  -5   6    5.60    2.40
  -8  -5   6    0.40    2.30
   8   5  -6    0.30    1.40
   8   5  -6    1.80    2.00
  -8  -4   6   54.69    8.50
  -8  -4   6   37.90    6.50
   8   4  -6   43.40    5.90
   8   4  -6   38.10    6.20
  -8  -3   6   33.40    5.40
  -8  -3   6   48.90    5.70
   8   3  -6   37.40    4.20
   8   3  -6   44.10    5.10
  -8  -2   6   86.89    7.80
  -8  -2   6   84.99    7.80
   8   2  -6   77.89    6.50
   8   2  -6   82.79    6.70
  -8  -1   6   12.80    4.10
   8   1  -6    7.90    2.90
  -8   0   6  302.07   18.70
  -8   1   6  165.18   11.80
   8  -1  -6  137.89    9.20
  -8   2   6  132.09   10.30
  -8   2   6  117.29    8.60
   8  -2  -6  107.49    7.30
  -8   3   6   22.90    5.10
   8  -3  -6   13.90    2.20
   8  -3  -6   26.60    4.60
  -8   4   6    3.10    2.70
  -8   4   6    0.50    2.20
   8  -4  -6    0.10    1.90
   8  -4  -6    2.10    2.60
   8  -4  -6    1.50    2.20
  -8   5   6   30.70    6.20
   8  -5  -6   33.30    6.50
   8  -5  -6   21.50    5.30
   8  -5  -6   31.60    5.90
  -8   6   6    0.30    2.70
  -8   6   6    1.30    2.70
   8  -6  -6    3.40    2.90
   8  -6  -6    1.00    2.10
  -8   7   6   19.80    5.80
  -8   7   6   20.30    4.50
  -8   7   6   33.00    7.00
   8  -7  -6   18.80    5.50
   8  -7  -6   29.60    6.80
  -7  -8   6    0.30    1.70
  -7  -8   6    1.10    2.20
   7   8  -6    1.10    2.10
  -7  -7   6   84.59    8.60
  -7  -7   6   95.29    9.30
   7   7  -6   91.69    9.00
   7   7  -6   79.19    5.80
  -7  -6   6   57.49    8.00
  -7  -6   6   58.99    6.50
   7   6  -6   48.10    4.40
   7   6  -6   41.80    6.80
  -7  -5   6  135.09   10.90
  -7  -5   6  151.38   11.60
  -7  -5   6  152.78   11.90
   7   5  -6  154.38   11.20
   7   5  -6  149.29    9.30
  -7  -4   6  194.58   13.50
  -7  -4   6  197.98   13.70
  -7  -4   6  200.18   13.20
   7   4  -6  188.68   12.00
   7   4  -6  194.58   12.80
  -7  -3   6  167.58   11.70
  -7  -3   6  163.38   11.70
  -7  -3   6  173.38   11.40
   7   3  -6  167.58   10.90
   7   3  -6  164.38   10.40
  -7  -2   6   13.00    3.40
  -7  -2   6    8.40    2.60
   7   2  -6    9.20    2.50
   7   2  -6    9.70    2.30
  -7  -1   6    7.90    3.10
   7   1  -6    5.40    1.90
   7   1  -6    5.10    2.10
  -7   0   6   42.80    5.00
   7   0  -6   37.70    3.80
  -7   1   6   82.59    7.40
   7  -1  -6   84.39    5.90
  -7   2   6  136.09   10.00
   7  -2  -6  111.59    7.10
  -7   3   6   12.30    3.60
  -7   3   6   11.70    3.50
   7  -3  -6   12.40    3.40
   7  -3  -6   11.90    3.40
  -7   4   6  117.79   10.10
  -7   4   6  142.79   10.10
   7  -4  -6  150.18   10.30
   7  -4  -6  107.39    9.50
   7  -4  -6  138.19    9.90
  -7   5   6  467.85   26.90
  -7   5   6  475.15   26.60
   7  -5  -6  496.05   26.60
   7  -5  -6  475.55   26.90
   7  -5  -6  473.15   26.50
  -7   6   6   92.49    8.90
   7  -6  -6   97.09    9.20
   7  -6  -6   98.39    9.00
  -7   7   6    9.10    3.40
  -7   7   6   13.90    4.60
  -7   7   6    7.60    4.30
  -7   7   6   18.80    5.80
   7  -7  -6   15.50    4.90
   7  -7  -6   18.70    5.70
  -7   8   6   17.30    5.30
  -7   8   6    8.20    4.20
  -7   8   6   11.80    4.10
   7  -8  -6   16.00    5.30
   7  -8  -6   11.70    4.90
  -6  -9   6   99.59    9.70
  -6  -9   6   92.79   10.20
   6   9  -6   97.09   10.30
  -6  -8   6   43.50    7.30
  -6  -8   6   35.40    6.60
   6   8  -6   38.60    3.70
   6   8  -6   50.79    8.60
  -6  -7   6  129.89   10.40
  -6  -7   6  103.99   10.20
   6   7  -6  121.99    7.70
   6   7  -6  122.29   10.40
  -6  -6   6    3.80    2.30
  -6  -6   6    2.00    2.00
   6   6  -6    1.30    1.20
   6   6  -6    2.50    1.90
  -6  -5   6   25.50    4.80
  -6  -5   6   18.10    4.10
   6   5  -6   31.10    3.30
   6   5  -6   26.20    4.80
  -6  -4   6    7.40    2.70
  -6  -4   6    9.30    3.10
  -6  -4   6   12.60    3.80
   6   4  -6    8.60    2.60
   6   4  -6    8.30    2.40
  -6  -3   6   12.10    3.50
  -6  -3   6   10.30    2.80
   6   3  -6    7.10    2.10
   6   3  -6    9.90    2.40
  -6  -2   6   15.10    4.10
  -6  -2   6   10.10    2.40
  -6  -2   6    7.00    2.60
   6   2  -6   10.80    2.50
   6   2  -6    6.30    2.10
   6   2  -6    8.80    2.10
  -6  -1   6  582.74   28.00
  -6  -1   6  533.35   27.10
   6   1  -6  523.25   26.90
   6   1  -6  552.54   26.30
  -6   0   6  318.67   18.40
   6   0  -6  327.37   16.70
  -6   1   6  191.18   11.60
   6  -1  -6  145.99    8.90
  -6   2   6   76.99    6.80
   6  -2  -6   75.59    4.70
  -6   3   6  185.88   12.50
  -6   3   6  193.38   11.70
   6  -3  -6  164.78   11.60
   6  -3  -6  201.68   11.90
   6  -3  -6  192.88   11.80
  -6   4   6  392.36   22.40
  -6   4   6  416.76   23.30
   6  -4  -6  428.26   22.80
   6  -4  -6  425.36   22.70
   6  -4  -6  416.46   23.00
  -6   5   6   15.50    4.30
  -6   5   6   12.30    3.60
   6  -5  -6   22.20    4.90
   6  -5  -6   22.10    5.00
   6  -5  -6   13.10    3.60
  -6   6   6  432.96   25.00
  -6   6   6  435.86   25.00
  -6   6   6  452.15   24.00
   6  -6  -6  455.15   25.30
   6  -6  -6  439.96   25.20
  -6   7   6   65.39    7.20
  -6   7   6   68.49    6.90
  -6   7   6   75.89    8.00
   6  -7  -6   79.09    8.00
   6  -7  -6   73.49    7.90
  -6   8   6   79.39    9.20
  -6   8   6   90.49    8.80
  -6   8   6   94.69    8.80
   6  -8  -6   99.49    9.70
   6  -8  -6   94.09    9.70
  -6   9   6  106.89   10.90
  -6   9   6  109.79   10.10
  -6   9   6   92.69    9.60
  -6   9   6  105.39    8.60
   6  -9  -6  109.69   11.00
   6  -9  -6  102.89   10.30
  -5  -9   6   -0.90    1.30
  -5  -9   6   -0.90    1.20
   5   9  -6   -0.10    1.10
   5   9  -6   -0.20    1.60
  -5  -8   6   15.60    4.00
  -5  -8   6   19.80    4.80
   5   8  -6   22.60    5.10
   5   8  -6   17.80    3.00
  -5  -7   6  223.98   15.50
  -5  -7   6  229.48   15.10
   5   7  -6  216.78   15.10
   5   7  -6  231.18   12.70
  -5  -6   6   36.80    5.70
  -5  -6   6   32.30    5.70
   5   6  -6   35.30    5.70
   5   6  -6   39.60    3.70
  -5  -5   6  208.38   13.60
  -5  -5   6  225.58   14.30
   5   5  -6  216.18   13.70
   5   5  -6  227.98   12.30
  -5  -4   6   22.80    3.90
  -5  -4   6   33.90    4.90
  -5  -4   6   34.00    6.00
   5   4  -6   23.80    3.60
   5   4  -6   31.40    4.60
  -5  -3   6 1014.20   49.90
  -5  -3   6 1097.99   50.69
  -5  -3   6 1012.70   49.60
   5   3  -6 1053.59   49.60
   5   3  -6 1045.10   49.20
   5   3  -6  989.10   49.99
   5   3  -6 1124.59   49.30
  -5  -2   6   57.39    5.00
  -5  -2   6   61.99    5.30
  -5  -2   6   64.09    5.60
   5   2  -6   60.09    4.80
   5   2  -6   56.99    5.40
   5   2  -6   61.49    5.00
   5   2  -6   62.19    4.60
  -5  -1   6   44.60    4.50
  -5  -1   6   46.20    4.00
  -5  -1   6   41.70    4.10
   5   1  -6   44.70    3.40
   5   1  -6   39.30    3.60
   5   1  -6   46.30    4.60
   5   1  -6   42.80    3.90
  -5   0   6   31.60    3.60
  -5   0   6   32.10    2.90
   5   0  -6   23.00    2.50
   5   0  -6   31.40    3.70
   5   0  -6   28.80    3.00
  -5   1   6  257.57   14.80
   5  -1  -6  258.67   12.70
   5  -1  -6  243.08   13.40
  -5   2   6   15.50    3.50
   5  -2  -6    5.70    1.50
  -5   3   6 1834.52   83.39
  -5   3   6 1818.12   84.09
   5  -3  -6 1752.72   83.19
   5  -3  -6 1857.71   83.79
   5  -3  -6 1829.92   83.29
   5  -3  -6 1802.52   83.19
  -5   4   6   14.70    3.30
  -5   4   6    8.10    2.80
   5  -4  -6   11.40    3.10
  -5   5   6    3.80    1.50
  -5   5   6    1.80    2.10
  -5   5   6    4.50    2.30
  -5   5   6    4.00    2.60
   5  -5  -6    3.80    2.60
   5  -5  -6    5.20    2.60
   5  -5  -6    5.40    3.00
  -5   6   6    4.30    2.30
  -5   6   6    0.10    1.40
  -5   6   6    3.60    2.60
  -5   6   6    1.90    2.20
   5  -6  -6    8.60    3.40
   5  -6  -6    6.20    2.80
  -5   7   6  840.92   44.80
  -5   7   6  883.81   44.10
  -5   7   6  903.41   44.00
  -5   7   6  840.22   42.10
   5  -7  -6  900.21   45.00
   5  -7  -6  894.31   44.80
  -5   8   6    6.70    3.50
  -5   8   6    1.30    2.10
  -5   8   6    1.70    2.10
   5  -8  -6    3.00    2.70
   5  -8  -6    3.50    2.40
  -5   9   6  129.49   10.10
  -5   9   6  144.59   11.70
  -5   9   6  150.88   13.10
  -5   9   6  129.79   10.90
   5  -9  -6  125.59   11.50
   5  -9  -6  140.39   12.50
  -4 -10   6   48.30    8.00
  -4 -10   6   47.60    8.00
   4  10  -6   60.79    5.40
   4  10  -6   59.89   10.50
  -4  -9   6  209.68   12.80
  -4  -9   6  211.28   15.00
  -4  -9   6  197.48   15.40
   4   9  -6  223.48   12.70
   4   9  -6  224.68   16.10
  -4  -8   6    0.70    1.80
  -4  -8   6   -2.00    1.10
  -4  -8   6    0.80    1.70
   4   8  -6   -1.10    0.90
   4   8  -6   -0.70    1.00
  -4  -7   6   14.30    3.20
  -4  -7   6   17.20    4.10
  -4  -7   6   16.10    3.90
   4   7  -6   21.70    3.50
  -4  -6   6   84.59    7.30
  -4  -6   6   92.59    8.00
  -4  -6   6   85.69    6.30
   4   6  -6   88.39    6.20
  -4  -5   6  126.59    9.60
  -4  -5   6  133.19    8.20
   4   5  -6  136.49    8.30
  -4  -4   6  304.07   16.50
  -4  -4   6  323.27   17.10
   4   4  -6  278.47   16.70
   4   4  -6  298.87   15.60
   4   4  -6  273.47   18.80
  -4  -3   6  336.77   18.60
  -4  -3   6  335.67   18.00
  -4  -3   6  302.77   17.50
   4   3  -6  354.16   17.80
   4   3  -6  335.97   17.80
   4   3  -6  349.37   18.50
  -4  -2   6  458.55   23.50
  -4  -2   6  471.55   23.70
  -4  -2   6  495.15   24.50
   4   2  -6  468.25   23.50
   4   2  -6  463.75   24.20
   4   2  -6  512.55   23.60
   4   2  -6  463.65   23.50
   4   2  -6  478.35   23.00
  -4  -1   6  307.37   16.40
  -4  -1   6  321.57   15.80
  -4  -1   6  305.57   15.40
   4   1  -6  304.07   15.60
   4   1  -6  287.27   14.60
   4   1  -6  297.07   16.30
   4   1  -6  297.07   15.30
   4   1  -6  291.07   15.30
  -4   0   6 2070.59   91.29
  -4   0   6 2018.00   92.79
  -4   0   6 2088.89   91.69
   4   0  -6 2062.69   91.49
   4   0  -6 1885.61   92.49
   4   0  -6 2098.49   91.19
  -4   1   6  517.35   25.30
  -4   1   6  483.55   23.30
   4  -1  -6  506.15   25.30
   4  -1  -6  502.15   23.80
  -4   2   6  937.81   42.90
  -4   2   6  961.70   43.70
  -4   2   6  872.41   42.60
   4  -2  -6  950.20   41.90
   4  -2  -6  905.51   42.60
   4  -2  -6  920.31   42.90
   4  -2  -6  919.31   42.60
   4  -2  -6  834.82   42.50
  -4   3   6  107.89    7.30
  -4   3   6   96.19    7.30
   4  -3  -6  110.99    7.20
   4  -3  -6   87.19    6.70
   4  -3  -6  116.59    7.50
   4  -3  -6   94.79    7.20
  -4   4   6 1346.87   61.99
  -4   4   6 1361.06   61.99
  -4   4   6 1356.46   61.19
  -4   4   6 1187.88   60.99
   4  -4  -6 1318.07   61.89
   4  -4  -6 1365.76   61.89
   4  -4  -6 1306.57   62.29
  -4   5   6    0.70    1.20
  -4   5   6    2.10    1.90
  -4   5   6    0.70    1.50
  -4   5   6    0.20    1.00
   4  -5  -6    3.90    2.20
   4  -5  -6    1.40    1.80
   4  -5  -6    0.80    1.50
  -4   6   6  541.35   28.10
  -4   6   6  555.94   28.10
  -4   6   6  521.95   26.60
  -4   6   6  521.45   28.70
   4  -6  -6  533.15   28.50
   4  -6  -6  563.44   29.00
  -4   7   6  162.58   12.00
  -4   7   6  159.38   10.20
  -4   7   6  155.98   11.30
  -4   7   6  150.48   10.80
   4  -7  -6  161.68   11.70
   4  -7  -6  168.68   12.20
  -4   8   6  213.68   15.00
  -4   8   6  187.58   12.60
  -4   8   6  198.78   13.90
  -4   8   6  204.48   13.30
   4  -8  -6  204.68   14.20
   4  -8  -6  184.38   14.20
  -4   9   6  100.79    8.50
  -4   9   6  103.39    8.80
  -4   9   6   98.89   10.10
  -4   9   6   93.89    9.10
   4  -9  -6  101.49    9.50
   4  -9  -6   92.89    9.60
  -4  10   6  193.98   13.60
  -4  10   6  171.48   13.00
   4 -10  -6  190.58   14.60
   4 -10  -6  185.48   15.10
  -3 -10   6   18.60    4.70
  -3 -10   6   27.50    6.20
   3  10  -6   31.30    5.00
  -3  -9   6   87.39    8.80
  -3  -9   6   78.19    7.80
   3   9  -6   79.99    6.60
  -3  -8   6    7.90    2.80
  -3  -8   6    7.30    2.90
  -3  -8   6    7.30    2.70
   3   8  -6    8.20    2.40
  -3  -7   6   11.40    3.30
  -3  -7   6   11.70    3.40
  -3  -7   6   12.50    3.20
   3   7  -6   10.60    2.70
  -3  -6   6  273.87   14.90
  -3  -6   6  257.57   15.70
  -3  -6   6  277.07   16.60
   3   6  -6  274.37   14.80
  -3  -5   6 1700.33   77.09
  -3  -5   6 1515.85   75.79
  -3  -5   6 1771.12   77.89
   3   5  -6 1789.12   76.19
   3   5  -6 1563.24   77.39
  -3  -4   6   47.00    4.70
  -3  -4   6   52.99    4.70
  -3  -4   6   50.79    4.30
   3   4  -6   42.30    4.30
   3   4  -6   56.99    5.10
   3   4  -6   50.69    4.30
  -3  -3   6  178.88   10.30
  -3  -3   6  166.68    9.80
  -3  -3   6  185.68   10.50
   3   3  -6  180.48   10.90
   3   3  -6  158.88    9.80
   3   3  -6  178.48   10.30
  -3  -2   6  157.58    9.20
  -3  -2   6  154.58    9.90
  -3  -2   6  145.69    9.00
   3   2  -6  167.18    9.40
   3   2  -6  168.08    9.90
   3   2  -6  153.88    8.90
   3   2  -6  157.98    9.10
  -3  -1   6 1984.90   88.69
  -3  -1   6 2013.80   88.79
  -3  -1   6 1855.81   89.49
   3   1  -6 2075.89   88.09
   3   1  -6 1957.70   88.99
   3   1  -6 1984.70   88.59
   3   1  -6 1969.10   89.79
  -3   0   6    0.80    0.70
  -3   0   6    0.70    0.70
  -3   0   6    2.70    1.40
   3   0  -6   -0.10    0.40
   3   0  -6    1.00    1.10
   3   0  -6    0.40    0.70
  -3   1   6 2112.79   97.19
  -3   1   6 2202.98   95.59
  -3   1   6 2142.19   96.59
   3  -1  -6 2195.88   95.69
   3  -1  -6 2152.68   96.69
   3  -1  -6 2118.69   97.29
  -3   2   6   71.09    5.30
  -3   2   6   75.69    5.40
  -3   2   6   71.79    5.50
   3  -2  -6   82.69    5.40
   3  -2  -6   87.69    5.50
   3  -2  -6   73.79    4.30
   3  -2  -6   69.29    5.10
   3  -2  -6   71.69    5.40
  -3   3   6  326.87   16.90
  -3   3   6  311.27   16.40
  -3   3   6  306.37   16.10
  -3   3   6  305.57   16.70
  -3   3   6  321.47   16.70
   3  -3  -6  320.57   17.00
   3  -3  -6  307.07   16.50
   3  -3  -6  312.97   16.70
   3  -3  -6  315.47   16.60
  -3   4   6  119.39    7.80
  -3   4   6   82.99    6.80
  -3   4   6   79.69    6.90
  -3   4   6  100.69    7.00
  -3   4   6  101.09    7.00
   3  -4  -6   93.79    6.90
   3  -4  -6  116.39    7.50
   3  -4  -6   98.69    7.20
   3  -4  -6  118.79    7.80
   3  -4  -6   97.69    7.40
  -3   5   6 1903.31   86.79
  -3   5   6 1948.41   85.99
  -3   5   6 1931.41   88.09
  -3   5   6 1930.11   87.29
   3  -5  -6 1892.81   87.49
   3  -5  -6 1950.40   88.39
   3  -5  -6 1769.32   87.79
   3  -5  -6 1872.51   87.79
  -3   6   6   76.79    6.10
  -3   6   6   83.19    6.60
  -3   6   6   88.09    7.60
  -3   6   6   82.69    7.00
   3  -6  -6   87.99    7.50
   3  -6  -6   90.69    7.30
  -3   7   6   66.69    6.80
  -3   7   6   80.39    7.80
  -3   7   6   79.09    6.50
  -3   7   6   77.59    6.50
   3  -7  -6   85.39    7.60
   3  -7  -6   83.19    7.70
  -3   8   6  105.29    9.40
  -3   8   6   93.09    7.70
  -3   8   6   98.19    8.50
   3  -8  -6   88.39    8.60
   3  -8  -6   76.79    6.90
   3  -8  -6  100.29    8.70
  -3   9   6  136.49   10.60
  -3   9   6  145.09   12.20
  -3   9   6  141.79   10.20
  -3   9   6  133.29   11.30
   3  -9  -6  142.19   11.50
   3  -9  -6  126.29   11.40
   3  -9  -6  137.29   10.10
  -3  10   6   25.40    5.80
  -3  10   6   26.10    6.50
  -3  10   6   20.00    4.70
   3 -10  -6   20.50    5.80
   3 -10  -6   20.70    4.30
   3 -10  -6   22.90    5.90
  -2 -10   6   -1.30    1.40
  -2 -10   6    1.40    1.90
   2  10  -6    2.30    2.00
  -2  -9   6   10.30    3.70
  -2  -9   6   10.40    3.00
   2   9  -6   12.50    3.30
   2   9  -6    7.10    3.60
  -2  -8   6  856.01   41.40
  -2  -8   6  793.12   42.00
   2   8  -6  802.92   39.70
  -2  -7   6  161.38   10.50
  -2  -7   6  173.78   11.50
   2   7  -6  183.28   10.80
  -2  -6   6  310.27   18.10
  -2  -6   6  306.17   17.40
  -2  -6   6  305.07   16.60
   2   6  -6  323.07   16.80
  -2  -5   6   10.40    2.60
  -2  -5   6    6.30    2.00
  -2  -5   6    8.20    2.20
   2   5  -6    6.60    2.00
   2   5  -6    6.00    2.50
  -2  -4   6  883.31   41.00
  -2  -4   6  904.81   41.40
  -2  -4   6  817.52   40.70
   2   4  -6  800.82   40.70
   2   4  -6  908.71   40.70
  -2  -3   6   31.90    3.10
  -2  -3   6   29.60    3.20
  -2  -3   6   31.20    3.10
   2   3  -6   25.70    3.40
   2   3  -6   28.50    2.90
   2   3  -6   29.60    3.00
  -2  -2   6 3602.34  169.98
   2   2  -6 4050.29  171.08
  -2  -1   6  141.49    7.40
  -2  -1   6  139.49    7.70
  -2  -1   6  130.09    7.80
  -2  -1   6  137.69    8.50
   2   1  -6  130.99    7.90
   2   1  -6  131.69    7.10
   2   1  -6  141.59    8.30
  -2   0   6  695.13   31.20
  -2   0   6  641.04   32.40
  -2   0   6  707.93   31.70
   2   0  -6  703.83   32.60
   2   0  -6  673.23   32.20
   2   0  -6  712.83   31.20
  -2   1   6  206.28   11.10
  -2   1   6  203.78   11.10
  -2   1   6  216.48   10.90
   2  -1  -6  213.68   11.20
   2  -1  -6  203.38   10.70
   2  -1  -6  202.28   11.00
   2  -1  -6  208.78   10.80
   2  -1  -6  198.28   10.90
  -2   2   6 3687.13  169.38
  -2   2   6 3684.43  169.68
  -2   2   6 3913.81  169.98
   2  -2  -6 3849.21  169.68
   2  -2  -6 3934.51  169.98
  -2   3   6   82.09    5.40
  -2   3   6   78.79    5.50
  -2   3   6   83.99    5.00
  -2   3   6   71.29    5.50
  -2   3   6   82.59    6.00
  -2   3   6   72.59    5.80
   2  -3  -6   68.59    5.50
   2  -3  -6   80.99    5.80
   2  -3  -6   81.09    6.00
   2  -3  -6   83.59    5.80
  -2   4   6  491.65   26.00
  -2   4   6  549.65   24.90
  -2   4   6  521.25   26.10
  -2   4   6  515.65   25.50
  -2   4   6  490.75   25.60
  -2   4   6  513.95   24.90
   2  -4  -6  496.45   26.00
   2  -4  -6  528.45   25.70
   2  -4  -6  518.15   25.90
   2  -4  -6  494.75   25.60
  -2   5   6   46.70    4.50
  -2   5   6   43.00    3.90
  -2   5   6   36.90    3.60
  -2   5   6   29.80    5.80
  -2   5   6   56.99    5.30
   2  -5  -6   37.50    6.00
   2  -5  -6   39.40    4.00
   2  -5  -6   46.20    4.50
   2  -5  -6   49.70    4.80
  -2   6   6  109.59    7.30
  -2   6   6  105.69    8.60
  -2   6   6   97.89    8.00
  -2   6   6  110.89    7.70
   2  -6  -6  109.79    8.50
   2  -6  -6  118.79    8.40
   2  -6  -6   99.69    7.50
   2  -6  -6  109.89    7.10
  -2   7   6   30.60    5.60
  -2   7   6   32.80    6.00
  -2   7   6   41.80    4.50
   2  -7  -6   46.80    5.20
   2  -7  -6   37.90    4.00
   2  -7  -6   48.20    5.30
  -2   8   6  383.46   22.50
  -2   8   6  379.46   21.90
  -2   8   6  367.16   21.10
   2  -8  -6  380.36   21.80
   2  -8  -6  352.36   21.60
   2  -8  -6  374.86   20.20
  -2   9   6  101.19    7.50
  -2   9   6   98.39    9.60
  -2   9   6   93.59    8.50
  -2   9   6   99.09    9.10
   2  -9  -6   96.29    9.30
   2  -9  -6   84.99    7.50
   2  -9  -6   92.29    8.70
  -2  10   6   10.70    5.10
  -2  10   6   10.40    3.50
  -2  10   6    7.30    4.50
  -2  10   6   13.80    4.20
   2 -10  -6    8.40    4.00
   2 -10  -6    4.20    2.60
   2 -10  -6   11.10    4.80
   1  11  -6   58.49    6.40
  -1 -10   6   53.89    8.40
  -1 -10   6   68.39    7.20
  -1 -10   6   74.39    7.80
   1  10  -6   72.89    7.90
   1  10  -6   68.69    7.30
   1  10  -6   72.29    6.90
  -1  -9   6  229.88   16.30
  -1  -9   6  220.08   15.10
  -1  -9   6  242.88   15.30
   1   9  -6  233.18   14.50
   1   9  -6  241.78   15.80
   1   9  -6  242.58   15.30
  -1  -8   6  140.59   10.10
  -1  -8   6  119.79    9.60
  -1  -8   6  130.49   10.90
   1   8  -6  156.58   10.30
   1   8  -6  113.79    9.70
   1   8  -6  143.99   10.40
   1   8  -6  136.69    9.50
  -1  -7   6  631.14   32.40
  -1  -7   6  651.73   32.60
  -1  -7   6  674.53   33.90
   1   7  -6  612.84   32.20
   1   7  -6  633.34   32.00
   1   7  -6  654.93   32.60
  -1  -6   6  176.98   11.40
  -1  -6   6  195.58   11.50
[truncated: 520,589 more chars]
