# Supplementary material for: Phase-pure 2D tin halide perovskite thin flakes for stable lasing
Source: Sci Adv. 2023 Aug 9;9(32):eadh0517. doi: 10.1126/sciadv.adh0517 (PMC11801371; doi:10.1126/sciadv.adh0517)
Supplement: Supplementary file 2 — Data S1 to S8 [file sciadv.adh0517_data_s1_to_s8.zip › adh0517_Data_S6.cif]

data_3
_audit_creation_date               2023-02-08
_audit_creation_method
;
Olex2 1.5
(compiled 2022.04.07 svn.rca3783a0 for OlexSys, GUI svn.r6498)
;
_shelxl_version_number             2014/6
_audit_contact_author_address      ?
_audit_contact_author_email        ?
_audit_contact_author_name         ''
_audit_contact_author_phone        ?
_publ_contact_author_id_orcid      ?
_publ_section_references
;
Dolomanov, O.V., Bourhis, L.J., Gildea, R.J, Howard, J.A.K. & Puschmann, H.
 (2009), J. Appl. Cryst. 42, 339-341.

Sheldrick, G.M. (2008). Acta Cryst. A64, 112-122.

Sheldrick, G.M. (2015). Acta Cryst. A71, 3-8.
;
_chemical_name_common              ?
_chemical_name_systematic          ?
_chemical_formula_moiety           'I7 Sn2, 2(C8 H12 N), C H6 N'
_chemical_formula_sum              'C17 H30 I7 N3 Sn2'
_chemical_formula_weight           1402.12
_chemical_melting_point            ?
loop_
  _atom_type_symbol
  _atom_type_description
  _atom_type_scat_dispersion_real
  _atom_type_scat_dispersion_imag
  _atom_type_scat_source
 'C' 'C' 0.0033 0.0016 'International Tables Vol C Tables 4.2.6.8 and 6.1.1.4'
 'H' 'H' 0.0000 0.0000 'International Tables Vol C Tables 4.2.6.8 and 6.1.1.4'
 'I' 'I' -0.4742 1.8119 'International Tables Vol C Tables 4.2.6.8 and 6.1.1.4'
 'N' 'N' 0.0061 0.0033 'International Tables Vol C Tables 4.2.6.8 and 6.1.1.4'
 'Sn' 'Sn' -0.6537 1.4246
 'International Tables Vol C Tables 4.2.6.8 and 6.1.1.4'

_shelx_space_group_comment
;
The symmetry employed for this shelxl refinement is uniquely defined
by the following loop, which should always be used as a source of
symmetry information in preference to the above space-group names.
They are only intended as comments.
;
_space_group_crystal_system        'triclinic'
_space_group_IT_number             2
_space_group_name_H-M_alt          'P -1'
_space_group_name_Hall             '-P 1'
loop_
  _space_group_symop_operation_xyz
 'x, y, z'
 '-x, -y, -z'

_cell_length_a                     8.6871(5)
_cell_length_b                     8.6913(6)
_cell_length_c                     22.4509(15)
_cell_angle_alpha                  97.479(2)
_cell_angle_beta                   93.615(2)
_cell_angle_gamma                  90.265(2)
_cell_volume                       1677.19(19)
_cell_formula_units_Z              2
_cell_measurement_reflns_used      9819
_cell_measurement_temperature      150.00
_cell_measurement_theta_max        27.50
_cell_measurement_theta_min        2.36
_shelx_estimated_absorpt_T_max     ?
_shelx_estimated_absorpt_T_min     ?
_exptl_absorpt_coefficient_mu      7.942
_exptl_absorpt_correction_T_max    0.7455
_exptl_absorpt_correction_T_min    0.4103
_exptl_absorpt_correction_type     none
_exptl_absorpt_process_details
;
SADABS-2016/2 (Bruker,2016/2) was used for absorption correction.
wR2(int) was 0.0728 before and 0.0566 after correction.
The Ratio of minimum to maximum transmission is 0.5504.
The \l/2 correction factor is Not present.
;
_exptl_absorpt_special_details     ?
_exptl_crystal_colour              ?
_exptl_crystal_density_diffrn      2.776
_exptl_crystal_density_meas        ?
_exptl_crystal_density_method      ?
_exptl_crystal_description         plate
_exptl_crystal_F_000               1248
_exptl_crystal_size_max            ?
_exptl_crystal_size_mid            ?
_exptl_crystal_size_min            ?
_exptl_transmission_factor_max     ?
_exptl_transmission_factor_min     ?
_diffrn_reflns_av_R_equivalents    0.0304
_diffrn_reflns_av_unetI/netI       0.0307
_diffrn_reflns_Laue_measured_fraction_full  0.910
_diffrn_reflns_Laue_measured_fraction_max  0.964
_diffrn_reflns_limit_h_max         10
_diffrn_reflns_limit_h_min         -10
_diffrn_reflns_limit_k_max         10
_diffrn_reflns_limit_k_min         -10
_diffrn_reflns_limit_l_max         26
_diffrn_reflns_limit_l_min         -26
_diffrn_reflns_number              37607
_diffrn_reflns_point_group_measured_fraction_full  0.910
_diffrn_reflns_point_group_measured_fraction_max  0.964
_diffrn_reflns_theta_full          25.242
_diffrn_reflns_theta_max           24.713
_diffrn_reflns_theta_min           2.349
_diffrn_ambient_temperature        150.00
_diffrn_detector_area_resol_mean   ?
_diffrn_measured_fraction_theta_full  0.910
_diffrn_measured_fraction_theta_max  0.964
_diffrn_measurement_device_type    'Bruker APEX-II CCD'
_diffrn_measurement_method         '\f and \w scans'
_diffrn_radiation_type             MoK\a
_diffrn_radiation_wavelength       0.71073
_diffrn_source                     ?
_diffrn_source_current             1.4
_diffrn_source_power               0.07
_diffrn_source_voltage             50.0
_diffrn_standards_number           0
_reflns_Friedel_coverage           0.000
_reflns_Friedel_fraction_full      .
_reflns_Friedel_fraction_max       .
_reflns_number_gt                  5451
_reflns_number_total               5528
_reflns_special_details
;
 Reflections were merged by SHELXL according to the crystal
 class for the calculation of statistics and refinement.
 
 _reflns_Friedel_fraction is defined as the number of unique
 Friedel pairs measured divided by the number that would be
 possible theoretically, ignoring centric projections and
 systematic absences.
;
_reflns_threshold_expression       'I > 2\s(I)'
_computing_cell_refinement         'SAINT V8.38A (Bruker, 2018)'
_computing_data_collection         ?
_computing_data_reduction          'SAINT V8.38A (Bruker, 2018)'
_computing_molecular_graphics      'Olex2 1.5 (Dolomanov et al., 2009)'
_computing_publication_material    'Olex2 1.5 (Dolomanov et al., 2009)'
_computing_structure_refinement    'XL  (Sheldrick, 2008)'
_computing_structure_solution      'SHELXT 2014/5 (Sheldrick, 2014)'
_refine_diff_density_max           1.769
_refine_diff_density_min           -1.099
_refine_diff_density_rms           0.174
_refine_ls_extinction_coef         .
_refine_ls_extinction_method       none
_refine_ls_goodness_of_fit_ref     1.232
_refine_ls_hydrogen_treatment      constr
_refine_ls_matrix_type             full
_refine_ls_number_parameters       389
_refine_ls_number_reflns           5528
_refine_ls_number_restraints       595
_refine_ls_R_factor_all            0.0302
_refine_ls_R_factor_gt             0.0299
_refine_ls_restrained_S_all        1.193
_refine_ls_shift/su_max            0.002
_refine_ls_shift/su_mean           0.000
_refine_ls_structure_factor_coef   Fsqd
_refine_ls_weighting_details      
 'w=1/[\s^2^(Fo^2^)+13.6443P] where P=(Fo^2^+2Fc^2^)/3'
_refine_ls_weighting_scheme        calc
_refine_ls_wR_factor_gt            0.0670
_refine_ls_wR_factor_ref           0.0671
_refine_special_details            ?
_olex2_refinement_description
;
1. Fixed Uiso
 At 1.2 times of:
  All C(H) groups, All C(H,H) groups, All N(H,H,H) groups
 At 1.5 times of:
  All C(H,H,H) groups
2. Restrained distances
 N1-C1
 1.55 with sigma of 0.01
3. Uiso/Uaniso restraints and constraints
N3 \\sim C3 \\sim C10 \\sim C9 \\sim C8 \\sim C7 \\sim C6 \\sim C5 \\sim C4
\\sim N4 \\sim C12 \\sim C17 \\sim C16 \\sim C15 \\sim C14 \\sim C13 \\sim C18
\\sim C11 \\sim C1 \\sim N1 \\sim N2 \\sim C2 \\sim N26 \\sim C19 \\sim C24
\\sim C23 \\sim C22 \\sim C25 \\sim C20 \\sim C21 \\sim C26 \\sim C27 \\sim C29
\\sim C28 \\sim C30 \\sim C31: within 2A with sigma of 0.01 and sigma for
terminal atoms of 0.02 within 2A
Uanis(N3) \\sim Ueq, Uanis(C3) \\sim Ueq, Uanis(C10) \\sim Ueq, Uanis(C9) \\sim
Ueq, Uanis(C8) \\sim Ueq, Uanis(C7) \\sim Ueq, Uanis(C6) \\sim Ueq, Uanis(C5)
\\sim Ueq, Uanis(C4) \\sim Ueq, Uanis(N4) \\sim Ueq, Uanis(C12) \\sim Ueq,
Uanis(C17) \\sim Ueq, Uanis(C16) \\sim Ueq, Uanis(C15) \\sim Ueq, Uanis(C14)
\\sim Ueq, Uanis(C13) \\sim Ueq, Uanis(C18) \\sim Ueq, Uanis(C11) \\sim Ueq,
Uanis(C1) \\sim Ueq, Uanis(N1) \\sim Ueq, Uanis(N2) \\sim Ueq, Uanis(C2) \\sim
Ueq, Uanis(N26) \\sim Ueq, Uanis(C19) \\sim Ueq, Uanis(C24) \\sim Ueq,
Uanis(C23) \\sim Ueq, Uanis(C22) \\sim Ueq, Uanis(C25) \\sim Ueq, Uanis(C20)
\\sim Ueq, Uanis(C21) \\sim Ueq, Uanis(C26) \\sim Ueq, Uanis(C27) \\sim Ueq,
Uanis(C29) \\sim Ueq, Uanis(C28) \\sim Ueq, Uanis(C30) \\sim Ueq, Uanis(C31)
\\sim Ueq: with sigma of 0.01 and sigma for terminal atoms of 0.02
4. Others
 Fixed Sof: C10(0.5) H10(0.5) C9(0.5) H9(0.5) C8(0.5) H8(0.5) C7(0.5) H7(0.5)
 H6B(0.5) H6A(0.5) C5(0.5) C4(0.5) H4D(0.5) H4E(0.5) N4(0.5) H4A(0.5) H4B(0.5)
 H4C(0.5) C12(0.5) H12A(0.5) H12B(0.5) C17(0.5) H17(0.5) C16(0.5) H16(0.5)
 C15(0.5) H15(0.5) H14(0.5) H14A(0.5) C13(0.5) C18(0.5) H18(0.5) C11(0.5)
 H11A(0.5) H11B(0.5) C1(0.5) H1A(0.5) H1B(0.5) H1C(0.5) N1(0.5) H1D(0.5)
 H1E(0.5) H1F(0.5) N2(0.5) H2A(0.5) H2B(0.5) H2C(0.5) C2(0.5) H2D(0.5) H2E(0.5)
 H2F(0.5) N26(0.5) H26A(0.5) H26B(0.5) H26C(0.5) C19(0.5) H19(0.5) C24(0.5)
 H24A(0.5) H24B(0.5) C23(0.5) C22(0.5) H22(0.5) C25(0.5) H25A(0.5) H25B(0.5)
 C20(0.5) H20(0.5) C21(0.5) H21(0.5) C26(0.5) C27(0.5) H27A(0.5) H27B(0.5)
 C29(0.5) H29(0.5) C28(0.5) H28(0.5) C30(0.5) H30(0.5) C31(0.5) H31(0.5)
5.a Secondary CH2 refined with riding coordinates:
 C3(H3D,H3E), C4(H4D,H4E), C12(H12A,H12B), C11(H11A,H11B), C24(H24A,H24B),
 C25(H25A,H25B), C27(H27A,H27B)
5.b Aromatic/amide H refined with riding coordinates:
 C10(H10), C9(H9), C8(H8), C7(H7), C6(H6B), C6(H6A), C17(H17), C16(H16),
 C15(H15), C14(H14), C14(H14A), C18(H18), C19(H19), C22(H22), C20(H20),
 C21(H21), C29(H29), C28(H28), C30(H30), C31(H31)
5.c Fitted hexagon refined as free rotating group:
 C10(C9,C8,C7,C6,C5), C17(C16,C15,C14,C13,C18)
5.d Idealised Me refined as rotating group:
 N3(H3A,H3B,H3C), N4(H4A,H4B,H4C), C1(H1A,H1B,H1C), N1(H1D,H1E,H1F), N2(H2A,
 H2B,H2C), C2(H2D,H2E,H2F), N26(H26A,H26B,H26C)
;
_atom_sites_solution_hydrogens     geom
_atom_sites_solution_primary       dual
_atom_sites_solution_secondary     ?
loop_
  _atom_site_label
  _atom_site_type_symbol
  _atom_site_fract_x
  _atom_site_fract_y
  _atom_site_fract_z
  _atom_site_U_iso_or_equiv
  _atom_site_adp_type
  _atom_site_occupancy
  _atom_site_site_symmetry_order
  _atom_site_calc_flag
  _atom_site_refinement_flags_posn
  _atom_site_refinement_flags_adp
  _atom_site_refinement_flags_occupancy
  _atom_site_disorder_assembly
  _atom_site_disorder_group
 Sn2 Sn -0.27081(4) 1.20046(4) 0.35531(2) 0.01538(10) Uani 1 1 d . . . . .
 Sn1 Sn 0.22705(4) 0.69830(4) 0.35519(2) 0.01525(10) Uani 1 1 d . . . . .
 I2 I -0.56899(4) 0.99896(4) 0.36029(2) 0.02109(10) Uani 1 1 d . . . . .
 I7 I -0.07113(4) 0.90537(5) 0.35874(2) 0.02459(10) Uani 1 1 d . . . . .
 I4 I 0.52406(4) 0.50049(5) 0.35880(2) 0.02450(10) Uani 1 1 d . . . . .
 I6 I -0.29739(5) 1.13756(5) 0.21660(2) 0.02866(11) Uani 1 1 d . . . . .
 I5 I 0.02713(5) 0.40122(5) 0.35697(2) 0.02774(11) Uani 1 1 d . . . . .
 I3 I 0.22080(5) 0.65521(5) 0.21636(2) 0.02899(11) Uani 1 1 d . . . . .
 I1 I 0.24763(5) 0.74746(5) 0.49989(2) 0.02353(10) Uani 1 1 d . . . . .
 N3 N -0.3642(6) 0.7372(6) 0.2450(2) 0.0228(11) Uani 1 1 d . U . A -2
 H3A H -0.4635 0.7104 0.2324 0.027 Uiso 1 1 calc R U . A -2
 H3B H -0.3401 0.8294 0.2326 0.027 Uiso 1 1 calc R U . A -2
 H3C H -0.3533 0.7463 0.2859 0.027 Uiso 1 1 calc R U . A -2
 C3 C -0.2595(9) 0.6158(9) 0.2191(3) 0.0360(15) Uani 1 1 d . U . . .
 H3D H -0.2564 0.5285 0.2434 0.043 Uiso 1 1 calc R U . A -2
 H3E H -0.1537 0.6590 0.2196 0.043 Uiso 1 1 calc R U . A -2
 C10 C -0.1719(6) 0.7317(10) 0.0968(4) 0.032(2) Uani 0.5 1 d G U P A -2
 H10 H -0.0794 0.6849 0.1099 0.038 Uiso 0.5 1 calc R U P A -2
 C9 C -0.1660(8) 0.8505(11) 0.0611(4) 0.043(3) Uani 0.5 1 d G U P A -2
 H9 H -0.0694 0.8847 0.0497 0.051 Uiso 0.5 1 calc R U P A -2
 C8 C -0.3013(10) 0.9190(10) 0.0420(4) 0.046(3) Uani 0.5 1 d G U P A -2
 H8 H -0.2973 1.0002 0.0175 0.055 Uiso 0.5 1 calc R U P A -2
 C7 C -0.4427(8) 0.8689(9) 0.0586(4) 0.046(3) Uani 0.5 1 d G U P A -2
 H7 H -0.5352 0.9158 0.0455 0.056 Uiso 0.5 1 calc R U P A -2
 C6 C -0.4487(6) 0.7502(7) 0.0943(3) 0.0372(15) Uani 1 1 d G U . . .
 H6B H -0.5453 0.7159 0.1057 0.045 Uiso 0.5 1 calc R U P A -2
 H6A H -0.4070 0.8518 0.1054 0.045 Uiso 0.5 1 calc R U P A -4
 C5 C -0.3133(8) 0.6816(8) 0.1135(3) 0.030(2) Uani 0.5 1 d G U P A -2
 C4 C -0.3182(17) 0.5574(17) 0.1539(6) 0.034(2) Uani 0.5 1 d . U P A -2
 H4D H -0.2541 0.4695 0.1379 0.041 Uiso 0.5 1 calc R U P A -2
 H4E H -0.4256 0.5187 0.1537 0.041 Uiso 0.5 1 calc R U P A -2
 N4 N 0.2822(13) 1.2369(12) 0.2452(6) 0.023(2) Uani 0.5 1 d . U P B -1
 H4A H 0.2635 1.3219 0.2263 0.027 Uiso 0.5 1 calc R U P B -1
 H4B H 0.3812 1.2062 0.2404 0.027 Uiso 0.5 1 calc R U P B -1
 H4C H 0.2678 1.2607 0.2852 0.027 Uiso 0.5 1 calc R U P B -1
 C12 C 0.2084(18) 1.0532(17) 0.1531(6) 0.031(2) Uani 0.5 1 d . U P B -1
 H12A H 0.3150 1.0137 0.1519 0.037 Uiso 0.5 1 calc R U P B -1
 H12B H 0.1371 0.9669 0.1365 0.037 Uiso 0.5 1 calc R U P B -1
 C17 C 0.3036(9) 1.3627(11) 0.0560(4) 0.049(3) Uani 0.5 1 d G U P B -1
 H17 H 0.3919 1.4045 0.0406 0.059 Uiso 0.5 1 calc R U P B -1
 C16 C 0.1582(11) 1.4202(10) 0.0427(4) 0.051(3) Uani 0.5 1 d G U P B -1
 H16 H 0.1470 1.5013 0.0182 0.061 Uiso 0.5 1 calc R U P B -1
 C15 C 0.0291(8) 1.3592(9) 0.0653(4) 0.044(3) Uani 0.5 1 d G U P B -1
 H15 H -0.0703 1.3985 0.0563 0.053 Uiso 0.5 1 calc R U P B -1
 C14 C 0.0455(6) 1.2406(8) 0.1011(3) 0.0363(15) Uani 1 1 d G U . . .
 H14 H 0.0838 1.3379 0.1208 0.044 Uiso 0.5 1 calc R U P B -3
 H14A H -0.0427 1.1989 0.1166 0.044 Uiso 0.5 1 calc R U P B -1
 C13 C 0.1909(8) 1.1831(8) 0.1144(3) 0.029(2) Uani 0.5 1 d G U P B -1
 C18 C 0.3200(6) 1.2441(11) 0.0918(4) 0.036(2) Uani 0.5 1 d G U P B -1
 H18 H 0.4194 1.2048 0.1009 0.043 Uiso 0.5 1 calc R U P B -1
 C11 C 0.1740(19) 1.1082(18) 0.2187(7) 0.028(2) Uani 0.5 1 d . U P B -1
 H11A H 0.0664 1.1449 0.2202 0.034 Uiso 0.5 1 calc R U P B -1
 H11B H 0.1849 1.0204 0.2425 0.034 Uiso 0.5 1 calc R U P B -1
 C1 C 0.179(3) 1.172(3) 0.4817(14) 0.087(5) Uani 0.5 1 d D U P C 2
 H1A H 0.1362 1.1525 0.4399 0.131 Uiso 0.5 1 calc R U P C 2
 H1B H 0.0971 1.2092 0.5080 0.131 Uiso 0.5 1 calc R U P C 2
 H1C H 0.2213 1.0761 0.4940 0.131 Uiso 0.5 1 calc R U P C 2
 N1 N 0.309(3) 1.298(3) 0.4869(13) 0.107(6) Uani 0.5 1 d D U P C 2
 H1D H 0.3388 1.3087 0.4495 0.128 Uiso 0.5 1 calc R U P C 2
 H1E H 0.3912 1.2679 0.5098 0.128 Uiso 0.5 1 calc R U P C 2
 H1F H 0.2734 1.3898 0.5045 0.128 Uiso 0.5 1 calc R U P C 2
 N2 N 0.176(3) 1.330(3) 0.5212(10) 0.094(5) Uani 0.5 1 d . U P D 1
 H2A H 0.1460 1.3815 0.4896 0.112 Uiso 0.5 1 calc R U P D 1
 H2B H 0.2237 1.3981 0.5511 0.112 Uiso 0.5 1 calc R U P D 1
 H2C H 0.0915 1.2881 0.5353 0.112 Uiso 0.5 1 calc R U P D 1
 C2 C 0.260(3) 1.233(3) 0.5057(10) 0.063(5) Uani 0.5 1 d . U P D 1
 H2D H 0.2019 1.1463 0.4823 0.094 Uiso 0.5 1 calc R U P D 1
 H2E H 0.3139 1.1978 0.5409 0.094 Uiso 0.5 1 calc R U P D 1
 H2F H 0.3350 1.2732 0.4806 0.094 Uiso 0.5 1 calc R U P D 1
 N26 N 0.1357(12) 1.0907(12) 0.2448(5) 0.020(2) Uani 0.5 1 d . U P B -3
 H26A H 0.0433 1.0996 0.2241 0.024 Uiso 0.5 1 calc R U P B -3
 H26B H 0.1273 1.1264 0.2844 0.024 Uiso 0.5 1 calc R U P B -3
 H26C H 0.1636 0.9893 0.2410 0.024 Uiso 0.5 1 calc R U P B -3
 C19 C 0.0533(16) 0.9808(16) 0.0911(6) 0.031(2) Uani 0.5 1 d . U P B -3
 H19 H 0.0983 0.8865 0.1002 0.037 Uiso 0.5 1 calc R U P B -3
 C24 C 0.2719(17) 1.1206(18) 0.1532(6) 0.031(2) Uani 0.5 1 d . U P B -3
 H24A H 0.3510 1.1843 0.1375 0.038 Uiso 0.5 1 calc R U P B -3
 H24B H 0.3097 1.0128 0.1505 0.038 Uiso 0.5 1 calc R U P B -3
 C23 C 0.1285(16) 1.1224(16) 0.1149(6) 0.027(2) Uani 0.5 1 d . U P B -3
 C22 C -0.0794(19) 0.9737(19) 0.0561(7) 0.042(2) Uani 0.5 1 d . U P B -3
 H22 H -0.1237 0.8759 0.0397 0.051 Uiso 0.5 1 calc R U P B -3
 C25 C 0.2538(18) 1.183(2) 0.2203(7) 0.028(2) Uani 0.5 1 d . U P B -3
 H25A H 0.3536 1.1763 0.2436 0.033 Uiso 0.5 1 calc R U P B -3
 H25B H 0.2232 1.2930 0.2240 0.033 Uiso 0.5 1 calc R U P B -3
 C20 C -0.0783(18) 1.252(2) 0.0662(7) 0.041(3) Uani 0.5 1 d . U P B -3
 H20 H -0.1152 1.3491 0.0567 0.050 Uiso 0.5 1 calc R U P B -3
 C21 C -0.153(2) 1.113(2) 0.0438(7) 0.046(3) Uani 0.5 1 d . U P B -3
 H21 H -0.2491 1.1117 0.0212 0.056 Uiso 0.5 1 calc R U P B -3
 C26 C -0.3733(17) 0.6241(17) 0.1145(6) 0.031(2) Uani 0.5 1 d . U P A -4
 C27 C -0.2288(17) 0.6435(17) 0.1543(6) 0.034(2) Uani 0.5 1 d . U P A -4
 H27A H -0.1866 0.7498 0.1548 0.041 Uiso 0.5 1 calc R U P A -4
 H27B H -0.1511 0.5691 0.1381 0.041 Uiso 0.5 1 calc R U P A -4
 C29 C -0.4367(16) 0.4719(17) 0.0979(6) 0.033(2) Uani 0.5 1 d . U P A -4
 H29 H -0.3848 0.3861 0.1119 0.040 Uiso 0.5 1 calc R U P A -4
 C28 C -0.643(2) 0.574(2) 0.0426(8) 0.051(3) Uani 0.5 1 d . U P A -4
 H28 H -0.7352 0.5563 0.0175 0.061 Uiso 0.5 1 calc R U P A -4
 C30 C -0.586(2) 0.728(2) 0.0578(8) 0.048(3) Uani 0.5 1 d . U P A -4
 H30 H -0.6384 0.8131 0.0437 0.058 Uiso 0.5 1 calc R U P A -4
 C31 C -0.568(2) 0.447(2) 0.0630(7) 0.049(3) Uani 0.5 1 d . U P A -4
 H31 H -0.6095 0.3448 0.0524 0.059 Uiso 0.5 1 calc R U P A -4

loop_
  _atom_site_aniso_label
  _atom_site_aniso_U_11
  _atom_site_aniso_U_22
  _atom_site_aniso_U_33
  _atom_site_aniso_U_23
  _atom_site_aniso_U_13
  _atom_site_aniso_U_12
 Sn2 0.01367(19) 0.01402(19) 0.0186(2) 0.00249(15) 0.00114(14) -0.00008(14)
 Sn1 0.01413(19) 0.01313(19) 0.0186(2) 0.00247(14) 0.00136(14) 0.00014(14)
 I2 0.01932(19) 0.01896(19) 0.0252(2) 0.00425(15) 0.00098(15) -0.00618(15)
 I7 0.0203(2) 0.0208(2) 0.0321(2) 0.00215(16) -0.00169(16) 0.00852(15)
 I4 0.0216(2) 0.0217(2) 0.0317(2) 0.00785(16) 0.00395(16) 0.00960(15)
 I6 0.0488(3) 0.0205(2) 0.0167(2) 0.00309(15) 0.00134(18) -0.00350(18)
 I5 0.0248(2) 0.0220(2) 0.0356(2) -0.00191(17) 0.00883(17) -0.01084(16)
 I3 0.0203(2) 0.0489(3) 0.0170(2) 0.00182(18) 0.00042(15) -0.00219(18)
 I1 0.0274(2) 0.0266(2) 0.01638(19) 0.00232(15) 0.00120(15) 0.00048(16)
 N3 0.021(3) 0.021(3) 0.027(3) 0.004(2) 0.001(2) -0.001(2)
 C3 0.035(3) 0.034(3) 0.039(3) -0.001(3) 0.008(3) 0.008(3)
 C10 0.033(4) 0.032(4) 0.030(4) -0.004(4) 0.008(4) 0.000(4)
 C9 0.047(5) 0.044(5) 0.036(5) 0.000(4) 0.011(4) -0.007(4)
 C8 0.055(5) 0.044(5) 0.037(5) 0.004(4) 0.002(4) 0.003(4)
 C7 0.055(5) 0.045(5) 0.038(5) 0.003(4) -0.002(4) 0.008(4)
 C6 0.040(3) 0.037(3) 0.034(3) 0.000(3) 0.007(3) 0.004(3)
 C5 0.033(4) 0.030(4) 0.028(4) -0.004(4) 0.010(4) -0.001(4)
 C4 0.037(4) 0.032(4) 0.031(4) -0.001(4) 0.010(4) 0.002(4)
 N4 0.025(5) 0.013(5) 0.028(6) -0.002(4) 0.003(4) 0.001(4)
 C12 0.034(4) 0.029(4) 0.028(4) 0.002(4) -0.002(4) -0.001(3)
 C17 0.062(6) 0.046(5) 0.038(5) -0.006(5) 0.012(5) -0.007(5)
 C16 0.068(6) 0.046(5) 0.039(5) 0.004(5) 0.006(5) 0.004(5)
 C15 0.051(5) 0.045(5) 0.034(5) 0.000(4) -0.001(4) 0.022(4)
 C14 0.042(3) 0.042(3) 0.025(3) 0.005(3) 0.000(3) 0.008(3)
 C13 0.032(4) 0.028(4) 0.024(4) 0.000(4) 0.003(4) 0.001(4)
 C18 0.041(5) 0.035(5) 0.030(4) -0.001(4) 0.007(4) -0.001(4)
 C11 0.033(5) 0.026(4) 0.026(5) 0.007(4) -0.001(4) -0.004(4)
 C1 0.091(10) 0.092(10) 0.082(10) 0.011(9) 0.028(9) 0.023(9)
 N1 0.108(10) 0.106(11) 0.095(10) -0.022(9) -0.007(9) 0.024(9)
 N2 0.099(10) 0.097(10) 0.086(9) 0.017(8) 0.008(8) -0.014(9)
 C2 0.071(10) 0.062(9) 0.054(9) -0.007(7) 0.029(7) -0.026(8)
 N26 0.022(5) 0.015(5) 0.023(5) -0.001(4) 0.006(4) 0.002(4)
 C19 0.032(4) 0.031(4) 0.030(4) -0.002(4) 0.007(4) -0.001(4)
 C24 0.033(4) 0.035(4) 0.028(4) 0.006(4) 0.004(4) -0.001(4)
 C23 0.030(4) 0.031(4) 0.021(4) 0.004(3) 0.008(4) 0.006(4)
 C22 0.044(4) 0.045(4) 0.036(4) -0.004(4) 0.009(4) -0.002(4)
 C25 0.029(5) 0.029(5) 0.026(5) 0.008(4) 0.000(4) -0.003(4)
 C20 0.044(5) 0.052(5) 0.029(4) 0.009(4) 0.002(4) 0.020(4)
 C21 0.045(5) 0.056(6) 0.037(5) 0.003(5) 0.002(5) 0.007(5)
 C26 0.031(4) 0.035(4) 0.027(4) -0.003(4) 0.011(4) 0.000(4)
 C27 0.033(4) 0.035(4) 0.033(4) -0.004(4) 0.008(4) 0.003(4)
 C29 0.034(5) 0.037(5) 0.029(4) 0.001(4) 0.010(4) 0.002(4)
 C28 0.046(5) 0.065(6) 0.040(5) 0.002(5) 0.003(5) 0.005(5)
 C30 0.049(5) 0.054(5) 0.042(5) 0.008(4) 0.005(4) 0.013(5)
 C31 0.048(5) 0.058(6) 0.039(5) -0.005(5) 0.007(5) -0.009(5)

_geom_special_details
;
 All esds (except the esd in the dihedral angle between two l.s. planes)
 are estimated using the full covariance matrix.  The cell esds are taken
 into account individually in the estimation of esds in distances, angles
 and torsion angles; correlations between esds in cell parameters are only
 used when they are defined by crystal symmetry.  An approximate (isotropic)
 treatment of cell esds is used for estimating esds involving l.s. planes.
;
loop_
  _geom_bond_atom_site_label_1
  _geom_bond_atom_site_label_2
  _geom_bond_distance
  _geom_bond_site_symmetry_2
  _geom_bond_publ_flag
 Sn2 I2 3.1361(5) . ?
 Sn2 I7 3.1095(5) . ?
 Sn2 I4 3.1606(6) 1_465 ?
 Sn2 I6 3.0847(6) . ?
 Sn2 I5 3.1103(5) 1_565 ?
 Sn2 I1 3.2166(6) 2_576 ?
 Sn1 I2 3.1360(5) 1_655 ?
 Sn1 I7 3.1602(5) . ?
 Sn1 I4 3.1097(5) . ?
 Sn1 I5 3.1111(5) . ?
 Sn1 I3 3.0875(6) . ?
 Sn1 I1 3.2146(6) . ?
 I2 Sn1 3.1360(5) 1_455 ?
 I4 Sn2 3.1605(5) 1_645 ?
 I5 Sn2 3.1103(5) 1_545 ?
 I1 Sn2 3.2167(6) 2_576 ?
 N3 H3A 0.9100 . ?
 N3 H3B 0.9100 . ?
 N3 H3C 0.9100 . ?
 N3 C3 1.481(8) . ?
 C3 H3D 0.9900 . ?
 C3 H3E 0.9900 . ?
 C3 C4 1.539(16) . ?
 C3 C27 1.544(16) . ?
 C10 H10 0.9500 . ?
 C10 C9 1.3900 . ?
 C10 C5 1.3900 . ?
 C9 H9 0.9500 . ?
 C9 C8 1.3900 . ?
 C8 H8 0.9500 . ?
 C8 C7 1.3900 . ?
 C7 H7 0.9500 . ?
 C7 C6 1.3900 . ?
 C6 H6B 0.9500 . ?
 C6 H6A 0.9500 . ?
 C6 C5 1.3900 . ?
 C6 C26 1.390(17) . ?
 C6 C30 1.400(18) . ?
 C5 C4 1.500(15) . ?
 C4 H4D 0.9900 . ?
 C4 H4E 0.9900 . ?
 N4 H4A 0.9100 . ?
 N4 H4B 0.9100 . ?
 N4 H4C 0.9100 . ?
 N4 C11 1.495(18) . ?
 C12 H12A 0.9900 . ?
 C12 H12B 0.9900 . ?
 C12 C13 1.513(15) . ?
 C12 C11 1.54(2) . ?
 C17 H17 0.9500 . ?
 C17 C16 1.3900 . ?
 C17 C18 1.3900 . ?
 C16 H16 0.9500 . ?
 C16 C15 1.3900 . ?
 C15 H15 0.9500 . ?
 C15 C14 1.3900 . ?
 C14 H14 0.9500 . ?
 C14 H14A 0.9500 . ?
 C14 C13 1.3900 . ?
 C14 C23 1.316(15) . ?
 C14 C20 1.302(16) . ?
 C13 C18 1.3900 . ?
 C18 H18 0.9500 . ?
 C11 H11A 0.9900 . ?
 C11 H11B 0.9900 . ?
 C1 H1A 0.9800 . ?
 C1 H1B 0.9800 . ?
 C1 H1C 0.9800 . ?
 C1 N1 1.555(10) . ?
 N1 H1D 0.9100 . ?
 N1 H1E 0.9100 . ?
 N1 H1F 0.9100 . ?
 N2 H2A 0.9100 . ?
 N2 H2B 0.9100 . ?
 N2 H2C 0.9100 . ?
 N2 C2 1.15(3) . ?
 C2 H2D 0.9800 . ?
 C2 H2E 0.9800 . ?
 C2 H2F 0.9800 . ?
 N26 H26A 0.9100 . ?
 N26 H26B 0.9100 . ?
 N26 H26C 0.9100 . ?
 N26 C25 1.474(19) . ?
 C19 H19 0.9500 . ?
 C19 C23 1.42(2) . ?
 C19 C22 1.35(2) . ?
 C24 H24A 0.9900 . ?
 C24 H24B 0.9900 . ?
 C24 C23 1.47(2) . ?
 C24 C25 1.55(2) . ?
 C22 H22 0.9500 . ?
 C22 C21 1.43(2) . ?
 C25 H25A 0.9900 . ?
 C25 H25B 0.9900 . ?
 C20 H20 0.9500 . ?
 C20 C21 1.38(2) . ?
 C21 H21 0.9500 . ?
 C26 C27 1.49(2) . ?
 C26 C29 1.43(2) . ?
 C27 H27A 0.9900 . ?
 C27 H27B 0.9900 . ?
 C29 H29 0.9500 . ?
 C29 C31 1.34(2) . ?
 C28 H28 0.9500 . ?
 C28 C30 1.42(3) . ?
 C28 C31 1.40(3) . ?
 C30 H30 0.9500 . ?
 C31 H31 0.9500 . ?

loop_
  _geom_angle_atom_site_label_1
  _geom_angle_atom_site_label_2
  _geom_angle_atom_site_label_3
  _geom_angle
  _geom_angle_site_symmetry_1
  _geom_angle_site_symmetry_3
  _geom_angle_publ_flag
 I2 Sn2 I4 89.537(15) . 1_465 ?
 I2 Sn2 I1 88.178(14) . 2_576 ?
 I7 Sn2 I2 89.732(15) . . ?
 I7 Sn2 I4 177.115(17) . 1_465 ?
 I7 Sn2 I5 89.927(15) . 1_565 ?
 I7 Sn2 I1 89.072(14) . 2_576 ?
 I4 Sn2 I1 88.115(14) 1_465 2_576 ?
 I6 Sn2 I2 90.062(15) . . ?
 I6 Sn2 I7 89.579(15) . . ?
 I6 Sn2 I4 93.212(15) . 1_465 ?
 I6 Sn2 I5 92.630(15) . 1_565 ?
 I6 Sn2 I1 177.787(17) . 2_576 ?
 I5 Sn2 I2 177.284(18) 1_565 . ?
 I5 Sn2 I4 90.672(16) 1_565 1_465 ?
 I5 Sn2 I1 89.123(14) 1_565 2_576 ?
 I2 Sn1 I7 89.452(15) 1_655 . ?
 I2 Sn1 I1 88.154(14) 1_655 . ?
 I7 Sn1 I1 88.120(14) . . ?
 I4 Sn1 I2 89.756(15) . 1_655 ?
 I4 Sn1 I7 177.007(17) . . ?
 I4 Sn1 I5 89.900(16) . . ?
 I4 Sn1 I1 88.969(14) . . ?
 I5 Sn1 I2 177.183(18) . 1_655 ?
 I5 Sn1 I7 90.749(15) . . ?
 I5 Sn1 I1 89.045(14) . . ?
 I3 Sn1 I2 90.084(14) . 1_655 ?
 I3 Sn1 I7 93.296(15) . . ?
 I3 Sn1 I4 89.592(15) . . ?
 I3 Sn1 I5 92.709(15) . . ?
 I3 Sn1 I1 177.730(16) . . ?
 Sn1 I2 Sn2 157.915(17) 1_455 . ?
 Sn2 I7 Sn1 158.387(18) . . ?
 Sn1 I4 Sn2 158.326(18) . 1_645 ?
 Sn2 I5 Sn1 157.703(19) 1_545 . ?
 Sn1 I1 Sn2 179.402(17) . 2_576 ?
 H3A N3 H3B 109.5 . . ?
 H3A N3 H3C 109.5 . . ?
 H3B N3 H3C 109.5 . . ?
 C3 N3 H3A 109.5 . . ?
 C3 N3 H3B 109.5 . . ?
 C3 N3 H3C 109.5 . . ?
 N3 C3 H3D 109.8 . . ?
 N3 C3 H3E 109.8 . . ?
 N3 C3 C4 109.2(7) . . ?
 H3D C3 H3E 108.3 . . ?
 C4 C3 H3D 109.8 . . ?
 C4 C3 H3E 109.8 . . ?
 C9 C10 H10 120.0 . . ?
 C9 C10 C5 120.0 . . ?
 C5 C10 H10 120.0 . . ?
 C10 C9 H9 120.0 . . ?
 C10 C9 C8 120.0 . . ?
 C8 C9 H9 120.0 . . ?
 C9 C8 H8 120.0 . . ?
 C7 C8 C9 120.0 . . ?
 C7 C8 H8 120.0 . . ?
 C8 C7 H7 120.0 . . ?
 C6 C7 C8 120.0 . . ?
 C6 C7 H7 120.0 . . ?
 C7 C6 H6B 120.0 . . ?
 C7 C6 C5 120.0 . . ?
 C5 C6 H6B 120.0 . . ?
 C26 C6 H6A 119.8 . . ?
 C26 C6 C30 120.3(10) . . ?
 C30 C6 H6A 119.8 . . ?
 C10 C5 C4 119.6(7) . . ?
 C6 C5 C10 120.0 . . ?
 C6 C5 C4 120.4(7) . . ?
 C3 C4 H4D 109.1 . . ?
 C3 C4 H4E 109.1 . . ?
 C5 C4 C3 112.5(10) . . ?
 C5 C4 H4D 109.1 . . ?
 C5 C4 H4E 109.1 . . ?
 H4D C4 H4E 107.8 . . ?
 H4A N4 H4B 109.5 . . ?
 H4A N4 H4C 109.5 . . ?
 H4B N4 H4C 109.5 . . ?
 C11 N4 H4A 109.5 . . ?
 C11 N4 H4B 109.5 . . ?
 C11 N4 H4C 109.5 . . ?
 H12A C12 H12B 108.0 . . ?
 C13 C12 H12A 109.3 . . ?
 C13 C12 H12B 109.3 . . ?
 C13 C12 C11 111.6(11) . . ?
 C11 C12 H12A 109.3 . . ?
 C11 C12 H12B 109.3 . . ?
 C16 C17 H17 120.0 . . ?
 C16 C17 C18 120.0 . . ?
 C18 C17 H17 120.0 . . ?
 C17 C16 H16 120.0 . . ?
 C15 C16 C17 120.0 . . ?
 C15 C16 H16 120.0 . . ?
 C16 C15 H15 120.0 . . ?
 C14 C15 C16 120.0 . . ?
 C14 C15 H15 120.0 . . ?
 C15 C14 H14A 120.0 . . ?
 C15 C14 C13 120.0 . . ?
 C13 C14 H14A 120.0 . . ?
 C23 C14 H14 113.3 . . ?
 C20 C14 H14 113.3 . . ?
 C20 C14 C23 133.3(11) . . ?
 C14 C13 C12 119.9(7) . . ?
 C18 C13 C12 120.1(7) . . ?
 C18 C13 C14 120.0 . . ?
 C17 C18 H18 120.0 . . ?
 C13 C18 C17 120.0 . . ?
 C13 C18 H18 120.0 . . ?
 N4 C11 C12 110.5(14) . . ?
 N4 C11 H11A 109.6 . . ?
 N4 C11 H11B 109.6 . . ?
 C12 C11 H11A 109.6 . . ?
 C12 C11 H11B 109.6 . . ?
 H11A C11 H11B 108.1 . . ?
 H1A C1 H1B 109.5 . . ?
 H1A C1 H1C 109.5 . . ?
 H1B C1 H1C 109.5 . . ?
 N1 C1 H1A 109.5 . . ?
 N1 C1 H1B 109.5 . . ?
 N1 C1 H1C 109.5 . . ?
 C1 N1 H1D 109.5 . . ?
 C1 N1 H1E 109.5 . . ?
 C1 N1 H1F 109.5 . . ?
 H1D N1 H1E 109.5 . . ?
 H1D N1 H1F 109.5 . . ?
 H1E N1 H1F 109.5 . . ?
 H2A N2 H2B 109.5 . . ?
 H2A N2 H2C 109.5 . . ?
 H2B N2 H2C 109.5 . . ?
 C2 N2 H2A 109.5 . . ?
 C2 N2 H2B 109.5 . . ?
 C2 N2 H2C 109.5 . . ?
 N2 C2 H2D 109.5 . . ?
 N2 C2 H2E 109.5 . . ?
 N2 C2 H2F 109.5 . . ?
 H2D C2 H2E 109.5 . . ?
 H2D C2 H2F 109.5 . . ?
 H2E C2 H2F 109.5 . . ?
 H26A N26 H26B 109.5 . . ?
 H26A N26 H26C 109.5 . . ?
 H26B N26 H26C 109.5 . . ?
 C25 N26 H26A 109.5 . . ?
 C25 N26 H26B 109.5 . . ?
 C25 N26 H26C 109.5 . . ?
 C23 C19 H19 118.5 . . ?
 C22 C19 H19 118.5 . . ?
 C22 C19 C23 123.0(14) . . ?
 H24A C24 H24B 107.7 . . ?
 C23 C24 H24A 108.8 . . ?
 C23 C24 H24B 108.8 . . ?
 C23 C24 C25 113.8(12) . . ?
 C25 C24 H24A 108.8 . . ?
 C25 C24 H24B 108.8 . . ?
 C14 C23 C19 110.2(12) . . ?
 C14 C23 C24 129.8(13) . . ?
 C19 C23 C24 119.8(13) . . ?
 C19 C22 H22 120.2 . . ?
 C19 C22 C21 119.7(15) . . ?
 C21 C22 H22 120.2 . . ?
 N26 C25 C24 110.0(14) . . ?
 N26 C25 H25A 109.7 . . ?
 N26 C25 H25B 109.7 . . ?
 C24 C25 H25A 109.7 . . ?
 C24 C25 H25B 109.7 . . ?
 H25A C25 H25B 108.2 . . ?
 C14 C20 H20 122.1 . . ?
 C14 C20 C21 115.8(14) . . ?
 C21 C20 H20 122.1 . . ?
 C22 C21 H21 121.3 . . ?
 C20 C21 C22 117.3(15) . . ?
 C20 C21 H21 121.3 . . ?
 C6 C26 C27 121.8(12) . . ?
 C6 C26 C29 119.6(12) . . ?
 C29 C26 C27 118.6(13) . . ?
 C3 C27 H27A 109.5 . . ?
 C3 C27 H27B 109.5 . . ?
 C26 C27 C3 110.8(11) . . ?
 C26 C27 H27A 109.5 . . ?
 C26 C27 H27B 109.5 . . ?
 H27A C27 H27B 108.1 . . ?
 C26 C29 H29 119.2 . . ?
 C31 C29 C26 121.5(15) . . ?
 C31 C29 H29 119.2 . . ?
 C30 C28 H28 118.8 . . ?
 C31 C28 H28 118.8 . . ?
 C31 C28 C30 122.4(16) . . ?
 C6 C30 C28 117.6(15) . . ?
 C6 C30 H30 121.2 . . ?
 C28 C30 H30 121.2 . . ?
 C29 C31 C28 118.6(17) . . ?
 C29 C31 H31 120.7 . . ?
 C28 C31 H31 120.7 . . ?

loop_
  _geom_torsion_atom_site_label_1
  _geom_torsion_atom_site_label_2
  _geom_torsion_atom_site_label_3
  _geom_torsion_atom_site_label_4
  _geom_torsion
  _geom_torsion_site_symmetry_1
  _geom_torsion_site_symmetry_2
  _geom_torsion_site_symmetry_3
  _geom_torsion_site_symmetry_4
  _geom_torsion_publ_flag
 N3 C3 C4 C5 64.2(11) . . . . ?
 C10 C9 C8 C7 0.0 . . . . ?
 C10 C5 C4 C3 71.7(11) . . . . ?
 C9 C10 C5 C6 0.0 . . . . ?
 C9 C10 C5 C4 -177.8(9) . . . . ?
 C9 C8 C7 C6 0.0 . . . . ?
 C8 C7 C6 C5 0.0 . . . . ?
 C7 C6 C5 C10 0.0 . . . . ?
 C7 C6 C5 C4 177.8(10) . . . . ?
 C6 C5 C4 C3 -106.1(10) . . . . ?
 C6 C26 C27 C3 107.6(13) . . . . ?
 C6 C26 C29 C31 0(2) . . . . ?
 C5 C10 C9 C8 0.0 . . . . ?
 C12 C13 C18 C17 179.6(10) . . . . ?
 C17 C16 C15 C14 0.0 . . . . ?
 C16 C17 C18 C13 0.0 . . . . ?
 C16 C15 C14 C13 0.0 . . . . ?
 C15 C14 C13 C12 -179.6(10) . . . . ?
 C15 C14 C13 C18 0.0 . . . . ?
 C14 C13 C18 C17 0.0 . . . . ?
 C14 C20 C21 C22 -6(2) . . . . ?
 C13 C12 C11 N4 -60.1(15) . . . . ?
 C18 C17 C16 C15 0.0 . . . . ?
 C11 C12 C13 C14 -69.3(13) . . . . ?
 C11 C12 C13 C18 111.2(11) . . . . ?
 C19 C22 C21 C20 3(2) . . . . ?
 C23 C14 C20 C21 10(2) . . . . ?
 C23 C19 C22 C21 -3(2) . . . . ?
 C23 C24 C25 N26 58.1(16) . . . . ?
 C22 C19 C23 C14 4.1(19) . . . . ?
 C22 C19 C23 C24 179.3(14) . . . . ?
 C25 C24 C23 C14 64.4(19) . . . . ?
 C25 C24 C23 C19 -109.8(15) . . . . ?
 C20 C14 C23 C19 -8.3(18) . . . . ?
 C20 C14 C23 C24 177.1(14) . . . . ?
 C26 C6 C30 C28 -0.1(19) . . . . ?
 C26 C29 C31 C28 0(2) . . . . ?
 C27 C26 C29 C31 178.9(14) . . . . ?
 C29 C26 C27 C3 -71.3(15) . . . . ?
 C30 C6 C26 C27 -179.0(12) . . . . ?
 C30 C6 C26 C29 -0.1(17) . . . . ?
 C30 C28 C31 C29 -1(2) . . . . ?
 C31 C28 C30 C6 1(2) . . . . ?

_shelx_res_file
;
TITL 3_a.res in P-1
REM Old TITL 3 in P-1
REM SHELXT solution in P-1
REM R1 0.278, Rweak 0.007, Alpha 0.033, Orientation as input
REM Formula found by SHELXT: C6 N4 I9
CELL 0.71073 8.6871 8.6913 22.4509 97.479 93.615 90.265
ZERR 2 0.0005 0.0006 0.0015 0.002 0.002 0.002
LATT 1
SFAC C H I N Sn
UNIT 34 60 14 6 4
DFIX 1.55 0.01 N1 C1
SIMU 0.01 0.02 2 N3 > C31
ISOR 0.01 0.02 N3 > C31

L.S. 50
PLAN  99
TEMP -123.15
CONF
list 4
MORE -1
fmap
acta
BOND $H
SHEL 999 0.85
OMIT -5 3 6
OMIT -5 3 14
OMIT -4 5 5
OMIT 5 -4 14
OMIT 1 1 0
OMIT -6 5 7
OMIT -2 5 1
OMIT -4 5 3
OMIT 4 -1 2
OMIT 5 -4 5
OMIT 0 4 14
OMIT -5 6 8
OMIT -4 5 10
OMIT 5 -6 4
OMIT -5 2 1
OMIT -5 4 11
OMIT -6 5 0
OMIT 6 -5 11
OMIT -5 4 5
OMIT -4 5 12
OMIT 4 -5 13
OMIT -4 0 16
OMIT -6 5 14
OMIT -5 4 2
OMIT -5 6 3
OMIT 4 -5 6
OMIT -5 6 6
OMIT -5 2 8
OMIT -4 5 17
OMIT 5 -6 11
OMIT -2 5 8
OMIT 2 -5 11
OMIT -5 8 2
OMIT -6 5 9
OMIT 5 -2 6
OMIT 4 -5 4
OMIT -4 5 19
OMIT -8 5 4
OMIT 4 -5 14
OMIT -4 -2 14
OMIT -4 5 1
OMIT -5 6 13
OMIT -1 -1 2
OMIT -6 5 16
OMIT 4 -5 15
OMIT 5 -6 1
OMIT 5 -8 5
OMIT 2 4 11
OMIT -5 -5 10
OMIT 4 2 0
OMIT 5 -2 15
OMIT -8 -4 1
OMIT -4 -2 7
OMIT 1 1 1
OMIT 4 -5 2
OMIT -2 5 15
OMIT 5 5 5
OMIT -5 4 9
OMIT -5 6 1
OMIT 4 8 2
OMIT -4 -8 5
OMIT -5 6 15
OMIT 2 6 3
OMIT 5 -6 18
OMIT -2 5 6
OMIT -5 4 12
OMIT -5 0 5
OMIT 1 1 4
OMIT -5 4 0
OMIT -5 4 4
OMIT -5 4 18
OMIT -5 6 10
OMIT 2 4 17
OMIT 8 -5 7
OMIT 5 -4 7
OMIT -5 -5 3
OMIT 6 -3 14
OMIT 0 -5 8
OMIT 5 -4 3
OMIT -5 -5 2
OMIT -3 -1 8
OMIT 2 -5 9
OMIT 6 -5 4
OMIT 4 -5 7
OMIT -2 -4 3
OMIT 2 -5 18
OMIT -3 8 5
OMIT 7 1 11
OMIT -5 8 6
OMIT -8 -4 8
OMIT 0 -7 5
OMIT -4 7 2
OMIT 5 0 0
OMIT 0 4 21
OMIT 0 -8 8
OMIT -5 2 10
OMIT 6 -5 7
OMIT 5 -8 12
OMIT 8 0 4
OMIT 5 -4 12
OMIT -7 0 2
OMIT -6 -2 7
OMIT -8 5 0
OMIT 4 -7 5
OMIT -4 -2 20
OMIT 7 -1 15
OMIT 5 -4 2
OMIT 6 -3 7
OMIT 4 -5 1
OMIT 0 7 2
OMIT 6 -5 14
OMIT -4 5 8
OMIT 4 -5 11
OMIT -3 8 12
OMIT 1 -3 1
OMIT 1 -7 18
OMIT 2 -5 6
OMIT -5 2 17
OMIT 0 -5 15
OMIT 0 3 9
OMIT -4 -2 13
OMIT -5 2 15
OMIT -2 -6 4
OMIT -5 4 10
OMIT 0 -7 3
OMIT -5 6 7
OMIT 5 0 2
OMIT 2 -5 4
OMIT -2 -6 7
OMIT 4 2 18
OMIT 1 -9 15
OMIT 5 -2 8
OMIT -5 4 6
OMIT 4 -5 21
OMIT -5 4 19
OMIT -1 -10 6
OMIT 4 -5 8
REM <olex2.extras>
REM <HklSrc "%.\\3.hkl">
REM </olex2.extras>

WGHT    0.000000   13.644300
FVAR       0.12742
SN2   5   -0.270809    1.200459    0.355308    11.00000    0.01367    0.01402 =
         0.01856    0.00249    0.00114   -0.00008
SN1   5    0.227053    0.698298    0.355185    11.00000    0.01413    0.01313 =
         0.01862    0.00247    0.00136    0.00014
I2    3   -0.568990    0.998959    0.360295    11.00000    0.01932    0.01896 =
         0.02524    0.00425    0.00098   -0.00618
I7    3   -0.071128    0.905365    0.358744    11.00000    0.02027    0.02076 =
         0.03206    0.00215   -0.00169    0.00852
I4    3    0.524055    0.500493    0.358802    11.00000    0.02163    0.02174 =
         0.03166    0.00785    0.00395    0.00960
I6    3   -0.297394    1.137560    0.216595    11.00000    0.04883    0.02052 =
         0.01666    0.00309    0.00134   -0.00350
I5    3    0.027128    0.401216    0.356967    11.00000    0.02482    0.02205 =
         0.03563   -0.00191    0.00883   -0.01084
I3    3    0.220802    0.655215    0.216356    11.00000    0.02026    0.04894 =
         0.01697    0.00182    0.00042   -0.00219
I1    3    0.247634    0.747460    0.499893    11.00000    0.02743    0.02663 =
         0.01638    0.00232    0.00120    0.00048
PART -2
N3    4   -0.364194    0.737174    0.245005    11.00000    0.02117    0.02083 =
         0.02666    0.00397    0.00111   -0.00150
AFIX 137
H3A   2   -0.463483    0.710365    0.232450    11.00000   -1.20000
H3B   2   -0.340082    0.829424    0.232606    11.00000   -1.20000
H3C   2   -0.353308    0.746293    0.285897    11.00000   -1.20000
AFIX   0
PART 0
C3    1   -0.259531    0.615796    0.219060    11.00000    0.03474    0.03374 =
         0.03883   -0.00078    0.00836    0.00844
PART -2
AFIX  23
H3D   2   -0.256435    0.528488    0.243354    11.00000   -1.20000
H3E   2   -0.153739    0.659045    0.219641    11.00000   -1.20000
AFIX  66
C10   1   -0.171949    0.731724    0.096835    10.50000    0.03265    0.03157 =
         0.03018   -0.00413    0.00807    0.00017
AFIX  43
H10   2   -0.079429    0.684853    0.109910    10.50000   -1.20000
AFIX  65
C9    1   -0.165975    0.850455    0.061086    10.50000    0.04734    0.04449 =
         0.03631   -0.00015    0.01127   -0.00722
AFIX  43
H9    2   -0.069371    0.884732    0.049728    10.50000   -1.20000
AFIX  65
C8    1   -0.301346    0.919033    0.041957    10.50000    0.05511    0.04449 =
         0.03667    0.00410    0.00184    0.00331
AFIX  43
H8    2   -0.297263    1.000180    0.017524    10.50000   -1.20000
AFIX  65
C7    1   -0.442693    0.868882    0.058576    10.50000    0.05482    0.04472 =
         0.03815    0.00333   -0.00171    0.00777
AFIX  43
H7    2   -0.535213    0.915753    0.045501    10.50000   -1.20000
AFIX  65
PART 0
C6    1   -0.448669    0.750151    0.094325    11.00000    0.04005    0.03665 =
         0.03424   -0.00032    0.00675    0.00386
PART -2
AFIX  43
H6B   2   -0.545274    0.715875    0.105683    10.50000   -1.20000
AFIX  43
PART -4
H6A   2   -0.406959    0.851840    0.105359    10.50000   -1.20000
AFIX  65
PART -2
C5    1   -0.313299    0.681571    0.113455    10.50000    0.03306    0.02972 =
         0.02782   -0.00352    0.01039   -0.00061
AFIX   0
C4    1   -0.318150    0.557390    0.153861    10.50000    0.03737    0.03231 =
         0.03138   -0.00079    0.00995    0.00222
AFIX  23
H4D   2   -0.254057    0.469470    0.137903    10.50000   -1.20000
H4E   2   -0.425567    0.518686    0.153660    10.50000   -1.20000
AFIX   0
PART -1
N4    4    0.282206    1.236866    0.245229    10.50000    0.02488    0.01350 =
         0.02840   -0.00163    0.00306    0.00120
AFIX 137
H4A   2    0.263497    1.321934    0.226290    10.50000   -1.20000
H4B   2    0.381179    1.206246    0.240411    10.50000   -1.20000
H4C   2    0.267815    1.260703    0.285156    10.50000   -1.20000
AFIX   0
C12   1    0.208449    1.053234    0.153061    10.50000    0.03431    0.02893 =
         0.02795    0.00239   -0.00186   -0.00129
AFIX  23
H12A  2    0.315038    1.013656    0.151861    10.50000   -1.20000
H12B  2    0.137087    0.966855    0.136502    10.50000   -1.20000
AFIX  66
C17   1    0.303647    1.362722    0.055988    10.50000    0.06164    0.04610 =
         0.03763   -0.00579    0.01176   -0.00734
AFIX  43
H17   2    0.391866    1.404456    0.040559    10.50000   -1.20000
AFIX  65
C16   1    0.158196    1.420233    0.042735    10.50000    0.06772    0.04638 =
         0.03924    0.00421    0.00625    0.00397
AFIX  43
H16   2    0.147006    1.501274    0.018248    10.50000   -1.20000
AFIX  65
C15   1    0.029118    1.359170    0.065311    10.50000    0.05113    0.04496 =
         0.03418   -0.00012   -0.00112    0.02160
AFIX  43
H15   2   -0.070291    1.398478    0.056253    10.50000   -1.20000
AFIX  65
PART 0
C14   1    0.045490    1.240595    0.101140    11.00000    0.04154    0.04198 =
         0.02518    0.00492   -0.00008    0.00830
PART -3
AFIX  43
H14   2    0.083849    1.337911    0.120771    10.50000   -1.20000
AFIX  43
PART -1
H14A  2   -0.042730    1.198861    0.116569    10.50000   -1.20000
AFIX  65
C13   1    0.190940    1.183083    0.114393    10.50000    0.03225    0.02848 =
         0.02413    0.00022    0.00268    0.00127
C18   1    0.320019    1.244145    0.091818    10.50000    0.04150    0.03534 =
         0.03016   -0.00137    0.00722   -0.00062
AFIX  43
H18   2    0.419428    1.204837    0.100876    10.50000   -1.20000
AFIX   0
C11   1    0.173974    1.108235    0.218660    10.50000    0.03268    0.02561 =
         0.02624    0.00735   -0.00068   -0.00411
AFIX  23
H11A  2    0.066383    1.144875    0.220181    10.50000   -1.20000
H11B  2    0.184922    1.020398    0.242541    10.50000   -1.20000
AFIX   0
PART 2
C1    1    0.178882    1.172254    0.481715    10.50000    0.09105    0.09198 =
         0.08181    0.01114    0.02802    0.02261
AFIX 137
H1A   2    0.136186    1.152512    0.439938    10.50000   -1.50000
H1B   2    0.097109    1.209168    0.507960    10.50000   -1.50000
H1C   2    0.221330    1.076069    0.493967    10.50000   -1.50000
AFIX   0
N1    4    0.309062    1.297661    0.486925    10.50000    0.10794    0.10624 =
         0.09478   -0.02201   -0.00653    0.02439
AFIX 137
H1D   2    0.338773    1.308675    0.449544    10.50000   -1.20000
H1E   2    0.391150    1.267917    0.509752    10.50000   -1.20000
H1F   2    0.273427    1.389759    0.504526    10.50000   -1.20000
AFIX   0
PART 1
N2    4    0.175843    1.330337    0.521237    10.50000    0.09884    0.09707 =
         0.08638    0.01681    0.00849   -0.01443
AFIX 137
H2A   2    0.146022    1.381463    0.489629    10.50000   -1.20000
H2B   2    0.223663    1.398120    0.551067    10.50000   -1.20000
H2C   2    0.091499    1.288104    0.535298    10.50000   -1.20000
AFIX   0
C2    1    0.259812    1.233295    0.505690    10.50000    0.07113    0.06247 =
         0.05423   -0.00699    0.02940   -0.02628
AFIX 137
H2D   2    0.201940    1.146251    0.482311    10.50000   -1.50000
H2E   2    0.313917    1.197834    0.540947    10.50000   -1.50000
H2F   2    0.335027    1.273226    0.480582    10.50000   -1.50000
AFIX   0
PART -3
N26   4    0.135706    1.090733    0.244793    10.50000    0.02246    0.01506 =
         0.02312   -0.00087    0.00558    0.00233
AFIX 137
H26A  2    0.043346    1.099648    0.224122    10.50000   -1.20000
H26B  2    0.127292    1.126407    0.284382    10.50000   -1.20000
H26C  2    0.163589    0.989303    0.240993    10.50000   -1.20000
AFIX   0
C19   1    0.053324    0.980846    0.091094    10.50000    0.03162    0.03073 =
         0.02986   -0.00165    0.00709   -0.00133
AFIX  43
H19   2    0.098315    0.886534    0.100165    10.50000   -1.20000
AFIX   0
C24   1    0.271908    1.120638    0.153193    10.50000    0.03303    0.03466 =
         0.02762    0.00641    0.00433   -0.00096
AFIX  23
H24A  2    0.351000    1.184269    0.137485    10.50000   -1.20000
H24B  2    0.309745    1.012838    0.150493    10.50000   -1.20000
AFIX   0
C23   1    0.128538    1.122396    0.114886    10.50000    0.02950    0.03147 =
         0.02131    0.00413    0.00802    0.00618
C22   1   -0.079426    0.973652    0.056100    10.50000    0.04373    0.04498 =
         0.03641   -0.00447    0.00888   -0.00192
AFIX  43
H22   2   -0.123678    0.875891    0.039746    10.50000   -1.20000
AFIX   0
C25   1    0.253763    1.182797    0.220307    10.50000    0.02912    0.02920 =
         0.02552    0.00830    0.00031   -0.00252
AFIX  23
H25A  2    0.353576    1.176330    0.243633    10.50000   -1.20000
H25B  2    0.223179    1.293045    0.223960    10.50000   -1.20000
AFIX   0
C20   1   -0.078332    1.251863    0.066221    10.50000    0.04434    0.05229 =
         0.02899    0.00910    0.00198    0.01987
AFIX  43
H20   2   -0.115191    1.349070    0.056728    10.50000   -1.20000
AFIX   0
C21   1   -0.152819    1.113468    0.043822    10.50000    0.04473    0.05614 =
         0.03725    0.00305    0.00156    0.00706
AFIX  43
H21   2   -0.249070    1.111668    0.021155    10.50000   -1.20000
AFIX   0
PART -4
C26   1   -0.373341    0.624094    0.114535    10.50000    0.03134    0.03468 =
         0.02679   -0.00313    0.01145   -0.00011
C27   1   -0.228772    0.643534    0.154273    10.50000    0.03301    0.03544 =
         0.03294   -0.00369    0.00755    0.00294
AFIX  23
H27A  2   -0.186625    0.749761    0.154795    10.50000   -1.20000
H27B  2   -0.151062    0.569085    0.138096    10.50000   -1.20000
AFIX   0
C29   1   -0.436685    0.471883    0.097926    10.50000    0.03448    0.03699 =
         0.02881    0.00120    0.00961    0.00209
AFIX  43
H29   2   -0.384795    0.386128    0.111855    10.50000   -1.20000
AFIX   0
C28   1   -0.642795    0.573771    0.042553    10.50000    0.04637    0.06535 =
         0.04026    0.00215    0.00308    0.00532
AFIX  43
H28   2   -0.735162    0.556270    0.017524    10.50000   -1.20000
AFIX   0
C30   1   -0.585648    0.727988    0.057803    10.50000    0.04924    0.05383 =
         0.04222    0.00802    0.00489    0.01344
AFIX  43
H30   2   -0.638422    0.813083    0.043742    10.50000   -1.20000
AFIX   0
C31   1   -0.568215    0.446846    0.062992    10.50000    0.04831    0.05771 =
         0.03931   -0.00461    0.00692   -0.00922
AFIX  43
H31   2   -0.609533    0.344848    0.052440    10.50000   -1.20000
AFIX   0
HKLF 4

REM  3_a.res in P-1
REM R1 =  0.0299 for    5451 Fo > 4sig(Fo)  and  0.0302 for all    5528 data
REM    389 parameters refined using    595 restraints

END

WGHT      0.0000     12.3069

REM Highest difference peak  1.769,  deepest hole -1.099,  1-sigma level  0.174
Q1    1   0.3452  1.1622  0.5184  11.00000  0.05    1.77
Q2    1   0.3422  1.3420  0.4736  11.00000  0.05    0.79
Q3    1  -0.6347  0.6558  0.0468  11.00000  0.05    0.79
Q4    1   0.4953  0.4416  0.3285  11.00000  0.05    0.77
Q5    1   0.0916  1.3972  0.0426  11.00000  0.05    0.72
Q6    1   0.7300  0.5379  0.3430  11.00000  0.05    0.68
Q7    1  -0.0156  1.3193  0.0698  11.00000  0.05    0.66
Q8    1  -0.1217  1.1766  0.2220  11.00000  0.05    0.63
Q9    1   0.0835  1.2806  0.1062  11.00000  0.05    0.62
Q10   1  -0.2492  0.5582  0.3328  11.00000  0.05    0.61
Q11   1   0.1516  1.1400  0.4718  11.00000  0.05    0.60
Q12   1  -0.0490  1.0176  0.3553  11.00000  0.05    0.60
Q13   1   0.2747  1.2572  0.5650  11.00000  0.05    0.59
Q14   1  -0.0890  0.2645  0.3557  11.00000  0.05    0.58
Q15   1   0.2359  1.3959  0.0522  11.00000  0.05    0.57
Q16   1  -0.1118  0.9496  0.1694  11.00000  0.05    0.56
Q17   1   0.3319  1.4325  0.0072  11.00000  0.05    0.56
Q18   1  -0.0322  0.9158  0.3273  11.00000  0.05    0.56
Q19   1  -0.1134  0.5422  0.3581  11.00000  0.05    0.55
Q20   1  -0.1397  1.0510  0.3095  11.00000  0.05    0.55
Q21   1  -0.3360  0.3765  0.0774  11.00000  0.05    0.55
Q22   1  -0.5725  0.6818  0.2189  11.00000  0.05    0.55
Q23   1   0.4595  0.3474  0.3567  11.00000  0.05    0.54
Q24   1  -0.1950  0.4444  0.3408  11.00000  0.05    0.52
Q25   1   0.1291  0.5412  0.3500  11.00000  0.05    0.52
Q26   1   0.4771  0.5738  0.4139  11.00000  0.05    0.52
Q27   1   0.4389  0.5662  0.4203  11.00000  0.05    0.51
Q28   1  -0.3063  0.6139  0.3063  11.00000  0.05    0.50
Q29   1  -0.0479  0.8201  0.0802  11.00000  0.05    0.50
Q30   1   0.0277  1.0506  0.3965  11.00000  0.05    0.50
Q31   1  -0.1164  1.1861  0.0547  11.00000  0.05    0.50
Q32   1   0.0511  0.8559  0.0594  11.00000  0.05    0.49
Q33   1   0.0248  0.8014  0.3000  11.00000  0.05    0.49
Q34   1   0.0320  0.7819  0.3261  11.00000  0.05    0.49
Q35   1  -0.3996  0.9624  0.2977  11.00000  0.05    0.49
Q36   1   0.5372  1.2799  0.4704  11.00000  0.05    0.48
Q37   1  -0.2136  1.3967  0.0727  11.00000  0.05    0.48
Q38   1  -0.3086  0.6576  0.1275  11.00000  0.05    0.48
Q39   1  -0.5695  0.5833  0.1883  11.00000  0.05    0.48
Q40   1  -0.0866  0.8030  0.3113  11.00000  0.05    0.47
Q41   1   0.5546  1.4329  0.4976  11.00000  0.05    0.47
Q42   1   0.4190  1.1189  0.2177  11.00000  0.05    0.47
Q43   1  -0.3776  0.8889  0.0535  11.00000  0.05    0.47
Q44   1   0.0226  0.5417  0.1369  11.00000  0.05    0.46
Q45   1  -0.0986  1.0462  0.0408  11.00000  0.05    0.46
Q46   1  -0.7553  0.9947  0.3611  11.00000  0.05    0.46
Q47   1   0.2164  1.3917  0.2639  11.00000  0.05    0.45
Q48   1   0.2014  0.7838  0.3677  11.00000  0.05    0.45
Q49   1  -0.0496  1.1018  0.3269  11.00000  0.05    0.45
Q50   1   0.3016  0.7252  0.2199  11.00000  0.05    0.45
Q51   1  -0.6440  0.9361  0.3099  11.00000  0.05    0.45
Q52   1   0.5269  1.3426  0.4302  11.00000  0.05    0.45
Q53   1  -0.7297  0.6951  0.0165  11.00000  0.05    0.45
Q54   1  -0.1678  1.2765  0.3103  11.00000  0.05    0.45
Q55   1  -0.3517  0.9011  0.3467  11.00000  0.05    0.44
Q56   1   0.3550  0.6997  0.1933  11.00000  0.05    0.44
Q57   1   0.5110  1.1403  0.2047  11.00000  0.05    0.43
Q58   1  -0.4820  0.9678  0.0668  11.00000  0.05    0.43
Q59   1  -0.5329  0.3712  0.0792  11.00000  0.05    0.43
Q60   1   0.1697  1.0132  0.4246  11.00000  0.05    0.43
Q61   1  -0.2143  0.5248  0.3068  11.00000  0.05    0.43
Q62   1   0.2909  0.5419  0.3382  11.00000  0.05    0.43
Q63   1  -0.7378  0.6412 -0.0247  11.00000  0.05    0.43
Q64   1  -0.6059  0.6833  0.1412  11.00000  0.05    0.43
Q65   1  -0.4539  0.9083  0.3275  11.00000  0.05    0.43
Q66   1   0.1544  1.2555  0.4345  11.00000  0.05    0.43
Q67   1   0.2993  0.9194  0.2809  11.00000  0.05    0.43
Q68   1  -0.2107  1.1519  0.1298  11.00000  0.05    0.43
Q69   1   0.0329  0.6193  0.2962  11.00000  0.05    0.43
Q70   1   0.1452  1.3808  0.1796  11.00000  0.05    0.42
Q71   1  -0.5906  0.8997  0.2882  11.00000  0.05    0.42
Q72   1   0.1461  1.0161  0.3720  11.00000  0.05    0.42
Q73   1   0.0024  0.6794  0.1582  11.00000  0.05    0.42
Q74   1   0.0603  0.8978  0.4337  11.00000  0.05    0.42
Q75   1  -0.0626  1.2938  0.4994  11.00000  0.05    0.42
Q76   1  -0.5690  0.9590  0.0788  11.00000  0.05    0.42
Q77   1  -0.0900  0.4830  0.4021  11.00000  0.05    0.42
Q78   1  -0.3311  0.8724  0.1205  11.00000  0.05    0.42
Q79   1   0.1838  1.1862  0.3074  11.00000  0.05    0.41
Q80   1  -0.2140  0.9515  0.3680  11.00000  0.05    0.41
Q81   1   0.1865  1.0169  0.0777  11.00000  0.05    0.41
Q82   1   0.1902  0.9913  0.4569  11.00000  0.05    0.41
Q83   1   0.0371  1.2577  0.5276  11.00000  0.05    0.41
Q84   1   0.4244  1.2217  0.3126  11.00000  0.05    0.41
Q85   1  -0.5809  0.1834  0.0229  11.00000  0.05    0.41
Q86   1   0.0219  1.1667  0.5484  11.00000  0.05    0.41
Q87   1   0.2324  1.2116  0.4176  11.00000  0.05    0.41
Q88   1  -0.1806  1.2270  0.2688  11.00000  0.05    0.40
Q89   1   0.1644  1.3019  0.0650  11.00000  0.05    0.40
Q90   1   0.1013  1.0754  0.1069  11.00000  0.05    0.40
Q91   1  -0.0959  0.8815  0.4205  11.00000  0.05    0.40
Q92   1   0.1604  1.3739  0.1311  11.00000  0.05    0.40
Q93   1   0.1301  1.2064  0.1764  11.00000  0.05    0.40
Q94   1  -0.5525  0.7893  0.4079  11.00000  0.05    0.40
Q95   1  -0.3962  0.6767  0.1018  11.00000  0.05    0.39
Q96   1  -0.6548  0.8966  0.3580  11.00000  0.05    0.39
Q97   1  -0.3549  0.6581  0.2913  11.00000  0.05    0.39
Q98   1   0.1586  0.9022  0.1614  11.00000  0.05    0.39
Q99   1  -0.4459  1.0783  0.2806  11.00000  0.05    0.39
;
_shelx_res_checksum                32951
_shelx_hkl_file
;
  -1   0   0    2.30    0.10
  -1   0   0    2.40    0.20
  -1   0   0    2.20    0.10
  -1   0   0    2.20    0.20
   1   0   0    2.10    0.10
   1   0   0    2.40    0.10
   1   0   0    2.30    0.20
   1   0   0    2.20    0.10
   1   0   0    2.30    0.10
   1   0   0    2.10    0.20
  -2   0   0  501.05   32.30
  -2   0   0  515.85   31.40
  -3   0   0    4.30    0.40
  -3   0   0    2.50    0.30
  -3   0   0    3.90    0.40
  -3   0   0    2.90    0.30
   3   0   0    2.50    0.20
   3   0   0    3.10    0.20
   3   0   0    3.40    0.20
   3   0   0    3.10    0.30
   3   0   0    4.10    0.40
   3   0   0    3.30    0.30
   3   0   0    3.20    0.20
   3   0   0    3.40    0.40
  -4   0   0 1962.90   97.19
  -4   0   0 1971.00   99.89
  -5   0   0    2.70    0.50
  -5   0   0    3.30    0.30
  -5   0   0    3.10    0.40
   5   0   0    2.90    0.30
   5   0   0    3.20    0.30
   5   0   0    2.90    0.40
   5   0   0    3.30    0.50
   5   0   0    2.60    0.30
   5   0   0    2.70    0.30
  -6   0   0  510.25   18.80
   6   0   0  532.55   18.70
   6   0   0  518.15   18.90
   6   0   0  506.15   19.30
  -7   0   0   12.90    1.10
  -7   0   0   13.60    0.80
  -7   0   0   13.10    0.90
   7   0   0   11.50    0.70
   7   0   0   14.50    1.20
   7   0   0   13.10    0.70
   7   0   0   13.10    0.80
  -8   0   0    1.80    0.40
  -8   0   0    2.00    0.60
  -8   0   0    1.60    0.40
   8   0   0    2.20    0.70
   8   0   0    0.70    0.30
   8   0   0    1.10    0.30
  -9   0   0   12.00    1.00
  -9   0   0   11.40    1.20
   9   0   0   12.20    1.30
   9   0   0   10.80    0.80
 -10   0   0   37.40    2.40
  10   0   0   32.60    1.80
  10   0   0   34.00    2.50
 -11   0   0   10.70    1.40
  11   0   0    8.20    1.40
  11  -1   0   22.10    2.10
 -11   1   0   31.00    2.30
  10  -1   0   31.20    1.60
  10  -1   0   31.40    1.60
  10  -1   0   33.00    2.30
 -10   1   0   30.20    2.20
 -10   1   0   31.90    1.80
   9  -1   0   66.99    3.70
   9  -1   0   73.99    3.00
   9  -1   0   72.69    3.10
  -9   1   0   70.29    3.30
  -9   1   0   80.09    3.80
   8  -1   0   73.99    3.60
   8  -1   0   73.79    3.10
   8  -1   0   74.79    2.90
  -8   1   0   72.09    3.60
  -8   1   0   74.89    3.30
   7  -1   0  801.62   26.80
   7  -1   0  736.63   25.90
   7  -1   0  662.13   25.90
  -7   1   0  680.83   26.60
  -7   1   0  715.13   26.60
   6  -1   0  163.98    6.80
   6  -1   0  177.48    6.50
  -6   1   0  161.18    6.70
  -6   1   0  170.78    6.50
  -6   1   0  166.18    6.80
   4  -1   0   97.39    4.10
   4  -1   0   97.29    4.00
   4  -1   0  106.09    4.00
   4  -1   0   98.79    4.10
  -4   1   0  108.99    4.20
  -4   1   0  103.09    4.10
  -4   1   0   98.29    3.90
   2  -1   0    0.90    0.20
   2  -1   0    0.80    0.20
   2  -1   0    0.60    0.20
   2  -1   0    0.70    0.20
   2  -1   0    0.40    0.10
  -2   1   0    0.80    0.20
  -2   1   0    0.70    0.20
  -2   1   0    0.60    0.20
   1  -1   0 1235.28   53.59
   1  -1   0 1172.48   54.39
   0  -1   0    2.60    0.20
   0  -1   0    2.40    0.20
   0  -1   0    2.60    0.20
   0  -1   0    2.50    0.10
   0  -1   0    2.70    0.20
   0  -1   0    2.30    0.20
   0   1   0    2.30    0.20
   0   1   0    2.60    0.20
   0   1   0    2.90    0.20
   0   1   0    2.50    0.20
   0   1   0    2.60    0.20
   0   1   0    2.40    0.10
  -1  -1   0  901.61   50.89
  -2  -1   0  159.88    6.00
   2   1   0  159.98    5.90
   2   1   0  163.98    6.00
   2   1   0  155.88    5.90
  -3  -1   0 1421.56   89.19
  -3  -1   0 1463.45   87.09
  -4  -1   0  776.32   64.69
  -4  -1   0  789.72   68.69
  -5  -1   0   55.19    2.30
  -5  -1   0   50.39    2.10
  -5  -1   0   55.29    2.50
  -5  -1   0   49.10    2.20
   5   1   0   52.89    2.20
   5   1   0   50.89    2.40
   5   1   0   52.99    2.20
   5   1   0   53.29    2.20
   5   1   0   50.99    2.10
   5   1   0   54.29    2.30
  -6  -1   0  352.66   12.80
  -6  -1   0  352.96   13.20
  -6  -1   0  349.77   12.90
   6   1   0  335.47   12.80
   6   1   0  342.27   12.90
   6   1   0  355.76   12.90
   6   1   0  342.47   12.80
   6   1   0  353.66   12.80
  -7  -1   0   21.80    1.20
  -7  -1   0   24.00    1.30
  -7  -1   0   22.90    1.60
   7   1   0   23.90    1.30
   7   1   0   21.30    1.20
   7   1   0   24.50    1.30
   7   1   0   24.10    1.30
   7   1   0   26.50    1.30
  -8  -1   0  357.06   13.70
  -8  -1   0  338.47   13.10
   8   1   0  334.87   13.80
   8   1   0  366.76   13.10
   8   1   0  351.46   13.10
   8   1   0  358.66   13.00
  -9  -1   0    2.80    0.70
   9   1   0    2.50    0.50
   9   1   0    2.40    0.80
 -10  -1   0    3.20    0.80
  10   1   0    3.50    0.70
  10   1   0    1.80    0.80
 -11  -1   0   14.20    1.60
  11   1   0   11.00    1.20
  11   1   0   15.00    1.80
  11  -2   0   14.90    1.70
 -11   2   0   13.30    1.30
 -11   2   0   16.20    1.70
  10  -2   0   18.70    1.70
  10  -2   0   15.10    1.20
  10  -2   0   16.40    1.20
 -10   2   0   17.50    1.60
 -10   2   0   16.80    1.30
   9  -2   0   36.00    1.50
   9  -2   0   34.40    1.50
   9  -2   0   37.70    2.30
   9  -2   0   35.10    1.90
  -9   2   0   35.50    2.00
  -9   2   0   37.00    2.30
  -9   2   0   40.00    2.40
   8  -2   0  959.50   34.10
   8  -2   0  942.11   34.40
  -8   2   0  913.01   34.50
  -8   2   0  920.11   34.50
   7  -2   0   19.50    1.20
   7  -2   0   19.20    1.40
  -7   2   0   19.90    1.40
  -7   2   0   19.60    1.40
  -7   2   0   20.20    1.20
  -6   2   0  675.73   25.00
   5  -2   0   -0.10    0.20
   5  -2   0    0.10    0.20
  -5   2   0    0.10    0.20
  -5   2   0    0.10    0.20
  -5   2   0   -0.10    0.20
   3  -2   0   23.90    1.20
   3  -2   0   20.90    1.20
   3  -2   0   24.00    1.10
   3  -2   0   25.00    1.20
   3  -2   0   24.00    1.10
  -3   2   0   23.30    1.20
  -3   2   0   25.10    1.20
  -3   2   0   22.10    1.10
   2  -2   0 5360.16  211.08
   2  -2   0 5270.07  213.28
   1  -2   0  114.39    4.20
   1  -2   0  111.79    4.20
   1  -2   0  114.29    4.30
   1  -2   0  111.69    4.10
   1  -2   0  103.99    4.20
   1  -2   0  106.89    4.10
   1  -2   0  110.59    4.10
   1  -2   0  113.99    4.10
  -1   2   0  115.59    4.20
  -1   2   0  110.49    4.10
  -1   2   0  112.39    4.20
  -1   2   0  112.49    4.10
  -1   2   0  113.19    4.10
  -1   2   0  111.39    4.10
   0  -2   0  106.09    4.00
   0  -2   0  108.49    4.20
   0  -2   0  110.69    4.10
   0  -2   0  106.69    4.10
   0  -2   0  117.59    4.20
   0   2   0  114.29    4.10
   0   2   0  104.59    4.20
  -1  -2   0  284.17   40.60
  -1  -2   0  330.87   45.20
  -2  -2   0 1465.05   95.69
  -2  -2   0 1488.45  100.39
  -3  -2   0  101.59    4.10
  -3  -2   0  103.09    4.10
  -3  -2   0  103.49    4.00
  -3  -2   0  106.79    4.00
  -3  -2   0  103.09    4.10
   3   2   0  100.59    4.00
   3   2   0  100.09    4.00
   3   2   0  103.59    4.10
   3   2   0  113.79    4.20
   3   2   0  101.69    4.00
  -4  -2   0    3.00    0.30
  -4  -2   0    3.20    0.40
  -4  -2   0    2.50    0.40
  -4  -2   0    4.40    0.40
  -4  -2   0    3.40    0.40
   4   2   0    3.70    0.40
   4   2   0    3.80    0.40
   4   2   0    2.70    0.40
   4   2   0    3.10    0.40
  -5  -2   0   32.60    1.80
  -5  -2   0   38.30    1.50
  -5  -2   0   33.20    1.70
  -5  -2   0   35.10    1.50
   5   2   0   31.70    1.80
   5   2   0   35.70    1.70
   5   2   0   34.70    1.70
   5   2   0   37.10    1.70
   5   2   0   36.80    1.80
  -6  -2   0    8.90    0.80
  -6  -2   0    8.70    0.80
  -6  -2   0   10.70    0.50
  -6  -2   0    9.10    0.50
   6   2   0   10.00    0.80
   6   2   0    9.90    0.80
   6   2   0    7.60    0.70
   6   2   0    7.50    0.70
  -7  -2   0  173.68    7.00
  -7  -2   0  144.19    6.60
   7   2   0  184.08    6.80
   7   2   0  175.88    6.70
   7   2   0  171.68    6.70
  -8  -2   0   36.30    2.00
  -8  -2   0   37.00    2.20
   8   2   0   36.00    1.90
   8   2   0   39.20    2.00
   8   2   0   38.50    2.00
  -9  -2   0   25.90    1.70
  -9  -2   0   32.40    2.10
   9   2   0   30.40    1.70
   9   2   0   30.60    2.30
   9   2   0   29.90    1.70
   9   2   0   30.30    1.70
 -10  -2   0    4.50    1.00
  10   2   0    1.40    0.50
  10   2   0    1.40    0.60
  10   2   0    1.50    0.80
 -11  -2   0   34.60    2.50
  11   2   0   33.10    2.70
  11   2   0   35.00    2.10
  10  -3   0    6.70    1.10
  10  -3   0    6.70    0.90
 -10   3   0    6.80    1.30
 -10   3   0    7.80    1.20
 -10   3   0    6.00    0.90
   9  -3   0  433.56   17.00
   9  -3   0  449.76   16.90
  -9   3   0  450.45   17.30
  -9   3   0  446.26   17.20
  -9   3   0  449.06   16.80
   8  -3   0    3.50    0.80
   8  -3   0    2.90    0.70
  -8   3   0    2.90    0.70
  -8   3   0    5.10    0.80
  -8   3   0    3.50    0.90
   7  -3   0  157.78    5.90
   7  -3   0  138.99    5.80
  -7   3   0  132.79    5.90
  -7   3   0  123.89    5.80
  -7   3   0  142.39    5.70
   6  -3   0    5.90    0.70
   6  -3   0    6.20    0.70
  -6   3   0    6.50    0.70
  -6   3   0    5.50    0.70
  -6   3   0    7.70    0.90
   4  -3   0   47.00    2.40
   4  -3   0   49.80    2.20
   4  -3   0   49.40    2.30
   4  -3   0   50.99    2.30
  -4   3   0   50.69    2.30
  -4   3   0   50.99    2.40
  -4   3   0   51.49    2.30
   3  -3   0   61.29    2.30
   3  -3   0   61.59    2.30
   3  -3   0   60.59    2.30
   3  -3   0   62.29    2.40
   3  -3   0   59.09    2.40
   3  -3   0   60.19    2.60
   3  -3   0   58.39    2.50
   3  -3   0   64.49    2.70
  -3   3   0   61.19    2.60
  -3   3   0   59.39    2.50
  -3   3   0   54.89    2.50
  -3   3   0   60.09    2.40
   2  -3   0  130.29    4.90
   2  -3   0  132.79    4.80
   2  -3   0  129.19    4.90
   2  -3   0  130.19    4.80
   2  -3   0  129.79    4.90
   2  -3   0  127.19    4.90
   2  -3   0  123.79    5.00
  -2   3   0  124.29    4.90
  -2   3   0  148.29    4.80
  -2   3   0  125.59    5.00
  -2   3   0  128.89    5.00
  -2   3   0  131.99    4.90
  -2   3   0  125.99    4.90
  -2   3   0  129.19    4.70
   1  -3   0  940.21   73.59
   1  -3   0  843.72   65.89
   0  -3   0    9.20    0.60
   0  -3   0    8.80    0.70
   0  -3   0    8.70    0.50
   0  -3   0    8.70    0.60
   0  -3   0    8.90    0.60
   0   3   0    9.20    0.60
   0   3   0    8.80    0.60
   0   3   0    8.00    0.50
   0   3   0    9.70    0.60
   0   3   0    9.80    0.50
  -1  -3   0  147.49    5.40
  -1  -3   0  137.09    5.40
  -1  -3   0  137.39    5.30
  -1  -3   0  134.99    5.30
  -1  -3   0  140.39    5.30
   1   3   0  134.69    5.40
   1   3   0  141.29    5.30
   1   3   0  135.69    5.30
   1   3   0  142.59    5.30
   2   3   0  366.06   13.20
   2   3   0  349.47   13.00
  -3  -3   0   29.30    1.50
  -3  -3   0   31.10    1.30
  -3  -3   0   33.60    1.60
  -3  -3   0   31.80    1.50
  -3  -3   0   28.80    1.60
  -3  -3   0   32.20    1.50
   3   3   0   30.10    1.50
   3   3   0   29.30    1.40
   3   3   0   29.70    1.50
   3   3   0   31.00    1.60
   3   3   0   30.70    1.50
  -4  -3   0  107.69    4.30
  -4  -3   0  111.59    4.30
  -4  -3   0  110.59    4.50
  -4  -3   0  112.09    4.40
   4   3   0  110.99    4.40
   4   3   0  103.29    4.40
   4   3   0  101.29    4.30
   4   3   0  110.99    4.50
  -5  -3   0   47.10    2.30
  -5  -3   0   51.39    2.40
  -5  -3   0   50.19    2.20
  -5  -3   0   49.80    2.20
   5   3   0   50.49    2.40
   5   3   0   49.60    2.40
   5   3   0   50.39    2.30
  -6  -3   0  414.86   15.50
  -6  -3   0  432.16   15.60
  -6  -3   0  414.76   15.90
  -6  -3   0  418.66   15.90
   6   3   0  398.76   15.80
   6   3   0  448.66   15.90
   6   3   0  441.56   16.00
  -7  -3   0    2.80    0.40
  -7  -3   0    2.40    0.60
  -7  -3   0    3.30    0.40
  -7  -3   0    2.00    0.50
   7   3   0    2.80    0.60
   7   3   0    2.20    0.50
   7   3   0    2.00    0.50
  -8  -3   0   38.00    2.20
  -8  -3   0   33.50    2.00
   8   3   0   37.80    2.00
   8   3   0   35.00    1.90
   8   3   0   29.40    1.90
  -9  -3   0   72.19    3.40
  -9  -3   0   71.99    3.70
   9   3   0   73.89    3.50
   9   3   0   76.59    4.10
   9   3   0   68.29    3.40
   9   3   0   70.49    3.40
 -10  -3   0    5.50    1.10
  10   3   0    6.80    1.00
  10   3   0    6.90    1.00
  10   3   0    8.40    1.40
  10  -4   0  305.17   11.80
  10  -4   0  290.67   11.90
 -10   4   0  301.37   12.10
 -10   4   0  301.37   12.30
 -10   4   0  296.47   11.80
   9  -4   0    5.00    0.90
   9  -4   0    5.30    1.00
  -9   4   0    5.70    1.00
  -9   4   0    4.60    0.90
  -9   4   0    5.80    1.10
   8  -4   0  225.68    8.20
   8  -4   0  204.48    8.00
  -8   4   0  184.68    7.90
  -8   4   0  192.28    8.10
  -8   4   0  179.08    8.20
   7  -4   0   17.70    1.40
   7  -4   0   14.10    1.10
  -7   4   0   15.40    1.40
  -7   4   0   14.40    1.20
  -7   4   0   14.40    1.20
   6  -4   0  391.56   14.60
   6  -4   0  425.66   15.00
  -6   4   0  385.46   14.70
  -6   4   0  378.66   14.90
  -6   4   0  373.96   14.70
   5  -4   0    8.50    0.90
   5  -4   0    8.70    0.70
   5  -4   0    8.00    0.50
   5  -4   0    8.10    0.50
  -5   4   0   10.20    0.90
  -5   4   0    8.70    0.80
  -5   4   0    7.00    0.70
   4  -4   0  559.54   19.00
   4  -4   0  484.85   18.90
   4  -4   0  557.74   19.10
  -4   4   0  547.65   19.20
  -4   4   0  456.85   19.00
  -4   4   0  534.55   19.00
   3  -4   0  113.69    5.50
   3  -4   0  137.39    5.10
   3  -4   0  139.19    5.10
   3  -4   0  138.79    5.10
   3  -4   0  138.69    5.20
   3  -4   0  141.39    5.20
   3  -4   0  130.39    5.30
   3  -4   0  133.19    5.20
  -3   4   0  127.19    5.00
  -3   4   0  152.48    5.20
  -3   4   0  126.69    5.30
  -3   4   0  138.49    5.40
  -3   4   0  133.99    5.10
  -3   4   0  135.49    5.20
   2  -4   0    0.60    0.20
   2  -4   0    0.40    0.20
   2  -4   0    0.00    0.20
   2  -4   0    0.30    0.20
   2  -4   0    0.40    0.10
   2  -4   0    0.50    0.20
   2  -4   0    0.30    0.30
   2  -4   0    0.70    0.20
  -2   4   0   -0.10    0.20
  -2   4   0    0.20    0.10
  -2   4   0    0.00    0.20
  -2   4   0    0.40    0.20
  -2   4   0    0.30    0.10
  -2   4   0    0.20    0.10
  -2   4   0    0.40    0.20
  -2   4   0    0.00    0.20
   1  -4   0  890.91   87.49
   1  -4   0 1021.20   84.29
   0  -4   0   19.90    1.20
   0  -4   0   23.20    1.20
   0  -4   0   21.80    1.20
   0  -4   0   21.70    1.00
   0  -4   0   22.60    1.20
   0   4   0   21.70    1.20
   0   4   0   22.00    1.10
   0   4   0   21.80    1.00
   0   4   0   19.10    1.20
   0   4   0   22.90    1.10
   0   4   0   21.70    1.10
  -1  -4   0  581.94   77.19
  -1  -4   0  786.62   86.19
  -2  -4   0   77.79    3.30
  -2  -4   0   82.29    3.40
  -2  -4   0   81.19    3.10
  -2  -4   0   79.99    3.30
  -2  -4   0   80.19    3.50
  -2  -4   0   80.59    3.50
   2   4   0   80.19    3.10
   2   4   0   86.29    3.40
   2   4   0   83.39    3.50
   2   4   0   78.59    3.40
   2   4   0   79.59    3.40
   2   4   0   76.59    3.40
  -3  -4   0  682.83   23.30
   3   4   0  548.95   22.30
  -4  -4   0   87.69    3.80
  -4  -4   0   84.69    3.60
  -4  -4   0   89.49    3.50
  -4  -4   0   85.59    3.60
  -4  -4   0   88.19    3.30
   4   4   0   76.29    3.60
   4   4   0   81.49    3.70
   4   4   0   85.49    3.80
  -5  -4   0   16.40    1.20
  -5  -4   0   15.90    1.10
  -5  -4   0   16.90    1.10
  -5  -4   0   17.80    1.10
   5   4   0   15.80    1.20
   5   4   0   19.20    1.20
   5   4   0   17.40    1.30
  -6  -4   0   32.60    1.70
  -6  -4   0   34.40    1.70
  -6  -4   0   35.80    2.00
  -6  -4   0   30.60    1.80
   6   4   0   34.00    1.90
   6   4   0   29.40    1.80
   6   4   0   35.80    2.00
  -7  -4   0   33.10    2.00
  -7  -4   0   33.10    1.70
  -7  -4   0   33.70    2.00
  -7  -4   0   36.20    1.70
   7   4   0   37.70    2.10
   7   4   0   36.60    2.00
   7   4   0   27.80    1.90
  -8  -4   0    9.10    1.00
  -8  -4   0    6.40    0.60
  -8  -4   0    8.00    0.70
  -8  -4   0    8.30    1.00
   8   4   0    5.20    0.90
   8   4   0    7.80    1.00
   8   4   0    5.10    0.90
  -9  -4   0   50.89    2.90
  -9  -4   0   47.60    2.70
   9   4   0   50.39    3.30
   9   4   0   50.19    2.80
   9   4   0   48.20    2.70
 -10  -4   0   51.09    3.20
  10   4   0   61.19    3.10
  10   4   0   59.29    3.10
  10   4   0   56.29    3.60
  10  -5   0    1.90    0.80
  10  -5   0    2.40    0.90
 -10   5   0    2.50    1.00
 -10   5   0    1.10    0.70
 -10   5   0    1.10    0.70
   9  -5   0   42.10    2.50
   9  -5   0   44.60    2.70
  -9   5   0   42.10    2.80
  -9   5   0   49.00    2.70
  -9   5   0   41.00    2.50
   8  -5   0    6.10    0.90
   8  -5   0    8.20    1.10
  -8   5   0    7.20    1.30
  -8   5   0    8.00    0.90
   7  -5   0  685.03   24.50
   7  -5   0  721.33   25.50
   7  -5   0  693.03   25.00
  -7   5   0  614.94   25.10
  -7   5   0  686.53   25.20
  -7   5   0  666.23   25.40
   6  -5   0    5.90    0.70
   6  -5   0    5.20    0.50
   6  -5   0    7.90    1.00
  -6   5   0    5.90    0.70
  -6   5   0    7.10    0.80
  -6   5   0    5.60    0.90
   5  -5   0   60.39    2.70
   5  -5   0   68.29    3.20
   5  -5   0   61.29    2.60
   5  -5   0   63.29    2.60
  -5   5   0   60.99    2.60
  -5   5   0   61.99    2.90
  -5   5   0   64.69    3.10
  -5   5   0   62.99    2.80
   4  -5   0    5.30    0.50
   4  -5   0    6.40    0.50
   4  -5   0    5.80    0.50
   4  -5   0    5.20    0.50
   4  -5   0    7.40    0.90
   4  -5   0    6.40    0.50
  -4   5   0    6.20    0.70
  -4   5   0    6.40    0.70
  -4   5   0    6.20    0.60
  -4   5   0    5.20    0.60
   3  -5   0  179.08    6.70
   3  -5   0  172.58    6.80
   3  -5   0  171.88    6.70
   3  -5   0  175.68    6.80
   3  -5   0  182.88    6.60
   3  -5   0  185.48    6.80
   3  -5   0  176.88    7.30
  -3   5   0  176.98    6.70
  -3   5   0  178.98    6.80
  -3   5   0  170.38    6.60
  -3   5   0  183.88    7.10
  -3   5   0  175.98    6.90
   2  -5   0    2.00    0.60
   2  -5   0    3.50    0.30
   2  -5   0    2.90    0.50
   2  -5   0    3.90    0.50
   2  -5   0    4.10    0.50
   2  -5   0    3.30    0.40
   2  -5   0    2.80    0.40
  -2   5   0    3.50    0.50
  -2   5   0    2.70    0.40
  -2   5   0    3.20    0.30
  -2   5   0    3.70    0.40
  -2   5   0    2.70    0.50
  -2   5   0    2.90    0.40
   1  -5   0   47.00    2.30
   1  -5   0   46.20    2.20
   1  -5   0   47.80    2.10
   1  -5   0   49.10    2.30
   1  -5   0   49.40    2.20
   1  -5   0   42.00    2.40
  -1   5   0   49.10    2.10
  -1   5   0   50.89    2.10
  -1   5   0   46.40    2.10
  -1   5   0   49.90    2.00
  -1   5   0   51.59    2.30
   0  -5   0   21.90    1.30
   0  -5   0   24.90    1.50
   0  -5   0   22.60    1.30
   0  -5   0   23.20    1.40
   0  -5   0   24.00    1.20
   0  -5   0   26.00    1.40
   0   5   0   24.20    1.20
   0   5   0   25.00    1.30
   0   5   0   22.80    1.30
   0   5   0   24.40    1.40
   0   5   0   25.90    1.20
  -1  -5   0   52.39    2.40
  -1  -5   0   49.00    2.40
  -1  -5   0   48.60    2.40
  -1  -5   0   50.69    2.00
  -1  -5   0   53.89    2.40
   1   5   0   45.40    2.30
   1   5   0   48.40    2.20
   1   5   0   49.80    2.30
   1   5   0   52.09    2.00
   1   5   0   49.50    2.50
  -2  -5   0   36.30    1.80
  -2  -5   0   35.20    2.00
  -2  -5   0   39.00    2.30
   2   5   0   37.30    2.00
   2   5   0   34.90    1.80
   2   5   0   36.40    1.80
  -3  -5   0  251.07    9.50
  -3  -5   0  232.98    9.10
  -3  -5   0  237.28    9.20
  -3  -5   0  236.38    8.90
   3   5   0  237.18    9.30
   3   5   0  250.37    9.50
  -4  -5   0   11.60    1.10
  -4  -5   0   11.80    0.80
  -4  -5   0   12.10    0.90
  -4  -5   0   10.70    0.80
   4   5   0   14.00    1.10
   4   5   0   13.20    1.00
  -5  -5   0   96.79    4.20
  -5  -5   0   97.19    3.80
  -5  -5   0   97.39    4.10
  -5  -5   0   93.99    3.80
  -5  -5   0   99.69    4.50
   5   5   0  101.79    4.50
   5   5   0  106.99    4.40
  -6  -5   0    3.40    0.80
  -6  -5   0    4.80    0.60
  -6  -5   0    3.90    0.60
   6   5   0    4.70    0.90
   6   5   0    3.90    0.70
  -7  -5   0  238.88    9.60
  -7  -5   0  238.28    9.30
  -7  -5   0  250.47    9.80
   7   5   0  247.08    9.90
   7   5   0  245.28    9.70
  -8  -5   0    1.40    0.50
  -8  -5   0    1.40    0.70
  -8  -5   0    2.50    0.70
   8   5   0    1.20    0.60
   8   5   0    2.20    0.70
  -9  -5   0    9.90    0.80
  -9  -5   0   10.30    1.20
  -9  -5   0    9.90    1.30
   9   5   0   10.40    1.20
   9   5   0    9.10    1.20
 -10  -5   0   16.40    1.60
  10   5   0   18.20    2.10
   9  -6   0   47.20    3.00
   9  -6   0   43.40    2.60
  -9   6   0   49.70    3.10
  -9   6   0   45.90    2.70
  -9   6   0   46.40    2.70
   8  -6   0    9.40    0.70
   8  -6   0    8.50    1.00
   8  -6   0    9.00    1.30
  -8   6   0    9.00    1.10
  -8   6   0    8.10    1.00
  -8   6   0    8.20    1.40
   7  -6   0   40.30    2.60
   7  -6   0   35.40    1.90
   7  -6   0   36.50    1.80
  -7   6   0   43.10    2.30
  -7   6   0   41.70    2.60
  -7   6   0   38.30    2.20
   6  -6   0   57.99    2.60
   6  -6   0   57.29    3.20
   6  -6   0   60.99    2.60
   6  -6   0   59.59    2.60
  -6   6   0   59.09    3.20
  -6   6   0   64.89    3.00
  -6   6   0   60.89    2.90
   5  -6   0    1.90    0.40
   5  -6   0    1.50    0.30
   5  -6   0    1.80    0.40
   5  -6   0    1.40    0.40
   5  -6   0    1.70    0.40
   5  -6   0    1.20    0.60
  -5   6   0    1.70    0.50
  -5   6   0    1.20    0.50
  -5   6   0    2.30    0.50
   4  -6   0   12.60    0.90
   4  -6   0   12.90    0.70
   4  -6   0   11.90    1.20
   4  -6   0   12.70    0.90
   4  -6   0   12.60    0.90
   4  -6   0   13.30    0.90
  -4   6   0   13.30    0.90
  -4   6   0   11.10    1.00
  -4   6   0   13.50    1.20
  -4   6   0   13.90    0.90
   3  -6   0  329.47   12.40
   3  -6   0  330.67   12.40
   3  -6   0  324.07   12.30
   3  -6   0  326.57   12.90
   3  -6   0  348.37   12.00
  -3   6   0  333.07   12.60
  -3   6   0  328.67   12.40
  -3   6   0  329.07   12.00
  -3   6   0  327.87   12.00
  -3   6   0  320.27   12.40
   2  -6   0   18.90    1.20
   2  -6   0   18.20    1.20
   2  -6   0   19.00    1.20
   2  -6   0   20.50    1.50
  -2   6   0   17.90    1.30
  -2   6   0   18.00    1.10
  -2   6   0   16.40    1.00
  -2   6   0   20.30    1.30
  -2   6   0   18.80    1.00
  -2   6   0   19.60    1.00
   1  -6   0  415.16   16.00
   1  -6   0  442.36   16.00
   1  -6   0  432.36   15.90
   1  -6   0  407.96   16.20
  -1   6   0  427.66   15.70
  -1   6   0  414.66   15.80
  -1   6   0  431.36   15.80
  -1   6   0  435.26   16.00
  -1   6   0  432.76   15.70
   0  -6   0   40.20    2.20
   0  -6   0   40.10    1.90
   0  -6   0   41.30    2.10
   0  -6   0   46.10    2.30
   0  -6   0   41.80    2.20
   0   6   0   41.90    1.90
   0   6   0   46.10    2.10
   0   6   0   42.20    1.90
   0   6   0   39.80    2.20
  -2  -6   0    7.00    0.80
  -2  -6   0    9.20    0.80
  -2  -6   0    6.00    0.70
   2   6   0    6.60    0.70
   2   6   0    8.10    0.90
   2   6   0    7.70    0.80
  -3  -6   0  106.49    4.40
  -3  -6   0  109.39    4.70
  -3  -6   0  104.99    4.10
  -3  -6   0  101.99    4.50
   3   6   0  101.79    4.70
   3   6   0  106.89    4.50
  -4  -6   0    4.50    0.60
  -4  -6   0    4.00    0.50
  -4  -6   0    3.90    0.70
  -4  -6   0    4.20    0.80
   4   6   0    2.90    0.60
   4   6   0    4.40    0.80
  -5  -6   0    0.70    0.40
  -5  -6   0    2.50    0.60
  -5  -6   0    1.60    0.40
  -5  -6   0    1.40    0.40
   5   6   0    1.90    0.60
   5   6   0    0.80    0.50
  -6  -6   0   25.40    1.60
  -6  -6   0   24.90    1.20
  -6  -6   0   27.40    1.90
  -6  -6   0   24.00    1.50
  -6  -6   0   23.90    1.20
   6   6   0   26.70    1.90
   6   6   0   26.00    1.70
  -7  -6   0    1.60    0.60
  -7  -6   0    1.80    0.70
  -7  -6   0    1.70    0.60
   7   6   0    1.90    0.70
   7   6   0    1.90    0.70
  -8  -6   0    8.40    1.20
  -8  -6   0   11.00    1.10
  -8  -6   0    7.30    0.90
   8   6   0    7.30    1.10
   8   6   0    9.70    1.30
  -9  -6   0   20.00    1.70
  -9  -6   0   19.80    1.40
  -9  -6   0   19.90    1.90
   9   6   0   20.60    1.80
   9   6   0   18.30    1.80
   8  -7   0   11.80    1.00
   8  -7   0   13.20    1.60
  -8   7   0   11.80    1.20
  -8   7   0   13.40    1.30
  -8   7   0    9.50    1.50
   7  -7   0   23.30    1.30
   7  -7   0   29.70    2.20
   7  -7   0   25.70    1.40
  -7   7   0   29.70    1.90
  -7   7   0   24.90    1.70
   6  -7   0   54.59    2.30
   6  -7   0   59.89    2.70
   6  -7   0   56.79    3.30
  -6   7   0   61.49    3.00
  -6   7   0   57.99    3.20
  -6   7   0   60.89    2.80
  -6   7   0   57.99    2.60
   5  -7   0    0.50    0.40
   5  -7   0    0.70    0.40
   5  -7   0    0.60    0.60
   5  -7   0    1.20    0.40
  -5   7   0    0.80    0.50
  -5   7   0    0.30    0.40
  -5   7   0    1.00    0.60
   4  -7   0   97.99    4.20
   4  -7   0  101.69    4.20
   4  -7   0   98.29    4.20
   4  -7   0  103.39    4.80
  -4   7   0  100.79    4.60
  -4   7   0  101.19    4.30
  -4   7   0   99.99    4.40
   3  -7   0    1.00    0.40
   3  -7   0    3.00    0.60
   3  -7   0    2.50    0.60
   3  -7   0    2.70    0.80
  -3   7   0    1.50    0.60
  -3   7   0    1.80    0.50
  -3   7   0    1.70    0.50
  -3   7   0    2.30    0.40
  -3   7   0    2.20    0.40
   2  -7   0  113.09    4.70
   2  -7   0  107.29    4.90
   2  -7   0  115.09    4.60
   2  -7   0  100.99    4.60
  -2   7   0   97.49    4.30
  -2   7   0  104.39    4.70
  -2   7   0  103.09    4.10
  -2   7   0  107.09    4.30
  -2   7   0  108.59    4.70
  -2   7   0  111.89    4.50
   1  -7   0   68.19    3.50
   1  -7   0   70.49    3.40
   1  -7   0   67.89    3.30
   1  -7   0   69.49    3.20
  -1   7   0   73.09    3.10
  -1   7   0   73.79    3.00
  -1   7   0   72.59    3.10
  -1   7   0   72.39    3.40
   0  -7   0    5.00    0.70
   0  -7   0    6.30    0.80
   0  -7   0    5.60    0.80
   0   7   0    5.90    0.70
   0   7   0    4.30    0.60
   0   7   0    6.90    0.60
   0   7   0    6.20    0.80
  -1  -7   0   26.50    1.60
  -1  -7   0   21.50    1.60
  -1  -7   0   26.90    1.70
   1   7   0   26.30    1.30
   1   7   0   27.40    1.80
   1   7   0   25.00    1.50
   1   7   0   25.20    1.60
  -2  -7   0   23.60    1.50
  -2  -7   0   23.40    1.70
  -2  -7   0   19.60    1.40
   2   7   0   24.30    1.70
   2   7   0   22.00    1.50
  -3  -7   0  135.99    5.60
  -3  -7   0  119.89    5.70
  -3  -7   0  131.89    5.50
   3   7   0  133.39    5.60
   3   7   0  133.29    5.80
  -4  -7   0    2.70    0.70
  -4  -7   0    2.50    0.60
   4   7   0    1.90    0.60
   4   7   0    3.40    0.80
  -5  -7   0  259.07    9.70
  -5  -7   0  246.28    9.70
  -5  -7   0  258.57   10.40
  -5  -7   0  252.07   10.00
   5   7   0  254.07   10.40
   5   7   0  252.47   10.10
  -6  -7   0   32.00    1.60
  -6  -7   0   33.20    1.80
  -6  -7   0   37.90    2.40
  -6  -7   0   34.20    1.70
  -6  -7   0   33.20    2.00
   6   7   0   35.30    2.40
   6   7   0   33.20    2.20
  -7  -7   0  120.19    5.30
  -7  -7   0  123.59    5.20
  -7  -7   0  117.79    5.70
   7   7   0  122.89    5.80
   7   7   0  124.59    5.60
  -8  -7   0   14.70    1.70
  -8  -7   0   14.80    1.30
  -8  -7   0   15.00    1.30
   8   7   0   13.10    1.60
   8   7   0   16.00    1.60
   7  -8   0    9.10    1.00
   7  -8   0    9.00    1.40
  -7   8   0    8.70    1.40
  -7   8   0   10.30    1.20
   6  -8   0    4.20    0.70
   6  -8   0    4.20    1.10
  -6   8   0    4.50    1.10
  -6   8   0    3.50    0.80
   5  -8   0   22.30    1.50
   5  -8   0   23.50    1.40
   5  -8   0   20.20    1.40
   5  -8   0   26.90    2.10
  -5   8   0   22.60    1.80
  -5   8   0   17.70    1.40
  -5   8   0   24.60    1.60
   4  -8   0    2.20    0.60
   4  -8   0    2.00    0.60
   4  -8   0    2.20    0.60
   4  -8   0    2.10    0.80
  -4   8   0    1.80    0.60
  -4   8   0    1.00    0.60
  -4   8   0    2.20    0.60
   3  -8   0   43.40    2.30
   3  -8   0   44.30    2.40
   3  -8   0   51.79    2.90
  -3   8   0   44.00    2.40
  -3   8   0   42.90    2.30
  -3   8   0   41.40    1.90
  -3   8   0   42.80    2.50
  -3   8   0   39.90    1.90
   2  -8   0   67.39    3.80
   2  -8   0   75.49    3.40
   2  -8   0   71.39    3.50
  -2   8   0   71.29    2.90
  -2   8   0   70.39    3.20
  -2   8   0   69.89    3.50
  -2   8   0   75.29    3.60
  -2   8   0   77.19    3.20
  -2   8   0   76.19    3.30
   1  -8   0  134.09    5.70
   1  -8   0  132.99    5.80
   1  -8   0  135.29    6.00
  -1   8   0  129.19    5.40
  -1   8   0  138.19    5.50
  -1   8   0  134.79    5.40
  -1   8   0  134.59    5.80
   0  -8   0  178.68    7.40
   0  -8   0  186.08    7.70
   0  -8   0  183.88    7.60
   0   8   0  186.08    7.10
   0   8   0  174.58    7.10
   0   8   0  180.08    7.30
   0   8   0  185.48    7.70
  -1  -8   0   72.39    3.50
  -1  -8   0   66.49    3.30
  -1  -8   0   70.39    3.60
   1   8   0   65.59    3.30
   1   8   0   66.49    3.60
   1   8   0   74.99    3.00
  -2  -8   0   95.79    4.60
  -2  -8   0  102.69    4.80
  -2  -8   0  107.79    4.70
   2   8   0  104.19    4.90
   2   8   0  101.39    4.60
  -3  -8   0    4.00    0.90
  -3  -8   0    5.20    0.80
  -3  -8   0    7.20    0.90
   3   8   0    7.10    1.10
   3   8   0    4.50    0.80
  -4  -8   0   14.40    1.50
  -4  -8   0   13.50    1.20
  -4  -8   0   14.70    1.30
   4   8   0   13.80    1.50
   4   8   0   13.00    1.30
  -5  -8   0   13.40    1.10
  -5  -8   0   15.70    1.40
  -5  -8   0   14.80    1.60
   5   8   0   15.10    1.60
   5   8   0   13.20    1.40
  -6  -8   0   11.70    1.50
  -6  -8   0   10.30    0.90
  -6  -8   0   10.70    1.20
   6   8   0   11.80    1.50
   6   8   0   10.70    1.30
  -7  -8   0    8.30    1.10
  -7  -8   0    6.40    1.30
   7   8   0   11.40    1.50
   7   8   0    9.20    1.30
   6  -9   0   84.99    4.70
   6  -9   0   81.69    3.90
   6  -9   0   89.19    3.70
  -6   9   0   86.19    4.20
  -6   9   0   84.09    4.50
   5  -9   0    1.00    0.80
   5  -9   0    1.20    0.60
   5  -9   0    1.50    0.60
  -5   9   0    0.70    0.50
  -5   9   0    1.50    0.80
   4  -9   0  151.98    6.20
   4  -9   0  149.49    6.90
   4  -9   0  147.69    6.20
  -4   9   0  151.08    6.20
  -4   9   0  143.19    6.50
  -4   9   0  138.99    6.30
   3  -9   0   14.70    1.30
   3  -9   0   14.50    1.60
   3  -9   0   15.60    1.30
   3  -9   0   16.00    1.80
  -3   9   0   15.10    1.50
  -3   9   0   13.70    0.90
  -3   9   0   13.60    0.90
  -3   9   0   13.20    1.30
  -3   9   0   14.00    1.20
   2  -9   0   42.10    2.30
   2  -9   0   37.80    2.60
   2  -9   0   44.30    2.50
  -2   9   0   38.30    2.40
  -2   9   0   39.50    2.10
  -2   9   0   38.40    1.70
  -2   9   0   39.90    2.00
  -2   9   0   37.70    2.40
   1  -9   0    5.30    0.90
   1  -9   0    3.70    1.00
   1  -9   0    4.90    0.90
  -1   9   0    5.10    0.80
  -1   9   0    5.20    0.70
  -1   9   0    5.60    1.00
  -1   9   0    3.30    0.70
   0  -9   0    4.90    0.90
   0  -9   0    3.50    0.90
   0  -9   0    4.00    0.90
   0   9   0    5.60    0.70
   0   9   0    3.90    0.80
   0   9   0    2.70    0.60
   0   9   0    5.00    1.00
  -1  -9   0    0.70    0.50
  -1  -9   0    1.30    0.60
  -1  -9   0    0.70    0.60
   1   9   0    1.30    0.70
   1   9   0   -0.10    0.40
  -2  -9   0    6.30    1.00
  -2  -9   0    7.30    1.10
  -2  -9   0    5.30    0.90
   2   9   0    7.70    1.20
   2   9   0    6.50    1.00
  -3  -9   0   22.70    1.70
  -3  -9   0   22.80    1.80
  -3  -9   0   22.80    2.00
   3   9   0   23.30    1.80
   3   9   0   27.20    2.10
  -4  -9   0    3.50    1.00
  -4  -9   0    3.40    0.80
  -4  -9   0    4.10    0.90
   4   9   0    3.80    1.00
   4   9   0    3.00    0.80
  -5  -9   0    5.70    0.90
  -5  -9   0    5.20    1.00
  -5  -9   0    6.20    1.30
   5   9   0    8.60    1.20
   5   9   0    5.50    1.20
  -6  -9   0   45.10    2.50
  -6  -9   0   50.59    2.90
  -6  -9   0   48.00    3.20
   6   9   0   48.60    3.00
   6   9   0   54.89    3.40
   5 -10   0   12.40    1.70
   5 -10   0    9.30    1.20
   5 -10   0    9.70    1.10
  -5  10   0    8.80    1.20
  -5  10   0    5.90    1.30
   4 -10   0   11.60    1.70
   4 -10   0   13.20    1.30
   4 -10   0    8.10    1.10
  -4  10   0   12.30    1.20
  -4  10   0    9.60    1.40
   3 -10   0    6.00    1.00
   3 -10   0    5.10    1.20
   3 -10   0    6.80    1.00
  -3  10   0    5.50    1.00
  -3  10   0    4.90    0.80
  -3  10   0    5.50    1.10
  -3  10   0    4.30    1.00
   2 -10   0   93.39    4.60
   2 -10   0   84.79    4.80
   2 -10   0   96.89    4.50
  -2  10   0   97.79    4.10
  -2  10   0   96.99    4.70
  -2  10   0   96.29    4.20
  -2  10   0   92.99    4.70
   1 -10   0   15.80    1.70
   1 -10   0   15.80    1.50
   1 -10   0   14.00    1.50
  -1  10   0   14.20    1.50
  -1  10   0   12.90    1.20
  -1  10   0   13.50    1.20
  -1  10   0   13.10    1.50
   0 -10   0  218.68    9.10
   0 -10   0  207.58    9.10
   0 -10   0  208.38    8.80
   0  10   0  218.88    8.30
   0  10   0  208.18    8.60
   0  10   0  211.28    9.10
  -1 -10   0   17.20    1.70
  -1 -10   0   19.10    1.60
  -1 -10   0   19.20    1.70
   1  10   0   15.60    1.70
   1  10   0   16.10    1.50
  -2 -10   0   81.09    4.20
  -2 -10   0   86.69    4.20
  -2 -10   0   85.69    4.50
   2  10   0   82.79    4.50
   2  10   0   83.19    4.10
  -3 -10   0    2.60    0.90
  -3 -10   0    3.70    0.90
  -3 -10   0    4.20    1.20
   3  10   0    2.00    0.90
   3  10   0    3.90    0.90
  -4 -10   0   60.79    3.60
  -4 -10   0   51.09    3.10
  -4 -10   0   56.79    3.10
   4  10   0   59.99    3.30
   4  10   0   49.99    3.40
   2 -11   0    8.00    1.40
   2 -11   0    5.30    1.30
  -2  11   0    6.20    0.90
  -2  11   0    6.60    1.30
  -2  11   0    5.30    1.00
   1 -11   0    2.20    0.90
   1 -11   0    2.50    1.00
   1 -11   0    2.30    0.90
  -1  11   0    2.20    1.00
  -1  11   0    3.80    0.90
  -1  11   0    3.50    0.80
  -1  11   0    1.90    0.80
   0 -11   0    4.30    1.10
   0 -11   0    2.90    0.90
   0 -11   0    3.10    1.10
   0  11   0    2.90    0.90
   0  11   0    3.00    1.10
  -1 -11   0    9.20    1.40
  -1 -11   0    8.70    1.60
   1  11   0   10.70    1.30
   1  11   0    9.20    1.60
   2  11  -1   19.10    1.80
  -2 -11   1   18.50    1.80
   1  11  -1    1.30    0.90
   1  11  -1   -0.20    0.60
  -1 -11   1    0.20    0.70
  -1 -11   1   -0.40    0.60
  -1 -11   1    0.70    0.70
   0  11  -1    0.50    0.80
   0  11  -1    0.70    0.60
   0 -11   1    1.10    0.70
   0 -11   1    0.90    0.80
   0 -11   1    1.20    0.70
  -1  11  -1    1.30    0.70
  -1  11  -1    1.30    0.70
  -1  11  -1   -0.20    0.70
  -1  11  -1    0.40    0.60
   1 -11   1    0.40    0.70
   1 -11   1    0.70    0.80
   1 -11   1   -0.20    0.60
  -2  11  -1   40.00    2.90
  -2  11  -1   43.90    2.50
  -2  11  -1   46.10    2.90
  -2  11  -1   42.80    2.30
   2 -11   1   45.90    2.80
   2 -11   1   45.00    3.20
   2 -11   1   44.40    2.80
  -5 -10   1    8.30    1.20
   4  10  -1   35.40    2.40
   4  10  -1   30.90    2.60
  -4 -10   1   34.30    2.30
  -4 -10   1   35.40    2.70
  -4 -10   1   38.90    2.50
   3  10  -1    5.70    1.30
   3  10  -1    5.70    1.10
  -3 -10   1    5.20    1.00
  -3 -10   1    5.20    1.00
  -3 -10   1    6.50    1.30
   2  10  -1   76.99    3.80
   2  10  -1   74.09    4.20
  -2 -10   1   70.19    4.00
  -2 -10   1   82.19    4.30
  -2 -10   1   79.39    3.90
   1  10  -1   10.20    1.20
   1  10  -1   10.60    1.50
  -1 -10   1   12.50    1.50
  -1 -10   1    8.40    1.20
  -1 -10   1   12.30    1.50
   0  10  -1   82.19    4.40
   0  10  -1   85.39    3.70
   0  10  -1   80.99    3.90
   0 -10   1   85.09    4.40
   0 -10   1   85.29    4.50
   0 -10   1   80.89    4.10
  -1  10  -1    1.20    0.70
  -1  10  -1    1.70    0.60
  -1  10  -1    1.80    0.60
   1 -10   1    2.60    0.90
   1 -10   1    2.60    0.80
   1 -10   1    1.70    0.70
  -2  10  -1    6.10    1.20
  -2  10  -1    8.70    1.20
  -2  10  -1    7.10    0.90
  -2  10  -1    7.00    0.90
   2 -10   1    6.60    1.10
   2 -10   1    9.00    1.20
   2 -10   1    7.60    1.40
  -3  10  -1   27.40    2.10
  -3  10  -1   27.80    2.20
  -3  10  -1   29.40    1.60
  -3  10  -1   28.80    1.90
   3 -10   1   30.30    2.40
   3 -10   1   28.90    2.00
   3 -10   1   26.70    2.00
  -4  10  -1    1.20    0.80
  -4  10  -1    0.70    0.50
   4 -10   1    1.50    0.70
   4 -10   1    1.00    0.70
   4 -10   1    1.10    0.90
  -5  10  -1    1.80    1.00
  -5  10  -1    2.30    0.80
   5 -10   1    2.20    0.70
   5 -10   1    2.20    0.80
   5 -10   1    3.30    1.10
   6   9  -1   12.40    1.50
   6   9  -1   10.30    1.60
  -6  -9   1   10.50    1.60
  -6  -9   1   12.80    1.40
  -6  -9   1    9.20    1.00
   5   9  -1   19.30    1.70
   5   9  -1   19.00    1.90
  -5  -9   1   20.70    1.70
  -5  -9   1   20.80    1.50
  -5  -9   1   21.60    2.00
   4   9  -1   73.19    3.70
   4   9  -1   69.09    3.90
  -4  -9   1   67.29    3.40
  -4  -9   1   72.79    3.60
  -4  -9   1   68.79    3.90
   3   9  -1    7.60    1.20
   3   9  -1    8.50    1.10
  -3  -9   1    9.50    1.20
  -3  -9   1   10.90    1.40
  -3  -9   1    8.40    1.10
   2   9  -1   88.19    4.10
   2   9  -1   87.39    4.40
  -2  -9   1   91.19    4.30
  -2  -9   1   84.39    4.40
  -2  -9   1   82.89    4.10
   1   9  -1   14.30    1.20
   1   9  -1   11.40    1.40
   1   9  -1   13.10    1.00
  -1  -9   1   10.20    1.20
  -1  -9   1   12.40    1.40
  -1  -9   1   12.40    1.30
   0   9  -1   17.10    1.20
   0   9  -1   18.40    1.40
   0   9  -1   15.10    1.50
   0  -9   1   17.20    1.60
   0  -9   1   14.70    1.40
   0  -9   1   18.50    1.60
  -1   9  -1    2.30    0.60
  -1   9  -1    1.70    0.60
  -1   9  -1    3.80    0.70
  -1   9  -1    2.00    0.70
   1  -9   1    3.40    0.80
   1  -9   1    2.90    0.70
   1  -9   1    4.50    1.00
  -2   9  -1   41.90    2.20
  -2   9  -1   36.10    2.40
  -2   9  -1   40.10    1.90
  -2   9  -1   45.90    2.60
  -2   9  -1   43.00    2.10
   2  -9   1   44.00    2.80
   2  -9   1   43.40    2.50
   2  -9   1   37.70    2.80
   2  -9   1   39.50    2.40
  -3   9  -1    4.70    0.60
  -3   9  -1    5.20    1.00
  -3   9  -1    4.60    0.60
  -3   9  -1    5.50    0.80
  -3   9  -1    5.20    1.00
   3  -9   1    5.00    0.90
   3  -9   1    6.80    1.30
   3  -9   1    5.00    0.90
   3  -9   1    5.10    1.00
  -4   9  -1  207.38    8.70
  -4   9  -1  205.38    8.80
  -4   9  -1  220.78    9.10
   4  -9   1  222.58    8.70
   4  -9   1  222.08    8.70
   4  -9   1  226.08    9.50
  -5   9  -1    5.10    1.10
  -5   9  -1    4.40    0.90
   5  -9   1    5.50    1.20
   5  -9   1    5.50    0.90
   5  -9   1    5.20    0.90
  -6   9  -1   80.29    4.40
  -6   9  -1   81.29    4.00
   6  -9   1   80.69    4.60
   6  -9   1   86.99    3.90
   7   8  -1    5.90    1.30
   7   8  -1    7.40    1.20
  -7  -8   1    5.90    0.90
  -7  -8   1    6.20    1.30
  -7  -8   1    5.00    0.90
   6   8  -1    0.20    0.50
   6   8  -1    0.20    0.60
  -6  -8   1    0.60    0.40
  -6  -8   1    0.30    0.50
  -6  -8   1   -0.10    0.40
  -6  -8   1    0.50    0.60
   5   8  -1    0.90    0.60
   5   8  -1    1.00    0.60
  -5  -8   1    1.50    0.60
  -5  -8   1    1.10    0.60
  -5  -8   1    1.40    0.50
   4   8  -1    6.20    0.90
   4   8  -1    7.90    1.10
  -4  -8   1    6.00    1.10
  -4  -8   1    7.00    1.00
  -4  -8   1    6.80    0.90
   3   8  -1  141.79    6.40
   3   8  -1  156.28    6.70
  -3  -8   1  146.09    6.40
  -3  -8   1  152.38    6.70
  -3  -8   1  159.28    6.40
   2   8  -1   38.20    2.30
   2   8  -1   31.40    2.00
  -2  -8   1   35.40    2.20
  -2  -8   1   30.80    2.20
  -2  -8   1   36.50    2.10
   1   8  -1   66.49    3.40
   1   8  -1   63.99    3.20
   1   8  -1   67.49    2.90
  -1  -8   1   68.49    3.40
  -1  -8   1   61.69    3.30
  -1  -8   1   67.39    3.30
   0   8  -1   11.80    1.00
   0   8  -1    9.60    0.80
   0   8  -1   11.40    0.90
   0   8  -1    8.90    1.10
   0  -8   1    9.30    1.00
   0  -8   1   10.50    1.20
   0  -8   1   11.00    1.10
  -1   8  -1  298.87   11.80
  -1   8  -1  289.47   11.30
  -1   8  -1  284.77   11.30
  -1   8  -1  294.97   11.40
   1  -8   1  337.07   12.10
   1  -8   1  295.77   11.70
   1  -8   1  294.57   11.60
  -2   8  -1    7.80    1.00
  -2   8  -1    8.30    0.80
  -2   8  -1    9.50    0.80
  -2   8  -1   10.50    0.80
  -2   8  -1    8.40    1.00
  -2   8  -1   11.00    0.90
   2  -8   1    6.60    0.90
   2  -8   1   10.00    1.00
   2  -8   1    8.90    1.00
   2  -8   1    9.30    1.30
  -3   8  -1   29.00    1.40
  -3   8  -1   31.80    1.50
  -3   8  -1   31.80    2.10
  -3   8  -1   31.20    1.80
  -3   8  -1   33.50    2.00
  -3   8  -1   31.00    1.50
   3  -8   1   26.00    1.80
   3  -8   1   34.10    1.90
   3  -8   1   30.90    2.20
   3  -8   1   32.70    1.90
  -4   8  -1   12.30    1.10
  -4   8  -1   12.60    1.30
  -4   8  -1   12.50    1.10
   4  -8   1   11.30    1.40
   4  -8   1    9.00    1.00
   4  -8   1   12.30    1.10
   4  -8   1   12.30    1.10
  -5   8  -1    3.30    0.90
  -5   8  -1    3.60    0.80
   5  -8   1    3.80    0.70
   5  -8   1    1.70    0.70
   5  -8   1    4.50    0.70
   5  -8   1    3.10    0.60
  -6   8  -1    9.00    1.10
  -6   8  -1    9.50    1.30
   6  -8   1   10.00    1.40
   6  -8   1    7.50    0.90
  -7   8  -1   13.40    1.30
  -7   8  -1    9.20    1.40
   7  -8   1   10.20    1.00
   7  -8   1   12.10    1.60
  -8   8  -1  263.07   11.60
  -8   8  -1  292.37   11.30
   8   7  -1    1.60    0.80
   8   7  -1    2.50    0.80
  -8  -7   1    1.40    0.60
  -8  -7   1    2.00    0.90
  -8  -7   1    2.20    0.70
   7   7  -1   25.30    1.90
   7   7  -1   23.40    2.00
  -7  -7   1   24.20    1.70
  -7  -7   1   22.40    1.60
  -7  -7   1   24.10    2.00
   6   7  -1   19.70    1.60
   6   7  -1   23.30    1.90
  -6  -7   1   21.70    1.80
  -6  -7   1   18.80    1.50
  -6  -7   1   20.80    1.20
  -6  -7   1   20.30    1.40
  -6  -7   1   22.00    1.20
   5   7  -1   76.89    3.70
   5   7  -1   84.19    4.00
  -5  -7   1   76.59    3.80
  -5  -7   1   70.39    3.20
  -5  -7   1   71.19    3.20
  -5  -7   1   67.99    3.20
  -5  -7   1   72.09    3.50
   4   7  -1  250.07   10.10
   4   7  -1  243.48    9.80
  -4  -7   1  243.48    9.20
  -4  -7   1  248.38    9.60
  -4  -7   1  244.68   10.00
  -4  -7   1  249.28    9.70
   3   7  -1   10.20    1.00
   3   7  -1   11.60    1.20
  -3  -7   1   10.60    1.10
  -3  -7   1   11.70    1.10
  -3  -7   1    9.20    0.90
   2   7  -1    5.50    0.90
   2   7  -1    3.80    0.70
  -2  -7   1    5.30    0.80
  -2  -7   1    2.60    0.60
  -2  -7   1    3.80    0.70
   1   7  -1    3.70    0.60
   1   7  -1    4.20    0.70
   1   7  -1    3.00    0.70
   1   7  -1    4.40    0.50
  -1  -7   1    3.50    0.70
  -1  -7   1    3.10    0.60
  -1  -7   1    4.40    0.80
   0   7  -1   15.90    1.30
   0   7  -1   16.30    1.00
   0   7  -1   13.70    1.00
   0   7  -1   14.40    1.10
   0  -7   1   13.90    1.30
   0  -7   1   14.70    1.10
   0  -7   1   15.00    1.20
  -1   7  -1   24.30    1.40
  -1   7  -1   25.10    1.40
  -1   7  -1   27.10    1.70
  -1   7  -1   23.00    1.40
   1  -7   1   24.60    1.60
   1  -7   1   22.70    1.60
   1  -7   1   27.20    1.90
   1  -7   1   25.70    1.60
  -2   7  -1   58.79    2.90
  -2   7  -1   58.19    2.50
  -2   7  -1   54.59    2.60
  -2   7  -1   58.89    2.60
  -2   7  -1   61.09    2.70
  -2   7  -1   63.59    2.90
   2  -7   1   60.99    3.20
   2  -7   1   58.49    2.80
   2  -7   1   56.59    2.90
   2  -7   1   61.19    2.90
  -3   7  -1    6.10    0.50
  -3   7  -1    6.20    0.50
  -3   7  -1    7.20    0.80
  -3   7  -1    5.90    0.80
  -3   7  -1    7.50    0.90
  -3   7  -1    7.80    0.50
   3  -7   1    4.50    0.70
   3  -7   1    6.00    0.70
   3  -7   1    8.30    0.80
   3  -7   1    6.70    0.50
   3  -7   1    5.80    0.90
  -4   7  -1   56.49    2.70
  -4   7  -1   48.40    2.50
  -4   7  -1   56.59    2.90
   4  -7   1   52.09    2.50
   4  -7   1   56.99    2.60
   4  -7   1   52.89    2.20
   4  -7   1   52.09    2.50
  -5   7  -1  651.73   25.70
  -5   7  -1  687.13   25.50
  -5   7  -1  713.33   26.10
   5  -7   1  752.12   26.50
   5  -7   1  697.13   25.40
   5  -7   1  699.73   25.50
   5  -7   1  693.23   25.20
   5  -7   1  679.13   25.40
  -6   7  -1   18.30    1.40
  -6   7  -1   18.70    1.60
  -6   7  -1   15.40    1.10
   6  -7   1   13.30    1.10
   6  -7   1   18.70    1.70
   6  -7   1   16.60    0.90
  -7   7  -1    1.30    0.60
  -7   7  -1    1.80    0.80
   7  -7   1    0.40    0.60
   7  -7   1    1.70    0.50
   7  -7   1    1.40    0.40
  -8   7  -1    4.00    1.10
  -8   7  -1    5.30    1.00
   8  -7   1    4.20    0.80
   8  -7   1    5.10    1.10
   8  -7   1    4.20    0.90
   9   6  -1   57.79    3.40
   9   6  -1   60.19    3.30
  -9  -6   1   51.69    3.30
  -9  -6   1   65.49    3.30
  -9  -6   1   55.59    2.70
   8   6  -1    6.20    1.20
   8   6  -1    2.10    0.80
  -8  -6   1    4.40    0.90
  -8  -6   1    3.80    0.90
  -8  -6   1    3.60    0.70
   7   6  -1  122.19    5.50
   7   6  -1  130.49    5.70
  -7  -6   1  124.39    5.60
  -7  -6   1  124.59    5.20
  -7  -6   1  118.49    5.30
   6   6  -1   24.10    1.70
   6   6  -1   27.50    1.90
  -6  -6   1   23.80    1.20
  -6  -6   1   25.70    1.80
  -6  -6   1   25.60    1.60
  -6  -6   1   26.40    1.60
  -6  -6   1   23.30    1.20
   5   6  -1   78.19    3.50
   5   6  -1   67.99    3.60
  -5  -6   1   76.99    3.20
  -5  -6   1   70.49    3.30
  -5  -6   1   79.79    3.70
  -5  -6   1   72.19    3.10
  -5  -6   1   70.39    3.00
   4   6  -1    9.00    0.90
   4   6  -1    9.10    1.10
  -4  -6   1   11.80    1.10
  -4  -6   1    9.30    0.80
  -4  -6   1   10.20    0.90
  -4  -6   1    9.10    0.70
   3   6  -1  119.69    5.30
   3   6  -1  125.29    5.10
  -3  -6   1  121.49    5.30
  -3  -6   1  119.99    5.10
  -3  -6   1  122.09    4.70
  -3  -6   1  120.69    5.00
   2   6  -1    3.00    0.70
   2   6  -1    3.70    0.60
   2   6  -1    2.80    0.60
  -2  -6   1    2.50    0.50
  -2  -6   1    3.00    0.60
  -2  -6   1    2.90    0.60
   1   6  -1  687.33   25.20
  -1  -6   1  689.43   25.80
   0   6  -1  120.39    4.70
   0   6  -1  113.99    4.60
   0   6  -1  120.79    4.90
   0   6  -1  117.99    4.50
   0  -6   1  109.29    4.80
   0  -6   1  115.79    4.80
   0  -6   1  115.49    5.00
   0  -6   1  106.19    4.50
   0  -6   1  114.89    4.90
  -1   6  -1  309.47   12.10
  -1   6  -1  326.07   12.10
  -1   6  -1  331.17   12.40
  -1   6  -1  328.07   12.10
  -1   6  -1  324.57   12.10
   1  -6   1  342.37   12.60
   1  -6   1  319.37   12.30
   1  -6   1  310.47   12.30
   1  -6   1  331.77   12.30
  -2   6  -1  152.88    5.80
  -2   6  -1  153.68    6.10
  -2   6  -1  153.28    6.20
  -2   6  -1  154.98    6.00
  -2   6  -1  152.68    5.80
  -2   6  -1  151.58    5.80
   2  -6   1  158.48    5.80
   2  -6   1  144.89    6.40
   2  -6   1  149.88    6.00
   2  -6   1  146.89    6.10
   2  -6   1  150.88    6.10
  -3   6  -1   45.40    1.90
  -3   6  -1   50.19    2.40
  -3   6  -1   45.90    2.20
  -3   6  -1   42.80    2.20
   3  -6   1   45.20    2.10
   3  -6   1   39.60    2.50
   3  -6   1   41.00    1.90
   3  -6   1   46.70    2.20
   3  -6   1   46.40    2.20
   3  -6   1   45.30    1.90
  -4   6  -1  382.16   14.40
  -4   6  -1  371.36   14.20
  -4   6  -1  384.86   14.60
   4  -6   1  393.86   14.00
   4  -6   1  396.06   14.20
   4  -6   1  348.57   14.70
   4  -6   1  393.66   14.20
   4  -6   1  401.46   14.20
   4  -6   1  369.86   14.10
  -5   6  -1    4.50    0.80
  -5   6  -1    5.30    0.70
  -5   6  -1    2.80    0.50
   5  -6   1    3.80    0.40
   5  -6   1    2.70    0.50
   5  -6   1    3.50    0.40
   5  -6   1    3.70    0.80
   5  -6   1    3.40    0.50
  -6   6  -1  564.04   22.00
  -6   6  -1  601.84   21.80
  -6   6  -1  595.04   21.60
   6  -6   1  588.84   21.30
   6  -6   1  593.64   22.20
   6  -6   1  555.24   21.30
   6  -6   1  581.14   21.20
  -7   6  -1    1.20    0.50
  -7   6  -1    1.70    0.70
  -7   6  -1    0.90    0.50
   7  -6   1    1.20    0.60
   7  -6   1    1.00    0.50
   7  -6   1    0.10    0.30
  -8   6  -1  136.39    5.80
  -8   6  -1  133.69    5.80
  -8   6  -1  131.19    6.20
   8  -6   1  134.89    6.20
   8  -6   1  127.59    5.20
   8  -6   1  141.29    5.70
  -9   6  -1    9.80    1.50
  -9   6  -1   10.80    1.30
  -9   6  -1   10.60    1.20
   9  -6   1    9.00    1.30
   9  -6   1    9.30    1.20
  10   5  -1    1.90    0.80
  10   5  -1    2.20    0.80
  10   5  -1    1.30    0.90
 -10  -5   1    2.70    0.90
   9   5  -1    2.80    0.80
   9   5  -1    3.30    0.90
  -9  -5   1    2.30    0.80
  -9  -5   1    1.80    0.50
  -9  -5   1    3.70    0.90
   8   5  -1   56.09    3.00
   8   5  -1   48.60    2.80
  -8  -5   1   53.39    2.80
  -8  -5   1   51.89    2.90
  -8  -5   1   52.49    2.40
   7   5  -1   17.80    1.40
   7   5  -1   16.90    1.50
  -7  -5   1   14.10    1.40
  -7  -5   1   19.20    1.20
  -7  -5   1   15.90    1.30
   6   5  -1   16.80    1.40
   6   5  -1   18.20    1.30
  -6  -5   1   17.90    1.40
  -6  -5   1   16.80    1.20
  -6  -5   1   20.20    1.20
   5   5  -1   35.30    2.10
   5   5  -1   34.50    2.00
  -5  -5   1   37.70    1.60
  -5  -5   1   40.50    2.00
  -5  -5   1   38.60    2.20
  -5  -5   1   39.50    1.70
  -5  -5   1   35.60    1.90
   4   5  -1   50.09    2.50
   4   5  -1   47.00    2.60
  -4  -5   1   52.59    2.40
  -4  -5   1   49.00    2.60
  -4  -5   1   50.09    2.20
  -4  -5   1   51.69    2.20
   3   5  -1  295.37   11.40
   3   5  -1  304.27   11.70
  -3  -5   1  301.27   11.40
  -3  -5   1  307.57   11.30
  -3  -5   1  299.37   11.10
  -3  -5   1  301.47   11.60
   2   5  -1   17.50    1.10
   2   5  -1   17.70    1.10
   2   5  -1   17.40    1.20
  -2  -5   1   19.10    1.20
  -2  -5   1   15.90    1.10
  -2  -5   1   16.80    1.20
  -2  -5   1   17.30    1.20
   1   5  -1   76.29    3.00
   1   5  -1   80.29    3.20
   1   5  -1   75.89    3.30
   1   5  -1   80.19    3.30
   1   5  -1   76.49    3.40
  -1  -5   1   75.89    3.40
  -1  -5   1   71.89    3.40
  -1  -5   1   78.19    3.30
  -1  -5   1   74.49    3.40
   0   5  -1    6.70    0.50
   0   5  -1    6.50    0.70
   0   5  -1    6.10    0.60
   0   5  -1    6.80    0.50
   0   5  -1    7.00    0.60
   0  -5   1    5.90    0.70
   0  -5   1    5.50    0.60
   0  -5   1    6.20    0.50
   0  -5   1    5.40    0.60
   0  -5   1    6.30    0.60
   0  -5   1    6.80    0.70
  -1   5  -1  344.77   12.50
  -1   5  -1  336.67   12.40
  -1   5  -1  344.17   12.70
  -1   5  -1  344.57   12.40
   1  -5   1  334.97   12.60
   1  -5   1  329.97   12.60
   1  -5   1  297.07   12.70
   1  -5   1  346.67   12.50
   1  -5   1  332.57   12.40
   1  -5   1  326.17   12.50
   1  -5   1  358.96   12.40
  -2   5  -1    4.50    0.50
  -2   5  -1    4.40    0.40
  -2   5  -1    3.90    0.50
  -2   5  -1    4.80    0.60
  -2   5  -1    5.00    0.40
  -2   5  -1    4.60    0.40
   2  -5   1    4.10    0.50
   2  -5   1    3.90    0.50
   2  -5   1    3.40    0.50
   2  -5   1    3.20    0.30
   2  -5   1    4.00    0.50
   2  -5   1    2.80    0.60
   2  -5   1    4.10    0.50
   2  -5   1    4.40    0.40
  -4   5  -1    1.80    0.40
  -4   5  -1    1.90    0.50
  -4   5  -1    1.90    0.40
  -4   5  -1    1.90    0.40
   4  -5   1    2.60    0.40
   4  -5   1    2.50    0.40
   4  -5   1    1.60    0.50
   4  -5   1    1.60    0.30
   4  -5   1    2.10    0.40
   4  -5   1    1.80    0.30
  -5   5  -1    7.70    0.80
  -5   5  -1    8.30    0.60
  -5   5  -1    9.20    1.00
  -5   5  -1    8.80    0.80
   5  -5   1    7.80    1.00
   5  -5   1    8.20    0.60
   5  -5   1    8.00    0.60
   5  -5   1    8.50    0.70
  -6   5  -1    0.70    0.50
  -6   5  -1    0.30    0.30
  -6   5  -1    0.30    0.30
   6  -5   1    0.50    0.30
   6  -5   1    0.60    0.50
  -7   5  -1 1225.78   46.80
   7  -5   1 1283.57   46.40
   7  -5   1 1314.07   45.80
  -8   5  -1   12.70    1.20
  -8   5  -1   10.90    1.30
  -8   5  -1   12.50    1.20
   8  -5   1   11.80    1.30
   8  -5   1   10.70    1.10
  -9   5  -1   82.49    4.10
  -9   5  -1   80.79    4.30
  -9   5  -1   84.39    4.00
   9  -5   1   85.89    4.20
   9  -5   1   77.49    3.90
 -10   5  -1   18.30    1.60
 -10   5  -1   16.10    1.60
 -10   5  -1   16.40    1.90
  10  -5   1   16.70    1.70
  10  -5   1   17.90    1.70
  10   4  -1    6.40    1.00
  10   4  -1    6.90    1.10
  10   4  -1    8.90    1.50
 -10  -4   1    6.20    1.20
   9   4  -1  333.67   12.30
   9   4  -1  305.17   12.10
  -9  -4   1  301.17   12.20
  -9  -4   1  303.87   12.30
   8   4  -1    5.40    0.90
   8   4  -1    2.10    0.70
   8   4  -1    2.60    0.60
  -8  -4   1    3.80    0.50
  -8  -4   1    4.30    0.50
  -8  -4   1    4.20    0.80
  -8  -4   1    3.30    0.80
   7   4  -1   16.30    1.40
   7   4  -1   22.60    1.50
   7   4  -1   23.90    1.60
  -7  -4   1   19.40    1.40
  -7  -4   1   20.40    1.20
  -7  -4   1   19.50    1.50
  -7  -4   1   22.10    1.20
   6   4  -1   21.80    1.50
   6   4  -1   24.60    1.60
   6   4  -1   23.30    1.50
  -6  -4   1   23.70    1.30
  -6  -4   1   25.20    1.50
  -6  -4   1   23.00    1.30
  -6  -4   1   24.00    1.60
   5   4  -1    3.80    0.60
   5   4  -1    4.60    0.60
   5   4  -1    6.40    0.80
  -5  -4   1    5.60    0.60
  -5  -4   1    4.00    0.60
  -5  -4   1    5.20    0.60
  -5  -4   1    4.40    0.60
   4   4  -1  300.07   11.80
   4   4  -1  325.37   11.70
   4   4  -1  300.77   11.90
  -4  -4   1  313.27   11.40
  -4  -4   1  318.27   11.40
  -4  -4   1  319.17   11.90
  -4  -4   1  294.37   11.60
  -4  -4   1  316.97   11.60
  -4  -4   1  306.47   11.60
   3   4  -1  147.59    5.90
   3   4  -1  146.89    5.70
   3   4  -1  152.58    6.00
   3   4  -1  165.58    6.10
   3   4  -1  148.09    6.00
  -3  -4   1  148.69    5.80
  -3  -4   1  143.99    6.00
  -3  -4   1  154.98    5.70
  -3  -4   1  148.99    5.70
  -3  -4   1  138.59    5.80
  -3  -4   1  144.39    6.00
   2   4  -1  372.56   13.70
   2   4  -1  363.96   13.70
  -2  -4   1  361.56   13.60
  -2  -4   1  379.06   13.40
  -2  -4   1  363.66   13.80
   1   4  -1  289.27   10.90
   1   4  -1  299.67   10.80
   1   4  -1  293.37   11.00
   1   4  -1  293.67   10.90
  -1  -4   1  282.87   10.80
  -1  -4   1  289.17   10.90
  -1  -4   1  299.97   11.00
  -1  -4   1  280.47   11.00
   0  -4   1 2785.32  164.88
   0  -4   1 2910.21  173.78
  -1   4  -1   24.80    1.20
  -1   4  -1   22.20    1.20
  -1   4  -1   24.60    1.20
  -1   4  -1   26.00    1.20
  -1   4  -1   26.00    1.30
  -1   4  -1   24.30    1.20
   1  -4   1   24.40    1.20
   1  -4   1   22.80    1.20
   1  -4   1   24.10    1.30
   1  -4   1   23.60    1.40
   1  -4   1   25.00    1.30
   1  -4   1   23.90    1.20
   1  -4   1   27.30    1.20
   2  -4   1 1099.99   84.09
   2  -4   1 1095.29   89.39
  -3   4  -1    0.20    0.20
  -3   4  -1    0.20    0.20
  -3   4  -1   -0.30    0.20
  -3   4  -1    0.00    0.20
  -3   4  -1    0.60    0.30
  -3   4  -1   -0.30    0.20
   3  -4   1    0.00    0.20
   3  -4   1    0.00    0.10
   3  -4   1   -0.30    0.10
   3  -4   1    0.40    0.20
   3  -4   1   -0.20    0.10
   3  -4   1   -0.20    0.20
   3  -4   1    0.10    0.20
   3  -4   1   -0.20    0.20
   4  -4   1 1591.94   91.29
   4  -4   1 1680.03   95.79
  -5   4  -1    2.80    0.50
  -5   4  -1    1.80    0.50
  -5   4  -1    1.80    0.40
   5  -4   1    1.80    0.30
   5  -4   1    1.60    0.20
   5  -4   1    2.20    0.60
   5  -4   1    2.30    0.40
  -6   4  -1  594.64   22.90
  -6   4  -1  607.04   22.60
  -6   4  -1  612.74   22.70
   6  -4   1  603.54   22.60
   6  -4   1  648.64   22.90
  -7   4  -1   44.60    2.50
  -7   4  -1   49.50    2.40
  -7   4  -1   47.30    2.60
   7  -4   1   44.90    2.40
   7  -4   1   46.60    2.50
  -8   4  -1  166.18    7.40
  -8   4  -1  170.58    7.20
  -8   4  -1  167.78    7.10
   8  -4   1  185.08    7.20
   8  -4   1  177.18    7.30
  -9   4  -1   90.59    4.20
  -9   4  -1   89.99    4.60
  -9   4  -1   91.39    4.50
   9  -4   1   93.79    4.40
   9  -4   1   95.59    4.40
 -10   4  -1   73.39    3.90
 -10   4  -1   74.79    4.00
 -10   4  -1   68.09    3.50
  10  -4   1   66.19    3.60
  10  -4   1   75.69    3.80
  10   3  -1   46.60    2.50
  10   3  -1   44.90    2.50
  10   3  -1   48.90    3.20
 -10  -3   1   44.90    2.80
   9   3  -1   17.10    1.30
   9   3  -1   17.30    1.30
   9   3  -1   15.30    1.30
  -9  -3   1   16.70    1.50
  -9  -3   1   17.80    1.40
   8   3  -1   19.60    1.40
   8   3  -1   16.80    1.30
   8   3  -1   20.70    1.40
  -8  -3   1   21.00    1.60
  -8  -3   1   19.00    1.40
   7   3  -1    3.90    0.70
   7   3  -1    4.10    0.70
   7   3  -1    3.00    0.60
  -7  -3   1    4.00    0.70
  -7  -3   1    3.00    0.40
  -7  -3   1    3.40    0.40
  -7  -3   1    2.80    0.70
   6   3  -1  230.28    8.90
   6   3  -1  239.38    8.90
   6   3  -1  225.08    8.80
  -6  -3   1  217.98    8.90
  -6  -3   1  227.98    9.00
  -6  -3   1  228.28    8.60
  -6  -3   1  236.08    8.60
   4   3  -1   86.69    3.70
   4   3  -1   90.09    3.60
   4   3  -1   88.19    3.70
   4   3  -1   83.39    3.60
  -4  -3   1   92.79    3.30
  -4  -3   1   91.89    3.30
  -4  -3   1   84.89    3.50
  -4  -3   1   84.89    3.60
  -4  -3   1   83.19    3.70
  -4  -3   1   86.69    3.50
  -4  -3   1   87.69    3.90
   3   3  -1  180.38    6.60
   3   3  -1  170.78    6.70
   3   3  -1  170.18    6.60
   3   3  -1  162.08    6.50
   3   3  -1  168.58    6.40
  -3  -3   1  170.68    6.30
  -3  -3   1  167.48    6.60
  -3  -3   1  159.58    6.60
  -3  -3   1  172.28    6.50
  -3  -3   1  174.68    6.50
  -3  -3   1  175.48    6.50
   2   3  -1    1.80    0.20
   2   3  -1    2.20    0.30
   2   3  -1    2.70    0.50
   2   3  -1    1.60    0.30
   2   3  -1    2.10    0.40
   2   3  -1    2.00    0.40
  -2  -3   1    2.50    0.40
  -2  -3   1    2.70    0.30
  -2  -3   1    2.00    0.30
  -2  -3   1    2.50    0.40
   1   3  -1 2871.81  156.18
  -1  -3   1 2772.82  154.78
   0   3  -1    6.60    0.50
   0   3  -1    7.00    0.50
   0   3  -1    7.30    0.60
   0   3  -1    6.90    0.50
   0   3  -1    7.90    0.50
   0   3  -1    6.70    0.40
   0  -3   1    6.90    0.50
   0  -3   1    7.60    0.50
   0  -3   1    7.10    0.50
   0  -3   1    6.70    0.50
   0  -3   1    6.30    0.50
   0  -3   1    6.70    0.40
   1  -3   1 2567.54  127.59
  -2   3  -1    7.70    0.50
  -2   3  -1    7.60    0.50
  -2   3  -1    8.80    0.50
  -2   3  -1    8.10    0.50
  -2   3  -1   10.00    0.70
  -2   3  -1    9.00    0.60
   2  -3   1    8.60    0.50
   2  -3   1    8.40    0.50
   2  -3   1    8.90    0.50
   2  -3   1    8.00    0.50
   2  -3   1    8.10    0.50
   2  -3   1    8.20    0.50
   2  -3   1    7.40    0.60
  -3   3  -1  290.67   10.60
  -3   3  -1  289.77   10.50
  -3   3  -1  264.07   10.50
  -3   3  -1  306.87   10.80
   3  -3   1  289.47   10.60
   3  -3   1  296.27   10.40
   3  -3   1  286.37   10.80
   3  -3   1  293.67   10.40
   3  -3   1  275.67   10.70
   3  -3   1  288.77   10.40
   3  -3   1  266.97   10.60
   3  -3   1  278.07   10.60
   3  -3   1  300.37   10.50
  -4   3  -1   59.59    2.70
  -4   3  -1   57.49    2.60
  -4   3  -1   62.99    2.80
   4  -3   1   67.19    2.90
   4  -3   1   59.39    2.70
   4  -3   1   62.29    2.60
   4  -3   1   59.99    2.60
  -6   3  -1  141.29    5.80
  -6   3  -1  136.69    5.50
  -6   3  -1  135.79    5.60
   6  -3   1  130.19    5.60
   6  -3   1  140.39    5.60
  -7   3  -1    7.20    0.80
  -7   3  -1    6.80    0.90
  -7   3  -1    6.10    0.80
   7  -3   1    7.50    0.80
   7  -3   1    5.50    0.80
  -8   3  -1  132.89    6.00
  -8   3  -1  136.99    6.00
  -8   3  -1  127.59    5.70
   8  -3   1  152.28    6.00
   8  -3   1  145.39    5.80
  -9   3  -1   42.20    2.40
  -9   3  -1   45.00    2.80
  -9   3  -1   44.40    2.70
   9  -3   1   49.50    2.50
   9  -3   1   49.10    2.70
 -10   3  -1    0.60    0.70
 -10   3  -1    1.50    0.60
 -10   3  -1    0.20    0.60
  10  -3   1    1.80    0.80
  10  -3   1    1.30    0.60
  11   2  -1   83.69    4.70
  11   2  -1   81.89    3.90
 -11  -2   1   85.69    4.50
  10   2  -1    3.90    1.10
  10   2  -1    4.70    0.70
  10   2  -1    3.10    0.70
 -10  -2   1    3.70    0.90
   9   2  -1   14.40    1.10
   9   2  -1   15.00    1.20
   9   2  -1   16.70    1.70
   9   2  -1   15.80    1.20
  -9  -2   1   17.00    1.20
  -9  -2   1   17.70    1.50
   8   2  -1  483.55   17.30
   8   2  -1  465.75   17.20
   8   2  -1  471.85   17.20
  -8  -2   1  449.56   17.30
  -8  -2   1  449.66   17.60
   7   2  -1   27.20    1.50
   7   2  -1   27.60    1.50
   7   2  -1   25.40    1.40
  -7  -2   1   26.20    1.50
  -7  -2   1   23.90    1.60
   6   2  -1  438.56   15.80
   6   2  -1  408.16   15.80
   6   2  -1  429.66   15.80
   6   2  -1  439.96   15.90
  -6  -2   1  440.36   15.50
  -6  -2   1  424.96   15.50
  -6  -2   1  420.86   16.10
  -6  -2   1  419.36   15.90
   5   2  -1   10.40    0.70
   5   2  -1   10.60    0.80
   5   2  -1    9.50    0.70
   5   2  -1    9.50    0.70
  -5  -2   1    9.30    0.60
  -5  -2   1    8.80    0.80
  -5  -2   1    8.50    0.70
  -5  -2   1   11.00    0.60
  -4  -2   1  827.22   79.89
  -4  -2   1  709.93   71.09
   3   2  -1   42.80    1.90
   3   2  -1   42.60    1.90
   3   2  -1   44.60    2.00
   3   2  -1   42.90    1.90
   3   2  -1   42.30    1.90
  -3  -2   1   43.30    1.90
  -3  -2   1   42.40    1.80
  -3  -2   1   44.90    1.70
  -3  -2   1   44.50    2.00
  -3  -2   1   46.00    1.90
  -3  -2   1   45.30    2.00
   2   2  -1 7234.88  303.87
  -2  -2   1 6792.52  300.07
   1   2  -1   28.90    1.40
   1   2  -1   29.40    1.30
   1   2  -1   30.90    1.30
   1   2  -1   29.70    1.30
   1   2  -1   30.00    1.30
  -1  -2   1   30.40    1.30
  -1  -2   1   30.50    1.20
  -1  -2   1   29.80    1.40
  -1  -2   1   31.10    1.30
   0   2  -1  551.74   45.40
   0  -2   1  579.44   46.80
  -1   2  -1   85.09    3.10
  -1   2  -1   85.19    3.20
  -1   2  -1   85.59    3.20
  -1   2  -1   82.49    3.20
  -1   2  -1   86.29    3.20
  -1   2  -1   81.29    3.20
  -1   2  -1   86.89    3.10
   1  -2   1   82.29    3.20
   1  -2   1   83.19    3.20
   1  -2   1   85.79    3.20
   1  -2   1   86.09    3.20
   1  -2   1   84.09    3.20
   1  -2   1   82.49    3.20
  -2   2  -1 5035.20  202.98
   2  -2   1 5114.89  202.48
  -3   2  -1   94.29    3.70
  -3   2  -1   96.39    3.70
  -3   2  -1   95.29    3.70
   3  -2   1   86.09    3.70
   3  -2   1   91.29    3.60
  -4   2  -1  273.57   10.40
  -4   2  -1  278.87   10.50
   4  -2   1  268.87   10.40
   4  -2   1  282.47   10.40
   4  -2   1  287.47   10.40
   4  -2   1  278.97   10.50
  -5   2  -1   19.00    1.20
  -5   2  -1   17.70    1.00
  -5   2  -1   16.70    1.10
   5  -2   1   17.00    1.10
   5  -2   1   19.00    1.10
   5  -2   1   17.20    1.10
  -6   2  -1   43.70    2.30
  -6   2  -1   48.00    2.40
  -6   2  -1   48.60    2.20
   6  -2   1   41.90    2.30
   6  -2   1   50.29    2.30
  -7   2  -1   25.00    1.60
  -7   2  -1   21.60    1.50
  -7   2  -1   20.50    1.30
   7  -2   1   20.20    1.30
   7  -2   1   25.00    1.60
  -8   2  -1   36.10    2.20
  -8   2  -1   33.10    2.10
  -8   2  -1   33.90    1.90
   8  -2   1   34.20    2.10
   8  -2   1   32.20    1.80
  -9   2  -1  132.69    6.00
  -9   2  -1  142.49    5.80
  -9   2  -1  143.99    6.20
   9  -2   1  130.19    5.20
   9  -2   1  148.29    6.20
   9  -2   1  130.29    5.20
   9  -2   1  142.39    5.60
 -10   2  -1    1.40    0.70
 -10   2  -1    2.40    0.70
  10  -2   1    2.00    0.80
  10  -2   1    0.80    0.50
  10  -2   1    0.90    0.50
 -11   2  -1   21.50    1.60
 -11   2  -1   23.30    2.00
  11  -2   1   22.70    2.10
  11   1  -1   43.00    3.00
  11   1  -1   39.30    2.20
 -11  -1   1   43.40    2.80
  10   1  -1    1.10    0.50
  10   1  -1    0.70    0.70
 -10  -1   1    1.00    0.60
   9   1  -1  236.88    9.40
   9   1  -1  216.68    8.50
  -9  -1   1  212.58    9.10
   8   1  -1   39.50    1.80
   8   1  -1   33.90    1.70
   8   1  -1   40.10    1.80
  -8  -1   1   34.00    1.80
  -8  -1   1   37.00    2.20
   7   1  -1  870.61   31.40
  -7  -1   1  859.31   31.40
   6   1  -1   80.59    3.40
   6   1  -1   85.99    3.40
   6   1  -1   81.39    3.40
   6   1  -1   85.29    3.40
   6   1  -1   90.89    3.50
  -6  -1   1   84.69    3.30
  -6  -1   1   86.19    3.80
  -6  -1   1   80.89    3.40
  -5  -1   1  956.40   77.29
  -5  -1   1  952.60   81.39
   4   1  -1    9.70    0.60
   4   1  -1   12.30    0.70
   4   1  -1   10.50    0.60
   4   1  -1   11.80    0.80
   4   1  -1   10.10    0.60
   4   1  -1   10.30    0.60
  -4  -1   1   10.60    0.50
  -4  -1   1   10.30    0.60
  -4  -1   1   10.80    0.80
  -4  -1   1   11.30    0.70
  -4  -1   1    9.70    0.70
  -4  -1   1   10.30    0.50
  -3  -1   1 2447.85  118.59
   2   1  -1   22.70    1.00
   2   1  -1   22.20    1.00
   2   1  -1   24.40    1.10
   2   1  -1   23.20    1.00
   2   1  -1   22.20    1.00
  -2  -1   1   24.10    1.00
  -2  -1   1   23.80    0.90
  -2  -1   1   22.70    1.00
  -2  -1   1   22.50    1.00
  -2  -1   1   21.50    1.00
  -2  -1   1   22.40    1.00
   1   1  -1 1216.08   64.59
  -1  -1   1 1092.39   62.49
   0   1  -1    0.80    0.10
   0   1  -1    0.80    0.10
   0   1  -1    0.60    0.10
   0   1  -1    0.60    0.10
   0   1  -1    0.70    0.10
   0   1  -1    0.50    0.10
   0  -1   1    0.60    0.10
   0  -1   1    0.80    0.10
   0  -1   1    0.60    0.10
   0  -1   1    0.70    0.10
   0  -1   1    0.80    0.10
  -1   1  -1 1234.18   55.39
   1  -1   1 1222.48   55.39
  -2   1  -1  318.67   17.30
   2  -1   1  292.17   18.80
  -3   1  -1  439.56   20.90
  -3   1  -1  424.46   20.70
  -4   1  -1  782.22   37.90
  -4   1  -1  808.62   36.10
  -5   1  -1    2.60    0.40
  -5   1  -1    2.20    0.50
  -5   1  -1    2.80    0.50
   5  -1   1    2.10    0.30
   5  -1   1    2.20    0.50
   5  -1   1    1.70    0.30
   5  -1   1    2.30    0.40
  -7   1  -1   14.10    1.20
  -7   1  -1   12.50    0.90
  -7   1  -1   13.20    1.10
   7  -1   1   12.10    0.70
   7  -1   1   12.60    0.90
   7  -1   1   12.60    1.20
   7  -1   1   13.10    0.70
  -8   1  -1   77.49    3.70
  -8   1  -1   84.49    3.30
   8  -1   1   79.69    3.10
   8  -1   1   64.19    3.60
   8  -1   1   77.09    3.00
   8  -1   1   62.89    2.90
  -9   1  -1   40.60    2.40
  -9   1  -1   35.80    1.90
   9  -1   1   39.20    1.70
   9  -1   1   34.30    2.30
   9  -1   1   28.60    1.60
   9  -1   1   35.40    1.70
 -10   1  -1   13.80    1.20
 -10   1  -1   17.80    1.60
  10  -1   1   13.70    0.90
  10  -1   1   17.20    1.70
  10  -1   1   14.20    1.00
 -11   1  -1    9.40    1.10
 -11   1  -1   13.30    1.50
  11  -1   1    9.10    1.40
  11   0  -1    1.50    0.90
 -11   0   1    3.00    0.90
  10   0  -1  795.42   29.00
  10   0  -1  754.82   28.00
 -10   0   1  752.72   28.90
   9   0  -1    2.20    0.50
   9   0  -1    1.60    0.60
   9   0  -1    4.50    1.00
  -9   0   1    3.20    0.80
   8   0  -1   56.79    2.50
   8   0  -1   65.19    3.30
   8   0  -1   65.19    2.60
  -8   0   1   61.69    2.70
  -8   0   1   59.79    3.10
   7   0  -1    1.70    0.30
   7   0  -1    1.70    0.30
   7   0  -1    1.30    0.50
   7   0  -1    1.70    0.30
  -7   0   1    2.90    0.70
  -7   0   1    2.10    0.30
  -7   0   1    3.00    0.50
   5   0  -1   18.30    0.90
   5   0  -1   22.60    1.00
   5   0  -1   21.60    1.00
   5   0  -1   22.50    1.30
   5   0  -1   21.30    0.90
   5   0  -1   22.10    1.10
  -5   0   1   21.90    1.10
  -5   0   1   20.90    1.30
  -5   0   1   21.10    1.00
  -4   0   1 2579.74  125.99
  -4   0   1 2780.42  124.29
   3   0  -1    3.40    0.30
   3   0  -1    3.20    0.30
   3   0  -1    2.70    0.20
   3   0  -1    3.00    0.20
   3   0  -1    3.00    0.20
   3   0  -1    2.10    0.30
   3   0  -1    3.00    0.20
  -3   0   1    3.30    0.40
  -3   0   1    2.40    0.30
  -3   0   1    2.20    0.20
  -3   0   1    2.60    0.30
   2   0  -1  106.49    3.90
   2   0  -1  115.99    4.10
   2   0  -1  106.79    3.90
   2   0  -1  106.39    3.90
   2   0  -1  108.49    3.80
   2   0  -1  111.59    3.90
  -2   0   1  107.99    3.90
  -2   0   1   90.69    4.00
  -2   0   1  100.69    3.90
   1   0  -1    0.80    0.10
   1   0  -1    0.80    0.10
   1   0  -1    0.70    0.10
   1   0  -1    0.60    0.10
   1   0  -1    0.70    0.10
   1   0  -1    0.60    0.10
   1   0  -1    0.60    0.10
  -1   0   1    0.60    0.10
  -1   0   1    0.80    0.10
  -1   0   1    0.60    0.10
  -1   0   1    0.70    0.10
  -1   0   1    0.80    0.10
  -1   0  -1    0.70    0.10
  -1   0  -1    0.90    0.10
  -1   0  -1    0.70    0.10
  -1   0  -1    0.80    0.10
  -1   0  -1    0.80    0.10
  -1   0  -1    0.80    0.10
  -1   0  -1    0.50    0.10
   1   0   1    0.80    0.10
   1   0   1    1.00    0.10
   1   0   1    0.70    0.10
   1   0   1    0.80    0.10
   1   0   1    0.70    0.10
   1   0   1    1.00    0.10
   1   0   1    0.70    0.10
   1   0   1    0.80    0.10
   1   0   1    0.60    0.10
  -2   0  -1  140.59    5.20
  -2   0  -1  148.29    5.30
   2   0   1  144.19    5.30
   2   0   1  141.09    5.20
   2   0   1  145.09    5.30
   2   0   1  131.69    5.40
   2   0   1  146.99    5.20
   2   0   1  142.79    5.20
  -3   0  -1   24.20    1.00
  -3   0  -1   24.10    1.20
  -3   0  -1   25.30    1.10
  -3   0  -1   25.90    1.20
   3   0   1   25.50    1.00
   3   0   1   24.30    1.20
   3   0   1   23.80    1.00
   3   0   1   24.40    1.00
   3   0   1   24.00    1.10
   3   0   1   21.90    1.20
  -4   0  -1    5.50    0.50
  -4   0  -1    4.80    0.40
  -4   0  -1    5.20    0.40
   4   0   1    5.40    0.40
   4   0   1    5.20    0.60
   4   0   1    4.30    0.30
   4   0   1    5.10    0.40
   4   0   1    5.20    0.30
   4   0   1    5.50    0.30
   4   0   1    5.00    0.40
  -5   0  -1   24.70    1.20
  -5   0  -1   24.20    1.40
  -5   0  -1   26.20    1.20
   5   0   1   27.40    1.50
   5   0   1   25.20    1.20
   5   0   1   23.00    1.10
   5   0   1   27.60    1.10
   5   0   1   27.10    1.10
   5   0   1   27.50    1.30
   5   0   1   26.70    1.10
   5   0   1   26.70    1.40
  -6   0  -1   64.59    3.10
  -6   0  -1   67.99    2.80
  -6   0  -1   67.99    2.70
   6   0   1   65.69    2.80
   6   0   1   66.59    3.20
   6   0   1   68.19    2.60
   6   0   1   68.39    2.70
   6   0   1   69.99    2.70
   6   0   1   68.09    2.70
   6   0   1   65.79    2.70
  -7   0  -1   12.40    0.90
  -7   0  -1   14.70    0.80
  -7   0  -1   14.50    1.20
   7   0   1   14.10    1.20
   7   0   1   12.80    0.80
   7   0   1   14.30    0.70
   7   0   1   13.70    0.70
   7   0   1   14.00    0.80
  -8   0  -1    2.80    0.70
  -8   0  -1    4.50    0.60
  -8   0  -1    2.80    0.40
   8   0   1    3.00    0.50
   8   0   1    2.20    0.40
   8   0   1    3.90    0.80
  -9   0  -1    3.20    0.60
  -9   0  -1    2.40    0.70
   9   0   1    1.60    0.70
   9   0   1    2.20    0.50
 -10   0  -1  225.28    8.80
 -10   0  -1  227.58    9.60
  10   0   1  220.58    8.70
  10   0   1  242.08    9.80
 -11   0  -1    0.80    0.70
  11   0   1    0.90    0.80
  11  -1  -1  140.89    6.50
 -11   1   1  133.19    6.40
  10  -1  -1    0.10    0.30
  10  -1  -1    0.60    0.40
  10  -1  -1    0.00    0.60
 -10   1   1    0.50    0.50
   9  -1  -1  292.67   11.10
   9  -1  -1  289.47   11.00
   9  -1  -1  303.87   11.90
  -9   1   1  297.97   11.30
  -9   1   1  302.07   11.90
   8  -1  -1    8.60    0.60
   8  -1  -1    9.00    0.70
   8  -1  -1    7.00    0.60
   8  -1  -1    8.40    1.00
  -8   1   1    9.00    1.00
  -8   1   1    8.00    0.80
   7  -1  -1  853.01   30.70
   6  -1  -1  119.19    4.50
   6  -1  -1  133.79    5.20
   6  -1  -1  127.59    4.90
  -6   1   1  114.79    5.10
  -6   1   1  125.99    5.20
  -6   1   1  119.19    4.90
   5  -1  -1  330.17   12.20
   5  -1  -1  326.97   12.40
   5  -1  -1  320.27   12.40
   5  -1  -1  339.07   12.20
  -5   1   1  322.97   12.40
  -5   1   1  330.37   12.40
   4  -1  -1  421.46   15.60
   2  -1  -1  327.27   20.50
  -2   1   1  336.37   19.90
   1  -1  -1  116.69    4.30
   1  -1  -1  113.99    4.20
  -1   1   1  119.09    4.30
   0  -1  -1    1.00    0.10
   0  -1  -1    1.00    0.10
   0  -1  -1    0.80    0.10
   0  -1  -1    1.00    0.10
   0  -1  -1    1.10    0.10
   0   1   1    1.00    0.10
   0   1   1    1.10    0.10
   0   1   1    1.20    0.10
   0   1   1    1.10    0.10
   0   1   1    1.20    0.10
   0   1   1    1.10    0.10
  -1  -1  -1    9.50    0.50
  -1  -1  -1   10.20    0.50
  -1  -1  -1    9.90    0.50
  -1  -1  -1   10.30    0.50
  -1  -1  -1   10.30    0.50
   1   1   1    9.70    0.50
   1   1   1   11.00    0.50
   1   1   1   10.30    0.50
   1   1   1   10.40    0.50
   1   1   1   10.50    0.50
   1   1   1    8.60    0.50
  -2  -1  -1  389.16   39.80
   2   1   1  440.96   41.50
  -3  -1  -1  124.99    4.50
  -3  -1  -1  114.69    4.70
  -3  -1  -1  121.99    4.50
  -3  -1  -1  121.19    4.60
  -3  -1  -1  125.69    4.70
   3   1   1  124.79    4.60
   3   1   1  124.09    4.60
   3   1   1  111.99    4.70
   3   1   1  124.29    4.70
  -4  -1  -1 1257.97   86.59
  -4  -1  -1 1411.16   94.29
  -5  -1  -1   41.50    1.90
  -5  -1  -1   41.20    2.00
  -5  -1  -1   45.60    1.80
  -5  -1  -1   45.30    2.20
   5   1   1   45.60    1.90
   5   1   1   40.20    2.10
   5   1   1   45.60    2.00
   5   1   1   45.60    1.90
   5   1   1   45.20    1.80
   5   1   1   45.50    1.90
  -6  -1  -1  432.06   15.60
  -6  -1  -1  413.96   16.10
  -6  -1  -1  413.06   15.80
   6   1   1  431.36   15.70
   6   1   1  410.96   15.60
   6   1   1  435.06   15.70
   6   1   1  428.06   15.70
   6   1   1  464.45   15.80
  -7  -1  -1  158.98    6.60
  -7  -1  -1  159.98    6.20
  -7  -1  -1  158.58    6.10
   7   1   1  147.69    6.10
   7   1   1  158.18    6.70
   7   1   1  161.18    6.10
   7   1   1  160.88    6.10
   7   1   1  162.88    6.20
  -8  -1  -1   97.89    4.40
  -8  -1  -1   91.89    3.90
  -8  -1  -1   91.69    3.80
   8   1   1   94.29    3.90
   8   1   1   89.19    4.40
   8   1   1   93.19    3.80
   8   1   1   93.39    3.80
  -9  -1  -1    8.60    1.10
   9   1   1    9.10    1.20
   9   1   1    8.10    0.80
 -10  -1  -1   10.70    1.30
  10   1   1    8.00    1.30
  10   1   1    9.20    1.00
 -11  -1  -1   10.40    1.40
  11   1   1   12.00    1.70
  11   1   1   12.70    1.20
  11  -2  -1    1.70    0.80
 -11   2   1    1.70    0.80
  10  -2  -1    7.30    1.20
  10  -2  -1    6.30    0.80
  10  -2  -1    6.90    0.80
 -10   2   1    5.80    0.90
 -10   2   1    7.90    1.20
   9  -2  -1   13.80    1.10
   9  -2  -1   12.80    0.80
   9  -2  -1   15.90    1.40
  -9   2   1   15.60    1.20
  -9   2   1   14.60    1.40
  -9   2   1   16.10    1.50
   8  -2  -1  707.43   25.10
   8  -2  -1  727.73   25.50
  -8   2   1  644.04   25.10
  -8   2   1  677.53   25.50
  -8   2   1  657.63   25.50
   7  -2  -1    9.20    0.80
   7  -2  -1   10.30    1.00
  -7   2   1    9.60    1.00
  -7   2   1    8.20    0.90
  -7   2   1    8.20    0.80
   6  -2  -1  164.48    6.30
   6  -2  -1  167.08    6.30
  -6   2   1  157.88    6.50
  -6   2   1  150.28    6.40
  -6   2   1  149.29    6.20
   5  -2  -1    7.20    0.70
   5  -2  -1    6.20    0.60
  -5   2   1    7.30    0.70
  -5   2   1    5.00    0.60
  -5   2   1    5.80    0.60
   4  -2  -1    0.20    0.20
   4  -2  -1    0.60    0.20
   4  -2  -1    0.60    0.30
   4  -2  -1    0.30    0.20
  -4   2   1    0.60    0.30
  -4   2   1    0.80    0.30
   3  -2  -1  200.18    7.70
   3  -2  -1  195.08    7.50
   3  -2  -1  210.28    7.60
   3  -2  -1  211.08    7.50
   3  -2  -1  197.88    7.60
  -3   2   1  201.08    7.60
  -3   2   1  198.78    7.70
   2  -2  -1   60.89    2.50
   2  -2  -1   65.99    2.70
   2  -2  -1   63.59    2.40
   2  -2  -1   65.39    2.40
   2  -2  -1   64.89    2.40
   2  -2  -1   59.39    2.50
   2  -2  -1   68.19    2.40
   2  -2  -1   66.49    2.60
   2  -2  -1   62.79    2.40
  -2   2   1   62.39    2.40
  -2   2   1   63.89    2.60
  -2   2   1   60.89    2.50
  -2   2   1   59.99    2.50
   1  -2  -1  577.84   45.80
  -1   2   1  528.45   44.70
   0  -2  -1  411.86   42.20
   0   2   1  317.87   42.30
  -1  -2  -1  823.32   66.49
   1   2   1  769.82   64.89
  -2  -2  -1  490.85   63.59
  -2  -2  -1  457.95   56.79
  -3  -2  -1   53.29    1.90
  -3  -2  -1   51.19    2.10
  -3  -2  -1   50.69    2.10
  -3  -2  -1   51.39    2.30
  -3  -2  -1   51.29    2.30
  -3  -2  -1   52.19    2.20
   3   2   1   48.20    2.20
   3   2   1   50.29    2.20
   3   2   1   53.49    2.30
   3   2   1   54.39    2.20
  -4  -2  -1   12.80    0.70
  -4  -2  -1   11.90    0.70
  -4  -2  -1   11.80    0.80
  -4  -2  -1   14.20    0.90
  -4  -2  -1   11.50    0.80
   4   2   1   11.40    0.80
   4   2   1   11.80    0.80
   4   2   1   13.70    0.90
   4   2   1   12.60    0.80
  -5  -2  -1    6.90    0.50
  -5  -2  -1    9.00    0.80
  -5  -2  -1    8.70    0.70
  -5  -2  -1    8.60    0.50
   5   2   1    8.50    0.80
   5   2   1    7.00    0.60
   5   2   1    6.90    0.60
   5   2   1    7.80    0.70
   5   2   1    7.10    0.70
  -6  -2  -1    5.90    0.70
  -6  -2  -1    6.10    0.60
  -6  -2  -1    6.70    0.40
  -6  -2  -1    6.50    0.40
   6   2   1    5.80    0.60
   6   2   1    5.60    0.60
   6   2   1    6.40    0.60
   6   2   1    6.40    0.70
  -7  -2  -1   15.20    1.10
  -7  -2  -1   16.00    1.30
   7   2   1   17.00    1.10
   7   2   1   17.70    1.20
   7   2   1   17.20    1.10
  -8  -2  -1  179.18    6.90
  -8  -2  -1  169.98    7.20
   8   2   1  173.78    6.90
   8   2   1  168.68    6.80
   8   2   1  177.08    6.90
   8   2   1  174.28    7.50
  -9  -2  -1   42.40    2.30
  -9  -2  -1   46.20    2.70
   9   2   1   45.70    2.30
   9   2   1   42.20    2.20
   9   2   1   48.00    2.90
   9   2   1   43.40    2.20
 -10  -2  -1   60.69    3.30
  10   2   1   55.49    2.80
  10   2   1   55.09    3.50
  10   2   1   59.29    2.70
 -11  -2  -1    9.20    1.30
  11   2   1    9.10    1.70
  10  -3  -1    7.60    1.00
  10  -3  -1    8.10    1.20
 -10   3   1    7.90    1.30
 -10   3   1    7.80    1.00
 -10   3   1    8.40    1.20
   9  -3  -1  203.18    7.90
   9  -3  -1  191.78    8.00
  -9   3   1  197.48    8.20
  -9   3   1  188.38    8.20
  -9   3   1  190.08    7.80
   8  -3  -1   27.80    1.70
   8  -3  -1   30.60    1.80
  -8   3   1   27.80    2.00
  -8   3   1   24.30    1.80
  -8   3   1   28.40    1.70
   7  -3  -1    7.80    0.80
   7  -3  -1    6.60    0.80
  -7   3   1    8.20    0.80
  -7   3   1    8.60    0.90
  -7   3   1    7.10    0.90
   6  -3  -1  164.68    7.50
   6  -3  -1  198.58    7.50
  -6   3   1  200.78    7.50
  -6   3   1  196.98    7.60
  -6   3   1  198.98    7.80
   5  -3  -1  183.18    7.00
   5  -3  -1  183.88    7.20
  -5   3   1  176.78    7.10
  -5   3   1  171.78    7.00
  -5   3   1  187.68    7.20
   4  -3  -1  198.28    7.00
   4  -3  -1  189.48    7.50
   4  -3  -1  215.28    7.70
   4  -3  -1  182.68    7.50
   4  -3  -1  174.78    7.20
  -4   3   1  198.08    7.40
  -4   3   1  201.88    7.40
  -4   3   1  190.98    7.60
   3  -3  -1   50.99    2.00
   3  -3  -1   48.00    2.30
   3  -3  -1   47.40    2.10
   3  -3  -1   50.69    2.20
   3  -3  -1   51.49    2.00
   3  -3  -1   50.69    2.00
   3  -3  -1   49.20    2.10
   3  -3  -1   50.39    2.00
   3  -3  -1   49.80    1.90
  -3   3   1   48.20    2.20
  -3   3   1   50.89    2.10
  -3   3   1   48.70    2.30
   2  -3  -1  172.68    6.50
   2  -3  -1  176.98    6.50
   2  -3  -1  181.98    6.60
   2  -3  -1  171.28    6.80
   2  -3  -1  166.78    6.60
   2  -3  -1  181.78    6.50
   2  -3  -1  176.78    6.60
  -2   3   1  178.68    6.40
  -2   3   1  179.78    6.40
  -2   3   1  172.18    6.60
  -2   3   1  175.48    6.40
  -2   3   1  170.58    6.60
  -2   3   1  170.98    6.60
  -2   3   1  180.68    6.50
  -2   3   1  179.28    6.70
   1  -3  -1  173.68    6.50
   1  -3  -1  169.88    6.50
   1  -3  -1  171.48    6.50
   1  -3  -1  175.58    6.50
   1  -3  -1  170.58    6.50
  -1   3   1  171.48    6.50
  -1   3   1  181.28    6.50
  -1   3   1  170.88    6.30
  -1   3   1  172.58    6.50
  -1   3   1  179.38    6.60
  -1   3   1  174.58    6.60
   0  -3  -1   21.30    1.00
   0  -3  -1   21.80    1.10
   0  -3  -1   24.00    1.20
   0  -3  -1   22.50    1.10
   0  -3  -1   22.50    1.10
   0  -3  -1   22.70    1.20
   0   3   1   20.90    1.10
   0   3   1   19.30    1.00
   0   3   1   22.70    1.10
   0   3   1   21.90    1.00
   0   3   1   22.50    1.00
   0   3   1   20.60    1.10
  -1  -3  -1  172.88    6.50
  -1  -3  -1  172.08    6.50
  -1  -3  -1  165.48    6.60
  -1  -3  -1  177.18    6.60
  -1  -3  -1  173.68    6.50
   1   3   1  172.88    6.50
   1   3   1  173.08    6.50
   1   3   1  165.18    6.60
  -2  -3  -1  179.88    7.10
  -2  -3  -1  184.18    7.00
  -2  -3  -1  187.38    6.80
  -2  -3  -1  183.28    7.00
  -2  -3  -1  181.18    6.90
   2   3   1  187.28    7.00
   2   3   1  186.48    6.80
   2   3   1  182.18    7.10
   2   3   1  189.38    7.10
  -3  -3  -1   14.30    0.80
  -3  -3  -1   14.30    0.80
  -3  -3  -1   13.30    0.70
  -3  -3  -1   12.50    0.80
  -3  -3  -1   14.10    1.00
  -3  -3  -1   13.20    0.90
   3   3   1   14.10    0.90
   3   3   1   16.20    1.00
   3   3   1   12.80    0.90
   3   3   1   14.00    1.00
   3   3   1   14.40    0.80
  -4  -3  -1  210.38    7.80
  -4  -3  -1  211.18    7.80
  -4  -3  -1  206.28    7.50
  -4  -3  -1  198.68    7.90
  -4  -3  -1  201.38    7.80
   4   3   1  201.88    7.80
   4   3   1  202.68    7.80
   4   3   1  214.88    8.00
   4   3   1  199.38    7.90
  -5  -3  -1  480.05   17.80
  -5  -3  -1  480.65   17.80
  -5  -3  -1  473.15   18.00
  -5  -3  -1  481.35   18.00
   5   3   1  497.25   18.10
   5   3   1  507.35   18.00
   5   3   1  478.75   18.00
  -6  -3  -1   13.20    0.80
  -6  -3  -1   14.50    1.10
  -6  -3  -1   13.50    0.80
  -6  -3  -1   14.00    1.10
   6   3   1   12.60    1.00
   6   3   1   13.90    1.10
   6   3   1   12.90    1.00
  -7  -3  -1  149.09    6.30
  -7  -3  -1  152.08    6.40
  -7  -3  -1  158.98    5.90
  -7  -3  -1  154.78    5.80
   7   3   1  157.58    6.20
   7   3   1  156.08    6.40
  -8  -3  -1   43.80    2.50
  -8  -3  -1   44.60    2.30
   8   3   1   45.90    2.40
   8   3   1   36.40    2.20
   8   3   1   43.80    2.30
  -9  -3  -1   28.20    2.00
  -9  -3  -1   29.00    1.90
   9   3   1   32.60    1.90
   9   3   1   31.40    1.90
   9   3   1   32.60    2.40
 -10  -3  -1   12.70    1.40
  10   3   1   10.50    1.50
  10   3   1   10.80    1.20
  10   3   1   12.00    1.20
  10  -4  -1   72.49    3.90
  10  -4  -1   78.09    3.90
 -10   4   1   80.49    3.80
 -10   4   1   81.29    4.10
 -10   4   1   78.19    4.30
   9  -4  -1  102.19    4.80
   9  -4  -1  102.39    4.80
  -9   4   1  111.99    4.80
  -9   4   1  112.69    5.10
  -9   4   1  106.49    5.20
   8  -4  -1   12.50    1.20
   8  -4  -1   12.70    1.10
  -8   4   1   11.60    1.20
  -8   4   1   14.20    1.20
  -8   4   1   14.70    1.40
   7  -4  -1   89.59    3.90
   7  -4  -1   89.69    4.10
  -7   4   1   87.49    4.00
  -7   4   1   85.69    4.20
  -7   4   1   89.89    3.90
   6  -4  -1   12.10    0.60
   6  -4  -1   12.90    1.20
   6  -4  -1   14.50    1.00
   6  -4  -1   12.00    0.60
  -6   4   1   12.60    1.00
  -6   4   1   11.80    1.00
  -6   4   1   13.10    1.20
   5  -4  -1    0.60    0.40
   5  -4  -1    1.30    0.20
   5  -4  -1    1.20    0.30
   5  -4  -1    1.80    0.30
  -5   4   1    1.60    0.40
  -5   4   1    0.40    0.30
  -5   4   1    0.50    0.30
   4  -4  -1   32.40    1.40
   4  -4  -1   33.30    1.50
   4  -4  -1   30.50    1.30
  -4   4   1   29.30    1.40
  -4   4   1   31.40    1.70
  -4   4   1   30.30    1.60
  -4   4   1   30.10    1.60
   3  -4  -1  227.68    8.70
   3  -4  -1  237.28    8.70
   3  -4  -1  251.37    8.70
   3  -4  -1  221.98    9.10
   3  -4  -1  234.98    8.70
   3  -4  -1  230.18    8.50
   3  -4  -1  237.18    8.70
  -3   4   1  233.08    8.80
  -3   4   1  225.48    8.70
  -3   4   1  232.08    9.00
  -3   4   1  235.68    8.70
  -3   4   1  241.98    8.80
   2  -4  -1   32.40    1.50
   2  -4  -1   30.70    1.50
   2  -4  -1   30.30    1.50
   2  -4  -1   30.60    1.70
   2  -4  -1   32.10    1.40
   2  -4  -1   32.90    1.30
   2  -4  -1   33.40    1.50
   2  -4  -1   30.90    1.30
  -2   4   1   30.70    1.30
  -2   4   1   31.90    1.30
  -2   4   1   33.60    1.50
  -2   4   1   32.10    1.40
  -2   4   1   30.70    1.50
  -2   4   1   32.50    1.40
  -2   4   1   29.10    1.60
   1  -4  -1 1068.79   92.79
   1  -4  -1  884.91   80.39
   0  -4  -1  186.78    7.20
   0  -4  -1  180.08    7.00
   0  -4  -1  189.48    7.30
   0  -4  -1  190.28    7.30
   0  -4  -1  186.88    7.20
   0  -4  -1  183.38    7.30
   0   4   1  192.48    7.30
   0   4   1  184.48    7.00
   0   4   1  190.58    7.20
   0   4   1  196.68    7.00
   0   4   1  196.38    7.20
   0   4   1  186.98    7.30
  -1  -4  -1  600.84   81.69
  -1  -4  -1  456.05   75.69
  -2  -4  -1   66.69    3.10
  -2  -4  -1   71.99    3.20
  -2  -4  -1   74.29    3.00
  -2  -4  -1   69.59    3.00
  -2  -4  -1   74.19    3.00
  -2  -4  -1   71.89    2.80
   2   4   1   75.39    3.20
   2   4   1   69.89    2.80
   2   4   1   70.79    3.00
   2   4   1   64.29    3.00
  -3  -4  -1  127.69    5.00
  -3  -4  -1  128.69    5.20
  -3  -4  -1  128.69    4.80
  -3  -4  -1  125.69    5.00
  -3  -4  -1  122.49    4.80
   3   4   1  125.69    5.10
   3   4   1  123.99    5.20
   3   4   1  121.19    4.80
   3   4   1  118.89    5.00
  -4  -4  -1   11.50    0.90
  -4  -4  -1   13.10    0.90
  -4  -4  -1   11.40    0.80
  -4  -4  -1   11.20    0.70
  -4  -4  -1   10.80    0.90
   4   4   1   12.40    1.00
   4   4   1   12.10    1.00
   4   4   1   12.00    0.90
  -5  -4  -1   13.10    0.90
  -5  -4  -1   12.10    1.10
  -5  -4  -1   13.90    1.00
   5   4   1   14.00    1.10
   5   4   1   13.70    1.10
   5   4   1   12.50    1.00
  -6  -4  -1    3.30    0.50
  -6  -4  -1    2.20    0.50
  -6  -4  -1    3.70    0.70
  -6  -4  -1    2.80    0.60
   6   4   1    3.60    0.70
   6   4   1    3.30    0.60
   6   4   1    2.30    0.60
  -7  -4  -1   36.00    2.10
  -7  -4  -1   33.60    1.80
  -7  -4  -1   37.70    1.80
  -7  -4  -1   39.80    2.20
   7   4   1   36.70    2.20
   7   4   1   37.40    2.10
  -8  -4  -1   14.30    0.90
  -8  -4  -1   14.40    0.90
  -8  -4  -1   13.20    1.20
  -8  -4  -1   15.50    1.30
   8   4   1   10.40    1.20
   8   4   1   16.50    1.30
   8   4   1   11.20    1.10
  -9  -4  -1   36.40    2.30
  -9  -4  -1   34.80    2.20
   9   4   1   36.90    2.20
   9   4   1   34.50    2.60
   9   4   1   41.10    2.40
 -10  -4  -1   25.00    2.00
  10   4   1   22.60    2.20
  10   4   1   23.60    1.80
  10   4   1   23.70    1.80
  10  -5  -1    1.60    0.80
  10  -5  -1    2.90    0.90
 -10   5   1    1.30    0.90
 -10   5   1    3.20    0.90
 -10   5   1    2.00    0.80
   9  -5  -1    5.70    1.00
   9  -5  -1    4.80    1.00
  -9   5   1    5.30    0.90
  -9   5   1    4.00    1.10
  -9   5   1    6.60    1.10
   8  -5  -1   10.60    1.20
   8  -5  -1    8.50    0.60
   8  -5  -1    8.70    0.60
   8  -5  -1    9.50    1.00
  -8   5   1   10.20    1.00
  -8   5   1   11.30    1.30
  -8   5   1    8.60    1.10
   7  -5  -1    0.10    0.20
   7  -5  -1    0.50    0.60
   7  -5  -1    0.90    0.40
   7  -5  -1    0.60    0.20
  -7   5   1    1.30    0.50
  -7   5   1    0.20    0.50
  -7   5   1    1.50    0.60
   6  -5  -1    1.90    0.30
   6  -5  -1    0.90    0.40
   6  -5  -1    0.40    0.20
   6  -5  -1    1.10    0.50
  -6   5   1    0.70    0.50
  -6   5   1    0.80    0.40
   5  -5  -1    3.50    0.40
   5  -5  -1    3.30    0.40
   5  -5  -1    3.70    0.40
   5  -5  -1    3.80    0.70
  -5   5   1    2.80    0.40
  -5   5   1    2.80    0.60
  -5   5   1    4.10    0.60
  -5   5   1    2.70    0.60
   4  -5  -1    4.10    0.50
   4  -5  -1    3.70    0.40
   4  -5  -1    4.00    0.30
   4  -5  -1    4.70    0.70
   4  -5  -1    3.90    0.40
  -4   5   1    3.10    0.50
  -4   5   1    3.70    0.70
  -4   5   1    3.90    0.50
  -4   5   1    4.70    0.60
   3  -5  -1  260.17    9.30
   3  -5  -1  247.48    9.30
   3  -5  -1  243.08    9.20
   3  -5  -1  228.18    9.20
   3  -5  -1  256.27    9.30
   3  -5  -1  242.88    9.70
  -3   5   1  240.28    9.40
  -3   5   1  249.88    9.50
  -3   5   1  244.48    9.30
  -3   5   1  252.77    9.20
   2  -5  -1    7.50    0.60
   2  -5  -1    8.40    0.80
   2  -5  -1    6.80    0.60
   2  -5  -1    7.80    0.70
   2  -5  -1    6.50    0.60
   2  -5  -1    7.20    0.70
  -2   5   1    7.40    0.50
  -2   5   1    6.90    0.70
  -2   5   1    8.20    0.40
  -2   5   1    7.70    0.70
  -2   5   1    7.40    0.50
  -2   5   1    8.20    0.60
   1  -5  -1   21.70    1.20
   1  -5  -1   17.90    1.10
   1  -5  -1   20.30    1.10
   1  -5  -1   18.70    1.20
   1  -5  -1   21.10    1.20
  -1   5   1   19.40    1.10
  -1   5   1   20.00    1.10
  -1   5   1   19.80    1.20
  -1   5   1   20.70    1.00
  -1   5   1   18.10    1.10
   0  -5  -1    4.00    0.50
   0  -5  -1    3.70    0.50
   0  -5  -1    4.10    0.60
   0  -5  -1    4.70    0.60
   0  -5  -1    4.50    0.40
   0  -5  -1    3.80    0.60
   0   5   1    5.10    0.50
   0   5   1    4.00    0.40
   0   5   1    4.00    0.40
   0   5   1    3.20    0.50
   0   5   1    5.20    0.60
  -1  -5  -1   75.79    3.20
  -1  -5  -1   72.99    3.30
  -1  -5  -1   69.49    3.20
  -1  -5  -1   73.59    3.10
  -1  -5  -1   66.59    2.80
   1   5   1   72.39    3.30
   1   5   1   71.59    3.10
   1   5   1   74.29    3.00
   1   5   1   69.09    3.10
   1   5   1   72.09    2.80
  -2  -5  -1   22.50    1.30
  -2  -5  -1   23.00    1.40
  -2  -5  -1   20.60    1.30
   2   5   1   21.80    1.30
   2   5   1   20.50    1.30
   2   5   1   21.70    1.40
  -3  -5  -1  309.17   11.70
  -3  -5  -1  323.57   12.00
  -3  -5  -1  309.47   11.50
  -3  -5  -1  315.87   11.80
   3   5   1  303.07   11.50
   3   5   1  301.37   11.80
   3   5   1  323.27   12.10
  -4  -5  -1   35.70    2.10
  -4  -5  -1   42.20    2.00
  -4  -5  -1   36.50    1.70
  -4  -5  -1   37.30    1.80
   4   5   1   33.90    2.10
   4   5   1   37.70    2.00
  -5  -5  -1  644.24   23.90
  -5  -5  -1  653.83   23.80
  -5  -5  -1  625.74   24.10
  -5  -5  -1  654.73   23.50
   5   5   1  642.04   24.20
   5   5   1  669.93   24.00
  -6  -5  -1   26.10    1.70
  -6  -5  -1   23.70    1.50
  -6  -5  -1   23.30    1.40
   6   5   1   22.40    1.60
   6   5   1   24.20    1.70
  -7  -5  -1  281.97   11.50
  -7  -5  -1  290.67   11.30
  -7  -5  -1  286.07   11.00
   7   5   1  297.87   11.40
   7   5   1  298.47   11.60
  -8  -5  -1   13.30    1.40
  -8  -5  -1   14.00    1.00
  -8  -5  -1   12.80    1.20
   8   5   1   11.80    1.20
   8   5   1   12.60    1.30
  -9  -5  -1   16.80    1.10
  -9  -5  -1   21.70    1.70
  -9  -5  -1   17.90    1.60
   9   5   1   17.20    1.60
   9   5   1   18.30    1.90
   9   5   1   15.30    1.50
   9  -6  -1  105.39    4.90
   9  -6  -1   89.19    4.30
  -9   6   1   94.99    4.60
  -9   6   1  100.29    4.60
  -9   6   1   91.39    4.90
   8  -6  -1    4.40    0.50
   8  -6  -1    4.20    1.10
   8  -6  -1    4.30    0.80
  -8   6   1    5.30    1.00
  -8   6   1    6.40    1.30
  -8   6   1    5.00    0.90
   7  -6  -1   70.69    3.00
   7  -6  -1   69.49    3.10
   7  -6  -1   76.89    3.80
  -7   6   1   73.69    3.50
  -7   6   1   70.19    3.80
  -7   6   1   74.19    3.50
   6  -6  -1    8.30    0.70
   6  -6  -1    6.90    0.70
   6  -6  -1    7.20    0.60
   6  -6  -1    8.90    1.20
  -6   6   1    7.90    0.90
  -6   6   1    8.10    1.10
  -6   6   1    8.30    0.90
   5  -6  -1    9.00    1.10
   5  -6  -1   10.70    0.70
   5  -6  -1    9.20    0.70
   5  -6  -1    8.80    0.50
   5  -6  -1    7.40    0.70
   5  -6  -1    9.10    0.70
  -5   6   1    8.80    0.90
  -5   6   1    8.40    1.00
  -5   6   1    7.80    0.80
   4  -6  -1    8.10    1.00
   4  -6  -1    9.40    0.80
   4  -6  -1    9.10    0.70
   4  -6  -1    8.30    0.70
   4  -6  -1    8.20    0.70
  -4   6   1    7.40    0.70
  -4   6   1    8.70    0.80
  -4   6   1    8.70    0.70
  -4   6   1   11.20    1.00
   3  -6  -1  152.78    6.50
   3  -6  -1  149.49    6.00
   3  -6  -1  158.28    6.00
   3  -6  -1  148.79    6.00
  -3   6   1  155.38    5.60
  -3   6   1  146.69    6.00
  -3   6   1  142.79    6.20
  -3   6   1  149.09    5.70
  -3   6   1  148.29    6.00
  -3   6   1  157.18    5.60
   2  -6  -1   40.70    1.90
   2  -6  -1   36.00    2.20
   2  -6  -1   38.00    2.00
   2  -6  -1   38.30    2.00
  -2   6   1   38.90    2.00
  -2   6   1   37.40    1.70
  -2   6   1   35.70    1.50
  -2   6   1   36.30    1.70
  -2   6   1   36.80    2.00
  -2   6   1   38.50    1.90
   1  -6  -1  246.58    9.80
   1  -6  -1  246.38    9.60
   1  -6  -1  242.18    9.60
   1  -6  -1  243.48    9.50
  -1   6   1  257.87    9.40
  -1   6   1  246.88    9.60
  -1   6   1  242.78    9.20
  -1   6   1  243.68    9.30
  -1   6   1  254.27    9.40
   0  -6  -1   17.60    1.20
   0  -6  -1   16.60    1.20
   0  -6  -1   16.60    1.30
   0  -6  -1   17.00    1.00
   0  -6  -1   16.20    1.10
   0   6   1   15.70    1.00
   0   6   1   17.50    1.00
   0   6   1   17.10    1.30
  -1  -6  -1   15.70    1.10
  -1  -6  -1   15.50    1.20
  -1  -6  -1   13.90    1.20
  -1  -6  -1   17.50    0.90
   1   6   1   19.00    1.00
   1   6   1   15.20    1.00
   1   6   1   16.30    1.30
   1   6   1   18.40    1.20
  -2  -6  -1   51.89    2.50
  -2  -6  -1   52.79    2.70
  -2  -6  -1   48.80    2.50
   2   6   1   49.70    2.40
   2   6   1   49.90    2.70
   2   6   1   51.89    2.50
  -3  -6  -1   22.60    1.40
  -3  -6  -1   20.80    1.30
  -3  -6  -1   20.30    1.50
   3   6   1   20.90    1.40
   3   6   1   22.60    1.60
  -4  -6  -1    6.40    0.80
  -4  -6  -1    5.10    0.60
  -4  -6  -1    5.10    0.60
  -4  -6  -1    5.20    0.80
   4   6   1    6.40    0.90
   4   6   1    7.30    0.80
  -5  -6  -1   33.80    2.10
  -5  -6  -1   27.60    1.70
  -5  -6  -1   27.70    1.50
  -5  -6  -1   29.10    1.60
   5   6   1   27.40    1.80
   5   6   1   30.30    2.00
  -6  -6  -1    6.00    1.00
  -6  -6  -1    7.60    0.50
  -6  -6  -1    6.60    0.80
  -6  -6  -1    8.70    0.90
  -6  -6  -1    6.20    0.50
   6   6   1    7.10    1.00
   6   6   1    8.50    1.00
  -7  -6  -1   31.70    1.90
  -7  -6  -1   34.20    2.30
  -7  -6  -1   34.00    1.90
   7   6   1   32.50    2.10
   7   6   1   35.00    2.30
  -8  -6  -1   10.00    1.10
  -8  -6  -1    9.50    1.00
  -8  -6  -1    9.90    1.30
   8   6   1   10.00    1.20
   8   6   1    7.40    1.20
  -9  -6  -1   63.59    3.40
  -9  -6  -1   65.19    3.60
  -9  -6  -1   60.99    2.90
   9   6   1   64.59    3.50
   9   6   1   63.89    3.60
   9   6   1   59.69    3.90
   8  -7  -1    8.10    0.90
   8  -7  -1   10.70    1.40
  -8   7   1    6.90    1.40
  -8   7   1    7.30    1.00
  -8   7   1    8.80    1.10
   7  -7  -1    4.80    0.70
   7  -7  -1    6.90    1.20
  -7   7   1    5.90    0.80
  -7   7   1    4.20    1.00
  -7   7   1    4.00    0.80
   6  -7  -1   47.50    3.00
   6  -7  -1   49.20    2.30
  -6   7   1   49.90    2.50
  -6   7   1   50.39    2.90
  -6   7   1   50.29    2.30
  -6   7   1   52.49    2.70
   5  -7  -1  114.19    4.50
   5  -7  -1  108.19    4.40
   5  -7  -1  106.69    4.40
  -5   7   1  104.29    4.50
  -5   7   1  108.99    4.40
  -5   7   1  113.39    5.00
  -5   7   1   99.59    4.70
   4  -7  -1   41.60    2.10
   4  -7  -1   42.40    2.10
   4  -7  -1   42.10    2.10
   4  -7  -1   39.40    2.50
  -4   7   1   42.40    2.20
  -4   7   1   43.70    2.20
  -4   7   1   43.50    2.40
   3  -7  -1  176.28    6.90
   3  -7  -1  172.78    6.80
  -3   7   1  167.28    6.40
  -3   7   1  160.78    7.00
  -3   7   1  168.88    6.80
  -3   7   1  176.88    6.40
  -3   7   1  165.78    6.90
   2  -7  -1    9.60    0.90
   2  -7  -1    8.60    0.90
   2  -7  -1   10.30    1.00
   2  -7  -1   10.20    1.10
  -2   7   1   10.20    1.00
  -2   7   1    8.80    0.90
  -2   7   1    8.90    0.80
  -2   7   1    9.50    0.80
  -2   7   1    8.80    0.70
  -2   7   1   10.00    0.60
   1  -7  -1   17.40    1.20
   1  -7  -1   14.90    1.30
   1  -7  -1   16.90    1.30
   1  -7  -1   18.10    1.40
  -1   7   1   12.80    1.20
  -1   7   1   16.50    1.10
  -1   7   1   15.50    1.00
  -1   7   1   17.50    1.10
   0  -7  -1   27.50    1.60
   0  -7  -1   24.50    1.70
   0  -7  -1   30.10    1.80
   0   7   1   25.80    1.70
   0   7   1   26.90    1.40
   0   7   1   25.40    1.40
   0   7   1   25.60    1.50
  -1  -7  -1    2.90    0.50
  -1  -7  -1    2.50    0.60
  -1  -7  -1    3.20    0.70
  -1  -7  -1    2.70    0.70
   1   7   1    3.20    0.70
   1   7   1    3.50    0.50
   1   7   1    2.00    0.50
   1   7   1    2.70    0.50
  -2  -7  -1    9.00    0.90
  -2  -7  -1    9.50    0.90
  -2  -7  -1   10.10    1.10
   2   7   1    8.30    0.90
   2   7   1    8.60    1.00
  -3  -7  -1  152.18    6.50
  -3  -7  -1  142.59    6.20
  -3  -7  -1  148.99    6.20
   3   7   1  157.48    6.60
   3   7   1  153.98    6.30
  -4  -7  -1   51.89    2.60
  -4  -7  -1   58.09    2.80
  -4  -7  -1   53.69    3.00
   4   7   1   54.49    2.90
   4   7   1   59.29    3.10
  -5  -7  -1  255.97   10.20
  -5  -7  -1  252.77   10.60
  -5  -7  -1  252.57    9.90
   5   7   1  272.47   10.70
   5   7   1  268.57   10.40
  -6  -7  -1   23.60    1.30
  -6  -7  -1   24.70    1.70
  -6  -7  -1   24.30    1.30
  -6  -7  -1   22.30    1.90
   6   7   1   24.40    2.00
   6   7   1   24.20    1.80
  -7  -7  -1   24.50    1.60
  -7  -7  -1   22.50    1.60
  -7  -7  -1   23.30    2.00
   7   7   1   21.90    1.80
   7   7   1   23.90    2.00
  -8  -7  -1   -0.10    0.60
  -8  -7  -1    0.30    0.50
  -8  -7  -1   -0.20    0.50
   8   7   1    1.00    0.70
   8   7   1    0.40    0.60
   7  -8  -1    2.70    0.60
   7  -8  -1    3.00    1.00
  -7   8   1    2.40    0.90
  -7   8   1    3.80    0.90
   6  -8  -1    6.40    1.20
   6  -8  -1    5.50    0.80
  -6   8   1    4.20    0.90
  -6   8   1    5.60    1.20
   5  -8  -1    4.50    0.70
   5  -8  -1    5.80    0.80
   5  -8  -1    6.20    1.30
   5  -8  -1    4.70    0.70
  -5   8   1    5.60    1.10
  -5   8   1    5.30    0.80
  -5   8   1    4.10    0.80
   4  -8  -1   16.00    1.20
   4  -8  -1   15.60    1.20
   4  -8  -1   13.50    1.20
   4  -8  -1   11.50    1.40
  -4   8   1   15.60    1.20
  -4   8   1   17.20    1.50
  -4   8   1   16.70    1.30
   3  -8  -1   29.30    1.80
   3  -8  -1   29.70    1.80
   3  -8  -1   31.50    2.20
  -3   8   1   27.00    1.90
  -3   8   1   30.00    1.90
  -3   8   1   28.70    1.70
  -3   8   1   27.70    1.40
  -3   8   1   30.20    1.40
   2  -8  -1   87.69    3.90
   2  -8  -1   74.59    4.10
   2  -8  -1   88.09    4.00
  -2   8   1   87.49    3.60
  -2   8   1   89.39    4.00
  -2   8   1   83.99    3.70
  -2   8   1   86.99    4.00
  -2   8   1   77.39    3.60
   1  -8  -1   16.70    1.40
   1  -8  -1   13.20    1.20
   1  -8  -1   12.30    1.30
  -1   8   1   13.80    1.00
  -1   8   1   14.00    1.00
  -1   8   1   13.00    1.30
  -1   8   1   13.40    1.10
   0  -8  -1  177.28    7.30
   0  -8  -1  166.18    7.20
   0  -8  -1  169.48    7.00
   0   8   1  163.98    6.70
   0   8   1  174.18    6.70
   0   8   1  170.38    7.20
   0   8   1  175.58    6.90
  -1  -8  -1    0.50    0.50
  -1  -8  -1    0.70    0.50
  -1  -8  -1    1.20    0.50
   1   8   1    0.60    0.50
   1   8   1    0.40    0.40
  -2  -8  -1  187.28    7.70
  -2  -8  -1  171.08    7.30
  -2  -8  -1  182.78    7.50
   2   8   1  175.48    7.40
   2   8   1  179.88    7.70
  -3  -8  -1   55.09    3.20
  -3  -8  -1   57.19    3.00
  -3  -8  -1   56.99    2.90
   3   8   1   56.39    3.00
   3   8   1   58.39    3.20
  -4  -8  -1   -0.70    0.40
  -4  -8  -1    0.60    0.50
  -4  -8  -1   -0.20    0.40
   4   8   1    0.00    0.50
   4   8   1    0.00    0.50
  -5  -8  -1   16.20    1.60
  -5  -8  -1   14.20    1.30
  -5  -8  -1   16.60    1.20
   5   8   1   14.30    1.60
   5   8   1   12.80    1.40
  -6  -8  -1   -0.30    0.50
  -6  -8  -1    0.70    0.70
  -6  -8  -1    0.60    0.40
   6   8   1    0.70    0.70
   6   8   1    0.60    0.60
  -7  -8  -1   18.40    1.90
  -7  -8  -1   18.20    1.50
   7   8   1   19.10    1.90
   7   8   1   15.70    1.60
   6  -9  -1   24.40    2.20
   6  -9  -1   18.50    1.50
  -6   9   1   22.30    2.00
  -6   9   1   20.30    1.70
   5  -9  -1   23.00    1.60
   5  -9  -1   23.00    1.60
   5  -9  -1   26.90    2.30
  -5   9   1   25.70    2.10
  -5   9   1   23.80    1.70
   4  -9  -1    1.00    0.60
   4  -9  -1    1.60    0.80
   4  -9  -1    1.50    0.60
  -4   9   1    1.70    0.70
  -4   9   1    1.60    0.60
  -4   9   1    0.80    0.60
   3  -9  -1   36.90    2.50
   3  -9  -1   30.30    2.00
   3  -9  -1   32.40    2.00
  -3   9   1   29.20    2.10
  -3   9   1   29.90    1.60
  -3   9   1   29.30    2.10
  -3   9   1   31.90    1.90
  -3   9   1   31.70    1.60
   2  -9  -1    2.40    0.70
   2  -9  -1    3.10    0.80
   2  -9  -1    1.70    0.80
  -2   9   1    1.90    0.70
  -2   9   1    2.50    0.60
  -2   9   1    2.30    0.60
  -2   9   1    1.70    0.70
   1  -9  -1    1.20    0.70
   1  -9  -1    0.80    0.50
   1  -9  -1    0.60    0.50
  -1   9   1    1.60    0.50
  -1   9   1    1.70    0.50
  -1   9   1    1.40    0.70
  -1   9   1    1.30    0.50
   0  -9  -1    4.30    0.90
   0  -9  -1    6.70    1.10
   0  -9  -1    4.60    0.90
   0   9   1    5.70    0.80
   0   9   1    6.50    1.20
   0   9   1    4.60    0.70
   0   9   1    5.80    0.80
  -1  -9  -1    4.70    1.00
  -1  -9  -1    3.00    0.80
  -1  -9  -1    5.60    1.10
   1   9   1    6.00    1.20
   1   9   1    3.70    0.80
  -2  -9  -1   49.99    3.00
  -2  -9  -1   47.70    2.70
  -2  -9  -1   47.80    2.80
   2   9   1   47.20    3.00
   2   9   1   48.10    2.70
  -3  -9  -1   47.90    3.00
  -3  -9  -1   49.10    2.80
  -3  -9  -1   47.70    2.80
   3   9   1   49.70    3.10
   3   9   1   49.20    2.80
  -4  -9  -1  175.98    7.50
  -4  -9  -1  165.38    7.10
  -4  -9  -1  156.18    6.90
   4   9   1  165.28    7.50
   4   9   1  163.78    7.10
  -5  -9  -1    2.60    0.90
  -5  -9  -1    2.00    0.70
  -5  -9  -1    1.50    0.60
   5   9   1    3.30    1.00
   5   9   1    3.40    0.90
  -6  -9  -1   58.79    3.10
  -6  -9  -1   51.59    3.40
  -6  -9  -1   52.09    3.10
   6   9   1   50.49    3.20
   6   9   1   62.59    3.70
   5 -10  -1    6.60    1.10
   5 -10  -1    8.20    1.20
  -5  10   1    7.20    1.40
  -5  10   1   10.40    1.20
   4 -10  -1   46.70    2.70
   4 -10  -1   47.00    2.70
   4 -10  -1   52.39    3.30
  -4  10   1   40.90    2.90
  -4  10   1   45.90    2.60
   3 -10  -1    4.00    0.90
   3 -10  -1    5.10    1.10
   3 -10  -1    3.40    0.80
  -3  10   1    3.70    0.80
  -3  10   1    3.00    0.90
  -3  10   1    3.90    1.00
  -3  10   1    3.60    0.80
   2 -10  -1   33.30    2.20
   2 -10  -1   36.10    2.40
   2 -10  -1   32.10    2.50
  -2  10   1   32.20    1.90
  -2  10   1   38.80    2.40
  -2  10   1   35.30    2.40
  -2  10   1   31.70    2.00
   1 -10  -1    5.40    1.00
   1 -10  -1    4.50    1.10
   1 -10  -1    3.80    0.90
  -1  10   1    4.60    1.00
  -1  10   1    3.10    0.90
  -1  10   1    3.60    0.50
  -1  10   1    2.70    0.70
  -1  10   1    4.10    0.80
   0 -10  -1  227.58    9.50
   0 -10  -1  223.08    9.10
   0 -10  -1  229.38    9.40
   0  10   1  218.28    8.90
   0  10   1  210.58    9.40
  -1 -10  -1    1.70    0.80
  -1 -10  -1    2.10    0.80
  -1 -10  -1    3.00    0.90
   1  10   1    1.90    0.70
   1  10   1    1.50    0.80
  -2 -10  -1    3.40    1.00
  -2 -10  -1    3.60    1.00
  -2 -10  -1    3.00    0.90
   2  10   1    3.70    0.90
   2  10   1    4.30    1.10
  -3 -10  -1   32.40    2.30
  -3 -10  -1   38.10    2.50
  -3 -10  -1   37.50    2.70
   3  10   1   37.50    2.40
   3  10   1   37.80    2.80
  -4 -10  -1    3.70    1.10
  -4 -10  -1    3.40    0.90
  -4 -10  -1    4.20    1.00
   4  10   1    5.90    1.10
   4  10   1    3.60    1.10
   1 -11  -1    3.20    1.10
   1 -11  -1    2.50    0.90
   1 -11  -1    5.10    1.20
  -1  11   1    3.30    0.80
  -1  11   1    4.70    1.20
  -1  11   1    4.00    1.00
   0 -11  -1    7.50    1.40
   0 -11  -1    6.80    1.20
   0 -11  -1    5.10    1.20
   0  11   1    5.60    1.00
   0  11   1    6.20    1.40
  -1 -11  -1    4.20    1.10
  -1 -11  -1    6.40    1.30
  -1 -11  -1    4.30    1.00
   1  11   1    5.10    1.00
   1  11   1    5.30    1.30
   2  11  -2   10.40    1.80
   2  11  -2    8.90    1.40
  -2 -11   2    9.60    1.40
  -2 -11   2   12.00    1.70
  -2 -11   2   10.90    1.50
   1  11  -2    2.80    0.90
   1  11  -2    1.40    0.90
  -1 -11   2    1.80    0.90
  -1 -11   2    0.90    0.80
   0  11  -2    6.60    1.10
   0  11  -2    6.30    0.90
   0  11  -2    4.80    1.20
   0 -11   2    5.80    1.20
   0 -11   2    6.00    1.30
   0 -11   2    4.70    1.10
  -1  11  -2    4.60    0.90
  -1  11  -2    3.20    1.00
  -1  11  -2    3.00    1.10
  -1  11  -2    4.50    0.90
   1 -11   2    4.20    1.10
   1 -11   2    4.60    1.10
   1 -11   2    3.30    1.10
  -2  11  -2   74.99    3.60
  -2  11  -2   79.09    4.30
  -2  11  -2   75.89    4.30
  -2  11  -2   83.19    3.80
   2 -11   2   82.59    4.20
   2 -11   2   86.09    4.70
   2 -11   2   82.99    4.30
   5  10  -2   27.50    2.20
   5  10  -2   23.20    2.30
  -5 -10   2   24.50    2.00
  -5 -10   2   24.10    1.80
  -5 -10   2   24.90    2.30
   4  10  -2    8.90    1.30
   4  10  -2    4.50    1.30
  -4 -10   2    5.60    1.40
  -4 -10   2    6.10    1.10
  -4 -10   2    8.10    1.30
   3  10  -2    2.40    0.80
   3  10  -2    3.10    1.00
  -3 -10   2    3.70    0.90
  -3 -10   2    3.50    1.10
  -3 -10   2    3.90    1.00
   2  10  -2    2.00    0.80
   2  10  -2    2.10    0.70
  -2 -10   2    3.80    0.90
  -2 -10   2    4.70    1.10
  -2 -10   2    3.10    0.90
   1  10  -2   37.80    2.30
   1  10  -2   39.80    2.00
   1  10  -2   34.50    2.60
  -1 -10   2   37.90    2.40
  -1 -10   2   35.30    2.60
  -1 -10   2   43.30    2.70
   0  10  -2   28.70    2.20
   0  10  -2   27.70    1.70
   0  10  -2   26.90    1.80
   0 -10   2   28.60    2.10
   0 -10   2   21.70    2.10
   0 -10   2   31.60    2.30
  -1  10  -2    0.80    0.70
  -1  10  -2    2.00    0.60
  -1  10  -2    1.50    0.60
   1 -10   2    1.90    0.70
   1 -10   2    2.40    0.80
   1 -10   2    2.40    0.90
  -2  10  -2   13.30    1.10
  -2  10  -2   13.30    1.20
  -2  10  -2   11.90    1.40
  -2  10  -2   12.10    1.50
   2 -10   2   14.50    1.40
   2 -10   2   12.90    1.40
   2 -10   2   15.10    1.70
  -3  10  -2    1.50    0.60
  -3  10  -2    1.40    0.60
  -3  10  -2    2.70    0.90
  -3  10  -2    1.60    0.70
   3 -10   2    3.70    0.90
   3 -10   2    4.40    1.10
   3 -10   2    2.80    0.80
  -4  10  -2   87.39    4.10
  -4  10  -2   78.19    4.40
   4 -10   2   85.19    4.10
   4 -10   2   88.59    4.80
   4 -10   2   81.59    4.00
  -5  10  -2    1.90    1.00
  -5  10  -2    3.80    0.90
   5 -10   2    4.90    1.00
   5 -10   2    7.10    1.50
   5 -10   2    4.30    0.90
   6   9  -2  224.88    8.90
   6   9  -2  213.18    9.20
  -6  -9   2  199.88    8.20
  -6  -9   2  201.78    9.10
  -6  -9   2  202.88    8.60
   5   9  -2    3.50    1.00
   5   9  -2    3.60    0.90
  -5  -9   2    3.50    0.80
  -5  -9   2    5.20    1.00
  -5  -9   2    2.80    0.90
   4   9  -2   80.59    4.30
   4   9  -2   78.39    4.00
  -4  -9   2   84.29    4.40
  -4  -9   2   84.09    4.00
  -4  -9   2   78.99    3.90
   3   9  -2    1.80    0.80
   3   9  -2    1.70    0.60
  -3  -9   2    2.60    0.80
  -3  -9   2    2.00    0.70
  -3  -9   2    2.50    0.70
   2   9  -2  148.29    6.60
   2   9  -2  142.29    6.30
  -2  -9   2  147.49    6.40
  -2  -9   2  141.19    6.60
  -2  -9   2  152.08    6.50
   1   9  -2    0.30    0.30
   1   9  -2    1.00    0.60
   1   9  -2    1.20    0.50
  -1  -9   2    0.70    0.50
  -1  -9   2    0.40    0.50
  -1  -9   2    0.60    0.50
   0   9  -2    4.10    0.60
   0   9  -2    5.30    1.00
   0   9  -2    4.10    0.80
   0  -9   2    5.00    1.00
   0  -9   2    6.90    1.10
   0  -9   2    4.50    0.90
  -1   9  -2   35.30    2.30
  -1   9  -2   35.60    1.90
  -1   9  -2   36.50    2.10
  -1   9  -2   35.40    2.00
   1  -9   2   36.50    2.30
   1  -9   2   34.90    2.40
   1  -9   2   32.80    2.10
  -2   9  -2   36.80    2.40
  -2   9  -2   39.60    2.00
  -2   9  -2   40.70    2.10
  -2   9  -2   44.00    2.60
  -2   9  -2   39.60    2.20
   2  -9   2   44.50    2.80
   2  -9   2   41.40    2.40
   2  -9   2   44.20    2.50
   2  -9   2   39.30    2.50
  -3   9  -2  192.68    8.30
  -3   9  -2  197.78    7.60
  -3   9  -2  199.48    7.60
  -3   9  -2  197.38    8.10
  -3   9  -2  206.68    8.50
  -3   9  -2  204.28    7.60
   3  -9   2  196.78    8.30
   3  -9   2  212.18    8.90
   3  -9   2  213.78    8.30
   3  -9   2  200.58    8.20
  -4   9  -2   23.20    1.60
  -4   9  -2   21.90    1.90
  -4   9  -2   22.60    1.70
   4  -9   2   22.40    1.60
   4  -9   2   27.20    1.70
   4  -9   2   19.10    2.00
  -5   9  -2   45.50    2.50
  -5   9  -2   42.50    2.80
   5  -9   2   45.40    2.30
   5  -9   2   34.40    2.70
   5  -9   2   43.40    2.40
  -6   9  -2    8.40    1.10
  -6   9  -2    5.70    1.30
   6  -9   2    8.80    1.50
   6  -9   2    4.80    1.00
   7   8  -2    5.10    1.10
   7   8  -2    4.10    1.10
  -7  -8   2    4.50    0.80
  -7  -8   2    3.90    0.90
  -7  -8   2    4.60    1.10
   6   8  -2    2.70    0.90
   6   8  -2    2.40    0.80
  -6  -8   2    2.20    0.60
  -6  -8   2    2.10    0.60
  -6  -8   2    1.80    0.70
  -6  -8   2    1.60    0.80
   5   8  -2    3.70    0.80
   5   8  -2    3.40    0.90
  -5  -8   2    4.20    0.90
  -5  -8   2    2.60    0.50
  -5  -8   2    3.50    0.70
  -5  -8   2    4.40    1.00
   4   8  -2    6.60    0.90
   4   8  -2    4.40    0.90
  -4  -8   2    4.10    0.80
  -4  -8   2    5.30    1.00
  -4  -8   2    3.10    0.70
   3   8  -2  143.79    6.40
   3   8  -2  160.58    6.80
  -3  -8   2  147.99    6.40
  -3  -8   2  155.28    6.40
  -3  -8   2  152.18    6.70
   2   8  -2  180.88    8.10
   2   8  -2  188.88    7.80
  -2  -8   2  195.58    8.10
  -2  -8   2  204.58    8.00
  -2  -8   2  191.28    7.90
   1   8  -2   87.69    4.10
   1   8  -2   93.99    4.40
   1   8  -2   92.49    3.80
  -1  -8   2   82.69    4.30
  -1  -8   2   97.39    4.40
  -1  -8   2   91.29    4.20
   0   8  -2    2.10    0.50
   0   8  -2    1.90    0.60
   0   8  -2    2.20    0.50
   0   8  -2    1.80    0.50
   0  -8   2    2.00    0.70
   0  -8   2    3.10    0.80
   0  -8   2    0.90    0.50
  -1   8  -2   18.90    1.30
  -1   8  -2   17.70    1.50
  -1   8  -2   19.90    1.30
  -1   8  -2   20.80    1.30
   1  -8   2   20.50    1.70
   1  -8   2   20.90    1.50
   1  -8   2   18.60    1.80
   1  -8   2   18.40    1.50
  -2   8  -2  671.53   24.90
  -2   8  -2  699.93   25.20
  -2   8  -2  674.83   25.20
  -2   8  -2  658.03   24.70
  -2   8  -2  686.33   24.70
  -2   8  -2  641.04   24.70
   2  -8   2  702.63   25.20
   2  -8   2  656.93   25.00
   2  -8   2  686.83   25.60
  -3   8  -2    8.10    1.10
  -3   8  -2    7.20    0.90
  -3   8  -2    9.00    0.90
  -3   8  -2    7.40    0.60
  -3   8  -2    8.10    0.60
  -3   8  -2    7.60    0.60
   3  -8   2    8.30    1.20
   3  -8   2    7.70    0.90
   3  -8   2    9.20    1.00
  -4   8  -2  169.98    7.00
  -4   8  -2  194.88    7.90
  -4   8  -2  188.48    7.60
  -4   8  -2  191.88    7.60
   4  -8   2  170.78    8.00
   4  -8   2  199.18    7.00
   4  -8   2  200.58    7.50
   4  -8   2  168.08    7.40
   4  -8   2  199.88    7.50
  -5   8  -2    6.10    0.90
  -5   8  -2    7.20    1.10
  -5   8  -2    7.50    0.90
   5  -8   2    6.00    0.80
   5  -8   2    6.50    1.20
   5  -8   2    7.30    0.60
   5  -8   2    8.50    0.90
   5  -8   2    6.10    0.80
  -6   8  -2  135.39    5.90
  -6   8  -2  145.09    6.40
   6  -8   2  131.29    5.20
   6  -8   2  139.09    5.70
  -7   8  -2    0.50    0.50
  -7   8  -2    0.20    0.70
   7  -8   2   -0.10    0.60
   7  -8   2   -0.20    0.50
  -8   8  -2  329.07   13.40
  -8   8  -2  339.67   12.90
   8  -8   2  301.17   13.30
   8   7  -2   43.00    2.90
   8   7  -2   42.90    2.70
  -8  -7   2   44.90    2.50
  -8  -7   2   43.20    2.40
  -8  -7   2   46.40    2.90
   7   7  -2    3.60    0.90
   7   7  -2    3.30    0.90
  -7  -7   2    3.10    0.70
  -7  -7   2    3.40    0.70
  -7  -7   2    2.20    0.80
   6   7  -2    9.10    1.10
   6   7  -2    8.00    1.20
  -6  -7   2    7.70    1.10
  -6  -7   2    9.00    0.80
  -6  -7   2    8.90    0.70
  -6  -7   2    8.90    0.90
  -6  -7   2    9.40    1.00
   5   7  -2  131.69    5.80
   5   7  -2  131.59    5.50
  -5  -7   2  126.09    5.40
  -5  -7   2  121.69    5.00
  -5  -7   2  122.89    5.10
  -5  -7   2  118.19    5.00
  -5  -7   2  122.59    5.70
   4   7  -2  109.59    5.20
   4   7  -2  121.49    5.10
  -4  -7   2  103.59    4.50
  -4  -7   2  117.19    4.80
  -4  -7   2  120.09    5.00
  -4  -7   2  115.69    5.30
   3   7  -2    2.50    0.70
   3   7  -2    0.80    0.50
  -3  -7   2    2.20    0.60
  -3  -7   2    1.40    0.50
  -3  -7   2    1.80    0.60
   2   7  -2   29.90    1.80
   2   7  -2   28.10    1.90
  -2  -7   2   29.60    1.80
  -2  -7   2   27.50    1.70
  -2  -7   2   29.90    1.90
   1   7  -2  604.14   23.00
   1   7  -2  632.84   23.40
   1   7  -2  652.23   22.70
   1   7  -2  613.24   23.00
  -1  -7   2  602.64   23.30
  -1  -7   2  630.34   23.40
  -1  -7   2  629.54   23.10
   0   7  -2    1.40    0.40
   0   7  -2    2.60    0.60
   0   7  -2    2.20    0.50
   0   7  -2    2.80    0.50
   0  -7   2    2.40    0.80
   0  -7   2    3.00    0.70
   0  -7   2    2.50    0.70
   0  -7   2    3.20    0.70
  -1   7  -2  887.31   32.60
  -1   7  -2  922.81   33.00
   1  -7   2  875.31   32.90
  -2   7  -2    5.40    0.80
  -2   7  -2    6.10    0.60
  -2   7  -2    6.50    0.60
  -2   7  -2    8.00    0.90
  -2   7  -2    6.40    0.70
  -2   7  -2    6.40    0.70
   2  -7   2    7.90    0.80
   2  -7   2    7.00    0.60
   2  -7   2    5.10    0.80
   2  -7   2    6.10    0.80
   2  -7   2    6.00    0.90
  -3   7  -2  136.69    5.50
  -3   7  -2  145.19    5.90
  -3   7  -2  138.19    5.80
  -3   7  -2  142.19    5.40
  -3   7  -2  143.89    6.00
   3  -7   2  160.18    6.40
   3  -7   2  144.19    5.50
   3  -7   2  134.49    5.80
   3  -7   2  139.19    5.80
  -4   7  -2    3.20    0.60
  -4   7  -2    2.90    0.40
  -4   7  -2    3.90    0.80
  -4   7  -2    2.80    0.60
   4  -7   2    2.90    0.60
   4  -7   2    2.50    0.40
   4  -7   2    2.40    0.60
   4  -7   2    2.40    0.50
   4  -7   2    2.30    0.70
  -5   7  -2 1269.57   46.30
   5  -7   2 1287.67   46.30
   5  -7   2 1249.97   46.20
   5  -7   2 1302.77   46.10
  -6   7  -2    7.60    1.00
  -6   7  -2    7.10    1.10
  -6   7  -2    6.70    0.70
   6  -7   2    8.40    0.70
   6  -7   2    7.60    0.80
  -7   7  -2   18.40    1.50
  -7   7  -2   22.30    1.90
   7  -7   2   20.00    1.30
   7  -7   2   21.40    1.90
   7  -7   2   18.90    1.20
  -8   7  -2    3.30    0.80
  -8   7  -2    4.00    1.10
   8  -7   2    2.40    0.80
   8  -7   2    3.90    1.00
   8  -7   2    3.20    0.70
   9   6  -2   49.00    2.90
   9   6  -2   52.99    3.10
  -9  -6   2   44.30    2.30
  -9  -6   2   47.60    3.00
  -9  -6   2   51.09    2.90
   8   6  -2    7.60    1.20
   8   6  -2    7.00    1.00
  -8  -6   2    6.30    1.00
  -8  -6   2    6.30    0.80
  -8  -6   2    6.50    1.20
   7   6  -2   87.69    4.30
   7   6  -2   88.79    4.20
  -7  -6   2   86.29    4.30
  -7  -6   2   89.19    4.00
  -7  -6   2   86.29    3.90
   6   6  -2  164.38    6.70
   6   6  -2  145.49    6.70
  -6  -6   2  158.68    6.40
  -6  -6   2  159.28    6.00
  -6  -6   2  161.08    6.40
  -6  -6   2  158.68    6.80
  -6  -6   2  156.08    6.00
   5   6  -2    4.10    0.80
   5   6  -2    4.00    0.90
  -5  -6   2    4.30    0.70
  -5  -6   2    3.00    0.70
  -5  -6   2    3.80    0.50
  -5  -6   2    3.70    0.60
  -5  -6   2    3.40    0.50
   4   6  -2  334.27   12.90
   4   6  -2  322.17   12.70
  -4  -6   2  332.17   12.90
  -4  -6   2  334.27   12.30
  -4  -6   2  333.57   12.60
  -4  -6   2  331.17   12.50
   3   6  -2   94.29    4.20
   3   6  -2  101.69    4.50
  -3  -6   2  102.79    4.20
  -3  -6   2   94.79    4.10
  -3  -6   2   94.59    3.80
  -3  -6   2   92.99    4.40
   2   6  -2  454.65   17.00
   2   6  -2  456.25   16.70
  -2  -6   2  446.56   16.90
  -2  -6   2  445.86   16.80
  -2  -6   2  435.26   16.70
   1   6  -2    3.30    0.40
   1   6  -2    4.00    0.60
   1   6  -2    3.20    0.60
   1   6  -2    4.20    0.80
  -1  -6   2    2.50    0.60
  -1  -6   2    3.60    0.70
  -1  -6   2    2.60    0.70
  -1  -6   2    3.70    0.60
  -1   6  -2    0.60    0.30
  -1   6  -2    0.10    0.30
  -1   6  -2   -0.10    0.30
  -1   6  -2    0.50    0.30
  -1   6  -2    0.20    0.30
   1  -6   2    0.20    0.20
   1  -6   2    0.40    0.40
   1  -6   2   -0.10    0.40
   1  -6   2    0.10    0.30
   1  -6   2   -0.20    0.20
  -2   6  -2  677.63   24.90
  -2   6  -2  684.93   25.00
  -2   6  -2  711.33   25.30
   2  -6   2  670.03   25.20
  -3   6  -2   66.49    3.00
  -3   6  -2   60.79    2.70
  -3   6  -2   66.59    3.00
  -3   6  -2   68.19    3.20
   3  -6   2   70.09    2.80
   3  -6   2   64.99    2.70
   3  -6   2   69.19    3.00
   3  -6   2   67.79    3.00
   3  -6   2   66.39    3.40
   3  -6   2   68.39    3.00
  -4   6  -2  599.44   22.90
  -4   6  -2  623.74   22.40
  -4   6  -2  589.74   22.60
   4  -6   2  629.74   22.40
   4  -6   2  643.64   22.60
   4  -6   2  629.04   22.60
   4  -6   2  583.64   22.50
   4  -6   2  631.24   22.50
  -5   6  -2    7.40    0.80
  -5   6  -2    7.30    0.90
   5  -6   2    5.60    0.60
   5  -6   2    8.10    1.10
   5  -6   2    5.30    0.60
   5  -6   2    5.90    0.50
   5  -6   2    6.20    0.60
  -6   6  -2  334.57   13.20
  -6   6  -2  334.77   12.80
  -6   6  -2  341.17   12.90
   6  -6   2  322.17   13.30
   6  -6   2  335.47   12.60
   6  -6   2  340.17   12.40
   6  -6   2  343.77   12.50
  -7   6  -2   33.60    2.30
  -7   6  -2   31.50    2.00
  -7   6  -2   34.60    2.00
   7  -6   2   30.00    1.60
   7  -6   2   30.40    1.80
   7  -6   2   31.40    2.20
  -8   6  -2   33.60    2.10
  -8   6  -2   30.60    2.30
  -8   6  -2   32.50    2.10
   8  -6   2   31.10    2.00
   8  -6   2   34.20    1.60
   8  -6   2   37.40    2.50
  -9   6  -2  119.09    6.00
  -9   6  -2  130.29    5.80
  -9   6  -2  127.39    5.70
   9  -6   2  130.19    5.70
   9  -6   2  128.29    6.00
  10   5  -2    0.90    0.70
  10   5  -2    1.60    0.70
 -10  -5   2    1.10    0.70
   9   5  -2   14.80    1.40
   9   5  -2   15.00    1.50
  -9  -5   2   12.90    1.40
  -9  -5   2   12.90    0.90
  -9  -5   2   15.20    1.50
   8   5  -2   21.00    1.70
   8   5  -2   15.00    1.40
  -8  -5   2   17.30    1.20
  -8  -5   2   19.30    1.60
  -8  -5   2   20.40    1.50
   7   5  -2  600.04   23.30
   7   5  -2  632.84   23.20
  -7  -5   2  621.44   22.90
  -7  -5   2  633.24   23.20
  -7  -5   2  622.04   23.40
   6   5  -2    2.90    0.60
   6   5  -2    3.90    0.80
  -6  -5   2    2.20    0.50
  -6  -5   2    2.70    0.70
  -6  -5   2    2.20    0.60
   5   5  -2    2.50    0.60
   5   5  -2    2.20    0.60
  -5  -5   2    3.00    0.60
  -5  -5   2    2.70    0.40
  -5  -5   2    2.80    0.60
  -5  -5   2    2.80    0.40
  -5  -5   2    2.70    0.70
   4   5  -2    5.80    0.70
   4   5  -2    5.60    0.80
  -4  -5   2    7.40    0.70
  -4  -5   2    6.50    0.80
  -4  -5   2    5.80    0.50
  -4  -5   2    5.60    0.60
  -4  -5   2    5.80    0.60
   2   5  -2   13.20    0.90
   2   5  -2   14.80    1.20
   2   5  -2   13.80    1.00
   2   5  -2   13.20    1.10
  -2  -5   2   12.90    1.00
  -2  -5   2   10.90    0.90
  -2  -5   2   13.50    1.10
  -2  -5   2   13.90    0.70
  -2  -5   2   13.60    1.00
  -1  -5   2  722.03   80.19
   0   5  -2   15.30    1.10
   0   5  -2   14.50    0.80
   0   5  -2   14.10    1.00
   0   5  -2   15.00    0.90
   0   5  -2   15.50    1.10
   0   5  -2   17.50    1.00
   0  -5   2   14.20    1.00
   0  -5   2   17.80    1.10
   0  -5   2   15.70    1.10
   0  -5   2   16.40    0.90
   0  -5   2   15.00    1.00
   1  -5   2  697.53   73.99
  -2   5  -2    7.40    0.60
  -2   5  -2    8.40    0.70
  -2   5  -2    7.50    0.60
  -2   5  -2    7.70    0.70
  -2   5  -2    7.80    0.50
  -2   5  -2    8.70    0.60
   2  -5   2    7.00    0.60
   2  -5   2    9.30    0.60
   2  -5   2    7.90    0.70
   2  -5   2    7.50    0.80
   2  -5   2    7.20    0.50
   2  -5   2    7.40    0.70
   2  -5   2    6.70    0.60
  -4   5  -2    9.70    0.90
  -4   5  -2    9.90    0.70
  -4   5  -2   10.80    0.70
  -4   5  -2   11.60    0.90
  -4   5  -2   10.50    0.80
   4  -5   2   10.40    0.70
   4  -5   2   10.40    0.70
   4  -5   2    9.60    0.70
   4  -5   2    9.60    0.70
   4  -5   2   11.30    0.70
   4  -5   2   11.30    1.10
  -5   5  -2    1.40    0.30
  -5   5  -2    1.30    0.50
  -5   5  -2    1.30    0.40
  -5   5  -2    1.60    0.40
   5  -5   2    2.40    0.40
   5  -5   2    1.90    0.50
   5  -5   2    1.90    0.30
   5  -5   2    1.60    0.60
  -6   5  -2   15.80    1.20
  -6   5  -2   16.90    1.40
   6  -5   2   14.20    1.10
   6  -5   2   14.70    0.90
   6  -5   2   15.30    1.30
  -7   5  -2   60.79    3.20
  -7   5  -2   75.79    3.30
  -7   5  -2   66.09    3.50
   7  -5   2   66.59    2.70
   7  -5   2   63.89    3.20
   7  -5   2   68.39    3.50
  -8   5  -2    6.40    0.90
  -8   5  -2    4.70    0.90
  -8   5  -2    5.70    1.10
   8  -5   2    4.80    0.40
   8  -5   2    5.20    0.50
   8  -5   2    5.80    0.90
   8  -5   2    4.20    0.90
  -9   5  -2    0.30    0.70
  -9   5  -2    2.00    0.70
  -9   5  -2    1.30    0.60
   9  -5   2    0.40    0.60
   9  -5   2    3.00    0.90
 -10   5  -2   15.50    1.50
 -10   5  -2   16.90    1.80
 -10   5  -2   19.90    1.80
  10  -5   2   19.30    1.80
  10  -5   2   16.40    1.70
  10   4  -2  135.89    6.00
  10   4  -2  132.79    6.00
 -10  -4   2  144.19    6.30
   9   4  -2   85.99    4.10
   9   4  -2   81.49    3.90
  -9  -4   2   83.89    4.10
  -9  -4   2   88.19    4.20
   8   4  -2  178.08    7.10
   8   4  -2  179.58    7.30
  -8  -4   2  173.48    6.60
  -8  -4   2  177.88    7.30
  -8  -4   2  176.78    7.30
  -8  -4   2  162.88    6.60
   7   4  -2   38.90    2.10
   7   4  -2   29.60    1.90
   7   4  -2   35.60    2.00
  -7  -4   2   34.40    1.70
  -7  -4   2   33.30    2.00
  -7  -4   2   33.90    1.70
  -7  -4   2   35.50    2.10
   6   4  -2  603.24   21.10
   6   4  -2  574.74   21.30
   6   4  -2  493.85   21.00
  -6  -4   2  586.44   21.20
  -6  -4   2  584.34   20.90
  -6  -4   2  588.84   21.10
  -6  -4   2  549.54   20.80
   5   4  -2   21.50    1.40
   5   4  -2   23.00    1.40
   5   4  -2   21.00    1.30
  -5  -4   2   23.40    1.30
  -5  -4   2   21.10    1.20
  -5  -4   2   20.80    1.00
  -5  -4   2   22.40    1.30
  -5  -4   2   20.50    1.40
  -4  -4   2 1822.82  143.99
  -4  -4   2 1697.53  153.38
   3   4  -2   42.00    2.00
   3   4  -2   43.60    2.20
   3   4  -2   39.70    2.00
   3   4  -2   41.40    2.00
  -3  -4   2   40.40    2.10
  -3  -4   2   37.90    1.90
  -3  -4   2   40.40    1.90
  -3  -4   2   41.60    1.80
  -3  -4   2   40.40    2.10
   2   4  -2  771.52   85.89
  -2  -4   2  796.12   86.59
   1   4  -2  162.68    6.50
   1   4  -2  175.28    6.60
   1   4  -2  163.98    6.40
   1   4  -2  162.18    6.10
   1   4  -2  167.98    6.40
  -1  -4   2  170.08    6.40
  -1  -4   2  165.38    6.50
  -1  -4   2  161.48    6.40
   0   4  -2 1864.01  128.19
   0  -4   2 2019.90  131.19
  -1   4  -2  402.66   14.80
  -2   4  -2  269.47   10.10
  -2   4  -2  286.27   10.10
  -2   4  -2  280.17   10.30
  -2   4  -2  286.27   10.20
  -2   4  -2  290.07   10.30
  -2   4  -2  264.27   10.30
  -2   4  -2  282.17   10.40
   2  -4   2  283.57   10.30
   2  -4   2  272.87   10.20
   2  -4   2  273.47   10.20
   2  -4   2  272.27   10.30
   2  -4   2  275.47   10.20
   2  -4   2  272.67   10.30
   2  -4   2  259.47   10.10
  -3   4  -2  195.98    7.50
  -3   4  -2  189.08    7.50
  -3   4  -2  183.28    7.60
  -3   4  -2  204.48    7.80
  -3   4  -2  207.98    7.60
  -3   4  -2  229.18    7.60
   3  -4   2  200.68    7.50
   3  -4   2  193.18    7.40
   3  -4   2  195.18    7.80
   3  -4   2  193.58    7.60
   3  -4   2  207.78    7.50
   3  -4   2  205.18    7.50
  -4   4  -2  132.79    4.90
  -4   4  -2  128.69    5.10
  -4   4  -2  129.89    5.30
  -4   4  -2  132.09    5.10
   4  -4   2  125.39    4.80
   4  -4   2  121.89    5.40
   4  -4   2  127.99    5.10
   4  -4   2  134.09    4.90
  -5   4  -2    8.00    0.70
  -5   4  -2    8.00    0.70
  -5   4  -2    9.40    0.90
   5  -4   2    7.70    0.90
   5  -4   2    7.10    0.70
   5  -4   2    6.80    0.50
   5  -4   2    6.60    0.40
  -6   4  -2   19.10    1.40
  -6   4  -2   20.60    1.30
  -6   4  -2   18.50    1.30
   6  -4   2   18.40    0.80
   6  -4   2   19.80    1.30
   6  -4   2   17.20    1.40
  -7   4  -2  149.79    6.60
  -7   4  -2  160.08    6.40
  -7   4  -2  154.48    6.50
   7  -4   2  157.18    6.40
  -8   4  -2   11.40    1.30
  -8   4  -2   12.10    1.10
  -8   4  -2   12.70    1.20
   8  -4   2    9.80    1.10
   8  -4   2   13.70    1.20
  -9   4  -2  119.09    5.70
  -9   4  -2  128.99    5.50
  -9   4  -2  123.79    5.70
   9  -4   2  135.19    5.70
   9  -4   2  121.19    5.50
 -10   4  -2   27.10    2.20
 -10   4  -2   27.10    2.10
 -10   4  -2   27.10    1.90
  10  -4   2   29.50    2.00
  10  -4   2   28.90    2.20
  10   3  -2    2.60    1.00
  10   3  -2    1.30    0.60
  10   3  -2    1.20    0.60
 -10  -3   2    1.30    0.70
   9   3  -2  397.96   14.80
   9   3  -2  382.16   14.80
   9   3  -2  376.06   14.70
  -9  -3   2  399.86   15.20
  -9  -3   2  391.56   14.80
   8   3  -2   15.80    1.30
   8   3  -2   17.50    1.30
   8   3  -2   20.30    1.30
  -8  -3   2   17.10    1.30
  -8  -3   2   19.50    1.50
   7   3  -2  137.99    5.60
   7   3  -2  138.99    5.50
  -7  -3   2  130.59    5.70
  -7  -3   2  129.39    5.10
  -7  -3   2  135.89    5.60
  -7  -3   2  139.59    5.10
   6   3  -2   16.90    1.10
   6   3  -2   16.40    1.20
   6   3  -2   17.20    1.20
  -6  -3   2   15.70    0.90
  -6  -3   2   16.50    1.20
  -6  -3   2   17.20    1.00
  -6  -3   2   17.40    1.20
   4   3  -2    2.50    0.50
   4   3  -2    2.20    0.40
   4   3  -2    2.60    0.50
   4   3  -2    2.20    0.40
  -4  -3   2    2.20    0.50
  -4  -3   2    2.10    0.20
  -4  -3   2    2.70    0.50
  -4  -3   2    2.30    0.20
  -4  -3   2    2.60    0.40
  -4  -3   2    2.60    0.40
  -4  -3   2    3.50    0.60
   3   3  -2  166.98    6.70
   3   3  -2  163.78    6.40
   3   3  -2  172.78    6.50
   3   3  -2  179.08    6.60
   3   3  -2  171.28    6.60
  -3  -3   2  170.68    6.30
  -3  -3   2  169.98    6.50
  -3  -3   2  171.48    6.70
  -3  -3   2  173.48    6.50
  -3  -3   2  173.18    6.50
  -3  -3   2  162.38    6.60
   2   3  -2  108.79    4.20
   2   3  -2  102.99    4.30
   2   3  -2  105.79    4.20
   2   3  -2  108.69    4.20
   2   3  -2  105.99    4.20
  -2  -3   2  104.39    4.10
  -2  -3   2  102.69    4.10
  -2  -3   2  103.19    4.00
   1   3  -2 1388.46   98.29
  -1  -3   2 1433.36   99.29
   0   3  -2    6.40    0.50
   0   3  -2    6.20    0.50
   0   3  -2    7.30    0.60
   0   3  -2    8.40    0.50
   0   3  -2    7.90    0.50
   0   3  -2    7.90    0.50
   0  -3   2    7.50    0.50
   0  -3   2    5.90    0.50
   0  -3   2    7.40    0.50
   0  -3   2    7.50    0.50
  -1   3  -2  439.26   45.20
   1  -3   2  355.46   45.50
  -2   3  -2  194.68    7.60
  -2   3  -2  203.68    7.30
  -2   3  -2  207.28    7.30
  -2   3  -2  199.28    7.50
  -2   3  -2  192.98    7.50
  -2   3  -2  207.98    7.50
  -2   3  -2  203.98    7.50
   2  -3   2  201.78    7.50
   2  -3   2  189.98    7.50
   2  -3   2  211.98    7.60
   2  -3   2  208.28    7.40
   2  -3   2  200.78    7.50
   2  -3   2  209.38    7.50
  -3   3  -2    9.80    0.70
  -3   3  -2    9.40    0.50
  -3   3  -2    9.70    0.70
  -3   3  -2    9.20    0.60
  -3   3  -2   10.30    0.70
   3  -3   2    9.90    0.50
   3  -3   2    9.30    0.50
   3  -3   2    9.70    0.50
   3  -3   2   10.20    0.70
   3  -3   2    9.50    0.50
  -4   3  -2  275.27   11.90
  -4   3  -2  324.17   12.10
  -4   3  -2  326.47   12.10
   4  -3   2  327.67   12.10
   4  -3   2  331.87   11.60
   4  -3   2  338.17   12.20
   4  -3   2  322.07   12.00
   4  -3   2  338.57   12.20
  -5   3  -2   25.60    1.50
  -5   3  -2   25.50    1.50
   5  -3   2   26.20    1.60
   5  -3   2   25.60    1.40
  -6   3  -2  167.08    6.40
  -6   3  -2  153.18    6.40
  -6   3  -2  158.48    6.20
   6  -3   2  153.38    6.30
   6  -3   2  149.79    6.30
  -7   3  -2   10.20    1.10
  -7   3  -2   10.50    0.90
  -7   3  -2   11.50    1.10
   7  -3   2   11.00    1.00
   7  -3   2   11.30    1.00
  -8   3  -2   88.69    4.20
  -8   3  -2   86.89    3.90
  -8   3  -2   89.89    4.20
   8  -3   2   92.49    4.20
   8  -3   2   87.99    4.00
  -9   3  -2   57.49    3.20
  -9   3  -2   55.29    3.10
  -9   3  -2   53.99    2.90
   9  -3   2   55.69    2.90
   9  -3   2   66.99    3.20
 -10   3  -2    4.30    0.80
 -10   3  -2    3.10    0.90
  10  -3   2    2.80    0.90
  10  -3   2    4.10    0.80
  11   2  -2    5.60    1.00
  11   2  -2    5.30    1.30
 -11  -2   2    4.70    1.10
  10   2  -2   15.40    1.70
  10   2  -2   13.70    1.10
  10   2  -2    9.90    1.10
 -10  -2   2   14.10    1.50
   9   2  -2    9.60    0.90
   9   2  -2    9.30    0.90
   9   2  -2    8.80    0.90
  -9  -2   2    7.60    0.90
  -9  -2   2    9.30    1.10
   8   2  -2  995.50   36.70
   8   2  -2 1023.00   36.70
   8   2  -2 1035.20   36.80
  -8  -2   2  984.30   36.80
   7   2  -2   34.70    1.80
   7   2  -2   32.80    1.70
   7   2  -2   36.00    1.80
  -7  -2   2   31.90    1.80
  -7  -2   2   38.20    2.10
   6   2  -2  453.05   16.80
   6   2  -2  445.36   16.70
   6   2  -2  459.05   16.80
   6   2  -2  457.25   16.70
  -6  -2   2  457.95   16.40
  -6  -2   2  438.46   17.00
  -6  -2   2  473.75   16.40
  -6  -2   2  444.66   16.80
   5   2  -2    0.60    0.30
   5   2  -2    0.20    0.20
   5   2  -2    0.50    0.30
   5   2  -2    0.40    0.20
  -5  -2   2    1.10    0.30
  -5  -2   2    0.50    0.20
  -5  -2   2    0.50    0.30
  -5  -2   2    0.80    0.20
   4   2  -2  359.36   13.50
   4   2  -2  374.46   13.60
  -4  -2   2  366.96   13.60
  -4  -2   2  365.76   13.60
  -4  -2   2  374.66   13.40
  -4  -2   2  365.06   13.70
   3   2  -2  130.59    5.20
   3   2  -2  131.19    5.20
   3   2  -2  137.29    5.20
   3   2  -2  133.69    5.20
   3   2  -2  139.49    5.30
  -3  -2   2  134.89    5.30
  -3  -2   2  133.09    5.10
  -3  -2   2  139.39    5.20
  -3  -2   2  134.29    5.10
  -3  -2   2  141.19    5.00
   2   2  -2 1393.66   92.49
  -2  -2   2 1472.05   94.09
   1   2  -2  311.07   41.70
  -1  -2   2  284.07   40.30
   0   2  -2  146.69    5.50
   0   2  -2  141.89    5.50
   0   2  -2  150.28    5.50
   0  -2   2  152.58    5.50
   0  -2   2  143.29    5.50
   0  -2   2  145.09    5.50
  -1   2  -2  516.95   39.60
   1  -2   2  495.75   39.70
  -2   2  -2   69.19    2.70
  -2   2  -2   73.09    2.80
  -2   2  -2   70.09    2.80
  -2   2  -2   71.29    2.80
  -2   2  -2   78.59    2.90
   2  -2   2   65.39    2.80
   2  -2   2   72.79    2.70
   2  -2   2   70.99    2.70
   2  -2   2   70.49    2.80
   2  -2   2   77.39    2.90
   2  -2   2   71.19    2.70
   2  -2   2   71.49    2.70
  -3   2  -2  230.38    8.40
  -3   2  -2  213.28    8.30
  -3   2  -2  225.38    8.40
   3  -2   2  217.18    8.40
   3  -2   2  228.68    8.40
   3  -2   2  218.88    8.30
   3  -2   2  230.58    8.30
  -4   2  -2   60.29    2.70
  -4   2  -2   62.19    2.70
  -4   2  -2   64.89    2.60
   4  -2   2   62.59    2.70
   4  -2   2   62.79    2.60
   4  -2   2   62.29    2.70
  -5   2  -2    2.00    0.40
  -5   2  -2    2.40    0.50
  -5   2  -2    2.00    0.40
   5  -2   2    2.00    0.40
   5  -2   2    2.20    0.40
   5  -2   2    1.60    0.40
  -6   2  -2   72.19    3.50
  -6   2  -2   78.69    3.50
  -6   2  -2   74.29    3.30
   6  -2   2   84.99    3.40
   6  -2   2   80.09    3.50
  -7   2  -2   38.20    2.30
  -7   2  -2   42.00    2.10
  -7   2  -2   40.90    2.30
   7  -2   2   46.40    2.40
   7  -2   2   45.40    2.10
  -8   2  -2  202.08    8.00
  -8   2  -2  191.78    8.00
  -8   2  -2  196.58    7.70
   8  -2   2  186.18    7.60
   8  -2   2  198.68    8.00
   8  -2   2  183.68    7.10
   8  -2   2  197.38    7.10
  -9   2  -2   28.90    1.70
  -9   2  -2   30.20    2.00
   9  -2   2   25.10    1.90
   9  -2   2   26.00    1.20
   9  -2   2   29.50    1.60
   9  -2   2   25.50    1.20
   9  -2   2   28.10    1.60
 -10   2  -2   19.90    1.80
 -10   2  -2   20.90    1.50
  10  -2   2   20.10    1.40
  10  -2   2   22.50    1.30
  10  -2   2   21.80    1.90
 -11   2  -2   20.90    1.60
 -11   2  -2   23.40    2.00
  11  -2   2   25.60    2.20
  11   1  -2  125.09    6.20
  11   1  -2  123.69    5.30
 -11  -1   2  128.19    6.00
  10   1  -2    5.90    0.80
  10   1  -2    8.00    1.40
 -10  -1   2    7.30    1.10
   9   1  -2  226.38    8.60
   9   1  -2  230.18    9.50
  -9  -1   2  218.58    9.20
   8   1  -2   53.89    2.30
   8   1  -2   46.20    2.20
   8   1  -2   49.60    2.20
  -8  -1   2   48.20    2.70
  -8  -1   2   49.00    2.30
   7   1  -2  595.44   22.90
   7   1  -2  651.43   22.90
   7   1  -2  627.04   22.90
   7   1  -2  634.84   22.90
   7   1  -2  650.03   22.90
  -7  -1   2  626.04   22.90
  -7  -1   2  604.04   23.30
   6   1  -2  218.18    8.30
   6   1  -2  219.08    8.30
   6   1  -2  205.18    8.30
   6   1  -2  229.98    8.40
   6   1  -2  232.38    8.40
  -6  -1   2  232.38    8.80
  -6  -1   2  220.78    8.40
   5   1  -2   76.69    3.10
   5   1  -2   77.49    3.10
   5   1  -2   75.49    3.00
   5   1  -2   75.79    3.10
   5   1  -2   75.19    3.40
   5   1  -2   73.09    3.00
  -5  -1   2   80.09    3.40
  -5  -1   2   77.59    3.10
  -5  -1   2   77.59    3.10
   4   1  -2  702.93   61.59
  -4  -1   2  663.23   58.89
   3   1  -2  143.09    5.50
   3   1  -2  143.49    5.20
   3   1  -2  142.69    5.30
   3   1  -2  141.59    5.20
   3   1  -2  142.99    5.40
   3   1  -2  142.39    5.40
   3   1  -2  139.59    5.30
  -3  -1   2  141.99    5.20
  -3  -1   2  143.19    5.50
  -3  -1   2  136.09    5.40
  -3  -1   2  142.79    5.40
  -3  -1   2  143.69    5.20
  -3  -1   2  141.99    5.20
   2   1  -2  486.25   38.40
   1   1  -2   11.10    0.60
   1   1  -2   10.20    0.60
   1   1  -2    9.60    0.50
   1   1  -2   11.10    0.50
   1   1  -2   10.50    0.60
   1   1  -2   10.60    0.50
  -1  -1   2    9.80    0.50
  -1  -1   2    9.40    0.50
  -1  -1   2    9.70    0.50
  -1  -1   2   10.30    0.50
  -1  -1   2   11.30    0.50
   0   1  -2    3.30    0.20
   0   1  -2    3.10    0.20
   0   1  -2    3.10    0.20
   0   1  -2    2.60    0.20
   0  -1   2    2.90    0.20
   0  -1   2    2.70    0.20
   0  -1   2    3.40    0.20
   0  -1   2    3.10    0.20
  -1   1  -2  200.38   19.10
   1  -1   2  206.98   19.50
  -2   1  -2  607.94   35.20
   2  -1   2  636.34   40.00
  -3   1  -2  239.58    8.80
   3  -1   2  239.48    8.80
   3  -1   2  235.18    8.90
   3  -1   2  234.98    8.90
  -4   1  -2  452.95   29.40
  -5   1  -2   14.10    0.90
  -5   1  -2   13.50    0.80
  -5   1  -2   12.40    0.90
   5  -1   2   11.90    0.60
   5  -1   2   15.00    1.00
   5  -1   2   11.80    0.60
   5  -1   2   11.90    0.90
   5  -1   2   13.80    0.80
   5  -1   2   12.00    0.80
  -6   1  -2  358.46   14.20
  -6   1  -2  397.36   14.20
  -6   1  -2  373.26   14.00
   6  -1   2  374.06   13.70
   6  -1   2  361.86   14.30
   6  -1   2  392.46   14.00
   6  -1   2  384.36   13.70
  -7   1  -2   76.49    3.40
  -7   1  -2   72.89    3.50
  -7   1  -2   73.39    3.20
   7  -1   2   72.39    2.90
   7  -1   2   68.69    3.10
   7  -1   2   76.59    3.50
  -8   1  -2   65.59    3.40
  -8   1  -2   68.69    3.00
   8  -1   2   70.59    2.90
   8  -1   2   61.59    3.40
   8  -1   2   67.39    2.70
  -9   1  -2    2.50    0.60
  -9   1  -2    1.70    0.70
   9  -1   2    2.50    0.50
   9  -1   2    2.00    0.40
   9  -1   2    2.30    0.80
   9  -1   2    3.40    0.50
   9  -1   2    2.80    0.50
 -10   1  -2   16.60    1.60
 -10   1  -2   14.00    1.20
  10  -1   2   13.00    0.90
  10  -1   2   13.50    0.90
  10  -1   2   13.80    1.60
 -11   1  -2    3.50    1.00
 -11   1  -2    4.50    0.90
  11  -1   2    3.60    1.10
  11   0  -2    6.20    1.30
 -11   0   2    5.40    1.20
  10   0  -2  585.84   22.10
  10   0  -2  634.94   23.20
 -10   0   2  591.44   23.00
   9   0  -2    1.50    0.60
   9   0  -2    1.50    0.40
   9   0  -2    2.30    0.80
  -9   0   2    1.60    0.60
   8   0  -2    2.10    0.70
   8   0  -2    0.80    0.40
   8   0  -2    1.20    0.40
   8   0  -2    1.90    0.30
  -8   0   2    1.90    0.60
   7   0  -2    2.50    0.40
   7   0  -2    3.20    0.40
   7   0  -2    3.80    0.40
  -7   0   2    3.40    0.40
  -7   0   2    2.70    0.60
  -7   0   2    3.90    0.50
   6   0  -2  118.09    4.40
   6   0  -2  110.99    4.30
   6   0  -2  115.89    4.50
   6   0  -2  114.09    4.30
  -6   0   2  121.49    4.90
  -6   0   2  112.89    4.50
  -6   0   2  106.59    4.40
   5   0  -2    8.80    0.80
   5   0  -2    8.30    0.60
   5   0  -2    8.00    0.50
   5   0  -2    7.80    0.50
   5   0  -2    7.10    0.50
   5   0  -2    8.70    0.50
   5   0  -2    8.10    0.50
  -5   0   2    7.00    0.50
  -5   0   2    7.80    0.70
  -5   0   2    7.70    0.50
   4   0  -2   22.80    1.00
   4   0  -2   20.40    1.00
   4   0  -2   21.70    1.10
   4   0  -2   23.10    1.30
   4   0  -2   22.20    1.00
   4   0  -2   23.80    1.00
   4   0  -2   22.70    1.00
  -4   0   2   23.10    1.10
  -4   0   2   25.60    1.30
  -4   0   2   21.90    1.00
  -4   0   2   21.60    1.20
  -4   0   2   24.00    1.10
   3   0  -2   28.40    1.20
   3   0  -2   29.40    1.20
   3   0  -2   30.40    1.20
   3   0  -2   30.30    1.20
   3   0  -2   31.50    1.50
   3   0  -2   27.20    1.30
   3   0  -2   30.90    1.30
  -3   0   2   29.40    1.40
  -3   0   2   32.40    1.50
  -3   0   2   30.50    1.30
  -3   0   2   35.10    1.30
  -3   0   2   28.70    1.30
   2   0  -2  331.67   26.40
  -2   0   2  345.37   27.40
   1   0  -2    3.50    0.20
   1   0  -2    3.10    0.20
   1   0  -2    3.20    0.20
   1   0  -2    2.80    0.20
   1   0  -2    3.40    0.20
  -1   0   2    2.80    0.20
  -1   0   2    3.10    0.20
  -1   0   2    3.50    0.20
  -1   0   2    3.10    0.20
  -1   0   2    2.60    0.20
  -1   0   2    3.10    0.20
  -1   0  -2    3.70    0.20
  -1   0  -2    3.70    0.20
  -1   0  -2    3.30    0.20
  -1   0  -2    3.50    0.20
  -1   0  -2    3.70    0.20
  -1   0  -2    3.40    0.30
  -1   0  -2    3.80    0.20
   1   0   2    3.70    0.20
   1   0   2    3.80    0.30
   1   0   2    4.20    0.20
   1   0   2    3.50    0.20
   1   0   2    3.70    0.20
   1   0   2    4.10    0.20
  -2   0  -2   13.10    0.60
  -2   0  -2   13.90    0.60
  -2   0  -2   15.80    0.70
  -2   0  -2   12.70    0.60
  -2   0  -2   12.60    0.60
  -2   0  -2   13.60    0.60
   2   0   2   14.50    0.60
   2   0   2   13.90    0.60
   2   0   2   14.00    0.60
   2   0   2   14.00    0.70
   2   0   2   13.60    0.80
   2   0   2   14.10    0.60
   2   0   2   13.70    0.70
  -3   0  -2    3.70    0.40
  -3   0  -2    3.60    0.30
  -3   0  -2    3.90    0.40
  -3   0  -2    3.10    0.30
  -3   0  -2    3.50    0.30
   3   0   2    4.00    0.30
   3   0   2    3.90    0.40
   3   0   2    3.80    0.30
   3   0   2    2.80    0.30
   3   0   2    3.30    0.20
   3   0   2    3.20    0.30
   3   0   2    3.80    0.30
   3   0   2    3.30    0.40
  -4   0  -2  351.56   13.20
   4   0   2  370.86   13.40
   4   0   2  364.56   13.10
  -5   0  -2    1.70    0.40
  -5   0  -2    2.60    0.30
  -5   0  -2    2.20    0.30
   5   0   2    2.80    0.30
   5   0   2    3.00    0.30
   5   0   2    3.60    0.30
   5   0   2    2.30    0.30
   5   0   2    2.50    0.40
   5   0   2    2.30    0.50
   5   0   2    4.20    0.50
   5   0   2    3.00    0.30
   5   0   2    3.20    0.30
  -6   0  -2   48.90    2.10
  -6   0  -2   49.20    2.50
  -6   0  -2   47.70    2.20
   6   0   2   53.59    2.10
   6   0   2   53.89    2.10
   6   0   2   52.69    2.10
   6   0   2   51.19    2.10
   6   0   2   51.99    2.10
   6   0   2   48.60    2.20
   6   0   2   51.09    2.10
   6   0   2   49.40    2.60
  -7   0  -2   20.70    1.10
  -7   0  -2   21.00    1.40
  -7   0  -2   18.50    1.00
   7   0   2   19.70    1.50
   7   0   2   19.20    1.00
   7   0   2   20.50    1.00
   7   0   2   19.10    0.90
   7   0   2   18.80    1.00
  -8   0  -2  130.29    5.00
  -8   0  -2  125.89    4.90
  -8   0  -2  120.99    5.50
   8   0   2  124.79    5.60
   8   0   2  115.99    4.90
   8   0   2  131.29    4.90
  -9   0  -2   11.70    1.20
  -9   0  -2   10.00    0.90
   9   0   2    7.40    1.10
   9   0   2    9.10    0.80
 -10   0  -2  216.28    9.40
 -10   0  -2  226.18    8.80
  10   0   2  226.98    8.70
  10   0   2  232.98    9.60
 -11   0  -2    1.80    0.80
  11   0   2    3.10    1.10
  11  -1  -2   35.40    2.60
 -11   1   2   34.90    2.50
  10  -1  -2    3.80    0.60
  10  -1  -2    5.20    1.10
  10  -1  -2    3.10    0.60
 -10   1   2    3.60    0.90
   9  -1  -2   34.40    1.80
   9  -1  -2   36.60    2.30
   9  -1  -2   35.50    1.60
  -9   1   2   36.00    2.30
  -9   1   2   34.20    1.90
   8  -1  -2  135.09    6.00
   8  -1  -2  140.49    5.30
   8  -1  -2  135.49    5.50
  -8   1   2  142.79    5.60
  -8   1   2  146.49    6.10
   7  -1  -2   20.40    1.00
   7  -1  -2   24.70    1.60
   7  -1  -2   22.50    1.00
   7  -1  -2   23.50    1.30
  -7   1   2   22.90    1.30
  -7   1   2   24.70    1.60
  -7   1   2   23.20    1.60
   6  -1  -2  412.16   14.90
   6  -1  -2  418.36   14.90
   6  -1  -2  419.86   15.20
  -6   1   2  407.26   15.50
  -6   1   2  400.86   15.50
   5  -1  -2   44.20    2.10
   5  -1  -2   47.80    2.10
  -5   1   2   47.20    2.30
  -5   1   2   48.70    2.10
  -5   1   2   54.89    2.40
   4  -1  -2 1354.76   60.19
  -4   1   2 1249.38   62.39
   3  -1  -2  179.88    6.50
   3  -1  -2  165.28    6.30
   3  -1  -2  171.78    6.40
   3  -1  -2  161.18    6.40
  -3   1   2  178.28    6.40
  -3   1   2  164.38    6.40
  -3   1   2  162.08    6.40
   2  -1  -2  571.04   37.50
  -2   1   2  584.34   36.50
   1  -1  -2  104.29    3.80
   1  -1  -2  104.59    3.80
   1  -1  -2  104.99    3.90
   1  -1  -2  109.79    3.80
   1  -1  -2  102.99    3.80
   1  -1  -2   99.09    3.90
   1  -1  -2  107.19    3.90
  -1   1   2  105.59    3.80
  -1   1   2  101.69    3.80
  -1   1   2  103.19    3.90
  -1   1   2  102.39    3.90
  -1   1   2  108.99    3.90
  -1   1   2  103.59    3.80
  -1   1   2   93.79    3.90
   0  -1  -2    1.30    0.20
   0  -1  -2    1.30    0.20
   0  -1  -2    1.80    0.10
   0  -1  -2    1.40    0.20
   0   1   2    2.20    0.20
   0   1   2    1.80    0.20
   0   1   2    1.60    0.20
   0   1   2    2.10    0.20
   0   1   2    1.80    0.20
   1   1   2  139.99    5.10
   1   1   2  135.19    5.10
  -2  -1  -2  263.07   39.40
   2   1   2  334.47   42.70
  -3  -1  -2  101.09    4.00
  -3  -1  -2  104.19    4.00
  -3  -1  -2  106.89    3.90
  -3  -1  -2  102.19    4.00
   3   1   2   95.09    4.00
   3   1   2  106.39    3.70
   3   1   2  102.29    3.90
   3   1   2  102.69    3.90
   3   1   2  101.29    4.00
   3   1   2   98.99    4.00
  -4  -1  -2  141.29    5.00
  -4  -1  -2  148.49    5.00
  -4  -1  -2  132.99    5.20
  -4  -1  -2  130.19    5.30
  -4  -1  -2  128.09    5.20
   4   1   2  135.99    5.20
   4   1   2  137.69    5.30
   4   1   2  132.39    5.10
   4   1   2  132.99    5.10
  -5  -1  -2   87.39    3.80
  -5  -1  -2   83.69    3.60
  -5  -1  -2   90.59    3.50
  -5  -1  -2   89.69    3.60
   5   1   2   90.29    3.50
   5   1   2   90.49    3.60
   5   1   2   91.79    3.50
   5   1   2   85.89    3.60
   5   1   2   92.59    3.80
   5   1   2   89.49    3.90
  -6  -1  -2  105.49    4.60
  -6  -1  -2  107.69    4.20
  -6  -1  -2  112.49    4.30
   6   1   2  109.19    4.30
   6   1   2  107.29    4.70
   6   1   2  100.29    4.20
   6   1   2  106.69    4.30
   6   1   2  112.59    4.30
  -7  -1  -2    9.30    0.70
  -7  -1  -2    9.60    1.00
  -7  -1  -2    9.10    0.70
   7   1   2    8.90    1.00
   7   1   2   10.10    0.80
   7   1   2    9.60    0.70
   7   1   2   10.10    0.70
   7   1   2    9.90    0.70
  -8  -1  -2   29.90    1.90
  -8  -1  -2   26.00    1.40
  -8  -1  -2   22.90    1.40
   8   1   2   26.60    1.40
   8   1   2   26.50    1.50
   8   1   2   29.70    2.00
   8   1   2   25.30    1.40
  -9  -1  -2    6.50    1.10
  -9  -1  -2    7.90    0.70
   9   1   2    8.70    1.20
   9   1   2    7.30    0.80
 -10  -1  -2    2.80    0.90
  10   1   2    4.30    1.10
  10   1   2    3.80    0.70
 -11  -1  -2    0.40    0.70
  11   1   2    1.20    0.60
  11   1   2    2.30    1.00
  11  -2  -2   32.30    2.50
 -11   2   2   39.50    2.60
  10  -2  -2   14.90    1.00
  10  -2  -2   10.80    1.10
  10  -2  -2   15.90    1.50
 -10   2   2   15.30    1.50
   9  -2  -2   42.50    2.20
   9  -2  -2   48.50    2.60
   9  -2  -2   44.70    1.80
   9  -2  -2   39.30    1.80
  -9   2   2   38.80    2.50
  -9   2   2   43.00    2.60
  -9   2   2   40.30    2.20
   8  -2  -2    8.40    0.90
   8  -2  -2    8.20    1.00
  -8   2   2    9.80    1.10
  -8   2   2    9.70    0.90
  -8   2   2    9.00    1.10
   7  -2  -2  107.59    4.90
   7  -2  -2  117.09    4.80
  -7   2   2  122.99    5.10
  -7   2   2  111.69    4.70
  -7   2   2  114.49    5.00
   6  -2  -2   22.00    1.30
   6  -2  -2   21.50    1.30
  -6   2   2   20.70    1.20
  -6   2   2   19.70    1.40
  -6   2   2   20.40    1.40
   5  -2  -2    5.80    0.60
   5  -2  -2    6.10    0.60
  -5   2   2    5.60    0.50
  -5   2   2    4.70    0.60
  -5   2   2    6.40    0.70
   4  -2  -2   31.90    1.60
   4  -2  -2   29.60    1.50
   4  -2  -2   30.00    1.40
   4  -2  -2   29.80    1.50
  -4   2   2   30.50    1.50
  -4   2   2   31.70    1.50
  -4   2   2   31.00    1.60
   3  -2  -2  102.19    4.00
   3  -2  -2  107.89    4.10
   3  -2  -2  102.89    3.90
   3  -2  -2  104.69    4.00
   3  -2  -2  100.79    4.10
  -3   2   2  104.09    4.10
  -3   2   2  101.99    3.80
  -3   2   2  103.09    3.80
  -3   2   2   97.39    4.00
  -3   2   2   99.99    4.00
   2  -2  -2  402.26   36.30
  -2   2   2  418.26   37.30
   1  -2  -2  415.76   40.80
  -1   2   2  366.36   39.20
   0  -2  -2  815.42   62.59
   0   2   2  770.32   62.59
  -1  -2  -2  213.28    7.90
   1   2   2  209.58    7.70
   1   2   2  209.58    7.90
  -2  -2  -2  293.97   48.80
   2   2   2  389.96   57.99
  -3  -2  -2   45.30    1.90
  -3  -2  -2   46.00    2.00
  -3  -2  -2   45.70    1.70
  -3  -2  -2   46.90    1.90
  -3  -2  -2   43.90    2.00
  -3  -2  -2   46.90    2.00
   3   2   2   42.60    1.90
   3   2   2   44.90    2.00
   3   2   2   42.90    1.90
   3   2   2   44.60    1.90
   3   2   2   41.70    2.00
  -4  -2  -2  266.77    9.80
  -4  -2  -2  259.87    9.60
  -4  -2  -2  258.37    9.60
  -4  -2  -2  249.68    9.70
  -4  -2  -2  259.57    9.80
   4   2   2  255.67    9.80
   4   2   2  258.77    9.70
   4   2   2  264.37    9.70
  -5  -2  -2   29.80    1.70
  -5  -2  -2   30.70    1.40
  -5  -2  -2   31.10    1.60
  -5  -2  -2   32.10    1.40
   5   2   2   32.90    1.70
   5   2   2   30.10    1.50
   5   2   2   35.00    1.60
   5   2   2   30.90    1.70
   5   2   2   31.40    1.50
  -6  -2  -2   45.50    2.40
  -6  -2  -2   48.50    2.30
  -6  -2  -2   47.00    1.90
  -6  -2  -2   48.90    1.90
   6   2   2   48.50    2.30
   6   2   2   51.09    2.20
   6   2   2   42.80    2.20
  -7  -2  -2   19.60    1.50
  -7  -2  -2   24.10    1.40
   7   2   2   23.70    1.40
   7   2   2   21.40    1.30
   7   2   2   24.60    1.80
   7   2   2   23.80    1.40
  -8  -2  -2   91.09    4.30
  -8  -2  -2   86.79    3.90
   8   2   2   96.89    4.00
   8   2   2   93.89    4.60
   8   2   2   95.09    4.00
   8   2   2   89.29    3.90
  -9  -2  -2    6.70    0.80
  -9  -2  -2    8.30    1.10
   9   2   2    7.80    0.90
   9   2   2    6.50    1.20
   9   2   2    6.80    0.80
   9   2   2    8.00    0.90
 -10  -2  -2   76.29    4.10
  10   2   2   80.59    4.40
  10   2   2   84.49    3.60
  10   2   2   80.49    3.70
  10  -3  -2   13.50    1.50
  10  -3  -2   16.50    1.40
 -10   3   2   14.90    1.30
 -10   3   2   15.20    1.60
 -10   3   2   15.60    1.60
   9  -3  -2    5.40    0.90
   9  -3  -2    4.70    0.90
  -9   3   2    3.30    0.70
  -9   3   2    5.60    1.10
  -9   3   2    3.80    1.00
   8  -3  -2   31.90    1.90
   8  -3  -2   31.40    1.90
  -8   3   2   35.10    1.90
  -8   3   2   33.70    2.20
  -8   3   2   33.10    2.10
   7  -3  -2    2.90    0.60
   7  -3  -2    2.60    0.60
  -7   3   2    1.50    0.50
  -7   3   2    3.40    0.60
  -7   3   2    1.60    0.60
   6  -3  -2  319.97   11.40
   6  -3  -2  287.37   11.20
  -6   3   2  285.77   11.20
  -6   3   2  294.77   11.50
  -6   3   2  290.77   11.30
   5  -3  -2  275.67    9.80
   5  -3  -2  259.27    9.50
  -5   3   2  242.48    9.60
  -5   3   2  241.08    9.80
  -5   3   2  244.18    9.70
   4  -3  -2  233.88    8.30
   4  -3  -2  225.18    8.50
   4  -3  -2  232.28    8.30
  -4   3   2  229.58    8.80
  -4   3   2  227.78    8.70
  -4   3   2  222.18    8.60
   3  -3  -2   39.70    1.80
   3  -3  -2   41.50    1.90
   3  -3  -2   40.90    2.00
   3  -3  -2   41.90    1.70
   3  -3  -2   41.90    1.70
   3  -3  -2   40.40    1.70
   3  -3  -2   42.30    1.70
   3  -3  -2   39.20    1.80
   3  -3  -2   44.30    1.70
  -3   3   2   42.50    2.00
  -3   3   2   40.40    1.70
  -3   3   2   38.50    1.80
  -3   3   2   42.10    1.80
   2  -3  -2   39.90    1.90
   2  -3  -2   40.60    1.70
   2  -3  -2   41.00    1.70
   2  -3  -2   43.00    1.80
   2  -3  -2   38.70    1.70
   2  -3  -2   37.90    1.70
  -2   3   2   38.00    1.70
  -2   3   2   41.00    1.60
  -2   3   2   42.90    1.90
  -2   3   2   40.00    1.70
  -2   3   2   39.60    1.60
  -2   3   2   40.70    1.70
  -2   3   2   40.90    1.70
   1  -3  -2   26.60    1.30
   1  -3  -2   23.80    1.10
   1  -3  -2   22.20    1.10
   1  -3  -2   24.20    1.10
   1  -3  -2   22.60    1.10
   1  -3  -2   22.40    1.10
  -1   3   2   21.20    1.00
  -1   3   2   22.40    0.90
  -1   3   2   21.50    1.00
  -1   3   2   21.10    1.00
  -1   3   2   23.40    1.10
  -1   3   2   21.60    1.10
  -1   3   2   20.70    1.10
   0  -3  -2    7.50    0.50
   0  -3  -2    7.70    0.50
   0  -3  -2    8.00    0.60
   0  -3  -2    7.80    0.60
   0  -3  -2    6.00    0.50
   0  -3  -2    7.20    0.40
   0   3   2    7.60    0.50
   0   3   2    7.60    0.60
   0   3   2    7.10    0.60
   0   3   2    7.30    0.40
   0   3   2    7.40    0.50
   0   3   2    7.20    0.60
  -1  -3  -2   19.80    1.00
  -1  -3  -2   19.70    1.10
  -1  -3  -2   17.10    1.00
  -1  -3  -2   20.80    1.10
   1   3   2   20.20    1.00
   1   3   2   21.50    1.10
   1   3   2   18.90    1.00
   1   3   2   22.80    1.20
  -2  -3  -2   16.80    1.00
  -2  -3  -2   18.50    0.90
  -2  -3  -2   17.40    0.90
  -2  -3  -2   18.20    1.00
  -2  -3  -2   18.20    1.10
   2   3   2   17.20    1.00
   2   3   2   17.20    1.00
   2   3   2   17.30    1.10
   2   3   2   17.60    0.90
   2   3   2   16.90    1.10
  -3  -3  -2 1020.30   98.69
  -3  -3  -2  844.22   86.79
  -4  -3  -2   11.40    0.80
  -4  -3  -2   10.10    0.70
  -4  -3  -2   11.10    0.90
  -4  -3  -2   12.00    0.60
  -4  -3  -2   10.80    0.80
   4   3   2   11.60    0.80
   4   3   2   11.60    0.90
   4   3   2   10.70    0.80
  -5  -3  -2  271.17   10.70
  -5  -3  -2  274.37   10.60
  -5  -3  -2  279.07   10.40
  -5  -3  -2  270.27   10.40
   5   3   2  283.17   10.70
   5   3   2  287.17   10.60
   5   3   2  286.97   10.60
  -6  -3  -2   75.59    3.50
  -6  -3  -2   76.69    3.50
  -6  -3  -2   75.29    3.10
  -6  -3  -2   78.69    3.20
   6   3   2   75.19    3.50
   6   3   2   78.39    3.40
   6   3   2   80.59    3.50
  -7  -3  -2  144.89    5.50
  -7  -3  -2  145.89    5.50
  -7  -3  -2  152.38    6.10
  -7  -3  -2  142.49    6.00
   7   3   2  146.19    6.00
   7   3   2  138.59    6.40
   7   3   2  145.49    5.90
  -8  -3  -2   27.10    1.80
  -8  -3  -2   26.70    1.70
   8   3   2   27.70    1.70
   8   3   2   25.50    2.00
   8   3   2   25.40    1.60
  -9  -3  -2    7.00    1.00
  -9  -3  -2    8.20    1.10
   9   3   2    7.00    0.90
   9   3   2    7.20    0.90
   9   3   2    8.20    1.30
 -10  -3  -2    1.40    0.80
  10   3   2    0.70    0.60
  10   3   2    1.10    0.60
  10   3   2    1.30    0.80
  10  -4  -2    0.30    0.60
  10  -4  -2    1.70    0.80
 -10   4   2    1.70    0.80
 -10   4   2    2.20    1.00
 -10   4   2    1.10    0.70
   9  -4  -2  254.57   10.00
   9  -4  -2  250.17    9.80
  -9   4   2  234.68   10.20
  -9   4   2  242.98   10.10
  -9   4   2  250.77    9.80
   8  -4  -2    2.20    0.60
   8  -4  -2    1.80    0.60
  -8   4   2    2.80    0.80
  -8   4   2    2.40    0.60
  -8   4   2    1.80    0.60
   7  -4  -2   81.69    3.50
   7  -4  -2   80.69    3.80
  -7   4   2   79.59    3.70
  -7   4   2   78.59    3.90
  -7   4   2   77.89    3.60
   6  -4  -2    8.40    0.90
   6  -4  -2    8.00    0.50
   6  -4  -2    8.10    0.50
   6  -4  -2    8.70    0.70
  -6   4   2    8.30    0.90
  -6   4   2    8.20    0.80
  -6   4   2    6.60    0.80
   5  -4  -2    5.50    0.50
   5  -4  -2    5.20    0.70
   5  -4  -2    5.60    0.40
   5  -4  -2    5.40    0.40
  -5   4   2    6.60    0.70
  -5   4   2    5.90    0.60
  -5   4   2    7.00    0.80
   4  -4  -2    2.20    0.30
   4  -4  -2    2.80    0.30
   4  -4  -2    2.30    0.50
   4  -4  -2    2.10    0.30
   4  -4  -2    2.50    0.30
  -4   4   2    2.60    0.50
  -4   4   2    3.00    0.40
  -4   4   2    3.00    0.60
   3  -4  -2  131.79    5.20
   3  -4  -2  132.09    5.10
   3  -4  -2  155.78    5.70
   3  -4  -2  132.09    5.20
   3  -4  -2  135.09    5.10
   3  -4  -2  134.69    5.20
  -3   4   2  131.89    5.20
  -3   4   2  136.99    5.50
  -3   4   2  133.49    5.30
  -3   4   2  128.99    5.20
  -3   4   2  135.39    5.20
   2  -4  -2  235.28    8.50
   2  -4  -2  227.28    8.50
   2  -4  -2  226.68    8.60
   2  -4  -2  220.78    8.50
   2  -4  -2  220.88    8.60
  -2   4   2  221.58    8.40
  -2   4   2  230.28    8.40
  -2   4   2  228.08    8.60
  -2   4   2  223.28    8.50
  -2   4   2  234.58    8.40
  -2   4   2  232.28    8.60
  -2   4   2  228.28    8.70
   1  -4  -2   31.60    1.60
   1  -4  -2   33.40    1.70
   1  -4  -2   30.90    1.50
   1  -4  -2   32.10    1.60
   1  -4  -2   32.50    1.50
   1  -4  -2   31.80    1.50
  -1   4   2   30.70    1.60
  -1   4   2   31.20    1.50
  -1   4   2   32.20    1.50
  -1   4   2   29.60    1.60
  -1   4   2   33.70    1.50
  -1   4   2   32.70    1.30
   0  -4  -2   13.60    0.90
   0  -4  -2   12.60    0.80
   0  -4  -2   14.30    0.90
   0  -4  -2   14.50    0.90
   0  -4  -2   11.60    0.80
   0  -4  -2   12.80    0.70
   0   4   2   13.80    0.90
   0   4   2   12.60    0.70
   0   4   2   13.10    0.70
   0   4   2   12.00    0.80
   0   4   2   12.80    0.80
   0   4   2   12.80    0.90
  -1  -4  -2   18.60    1.20
  -1  -4  -2   18.70    1.20
  -1  -4  -2   21.10    1.20
  -1  -4  -2   18.10    1.10
  -1  -4  -2   18.90    1.10
   1   4   2   19.90    1.10
   1   4   2   19.00    1.20
   1   4   2   20.00    1.10
   1   4   2   19.10    1.20
  -2  -4  -2  211.38    8.00
  -2  -4  -2  204.38    8.00
  -2  -4  -2  213.68    8.20
  -2  -4  -2  218.08    8.00
  -2  -4  -2  206.98    8.20
   2   4   2  212.88    8.00
   2   4   2  203.28    8.10
   2   4   2  207.58    7.70
  -3  -4  -2  100.09    4.10
  -3  -4  -2   96.09    4.10
  -3  -4  -2  101.39    3.90
  -3  -4  -2   98.09    3.90
  -3  -4  -2  100.69    4.20
   3   4   2  101.99    4.10
   3   4   2   92.39    3.90
   3   4   2  101.89    4.30
  -4  -4  -2   14.20    0.90
  -4  -4  -2   15.50    1.00
  -4  -4  -2   15.80    1.10
  -4  -4  -2   16.20    0.80
   4   4   2   13.20    1.10
   4   4   2   16.20    1.20
   4   4   2   15.20    1.10
  -5  -4  -2    2.70    0.60
  -5  -4  -2    3.40    0.60
  -5  -4  -2    2.70    0.50
   5   4   2    4.30    0.60
   5   4   2    4.20    0.70
   5   4   2    4.00    0.70
  -6  -4  -2    3.70    0.70
  -6  -4  -2    4.40    0.60
  -6  -4  -2    3.20    0.70
   6   4   2    3.80    0.70
   6   4   2    2.60    0.60
   6   4   2    3.80    0.70
  -7  -4  -2   58.39    2.50
  -7  -4  -2   52.99    2.50
  -7  -4  -2   57.39    2.90
  -7  -4  -2   56.79    2.90
   7   4   2   58.59    3.00
   7   4   2   56.99    2.80
  -8  -4  -2    1.70    0.60
  -8  -4  -2    1.90    0.40
  -8  -4  -2    2.30    0.40
  -8  -4  -2    2.50    0.70
   8   4   2    0.70    0.50
   8   4   2    1.50    0.60
   8   4   2    1.40    0.60
   8   4   2    1.70    0.70
  -9  -4  -2   63.59    3.40
  -9  -4  -2   63.89    3.30
   9   4   2   69.59    3.30
   9   4   2   61.49    3.30
   9   4   2   60.79    3.70
 -10  -4  -2    4.00    1.00
  10   4   2    4.60    1.00
  10   4   2    3.60    0.90
  10   4   2    3.50    1.20
  10  -5  -2    6.70    1.20
  10  -5  -2    5.80    1.10
 -10   5   2    8.10    1.30
 -10   5   2    6.10    1.20
 -10   5   2    6.20    1.40
   9  -5  -2    1.30    0.60
   9  -5  -2    0.90    0.60
  -9   5   2    2.20    0.90
  -9   5   2    1.60    0.70
  -9   5   2    0.30    0.50
   8  -5  -2   19.50    1.40
   8  -5  -2   23.60    1.80
   8  -5  -2   19.20    1.00
   8  -5  -2   17.80    1.00
  -8   5   2   22.50    1.80
  -8   5   2   23.10    1.60
  -8   5   2   21.20    1.60
   7  -5  -2  105.89    4.90
   7  -5  -2  109.49    4.50
   7  -5  -2  106.99    4.10
  -7   5   2  103.79    5.00
  -7   5   2  106.79    4.70
  -7   5   2  109.59    4.70
   6  -5  -2   10.90    0.70
   6  -5  -2    9.50    0.80
   6  -5  -2   11.20    1.10
  -6   5   2   12.60    1.00
  -6   5   2   10.60    1.00
  -6   5   2    9.60    1.10
   5  -5  -2  463.15   16.60
   5  -5  -2  456.95   17.30
   5  -5  -2  448.26   16.60
   5  -5  -2  444.16   16.50
  -5   5   2  440.46   16.90
  -5   5   2  463.35   17.20
  -5   5   2  470.15   16.90
  -5   5   2  448.06   16.60
   4  -5  -2    2.10    0.40
   4  -5  -2    1.90    0.30
   4  -5  -2    2.10    0.60
   4  -5  -2    1.80    0.40
   4  -5  -2    2.30    0.40
  -4   5   2    1.40    0.40
  -4   5   2    3.30    0.60
  -4   5   2    2.60    0.50
  -4   5   2    2.40    0.40
   3  -5  -2  346.77   12.60
   3  -5  -2  343.87   13.10
   3  -5  -2  338.17   12.60
   3  -5  -2  333.17   12.70
   3  -5  -2  339.47   12.70
  -3   5   2  326.97   12.70
  -3   5   2  355.76   12.90
  -3   5   2  343.27   12.50
  -3   5   2  341.67   12.70
   2  -5  -2    7.40    0.80
   2  -5  -2    5.40    0.60
   2  -5  -2    5.70    0.50
   2  -5  -2    4.60    0.50
   2  -5  -2    5.10    0.60
  -2   5   2    5.50    0.50
  -2   5   2    5.10    0.50
  -2   5   2    4.30    0.50
  -2   5   2    6.40    0.60
  -2   5   2    5.60    0.50
   1  -5  -2  233.18    9.30
   1  -5  -2  249.08    9.30
   1  -5  -2  242.78    9.40
   1  -5  -2  279.87    9.70
   1  -5  -2  222.08    9.10
   1  -5  -2  232.98    9.40
  -1   5   2  248.18    9.20
  -1   5   2  245.88    9.20
  -1   5   2  242.58    9.20
  -1   5   2  247.28    9.00
  -1   5   2  256.47    9.40
   0  -5  -2    5.90    0.70
   0  -5  -2    5.90    0.70
   0  -5  -2    6.70    0.50
   0  -5  -2    7.20    0.70
   0  -5  -2    6.70    0.60
   0   5   2    7.00    0.50
   0   5   2    6.10    0.60
   0   5   2    6.50    0.60
   0   5   2    7.10    0.70
   0   5   2    6.40    0.50
  -1  -5  -2  111.99    5.20
  -1  -5  -2  125.79    5.30
  -1  -5  -2  130.59    5.40
  -1  -5  -2  128.09    5.20
  -1  -5  -2  132.79    4.90
   1   5   2  132.69    5.10
   1   5   2  138.69    5.20
   1   5   2  136.49    5.40
  -2  -5  -2   13.50    1.00
  -2  -5  -2   17.50    1.20
  -2  -5  -2   15.50    1.00
   2   5   2   14.00    1.10
   2   5   2   15.50    1.10
  -3  -5  -2  389.36   13.60
  -3  -5  -2  379.46   14.00
  -3  -5  -2  365.26   13.70
   3   5   2  349.57   13.40
   3   5   2  355.16   13.70
   3   5   2  351.16   13.90
  -4  -5  -2   -0.10    0.20
  -4  -5  -2   -0.20    0.30
  -4  -5  -2    0.00    0.20
  -4  -5  -2    0.20    0.30
   4   5   2    0.10    0.30
   4   5   2   -0.20    0.20
  -5  -5  -2  129.59    4.90
  -5  -5  -2  122.09    5.20
  -5  -5  -2  129.09    5.10
  -5  -5  -2  129.99    5.50
   5   5   2  128.59    5.50
   5   5   2  118.69    5.30
  -6  -5  -2   26.50    1.60
  -6  -5  -2   27.60    1.80
  -6  -5  -2   26.60    1.50
   6   5   2   25.70    1.70
   6   5   2   25.90    1.80
  -7  -5  -2   72.49    3.30
  -7  -5  -2   78.19    3.50
  -7  -5  -2   68.49    3.60
   7   5   2   69.99    3.50
   7   5   2   76.89    3.70
  -8  -5  -2    2.90    0.80
  -8  -5  -2    3.80    0.90
  -8  -5  -2    4.50    0.70
   8   5   2    2.50    0.90
   8   5   2    3.80    0.80
   8   5   2    3.10    0.80
  -9  -5  -2    2.60    0.80
  -9  -5  -2    1.50    0.70
  -9  -5  -2    2.10    0.50
   9   5   2    1.10    0.60
   9   5   2    1.90    0.80
   9   5   2    2.00    0.90
   9  -6  -2   63.79    3.50
  -9   6   2   61.09    3.20
  -9   6   2   50.19    3.40
  -9   6   2   53.69    3.10
   8  -6  -2    5.20    0.60
   8  -6  -2    6.40    0.80
   8  -6  -2    7.10    1.20
  -8   6   2    6.10    0.90
  -8   6   2    9.10    1.50
  -8   6   2    7.70    1.00
   7  -6  -2   12.80    0.90
   7  -6  -2   16.70    1.50
   7  -6  -2   13.70    0.90
   7  -6  -2   16.10    0.90
  -7   6   2   11.70    1.20
  -7   6   2   16.90    1.30
  -7   6   2   12.20    1.40
   6  -6  -2    2.40    0.50
   6  -6  -2    3.10    0.80
   6  -6  -2    2.40    0.30
   6  -6  -2    3.10    0.50
  -6   6   2    2.80    0.80
  -6   6   2    3.70    0.70
  -6   6   2    3.50    0.50
  -6   6   2    1.70    0.50
   5  -6  -2    4.50    0.60
   5  -6  -2    6.20    0.60
   5  -6  -2    5.90    0.60
   5  -6  -2    6.00    0.60
   5  -6  -2    6.00    0.90
  -5   6   2    5.50    0.70
  -5   6   2    5.90    0.70
  -5   6   2    5.80    0.80
  -5   6   2    4.50    0.70
   4  -6  -2   12.30    0.90
   4  -6  -2   13.30    0.90
   4  -6  -2   10.90    0.90
  -4   6   2   11.70    0.80
  -4   6   2   12.90    1.10
  -4   6   2   12.20    1.00
  -4   6   2   11.70    0.90
   3  -6  -2    7.20    0.70
   3  -6  -2    7.80    0.70
   3  -6  -2    7.40    0.70
   3  -6  -2    6.80    0.90
  -3   6   2    6.90    0.70
  -3   6   2    7.90    0.70
  -3   6   2    5.60    0.50
  -3   6   2    8.50    0.50
  -3   6   2    8.00    0.80
  -3   6   2    7.00    0.50
   2  -6  -2   36.10    1.90
   2  -6  -2   37.30    1.90
   2  -6  -2   39.40    2.20
   2  -6  -2   34.30    1.90
  -2   6   2   35.90    1.70
  -2   6   2   38.70    2.00
  -2   6   2   37.20    1.70
  -2   6   2   37.50    2.00
  -2   6   2   35.30    1.80
   1  -6  -2   24.10    1.50
   1  -6  -2   21.80    1.40
   1  -6  -2   22.80    1.50
   1  -6  -2   22.70    1.60
  -1   6   2   24.90    1.30
  -1   6   2   26.90    1.20
  -1   6   2   21.60    1.30
  -1   6   2   23.20    1.50
  -1   6   2   21.70    1.30
   0  -6  -2   63.69    3.10
   0  -6  -2   59.19    2.60
   0  -6  -2   60.49    3.00
   0  -6  -2   58.59    2.80
   0  -6  -2   62.39    3.00
   0   6   2   62.99    3.00
   0   6   2   65.29    2.60
   0   6   2   64.59    2.80
   0   6   2   64.39    2.60
  -1  -6  -2  287.77   10.90
  -1  -6  -2  270.37   10.30
  -1  -6  -2  266.77   10.70
  -1  -6  -2  277.17   10.90
   1   6   2  299.07   11.00
   1   6   2  272.87   10.50
   1   6   2  287.57   10.70
  -2  -6  -2    0.30    0.40
  -2  -6  -2   -0.20    0.20
  -2  -6  -2    0.10    0.30
   2   6   2    0.10    0.30
   2   6   2   -0.10    0.30
   2   6   2    0.80    0.40
  -3  -6  -2  183.08    7.20
  -3  -6  -2  180.88    7.20
  -3  -6  -2  183.78    7.50
   3   6   2  187.08    7.50
   3   6   2  171.18    7.20
  -4  -6  -2   19.80    1.20
  -4  -6  -2   19.30    1.50
  -4  -6  -2   19.60    1.40
   4   6   2   19.30    1.50
   4   6   2   19.40    1.40
  -5  -6  -2    1.90    0.60
  -5  -6  -2    2.00    0.40
  -5  -6  -2    1.90    0.50
  -5  -6  -2    1.60    0.50
   5   6   2    2.90    0.60
   5   6   2    1.10    0.60
  -6  -6  -2   15.90    0.90
  -6  -6  -2   16.60    1.20
  -6  -6  -2   16.10    0.90
  -6  -6  -2   15.70    1.20
  -6  -6  -2   18.00    1.50
   6   6   2   16.10    1.50
   6   6   2   18.20    1.40
  -7  -6  -2    4.50    0.80
  -7  -6  -2    5.70    0.80
  -7  -6  -2    5.70    1.10
   7   6   2    5.80    1.10
   7   6   2    7.10    1.00
  -8  -6  -2    1.40    0.60
  -8  -6  -2    2.30    0.80
  -8  -6  -2    1.90    0.60
   8   6   2    2.00    0.70
   8   6   2    2.30    0.90
   8   6   2    1.80    0.70
  -9  -6  -2  202.08    8.90
  -9  -6  -2  210.08    8.60
  -9  -6  -2  196.88    8.10
   9   6   2  225.38    9.00
   9   6   2  213.08    9.30
   9   6   2  199.28    8.70
   8  -7  -2    0.00    0.40
   8  -7  -2   -0.10    0.60
  -8   7   2   -0.20    0.40
  -8   7   2    0.70    0.80
  -8   7   2    0.10    0.60
   7  -7  -2  124.99    5.10
   7  -7  -2  127.49    6.00
  -7   7   2  124.29    5.50
  -7   7   2  129.09    6.00
  -7   7   2  130.59    5.40
   6  -7  -2    0.80    0.40
  -6   7   2    2.10    0.70
  -6   7   2    1.10    0.40
  -6   7   2    1.90    0.60
  -6   7   2    1.10    0.50
   5  -7  -2  300.47   10.90
   5  -7  -2  244.68   11.50
   5  -7  -2  291.07   10.90
   5  -7  -2  289.07   10.80
  -5   7   2  287.27   10.90
  -5   7   2  289.07   11.00
  -5   7   2  307.17   11.50
  -5   7   2  288.97   11.20
   4  -7  -2    3.50    0.60
   4  -7  -2    2.10    0.70
   4  -7  -2    2.00    0.50
  -4   7   2    2.70    0.60
  -4   7   2    2.20    0.40
  -4   7   2    3.70    0.80
  -4   7   2    2.80    0.60
   3  -7  -2  131.89    5.40
   3  -7  -2  136.19    5.50
  -3   7   2  132.89    5.70
  -3   7   2  132.99    5.50
  -3   7   2  135.89    5.10
  -3   7   2  127.19    5.40
  -3   7   2  128.79    5.00
   2  -7  -2   25.30    1.80
   2  -7  -2   22.50    1.40
   2  -7  -2   24.20    1.50
   2  -7  -2   20.10    1.50
  -2   7   2   25.00    1.40
  -2   7   2   22.70    1.30
  -2   7   2   24.20    1.60
  -2   7   2   24.90    1.60
  -2   7   2   20.90    1.30
   1  -7  -2   47.30    2.40
   1  -7  -2   45.30    2.50
   1  -7  -2   50.59    2.50
   1  -7  -2   47.70    2.70
  -1   7   2   48.40    2.30
  -1   7   2   47.10    2.50
  -1   7   2   46.30    2.20
  -1   7   2   46.00    2.00
   0  -7  -2    2.70    0.60
   0  -7  -2    3.10    0.70
   0  -7  -2    2.90    0.60
   0   7   2    4.30    0.60
   0   7   2    2.60    0.60
   0   7   2    2.70    0.50
  -1  -7  -2   83.09    4.10
  -1  -7  -2   91.39    4.20
  -1  -7  -2   92.09    4.00
  -1  -7  -2   89.09    3.60
   1   7   2   93.69    4.00
   1   7   2   86.49    4.20
   1   7   2   93.39    3.80
  -2  -7  -2   87.99    4.20
  -2  -7  -2   90.39    4.00
  -2  -7  -2   83.89    3.90
   2   7   2   87.99    4.00
   2   7   2   86.49    4.20
  -3  -7  -2    1.30    0.50
  -3  -7  -2    1.30    0.50
  -3  -7  -2    1.00    0.50
   3   7   2    0.60    0.50
   3   7   2    2.00    0.60
  -4  -7  -2   31.40    1.80
  -4  -7  -2   31.40    1.90
  -4  -7  -2   28.70    2.10
   4   7   2   29.10    2.10
   4   7   2   32.20    2.00
  -5  -7  -2    8.00    0.80
  -5  -7  -2    9.10    1.00
  -5  -7  -2   10.70    1.30
   5   7   2   10.40    1.30
   5   7   2   11.00    1.20
  -6  -7  -2  158.48    6.40
  -6  -7  -2  174.98    7.40
  -6  -7  -2  160.58    6.40
  -6  -7  -2  171.68    6.90
   6   7   2  169.58    7.10
   6   7   2  171.78    7.40
  -7  -7  -2    1.60    0.80
  -7  -7  -2    2.80    0.70
   7   7   2    2.50    0.80
   7   7   2    2.00    0.70
  -8  -7  -2    2.20    0.90
  -8  -7  -2    1.10    0.60
   8   7   2    2.70    0.90
   8   7   2    1.30    0.90
   8   7   2    0.60    0.70
   7  -8  -2    2.60    0.60
   7  -8  -2    4.20    1.10
  -7   8   2    3.50    1.00
  -7   8   2    2.30    0.70
  -7   8   2    2.60    0.70
   6  -8  -2   11.70    1.00
   6  -8  -2   11.30    1.40
  -6   8   2   11.40    1.20
  -6   8   2   12.40    1.40
   5  -8  -2    4.60    0.70
   5  -8  -2    5.10    0.70
   5  -8  -2    3.70    0.70
  -5   8   2    6.10    0.90
  -5   8   2    5.10    1.00
  -5   8   2    4.30    0.80
   4  -8  -2    0.40    0.40
   4  -8  -2    1.10    0.50
   4  -8  -2    0.00    0.40
   4  -8  -2    0.70    0.60
  -4   8   2    1.10    0.60
  -4   8   2    0.70    0.50
  -4   8   2    0.30    0.40
   3  -8  -2   12.70    1.10
   3  -8  -2   10.60    1.10
   3  -8  -2   10.50    1.30
  -3   8   2   12.00    1.00
  -3   8   2   10.90    1.20
  -3   8   2   11.80    1.20
  -3   8   2   10.60    0.80
  -3   8   2    9.90    0.80
   2  -8  -2  205.98    8.50
   2  -8  -2  197.18    8.00
   2  -8  -2  189.38    8.10
   2  -8  -2  194.68    8.10
  -2   8   2  198.88    7.80
  -2   8   2  197.08    8.20
  -2   8   2  204.28    7.70
  -2   8   2  199.38    7.80
  -2   8   2  205.68    8.20
   1  -8  -2   87.99    4.10
   1  -8  -2   84.19    4.30
   1  -8  -2   87.09    3.90
  -1   8   2   87.39    3.50
  -1   8   2   86.79    3.70
  -1   8   2   83.29    3.80
  -1   8   2   86.59    4.10
   0  -8  -2    5.00    0.80
   0  -8  -2    5.80    0.90
   0  -8  -2    5.00    0.90
   0   8   2    5.50    1.00
   0   8   2    6.00    0.80
   0   8   2    5.80    0.70
   0   8   2    5.90    0.70
  -1  -8  -2  275.67   10.30
  -1  -8  -2  251.87   10.00
  -1  -8  -2  225.78    9.60
  -1  -8  -2  262.97   10.30
   1   8   2  254.77   10.00
   1   8   2  246.48    9.70
   1   8   2  254.77   10.30
  -2  -8  -2   39.50    2.30
  -2  -8  -2   39.00    2.50
  -2  -8  -2   34.70    2.20
   2   8   2   38.10    2.50
   2   8   2   41.00    2.30
  -3  -8  -2   18.80    1.60
  -3  -8  -2   16.10    1.40
  -3  -8  -2   15.90    1.30
   3   8   2   17.50    1.50
   3   8   2   16.30    1.60
  -4  -8  -2    2.50    0.80
  -4  -8  -2    3.90    0.80
   4   8   2    4.20    0.90
   4   8   2    4.80    0.90
  -5  -8  -2   66.49    3.20
  -5  -8  -2   63.79    3.70
  -5  -8  -2   71.19    3.50
   5   8   2   71.69    3.60
   5   8   2   72.89    3.90
  -6  -8  -2    8.40    1.30
  -6  -8  -2   10.30    1.20
  -6  -8  -2    8.60    0.90
   6   8   2    6.90    1.30
   6   8   2    8.70    1.20
  -7  -8  -2   20.10    2.00
  -7  -8  -2   21.50    1.70
   7   8   2   20.70    2.10
   7   8   2   21.80    2.00
   7   8   2   20.60    1.80
   6  -9  -2   24.20    1.70
   6  -9  -2   22.20    1.50
   6  -9  -2   27.40    2.40
  -6   9   2   27.60    2.20
  -6   9   2   22.80    1.80
   5  -9  -2    0.10    0.50
   5  -9  -2    0.20    0.50
   5  -9  -2   -0.30    0.60
  -5   9   2    0.00    0.60
  -5   9   2    0.10    0.50
   4  -9  -2  101.79    4.30
   4  -9  -2   84.49    4.20
  -4   9   2   88.99    4.30
  -4   9   2   94.19    4.30
  -4   9   2   95.09    4.60
   3  -9  -2   40.70    2.30
   3  -9  -2   42.10    2.80
   3  -9  -2   41.40    2.40
  -3   9   2   37.90    2.40
  -3   9   2   41.50    2.50
  -3   9   2   39.30    1.90
  -3   9   2   41.10    2.30
   2  -9  -2  101.89    4.80
   2  -9  -2  112.09    5.40
   2  -9  -2  109.79    5.00
  -2   9   2  107.99    4.60
  -2   9   2  113.39    5.10
  -2   9   2  109.59    5.10
  -2   9   2  107.29    4.70
   1  -9  -2   17.20    1.60
   1  -9  -2   18.90    1.50
   1  -9  -2   15.30    1.40
  -1   9   2   15.80    1.00
  -1   9   2   15.80    1.50
  -1   9   2   15.10    1.20
  -1   9   2   16.20    1.20
  -1   9   2   14.40    0.90
  -1   9   2   16.80    1.40
   0  -9  -2    7.00    1.10
   0  -9  -2    8.50    1.00
   0  -9  -2    8.30    1.10
   0   9   2    7.20    1.10
   0   9   2    7.20    0.90
   0   9   2    5.40    0.80
  -1  -9  -2    2.80    0.80
  -1  -9  -2    2.20    0.80
  -1  -9  -2    2.70    0.70
   1   9   2    1.60    0.60
   1   9   2    2.00    0.80
  -2  -9  -2   14.30    1.60
  -2  -9  -2   16.30    1.50
  -2  -9  -2   16.20    1.40
   2   9   2   19.70    1.50
   2   9   2   17.40    1.70
  -3  -9  -2   23.80    2.00
  -3  -9  -2   20.80    1.70
  -3  -9  -2   23.10    1.80
   3   9   2   20.30    1.90
   3   9   2   23.10    1.80
  -4  -9  -2  222.58   10.00
  -4  -9  -2  239.08    9.50
  -4  -9  -2  237.38    9.70
   4   9   2  240.38    9.80
   4   9   2  246.58   10.20
  -5  -9  -2   24.00    1.70
  -5  -9  -2   18.90    2.00
  -5  -9  -2   24.70    1.80
   5   9   2   20.00    1.80
   5   9   2   25.60    2.20
  -6  -9  -2   44.80    2.70
  -6  -9  -2   43.20    3.00
   6   9   2   42.70    3.10
   6   9   2   43.60    2.80
   4 -10  -2   18.30    1.60
   4 -10  -2   20.10    1.60
   4 -10  -2   18.60    2.00
  -4  10   2   17.70    1.50
  -4  10   2   19.60    1.90
   3 -10  -2    0.10    0.50
   3 -10  -2    0.20    0.50
   3 -10  -2    0.70    0.70
  -3  10   2    0.40    0.60
  -3  10   2    0.30    0.60
  -3  10   2    0.90    0.60
   2 -10  -2    2.70    0.80
   2 -10  -2    2.70    1.00
   2 -10  -2    1.80    0.70
  -2  10   2    2.50    0.60
  -2  10   2    2.70    0.70
  -2  10   2    1.30    0.70
  -2  10   2    0.70    0.70
   1 -10  -2   21.60    1.70
   1 -10  -2   27.30    2.00
   1 -10  -2   18.40    1.90
  -1  10   2   21.70    1.80
  -1  10   2   22.50    1.60
  -1  10   2   23.90    2.00
   0 -10  -2   20.20    2.00
   0 -10  -2   24.00    2.00
   0 -10  -2   22.70    1.80
   0  10   2   20.40    1.30
   0  10   2   26.10    2.10
   0  10   2   21.30    1.70
  -1 -10  -2    8.00    1.10
  -1 -10  -2    7.30    1.20
  -1 -10  -2   10.40    1.40
   1  10   2    6.50    1.30
   1  10   2    9.60    1.20
  -2 -10  -2    4.50    1.10
  -2 -10  -2    7.60    1.20
  -2 -10  -2    6.40    1.10
   2  10   2    4.50    1.10
   2  10   2    6.00    1.10
  -3 -10  -2   24.70    2.20
  -3 -10  -2   24.10    1.90
  -3 -10  -2   24.40    2.00
   3  10   2   23.10    2.20
   3  10   2   23.90    1.90
  -4 -10  -2  129.79    6.00
  -4 -10  -2  126.39    5.90
  -4 -10  -2  130.09    6.40
   4  10   2  129.69    6.50
   4  10   2  145.99    6.20
   1 -11  -2   32.10    2.60
   1 -11  -2   27.60    2.30
   1 -11  -2   28.10    2.20
  -1  11   2   26.70    2.20
  -1  11   2   30.30    2.00
   0 -11  -2   13.00    1.50
   0 -11  -2   11.20    1.50
   0 -11  -2   11.50    1.60
   0  11   2   10.50    1.30
   0  11   2   12.10    1.70
  -1 -11  -2   43.80    3.00
   2  11  -3   16.90    1.60
   2  11  -3   13.60    1.80
  -2 -11   3   17.60    1.80
  -2 -11   3   16.60    1.70
  -2 -11   3   15.40    1.80
   1  11  -3   16.40    1.90
   1  11  -3   15.70    1.60
  -1 -11   3   18.10    1.90
  -1 -11   3   15.10    1.80
  -1 -11   3   19.80    1.80
   0  11  -3    1.30    0.70
   0  11  -3    2.20    0.70
   0  11  -3    1.10    0.80
   0 -11   3    2.30    1.00
   0 -11   3    1.90    0.80
   0 -11   3    1.90    0.80
  -1  11  -3   35.70    2.10
  -1  11  -3   28.40    2.50
  -1  11  -3   32.80    2.10
  -1  11  -3   37.60    2.60
   1 -11   3   38.70    2.50
   1 -11   3   35.80    2.60
   1 -11   3   32.50    2.60
  -2  11  -3    5.60    1.20
  -2  11  -3    4.10    0.80
  -2  11  -3    5.90    1.30
  -2  11  -3    4.20    0.90
   2 -11   3    5.00    1.10
   2 -11   3    5.20    1.30
   2 -11   3    3.40    0.90
   5  10  -3   28.60    2.50
   5  10  -3   33.00    2.40
  -5 -10   3   30.80    2.10
  -5 -10   3   30.60    2.30
  -5 -10   3   32.40    2.60
   4  10  -3   45.40    2.80
   4  10  -3   40.80    3.00
  -4 -10   3   43.40    2.60
  -4 -10   3   47.30    3.10
  -4 -10   3   38.40    2.60
   3  10  -3    2.30    0.80
   3  10  -3    2.70    1.00
  -3 -10   3    2.30    0.80
  -3 -10   3    3.00    0.80
  -3 -10   3    3.90    1.00
   2  10  -3    5.60    1.20
   2  10  -3    4.20    0.90
  -2 -10   3    4.10    1.10
  -2 -10   3    4.60    1.10
  -2 -10   3    6.00    1.10
   1  10  -3    0.40    0.60
   1  10  -3    1.50    0.50
   1  10  -3    1.20    0.60
  -1 -10   3    2.10    0.80
  -1 -10   3    0.90    0.70
  -1 -10   3    0.90    0.60
   0  10  -3  594.34   23.40
   0  10  -3  588.44   22.90
   0  10  -3  635.44   22.70
   0 -10   3  606.94   23.20
   0 -10   3  630.54   23.50
   0 -10   3  628.24   23.60
  -1  10  -3    5.20    1.10
  -1  10  -3    4.90    0.80
  -1  10  -3    5.20    0.80
   1 -10   3    3.50    0.90
   1 -10   3    6.80    1.20
   1 -10   3    5.20    1.20
  -2  10  -3    5.10    1.10
  -2  10  -3    7.60    1.20
  -2  10  -3    6.90    0.90
  -2  10  -3    7.40    0.90
   2 -10   3    8.50    1.20
   2 -10   3    7.30    1.30
   2 -10   3    8.40    1.20
  -3  10  -3   11.70    1.40
  -3  10  -3   11.70    1.40
  -3  10  -3   11.20    1.20
  -3  10  -3   10.00    1.00
   3 -10   3   13.60    1.40
   3 -10   3   12.00    1.60
   3 -10   3   11.40    1.30
  -4  10  -3  288.47   12.00
  -4  10  -3  300.47   11.50
   4 -10   3  287.87   12.30
   4 -10   3  289.67   11.50
   4 -10   3  288.87   11.50
  -5  10  -3    2.60    1.10
  -5  10  -3    5.60    1.10
   5 -10   3    5.20    0.90
   5 -10   3    3.70    1.20
   5 -10   3    3.50    0.90
   6   9  -3  115.19    5.70
   6   9  -3  112.49    5.40
  -6  -9   3  115.19    5.20
  -6  -9   3  107.49    5.60
  -6  -9   3  113.49    4.80
   5   9  -3    7.80    1.20
   5   9  -3    4.90    1.20
  -5  -9   3    7.00    1.30
  -5  -9   3    6.50    1.00
  -5  -9   3    7.60    1.10
   4   9  -3   73.09    3.70
   4   9  -3   69.89    3.90
  -4  -9   3   69.59    3.50
  -4  -9   3   69.49    3.60
  -4  -9   3   73.99    4.00
   3   9  -3  252.17   10.30
   3   9  -3  252.17   10.60
  -3  -9   3  263.77   10.70
  -3  -9   3  250.07   10.30
  -3  -9   3  262.17   10.40
   2   9  -3    3.10    0.90
   2   9  -3    1.60    0.70
  -2  -9   3    1.40    0.60
  -2  -9   3    0.60    0.50
  -2  -9   3    1.50    0.70
   1   9  -3  224.08    9.50
   1   9  -3  241.48    8.70
   1   9  -3  238.18    9.20
  -1  -9   3  218.68    9.40
  -1  -9   3  213.48    9.40
  -1  -9   3  227.28    9.30
   0   9  -3    5.70    0.90
   0   9  -3    6.40    0.70
   0   9  -3    6.00    1.10
   0  -9   3    5.40    1.00
   0  -9   3    5.00    1.10
   0  -9   3    4.20    0.90
  -1   9  -3  279.27   11.50
  -1   9  -3  300.57   11.40
  -1   9  -3  306.67   12.00
  -1   9  -3  297.87   11.40
   1  -9   3  305.07   12.20
   1  -9   3  294.47   11.90
   1  -9   3  300.37   11.70
  -2   9  -3    1.00    0.40
  -2   9  -3    1.50    0.50
  -2   9  -3    0.80    0.50
  -2   9  -3    0.50    0.50
  -2   9  -3    1.50    0.60
   2  -9   3    1.10    0.60
   2  -9   3    0.00    0.50
   2  -9   3    1.30    0.70
   2  -9   3    1.20    0.80
  -3   9  -3  456.65   17.60
  -3   9  -3  457.25   17.30
  -3   9  -3  415.56   16.90
  -3   9  -3  477.75   16.80
  -3   9  -3  473.75   17.80
   3  -9   3  481.65   17.60
   3  -9   3  480.15   17.50
   3  -9   3  454.05   18.10
   3  -9   3  442.36   17.50
  -4   9  -3   43.60    2.50
  -4   9  -3   43.00    2.40
  -4   9  -3   44.50    2.80
   4  -9   3   41.40    2.40
   4  -9   3   40.30    2.30
   4  -9   3   45.60    3.00
  -5   9  -3   84.49    4.30
  -5   9  -3   79.19    3.90
   5  -9   3   78.89    3.70
   5  -9   3   71.49    4.30
   5  -9   3   82.39    3.60
  -6   9  -3   73.99    3.70
  -6   9  -3   71.19    4.10
   6  -9   3   74.39    3.50
   7   8  -3    1.20    0.80
   7   8  -3    1.30    0.70
  -7  -8   3    1.30    0.80
  -7  -8   3    0.60    0.60
  -7  -8   3    1.20    0.60
   6   8  -3   49.50    3.10
   6   8  -3   53.69    3.00
  -6  -8   3   51.79    2.80
  -6  -8   3   50.79    2.50
  -6  -8   3   48.00    3.10
  -6  -8   3   50.89    2.40
   5   8  -3    6.90    1.10
   5   8  -3    8.50    1.20
  -5  -8   3   10.40    1.00
  -5  -8   3    8.30    0.80
  -5  -8   3    8.20    1.00
  -5  -8   3    9.00    1.30
   4   8  -3  140.59    6.20
   4   8  -3  136.79    5.90
  -4  -8   3  128.89    5.70
  -4  -8   3  135.69    5.90
  -4  -8   3  133.09    6.10
   3   8  -3    1.30    0.60
   3   8  -3    1.40    0.60
  -3  -8   3    1.00    0.50
  -3  -8   3    1.40    0.60
  -3  -8   3    0.60    0.50
   2   8  -3 1029.80   38.20
   2   8  -3 1012.80   37.80
  -2  -8   3 1053.99   38.20
  -2  -8   3 1027.10   37.90
   1   8  -3    4.60    0.90
   1   8  -3    3.40    0.50
   1   8  -3    2.90    0.70
  -1  -8   3    3.50    0.90
  -1  -8   3    2.80    0.70
  -1  -8   3    4.70    0.90
   0   8  -3   60.19    3.30
   0   8  -3   65.89    2.90
   0   8  -3   63.89    3.00
   0  -8   3   62.99    3.20
   0  -8   3   66.29    3.30
   0  -8   3   65.49    3.40
  -1   8  -3   49.40    2.40
  -1   8  -3   54.89    2.90
  -1   8  -3   48.10    2.50
  -1   8  -3   48.20    2.60
   1  -8   3   52.39    3.20
   1  -8   3   52.39    2.70
   1  -8   3   56.39    2.90
   1  -8   3   55.89    3.10
  -2   8  -3  885.51   33.90
  -2   8  -3  927.11   33.80
  -2   8  -3  937.11   34.30
  -2   8  -3  913.01   34.40
  -2   8  -3  887.11   33.80
   2  -8   3  950.60   34.30
   2  -8   3 1024.80   34.80
   2  -8   3  927.21   34.20
  -3   8  -3   53.79    2.90
  -3   8  -3   48.00    2.30
  -3   8  -3   50.59    2.10
  -3   8  -3   52.99    2.60
  -3   8  -3   49.30    2.70
   3  -8   3   52.09    2.30
   3  -8   3   47.30    3.00
   3  -8   3   52.39    2.60
   3  -8   3   51.79    2.60
  -4   8  -3  169.08    6.80
  -4   8  -3  171.28    7.20
  -4   8  -3  168.38    6.90
  -4   8  -3  153.98    6.40
   4  -8   3  146.69    6.70
   4  -8   3  167.58    6.80
   4  -8   3  178.78    7.50
   4  -8   3  176.18    6.40
   4  -8   3  170.48    6.80
  -5   8  -3   11.00    1.10
  -5   8  -3   10.70    1.30
  -5   8  -3   13.50    1.20
   5  -8   3   12.00    1.00
   5  -8   3   13.70    1.00
   5  -8   3   12.90    1.10
   5  -8   3   14.00    1.60
   5  -8   3   11.30    0.80
  -6   8  -3   30.50    2.30
  -6   8  -3   34.60    2.10
   6  -8   3   35.20    1.60
   6  -8   3   29.40    2.40
   6  -8   3   30.90    1.90
  -7   8  -3    9.60    1.20
  -7   8  -3    8.60    1.50
   7  -8   3    6.70    1.00
   7  -8   3    7.70    1.30
   8   7  -3    2.90    0.90
   8   7  -3    3.10    0.90
  -8  -7   3    4.40    0.90
  -8  -7   3    4.30    1.10
  -8  -7   3    3.30    0.80
   7   7  -3    5.90    1.20
   7   7  -3    5.80    1.00
  -7  -7   3    3.40    0.70
  -7  -7   3    4.30    0.80
  -7  -7   3    3.00    0.90
   6   7  -3   22.20    1.70
   6   7  -3   21.10    1.80
  -6  -7   3   21.70    1.50
  -6  -7   3   20.00    1.20
  -6  -7   3   18.80    1.30
  -6  -7   3   17.70    1.70
  -6  -7   3   17.80    1.10
  -5  -7   3 1212.48   43.90
   4   7  -3   10.80    1.10
   4   7  -3   11.00    1.20
  -4  -7   3    9.80    0.90
  -4  -7   3   10.70    1.20
  -4  -7   3   10.80    1.00
  -4  -7   3    9.60    0.70
   3   7  -3  137.29    6.00
   3   7  -3  139.09    5.80
  -3  -7   3  136.09    6.00
  -3  -7   3  135.69    5.80
  -3  -7   3  137.49    5.70
   2   7  -3    5.40    0.80
   2   7  -3    4.00    0.80
  -2  -7   3    6.30    0.80
  -2  -7   3    7.00    0.90
  -2  -7   3    5.00    0.80
   0   7  -3    2.50    0.50
   0   7  -3    2.00    0.60
   0   7  -3    4.50    0.60
   0   7  -3    2.90    0.50
   0  -7   3    3.30    0.70
   0  -7   3    3.20    0.70
   0  -7   3    2.20    0.70
   0  -7   3    2.30    0.70
  -1   7  -3  772.12   27.80
  -1   7  -3  716.03   27.40
  -1   7  -3  783.82   27.40
   1  -7   3  725.33   27.70
   1  -7   3  745.83   27.70
   1  -7   3  754.92   27.60
  -2   7  -3   21.70    1.20
  -2   7  -3   20.60    1.50
  -2   7  -3   19.90    1.20
  -2   7  -3   20.30    1.30
  -2   7  -3   22.20    1.30
   2  -7   3   21.40    1.40
   2  -7   3   23.20    1.50
   2  -7   3   22.40    1.70
   2  -7   3   21.90    1.20
   2  -7   3   23.10    1.50
  -3   7  -3    8.10    0.80
  -3   7  -3    6.40    0.50
  -3   7  -3    6.80    0.80
  -3   7  -3    7.10    0.90
  -3   7  -3    6.70    0.60
   3  -7   3    8.20    0.70
   3  -7   3    6.20    0.60
   3  -7   3    6.30    1.00
   3  -7   3    5.20    0.70
   3  -7   3    6.70    0.80
   3  -7   3    8.70    0.80
  -4   7  -3  127.89    5.10
  -4   7  -3  117.79    5.30
  -4   7  -3  123.19    5.20
  -4   7  -3  116.39    4.80
   4  -7   3  117.69    5.00
   4  -7   3  124.09    5.00
   4  -7   3  114.79    5.50
   4  -7   3  131.79    5.00
   4  -7   3  119.49    4.80
  -5   7  -3   74.79    3.40
  -5   7  -3   71.29    3.60
  -5   7  -3   68.69    3.10
   5  -7   3   72.59    3.00
   5  -7   3   67.89    3.00
   5  -7   3   68.69    3.10
   5  -7   3   70.29    3.80
   5  -7   3   64.39    3.00
  -6   7  -3   48.70    2.90
  -6   7  -3   56.69    2.80
  -6   7  -3   48.60    2.30
   6  -7   3   49.60    3.00
   6  -7   3   50.29    2.30
   6  -7   3   48.50    2.40
  -7   7  -3    3.10    0.90
  -7   7  -3    1.20    0.60
   7  -7   3    2.20    0.60
   7  -7   3    2.90    0.90
   7  -7   3    2.30    0.60
  -8   7  -3    5.70    1.00
  -8   7  -3    7.00    1.40
   8  -7   3    5.80    0.90
   8  -7   3    6.20    1.00
   8  -7   3    7.30    1.30
   9   6  -3   34.70    2.30
   9   6  -3   38.80    2.50
  -9  -6   3   32.60    2.40
  -9  -6   3   32.70    2.20
  -9  -6   3   31.60    1.80
   8   6  -3  108.29    5.00
   8   6  -3   97.79    4.70
  -8  -6   3  101.59    4.60
  -8  -6   3   94.59    4.30
  -8  -6   3   98.59    4.80
   7   6  -3    5.10    1.00
   7   6  -3    4.70    0.90
  -7  -6   3    6.00    1.10
  -7  -6   3    4.40    0.80
  -7  -6   3    6.10    0.80
   6   6  -3  535.55   22.20
   6   6  -3  579.74   22.00
  -6  -6   3  623.24   22.30
  -6  -6   3  611.74   21.80
  -6  -6   3  590.04   21.40
  -6  -6   3  587.14   21.80
  -6  -6   3  585.34   21.40
   5   6  -3   11.30    1.20
   5   6  -3    9.90    1.00
  -5  -6   3   11.40    0.90
  -5  -6   3   10.70    0.80
  -5  -6   3   12.50    1.10
  -5  -6   3   12.00    1.20
  -5  -6   3   10.30    0.80
   4   6  -3  553.74   21.50
   4   6  -3  570.74   21.30
  -4  -6   3  558.94   21.00
  -4  -6   3  573.74   21.00
  -4  -6   3  574.74   20.90
  -4  -6   3  583.04   21.20
  -4  -6   3  582.34   21.50
   3   6  -3   30.80    1.90
   3   6  -3   29.90    1.80
  -3  -6   3   29.90    1.70
  -3  -6   3   32.30    2.00
  -3  -6   3   27.20    1.70
  -3  -6   3   30.30    1.40
   2   6  -3  454.05   16.80
   2   6  -3  439.36   16.50
  -2  -6   3  438.86   16.50
  -2  -6   3  430.26   16.50
  -2  -6   3  441.76   16.70
   1   6  -3  234.18    8.90
   1   6  -3  240.98    9.20
   1   6  -3  238.98    9.40
   1   6  -3  235.88    9.10
  -1  -6   3  236.58    9.40
  -1  -6   3  241.18    9.30
  -1  -6   3  243.98    9.40
   0   6  -3  550.74   19.70
   0   6  -3  553.44   20.00
   0   6  -3  515.55   19.60
   0  -6   3  526.25   19.90
   0  -6   3  536.35   19.80
   0  -6   3  524.75   19.90
  -1   6  -3  598.04   21.00
  -1   6  -3  551.34   20.70
  -1   6  -3  551.04   20.70
  -1   6  -3  562.14   20.70
   1  -6   3  529.15   20.90
   1  -6   3  602.84   20.70
   1  -6   3  559.44   21.00
  -2   6  -3   43.50    2.10
  -2   6  -3   46.90    2.10
  -2   6  -3   48.30    2.30
  -2   6  -3   48.70    2.40
  -2   6  -3   47.00    2.20
   2  -6   3   48.40    2.30
   2  -6   3   44.10    2.30
   2  -6   3   48.00    2.10
   2  -6   3   50.59    2.40
   2  -6   3   48.00    2.60
  -3   6  -3  166.18    6.50
  -3   6  -3  164.68    6.70
  -3   6  -3  170.38    6.20
  -3   6  -3  154.08    6.60
  -3   6  -3  175.88    6.90
   3  -6   3  166.48    7.10
   3  -6   3  169.88    6.60
   3  -6   3  175.28    6.70
   3  -6   3  175.08    6.60
   3  -6   3  171.58    6.50
  -4   6  -3   18.40    1.40
  -4   6  -3   20.40    1.30
  -4   6  -3   18.80    1.20
  -4   6  -3   18.30    1.10
   4  -6   3   19.90    1.20
   4  -6   3   14.70    1.40
   4  -6   3   20.00    1.20
   4  -6   3   21.20    1.20
   4  -6   3   17.50    1.10
   4  -6   3   22.30    1.10
  -5   6  -3   11.50    1.10
  -5   6  -3   11.30    1.00
   5  -6   3   10.80    0.80
   5  -6   3    9.50    0.80
   5  -6   3    8.50    1.10
   5  -6   3   11.30    0.90
  -6   6  -3   28.60    1.90
  -6   6  -3   25.70    1.70
   6  -6   3   28.00    1.60
   6  -6   3   25.00    1.40
   6  -6   3   26.40    2.00
   6  -6   3   26.30    1.40
  -7   6  -3   54.69    2.90
  -7   6  -3   55.69    3.20
   7  -6   3   56.99    2.40
   7  -6   3   56.89    3.20
   7  -6   3   54.29    2.80
  -8   6  -3    3.30    0.80
  -8   6  -3    4.20    1.10
   8  -6   3    4.20    0.60
   8  -6   3    6.80    1.10
   8  -6   3    4.40    1.00
  -9   6  -3   95.69    4.70
  -9   6  -3   92.99    4.30
   9  -6   3   89.49    4.30
   9  -6   3   75.59    4.40
  10   5  -3    3.80    1.00
  10   5  -3    4.20    1.00
 -10  -5   3    4.30    1.00
   9   5  -3   69.79    3.70
   9   5  -3   75.99    3.70
  -9  -5   3   70.69    3.70
  -9  -5   3   73.69    3.70
  -9  -5   3   67.99    3.00
   8   5  -3    7.60    1.10
   8   5  -3    8.20    1.00
  -8  -5   3   10.60    1.10
  -8  -5   3   11.50    1.20
  -8  -5   3   10.20    0.90
   7   5  -3 1196.98   45.90
  -7  -5   3 1309.07   46.00
   6   5  -3    3.80    0.80
   6   5  -3    4.90    0.80
  -6  -5   3    5.10    0.80
  -6  -5   3    4.00    0.60
  -6  -5   3    5.90    0.70
   5   5  -3    3.40    0.70
   5   5  -3    3.20    0.70
  -5  -5   3    2.40    0.40
  -5  -5   3    2.40    0.50
  -5  -5   3    2.40    0.50
  -5  -5   3    3.00    0.40
  -5  -5   3    2.00    0.60
   4   5  -3    6.50    0.70
   4   5  -3    5.90    0.80
  -4  -5   3    7.20    0.60
  -4  -5   3    6.70    0.60
  -4  -5   3    4.30    0.70
  -4  -5   3    6.20    0.70
  -4  -5   3    7.50    0.60
   2   5  -3    3.80    0.50
   2   5  -3    5.20    0.60
  -2  -5   3    3.10    0.60
  -2  -5   3    3.70    0.50
  -2  -5   3    3.80    0.60
  -2  -5   3    3.80    0.30
   1   5  -3   54.89    2.50
   1   5  -3   52.49    2.20
   1   5  -3   56.29    2.50
   1   5  -3   54.09    2.60
   1   5  -3   53.99    2.50
  -1  -5   3   53.69    2.50
  -1  -5   3   55.39    2.60
  -1  -5   3   57.79    2.70
   0   5  -3   13.80    0.90
   0   5  -3   13.00    1.00
   0   5  -3   13.40    0.90
   0   5  -3   12.30    0.90
   0   5  -3   15.40    0.80
   0  -5   3   11.40    0.90
   0  -5   3   13.20    0.90
   0  -5   3   13.60    0.90
   0  -5   3   12.40    1.00
   0  -5   3   11.90    0.90
  -1   5  -3    2.30    0.50
  -1   5  -3    2.50    0.40
  -1   5  -3    1.70    0.40
  -1   5  -3    2.10    0.40
  -1   5  -3    2.00    0.40
   1  -5   3    2.90    0.40
   1  -5   3    1.80    0.40
   1  -5   3    1.80    0.40
   1  -5   3    3.00    0.50
   1  -5   3    2.30    0.40
   1  -5   3    2.20    0.50
  -2   5  -3   12.10    0.70
  -2   5  -3   11.00    0.80
  -2   5  -3   11.20    0.90
  -2   5  -3   11.70    0.80
  -2   5  -3   11.60    0.70
   2  -5   3   10.70    0.80
   2  -5   3   10.30    0.80
   2  -5   3   11.60    0.80
   2  -5   3   11.70    0.70
   2  -5   3   12.30    0.80
   2  -5   3   10.80    0.80
  -3   5  -3   24.20    1.40
  -3   5  -3   20.60    1.20
  -3   5  -3   20.30    1.20
   3  -5   3   22.70    1.20
   3  -5   3   24.50    1.30
   3  -5   3   22.90    1.20
   3  -5   3   23.30    1.20
   3  -5   3   21.80    1.20
  -4   5  -3    0.50    0.40
  -4   5  -3    0.70    0.30
  -4   5  -3    0.50    0.30
  -4   5  -3    0.40    0.30
   4  -5   3    0.50    0.20
   4  -5   3    0.20    0.20
   4  -5   3   -0.10    0.30
   4  -5   3    0.10    0.20
   4  -5   3    0.80    0.30
   4  -5   3    0.90    0.30
  -5   5  -3    1.90    0.60
  -5   5  -3    2.70    0.50
  -5   5  -3    1.60    0.30
  -5   5  -3    0.80    0.40
   5  -5   3    1.00    0.50
   5  -5   3    1.80    0.30
   5  -5   3    1.60    0.30
   5  -5   3    1.70    0.50
  -6   5  -3    5.30    0.80
  -6   5  -3    4.40    0.70
  -6   5  -3    5.70    0.70
   6  -5   3    4.00    0.40
   6  -5   3    5.20    0.90
   6  -5   3    5.20    0.80
  -7   5  -3  200.88    8.00
  -7   5  -3  179.88    8.10
  -7   5  -3  187.58    7.90
   7  -5   3  223.98    8.40
   7  -5   3  199.68    7.40
   7  -5   3  192.88    8.00
  -8   5  -3    3.40    0.90
  -8   5  -3    4.20    0.80
   8  -5   3    3.40    0.80
   8  -5   3    3.20    0.40
   8  -5   3    2.40    0.40
   8  -5   3    3.90    0.90
  -9   5  -3   -0.50    0.40
  -9   5  -3   -0.20    0.40
  -9   5  -3    0.40    0.70
   9  -5   3   -0.10    0.50
   9  -5   3    0.30    0.60
 -10   5  -3    2.10    0.90
 -10   5  -3    5.10    1.00
 -10   5  -3    2.00    0.80
  10  -5   3    3.00    1.00
  10  -5   3    2.50    0.90
  10   4  -3  299.77   11.70
  10   4  -3  292.77   11.60
 -10  -4   3  293.37   12.00
   9   4  -3   25.50    1.80
   9   4  -3   25.70    1.80
  -9  -4   3   24.60    1.80
  -9  -4   3   26.50    1.90
   8   4  -3  134.59    5.90
   8   4  -3  143.99    5.80
  -8  -4   3  138.59    5.90
  -8  -4   3  134.69    5.30
  -8  -4   3  137.29    5.30
  -8  -4   3  131.19    5.80
   7   4  -3    7.10    0.90
   7   4  -3   11.60    1.10
   7   4  -3   10.00    1.00
  -7  -4   3    9.90    1.00
  -7  -4   3    9.80    0.80
  -7  -4   3   10.20    0.80
  -7  -4   3   10.40    1.10
   6   4  -3  332.77   12.50
   6   4  -3  295.57   12.50
   6   4  -3  357.66   12.80
  -6  -4   3  326.47   12.30
  -6  -4   3  325.87   12.30
  -6  -4   3  331.47   12.60
  -6  -4   3  336.57   12.70
   5   4  -3    8.40    0.80
   5   4  -3    8.70    0.90
   5   4  -3    7.80    0.80
  -5  -4   3    7.90    0.50
  -5  -4   3    7.70    0.70
  -5  -4   3    7.60    0.80
  -5  -4   3    8.30    0.80
  -5  -4   3    8.00    0.70
  -5  -4   3    8.00    0.50
   4   4  -3  303.67   12.20
   4   4  -3  329.37   12.20
   4   4  -3  324.07   12.30
  -4  -4   3  328.77   11.90
  -4  -4   3  332.97   12.40
  -4  -4   3  330.47   12.10
  -4  -4   3  310.47   12.00
  -4  -4   3  325.07   12.10
   3   4  -3   89.29    3.70
   3   4  -3   85.19    3.80
   3   4  -3   89.99    3.90
   3   4  -3   87.49    3.80
  -3  -4   3   96.29    3.60
  -3  -4   3   88.09    3.60
  -3  -4   3   95.39    3.90
  -3  -4   3   85.39    3.70
  -3  -4   3   87.99    3.70
   2   4  -3    2.60    0.40
   2   4  -3    2.90    0.50
   2   4  -3    3.60    0.50
   2   4  -3    3.00    0.50
   2   4  -3    2.20    0.40
  -2  -4   3    2.20    0.40
  -2  -4   3    2.00    0.30
  -2  -4   3    3.40    0.50
  -2  -4   3    2.20    0.50
   1   4  -3 1203.68  105.19
  -1  -4   3 1327.27  106.59
   0   4  -3    3.70    0.40
   0   4  -3    4.30    0.50
   0   4  -3    4.30    0.50
   0   4  -3    3.00    0.50
   0   4  -3    4.50    0.40
   0   4  -3    3.80    0.50
   0  -4   3    3.10    0.50
   0  -4   3    4.60    0.50
   0  -4   3    3.90    0.50
   0  -4   3    5.00    0.50
  -1   4  -3  864.51   79.69
   1  -4   3  899.71   78.99
  -2   4  -3   58.09    2.60
  -2   4  -3   62.09    2.40
  -2   4  -3   61.59    2.60
  -2   4  -3   58.99    2.40
  -2   4  -3   61.99    2.60
  -2   4  -3   60.29    2.60
  -2   4  -3   60.79    2.70
   2  -4   3   63.49    2.50
   2  -4   3   61.39    2.60
   2  -4   3   57.49    2.60
   2  -4   3   62.09    2.60
   2  -4   3   63.09    2.60
   2  -4   3   63.09    2.50
   2  -4   3   61.59    2.50
  -3   4  -3  349.57   13.10
  -3   4  -3  359.76   13.40
  -3   4  -3  369.66   13.20
  -3   4  -3  334.47   13.20
   3  -4   3  368.26   13.10
   3  -4   3  362.76   13.10
   3  -4   3  353.46   13.10
   3  -4   3  354.36   13.30
   3  -4   3  365.06   13.10
  -4   4  -3  238.98    9.00
  -4   4  -3  230.98    8.80
  -4   4  -3  231.18    8.90
  -4   4  -3  234.78    8.90
  -4   4  -3  223.48    8.60
   4  -4   3  226.98    8.60
   4  -4   3  236.08    8.60
   4  -4   3  232.18    8.90
   4  -4   3  243.58    8.60
  -5   4  -3    4.90    0.60
  -5   4  -3    3.00    0.60
  -5   4  -3    3.80    0.70
   5  -4   3    3.20    0.70
   5  -4   3    3.40    0.60
   5  -4   3    3.40    0.30
   5  -4   3    4.00    0.40
  -6   4  -3   44.40    2.30
  -6   4  -3   43.20    2.30
  -6   4  -3   44.60    2.40
   6  -4   3   44.40    1.80
   6  -4   3   46.30    2.50
   6  -4   3   45.30    2.30
   6  -4   3   44.20    1.80
  -7   4  -3   36.90    2.20
  -7   4  -3   37.20    2.10
  -7   4  -3   37.30    2.10
   7  -4   3   35.90    2.20
   7  -4   3   38.00    2.10
  -8   4  -3   10.30    1.10
  -8   4  -3   11.30    1.20
  -8   4  -3   11.10    1.10
   8  -4   3   14.20    1.20
   8  -4   3   11.50    1.20
  -9   4  -3   53.49    2.90
  -9   4  -3   60.19    3.20
  -9   4  -3   54.09    3.00
   9  -4   3   52.29    3.00
   9  -4   3   54.19    3.00
 -10   4  -3   54.19    3.00
 -10   4  -3   54.29    3.20
 -10   4  -3   55.29    3.20
  10  -4   3   56.39    3.20
  10  -4   3   54.89    3.00
  10   3  -3    9.20    1.10
  10   3  -3    9.80    1.10
 -10  -3   3    8.50    1.20
   9   3  -3  254.77   10.20
   9   3  -3  262.97   10.30
   9   3  -3  265.97   10.30
  -9  -3   3  264.77   10.70
  -9  -3   3  266.87   10.30
   8   3  -3   30.70    1.80
   8   3  -3   31.10    1.80
   8   3  -3   30.30    1.80
  -8  -3   3   31.90    1.90
  -8  -3   3   30.20    2.00
   7   3  -3    0.80    0.50
   7   3  -3    1.10    0.40
   7   3  -3    0.10    0.30
  -7  -3   3    0.60    0.30
  -7  -3   3    0.90    0.30
  -7  -3   3    0.80    0.40
  -7  -3   3    0.60    0.40
   6   3  -3  121.79    5.20
   6   3  -3  132.99    5.40
   6   3  -3  129.89    5.30
  -6  -3   3  130.49    5.00
  -6  -3   3  133.99    5.10
  -6  -3   3  133.19    5.40
  -6  -3   3  131.09    5.40
   5   3  -3  300.17   11.50
   5   3  -3  317.87   11.70
   5   3  -3  310.37   11.60
  -5  -3   3  310.77   11.70
  -5  -3   3  302.67   11.60
  -5  -3   3  312.07   11.40
  -5  -3   3  297.87   11.40
   4   3  -3  444.36   16.40
   4   3  -3  442.06   16.40
   4   3  -3  430.76   16.30
  -4  -3   3  452.65   16.20
  -4  -3   3  439.76   16.40
   3   3  -3   29.10    1.50
   3   3  -3   28.20    1.50
   3   3  -3   29.90    1.60
   3   3  -3   31.00    1.60
   3   3  -3   29.60    1.50
  -3  -3   3   29.30    1.30
  -3  -3   3   27.90    1.50
  -3  -3   3   29.70    1.40
  -3  -3   3   29.60    1.40
  -3  -3   3   30.70    1.40
  -3  -3   3   29.30    1.50
   2   3  -3   71.49    2.90
   2   3  -3   68.99    2.90
   2   3  -3   73.29    2.90
   2   3  -3   71.99    3.00
   2   3  -3   65.99    2.90
  -2  -3   3   68.69    2.90
  -2  -3   3   69.39    3.00
  -2  -3   3   67.39    2.70
  -2  -3   3   67.19    2.90
  -2  -3   3   68.19    2.80
   1   3  -3  125.19    4.50
   1   3  -3  119.19    4.70
   1   3  -3  122.09    4.70
  -1  -3   3  114.59    4.70
  -1  -3   3  123.09    4.60
  -1  -3   3  117.79    4.70
  -1  -3   3  119.09    4.70
   0   3  -3   18.90    1.00
   0   3  -3   17.30    0.90
   0   3  -3   16.80    1.00
   0   3  -3   18.50    0.90
   0   3  -3   19.10    0.90
   0   3  -3   22.10    1.00
   0  -3   3   18.00    1.00
   0  -3   3   18.90    1.00
   0  -3   3   20.10    1.00
   0  -3   3   19.70    1.00
   0  -3   3   19.10    1.00
  -1   3  -3  228.58    8.70
  -1   3  -3  240.58    8.70
  -1   3  -3  239.18    8.80
  -1   3  -3  234.68    8.70
   1  -3   3  222.98    8.70
   1  -3   3  233.78    8.60
   1  -3   3  235.78    8.70
   1  -3   3  240.98    8.70
   1  -3   3  237.48    8.70
  -2   3  -3  155.68    5.70
  -2   3  -3  152.68    5.90
  -2   3  -3  156.18    5.70
  -2   3  -3  156.28    5.80
  -2   3  -3  158.88    6.00
  -2   3  -3  149.59    5.90
   2  -3   3  161.28    5.80
   2  -3   3  150.28    5.90
   2  -3   3  164.38    5.80
   2  -3   3  158.18    5.90
   2  -3   3  150.48    5.90
   2  -3   3  156.78    5.80
   2  -3   3  151.08    5.80
  -3   3  -3    2.30    0.30
  -3   3  -3    1.60    0.20
  -3   3  -3    1.90    0.40
  -3   3  -3    2.40    0.40
  -3   3  -3    1.70    0.40
   3  -3   3    1.50    0.20
   3  -3   3    1.80    0.20
   3  -3   3    1.50    0.20
   3  -3   3    2.10    0.40
   3  -3   3    2.20    0.40
  -4   3  -3  242.88    8.80
  -4   3  -3  230.18    8.90
  -4   3  -3  234.18    8.80
  -4   3  -3  235.78    8.80
   4  -3   3  237.58    8.50
   4  -3   3  230.38    8.80
   4  -3   3  236.68    8.40
   4  -3   3  210.48    8.70
  -5   3  -3  504.65   19.50
  -5   3  -3  514.85   19.60
   5  -3   3  562.64   19.50
  -6   3  -3   59.59    2.80
  -6   3  -3   59.89    2.80
  -6   3  -3   61.59    2.70
   6  -3   3   50.49    2.70
   6  -3   3   57.69    2.80
  -7   3  -3  134.69    5.70
  -7   3  -3  136.89    5.50
  -7   3  -3  136.09    5.70
   7  -3   3  120.59    5.50
   7  -3   3  140.39    5.70
  -8   3  -3    6.20    0.90
  -8   3  -3    7.30    0.90
  -8   3  -3    7.10    1.00
   8  -3   3    7.20    1.00
   8  -3   3    5.80    0.80
  -9   3  -3   24.50    1.80
  -9   3  -3   25.10    1.80
  -9   3  -3   24.80    1.60
   9  -3   3   21.60    1.60
   9  -3   3   24.40    1.80
 -10   3  -3    1.90    0.70
 -10   3  -3    0.10    0.50
 -10   3  -3    0.10    0.60
  10  -3   3    0.40    0.50
  10  -3   3    0.60    0.70
  11   2  -3   10.90    1.70
  11   2  -3   11.70    1.30
 -11  -2   3   14.40    1.60
  10   2  -3    5.10    1.20
  10   2  -3    2.90    0.60
  10   2  -3    3.60    0.80
 -10  -2   3    4.80    1.10
   9   2  -3   49.90    2.50
   9   2  -3   50.99    2.40
   9   2  -3   48.10    2.40
  -9  -2   3   53.09    2.90
  -9  -2   3   50.19    2.50
   8   2  -3  188.78    7.30
   8   2  -3  182.78    7.20
   8   2  -3  186.68    7.20
  -8  -2   3  184.08    7.70
  -8  -2   3  176.48    7.20
   7   2  -3   11.70    0.90
   7   2  -3   10.30    0.80
   7   2  -3    8.50    0.80
  -7  -2   3    9.30    0.80
  -7  -2   3   10.20    1.00
   6   2  -3    1.70    0.40
   6   2  -3    2.00    0.50
   6   2  -3    2.90    0.50
   6   2  -3    3.10    0.50
  -6  -2   3    2.50    0.60
  -6  -2   3    2.70    0.30
  -6  -2   3    3.60    0.50
  -6  -2   3    3.10    0.30
   5   2  -3   56.49    2.50
   5   2  -3   56.49    2.40
   5   2  -3   52.39    2.40
   5   2  -3   54.79    2.40
  -5  -2   3   55.59    2.50
  -5  -2   3   55.69    2.20
  -5  -2   3   55.09    2.60
  -5  -2   3   55.09    2.20
   4   2  -3   80.19    3.20
   4   2  -3   78.39    3.20
   4   2  -3   78.49    3.30
   4   2  -3   80.29    3.30
  -4  -2   3   79.49    3.10
  -4  -2   3   81.39    3.30
  -4  -2   3   82.59    3.00
  -4  -2   3   80.59    3.20
  -4  -2   3   81.19    3.30
  -4  -2   3   75.39    3.30
   3   2  -3  243.48   39.10
   2   2  -3  356.36   48.70
  -2  -2   3  384.66   50.69
   1   2  -3  373.16   42.20
  -1  -2   3  420.86   44.60
   0   2  -3   13.40    0.70
   0   2  -3   15.10    0.70
   0   2  -3   13.60    0.70
   0   2  -3   12.00    0.70
   0   2  -3   12.80    0.70
   0  -2   3   13.70    0.70
   0  -2   3   13.60    0.70
   0  -2   3   12.00    0.70
   0  -2   3   13.80    0.70
   0  -2   3   13.10    0.70
  -1   2  -3  380.26   36.60
   1  -2   3  379.76   35.90
  -2   2  -3  652.63   46.10
   2  -2   3  632.14   46.00
  -3   2  -3   51.49    2.20
  -3   2  -3   48.00    2.10
  -3   2  -3   49.10    2.00
  -3   2  -3   50.59    2.20
  -3   2  -3   49.70    2.10
   3  -2   3   48.80    2.10
   3  -2   3   43.60    2.10
   3  -2   3   50.99    1.90
   3  -2   3   52.29    1.90
   3  -2   3   53.99    2.20
  -4   2  -3   67.39    3.30
  -4   2  -3   82.79    3.40
  -4   2  -3   84.59    3.30
  -4   2  -3   85.29    3.40
   4  -2   3   81.69    3.40
   4  -2   3   77.59    3.20
   4  -2   3   77.49    3.20
  -5   2  -3   18.20    1.10
  -5   2  -3   18.70    1.20
  -5   2  -3   17.80    1.20
   5  -2   3   17.20    1.10
   5  -2   3   20.80    1.20
  -6   2  -3    7.30    0.70
  -6   2  -3    6.90    0.80
  -6   2  -3    5.40    0.70
   6  -2   3    6.20    0.70
   6  -2   3    6.20    0.80
  -7   2  -3    7.30    0.90
  -7   2  -3    8.80    0.80
  -7   2  -3    7.60    0.90
   7  -2   3    8.60    0.90
   7  -2   3    7.50    0.50
   7  -2   3    9.70    0.80
   7  -2   3    7.80    0.50
  -8   2  -3  109.49    4.70
  -8   2  -3  112.29    4.90
  -8   2  -3  113.39    5.00
   8  -2   3  117.69    4.20
   8  -2   3  105.09    4.60
   8  -2   3  113.49    5.10
  -9   2  -3   14.10    1.20
  -9   2  -3   14.70    1.40
   9  -2   3   14.60    1.40
   9  -2   3   12.80    0.80
   9  -2   3   13.30    0.80
   9  -2   3   12.60    1.10
   9  -2   3   12.10    1.10
 -10   2  -3  101.59    4.90
 -10   2  -3  101.79    4.50
  10  -2   3   96.49    4.10
  10  -2   3   92.69    4.20
  10  -2   3  108.29    5.00
 -11   2  -3    2.00    0.80
 -11   2  -3    1.80    0.70
  11  -2   3    2.50    1.00
  11   1  -3   20.10    2.00
  11   1  -3   14.70    1.30
 -11  -1   3   17.60    1.80
  10   1  -3   15.00    1.60
  10   1  -3   13.70    1.10
 -10  -1   3   10.70    1.40
   9   1  -3   -0.50    0.40
  -9  -1   3    0.50    0.50
   8   1  -3   74.29    3.20
   8   1  -3   75.29    3.10
   8   1  -3   74.79    3.10
  -8  -1   3   74.59    3.70
  -8  -1   3   74.89    3.20
   7   1  -3    2.90    0.50
   7   1  -3    2.10    0.50
   7   1  -3    3.00    0.50
   7   1  -3    2.50    0.50
   7   1  -3    3.10    0.50
  -7  -1   3    2.70    0.60
  -7  -1   3    2.70    0.50
   5   1  -3   51.99    2.10
   5   1  -3   49.70    2.10
   5   1  -3   52.29    2.20
   5   1  -3   50.59    2.00
   5   1  -3   50.79    2.20
   5   1  -3   50.39    2.10
  -5  -1   3   47.60    2.30
  -5  -1   3   51.49    2.20
  -5  -1   3   42.70    1.90
   4   1  -3  736.63   63.49
  -4  -1   3  682.33   60.59
   3   1  -3  174.48    6.50
   3   1  -3  167.68    6.30
   3   1  -3  174.58    6.40
   3   1  -3  177.48    6.50
   3   1  -3  157.58    6.50
   3   1  -3  179.78    6.40
   3   1  -3  176.98    6.40
  -3  -1   3  175.28    6.30
  -3  -1   3  164.08    6.50
  -3  -1   3  165.78    6.50
  -3  -1   3  173.78    6.30
  -3  -1   3  177.18    6.50
  -3  -1   3  174.48    6.30
   2   1  -3  413.76   35.70
   1   1  -3  144.09    5.30
   1   1  -3  143.09    5.30
   0   1  -3    0.80    0.20
   0   1  -3    0.30    0.10
   0   1  -3    0.50    0.10
   0   1  -3    0.60    0.10
   0   1  -3    0.60    0.10
   0   1  -3    1.00    0.20
   0  -1   3    0.60    0.10
   0  -1   3    0.50    0.10
   0  -1   3    0.50    0.10
   0  -1   3    0.30    0.10
   0  -1   3    0.80    0.20
   0  -1   3    0.30    0.10
  -1   1  -3    0.80    0.10
  -1   1  -3    0.90    0.10
  -1   1  -3    0.50    0.20
  -1   1  -3    0.50    0.10
  -1   1  -3    0.50    0.10
   1  -1   3    0.80    0.10
   1  -1   3    0.50    0.20
   1  -1   3    0.50    0.10
   1  -1   3    0.30    0.10
   1  -1   3    0.70    0.10
   1  -1   3    0.40    0.10
  -2   1  -3  133.09    5.40
  -2   1  -3  145.19    5.30
  -2   1  -3  153.48    5.50
  -2   1  -3  148.29    5.40
  -2   1  -3  137.89    5.40
   2  -1   3  143.79    5.30
   2  -1   3  144.29    5.20
   2  -1   3  145.49    5.40
   2  -1   3  143.49    5.30
   2  -1   3  145.69    5.20
   2  -1   3  137.19    5.40
  -3   1  -3   88.29    3.20
  -3   1  -3   74.29    3.20
  -3   1  -3   75.69    3.10
  -3   1  -3   79.49    3.00
  -3   1  -3   75.59    3.20
   3  -1   3   75.89    3.10
   3  -1   3   88.89    3.30
   3  -1   3   82.09    3.10
   3  -1   3   79.49    2.90
   3  -1   3   77.39    2.90
   3  -1   3   79.89    3.00
   3  -1   3   76.09    3.00
  -4   1  -3   90.99    3.60
  -4   1  -3   87.49    3.70
  -4   1  -3   88.89    3.40
  -4   1  -3   88.39    3.40
  -4   1  -3   92.19    3.70
   4  -1   3   93.59    3.30
   4  -1   3   90.39    3.30
   4  -1   3   89.49    3.50
   4  -1   3   90.09    3.60
   4  -1   3   87.59    3.70
  -5   1  -3  162.38    6.50
  -5   1  -3  164.58    6.70
  -5   1  -3  177.18    6.70
   5  -1   3  170.98    6.30
   5  -1   3  173.78    6.60
   5  -1   3  159.38    6.50
   5  -1   3  175.88    6.20
   5  -1   3  177.48    6.80
  -6   1  -3   36.30    1.90
  -6   1  -3   36.10    1.70
  -6   1  -3   34.90    2.00
   6  -1   3   36.70    1.50
   6  -1   3   34.30    1.70
   6  -1   3   36.70    1.50
   6  -1   3   35.80    1.70
   6  -1   3   36.90    2.00
  -7   1  -3    3.20    0.60
  -7   1  -3    2.70    0.60
   7  -1   3    2.00    0.30
   7  -1   3    2.20    0.40
   7  -1   3    2.30    0.30
   7  -1   3    2.70    0.60
   7  -1   3    2.40    0.40
  -8   1  -3    6.20    0.90
   8  -1   3    5.60    0.50
   8  -1   3    8.80    1.10
   8  -1   3    6.80    0.60
   8  -1   3    7.50    0.70
   8  -1   3    5.10    0.60
  -9   1  -3    8.10    0.90
  -9   1  -3    9.70    1.10
   9  -1   3    7.60    0.70
   9  -1   3    8.10    1.10
   9  -1   3    8.50    0.70
   9  -1   3    6.30    0.70
   9  -1   3    6.30    0.60
 -10   1  -3   11.80    1.40
 -10   1  -3    8.70    1.00
  10  -1   3   10.50    0.80
  10  -1   3    8.10    1.30
 -11   1  -3    0.20    0.60
 -11   1  -3    1.60    0.80
  11  -1   3    1.80    0.90
  11   0  -3    3.90    1.10
 -11   0   3    3.60    1.00
  10   0  -3   27.20    2.20
  10   0  -3   23.90    1.50
 -10   0   3   24.80    2.00
   9   0  -3   15.20    1.00
   9   0  -3   14.50    1.50
  -9   0   3   17.70    1.50
   8   0  -3    9.70    0.70
   8   0  -3   11.20    0.70
  -8   0   3   13.90    1.20
  -8   0   3   10.80    0.70
   7   0  -3   17.80    1.00
   7   0  -3   20.80    1.10
   7   0  -3   19.60    1.00
  -7   0   3   19.70    1.40
  -7   0   3   18.60    1.00
   6   0  -3   40.60    1.80
   6   0  -3   44.20    1.80
   6   0  -3   43.30    1.90
   6   0  -3   42.30    1.80
   6   0  -3   40.50    1.70
  -6   0   3   36.80    2.10
  -6   0   3   41.00    1.80
   5   0  -3   20.80    1.00
   5   0  -3   20.70    0.90
   5   0  -3   20.30    1.40
   5   0  -3   18.80    0.90
   5   0  -3   20.50    1.00
   5   0  -3   18.90    1.00
   5   0  -3   19.80    1.00
  -5   0   3   18.70    1.00
  -5   0   3   22.30    1.00
  -5   0   3   19.80    1.20
  -5   0   3   19.70    1.00
   4   0  -3  202.58    7.20
   4   0  -3  189.48    7.20
   4   0  -3  190.08    7.10
   4   0  -3  191.28    7.10
   4   0  -3  194.68    7.10
   4   0  -3  202.08    7.10
   4   0  -3  201.38    7.50
  -4   0   3  187.38    7.40
  -4   0   3  193.18    7.10
  -4   0   3  185.88    7.20
  -4   0   3  184.48    7.40
   3   0  -3    3.40    0.30
   3   0  -3    3.60    0.40
   3   0  -3    4.10    0.30
   3   0  -3    4.50    0.30
   3   0  -3    3.40    0.30
   3   0  -3    3.80    0.30
   3   0  -3    4.50    0.30
  -3   0   3    4.10    0.30
  -3   0   3    3.10    0.30
  -3   0   3    4.30    0.30
  -3   0   3    5.10    0.50
  -3   0   3    4.30    0.40
   2   0  -3  817.92   50.69
  -2   0   3  836.42   51.49
   1   0  -3    0.60    0.10
   1   0  -3    0.50    0.10
   1   0  -3    0.50    0.10
   1   0  -3    0.60    0.10
   1   0  -3    0.80    0.10
   1   0  -3    0.80    0.10
  -1   0   3    0.60    0.10
  -1   0   3    0.80    0.10
  -1   0   3    0.60    0.10
  -1   0   3    0.40    0.10
  -1   0   3    0.80    0.10
  -1   0   3    0.60    0.10
   0   0  -3 1005.20   60.29
   0   0   3  993.80   61.09
  -1   0  -3    1.70    0.20
  -1   0  -3    2.30    0.20
  -1   0  -3    2.10    0.20
  -1   0  -3    2.10    0.20
  -1   0  -3    2.70    0.20
  -1   0  -3    1.80    0.20
   1   0   3    2.40    0.10
   1   0   3    2.10    0.20
   1   0   3    2.20    0.20
   1   0   3    2.30    0.20
   1   0   3    2.10    0.20
   1   0   3    2.50    0.30
   1   0   3    2.40    0.20
  -2   0  -3 2639.54  125.89
   2   0   3 2617.44  124.39
  -3   0  -3   18.80    0.90
  -3   0  -3   18.90    0.90
  -3   0  -3   17.30    1.00
  -3   0  -3   17.40    0.90
   3   0   3   19.00    0.90
   3   0   3   19.10    0.90
   3   0   3   19.40    0.90
   3   0   3   17.20    1.00
   3   0   3   18.40    0.80
   3   0   3   19.00    0.80
   3   0   3   19.40    0.90
  -4   0  -3    7.40    0.50
  -4   0  -3    6.70    0.60
  -4   0  -3    7.90    0.50
  -4   0  -3    7.40    0.50
   4   0   3    9.00    0.60
   4   0   3    7.60    0.50
   4   0   3    7.40    0.50
   4   0   3    8.80    0.70
   4   0   3    8.30    0.50
   4   0   3    8.60    0.50
   4   0   3    8.20    0.50
  -5   0  -3    5.30    0.60
  -5   0  -3    4.50    0.40
  -5   0  -3    5.00    0.40
  -5   0  -3    3.60    0.40
   5   0   3    4.40    0.60
   5   0   3    4.80    0.40
   5   0   3    4.60    0.40
   5   0   3    5.30    0.40
   5   0   3    5.30    0.60
   5   0   3    5.80    0.50
  -6   0  -3    8.60    0.60
  -6   0  -3    7.50    0.60
  -6   0  -3    9.40    0.90
   6   0   3    9.10    0.60
   6   0   3    8.60    0.60
   6   0   3    8.20    0.50
   6   0   3    6.80    0.50
   6   0   3    8.20    0.60
   6   0   3    8.60    0.90
   6   0   3    8.20    0.60
  -7   0  -3    7.10    0.80
  -7   0  -3    7.10    0.60
   7   0   3    7.30    0.50
   7   0   3    6.10    0.60
   7   0   3    6.50    0.50
   7   0   3    6.60    0.60
   7   0   3    8.40    1.00
  -8   0  -3  168.58    7.10
  -8   0  -3  160.28    6.50
  -8   0  -3  172.28    6.60
   8   0   3  157.68    6.50
   8   0   3  183.08    7.30
   8   0   3  177.48    6.50
  -9   0  -3    4.40    0.60
  -9   0  -3    4.80    0.90
  -9   0  -3    3.80    0.60
   9   0   3    4.10    0.60
   9   0   3    2.20    0.80
 -10   0  -3   63.79    3.00
 -10   0  -3   61.89    3.50
  10   0   3   66.49    3.70
  10   0   3   64.89    2.90
 -11   0  -3    6.40    1.20
 -11   0  -3    6.10    0.90
  11   0   3    5.10    1.30
  11  -1  -3    4.70    1.20
 -11   1   3    4.30    1.10
  10  -1  -3    3.90    1.00
  10  -1  -3    2.90    0.60
  10  -1  -3    2.60    0.50
 -10   1   3    3.40    0.90
   9  -1  -3    3.50    0.60
   9  -1  -3    2.70    0.80
   9  -1  -3    2.50    0.40
  -9   1   3    2.40    0.70
   8  -1  -3  297.37   11.00
   8  -1  -3  317.27   11.90
   8  -1  -3  294.37   11.30
  -8   1   3  294.07   11.80
   7  -1  -3   76.29    2.90
   7  -1  -3   73.19    3.10
  -7   1   3   74.79    3.50
  -7   1   3   71.89    3.50
  -7   1   3   71.49    3.20
   6  -1  -3  399.26   14.20
   6  -1  -3  386.96   13.90
   6  -1  -3  389.06   13.90
  -6   1   3  376.16   14.60
  -6   1   3  376.36   14.50
  -6   1   3  375.76   14.20
   5  -1  -3   19.30    1.10
   5  -1  -3   19.50    0.80
   5  -1  -3   20.50    0.80
   5  -1  -3   20.00    1.10
  -5   1   3   19.40    1.10
  -5   1   3   19.80    1.20
  -5   1   3   19.60    1.30
   4  -1  -3  439.76   16.30
   3  -1  -3   22.80    0.90
   3  -1  -3   23.30    1.00
   3  -1  -3   22.10    0.90
   3  -1  -3   21.90    1.10
   3  -1  -3   21.40    1.10
   3  -1  -3   20.20    1.10
   3  -1  -3   20.40    1.20
  -3   1   3   22.90    1.10
  -3   1   3   23.20    1.10
  -3   1   3   22.00    1.10
  -3   1   3   22.30    1.20
  -3   1   3   25.70    1.00
   2  -1  -3  167.48    5.90
   2  -1  -3  164.38    5.90
   2  -1  -3  160.38    5.90
   2  -1  -3  160.98    6.10
   2  -1  -3  154.58    5.90
   2  -1  -3  159.68    5.90
  -2   1   3  164.08    6.00
  -2   1   3  158.88    5.90
  -2   1   3  159.88    6.00
   1  -1  -3    4.90    0.40
   1  -1  -3    4.50    0.30
   1  -1  -3    4.30    0.30
   1  -1  -3    5.40    0.30
   1  -1  -3    6.40    0.40
   1  -1  -3    5.20    0.40
   1  -1  -3    4.60    0.30
  -1   1   3    5.40    0.40
  -1   1   3    5.50    0.30
  -1   1   3    5.00    0.30
  -1   1   3    5.30    0.30
  -1   1   3    5.00    0.40
  -1   1   3    4.90    0.40
   0  -1  -3    3.10    0.20
   0  -1  -3    2.50    0.20
   0  -1  -3    3.20    0.30
   0  -1  -3    2.70    0.30
   0  -1  -3    2.20    0.20
   0  -1  -3    2.90    0.30
   0   1   3    2.60    0.20
   0   1   3    2.40    0.20
   0   1   3    2.60    0.20
   0   1   3    2.30    0.20
   0   1   3    2.50    0.30
   0   1   3    2.40    0.20
  -1  -1  -3  138.89    5.10
  -1  -1  -3  136.89    5.10
   1   1   3  142.59    5.10
   1   1   3  123.29    5.10
  -2  -1  -3    2.60    0.20
  -2  -1  -3    1.90    0.30
  -2  -1  -3    2.30    0.20
  -2  -1  -3    1.60    0.30
  -2  -1  -3    2.10    0.30
  -2  -1  -3    1.60    0.20
   2   1   3    2.40    0.30
   2   1   3    2.00    0.20
   2   1   3    2.00    0.20
   2   1   3    1.90    0.30
   2   1   3    1.80    0.20
   2   1   3    1.90    0.30
   2   1   3    2.00    0.30
  -3  -1  -3   15.90    0.90
  -3  -1  -3   16.00    0.80
  -3  -1  -3   15.40    0.80
  -3  -1  -3   15.50    0.90
  -3  -1  -3   15.90    0.70
  -3  -1  -3   15.30    0.90
   3   1   3   13.40    0.80
   3   1   3   16.10    0.70
   3   1   3   15.80    0.80
   3   1   3   15.70    1.00
   3   1   3   16.70    0.90
   3   1   3   13.60    0.80
  -4  -1  -3  177.78    7.30
  -4  -1  -3  188.28    7.00
  -4  -1  -3  198.58    7.00
  -4  -1  -3  192.18    7.00
  -4  -1  -3  200.98    7.20
  -4  -1  -3  166.48    7.20
   4   1   3  181.08    7.20
   4   1   3  190.18    7.10
   4   1   3  197.68    6.90
   4   1   3  194.08    7.10
   4   1   3  205.68    7.20
   4   1   3  185.68    7.40
   4   1   3  190.28    7.20
  -5  -1  -3  132.89    5.30
  -5  -1  -3  135.59    5.30
  -5  -1  -3  131.59    5.50
  -5  -1  -3  133.89    5.20
   5   1   3  136.29    5.20
   5   1   3  139.59    5.30
   5   1   3  137.39    5.40
   5   1   3  147.99    5.40
   5   1   3  134.59    5.60
  -6  -1  -3  248.38    9.20
  -6  -1  -3  232.08    9.30
  -6  -1  -3  238.28    9.60
   6   1   3  243.48    9.30
   6   1   3  250.87    9.30
   6   1   3  264.77    9.90
   6   1   3  250.47    9.40
   6   1   3  258.27    9.30
  -7  -1  -3    7.10    0.70
  -7  -1  -3    8.30    0.90
  -7  -1  -3    7.30    0.60
   7   1   3    7.60    0.70
   7   1   3    7.20    0.70
   7   1   3    7.30    0.60
   7   1   3    7.50    0.90
   7   1   3    8.00    0.70
  -8  -1  -3   71.09    3.60
  -8  -1  -3   68.79    3.10
  -8  -1  -3   68.29    3.00
   8   1   3   80.79    3.80
   8   1   3   73.29    3.10
   8   1   3   74.19    3.20
   8   1   3   72.79    3.10
  -9  -1  -3    3.20    0.80
  -9  -1  -3    3.70    0.60
  -9  -1  -3    2.60    0.60
   9   1   3    3.70    0.90
   9   1   3    3.80    0.50
   9   1   3    3.20    0.60
 -10  -1  -3   30.50    1.70
 -10  -1  -3   29.50    2.20
  10   1   3   36.10    2.50
  10   1   3   31.90    1.80
 -11  -1  -3    2.30    0.90
  11   1   3    2.60    1.00
  11   1   3    3.00    0.80
  11  -2  -3   86.29    4.50
 -11   2   3   88.99    4.60
  10  -2  -3    7.40    0.90
  10  -2  -3    5.50    1.10
  10  -2  -3    6.50    0.70
 -10   2   3    8.00    1.20
   9  -2  -3   44.70    2.30
   9  -2  -3   41.40    1.80
   9  -2  -3   43.90    1.80
   9  -2  -3   44.50    2.50
  -9   2   3   43.20    2.30
  -9   2   3   41.60    2.60
  -9   2   3   40.70    2.60
   8  -2  -3   69.49    3.40
   8  -2  -3   69.09    3.20
   8  -2  -3   67.69    2.70
   8  -2  -3   70.99    2.70
  -8   2   3   67.39    3.50
  -8   2   3   68.89    3.20
  -8   2   3   76.39    3.60
   7  -2  -3   56.29    2.60
   7  -2  -3   53.59    2.70
  -7   2   3   54.29    2.90
  -7   2   3   58.89    2.90
  -7   2   3   52.79    2.50
   6  -2  -3   40.20    2.00
   6  -2  -3   38.70    2.00
  -6   2   3   40.30    2.10
  -6   2   3   39.30    1.90
  -6   2   3   38.50    2.10
   5  -2  -3    6.90    0.60
   5  -2  -3    5.50    0.60
  -5   2   3    4.40    0.60
  -5   2   3    5.70    0.50
  -5   2   3    4.10    0.60
   4  -2  -3  218.88    8.50
   4  -2  -3  221.48    8.40
   4  -2  -3  236.18    8.60
  -4   2   3  227.18    8.40
  -4   2   3  229.48    8.50
  -4   2   3  205.08    8.50
  -4   2   3  224.28    8.60
   3  -2  -3    4.50    0.50
   3  -2  -3    5.60    0.40
   3  -2  -3    4.20    0.40
   3  -2  -3    4.50    0.50
   3  -2  -3    4.00    0.30
   3  -2  -3    4.60    0.30
   3  -2  -3    4.40    0.40
   3  -2  -3    5.10    0.30
  -3   2   3    4.10    0.30
  -3   2   3    4.10    0.40
  -3   2   3    4.30    0.50
  -3   2   3    4.60    0.40
  -3   2   3    4.10    0.50
   2  -2  -3  241.68    8.90
   2  -2  -3  244.38    8.90
   2  -2  -3  237.48    8.90
   2  -2  -3  246.68    9.10
  -2   2   3  246.38    8.80
  -2   2   3  250.77    8.80
  -2   2   3  241.38    9.00
  -2   2   3  239.58    8.90
  -2   2   3  241.18    8.90
   1  -2  -3    3.30    0.30
   1  -2  -3    2.70    0.30
   1  -2  -3    3.40    0.30
   1  -2  -3    3.30    0.30
   1  -2  -3    2.80    0.30
   1  -2  -3    2.50    0.30
  -1   2   3    2.50    0.30
  -1   2   3    2.70    0.30
  -1   2   3    2.80    0.30
  -1   2   3    2.60    0.30
  -1   2   3    2.70    0.20
  -1   2   3    2.80    0.30
  -1   2   3    2.80    0.30
   0  -2  -3 3057.19  153.78
   0   2   3 2954.40  153.98
  -1  -2  -3   77.99    3.20
  -1  -2  -3   84.19    3.20
  -1  -2  -3   81.09    3.20
  -1  -2  -3   77.69    3.20
  -1  -2  -3   79.79    3.30
   1   2   3   82.79    3.30
   1   2   3   81.79    3.10
   1   2   3   80.29    3.20
   1   2   3   84.49    3.20
   1   2   3   80.09    3.20
   1   2   3   82.29    3.30
  -2  -2  -3  345.37   52.89
   2   2   3  370.16   56.49
  -3  -2  -3   15.60    0.90
  -3  -2  -3   15.10    0.80
  -3  -2  -3   14.20    0.90
  -3  -2  -3   15.20    0.70
  -3  -2  -3   15.30    0.90
  -3  -2  -3   16.00    0.80
   3   2   3   15.80    0.70
   3   2   3   16.50    1.00
   3   2   3   15.40    0.90
   3   2   3   14.90    0.90
   3   2   3   16.80    0.90
  -4  -2  -3   89.59    3.80
  -4  -2  -3   93.59    3.80
  -4  -2  -3   92.09    3.80
  -4  -2  -3   95.39    3.70
  -4  -2  -3   94.69    3.70
   4   2   3   91.49    3.70
   4   2   3   94.59    3.70
   4   2   3   91.49    3.80
   4   2   3   91.79    3.80
  -5  -2  -3    2.30    0.40
  -5  -2  -3    2.00    0.30
  -5  -2  -3    1.50    0.40
  -5  -2  -3    2.40    0.30
   5   2   3    2.60    0.50
   5   2   3    2.20    0.60
   5   2   3    2.30    0.40
   5   2   3    1.00    0.40
   5   2   3    1.30    0.30
  -6  -2  -3    1.70    0.50
  -6  -2  -3    3.60    0.40
  -6  -2  -3    3.70    0.50
  -6  -2  -3    2.30    0.30
   6   2   3    2.80    0.60
   6   2   3    2.90    0.60
   6   2   3    2.90    0.50
   6   2   3    2.40    0.50
  -7  -2  -3    7.70    0.80
  -7  -2  -3    7.60    0.90
   7   2   3    7.20    0.70
   7   2   3    7.40    0.70
   7   2   3    7.00    0.80
   7   2   3    6.80    1.00
  -8  -2  -3   31.70    1.80
  -8  -2  -3   30.90    2.00
   8   2   3   33.10    1.80
   8   2   3   28.80    1.70
   8   2   3   30.70    2.20
   8   2   3   27.10    1.60
  -9  -2  -3  155.38    6.50
  -9  -2  -3  161.38    7.00
   9   2   3  163.28    6.50
   9   2   3  160.98    6.50
   9   2   3  160.98    7.30
   9   2   3  169.28    6.60
 -10  -2  -3    4.10    1.00
  10   2   3    2.80    1.00
  10   2   3    3.40    0.80
  10   2   3    3.60    0.70
  10  -3  -3   20.10    1.60
  10  -3  -3   20.10    1.70
 -10   3   3   21.70    1.90
 -10   3   3   17.40    1.70
   9  -3  -3   13.50    1.20
   9  -3  -3   13.60    1.30
  -9   3   3   12.30    1.30
  -9   3   3   13.50    1.20
  -9   3   3   13.70    1.50
   8  -3  -3   43.50    2.30
   8  -3  -3   36.80    2.20
  -8   3   3   46.80    2.30
  -8   3   3   43.80    2.50
  -8   3   3   40.40    2.50
   7  -3  -3  184.18    6.90
   7  -3  -3  175.18    7.00
  -7   3   3  154.98    7.00
  -7   3   3  172.08    7.20
  -7   3   3  171.48    6.80
   6  -3  -3   23.30    1.50
   6  -3  -3   24.10    1.30
  -6   3   3   22.30    1.50
  -6   3   3   22.90    1.60
  -6   3   3   22.60    1.40
   5  -3  -3  340.37   12.00
   5  -3  -3  306.97   12.30
   5  -3  -3  340.77   12.00
   5  -3  -3  328.07   12.60
  -5   3   3  343.27   12.50
  -5   3   3  333.67   12.70
  -5   3   3  331.87   12.40
   4  -3  -3   16.10    1.10
   4  -3  -3   18.60    0.80
   4  -3  -3   19.10    0.90
   4  -3  -3   20.00    0.90
  -4   3   3   18.10    0.90
  -4   3   3   19.10    0.90
  -4   3   3   18.20    1.20
  -4   3   3   17.10    1.00
  -4   3   3   18.90    1.10
   3  -3  -3 1132.89   78.39
  -3   3   3 1076.09   78.09
   2  -3  -3    8.20    0.60
   2  -3  -3    8.30    0.70
   2  -3  -3    8.70    0.50
   2  -3  -3    9.10    0.60
   2  -3  -3    7.90    0.50
   2  -3  -3    9.30    0.60
  -2   3   3    9.00    0.60
  -2   3   3    8.10    0.60
  -2   3   3    7.90    0.60
  -2   3   3    9.80    0.60
  -2   3   3    7.80    0.50
  -2   3   3    7.90    0.70
  -2   3   3    8.90    0.50
  -2   3   3    8.90    0.50
   1  -3  -3   41.80    1.80
   1  -3  -3   41.30    1.80
   1  -3  -3   38.00    1.80
   1  -3  -3   47.80    2.00
   1  -3  -3   43.00    1.90
   1  -3  -3   47.60    1.90
  -1   3   3   42.50    1.80
  -1   3   3   43.10    1.70
  -1   3   3   40.40    1.90
  -1   3   3   43.50    1.80
  -1   3   3   42.30    1.80
  -1   3   3   40.90    2.00
  -1   3   3   41.50    1.90
  -1   3   3   41.30    1.90
   0  -3  -3   14.70    0.90
   0  -3  -3   14.30    0.90
   0  -3  -3   13.30    0.80
   0  -3  -3   13.70    0.80
   0  -3  -3   13.50    0.80
   0  -3  -3   14.50    0.70
   0   3   3   15.50    0.90
   0   3   3   14.00    0.80
   0   3   3   12.70    0.80
   0   3   3   12.80    0.90
   0   3   3   14.00    0.80
  -1  -3  -3   34.90    1.60
  -1  -3  -3   36.10    1.60
  -1  -3  -3   35.20    1.60
  -1  -3  -3   32.10    1.60
  -1  -3  -3   31.30    1.50
   1   3   3   30.70    1.50
   1   3   3   33.00    1.30
   1   3   3   33.90    1.60
   1   3   3   32.50    1.50
   1   3   3   32.10    1.50
  -2  -3  -3   30.50    1.60
  -2  -3  -3   31.30    1.40
  -2  -3  -3   32.30    1.60
  -2  -3  -3   31.20    1.50
  -2  -3  -3   32.90    1.50
   2   3   3   30.20    1.40
   2   3   3   31.30    1.60
   2   3   3   30.10    1.50
   2   3   3   31.50    1.40
   2   3   3   33.60    1.50
  -3  -3  -3   72.09    3.30
  -3  -3  -3   74.09    3.10
  -3  -3  -3   75.49    3.00
  -3  -3  -3   77.79    3.10
  -3  -3  -3   80.79    3.30
  -3  -3  -3   78.59    3.20
   3   3   3   75.99    3.30
   3   3   3   75.19    3.00
   3   3   3   76.69    3.20
   3   3   3   72.59    3.20
   3   3   3   80.09    3.30
  -4  -3  -3  364.86   13.40
  -4  -3  -3  357.26   13.40
  -4  -3  -3  362.66   13.60
  -4  -3  -3  374.26   13.20
  -4  -3  -3  361.16   13.50
   4   3   3  348.47   13.50
   4   3   3  365.26   13.60
   4   3   3  362.56   13.50
   4   3   3  362.56   13.60
  -5  -3  -3  255.87    9.20
  -5  -3  -3  244.98    9.40
  -5  -3  -3  245.58    9.20
  -5  -3  -3  234.38    9.50
   5   3   3  245.68    9.50
   5   3   3  246.88    9.40
  -6  -3  -3   61.69    3.00
  -6  -3  -3   59.89    2.90
  -6  -3  -3   62.09    2.70
  -6  -3  -3   65.39    2.70
   6   3   3   65.19    3.30
   6   3   3   68.79    3.10
   6   3   3   63.29    2.90
   6   3   3   61.59    2.90
  -7  -3  -3    2.00    0.60
  -7  -3  -3    0.40    0.40
  -7  -3  -3    1.30    0.30
  -7  -3  -3    1.20    0.30
   7   3   3    1.70    0.50
   7   3   3    0.70    0.40
   7   3   3    2.40    0.60
   7   3   3    1.30    0.60
  -8  -3  -3  193.78    7.90
  -8  -3  -3  189.18    8.00
   8   3   3  202.18    7.90
   8   3   3  197.78    8.40
   8   3   3  195.68    7.80
  -9  -3  -3    3.60    0.90
  -9  -3  -3    3.60    0.80
   9   3   3    3.70    0.80
   9   3   3    5.70    1.20
   9   3   3    3.20    0.70
 -10  -3  -3    2.00    0.80
  10   3   3    2.60    0.80
  10   3   3    2.30    0.70
  10   3   3    1.80    0.90
  10  -4  -3   10.60    1.30
  10  -4  -3   11.60    1.30
 -10   4   3   10.20    1.50
 -10   4   3   10.40    1.20
 -10   4   3   10.30    1.40
   9  -4  -3   37.20    2.20
   9  -4  -3   32.90    2.20
  -9   4   3   39.80    2.40
  -9   4   3   35.80    2.10
  -9   4   3   35.20    2.50
   8  -4  -3   14.90    1.20
   8  -4  -3   15.90    1.40
  -8   4   3   17.10    1.60
  -8   4   3   12.90    1.20
  -8   4   3   17.80    1.40
   7  -4  -3   11.70    0.60
   7  -4  -3   10.10    0.60
   7  -4  -3   11.60    1.10
   7  -4  -3   11.20    0.90
  -7   4   3   11.00    1.00
  -7   4   3   13.20    1.30
  -7   4   3   10.30    1.00
   6  -4  -3   11.60    1.10
   6  -4  -3    9.10    0.60
   6  -4  -3   11.30    0.60
   6  -4  -3   11.40    0.80
  -6   4   3   12.40    1.00
  -6   4   3   10.10    0.90
  -6   4   3   11.80    1.10
   5  -4  -3    2.90    0.60
   5  -4  -3    1.50    0.30
   5  -4  -3    2.20    0.30
   5  -4  -3    1.40    0.30
  -5   4   3    1.30    0.40
  -5   4   3    2.00    0.50
  -5   4   3    1.70    0.40
  -5   4   3    2.50    0.30
   4  -4  -3    8.00    0.60
   4  -4  -3   10.50    0.90
   4  -4  -3    8.90    0.60
   4  -4  -3    8.30    0.50
   4  -4  -3    9.90    0.60
   4  -4  -3    7.60    0.60
  -4   4   3    9.80    0.90
  -4   4   3    8.60    0.70
  -4   4   3    9.00    0.70
  -4   4   3    8.20    0.60
   3  -4  -3   28.40    1.30
   3  -4  -3   29.50    1.30
   3  -4  -3   29.40    1.40
   3  -4  -3   28.70    1.70
   3  -4  -3   28.80    1.40
  -3   4   3   27.70    1.40
  -3   4   3   27.10    1.40
  -3   4   3   29.80    1.60
  -3   4   3   29.30    1.40
  -3   4   3   28.70    1.50
   2  -4  -3   57.89    2.70
   2  -4  -3   56.59    2.40
   2  -4  -3   55.99    2.50
   2  -4  -3   59.39    2.40
   2  -4  -3   55.09    2.40
  -2   4   3   56.29    2.30
  -2   4   3   53.39    2.40
  -2   4   3   55.39    2.50
  -2   4   3   54.09    2.50
  -2   4   3   62.09    2.30
  -2   4   3   56.39    2.50
  -2   4   3   55.69    2.30
   1  -4  -3  319.17   12.20
   1  -4  -3  310.87   12.30
   1  -4  -3  318.87   12.10
   1  -4  -3  323.77   12.10
   1  -4  -3  330.67   12.10
   1  -4  -3  311.97   12.00
  -1   4   3  325.37   12.20
  -1   4   3  362.26   11.80
  -1   4   3  340.37   11.80
  -1   4   3  315.67   12.10
  -1   4   3  312.27   12.30
  -1   4   3  336.17   12.00
   0  -4  -3  200.38    7.70
   0  -4  -3  203.78    7.90
   0  -4  -3  208.18    8.00
   0  -4  -3  213.28    8.00
   0  -4  -3  209.58    7.80
   0  -4  -3  214.68    7.80
   0   4   3  198.98    7.90
   0   4   3  217.38    7.80
   0   4   3  210.08    8.00
   0   4   3  200.38    7.60
   0   4   3  178.58    7.90
   0   4   3  209.18    7.80
   0   4   3  219.48    7.70
  -1  -4  -3  793.92  101.89
   1   4   3  488.65   80.89
  -2  -4  -3    4.50    0.60
  -2  -4  -3    6.10    0.60
  -2  -4  -3    4.80    0.50
  -2  -4  -3    5.50    0.60
  -2  -4  -3    3.60    0.50
   2   4   3    4.60    0.60
   2   4   3    3.70    0.40
   2   4   3    5.10    0.60
   2   4   3    4.10    0.50
   2   4   3    4.00    0.50
  -3  -4  -3  215.98    8.30
  -3  -4  -3  213.88    7.90
  -3  -4  -3  219.38    8.30
  -3  -4  -3  217.68    8.10
   3   4   3  207.98    8.10
   3   4   3  193.88    8.20
   3   4   3  201.18    7.90
   3   4   3  213.48    8.30
  -4  -4  -3   39.40    1.80
  -4  -4  -3   35.70    1.80
  -4  -4  -3   37.80    2.00
  -4  -4  -3   35.10    1.60
   4   4   3   35.30    1.90
   4   4   3   37.70    2.10
  -5  -4  -3   46.50    2.40
  -5  -4  -3   45.50    2.30
  -5  -4  -3   50.29    1.90
  -5  -4  -3   44.30    2.20
   5   4   3   49.90    2.50
   5   4   3   48.90    2.40
   5   4   3   46.00    2.30
  -6  -4  -3   16.30    1.00
  -6  -4  -3   14.80    1.20
  -6  -4  -3   13.40    1.10
   6   4   3   14.60    1.10
   6   4   3   15.30    1.30
   6   4   3   13.00    1.20
  -7  -4  -3  215.58    8.70
  -7  -4  -3  245.88    8.80
  -7  -4  -3  224.88    9.20
  -7  -4  -3  234.18    9.20
   7   4   3  236.68    9.30
   7   4   3  226.88    9.50
   7   4   3  226.38    9.10
  -8  -4  -3    3.30    0.60
  -8  -4  -3    4.00    0.60
  -8  -4  -3    4.60    0.90
  -8  -4  -3    3.30    0.80
   8   4   3    5.50    0.80
   8   4   3    4.40    1.00
   8   4   3    4.40    0.80
   8   4   3    3.20    0.80
  -9  -4  -3   54.79    3.10
  -9  -4  -3   55.49    3.00
   9   4   3   60.79    3.10
   9   4   3   53.79    3.00
   9   4   3   62.39    3.60
 -10  -4  -3   38.20    2.60
  10   4   3   41.10    3.10
  10   4   3   45.90    2.60
  10   4   3   45.20    2.60
  10  -5  -3    8.80    1.30
  10  -5  -3    7.60    1.20
 -10   5   3    8.80    1.60
 -10   5   3    9.30    1.20
 -10   5   3    8.40    1.30
   9  -5  -3   22.10    1.80
   9  -5  -3   22.20    1.60
  -9   5   3   22.10    1.70
  -9   5   3   25.30    1.90
  -9   5   3   23.70    2.10
   8  -5  -3    1.20    0.60
   8  -5  -3    0.40    0.40
   8  -5  -3    1.30    0.40
   8  -5  -3    1.50    0.30
   8  -5  -3    1.00    0.50
  -8   5   3    0.70    0.50
  -8   5   3    1.70    0.60
  -8   5   3    1.00    0.60
   7  -5  -3  264.77   11.30
   7  -5  -3  288.17   10.70
   7  -5  -3  283.37   10.40
  -7   5   3  299.97   11.10
  -7   5   3  281.57   11.00
  -7   5   3  284.17   11.40
   6  -5  -3    7.30    0.90
   6  -5  -3    5.70    0.50
   6  -5  -3    4.70    0.50
  -6   5   3    4.20    0.80
  -6   5   3    6.40    0.70
  -6   5   3    5.30    0.70
   5  -5  -3  347.17   14.50
   5  -5  -3  433.56   14.60
   5  -5  -3  349.57   15.10
  -5   5   3  419.26   14.90
  -5   5   3  419.36   15.20
  -5   5   3  412.86   14.90
   4  -5  -3    6.70    0.60
   4  -5  -3    6.50    0.60
   4  -5  -3    6.40    0.80
   4  -5  -3    7.30    0.60
   4  -5  -3    8.90    0.70
  -4   5   3    7.60    0.80
  -4   5   3    9.60    0.80
  -4   5   3    8.50    0.70
  -4   5   3    7.20    0.60
   3  -5  -3  404.46   16.40
   3  -5  -3  435.56   15.90
   3  -5  -3  420.96   16.00
   3  -5  -3  460.95   16.00
   3  -5  -3  431.56   15.90
  -3   5   3  427.46   16.20
  -3   5   3  439.56   15.60
  -3   5   3  435.36   16.00
  -3   5   3  436.96   15.80
   2  -5  -3    8.90    0.90
   2  -5  -3    8.10    0.70
   2  -5  -3    7.90    0.70
   2  -5  -3    7.70    0.70
   2  -5  -3    7.90    0.70
  -2   5   3    8.40    0.80
  -2   5   3    6.80    0.50
  -2   5   3    8.10    0.70
  -2   5   3    8.10    0.60
  -2   5   3    8.70    0.70
  -2   5   3    8.50    0.60
   1  -5  -3    1.30    0.30
   1  -5  -3    1.30    0.40
   1  -5  -3    1.70    0.40
   1  -5  -3    1.20    0.30
   1  -5  -3    0.90    0.30
   1  -5  -3    1.10    0.40
  -1   5   3    1.20    0.40
  -1   5   3    1.50    0.30
  -1   5   3    1.00    0.20
  -1   5   3    0.50    0.30
  -1   5   3    1.20    0.30
   0  -5  -3   11.20    0.90
   0  -5  -3   10.40    0.90
   0  -5  -3   10.60    0.70
   0  -5  -3   11.60    0.90
   0  -5  -3    9.50    0.80
   0   5   3    9.40    0.80
   0   5   3   10.50    0.70
   0   5   3   10.10    0.80
   0   5   3   12.40    0.70
   0   5   3   11.40    0.90
  -1  -5  -3   15.30    1.20
  -1  -5  -3   15.80    1.10
  -1  -5  -3   17.70    0.90
  -1  -5  -3   17.10    1.20
  -1  -5  -3   18.40    1.20
   1   5   3   18.50    1.00
   1   5   3   17.50    1.20
   1   5   3   18.50    1.10
  -2  -5  -3   33.70    1.80
  -2  -5  -3   36.60    2.00
  -2  -5  -3   33.00    1.80
   2   5   3   36.00    1.80
   2   5   3   33.70    1.90
  -3  -5  -3   49.40    2.70
  -3  -5  -3   57.29    2.50
  -3  -5  -3   58.29    2.60
   3   5   3   53.29    2.30
   3   5   3   58.89    2.70
   3   5   3   55.39    2.80
  -4  -5  -3   52.79    2.40
  -4  -5  -3   55.89    2.80
  -4  -5  -3   53.29    2.50
   4   5   3   52.99    2.60
   4   5   3   54.39    2.80
  -5  -5  -3    8.10    0.60
  -5  -5  -3    6.20    0.70
  -5  -5  -3    8.50    1.00
  -5  -5  -3    9.20    0.80
   5   5   3    8.20    0.90
   5   5   3    7.90    1.00
  -6  -5  -3   35.80    1.90
  -6  -5  -3   35.20    2.00
  -6  -5  -3   38.20    2.20
   6   5   3   36.60    2.20
   6   5   3   38.10    2.10
  -7  -5  -3  148.79    6.10
  -7  -5  -3  153.48    6.60
  -7  -5  -3  154.98    6.40
   7   5   3  151.68    6.60
   7   5   3  151.78    6.40
   7   5   3  153.68    6.90
  -8  -5  -3    1.70    0.70
  -8  -5  -3    1.60    0.50
  -8  -5  -3    0.70    0.50
   8   5   3    2.00    0.80
   8   5   3    1.10    0.60
   8   5   3    1.90    0.70
  -9  -5  -3    6.80    1.20
  -9  -5  -3    7.30    0.80
  -9  -5  -3    7.70    1.10
   9   5   3    6.90    1.40
   9   5   3    8.50    1.20
   9   5   3    8.00    1.10
   9  -6  -3    2.00    0.90
  -9   6   3    2.80    0.90
  -9   6   3    1.40    0.90
  -9   6   3    1.30    0.70
   8  -6  -3   10.40    0.90
   8  -6  -3   11.40    0.80
   8  -6  -3   11.90    1.40
  -8   6   3   10.50    1.40
  -8   6   3   11.80    1.20
  -8   6   3   11.70    1.20
   7  -6  -3   20.50    1.10
   7  -6  -3   21.50    1.30
   7  -6  -3   22.00    1.10
   7  -6  -3   24.60    1.90
   7  -6  -3   22.50    1.20
  -7   6   3   26.10    1.70
  -7   6   3   21.80    1.80
  -7   6   3   25.50    1.70
   6  -6  -3   32.80    1.80
   6  -6  -3   39.70    2.40
   6  -6  -3   40.00    1.80
  -6   6   3   36.40    1.80
  -6   6   3   37.00    2.00
  -6   6   3   37.60    2.40
  -6   6   3   36.70    2.10
   5  -6  -3    5.30    0.60
   5  -6  -3    6.80    0.60
   5  -6  -3    4.80    0.60
   5  -6  -3    7.00    1.00
  -5   6   3    4.40    0.80
  -5   6   3    7.20    0.80
  -5   6   3    4.90    0.60
  -5   6   3    6.00    0.70
   4  -6  -3   20.90    1.60
   4  -6  -3   20.40    1.20
   4  -6  -3   19.90    1.20
   4  -6  -3   18.30    1.20
  -4   6   3   18.50    1.40
  -4   6   3   19.40    1.20
  -4   6   3   17.40    1.20
  -4   6   3   20.90    1.10
   3  -6  -3  116.09    4.50
   3  -6  -3  103.49    4.80
   3  -6  -3  109.39    4.40
   3  -6  -3  103.49    4.50
  -3   6   3  103.09    4.40
  -3   6   3  105.69    4.50
  -3   6   3  110.99    4.20
  -3   6   3  106.29    4.60
  -3   6   3  107.59    4.10
  -3   6   3  105.09    4.10
   2  -6  -3   47.80    2.50
   2  -6  -3   53.09    2.50
   2  -6  -3   56.29    2.50
   2  -6  -3   48.90    2.70
  -2   6   3   49.70    2.30
  -2   6   3   53.49    2.30
  -2   6   3   51.29    2.50
  -2   6   3   50.39    2.50
  -2   6   3   52.79    2.40
   1  -6  -3  667.03   24.70
  -1   6   3  663.53   24.70
  -1   6   3  661.73   24.40
  -1   6   3  679.03   24.10
   0  -6  -3   66.49    3.10
   0  -6  -3   63.49    3.10
   0  -6  -3   61.19    2.70
   0  -6  -3   66.19    3.20
   0  -6  -3   68.19    3.00
   0   6   3   67.79    3.20
   0   6   3   64.59    2.70
   0   6   3   66.99    2.90
   0   6   3   62.39    2.70
  -1  -6  -3  392.26   14.50
  -1  -6  -3  372.76   14.30
  -1  -6  -3  399.86   14.40
  -1  -6  -3  366.96   13.90
   1   6   3  375.86   14.10
   1   6   3  366.16   14.50
   1   6   3  381.16   14.30
  -2  -6  -3    3.40    0.60
  -2  -6  -3    3.50    0.70
  -2  -6  -3    4.40    0.60
   2   6   3    4.20    0.60
   2   6   3    2.50    0.60
   2   6   3    3.60    0.70
  -3  -6  -3  445.26   16.80
  -3  -6  -3  462.95   17.10
  -3  -6  -3  473.85   16.80
   3   6   3  450.95   17.20
   3   6   3  427.46   16.40
   3   6   3  435.36   16.90
  -4  -6  -3   22.20    1.50
  -4  -6  -3   22.60    1.30
  -4  -6  -3   21.60    1.60
   4   6   3   23.40    1.50
   4   6   3   22.00    1.70
  -5  -6  -3    4.40    0.90
  -5  -6  -3    4.50    0.50
  -5  -6  -3    4.40    0.80
   5   6   3    4.50    0.90
   5   6   3    4.60    0.80
  -6  -6  -3  121.09    5.30
  -6  -6  -3  114.39    4.50
  -6  -6  -3  116.99    4.90
   6   6   3  106.89    5.30
   6   6   3  116.89    5.10
  -7  -6  -3    7.70    1.10
  -7  -6  -3   10.20    1.00
   7   6   3    8.80    1.30
   7   6   3    8.70    1.20
   7   6   3    8.20    1.10
  -8  -6  -3   38.40    2.10
  -8  -6  -3   41.20    2.70
   8   6   3   41.70    2.80
   8   6   3   38.60    2.50
   8   6   3   39.00    2.60
  -9  -6  -3   22.10    1.50
  -9  -6  -3   27.80    2.20
   9   6   3   21.90    1.90
   9   6   3   26.60    2.10
   9   6   3   26.80    2.40
   8  -7  -3    6.40    0.80
   8  -7  -3    5.70    1.30
  -8   7   3    8.80    1.10
  -8   7   3    4.80    1.20
  -8   7   3    6.60    1.10
   7  -7  -3   20.60    1.90
   7  -7  -3   17.40    1.20
  -7   7   3   18.60    1.40
  -7   7   3   21.40    1.90
  -7   7   3   18.80    1.50
   6  -7  -3   49.50    2.40
   6  -7  -3   53.79    3.10
  -6   7   3   51.99    3.00
  -6   7   3   47.60    2.50
  -6   7   3   47.80    2.60
   5  -7  -3  205.38    7.90
   5  -7  -3  195.18    8.60
   5  -7  -3  200.68    7.90
   5  -7  -3  205.78    7.90
  -5   7   3  194.18    8.00
  -5   7   3  217.38    8.50
  -5   7   3  204.68    8.20
  -5   7   3  210.68    7.90
   4  -7  -3  120.89    5.20
   4  -7  -3  107.79    4.50
   4  -7  -3  106.09    4.50
  -4   7   3  106.89    4.80
  -4   7   3  105.79    4.30
  -4   7   3   98.19    4.50
  -4   7   3  103.89    4.60
   3  -7  -3    0.70    0.40
   3  -7  -3    1.00    0.60
   3  -7  -3    0.80    0.40
   3  -7  -3    0.90    0.40
  -3   7   3    1.00    0.30
  -3   7   3    1.20    0.50
  -3   7   3    0.40    0.20
  -3   7   3    1.00    0.40
  -3   7   3    0.40    0.30
   2  -7  -3   27.00    1.90
   2  -7  -3   29.10    1.70
   2  -7  -3   30.10    1.70
  -2   7   3   28.20    1.60
  -2   7   3   27.10    1.50
  -2   7   3   25.30    1.50
  -2   7   3   25.90    1.70
  -2   7   3   28.50    1.80
   1  -7  -3    5.40    0.90
   1  -7  -3    7.70    1.00
   1  -7  -3    5.90    0.80
   1  -7  -3    7.40    0.80
  -1   7   3    5.70    0.70
  -1   7   3    6.70    0.90
  -1   7   3    6.40    0.50
  -1   7   3    6.90    0.50
  -1   7   3    7.90    0.70
   0  -7  -3   22.00    1.60
   0  -7  -3   20.90    1.40
   0  -7  -3   26.30    1.70
   0   7   3   22.60    1.20
   0   7   3   22.20    1.40
   0   7   3   24.30    1.70
  -1  -7  -3   21.00    1.50
  -1  -7  -3   17.00    1.40
  -1  -7  -3   20.40    1.40
  -1  -7  -3   18.40    1.10
   1   7   3   19.90    1.20
   1   7   3   17.90    1.30
   1   7   3   20.70    1.60
  -2  -7  -3  120.59    5.40
  -2  -7  -3  130.39    5.60
  -2  -7  -3  127.39    5.40
   2   7   3  122.09    5.30
   2   7   3  129.39    5.60
  -3  -7  -3   12.10    1.10
  -3  -7  -3   10.20    1.20
  -3  -7  -3   11.50    1.00
   3   7   3   13.10    1.10
   3   7   3   13.30    1.30
  -4  -7  -3   30.50    1.90
  -4  -7  -3   32.60    2.20
  -4  -7  -3   32.80    1.80
   4   7   3   32.60    2.00
   4   7   3   30.30    2.20
  -5  -7  -3  528.65   20.30
  -5  -7  -3  523.45   19.60
  -5  -7  -3  510.95   19.90
   5   7   3  531.85   20.30
   5   7   3  550.54   20.10
  -6  -7  -3   23.70    1.60
  -6  -7  -3   22.70    1.30
  -6  -7  -3   24.40    1.90
   6   7   3   20.70    1.90
   6   7   3   24.50    1.80
  -7  -7  -3    7.70    1.00
  -7  -7  -3    5.90    1.20
   7   7   3    7.10    1.10
   7   7   3    5.80    1.20
   7   7   3    5.80    1.20
  -8  -7  -3    8.40    1.40
  -8  -7  -3    5.70    1.00
   8   7   3    6.80    1.40
   8   7   3    6.70    1.20
   8   7   3    5.80    1.20
   7  -8  -3    5.50    1.30
   7  -8  -3    7.30    0.90
  -7   8   3    7.70    1.10
  -7   8   3    7.60    1.40
  -7   8   3    7.40    1.00
   6  -8  -3    0.60    0.60
   6  -8  -3    1.00    0.50
  -6   8   3    0.40    0.50
  -6   8   3    0.30    0.50
  -6   8   3    1.10    0.70
   5  -8  -3    1.00    0.50
   5  -8  -3    1.20    0.50
   5  -8  -3    0.40    0.60
  -5   8   3    1.60    0.70
  -5   8   3    0.90    0.50
  -5   8   3    0.70    0.50
   4  -8  -3   11.90    1.40
   4  -8  -3   12.50    1.10
   4  -8  -3    9.50    1.00
   4  -8  -3   10.80    1.10
  -4   8   3   12.60    1.20
  -4   8   3   13.50    1.30
  -4   8   3   11.40    1.10
   3  -8  -3  114.79    5.40
   3  -8  -3  110.79    4.80
   3  -8  -3  111.99    4.90
  -3   8   3  111.09    5.00
  -3   8   3  118.19    5.10
  -3   8   3  114.89    4.80
  -3   8   3  115.39    4.50
  -3   8   3  105.59    4.40
   2  -8  -3   19.90    1.50
   2  -8  -3   20.50    1.60
   2  -8  -3   21.40    1.50
   2  -8  -3   25.20    1.90
  -2   8   3   22.30    1.60
  -2   8   3   21.90    1.60
  -2   8   3   17.10    1.20
  -2   8   3   19.50    1.40
   1  -8  -3   60.69    3.20
   1  -8  -3   55.59    3.00
   1  -8  -3   54.39    2.80
  -1   8   3   56.09    2.40
  -1   8   3   56.99    2.90
  -1   8   3   55.29    2.60
  -1   8   3   54.09    2.70
  -1   8   3   57.39    3.00
  -1   8   3   53.59    2.30
   0  -8  -3    6.40    0.80
   0  -8  -3    6.00    0.90
   0  -8  -3    5.10    0.90
   0   8   3    7.00    1.00
   0   8   3    6.10    0.70
   0   8   3    7.20    0.80
  -1  -8  -3  197.48    8.40
  -1  -8  -3  222.08    8.70
  -1  -8  -3  211.58    8.60
   1   8   3  209.58    8.40
   1   8   3  202.28    8.10
   1   8   3  205.98    8.70
  -2  -8  -3  416.16   16.30
  -2  -8  -3  409.96   16.00
  -2  -8  -3  425.66   16.00
   2   8   3  416.86   16.00
   2   8   3  422.06   16.30
  -3  -8  -3   15.90    1.40
  -3  -8  -3   17.50    1.40
  -3  -8  -3   15.90    1.60
   3   8   3   18.00    1.70
   3   8   3   16.30    1.40
  -4  -8  -3  163.78    7.00
  -4  -8  -3  176.18    7.50
  -4  -8  -3  169.48    6.90
   4   8   3  167.18    7.20
   4   8   3  166.38    7.50
  -5  -8  -3    2.80    0.70
  -5  -8  -3    1.50    0.70
  -5  -8  -3    2.00    0.60
   5   8   3    1.20    0.60
   5   8   3    1.20    0.70
  -6  -8  -3   99.49    5.10
  -6  -8  -3   98.79    4.30
  -6  -8  -3  111.29    4.80
   6   8   3   97.49    4.90
   6   8   3  109.69    5.20
   6   8   3  108.69    5.30
  -7  -8  -3    2.30    0.70
  -7  -8  -3    3.80    1.10
   7   8   3    3.50    0.90
   7   8   3    1.40    0.80
   7   8   3    1.50    0.80
   6  -9  -3  132.89    5.60
   6  -9  -3  128.79    5.40
   6  -9  -3  139.09    6.60
  -6   9   3  130.79    6.30
  -6   9   3  130.09    5.80
   5  -9  -3    4.20    1.10
   5  -9  -3    4.30    0.80
   5  -9  -3    4.70    0.90
  -5   9   3    4.40    0.90
  -5   9   3    5.80    1.20
   4  -9  -3  112.09    4.80
   4  -9  -3   97.09    5.30
   4  -9  -3  108.79    4.80
  -4   9   3  112.19    5.00
  -4   9   3  106.69    5.10
  -4   9   3  108.09    4.80
   3  -9  -3   49.00    3.20
   3  -9  -3   50.89    2.80
   3  -9  -3   52.59    2.80
  -3   9   3   51.29    2.70
  -3   9   3   52.19    2.90
  -3   9   3   53.19    3.00
  -3   9   3   53.99    2.40
   2  -9  -3  106.79    5.60
   2  -9  -3  118.79    5.30
   2  -9  -3  128.19    5.50
  -2   9   3  119.09    5.50
  -2   9   3  127.29    5.10
  -2   9   3  123.89    5.00
  -2   9   3  120.09    5.40
   1  -9  -3   58.09    3.20
   1  -9  -3   67.49    3.50
   1  -9  -3   52.79    3.00
  -1   9   3   55.89    2.30
  -1   9   3   59.79    3.30
  -1   9   3   56.29    2.80
  -1   9   3   55.89    3.10
   0  -9  -3    2.70    0.80
   0  -9  -3    3.80    0.80
   0  -9  -3    1.50    0.70
   0   9   3    2.00    0.50
   0   9   3    2.90    0.70
   0   9   3    2.30    0.80
   0   9   3    2.10    0.60
  -1  -9  -3  198.48    8.50
  -1  -9  -3  196.68    8.40
  -1  -9  -3  187.78    8.20
   1   9   3  220.88    7.90
   1   9   3  190.78    8.10
   1   9   3  199.08    8.60
  -2  -9  -3   22.80    1.80
  -2  -9  -3   24.10    1.70
  -2  -9  -3   25.20    2.00
   2   9   3   19.00    1.60
   2   9   3   19.90    1.90
  -3  -9  -3  288.97   11.80
  -3  -9  -3  305.07   11.90
  -3  -9  -3  312.07   12.30
   3   9   3  287.77   12.30
   3   9   3  304.87   11.90
  -4  -9  -3    8.10    1.10
  -4  -9  -3    7.90    1.10
  -4  -9  -3   10.10    1.40
   4   9   3    6.70    1.30
   4   9   3    7.30    1.10
  -5  -9  -3   66.39    3.90
  -5  -9  -3   72.59    3.70
  -5  -9  -3   68.99    3.40
   5   9   3   69.89    3.70
   5   9   3   70.39    4.10
   5   9   3   69.29    3.80
  -6  -9  -3    5.50    1.30
  -6  -9  -3    8.10    1.20
   6   9   3    7.10    1.40
   6   9   3    6.40    1.30
   4 -10  -3   62.79    3.30
   4 -10  -3   64.59    3.30
   4 -10  -3   63.89    3.90
  -4  10   3   62.09    3.20
  -4  10   3   60.99    3.60
   3 -10  -3    3.00    0.80
   3 -10  -3    4.60    1.20
  -3  10   3    4.10    1.00
  -3  10   3    3.50    1.00
   2 -10  -3   20.40    1.70
   2 -10  -3   21.30    1.70
   2 -10  -3   15.90    1.80
  -2  10   3   19.50    1.80
  -2  10   3   20.00    1.70
  -2  10   3   17.80    1.40
   1 -10  -3   11.50    1.40
   1 -10  -3   13.20    1.40
   1 -10  -3   11.20    1.50
  -1  10   3   11.10    1.40
  -1  10   3    9.80    1.30
  -1  10   3   11.10    1.20
   0 -10  -3  688.63   26.50
   0 -10  -3  698.43   26.20
   0 -10  -3  701.93   26.60
   0  10   3  706.03   25.40
   0  10   3  686.53   26.50
   0  10   3  699.53   26.00
  -1 -10  -3    1.30    0.80
  -1 -10  -3    3.20    0.90
  -1 -10  -3    1.80    0.80
   1  10   3    1.30    0.80
   1  10   3    2.60    0.70
   1  10   3    3.20    0.90
  -2 -10  -3   15.70    1.70
  -2 -10  -3   18.00    1.60
  -2 -10  -3   16.20    1.60
   2  10   3   18.00    1.40
   2  10   3   17.90    1.60
   2  10   3   12.80    1.70
  -3 -10  -3    8.20    1.20
  -3 -10  -3    7.70    1.20
  -3 -10  -3    7.50    1.40
   3  10   3    9.20    1.50
   3  10   3    5.70    1.10
   3  10   3    9.20    1.20
  -4 -10  -3  290.37   11.60
  -4 -10  -3  282.27   11.70
  -4 -10  -3  289.07   12.20
   4  10   3  301.17   12.30
   4  10   3  293.97   11.70
   4  10   3  284.17   11.80
   2  11  -4    2.50    0.90
   2  11  -4    1.10    0.90
  -2 -11   4    2.20    0.90
  -2 -11   4    2.70    1.00
  -2 -11   4    2.60    0.90
   1  11  -4  123.49    5.60
   1  11  -4  120.09    6.10
   1  11  -4  132.89    5.20
  -1 -11   4  115.39    6.00
  -1 -11   4  124.59    5.80
  -1 -11   4  126.19    6.10
   0  11  -4    4.20    0.80
   0  11  -4    3.10    1.00
   0  11  -4    3.50    0.90
   0 -11   4    2.90    0.90
   0 -11   4    4.40    1.20
   0 -11   4    3.90    1.00
  -1  11  -4  141.69    5.70
  -1  11  -4  123.59    5.60
  -1  11  -4  134.99    6.40
   1 -11   4  129.59    6.10
   1 -11   4  137.79    6.30
  -2  11  -4    7.00    1.00
  -2  11  -4   10.10    1.50
  -2  11  -4    9.10    1.10
  -2  11  -4    9.20    1.50
   2 -11   4    8.60    1.40
   2 -11   4    5.80    1.20
   2 -11   4    7.70    1.60
   5  10  -4    0.50    0.70
   5  10  -4    0.80    0.90
  -5 -10   4    1.20    0.80
  -5 -10   4    1.90    0.80
  -5 -10   4    1.20    0.90
   4  10  -4  279.97   12.00
   4  10  -4  297.77   11.70
  -4 -10   4  264.57   11.40
  -4 -10   4  295.77   11.60
  -4 -10   4  297.57   12.10
   3  10  -4    6.50    1.30
   3  10  -4    8.10    1.20
  -3 -10   4    6.90    1.10
  -3 -10   4    5.50    1.20
  -3 -10   4    6.20    1.10
   2  10  -4   11.40    1.50
   2  10  -4   13.80    1.40
  -2 -10   4   12.10    1.50
  -2 -10   4   14.30    1.50
  -2 -10   4   12.80    1.50
   1  10  -4    7.80    1.40
   1  10  -4    6.30    1.10
   1  10  -4    7.30    0.80
  -1 -10   4    7.00    1.20
  -1 -10   4    7.10    1.30
  -1 -10   4    5.30    1.00
   0  10  -4  741.23   28.00
   0  10  -4  796.12   28.60
   0  10  -4  753.92   27.70
   0 -10   4  768.02   28.30
   0 -10   4  761.32   28.50
   0 -10   4  709.73   28.60
  -1  10  -4   10.30    1.10
  -1  10  -4    9.80    1.00
  -1  10  -4   14.90    1.60
   1 -10   4   13.00    1.40
   1 -10   4   12.20    1.50
   1 -10   4   11.60    1.30
  -2  10  -4   15.60    1.20
  -2  10  -4   16.20    1.30
  -2  10  -4   14.90    1.60
   2 -10   4   14.50    1.50
   2 -10   4   16.00    1.80
   2 -10   4   18.00    1.60
  -3  10  -4    3.70    0.80
  -3  10  -4    4.80    1.10
  -3  10  -4    2.80    0.70
  -3  10  -4    2.80    0.90
   3 -10   4    4.90    1.00
   3 -10   4    3.10    0.90
   3 -10   4    5.10    1.20
  -4  10  -4   73.59    4.10
  -4  10  -4   73.79    3.70
   4 -10   4   81.59    3.80
   4 -10   4   72.59    4.40
   4 -10   4   78.49    3.80
  -5  10  -4   23.60    1.90
  -5  10  -4   23.60    2.20
   5 -10   4   24.70    1.90
   5 -10   4   30.60    2.50
   5 -10   4   26.80    1.80
   6   9  -4    3.80    1.00
   6   9  -4    2.70    1.00
  -6  -9   4    3.80    0.80
  -6  -9   4    4.50    1.10
  -6  -9   4    4.30    1.00
  -6  -9   4    3.80    0.70
   5   9  -4   74.59    3.90
   5   9  -4   73.09    4.10
  -5  -9   4   77.69    3.60
  -5  -9   4   74.29    4.20
  -5  -9   4   74.69    3.80
   4   9  -4    2.90    0.90
   4   9  -4    3.70    0.90
  -4  -9   4    4.10    0.90
  -4  -9   4    2.50    0.80
  -4  -9   4    4.50    1.10
   3   9  -4  403.56   15.90
   3   9  -4  398.36   16.30
  -3  -9   4  425.66   16.00
  -3  -9   4  410.06   16.00
  -3  -9   4  425.36   16.30
   2   9  -4   19.20    1.60
   2   9  -4   18.70    1.80
  -2  -9   4   21.10    1.60
  -2  -9   4   21.50    1.70
  -2  -9   4   17.80    1.70
   1   9  -4  238.38    8.90
   1   9  -4  228.68    9.20
   1   9  -4  235.58    9.70
  -1  -9   4  233.08    9.40
  -1  -9   4  233.88    9.60
  -1  -9   4  216.38    9.50
   0   9  -4    3.30    0.70
   0   9  -4    3.40    0.80
   0   9  -4    4.20    0.60
   0  -9   4    4.20    0.90
   0  -9   4    3.00    0.80
   0  -9   4    2.80    0.70
  -1   9  -4   78.39    3.50
  -1   9  -4   75.59    3.50
  -1   9  -4   79.49    3.90
   1  -9   4   74.69    4.10
   1  -9   4   72.79    3.70
   1  -9   4   79.59    3.90
  -2   9  -4   98.89    4.90
  -2   9  -4  101.59    4.90
  -2   9  -4  103.99    4.60
  -2   9  -4  104.89    4.40
  -2   9  -4  102.89    4.50
   2  -9   4  109.19    4.80
   2  -9   4  103.69    4.90
   2  -9   4  106.59    4.90
   2  -9   4  115.49    5.30
  -3   9  -4   43.90    2.70
  -3   9  -4   45.80    2.20
  -3   9  -4   47.80    2.00
  -3   9  -4   44.70    2.60
  -3   9  -4   45.20    2.50
   3  -9   4   48.30    2.60
   3  -9   4   46.40    3.00
   3  -9   4   45.70    2.70
   3  -9   4   46.70    2.60
  -4   9  -4  120.89    5.30
  -4   9  -4  118.59    5.30
  -4   9  -4  118.59    5.70
   4  -9   4  124.19    5.30
   4  -9   4  119.09    6.00
   4  -9   4  121.49    4.80
   4  -9   4  128.59    5.30
  -5   9  -4    0.50    0.50
  -5   9  -4    0.10    0.70
   5  -9   4    0.50    0.60
   5  -9   4    1.70    0.50
   5  -9   4    1.30    0.50
   5  -9   4    1.10    0.70
  -6   9  -4  139.19    6.10
  -6   9  -4  135.09    6.50
   6  -9   4  131.69    5.80
   6  -9   4  147.79    6.80
   7   8  -4    3.70    0.90
   7   8  -4    3.20    1.00
  -7  -8   4    3.00    0.70
  -7  -8   4    4.70    1.10
  -7  -8   4    4.30    0.90
   6   8  -4  100.89    5.00
   6   8  -4   99.09    4.70
  -6  -8   4  104.49    5.00
  -6  -8   4   94.99    4.20
  -6  -8   4   93.39    4.50
  -6  -8   4   99.79    4.20
   5   8  -4    1.60    0.70
   5   8  -4    1.50    0.60
  -5  -8   4    1.60    0.50
  -5  -8   4    1.90    0.80
  -5  -8   4    1.30    0.50
  -5  -8   4    0.90    0.50
   4   8  -4  178.08    7.80
   4   8  -4  181.38    7.50
  -4  -8   4  179.68    7.80
  -4  -8   4  180.78    7.50
  -4  -8   4  179.58    7.40
   3   8  -4   19.60    1.70
   3   8  -4   20.40    1.60
  -3  -8   4   22.70    1.80
  -3  -8   4   21.70    1.60
  -3  -8   4   25.20    1.70
   2   8  -4  494.75   18.70
   2   8  -4  491.75   18.40
  -2  -8   4  498.55   18.50
  -2  -8   4  453.65   18.50
  -2  -8   4  498.25   18.70
   1   8  -4  219.88    8.10
   1   8  -4  212.58    8.50
   1   8  -4  212.48    8.80
  -1  -8   4  202.58    8.70
  -1  -8   4  225.68    8.90
  -1  -8   4  203.58    8.60
   0   8  -4    2.10    0.50
   0   8  -4    1.40    0.60
   0   8  -4    2.30    0.60
   0  -8   4    1.50    0.60
   0  -8   4    1.40    0.60
   0  -8   4    2.50    0.70
  -1   8  -4   74.89    3.30
  -1   8  -4   75.09    3.70
  -1   8  -4   72.49    3.30
  -1   8  -4   75.69    3.50
   1  -8   4   77.39    3.60
   1  -8   4   75.89    3.70
   1  -8   4   74.69    3.90
  -2   8  -4   38.10    2.20
  -2   8  -4   35.40    1.80
  -2   8  -4   35.60    2.00
  -2   8  -4   38.50    2.00
  -2   8  -4   32.20    1.80
   2  -8   4   36.40    1.80
   2  -8   4   36.30    2.10
   2  -8   4   31.90    2.40
   2  -8   4   34.40    2.10
  -3   8  -4  159.38    6.70
  -3   8  -4  170.78    6.90
  -3   8  -4  161.88    6.60
  -3   8  -4  146.69    6.30
  -3   8  -4  162.68    6.10
   3  -8   4  140.89    7.00
   3  -8   4  168.68    6.30
   3  -8   4  162.88    6.60
   3  -8   4  167.68    6.60
  -4   8  -4    9.70    1.00
  -4   8  -4   11.20    0.90
  -4   8  -4   11.80    1.10
  -4   8  -4   11.00    1.20
   4  -8   4    8.40    1.00
   4  -8   4   10.90    0.90
   4  -8   4   10.90    1.00
   4  -8   4   10.20    1.10
   4  -8   4   11.60    1.40
  -5   8  -4    1.20    0.70
  -5   8  -4    2.20    0.70
  -5   8  -4    1.00    0.50
  -5   8  -4    1.70    0.50
   5  -8   4    1.90    0.80
   5  -8   4    0.80    0.40
   5  -8   4    0.50    0.50
   5  -8   4    0.20    0.40
   5  -8   4    1.40    0.50
  -6   8  -4    5.80    1.20
  -6   8  -4    4.30    0.90
   6  -8   4    5.60    1.30
   6  -8   4    5.50    0.70
   6  -8   4    5.60    0.90
  -7   8  -4    7.60    1.20
  -7   8  -4    8.20    1.40
   7  -8   4    7.30    1.00
   7  -8   4    6.40    1.40
   7  -8   4    7.30    0.80
   8   7  -4    6.70    1.20
   8   7  -4    7.60    1.30
  -8  -7   4    7.10    1.00
  -8  -7   4    7.90    1.40
  -8  -7   4    4.80    0.90
   7   7  -4    5.30    1.00
   7   7  -4    4.20    1.00
  -7  -7   4    3.90    0.80
  -7  -7   4    3.20    0.80
  -7  -7   4    3.90    1.00
   6   7  -4   13.50    1.30
   6   7  -4   11.00    1.40
  -6  -7   4   13.30    1.20
  -6  -7   4   15.10    1.50
  -6  -7   4   13.50    1.00
  -6  -7   4   12.60    0.90
  -6  -7   4   12.80    1.10
   5   7  -4  642.94   23.70
   5   7  -4  634.04   23.90
  -5  -7   4  608.44   23.20
  -5  -7   4  623.84   23.50
  -5  -7   4  631.44   23.90
  -5  -7   4  635.54   23.20
  -5  -7   4  643.74   23.30
   4   7  -4   27.70    1.90
   4   7  -4   28.90    2.10
  -4  -7   4   31.90    1.90
  -4  -7   4   30.60    1.80
  -4  -7   4   30.90    1.50
  -4  -7   4   33.50    2.10
   3   7  -4    3.40    0.70
   3   7  -4    6.30    1.10
  -3  -7   4    5.10    0.80
  -3  -7   4    5.60    0.90
  -3  -7   4    4.50    0.70
   2   7  -4  128.99    5.30
   2   7  -4  123.89    5.50
  -2  -7   4  123.39    5.30
  -2  -7   4  119.69    5.50
  -2  -7   4  124.19    5.30
   1   7  -4   27.00    1.60
   1   7  -4   24.80    1.70
   1   7  -4   25.00    1.30
  -1  -7   4   28.30    1.70
  -1  -7   4   26.10    1.80
   0   7  -4   21.80    1.60
   0   7  -4   22.50    1.40
   0   7  -4   22.60    1.30
   0   7  -4   23.80    1.40
   0  -7   4   23.20    1.50
   0  -7   4   23.80    1.60
  -1   7  -4   13.50    1.00
  -1   7  -4   12.30    0.90
  -1   7  -4   12.20    1.00
  -1   7  -4   13.60    1.20
   1  -7   4   12.90    1.30
   1  -7   4    9.80    1.10
   1  -7   4   13.30    1.00
   1  -7   4   13.30    1.20
   1  -7   4   15.00    1.10
  -2   7  -4   30.90    1.90
  -2   7  -4   33.40    1.80
  -2   7  -4   30.10    1.80
  -2   7  -4   32.30    1.60
  -2   7  -4   31.60    1.60
   2  -7   4   35.00    1.90
   2  -7   4   30.60    1.80
   2  -7   4   34.00    1.90
   2  -7   4   27.60    2.00
   2  -7   4   33.80    1.70
  -3   7  -4   10.10    1.00
  -3   7  -4    9.60    0.60
  -3   7  -4   11.40    1.00
  -3   7  -4   10.40    0.60
  -3   7  -4   10.60    0.90
  -3   7  -4   10.50    0.90
   3  -7   4    9.80    0.90
   3  -7   4    9.00    0.90
   3  -7   4   10.80    1.00
   3  -7   4   11.80    0.80
   3  -7   4   11.30    1.20
  -4   7  -4   97.49    4.30
  -4   7  -4  100.49    4.40
  -4   7  -4  100.49    4.60
  -4   7  -4  105.39    4.20
   4  -7   4   99.89    4.30
   4  -7   4  106.99    4.30
   4  -7   4  102.49    4.20
   4  -7   4   98.79    4.90
   4  -7   4  101.99    4.30
  -5   7  -4  176.28    7.20
  -5   7  -4  175.18    7.30
  -5   7  -4  187.18    7.60
  -5   7  -4  185.28    7.80
   5  -7   4  200.88    7.40
   5  -7   4  192.48    7.20
   5  -7   4  183.28    8.00
   5  -7   4  184.68    7.20
   5  -7   4  193.78    7.30
  -6   7  -4   47.90    2.60
  -6   7  -4   46.70    2.80
  -6   7  -4   45.20    2.20
   6  -7   4   44.50    2.30
   6  -7   4   47.20    2.30
   6  -7   4   49.40    3.00
  -7   7  -4   21.60    1.60
  -7   7  -4   20.20    1.80
   7  -7   4   21.80    1.30
   7  -7   4   18.00    1.40
   7  -7   4   21.20    1.90
  -8   7  -4   13.40    1.40
  -8   7  -4   10.90    1.50
   8  -7   4   10.30    1.40
   8  -7   4   11.00    1.20
   8  -7   4    9.30    1.20
   9   6  -4   20.90    1.80
   9   6  -4   22.50    1.90
  -9  -6   4   19.70    1.70
  -9  -6   4   18.60    1.30
  -9  -6   4   17.80    1.80
   8   6  -4   55.29    3.00
   8   6  -4   54.99    3.10
  -8  -6   4   52.79    3.10
  -8  -6   4   50.89    2.60
  -8  -6   4   51.09    2.80
   7   6  -4   13.50    1.30
   7   6  -4   15.30    1.50
  -7  -6   4   13.20    1.40
  -7  -6   4   13.80    1.20
  -7  -6   4   14.00    1.20
   6   6  -4  170.58    6.90
   6   6  -4  160.28    7.00
  -6  -6   4  161.88    6.60
  -6  -6   4  161.68    6.60
  -6  -6   4  163.58    6.30
  -6  -6   4  170.88    7.10
  -6  -6   4  158.78    6.20
   5   6  -4    3.20    0.70
   5   6  -4    4.50    0.90
  -5  -6   4    4.30    0.90
  -5  -6   4    4.30    0.60
  -5  -6   4    5.00    0.80
  -5  -6   4    4.90    0.60
  -5  -6   4    4.90    0.60
   4   6  -4   27.70    1.70
   4   6  -4   23.70    1.70
  -4  -6   4   29.10    1.90
  -4  -6   4   24.80    1.60
  -4  -6   4   26.60    1.50
  -4  -6   4   25.30    1.50
  -4  -6   4   24.80    1.40
   3   6  -4  463.55   17.90
   3   6  -4  463.75   17.60
  -3  -6   4  480.65   17.90
  -3  -6   4  472.25   17.20
  -3  -6   4  476.35   17.60
   2   6  -4    9.30    0.90
   2   6  -4    8.10    0.90
  -2  -6   4    7.60    0.50
  -2  -6   4    9.00    1.00
  -2  -6   4    7.30    0.80
   1   6  -4  421.56   15.30
   1   6  -4  424.66   15.50
   1   6  -4  397.56   14.90
   1   6  -4  402.86   15.20
  -1  -6   4  404.16   15.30
  -1  -6   4  419.36   15.50
  -1  -6   4  382.46   15.70
   0   6  -4   63.39    2.90
   0   6  -4   64.49    2.80
   0   6  -4   66.59    3.10
   0   6  -4   71.29    2.90
   0  -6   4   63.29    3.10
   0  -6   4   67.19    2.90
   0  -6   4   63.79    3.10
   0  -6   4   60.59    3.00
  -1   6  -4  768.72   28.30
  -1   6  -4  783.72   28.20
   1  -6   4  771.62   28.40
  -2   6  -4   68.19    3.00
  -2   6  -4   71.79    3.30
  -2   6  -4   75.19    3.00
  -2   6  -4   72.29    3.20
  -2   6  -4   69.49    3.20
   2  -6   4   76.39    3.30
   2  -6   4   75.99    3.20
   2  -6   4   75.69    3.30
   2  -6   4   68.49    2.90
   2  -6   4   75.19    3.10
  -3   6  -4  121.19    5.00
  -3   6  -4  121.69    5.00
  -3   6  -4  110.59    4.90
  -3   6  -4  127.69    4.60
  -3   6  -4  124.59    4.60
  -3   6  -4  118.49    5.20
   3  -6   4  120.69    5.00
   3  -6   4  127.89    4.90
   3  -6   4  123.69    5.00
   3  -6   4  130.49    5.00
  -4   6  -4   39.30    2.00
  -4   6  -4   44.70    2.40
  -4   6  -4   44.20    2.20
  -4   6  -4   44.80    2.10
   4  -6   4   46.50    2.10
   4  -6   4   46.70    2.60
   4  -6   4   43.70    2.10
   4  -6   4   45.90    2.10
   4  -6   4   39.90    2.10
   4  -6   4   43.90    2.10
  -5   6  -4    6.20    0.70
  -5   6  -4    8.30    0.90
  -5   6  -4    8.40    1.00
   5  -6   4    7.40    1.00
   5  -6   4    6.30    0.70
   5  -6   4    9.00    0.70
   5  -6   4    7.20    0.70
  -6   6  -4   83.89    4.00
  -6   6  -4   91.89    4.30
   6  -6   4   87.99    3.70
   6  -6   4  104.69    4.60
   6  -6   4   85.99    3.60
   6  -6   4   87.29    4.00
  -7   6  -4   26.00    2.00
  -7   6  -4   27.60    1.80
   7  -6   4   25.40    1.70
   7  -6   4   24.60    2.00
   7  -6   4   23.70    1.30
   7  -6   4   25.00    1.40
  -8   6  -4    4.40    1.00
  -8   6  -4    3.90    0.80
   8  -6   4    3.60    0.90
   8  -6   4    2.60    0.80
   8  -6   4    3.60    0.60
  -9   6  -4    2.80    0.80
  -9   6  -4    3.20    1.00
   9  -6   4    3.10    1.00
   9  -6   4    3.10    1.00
  10   5  -4    5.80    1.10
  10   5  -4    5.30    1.10
 -10  -5   4    4.00    1.00
   9   5  -4    7.20    1.10
   9   5  -4    7.70    1.10
  -9  -5   4    8.00    1.10
  -9  -5   4    7.60    1.20
  -9  -5   4    6.80    0.70
   8   5  -4    0.40    0.50
   8   5  -4    1.50    0.60
  -8  -5   4    1.20    0.60
  -8  -5   4    1.20    0.60
  -8  -5   4    1.60    0.40
   7   5  -4  136.49    5.90
   7   5  -4  139.09    6.10
  -7  -5   4  136.09    5.90
  -7  -5   4  142.39    5.60
  -7  -5   4  137.39    6.00
   6   5  -4   44.00    2.40
   6   5  -4   44.40    2.50
  -6  -5   4   48.50    1.90
  -6  -5   4   44.60    2.20
  -6  -5   4   40.40    1.90
  -6  -5   4   46.90    2.60
  -6  -5   4   42.60    2.30
   5   5  -4   37.50    2.20
   5   5  -4   36.80    2.00
  -5  -5   4   34.40    1.90
  -5  -5   4   37.30    2.20
  -5  -5   4   38.40    1.70
  -5  -5   4   35.70    1.90
  -5  -5   4   37.10    1.70
   4   5  -4   30.90    1.80
   4   5  -4   28.00    1.60
  -4  -5   4   24.90    1.40
  -4  -5   4   27.90    1.40
  -4  -5   4   27.50    1.80
  -4  -5   4   26.90    1.60
   3   5  -4   51.69    2.50
   3   5  -4   44.10    2.30
  -3  -5   4   50.49    2.30
  -3  -5   4   45.50    2.10
  -3  -5   4   47.60    2.50
  -3  -5   4   46.00    2.20
   2   5  -4   37.00    2.00
   2   5  -4   38.30    2.10
   2   5  -4   41.50    2.00
  -2  -5   4   37.70    2.30
  -2  -5   4   42.50    1.70
  -2  -5   4   38.80    2.00
  -2  -5   4   42.10    2.20
   1   5  -4   45.40    1.90
   1   5  -4   47.30    2.30
   1   5  -4   42.90    2.20
   1   5  -4   45.50    2.20
   1   5  -4   45.30    2.10
  -1  -5   4   48.00    2.20
  -1  -5   4   47.40    1.80
  -1  -5   4   43.30    2.20
  -1  -5   4   44.90    2.30
   0   5  -4   14.60    1.00
   0   5  -4   13.70    0.90
   0   5  -4   14.30    0.90
   0   5  -4   10.80    0.90
   0   5  -4   13.30    0.80
   0  -5   4   12.90    0.90
   0  -5   4   13.80    0.90
   0  -5   4   13.00    1.00
   0  -5   4   13.10    0.90
  -1   5  -4   11.50    0.90
  -1   5  -4   10.80    0.80
  -1   5  -4   11.70    0.90
  -1   5  -4   11.60    0.80
  -1   5  -4   10.60    0.80
   1  -5   4   10.60    0.80
   1  -5   4   11.40    0.80
   1  -5   4   12.80    0.60
   1  -5   4   12.30    0.80
   1  -5   4   11.00    0.90
  -2   5  -4    7.50    0.70
  -2   5  -4    8.80    0.70
  -2   5  -4    9.90    0.60
  -2   5  -4    9.20    0.60
  -2   5  -4    8.80    0.80
   2  -5   4    8.00    0.70
   2  -5   4    8.70    0.70
   2  -5   4    8.80    0.70
   2  -5   4    9.70    0.70
   2  -5   4    8.20    0.70
   2  -5   4    7.40    0.60
  -3   5  -4  491.05   18.90
  -3   5  -4  471.15   18.70
  -3   5  -4  505.45   18.70
   3  -5   4  525.05   18.70
   3  -5   4  519.55   18.60
   3  -5   4  517.35   18.70
   3  -5   4  512.25   18.70
   3  -5   4  530.35   18.70
  -4   5  -4    5.90    0.60
  -4   5  -4    6.70    0.70
  -4   5  -4    6.90    0.60
  -4   5  -4    6.50    0.80
   4  -5   4    5.80    0.50
   4  -5   4    5.80    0.50
   4  -5   4    5.40    0.60
   4  -5   4    6.20    0.60
   4  -5   4    5.30    0.50
  -5   5  -4  396.86   15.90
  -5   5  -4  410.76   15.60
  -5   5  -4  395.56   15.70
  -5   5  -4  427.76   15.40
   5  -5   4  422.46   15.80
   5  -5   4  440.06   15.40
   5  -5   4  457.45   16.20
   5  -5   4  411.96   15.40
  -6   5  -4    6.50    0.80
  -6   5  -4    5.60    0.80
   6  -5   4    6.40    0.90
   6  -5   4    5.00    0.80
   6  -5   4    5.00    0.50
  -7   5  -4  282.17   11.80
  -7   5  -4  281.27   11.50
  -7   5  -4  318.07   11.70
   7  -5   4  293.27   11.00
   7  -5   4  320.57   12.00
   7  -5   4  295.97   11.60
  -8   5  -4    0.40    0.50
  -8   5  -4    0.90    0.60
  -8   5  -4    0.40    0.40
   8  -5   4    0.50    0.30
   8  -5   4    0.60    0.60
   8  -5   4    0.60    0.50
   8  -5   4    0.70    0.60
  -9   5  -4   21.80    1.70
  -9   5  -4   25.20    1.90
  -9   5  -4   24.30    2.00
   9  -5   4   21.00    1.80
   9  -5   4   25.90    1.90
 -10   5  -4   10.30    1.50
 -10   5  -4    7.80    1.10
  10  -5   4   11.90    1.50
  10  -5   4    9.90    1.50
  10   4  -4   48.20    2.70
  10   4  -4   44.40    2.60
 -10  -4   4   47.70    2.90
   9   4  -4   76.29    3.80
   9   4  -4   83.49    3.90
  -9  -4   4   81.39    3.90
  -9  -4   4   75.99    4.00
   8   4  -4    4.00    0.80
   8   4  -4    5.80    0.90
   8   4  -4    5.10    0.90
  -8  -4   4    6.70    0.90
  -8  -4   4    5.00    0.50
  -8  -4   4    4.80    0.90
  -8  -4   4    5.50    0.60
   7   4  -4  290.37   10.60
   7   4  -4  265.27   10.30
  -7  -4   4  258.37   10.00
  -7  -4   4  265.57   10.40
  -7  -4   4  250.67    9.90
  -7  -4   4  260.87   10.40
   6   4  -4    8.60    0.90
   6   4  -4    8.40    0.90
   6   4  -4    9.40    1.00
  -6  -4   4    8.90    0.90
  -6  -4   4   10.60    0.80
  -6  -4   4   10.90    1.00
  -6  -4   4    9.50    0.80
   5   4  -4   55.29    2.60
   5   4  -4   54.89    2.80
   5   4  -4   49.30    2.60
  -5  -4   4   56.49    2.80
  -5  -4   4   56.89    2.50
  -5  -4   4   58.29    2.50
  -5  -4   4   56.59    2.30
  -5  -4   4   55.99    2.60
   4   4  -4   83.39    3.80
   4   4  -4   89.19    3.90
   4   4  -4   80.69    3.70
  -4  -4   4   88.69    3.40
  -4  -4   4   85.89    3.80
  -4  -4   4   84.49    3.60
  -4  -4   4   93.19    3.70
  -4  -4   4   85.29    3.60
   3   4  -4  160.78    6.50
   3   4  -4  168.38    6.50
   3   4  -4  165.38    6.40
   3   4  -4  160.88    6.50
  -3  -4   4  162.48    6.20
  -3  -4   4  169.38    6.20
  -3  -4   4  158.88    6.30
  -3  -4   4  157.38    6.50
  -3  -4   4  166.18    6.40
   2   4  -4   12.20    0.90
   2   4  -4   11.40    0.90
   2   4  -4   12.60    0.90
   2   4  -4   11.10    0.90
  -2  -4   4   11.90    0.70
  -2  -4   4   10.70    0.80
  -2  -4   4   11.90    0.90
  -2  -4   4   10.80    0.80
  -2  -4   4   12.90    0.90
   1   4  -4  731.23   81.89
  -1  -4   4  901.41   86.49
   0   4  -4  367.96   13.30
   0   4  -4  377.26   13.30
   0   4  -4  353.86   13.30
   0   4  -4  354.06   13.40
   0  -4   4  359.86   13.30
   0  -4   4  344.17   13.40
  -1   4  -4  394.86   14.90
  -1   4  -4  413.36   15.00
  -1   4  -4  412.26   14.80
   1  -4   4  410.76   14.70
   1  -4   4  394.16   14.90
  -2   4  -4   85.89    3.20
  -2   4  -4   76.99    3.30
  -2   4  -4   85.99    3.40
  -2   4  -4   83.39    3.40
  -2   4  -4   75.49    3.30
   2  -4   4   84.59    3.40
   2  -4   4   84.39    3.30
   2  -4   4   84.39    3.30
   2  -4   4   83.19    3.30
   2  -4   4   87.09    3.40
   2  -4   4   81.19    3.30
   2  -4   4   73.49    3.30
  -3   4  -4   60.79    2.60
  -3   4  -4   59.79    2.80
  -3   4  -4   64.49    2.70
  -3   4  -4   62.49    2.60
  -3   4  -4   65.29    2.80
   3  -4   4   62.09    2.60
   3  -4   4   64.39    2.60
   3  -4   4   62.99    2.80
   3  -4   4   63.59    2.50
  -4   4  -4   22.40    1.30
  -4   4  -4   19.00    1.20
  -4   4  -4   23.00    1.10
  -4   4  -4   24.70    1.40
   4  -4   4   22.10    1.10
   4  -4   4   22.80    1.10
   4  -4   4   21.40    1.00
   4  -4   4   23.10    1.40
   4  -4   4   22.40    1.10
  -5   4  -4    2.00    0.50
  -5   4  -4    2.50    0.60
  -5   4  -4    1.40    0.40
  -5   4  -4    2.00    0.50
   5  -4   4    1.70    0.30
   5  -4   4    3.00    0.60
   5  -4   4    2.40    0.30
  -6   4  -4    9.90    0.90
  -6   4  -4   10.40    1.00
  -6   4  -4    9.00    0.90
   6  -4   4   11.10    1.00
   6  -4   4    7.30    0.90
   6  -4   4   10.40    0.60
   6  -4   4    7.80    0.50
  -7   4  -4    6.60    0.90
  -7   4  -4    5.80    0.80
  -7   4  -4    5.60    0.80
   7  -4   4    5.90    0.90
   7  -4   4    4.50    0.40
   7  -4   4    4.60    0.80
  -8   4  -4   24.80    1.60
  -8   4  -4   23.40    1.70
  -8   4  -4   23.10    1.70
   8  -4   4   20.80    1.00
   8  -4   4   24.40    1.70
   8  -4   4   23.30    1.70
  -9   4  -4   21.80    1.80
  -9   4  -4   23.00    1.80
  -9   4  -4   25.80    1.70
   9  -4   4   26.30    1.90
 -10   4  -4    9.60    1.30
 -10   4  -4    7.80    1.10
 -10   4  -4    8.60    1.40
  10  -4   4   11.90    1.30
  10  -4   4   10.60    1.40
  10   3  -4    2.30    0.80
  10   3  -4    3.40    0.80
 -10  -3   4    3.20    0.90
   9   3  -4    0.50    0.50
   9   3  -4    0.90    0.50
   9   3  -4    0.40    0.50
  -9  -3   4    1.90    0.60
  -9  -3   4    0.40    0.60
   8   3  -4  198.08    8.70
   8   3  -4  241.38    8.90
   8   3  -4  231.48    8.70
  -8  -3   4  216.48    8.80
  -8  -3   4  222.08    9.00
   7   3  -4   12.00    1.00
   7   3  -4   10.60    0.90
  -7  -3   4    8.80    1.00
  -7  -3   4    9.50    1.00
  -7  -3   4   12.80    0.70
  -7  -3   4   10.20    0.70
   6   3  -4  103.79    4.40
   6   3  -4  113.79    4.60
   6   3  -4  105.69    4.60
  -6  -3   4  115.69    4.70
  -6  -3   4  103.09    4.20
  -6  -3   4  109.29    4.60
  -6  -3   4  103.09    4.20
   5   3  -4  235.48    9.20
   5   3  -4  219.28    9.00
   5   3  -4  236.28    9.00
  -5  -3   4  234.28    8.80
  -5  -3   4  227.68    9.10
  -5  -3   4  238.48    8.90
  -5  -3   4  259.67    8.70
   4   3  -4  387.86   14.90
   4   3  -4  409.26   14.80
   4   3  -4  390.26   14.90
   4   3  -4  390.66   14.80
  -4  -3   4  407.26   14.80
  -4  -3   4  410.96   14.70
  -4  -3   4  396.76   14.60
  -4  -3   4  399.16   14.90
  -4  -3   4  402.66   14.70
   3   3  -4   10.10    0.80
   3   3  -4   12.00    0.90
   3   3  -4   12.20    0.80
   3   3  -4   12.30    0.90
   3   3  -4   15.20    1.00
  -3  -3   4   12.10    0.90
  -3  -3   4   12.30    0.80
  -3  -3   4   11.00    0.80
  -3  -3   4   12.00    0.80
  -3  -3   4   13.30    0.80
  -3  -3   4   13.70    0.70
   2   3  -4   56.79    2.50
   2   3  -4   56.29    2.40
   2   3  -4   59.29    2.40
   2   3  -4   56.49    2.50
  -2  -3   4   57.69    2.50
  -2  -3   4   57.29    2.40
  -2  -3   4   57.19    2.30
  -2  -3   4   57.49    2.40
  -2  -3   4   55.39    2.40
   1   3  -4  104.79    4.10
   1   3  -4  102.89    4.00
   1   3  -4  106.79    4.10
   1   3  -4   97.29    4.10
   1   3  -4  106.79    4.20
  -1  -3   4  101.49    4.10
  -1  -3   4  100.29    4.10
  -1  -3   4  104.79    4.10
  -1  -3   4  104.19    4.00
   0   3  -4    8.80    0.60
   0   3  -4    8.80    0.60
   0   3  -4    7.50    0.60
   0   3  -4    8.30    0.60
   0   3  -4    8.50    0.60
   0   3  -4    7.70    0.50
   0  -3   4    9.50    0.60
   0  -3   4    8.40    0.60
   0  -3   4    8.20    0.60
   0  -3   4    8.10    0.60
   0  -3   4    8.50    0.60
  -1   3  -4   78.69    3.10
  -1   3  -4   78.89    3.20
  -1   3  -4   76.89    3.10
  -1   3  -4   80.89    3.30
  -1   3  -4   77.89    3.20
  -1   3  -4   81.39    3.10
   1  -3   4   80.19    3.20
   1  -3   4   77.09    3.20
   1  -3   4   77.39    3.10
   1  -3   4   80.29    3.20
   1  -3   4   79.19    3.10
  -2   3  -4    3.10    0.40
  -2   3  -4    2.30    0.20
  -2   3  -4    2.30    0.20
  -2   3  -4    2.10    0.30
  -2   3  -4    2.30    0.30
  -2   3  -4    2.70    0.40
  -2   3  -4    3.50    0.40
   2  -3   4    2.40    0.30
   2  -3   4    1.80    0.30
   2  -3   4    2.30    0.30
   2  -3   4    3.00    0.30
   2  -3   4    2.30    0.30
   2  -3   4    3.30    0.40
  -3   3  -4  838.72   62.79
   3  -3   4  930.61   65.09
  -4   3  -4    4.10    0.50
  -4   3  -4    4.20    0.50
  -4   3  -4    4.10    0.40
  -4   3  -4    3.80    0.30
  -4   3  -4    3.90    0.50
  -4   3  -4    5.00    0.60
   4  -3   4    4.40    0.30
   4  -3   4    3.40    0.50
   4  -3   4    3.70    0.50
   4  -3   4    4.70    0.30
  -5   3  -4  254.87    9.70
  -5   3  -4  260.87    9.80
  -5   3  -4  251.87    9.80
   5  -3   4  254.07    9.80
   5  -3   4  253.37    9.30
   5  -3   4  254.37    9.30
  -6   3  -4   18.60    1.20
  -6   3  -4   17.00    1.20
  -6   3  -4   17.60    1.30
   6  -3   4   17.20    0.80
   6  -3   4   15.80    1.20
   6  -3   4   15.10    1.20
   6  -3   4   18.50    0.80
  -7   3  -4  169.18    6.80
  -7   3  -4  174.58    6.60
  -7   3  -4  169.68    6.80
   7  -3   4  156.18    6.70
   7  -3   4  160.38    6.00
   7  -3   4  147.69    6.60
  -8   3  -4   50.49    2.80
  -8   3  -4   53.99    2.70
  -8   3  -4   56.39    2.90
   8  -3   4   53.99    2.90
   8  -3   4   48.20    2.60
   8  -3   4   51.59    2.10
  -9   3  -4    9.30    1.20
  -9   3  -4    7.50    1.00
  -9   3  -4    8.20    1.10
   9  -3   4    8.60    0.60
   9  -3   4   10.50    1.10
   9  -3   4   11.80    1.30
 -10   3  -4   25.90    2.00
 -10   3  -4   25.70    1.80
 -10   3  -4   24.30    1.90
  10  -3   4   24.70    1.70
  10  -3   4   23.60    2.00
  11   2  -4   10.40    1.20
  11   2  -4   11.00    1.70
 -11  -2   4    9.20    1.40
  10   2  -4    3.30    0.70
  10   2  -4    2.60    0.60
 -10  -2   4    2.00    0.80
   9   2  -4  170.28    6.60
   9   2  -4  159.18    6.50
   9   2  -4  177.08    6.70
  -9  -2   4  159.58    7.10
  -9  -2   4  160.18    6.60
   8   2  -4   31.50    1.80
   8   2  -4   32.10    1.80
   8   2  -4   35.70    1.70
   8   2  -4   33.10    1.80
  -8  -2   4   32.00    2.10
  -8  -2   4   30.30    1.80
   7   2  -4    8.50    0.80
   7   2  -4    6.90    0.70
   7   2  -4    6.70    0.70
  -7  -2   4    7.20    0.80
  -7  -2   4    6.00    0.80
   6   2  -4    7.90    0.70
   6   2  -4    6.00    0.70
   6   2  -4    7.40    0.70
   6   2  -4    8.30    0.60
   6   2  -4    6.10    0.60
  -6  -2   4    7.40    0.50
  -6  -2   4    7.60    0.50
  -6  -2   4    7.00    0.80
  -6  -2   4    7.60    0.70
   5   2  -4    1.70    0.40
   5   2  -4    1.10    0.30
   5   2  -4    1.70    0.40
   5   2  -4    1.80    0.40
  -5  -2   4    1.80    0.40
  -5  -2   4    1.80    0.30
  -5  -2   4    1.70    0.20
  -5  -2   4    1.60    0.30
  -5  -2   4    1.80    0.40
   4   2  -4   66.39    3.00
   4   2  -4   62.09    2.80
   4   2  -4   66.39    2.90
   4   2  -4   70.19    2.60
   4   2  -4   65.69    2.80
   4   2  -4   68.09    2.90
  -4  -2   4   65.19    2.90
  -4  -2   4   66.59    2.80
  -4  -2   4   67.89    2.70
  -4  -2   4   68.49    2.70
  -4  -2   4   70.19    2.90
  -4  -2   4   65.79    2.60
   3   2  -4   18.10    1.00
   3   2  -4   17.70    0.80
   3   2  -4   18.20    1.10
   3   2  -4   18.80    1.00
   3   2  -4   17.60    1.00
   3   2  -4   16.50    0.90
  -3  -2   4   17.00    1.00
  -3  -2   4   18.80    1.00
  -3  -2   4   17.30    0.90
  -3  -2   4   18.20    0.90
  -3  -2   4   18.80    1.00
  -3  -2   4   16.40    0.90
   2   2  -4  370.56   51.89
  -2  -2   4  361.06   50.49
   1   2  -4  145.29    5.50
   1   2  -4  148.49    5.60
   1   2  -4  146.79    5.60
   1   2  -4  144.49    5.50
  -1  -2   4  149.19    5.60
  -1  -2   4  143.49    5.60
  -1  -2   4  149.49    5.50
   0   2  -4 2851.61  143.69
   0  -2   4 2975.90  144.69
  -1   2  -4    3.60    0.30
  -1   2  -4    3.30    0.30
  -1   2  -4    3.30    0.30
  -1   2  -4    3.40    0.30
  -1   2  -4    2.30    0.40
  -1   2  -4    3.50    0.30
   1  -2   4    3.30    0.30
   1  -2   4    3.30    0.30
   1  -2   4    3.30    0.40
   1  -2   4    2.90    0.30
   1  -2   4    3.00    0.30
  -2   2  -4  254.57    9.10
  -2   2  -4  237.68    8.90
  -2   2  -4  261.07    9.00
   2  -2   4  239.28    8.90
   2  -2   4  246.88    8.90
   2  -2   4  240.28    9.00
   2  -2   4  229.88    9.10
   2  -2   4  235.38    8.90
  -3   2  -4    8.30    0.60
  -3   2  -4    9.60    0.70
  -3   2  -4    9.50    0.70
  -3   2  -4    8.80    0.50
  -3   2  -4    9.20    0.60
   3  -2   4    9.80    0.60
   3  -2   4    8.70    0.70
   3  -2   4    9.30    0.50
   3  -2   4    9.60    0.50
   3  -2   4    9.50    0.60
   3  -2   4    8.70    0.50
  -4   2  -4  286.57   10.60
  -4   2  -4  277.37   10.70
  -4   2  -4  276.67   10.30
  -4   2  -4  271.37   10.60
  -4   2  -4  279.97   10.30
   4  -2   4  300.07   10.70
   4  -2   4  288.07   10.20
   4  -2   4  284.77   10.30
   4  -2   4  281.27   10.50
  -5   2  -4    3.40    0.50
  -5   2  -4    2.70    0.40
  -5   2  -4    2.60    0.50
   5  -2   4    3.00    0.50
   5  -2   4    3.10    0.20
   5  -2   4    2.80    0.20
   5  -2   4    3.50    0.50
  -6   2  -4   57.89    2.70
  -6   2  -4   58.09    2.90
  -6   2  -4   66.39    2.90
   6  -2   4   58.99    2.30
   6  -2   4   62.19    2.90
   6  -2   4   59.99    2.80
   6  -2   4   59.79    2.30
  -7   2  -4   43.80    2.30
  -7   2  -4   46.00    2.40
  -7   2  -4   43.50    2.10
   7  -2   4   39.40    2.30
   7  -2   4   45.10    1.80
   7  -2   4   36.50    1.70
   7  -2   4   42.60    2.20
   7  -2   4   44.80    2.10
  -8   2  -4   46.70    2.30
  -8   2  -4   44.70    2.60
  -8   2  -4   43.90    2.40
   8  -2   4   50.99    2.30
   8  -2   4   41.90    2.20
   8  -2   4   45.20    1.90
   8  -2   4   46.00    2.60
  -9   2  -4   27.20    2.00
  -9   2  -4   31.80    1.80
   9  -2   4   29.90    1.40
   9  -2   4   31.20    1.40
   9  -2   4   29.50    2.10
   9  -2   4   27.40    1.70
 -10   2  -4   16.50    1.30
 -10   2  -4   16.30    1.60
  10  -2   4   14.70    1.00
  10  -2   4   13.70    1.10
  10  -2   4   14.40    1.60
  11   1  -4    0.00    0.50
  11   1  -4    0.50    0.80
 -11  -1   4    1.10    0.70
  10   1  -4   38.20    2.00
  10   1  -4   31.90    2.50
 -10  -1   4   35.30    2.40
   9   1  -4    9.70    0.90
  -9  -1   4    8.80    1.10
   8   1  -4   66.89    2.90
   8   1  -4   71.79    3.00
   8   1  -4   72.99    3.00
  -8  -1   4   65.09    3.00
  -8  -1   4   66.89    3.40
   7   1  -4   25.60    1.40
   7   1  -4   26.70    1.20
   7   1  -4   26.80    1.40
   7   1  -4   26.70    1.40
   7   1  -4   24.80    1.40
   7   1  -4   24.50    1.30
  -7  -1   4   24.80    1.40
  -7  -1   4   26.20    1.70
   6   1  -4  314.67   11.90
   6   1  -4  326.97   11.80
   6   1  -4  319.77   11.80
   6   1  -4  320.37   11.80
   6   1  -4  317.47   11.70
   6   1  -4  318.87   11.80
  -6  -1   4  311.57   12.20
   5   1  -4   74.09    3.00
   5   1  -4   69.39    2.90
   5   1  -4   70.99    2.90
   5   1  -4   76.69    3.00
   5   1  -4   72.79    3.00
   5   1  -4   72.79    3.00
  -5  -1   4   70.89    3.00
  -5  -1   4   74.89    3.20
  -5  -1   4   71.49    2.80
  -5  -1   4   74.39    3.00
   4   1  -4  271.77    9.90
   4   1  -4  264.57    9.90
   4   1  -4  264.67    9.80
   4   1  -4  250.67   10.00
   4   1  -4  278.47    9.80
   4   1  -4  274.77   10.10
   4   1  -4  271.07    9.80
   4   1  -4  258.37    9.80
  -4  -1   4  255.27    9.90
  -4  -1   4  274.47    9.80
  -4  -1   4  263.97    9.90
  -4  -1   4  268.87    9.70
  -4  -1   4  258.17   10.00
  -4  -1   4  267.67    9.70
   3   1  -4   19.90    1.00
   3   1  -4   19.70    0.90
   3   1  -4   20.60    1.00
   3   1  -4   21.50    1.10
   3   1  -4   21.80    1.00
   3   1  -4   20.20    1.00
   3   1  -4   19.00    1.10
   3   1  -4   20.90    1.00
  -3  -1   4   19.50    1.10
  -3  -1   4   18.80    1.00
  -3  -1   4   20.80    0.90
  -3  -1   4   19.40    0.90
  -3  -1   4   19.20    0.90
  -3  -1   4   19.90    1.00
   2   1  -4    4.40    0.30
   2   1  -4    5.40    0.40
   2   1  -4    4.40    0.40
   2   1  -4    4.40    0.30
   2   1  -4    5.40    0.40
   2   1  -4    4.40    0.40
  -2  -1   4    4.20    0.30
  -2  -1   4    4.70    0.40
  -2  -1   4    4.40    0.40
  -2  -1   4    4.30    0.40
  -2  -1   4    4.90    0.40
  -2  -1   4    4.10    0.30
   1   1  -4  141.29    5.20
   1   1  -4  125.99    5.10
   1   1  -4  140.39    5.10
  -1  -1   4  134.99    5.10
  -1  -1   4  137.59    5.10
  -1  -1   4  139.89    5.10
   0   1  -4    3.40    0.30
   0   1  -4    3.40    0.30
   0   1  -4    3.20    0.30
   0   1  -4    2.90    0.30
   0   1  -4    3.50    0.30
   0   1  -4    3.30    0.30
   0  -1   4    3.50    0.30
   0  -1   4    3.30    0.30
   0  -1   4    3.10    0.30
   0  -1   4    3.10    0.30
   0  -1   4    3.10    0.30
  -1   1  -4   35.40    1.50
  -1   1  -4   38.20    1.60
  -1   1  -4   42.70    1.60
  -1   1  -4   37.70    1.50
  -1   1  -4   34.10    1.60
   1  -1   4   37.70    1.50
   1  -1   4   35.90    1.50
   1  -1   4   35.20    1.60
   1  -1   4   36.40    1.60
   1  -1   4   36.40    1.50
   1  -1   4   36.50    1.50
  -2   1  -4   69.29    2.80
  -2   1  -4   71.99    2.60
  -2   1  -4   73.29    2.80
  -2   1  -4   72.49    2.60
  -2   1  -4   77.69    2.90
  -2   1  -4   70.59    2.80
  -2   1  -4   72.39    2.80
   2  -1   4   70.89    2.70
   2  -1   4   71.09    2.80
   2  -1   4   70.19    2.80
   2  -1   4   71.99    2.80
   2  -1   4   67.99    2.70
   2  -1   4   73.89    2.70
   2  -1   4   64.39    2.90
  -3   1  -4    9.40    0.60
  -3   1  -4    9.60    0.60
  -3   1  -4   10.80    0.70
  -3   1  -4    8.80    0.60
  -3   1  -4    9.50    0.70
   3  -1   4    9.50    0.50
   3  -1   4    9.60    0.70
   3  -1   4    9.30    0.50
   3  -1   4   10.20    0.50
   3  -1   4    9.00    0.60
   3  -1   4    9.60    0.60
   3  -1   4    9.30    0.50
  -4   1  -4  328.37   12.70
  -4   1  -4  344.67   12.70
  -4   1  -4  335.07   12.50
   4  -1   4  369.96   12.90
   4  -1   4  347.57   12.50
   4  -1   4  332.77   12.60
   4  -1   4  342.27   12.50
   4  -1   4  338.47   12.40
  -5   1  -4   54.39    2.60
  -5   1  -4   56.79    2.50
  -5   1  -4   51.69    2.20
  -5   1  -4   58.19    2.40
  -5   1  -4   55.69    2.30
   5  -1   4   52.69    2.20
   5  -1   4   57.49    2.40
   5  -1   4   58.19    2.50
   5  -1   4   57.39    2.70
   5  -1   4   55.39    2.20
  -6   1  -4  354.76   13.10
  -6   1  -4  339.57   12.80
  -6   1  -4  343.27   12.80
  -6   1  -4  342.27   13.00
  -6   1  -4  349.96   13.30
   6  -1   4  340.97   12.80
   6  -1   4  346.37   12.70
   6  -1   4  376.26   13.40
   6  -1   4  353.16   12.90
  -7   1  -4   35.70    1.80
  -7   1  -4   33.70    2.00
   7  -1   4   38.60    2.20
   7  -1   4   35.60    1.60
   7  -1   4   34.80    1.60
   7  -1   4   32.90    1.70
   7  -1   4   34.90    1.70
  -8   1  -4  274.87   10.30
  -8   1  -4  267.37   10.70
   8  -1   4  266.97   10.80
   8  -1   4  270.07   10.00
  -9   1  -4    1.90    0.60
  -9   1  -4    2.00    0.50
   9  -1   4    1.30    0.60
   9  -1   4    1.50    0.40
   9  -1   4    1.90    0.40
   9  -1   4    1.90    0.40
   9  -1   4    1.80    0.40
 -10   1  -4    2.70    0.80
 -10   1  -4    2.60    0.70
  10  -1   4    3.60    1.00
  10  -1   4    2.40    0.50
 -11   1  -4    2.30    0.90
 -11   1  -4    1.80    0.70
  11  -1   4    1.30    0.90
  11   0  -4    3.70    1.10
 -11   0   4    2.50    0.90
  10   0  -4   80.99    4.20
  10   0  -4   77.29    3.40
 -10   0   4   75.69    4.10
   9   0  -4    3.10    0.50
   9   0  -4    3.70    0.50
   9   0  -4    4.80    1.00
  -9   0   4    4.20    0.90
   8   0  -4  175.88    6.60
   8   0  -4  170.38    6.70
  -8   0   4  173.88    6.60
  -8   0   4  175.38    7.30
   7   0  -4    7.00    0.60
   7   0  -4    7.20    0.60
   7   0  -4    8.30    0.60
  -7   0   4    5.90    0.50
  -7   0   4    7.90    0.90
   6   0  -4   15.10    0.90
   6   0  -4   16.40    0.90
   6   0  -4   16.90    0.90
   6   0  -4   17.00    0.90
   6   0  -4   17.00    1.00
   6   0  -4   14.80    0.90
  -6   0   4   15.70    0.90
  -6   0   4   15.10    1.20
   5   0  -4    6.10    0.50
   5   0  -4    5.60    0.50
   5   0  -4    6.00    0.40
   5   0  -4    6.40    0.50
   5   0  -4    5.80    0.50
   5   0  -4    5.30    0.40
  -5   0   4    5.60    0.50
  -5   0   4    6.50    0.50
  -5   0   4    4.50    0.50
  -5   0   4    6.10    0.60
   4   0  -4   15.00    0.80
   4   0  -4   12.90    0.70
   4   0  -4   14.40    0.70
   4   0  -4   13.10    0.70
   4   0  -4   12.20    0.70
   4   0  -4   13.60    0.80
  -4   0   4   15.00    0.80
  -4   0   4   16.10    1.00
  -4   0   4   13.10    0.70
  -4   0   4   12.00    0.70
  -4   0   4   13.70    0.90
   3   0  -4   18.90    0.90
   3   0  -4   19.80    0.90
   3   0  -4   19.50    0.90
   3   0  -4   20.80    1.00
   3   0  -4   20.80    1.00
   3   0  -4   18.70    1.00
   3   0  -4   19.50    1.00
  -3   0   4   20.20    0.90
  -3   0   4   21.80    1.00
  -3   0   4   20.10    0.80
  -3   0   4   20.10    0.80
  -3   0   4   20.80    1.10
  -3   0   4   18.40    1.00
   2   0  -4 2804.82  130.79
  -2   0   4 2731.23  131.39
   1   0  -4    3.20    0.30
   1   0  -4    2.60    0.30
   1   0  -4    3.40    0.30
   1   0  -4    2.90    0.30
   1   0  -4    3.00    0.30
   1   0  -4    2.50    0.30
   1   0  -4    3.00    0.30
  -1   0   4    3.00    0.30
  -1   0   4    2.90    0.30
  -1   0   4    2.50    0.20
  -1   0   4    3.70    0.30
  -1   0   4    3.50    0.30
  -1   0   4    3.60    0.30
  -1   0   4    2.70    0.20
   0   0  -4 1192.88   74.59
   0   0   4 1163.58   74.99
  -1   0  -4    1.00    0.20
  -1   0  -4    1.00    0.20
  -1   0  -4    1.20    0.20
  -1   0  -4    1.60    0.20
  -1   0  -4    1.40    0.20
   1   0   4    1.10    0.20
   1   0   4    1.40    0.20
   1   0   4    1.00    0.20
   1   0   4    0.70    0.20
   1   0   4    1.10    0.20
   1   0   4    1.20    0.20
  -2   0  -4  916.01   69.49
   2   0   4 1146.79   72.29
  -3   0  -4    1.80    0.20
  -3   0  -4    1.90    0.20
  -3   0  -4    1.80    0.20
  -3   0  -4    1.80    0.30
  -3   0  -4    1.90    0.30
  -3   0  -4    2.10    0.30
  -3   0  -4    3.10    0.40
   3   0   4    1.30    0.30
   3   0   4    2.30    0.30
   3   0   4    2.10    0.40
   3   0   4    2.80    0.30
   3   0   4    2.10    0.20
   3   0   4    2.00    0.20
   3   0   4    1.90    0.20
  -4   0  -4  161.28    6.10
  -4   0  -4  161.98    6.10
  -4   0  -4  162.98    6.30
  -4   0  -4  159.88    6.10
   4   0   4  161.28    6.10
   4   0   4  154.88    6.10
   4   0   4  158.68    6.00
   4   0   4  161.48    6.40
   4   0   4  167.18    6.00
   4   0   4  157.88    6.00
   4   0   4  164.38    6.10
  -5   0  -4   14.80    0.90
  -5   0  -4   14.60    0.90
  -5   0  -4   14.30    0.80
  -5   0  -4   16.40    1.10
   5   0   4   16.00    0.90
   5   0   4   14.80    0.80
   5   0   4   14.20    1.10
   5   0   4   15.70    0.80
   5   0   4   13.50    0.90
   5   0   4   14.80    0.80
   5   0   4   14.00    0.80
  -6   0  -4   40.80    1.90
  -6   0  -4   43.30    1.90
  -6   0  -4   38.30    2.10
   6   0   4   42.10    1.90
   6   0   4   46.50    1.80
   6   0   4   41.20    1.80
   6   0   4   40.80    1.80
   6   0   4   40.30    2.10
   6   0   4   39.20    1.80
   6   0   4   42.40    2.30
   6   0   4   40.60    1.80
  -7   0  -4   16.30    1.30
  -7   0  -4   16.10    1.00
   7   0   4   18.10    1.00
   7   0   4   14.60    1.30
   7   0   4   16.20    1.00
   7   0   4   15.50    0.90
   7   0   4   15.90    0.90
   7   0   4   19.20    0.90
   7   0   4   15.80    0.90
  -8   0  -4    2.00    0.40
  -8   0  -4    2.50    0.50
  -8   0  -4    3.30    0.70
   8   0   4    3.00    0.50
   8   0   4    3.10    0.40
   8   0   4    4.00    0.90
   8   0   4    2.40    0.50
  -9   0  -4   11.40    1.20
  -9   0  -4   13.80    1.00
  -9   0  -4   11.40    1.00
   9   0   4   12.10    0.90
   9   0   4   10.90    1.30
 -10   0  -4   23.20    1.50
 -10   0  -4   24.10    2.00
  10   0   4   22.60    2.00
  10   0   4   24.20    1.50
 -11   0  -4    4.80    0.90
 -11   0  -4    5.10    1.10
  11   0   4    7.10    1.50
  11  -1  -4    0.40    0.70
 -11   1   4    0.10    0.60
  10  -1  -4    3.60    0.70
  10  -1  -4    3.30    0.60
  10  -1  -4    4.60    1.00
 -10   1   4    5.00    1.10
   9  -1  -4    3.50    0.80
   9  -1  -4    4.00    0.60
   9  -1  -4    3.80    0.60
  -9   1   4    7.30    1.20
   8  -1  -4   11.90    0.90
   8  -1  -4   10.80    0.70
   8  -1  -4    8.20    0.70
   8  -1  -4   10.50    1.10
  -8   1   4   12.00    1.20
   7  -1  -4   15.40    0.80
   7  -1  -4   13.30    1.00
   7  -1  -4   12.70    0.80
  -7   1   4   16.60    1.30
  -7   1   4   15.90    1.30
   6  -1  -4   60.29    2.60
   6  -1  -4   56.69    2.30
   6  -1  -4   59.39    2.30
  -6   1   4   62.29    2.90
  -6   1   4   56.99    2.80
  -6   1   4   59.29    2.60
   5  -1  -4  227.98    9.10
   5  -1  -4  251.27    9.20
   5  -1  -4  242.88    8.90
   5  -1  -4  245.58    8.90
  -5   1   4  232.58    9.10
  -5   1   4  278.37    9.20
  -5   1   4  233.98    9.30
  -5   1   4  228.28    9.30
   4  -1  -4   72.99    2.70
   4  -1  -4   72.79    2.90
   4  -1  -4   64.79    2.60
   4  -1  -4   66.59    2.80
   4  -1  -4   70.19    2.60
   4  -1  -4   65.89    3.00
  -4   1   4   67.29    2.70
  -4   1   4   65.59    2.90
  -4   1   4   68.89    2.80
  -4   1   4   63.29    2.80
  -4   1   4   70.49    3.00
   3  -1  -4   42.10    1.80
   3  -1  -4   42.40    1.70
   3  -1  -4   44.40    1.90
   3  -1  -4   44.80    1.80
   3  -1  -4   43.90    2.00
   3  -1  -4   43.30    1.70
   3  -1  -4   43.00    1.70
   3  -1  -4   41.30    1.80
  -3   1   4   44.80    1.90
  -3   1   4   40.70    1.90
  -3   1   4   41.20    2.00
  -3   1   4   46.20    1.80
   2  -1  -4  118.89    4.50
   2  -1  -4  116.89    4.40
   2  -1  -4  124.89    4.40
   2  -1  -4  115.49    4.50
   2  -1  -4  116.49    4.40
   2  -1  -4  114.19    4.50
  -2   1   4  123.89    4.50
  -2   1   4  116.39    4.50
  -2   1   4  113.89    4.50
  -2   1   4  118.49    4.50
  -2   1   4  118.69    4.50
  -2   1   4  115.79    4.30
  -2   1   4  114.49    4.30
   1  -1  -4  152.98    6.00
   1  -1  -4  162.58    6.00
   1  -1  -4  159.78    6.00
   1  -1  -4  167.98    5.90
  -1   1   4  160.18    6.00
  -1   1   4  161.98    6.00
  -1   1   4  162.88    6.00
   0  -1  -4    0.90    0.20
   0  -1  -4    0.90    0.20
   0  -1  -4    1.50    0.20
   0  -1  -4    1.10    0.20
   0  -1  -4    1.20    0.20
   0   1   4    1.30    0.20
   0   1   4    0.90    0.20
   0   1   4    1.40    0.20
   0   1   4    0.90    0.20
   0   1   4    1.30    0.20
   0   1   4    1.30    0.20
  -1  -1  -4   18.20    0.80
  -1  -1  -4   17.30    0.80
  -1  -1  -4   15.20    0.80
  -1  -1  -4   16.50    0.80
  -1  -1  -4   15.50    0.80
  -1  -1  -4   16.50    0.90
   1   1   4   15.60    0.80
   1   1   4   17.10    0.80
   1   1   4   16.90    0.80
   1   1   4   15.30    0.80
   1   1   4   15.80    0.80
   1   1   4   16.90    0.90
  -2  -1  -4  476.35   50.79
   2   1   4  600.94   58.79
  -3  -1  -4  127.09    5.20
  -3  -1  -4  133.99    5.10
  -3  -1  -4  135.29    5.20
  -3  -1  -4  139.99    5.00
  -3  -1  -4  130.89    5.20
  -3  -1  -4  134.79    5.00
  -3  -1  -4  138.99    5.10
   3   1   4  138.59    5.10
   3   1   4  128.99    5.10
   3   1   4  140.99    5.40
   3   1   4  134.89    5.20
   3   1   4  135.99    5.20
   3   1   4  142.09    5.10
  -4  -1  -4  472.55   17.60
   4   1   4  487.05   17.60
  -5  -1  -4   10.40    0.70
  -5  -1  -4   11.80    0.90
  -5  -1  -4   10.20    0.50
  -5  -1  -4   11.00    0.60
  -5  -1  -4    9.90    0.80
   5   1   4   10.10    0.70
   5   1   4   10.50    0.50
   5   1   4   10.40    0.70
   5   1   4   11.80    0.80
   5   1   4    9.60    0.90
   5   1   4   11.40    0.80
   5   1   4    9.70    0.70
  -7  -1  -4    2.90    0.70
  -7  -1  -4    2.90    0.50
  -7  -1  -4    3.70    0.50
   7   1   4    2.70    0.70
   7   1   4    3.80    0.50
   7   1   4    2.10    0.40
   7   1   4    4.30    0.60
  -8  -1  -4   64.49    3.00
  -8  -1  -4   68.39    3.40
  -8  -1  -4   67.49    2.80
   8   1   4   66.29    2.90
   8   1   4   64.59    2.90
   8   1   4   70.09    3.60
   8   1   4   63.79    2.90
  -9  -1  -4    0.10    0.40
  -9  -1  -4    0.20    0.40
  -9  -1  -4   -0.20    0.40
   9   1   4    0.30    0.40
   9   1   4    0.30    0.30
   9   1   4    0.10    0.50
   9   1   4    0.70    0.40
 -10  -1  -4   14.50    1.10
 -10  -1  -4   15.40    1.50
  10   1   4   15.30    1.70
  10   1   4   14.80    1.20
  11  -2  -4    4.80    1.10
 -11   2   4    5.00    1.20
  10  -2  -4   96.09    3.80
  10  -2  -4   90.59    4.20
  10  -2  -4   94.19    4.60
 -10   2   4   99.99    4.80
   9  -2  -4   22.40    1.10
   9  -2  -4   22.30    1.50
   9  -2  -4   24.10    1.80
   9  -2  -4   22.00    1.10
  -9   2   4   19.70    1.80
  -9   2   4   20.20    1.70
   8  -2  -4   84.49    4.00
   8  -2  -4   85.89    3.30
   8  -2  -4   89.89    3.80
  -8   2   4   87.99    4.20
  -8   2   4   81.09    4.10
   7  -2  -4    2.80    0.30
   7  -2  -4    2.40    0.50
   7  -2  -4    3.30    0.60
   7  -2  -4    3.00    0.30
  -7   2   4    1.90    0.60
  -7   2   4    2.50    0.60
  -7   2   4    3.10    0.60
   6  -2  -4   36.40    1.40
   6  -2  -4   36.30    1.40
   6  -2  -4   36.70    1.90
   6  -2  -4   29.40    1.80
  -6   2   4   36.60    2.00
  -6   2   4   35.50    1.90
  -6   2   4   34.40    1.80
   5  -2  -4    9.90    0.50
   5  -2  -4    8.80    0.80
   5  -2  -4    9.80    0.50
  -5   2   4    9.00    0.80
  -5   2   4    9.60    0.70
  -5   2   4    9.70    0.80
  -5   2   4   10.90    0.90
   4  -2  -4   56.49    2.10
   4  -2  -4   56.19    2.20
   4  -2  -4   53.89    2.40
   4  -2  -4   56.79    2.60
   4  -2  -4   54.99    2.50
  -4   2   4   56.49    2.50
  -4   2   4   55.19    2.40
  -4   2   4   57.19    2.30
  -4   2   4   59.09    2.20
  -4   2   4   51.79    2.50
   3  -2  -4   45.20    1.70
   3  -2  -4   47.50    2.00
   3  -2  -4   43.50    1.80
   3  -2  -4   43.50    1.90
   3  -2  -4   45.20    1.80
   3  -2  -4   43.10    2.00
   3  -2  -4   43.90    1.90
   3  -2  -4   45.10    1.80
  -3   2   4   45.20    1.80
  -3   2   4   43.40    1.90
  -3   2   4   36.70    2.00
  -3   2   4   43.50    2.00
  -3   2   4   45.20    2.00
  -3   2   4   46.00    1.90
   2  -2  -4  497.65   51.09
  -2   2   4  559.24   50.29
   1  -2  -4  352.46   37.80
   0  -2  -4   26.40    1.30
   0  -2  -4   26.40    1.30
   0  -2  -4   26.60    1.30
   0  -2  -4   30.70    1.30
   0  -2  -4   29.60    1.30
   0   2   4   28.20    1.30
   0   2   4   28.60    1.30
   0   2   4   27.40    1.30
   0   2   4   26.30    1.30
   0   2   4   26.70    1.30
   0   2   4   29.50    1.20
  -1  -2  -4  438.46   57.29
   1   2   4  448.46   60.69
  -2  -2  -4  254.57    9.40
  -2  -2  -4  246.38    9.50
   2   2   4  263.27    9.40
   2   2   4  257.97    9.50
   2   2   4  246.18    9.30
   2   2   4  245.58    9.50
   2   2   4  259.97    9.40
   2   2   4  245.98    9.50
  -3  -2  -4  245.38    9.10
  -3  -2  -4  255.57    9.10
  -3  -2  -4  238.48    9.20
  -3  -2  -4  233.28    9.20
  -3  -2  -4  241.48    9.10
  -3  -2  -4  246.58    9.00
   3   2   4  242.08    9.30
   3   2   4  245.78    9.00
   3   2   4  247.78    9.20
   3   2   4  235.38    9.20
   3   2   4  248.98    9.10
  -4  -2  -4   43.50    2.10
  -4  -2  -4   43.00    2.00
  -4  -2  -4   45.20    1.70
  -4  -2  -4   45.70    1.90
  -4  -2  -4   41.10    2.00
  -4  -2  -4   42.20    1.90
   4   2   4   42.30    2.00
   4   2   4   40.90    1.70
   4   2   4   42.80    2.00
   4   2   4   42.40    2.20
   4   2   4   44.00    2.00
   4   2   4   42.90    2.10
  -5  -2  -4   22.90    1.20
  -5  -2  -4   24.50    1.40
  -5  -2  -4   22.40    1.40
  -5  -2  -4   21.40    1.10
   5   2   4   22.70    1.30
   5   2   4   23.80    1.40
   5   2   4   24.20    1.50
   5   2   4   24.20    1.30
   5   2   4   22.50    1.30
   5   2   4   25.00    1.40
  -6  -2  -4    1.80    0.30
  -6  -2  -4    1.70    0.50
  -6  -2  -4    1.50    0.40
   6   2   4    1.40    0.40
   6   2   4    1.70    0.40
   6   2   4    2.00    0.60
   6   2   4    1.40    0.40
  -7  -2  -4    6.20    0.80
  -7  -2  -4    6.30    0.70
   7   2   4    6.10    0.90
   7   2   4    5.90    0.70
   7   2   4    4.70    0.60
   7   2   4    5.30    0.70
  -8  -2  -4  128.29    5.50
  -8  -2  -4  133.19    5.80
   8   2   4  136.09    5.50
   8   2   4  147.49    5.50
   8   2   4  112.29    5.30
   8   2   4  140.69    6.10
  -9  -2  -4   63.39    3.10
  -9  -2  -4   66.19    3.40
   9   2   4   68.79    3.70
   9   2   4   63.99    3.10
   9   2   4   67.19    3.10
   9   2   4   59.49    2.90
 -10  -2  -4    2.00    0.80
  10   2   4    0.50    0.50
  10   2   4    1.60    0.90
  10   2   4    1.10    0.50
  10  -3  -4    0.50    0.60
  10  -3  -4    0.20    0.50
 -10   3   4    0.40    0.60
 -10   3   4    0.50    0.70
   9  -3  -4   31.20    1.90
   9  -3  -4   31.70    2.00
  -9   3   4   29.80    2.10
  -9   3   4   26.40    2.10
   8  -3  -4   11.50    1.10
   8  -3  -4   11.10    1.10
   8  -3  -4   10.00    0.60
  -8   3   4   10.40    1.00
  -8   3   4    8.80    1.20
  -8   3   4    9.70    1.10
   7  -3  -4  131.49    5.40
   7  -3  -4  119.89    5.20
   7  -3  -4  132.49    4.70
  -7   3   4  126.19    5.40
  -7   3   4  123.89    5.60
  -7   3   4  126.29    5.20
   6  -3  -4   67.69    2.60
   6  -3  -4   69.09    3.00
   6  -3  -4   71.79    3.20
  -6   3   4   65.59    3.20
  -6   3   4   71.59    3.40
  -6   3   4   67.99    3.10
   5  -3  -4  437.56   16.10
   5  -3  -4  458.75   16.50
   5  -3  -4  444.26   15.90
   5  -3  -4  436.66   16.00
  -5   3   4  435.86   16.40
  -5   3   4  426.06   16.50
   4  -3  -4  194.78    7.20
   4  -3  -4  193.28    7.20
   4  -3  -4  187.08    7.20
   4  -3  -4  201.38    7.10
   4  -3  -4  184.68    7.10
   4  -3  -4  209.98    7.70
   4  -3  -4  197.78    7.20
  -4   3   4  191.08    7.60
  -4   3   4  184.98    7.40
  -4   3   4  188.98    7.40
  -4   3   4  192.88    7.20
   3  -3  -4   28.90    1.30
   3  -3  -4   26.00    1.40
   3  -3  -4   28.30    1.10
   3  -3  -4   27.60    1.30
   3  -3  -4   28.00    1.20
   3  -3  -4   29.60    1.50
   3  -3  -4   29.10    1.60
   3  -3  -4   28.80    1.30
  -3   3   4   25.20    1.40
  -3   3   4   27.20    1.50
  -3   3   4   30.20    1.40
  -3   3   4   27.60    1.30
   2  -3  -4   76.99    3.00
   2  -3  -4   77.69    3.10
   2  -3  -4   76.59    3.10
   2  -3  -4   77.19    3.30
   2  -3  -4   74.09    3.00
  -2   3   4   77.39    3.00
  -2   3   4   78.19    3.10
  -2   3   4   75.89    3.00
  -2   3   4   79.99    3.20
  -2   3   4   75.09    3.00
  -2   3   4   78.69    3.10
  -2   3   4   76.49    3.10
   1  -3  -4  189.18    7.50
   1  -3  -4  194.78    7.40
   1  -3  -4  196.08    7.40
   1  -3  -4  195.88    7.60
   1  -3  -4  193.98    7.40
   1  -3  -4  197.98    7.50
  -1   3   4  198.38    7.40
  -1   3   4  192.08    7.30
  -1   3   4  192.58    7.50
  -1   3   4  194.48    7.50
  -1   3   4  224.58    7.70
  -1   3   4  199.18    7.40
   0  -3  -4    3.40    0.40
   0  -3  -4    3.80    0.40
   0  -3  -4    2.80    0.40
   0  -3  -4    4.30    0.50
   0  -3  -4    3.00    0.40
   0  -3  -4    3.70    0.30
   0   3   4    3.20    0.40
   0   3   4    2.90    0.40
   0   3   4    3.00    0.30
   0   3   4    2.80    0.40
   0   3   4    3.60    0.40
   0   3   4    3.30    0.40
  -1  -3  -4   96.19    3.80
  -1  -3  -4   97.29    3.90
  -1  -3  -4  103.89    3.90
  -1  -3  -4   96.29    3.70
  -1  -3  -4   91.59    4.00
   1   3   4   95.49    3.90
   1   3   4   97.49    3.90
   1   3   4   97.69    3.70
   1   3   4   90.69    3.80
   1   3   4  101.39    4.00
   1   3   4   98.99    4.00
  -2  -3  -4    9.40    0.80
  -2  -3  -4    9.80    0.70
  -2  -3  -4    9.10    0.70
  -2  -3  -4   10.10    0.80
  -2  -3  -4    9.70    0.70
   2   3   4   10.30    0.70
   2   3   4   12.10    0.80
   2   3   4    9.10    0.60
   2   3   4    9.00    0.60
   2   3   4    9.10    0.70
   2   3   4    9.80    0.70
   2   3   4   10.30    0.80
  -3  -3  -4   21.80    1.20
  -3  -3  -4   24.20    1.20
  -3  -3  -4   22.90    1.30
  -3  -3  -4   22.70    1.10
  -3  -3  -4   21.30    1.30
   3   3   4   21.90    1.30
   3   3   4   21.40    1.20
   3   3   4   22.10    1.20
   3   3   4   23.00    1.10
   3   3   4   20.20    1.30
   3   3   4   21.00    1.30
  -4  -3  -4  470.15   17.30
  -4  -3  -4  465.45   17.30
   4   3   4  464.05   17.40
   4   3   4  466.95   17.10
   4   3   4  483.55   17.60
   4   3   4  478.05   17.60
  -5  -3  -4  277.37   10.50
  -5  -3  -4  280.87   10.60
  -5  -3  -4  270.67   10.30
  -5  -3  -4  276.87   10.30
   5   3   4  253.87   10.40
   5   3   4  282.97   10.60
   5   3   4  277.27   10.80
   5   3   4  281.77   10.60
  -6  -3  -4   97.29    4.00
  -6  -3  -4   96.09    4.00
  -6  -3  -4  102.49    4.30
  -6  -3  -4  101.19    4.30
   6   3   4   99.29    4.40
   6   3   4   93.39    4.20
   6   3   4  102.89    4.60
   6   3   4  102.29    4.20
  -7  -3  -4    0.10    0.30
  -7  -3  -4    0.10    0.40
  -7  -3  -4    0.50    0.30
  -7  -3  -4    0.90    0.40
   7   3   4    0.50    0.40
   7   3   4    0.30    0.40
   7   3   4    0.00    0.30
   7   3   4    1.00    0.60
  -8  -3  -4   23.10    1.70
  -8  -3  -4   23.20    1.60
   8   3   4   23.30    1.90
   8   3   4   20.10    1.50
   8   3   4   22.50    1.60
  -9  -3  -4  241.68    9.80
  -9  -3  -4  236.38    9.50
   9   3   4  236.48    9.50
   9   3   4  237.78   10.20
   9   3   4  243.38    9.50
 -10  -3  -4    8.00    1.20
  10   3   4    6.90    1.10
  10   3   4    7.10    1.40
  10   3   4    6.10    1.00
  10  -4  -4   48.30    2.80
  10  -4  -4   44.80    2.60
 -10   4   4   51.29    3.00
 -10   4   4   43.30    3.10
   9  -4  -4   42.80    2.50
   9  -4  -4   40.30    2.40
   9  -4  -4   44.30    1.80
  -9   4   4   44.90    2.40
  -9   4   4   46.10    2.70
  -9   4   4   42.30    2.80
   8  -4  -4    1.10    0.30
   8  -4  -4    0.30    0.40
   8  -4  -4    0.90    0.20
   8  -4  -4    0.50    0.40
  -8   4   4    0.00    0.50
  -8   4   4    0.30    0.40
  -8   4   4    1.00    0.50
   7  -4  -4   35.00    1.80
   7  -4  -4   35.40    2.10
   7  -4  -4   35.20    1.50
  -7   4   4   32.30    2.00
  -7   4   4   35.10    2.20
  -7   4   4   32.90    1.90
   6  -4  -4   19.80    1.40
   6  -4  -4   18.70    1.10
   6  -4  -4   18.60    0.90
   6  -4  -4   20.00    1.10
  -6   4   4   18.70    1.30
  -6   4   4   19.50    1.50
  -6   4   4   20.50    1.30
   5  -4  -4    5.40    0.50
   5  -4  -4    5.30    0.50
   5  -4  -4    5.10    0.40
   5  -4  -4    5.30    0.40
   5  -4  -4    6.50    0.80
  -5   4   4    4.40    0.60
  -5   4   4    6.80    0.70
  -5   4   4    6.30    0.80
  -5   4   4    6.00    0.50
  -5   4   4    5.70    0.50
   4  -4  -4  163.08    6.00
   4  -4  -4  162.78    6.00
   4  -4  -4  163.88    6.10
   4  -4  -4  166.48    6.00
   4  -4  -4  148.19    6.40
  -4   4   4  157.08    6.20
  -4   4   4  154.08    6.00
  -4   4   4  157.08    6.40
  -4   4   4  153.18    6.00
  -4   4   4  152.88    6.20
   3  -4  -4  359.36   13.60
   3  -4  -4  366.16   13.70
   3  -4  -4  430.66   14.20
   3  -4  -4  370.66   13.60
   3  -4  -4  373.36   13.70
  -3   4   4  362.16   13.90
  -3   4   4  365.76   13.70
  -3   4   4  375.96   13.80
  -3   4   4  367.66   13.70
  -3   4   4  346.07   13.70
   2  -4  -4   18.50    1.00
   2  -4  -4   17.00    1.00
   2  -4  -4   16.90    1.00
   2  -4  -4   18.80    1.00
   2  -4  -4   14.50    1.10
   2  -4  -4   18.30    1.00
  -2   4   4   19.30    0.90
  -2   4   4   18.00    0.90
  -2   4   4   18.80    1.20
  -2   4   4   18.30    1.00
  -2   4   4   19.30    1.10
  -2   4   4   14.40    1.00
  -2   4   4   17.60    1.00
  -2   4   4   16.70    0.90
   1  -4  -4  444.56   62.29
   0  -4  -4    3.70    0.50
   0  -4  -4    4.40    0.50
   0  -4  -4    3.00    0.40
   0  -4  -4    4.60    0.50
   0  -4  -4    4.60    0.50
   0  -4  -4    3.00    0.50
   0   4   4    4.80    0.50
   0   4   4    3.60    0.60
   0   4   4    5.00    0.60
   0   4   4    4.00    0.40
   0   4   4    4.40    0.50
   0   4   4    3.40    0.50
  -1  -4  -4 1117.29  109.89
   1   4   4 1043.30  107.09
  -2  -4  -4   10.40    0.90
  -2  -4  -4    8.70    0.80
  -2  -4  -4    9.90    0.80
  -2  -4  -4    9.30    0.70
   2   4   4    8.20    0.70
   2   4   4   10.60    1.10
   2   4   4    9.10    0.80
   2   4   4   10.50    0.80
   2   4   4    7.80    0.60
   2   4   4    9.40    0.80
  -3  -4  -4  146.09    5.70
  -3  -4  -4  144.49    5.40
  -3  -4  -4  143.69    5.50
   3   4   4  131.29    5.70
   3   4   4  139.59    5.70
   3   4   4  119.29    5.40
  -4  -4  -4  235.48    9.10
  -4  -4  -4  242.28    9.30
  -4  -4  -4  237.68    8.90
   4   4   4  240.58    9.40
   4   4   4  233.58    9.30
   4   4   4  237.48    9.20
  -5  -4  -4   12.60    0.90
  -5  -4  -4   12.30    0.70
  -5  -4  -4   12.30    1.10
  -5  -4  -4   12.20    0.90
   5   4   4   12.90    1.00
   5   4   4   12.60    1.10
   5   4   4   11.60    1.10
  -6  -4  -4  250.97    9.70
  -6  -4  -4  254.97    9.90
  -6  -4  -4  270.17   10.10
   6   4   4  234.08    9.90
   6   4   4  260.97   10.00
   6   4   4  260.67   10.10
   6   4   4  258.37   10.30
  -7  -4  -4   25.50    1.40
  -7  -4  -4   23.70    1.50
  -7  -4  -4   24.20    1.70
  -7  -4  -4   23.50    1.60
   7   4   4   23.50    1.70
   7   4   4   25.50    1.60
   7   4   4   25.40    1.70
   7   4   4   25.10    1.90
  -8  -4  -4  143.99    6.30
  -8  -4  -4  146.29    6.30
  -8  -4  -4  142.19    5.70
  -8  -4  -4  152.08    5.80
   8   4   4  137.19    6.30
   8   4   4  152.78    6.80
   8   4   4  159.78    6.50
   8   4   4  154.98    6.30
  -9  -4  -4   28.00    2.00
  -9  -4  -4   26.00    2.00
   9   4   4   28.40    2.40
   9   4   4   33.20    2.00
   9   4   4   33.00    2.10
 -10  -4  -4  211.88    9.20
  10   4   4  225.38    9.80
  10   4   4  226.18    9.10
  10   4   4  212.48    9.00
  10  -5  -4    3.60    1.00
 -10   5   4    3.60    1.20
 -10   5   4    4.70    1.10
   9  -5  -4    0.10    0.50
   9  -5  -4   -0.10    0.50
  -9   5   4   -0.20    0.50
  -9   5   4    0.10    0.50
  -9   5   4    0.20    0.60
   8  -5  -4    3.50    0.70
   8  -5  -4    4.40    0.50
   8  -5  -4    6.30    1.00
  -8   5   4    5.40    0.90
  -8   5   4    4.50    1.00
   7  -5  -4  183.38    8.20
   7  -5  -4  205.78    7.50
   7  -5  -4  203.48    7.60
  -7   5   4  199.28    8.40
  -7   5   4  203.78    8.10
  -7   5   4  199.48    8.00
   6  -5  -4    2.50    0.40
   6  -5  -4    3.10    0.50
   6  -5  -4    4.60    0.80
   6  -5  -4    3.60    0.40
   6  -5  -4    2.90    0.40
  -6   5   4    2.70    0.80
  -6   5   4    4.10    0.70
  -6   5   4    4.10    0.70
   5  -5  -4    5.80    0.60
   5  -5  -4    5.40    0.50
   5  -5  -4    6.10    0.60
   5  -5  -4    5.50    0.50
   5  -5  -4    6.00    0.90
  -5   5   4    5.70    0.70
  -5   5   4    4.60    0.60
  -5   5   4    5.90    0.80
   4  -5  -4    1.40    0.40
   4  -5  -4    0.50    0.30
   4  -5  -4    0.40    0.40
   4  -5  -4    0.70    0.30
   4  -5  -4    0.50    0.20
  -4   5   4    0.80    0.30
  -4   5   4    0.50    0.40
  -4   5   4    0.80    0.40
  -4   5   4    0.90    0.30
   3  -5  -4   29.90    1.50
   3  -5  -4   28.70    1.50
   3  -5  -4   30.60    1.60
   3  -5  -4   27.50    1.80
   3  -5  -4   31.60    1.60
  -3   5   4   30.80    1.40
  -3   5   4   28.30    1.70
  -3   5   4   34.10    1.30
  -3   5   4   28.10    1.20
  -3   5   4   24.40    1.50
  -3   5   4   30.20    1.60
   2  -5  -4    3.70    0.50
   2  -5  -4    3.60    0.50
   2  -5  -4    4.40    0.60
   2  -5  -4    4.00    0.60
   2  -5  -4    3.80    0.50
  -2   5   4    4.80    0.50
  -2   5   4    4.00    0.50
  -2   5   4    4.10    0.50
  -2   5   4    4.00    0.50
  -2   5   4    4.30    0.50
  -2   5   4    4.40    0.40
   1  -5  -4    3.40    0.50
   1  -5  -4    3.00    0.40
   1  -5  -4    3.20    0.60
   1  -5  -4    2.70    0.50
   1  -5  -4    2.60    0.50
  -1   5   4    3.80    0.30
  -1   5   4    4.00    0.30
  -1   5   4    2.50    0.50
  -1   5   4    4.40    0.50
  -1   5   4    4.30    0.50
  -1   5   4    2.80    0.50
  -1   5   4    5.10    0.60
   0  -5  -4   15.50    1.10
   0  -5  -4   15.80    1.10
   0  -5  -4   15.30    0.90
   0  -5  -4   16.10    1.10
   0  -5  -4   16.30    1.00
   0   5   4   16.20    1.20
   0   5   4   15.40    1.00
   0   5   4   17.20    0.90
   0   5   4   16.10    0.90
   0   5   4   15.00    1.00
  -1  -5  -4   43.00    2.20
  -1  -5  -4   44.10    2.20
  -1  -5  -4   42.70    2.10
  -1  -5  -4   43.30    2.10
  -1  -5  -4   39.50    1.80
   1   5   4   41.90    2.20
  -2  -5  -4    6.10    0.70
  -2  -5  -4    5.70    0.60
  -2  -5  -4    7.20    0.70
   2   5   4    5.40    0.70
   2   5   4    6.30    0.70
   2   5   4    6.20    0.50
  -4  -5  -4    1.30    0.40
  -4  -5  -4    1.30    0.50
  -4  -5  -4    0.70    0.30
   4   5   4    1.00    0.40
   4   5   4    0.80    0.40
  -5  -5  -4    1.70    0.60
  -5  -5  -4    2.40    0.40
  -5  -5  -4    2.60    0.50
   5   5   4    1.90    0.60
   5   5   4    2.10    0.60
   5   5   4    2.40    0.70
  -6  -5  -4    8.70    1.00
  -6  -5  -4    7.50    0.80
   6   5   4    7.30    1.00
   6   5   4    5.70    0.80
   6   5   4    6.30    1.00
  -7  -5  -4 1060.49   39.30
  -7  -5  -4 1056.89   39.00
  -7  -5  -4 1066.69   38.80
   7   5   4 1066.49   39.50
   7   5   4 1065.49   39.30
   7   5   4 1071.99   39.10
  -8  -5  -4    8.80    1.10
  -8  -5  -4    8.50    1.20
  -8  -5  -4    8.60    0.90
   8   5   4    9.70    1.10
   8   5   4   11.10    1.40
   8   5   4   10.60    1.30
  -9  -5  -4   53.69    3.20
  -9  -5  -4   56.69    2.60
   9   5   4   61.49    3.20
   9   5   4   55.59    3.60
   9   5   4   59.89    3.30
   9  -6  -4   87.09    4.30
  -9   6   4   75.99    4.00
  -9   6   4   69.39    4.20
  -9   6   4   86.29    4.00
   8  -6  -4    0.70    0.60
   8  -6  -4    0.60    0.40
   8  -6  -4    0.70    0.30
  -8   6   4    0.80    0.60
  -8   6   4    0.20    0.50
  -8   6   4    0.40    0.60
   7  -6  -4   57.99    2.50
   7  -6  -4   57.89    3.30
  -7   6   4   57.09    3.00
  -7   6   4   57.69    3.30
  -7   6   4   61.49    3.00
   6  -6  -4   28.90    2.10
   6  -6  -4   27.80    1.40
  -6   6   4   25.90    1.60
  -6   6   4   26.60    1.70
  -6   6   4   27.60    1.90
  -6   6   4   25.40    1.40
   5  -6  -4    5.90    0.60
   5  -6  -4    6.30    0.60
   5  -6  -4    5.60    0.60
   5  -6  -4    6.20    1.00
  -5   6   4    5.30    0.70
  -5   6   4    5.60    0.90
  -5   6   4    4.70    0.60
  -5   6   4    6.10    0.80
   4  -6  -4    8.70    0.80
   4  -6  -4    7.10    0.70
   4  -6  -4    8.20    1.00
   4  -6  -4    8.70    0.80
  -4   6   4    9.20    0.70
  -4   6   4    8.20    0.80
  -4   6   4    7.70    0.80
  -4   6   4   11.30    1.10
   3  -6  -4  121.39    4.80
   3  -6  -4  124.89    4.90
   3  -6  -4  112.99    4.90
   3  -6  -4  108.29    5.20
  -3   6   4  114.29    4.50
  -3   6   4  120.99    5.10
  -3   6   4  121.69    4.90
  -3   6   4  120.79    4.60
  -3   6   4  115.99    4.60
  -3   6   4  119.69    4.90
   2  -6  -4   53.79    2.60
   2  -6  -4   50.69    2.60
   2  -6  -4   62.39    2.90
   2  -6  -4   57.19    2.50
  -2   6   4   52.49    2.60
  -2   6   4   51.79    2.40
  -2   6   4   52.49    2.60
  -2   6   4   52.79    2.40
  -2   6   4   50.59    2.40
   1  -6  -4  560.04   20.80
   1  -6  -4  562.84   21.00
   1  -6  -4  592.74   21.20
   1  -6  -4  563.84   21.00
  -1   6   4  558.74   21.00
  -1   6   4  545.75   20.40
  -1   6   4  534.85   20.70
  -1   6   4  564.54   20.80
  -1   6   4  600.24   20.40
   0  -6  -4  509.95   19.00
   0  -6  -4  494.25   19.20
   0  -6  -4  494.35   18.70
   0  -6  -4  526.35   19.30
   0  -6  -4  495.65   19.20
   0   6   4  510.35   19.00
   0   6   4  559.14   18.70
   0   6   4  514.05   18.70
   0   6   4  509.65   19.20
  -1  -6  -4  224.18    8.80
  -1  -6  -4  240.18    9.40
  -1  -6  -4  235.78    9.30
  -1  -6  -4  236.78    9.20
   1   6   4  238.88    9.00
   1   6   4  233.48    9.40
   1   6   4  244.38    9.20
  -2  -6  -4  409.46   15.40
  -2  -6  -4  388.46   15.10
  -2  -6  -4  412.56   15.20
   2   6   4  405.26   15.20
   2   6   4  397.26   15.40
  -3  -6  -4   39.60    2.30
  -3  -6  -4   36.90    2.00
  -3  -6  -4   35.50    1.90
   3   6   4   36.00    2.00
   3   6   4   37.10    2.20
   3   6   4   36.00    1.60
  -4  -6  -4  546.45   20.40
  -4  -6  -4  544.75   20.30
  -4  -6  -4  551.24   20.80
   4   6   4  554.64   20.60
   4   6   4  546.95   20.80
  -5  -6  -4    7.60    0.70
  -5  -6  -4    7.90    0.90
  -5  -6  -4    8.10    1.00
   5   6   4    7.60    0.90
   5   6   4    7.80    1.10
   5   6   4    7.40    1.00
  -6  -6  -4  520.25   20.40
  -6  -6  -4  526.35   20.00
  -6  -6  -4  533.35   19.50
   6   6   4  556.74   20.50
   6   6   4  526.85   20.50
   6   6   4  548.95   20.30
  -7  -6  -4    9.90    1.30
  -7  -6  -4    9.30    1.00
   7   6   4    7.60    1.20
   7   6   4    9.10    1.20
   7   6   4    9.40    1.20
  -8  -6  -4   95.39    4.80
  -8  -6  -4   94.09    4.20
   8   6   4   98.19    4.90
   8   6   4   96.09    4.60
   8   6   4  103.19    5.10
  -9  -6  -4   18.10    1.40
  -9  -6  -4   24.30    2.00
   9   6   4   21.50    1.90
   9   6   4   22.30    2.00
   9   6   4   21.30    2.20
   8  -7  -4    8.60    1.40
   8  -7  -4    7.50    0.80
  -8   7   4    6.10    1.30
  -8   7   4    7.60    1.10
  -8   7   4    8.70    1.10
   7  -7  -4    6.80    1.20
   7  -7  -4    8.60    0.80
  -7   7   4    8.10    1.00
  -7   7   4    7.30    1.30
  -7   7   4    7.10    1.00
   6  -7  -4   56.89    3.20
   6  -7  -4   51.59    2.40
  -6   7   4   51.69    2.70
  -6   7   4   47.90    2.90
  -6   7   4   50.79    2.60
   5  -7  -4   82.59    3.60
   5  -7  -4   82.19    3.60
   5  -7  -4   82.79    3.60
   5  -7  -4   79.79    4.20
  -5   7   4   84.09    3.60
  -5   7   4   84.59    4.10
  -5   7   4   83.29    3.80
  -5   7   4   79.89    3.70
   4  -7  -4  129.89    5.50
   4  -7  -4  135.39    5.50
   4  -7  -4  141.19    5.40
   4  -7  -4  126.49    5.90
  -4   7   4  129.59    5.50
  -4   7   4  126.59    5.70
  -4   7   4  132.99    5.20
  -4   7   4  134.19    5.50
   3  -7  -4    7.60    1.00
   3  -7  -4    7.70    0.90
   3  -7  -4    9.50    1.00
   3  -7  -4    9.70    0.90
  -3   7   4    8.20    0.70
  -3   7   4    9.70    0.70
  -3   7   4    9.10    0.90
  -3   7   4    9.10    1.00
  -3   7   4    9.60    0.90
   2  -7  -4   25.90    1.90
   2  -7  -4   28.40    1.70
   2  -7  -4   26.40    1.60
  -2   7   4   25.90    1.50
  -2   7   4   25.80    1.40
  -2   7   4   24.50    1.60
  -2   7   4   24.70    1.40
  -2   7   4   27.60    1.70
   1  -7  -4  609.94   23.20
   1  -7  -4  706.43   23.60
   1  -7  -4  626.64   23.10
   1  -7  -4  564.44   23.20
  -1   7   4  638.04   23.30
  -1   7   4  594.74   22.50
  -1   7   4  642.24   22.50
  -1   7   4  609.84   23.10
  -1   7   4  613.14   22.90
   0  -7  -4    3.50    0.70
   0  -7  -4    3.90    0.80
   0  -7  -4    4.00    0.70
   0   7   4    3.20    0.60
   0   7   4    3.10    0.50
   0   7   4    2.90    0.50
   0   7   4    3.30    0.70
  -1  -7  -4  622.74   24.00
  -1  -7  -4  697.03   24.70
  -1  -7  -4  669.63   24.50
  -1  -7  -4  678.73   24.60
   1   7   4  653.83   24.70
   1   7   4  652.13   24.40
   1   7   4  646.94   24.20
  -2  -7  -4    1.20    0.60
  -2  -7  -4    1.00    0.40
  -2  -7  -4    0.60    0.40
   2   7   4    0.80    0.50
   2   7   4    0.20    0.40
  -3  -7  -4  109.59    4.80
  -3  -7  -4  113.29    5.10
  -3  -7  -4  111.99    4.80
   3   7   4  106.49    4.80
   3   7   4  110.79    5.10
  -4  -7  -4   14.90    1.30
  -4  -7  -4   15.70    1.20
  -4  -7  -4   15.90    1.50
   4   7   4   15.00    1.30
   4   7   4   18.60    1.60
  -5  -7  -4 1053.49   39.50
  -5  -7  -4 1080.99   39.80
  -5  -7  -4 1083.19   40.20
   5   7   4 1058.49   39.90
   5   7   4 1114.59   40.30
   5   7   4 1124.49   40.20
  -6  -7  -4   14.90    1.00
  -6  -7  -4   12.50    1.20
  -6  -7  -4   14.00    1.50
   6   7   4   15.60    1.60
   6   7   4   13.20    1.50
   6   7   4   13.50    1.40
  -7  -7  -4    3.80    0.80
  -7  -7  -4    3.30    0.90
   7   7   4    1.80    0.80
   7   7   4    4.20    1.00
  -8  -7  -4    2.80    1.00
  -8  -7  -4    1.50    0.70
   8   7   4    5.10    1.20
   8   7   4    3.10    1.10
   8   7   4    3.00    0.90
   7  -8  -4    8.20    1.40
   7  -8  -4    8.40    0.90
  -7   8   4    5.80    0.90
  -7   8   4    7.20    1.40
   6  -8  -4   27.70    1.60
   6  -8  -4   29.90    1.70
   6  -8  -4   30.40    2.40
  -6   8   4   29.00    1.70
  -6   8   4   24.90    1.90
  -6   8   4   27.70    2.10
   5  -8  -4   11.80    1.40
   5  -8  -4   12.30    1.10
   5  -8  -4   10.80    1.00
   5  -8  -4    9.90    1.30
  -5   8   4   10.50    1.10
  -5   8   4    8.50    0.80
  -5   8   4   13.00    1.20
  -5   8   4   12.20    1.40
   4  -8  -4  151.48    6.00
   4  -8  -4  148.29    6.10
   4  -8  -4  135.49    6.00
   4  -8  -4  139.39    6.60
  -4   8   4  151.28    6.40
  -4   8   4  144.99    6.20
  -4   8   4  148.29    6.10
   3  -8  -4   44.70    2.40
   3  -8  -4   43.00    2.30
   3  -8  -4   42.10    2.70
  -3   8   4   39.60    1.90
  -3   8   4   47.10    2.50
  -3   8   4   41.70    2.20
  -3   8   4   42.00    2.00
  -3   8   4   43.30    2.50
   2  -8  -4  873.31   31.60
   2  -8  -4  934.61   32.20
   2  -8  -4  836.02   31.70
   2  -8  -4  859.01   31.70
  -2   8   4  788.32   31.70
  -2   8   4  867.81   31.80
  -2   8   4  848.52   31.30
   1  -8  -4   40.00    2.50
   1  -8  -4   43.00    2.40
   1  -8  -4   40.80    2.20
  -1   8   4   39.70    2.30
  -1   8   4   35.10    2.30
  -1   8   4   38.10    2.10
   0  -8  -4   62.39    3.20
   0  -8  -4   68.99    3.50
   0  -8  -4   62.59    3.40
   0   8   4   67.79    2.90
   0   8   4   70.49    3.20
   0   8   4   73.89    3.60
   0   8   4   63.89    2.90
  -1  -8  -4    2.40    0.70
  -1  -8  -4    2.20    0.60
  -1  -8  -4    1.20    0.60
   1   8   4    1.50    0.50
   1   8   4    2.90    0.60
   1   8   4    1.80    0.60
   1   8   4    2.60    0.80
  -2  -8  -4  953.50   36.50
  -2  -8  -4  957.60   36.40
  -2  -8  -4  997.70   36.70
   2   8   4  985.50   36.80
   2   8   4 1002.60   36.40
   2   8   4 1043.30   36.30
  -3  -8  -4    3.00    0.70
  -3  -8  -4    2.00    0.60
  -3  -8  -4    2.10    0.80
   3   8   4    1.20    0.60
   3   8   4    0.80    0.60
   3   8   4    1.20    0.60
  -4  -8  -4  114.69    5.30
  -4  -8  -4  113.49    5.00
  -4  -8  -4  106.49    4.80
   4   8   4  114.19    5.10
   4   8   4  104.59    5.30
   4   8   4  111.89    5.10
  -5  -8  -4   12.50    1.50
  -5  -8  -4   10.80    1.00
  -5  -8  -4    9.60    1.10
   5   8   4   12.70    1.50
   5   8   4   11.10    1.30
   5   8   4    9.70    1.20
  -6  -8  -4   43.10    2.80
  -6  -8  -4   40.80    2.10
  -6  -8  -4   39.70    2.40
   6   8   4   39.20    2.70
   6   8   4   38.70    2.60
   6   8   4   38.30    2.80
  -7  -8  -4    0.10    0.50
  -7  -8  -4    0.50    0.70
   7   8   4    0.50    0.70
   7   8   4    0.50    0.70
   7   8   4    1.00    0.80
   6  -9  -4   90.19    4.70
   6  -9  -4   79.69    3.80
   6  -9  -4   81.79    3.70
  -6   9   4   74.49    4.30
  -6   9   4   90.19    4.10
   5  -9  -4   68.29    4.10
   5  -9  -4   79.29    3.60
   5  -9  -4   74.49    3.50
  -5   9   4   70.29    3.60
  -5   9   4   72.09    3.90
   4  -9  -4   43.00    2.90
   4  -9  -4   43.80    2.40
   4  -9  -4   43.00    2.50
  -4   9   4   42.10    2.40
  -4   9   4   41.30    2.50
  -4   9   4   44.40    2.70
   3  -9  -4  388.46   14.60
   3  -9  -4  390.06   14.70
   3  -9  -4  391.96   15.30
  -3   9   4  368.06   14.80
  -3   9   4  363.46   14.80
  -3   9   4  378.36   14.10
   2  -9  -4    3.50    1.00
   2  -9  -4    3.00    0.80
   2  -9  -4    2.30    0.70
  -2   9   4    2.30    0.80
  -2   9   4    2.70    0.60
  -2   9   4    3.10    0.90
   1  -9  -4  241.38    9.80
   1  -9  -4  240.98    9.60
   1  -9  -4  231.18   10.00
  -1   9   4  240.38    9.40
  -1   9   4  241.38    9.70
  -1   9   4  234.48    9.80
   0  -9  -4    5.00    1.00
   0  -9  -4    5.40    0.90
   0  -9  -4    5.60    1.00
   0   9   4    4.30    1.00
   0   9   4    5.70    0.70
   0   9   4    4.90    0.60
   0   9   4    6.30    1.00
  -1  -9  -4  211.48    8.90
  -1  -9  -4  209.18    8.70
  -1  -9  -4  217.88    9.10
   1   9   4  216.68    9.10
   1   9   4  214.48    8.40
   1   9   4  216.48    8.70
  -2  -9  -4   -0.10    0.50
  -2  -9  -4    0.60    0.60
  -2  -9  -4    0.60    0.60
   2   9   4    1.30    0.60
   2   9   4    0.70    0.60
   2   9   4    0.70    0.50
  -3  -9  -4  216.58    8.80
  -3  -9  -4  216.08    8.80
  -3  -9  -4  221.98    9.20
   3   9   4  199.98    8.60
   3   9   4  205.48    9.10
   3   9   4  213.28    8.80
  -4  -9  -4   46.40    3.00
  -4  -9  -4   45.80    2.60
  -4  -9  -4   47.40    2.70
   4   9   4   48.90    2.80
   4   9   4   44.60    2.70
   4   9   4   48.20    3.10
  -5  -9  -4   12.00    1.20
  -5  -9  -4    8.50    1.50
  -5  -9  -4   14.60    1.50
   5   9   4   15.10    1.70
   5   9   4   13.70    1.50
   5   9   4   13.30    1.50
   6   9   4   82.19    4.40
   4 -10  -4  273.07   10.90
   4 -10  -4  265.17   10.80
   4 -10  -4  275.57   11.60
  -4  10   4  271.17   11.20
   3 -10  -4    7.80    1.40
   3 -10  -4    8.10    1.20
   3 -10  -4    7.20    1.10
  -3  10   4    7.70    1.20
  -3  10   4    8.00    1.40
   2 -10  -4   15.00    1.50
   2 -10  -4   13.40    1.70
   2 -10  -4   11.70    1.40
  -2  10   4   12.40    1.20
  -2  10   4   14.10    1.60
  -2  10   4   13.20    1.50
   1 -10  -4    4.30    1.00
   1 -10  -4    4.60    1.10
   1 -10  -4    4.10    1.00
  -1  10   4    4.50    1.00
  -1  10   4    4.80    1.10
  -1  10   4    4.50    0.90
   0 -10  -4  515.35   20.10
   0 -10  -4  525.85   20.20
   0 -10  -4  533.75   19.80
   0  10   4  493.45   19.00
   0  10   4  509.35   20.10
   0  10   4  532.55   19.60
  -1 -10  -4    2.00    0.80
  -1 -10  -4    1.70    0.70
  -1 -10  -4    1.90    0.90
   1  10   4    2.60    0.80
   1  10   4    0.30    0.60
   1  10   4    1.60    0.60
  -2 -10  -4   10.80    1.40
  -2 -10  -4    8.80    1.40
  -2 -10  -4   12.50    1.40
   2  10   4    8.90    1.20
   2  10   4    7.60    1.10
   2  10   4    8.50    1.60
  -3 -10  -4    4.00    0.90
  -3 -10  -4    3.70    1.00
  -3 -10  -4    3.10    1.10
   3  10   4    3.70    0.90
   3  10   4    5.20    1.30
   3  10   4    4.90    1.10
  -4 -10  -4   29.40    2.20
  -4 -10  -4   34.80    2.40
  -4 -10  -4   32.40    2.60
   4  10   4   32.70    2.40
   4  10   4   29.70    2.30
   4  10   4   32.50    2.60
   2  11  -5   36.60    2.50
   2  11  -5   37.70    2.90
  -2 -11   5   43.30    2.90
  -2 -11   5   43.70    3.00
  -2 -11   5   40.20    2.70
   1  11  -5   42.70    2.20
   1  11  -5   40.80    3.00
   1  11  -5   38.60    2.50
  -1 -11   5   45.70    2.90
  -1 -11   5   41.80    2.90
  -1 -11   5   43.80    3.00
   0  11  -5    8.80    1.00
   0  11  -5    7.80    1.20
   0  11  -5    9.90    1.50
   0 -11   5    9.50    1.40
   0 -11   5    8.10    1.50
   0 -11   5   10.00    1.50
  -1  11  -5   26.30    1.80
  -1  11  -5   26.70    1.80
  -1  11  -5   26.50    2.30
   1 -11   5   28.30    2.40
   1 -11   5   27.50    2.10
   1 -11   5   25.60    2.20
  -2  11  -5   13.40    1.20
  -2  11  -5   14.30    1.30
  -2  11  -5   15.40    1.80
  -2  11  -5   15.20    1.70
   2 -11   5   15.20    1.70
   2 -11   5   14.20    1.80
   2 -11   5   14.90    1.60
   5  10  -5    2.20    1.00
   5  10  -5    0.80    0.70
  -5 -10   5    1.30    0.80
  -5 -10   5    0.50    0.60
  -5 -10   5    1.30    0.90
   4  10  -5  140.89    6.90
   4  10  -5  146.19    6.60
  -4 -10   5  149.79    7.00
  -4 -10   5  152.68    6.60
  -4 -10   5  145.79    6.50
   3  10  -5   19.30    1.70
   3  10  -5   16.20    1.90
  -3 -10   5   18.90    1.70
  -3 -10   5   19.70    1.70
  -3 -10   5   18.90    1.90
   2  10  -5    4.10    1.10
   2  10  -5    3.70    0.90
  -2 -10   5    4.60    1.00
  -2 -10   5    5.00    1.10
   1  10  -5    3.20    0.80
   1  10  -5    3.90    0.70
   1  10  -5    1.40    0.80
  -1 -10   5    4.90    1.10
  -1 -10   5    3.30    0.90
  -1 -10   5    1.70    0.70
   0  10  -5   38.60    2.10
   0  10  -5   37.50    2.70
   0  10  -5   37.30    2.30
   0 -10   5   43.80    2.80
   0 -10   5   39.10    2.80
   0 -10   5   42.30    2.60
  -1  10  -5   41.00    2.70
  -1  10  -5   37.90    2.20
  -1  10  -5   38.20    2.20
   1 -10   5   42.90    2.90
   1 -10   5   39.00    2.50
   1 -10   5   41.60    2.60
  -2  10  -5    1.40    0.60
  -2  10  -5    1.00    0.70
  -2  10  -5    2.40    0.70
  -2  10  -5    2.70    0.90
   2 -10   5    1.40    0.70
   2 -10   5    1.70    0.70
   2 -10   5    3.20    1.00
  -3  10  -5    1.10    0.50
  -3  10  -5    0.60    0.50
  -3  10  -5    0.20    0.60
  -3  10  -5    0.80    0.70
   3 -10   5    0.40    0.50
   3 -10   5    0.30    0.60
   3 -10   5    0.60    0.70
  -4  10  -5   32.00    2.40
  -4  10  -5   26.80    1.90
   4 -10   5   28.00    2.50
   4 -10   5   28.90    2.00
   4 -10   5   27.50    2.00
  -5  10  -5    5.60    1.30
  -5  10  -5    4.00    0.90
   5 -10   5    4.40    0.90
   5 -10   5    4.50    1.00
   5 -10   5    4.70    1.20
   6   9  -5   48.30    3.10
   6   9  -5   47.90    2.90
  -6  -9   5   41.20    2.20
  -6  -9   5   45.70    2.70
  -6  -9   5   42.10    3.00
  -6  -9   5   43.10    2.40
   5   9  -5   18.40    1.90
   5   9  -5   12.50    1.50
  -5  -9   5   16.00    1.40
  -5  -9   5   13.90    1.70
  -5  -9   5   17.80    1.60
   4   9  -5  250.87   10.30
   4   9  -5  249.58   10.70
  -4  -9   5  251.17   10.70
  -4  -9   5  257.37   10.30
  -4  -9   5  262.17   10.20
   3   9  -5   18.40    1.60
   3   9  -5   20.50    1.80
  -3  -9   5   20.20    1.80
  -3  -9   5   16.60    1.50
  -3  -9   5   17.00    1.50
   2   9  -5   15.00    1.40
   2   9  -5   13.00    1.50
  -2  -9   5   12.90    1.40
  -2  -9   5   13.30    1.40
  -2  -9   5   14.70    1.50
   1   9  -5    2.70    0.80
   1   9  -5    1.70    0.60
   1   9  -5    1.80    0.50
  -1  -9   5    1.50    0.60
  -1  -9   5    1.80    0.80
  -1  -9   5    2.00    0.70
   0   9  -5   10.60    1.10
   0   9  -5    9.80    0.90
   0   9  -5    8.90    1.20
   0  -9   5    8.50    1.10
   0  -9   5   11.70    1.30
   0  -9   5    8.10    1.10
  -1   9  -5   39.70    2.50
  -1   9  -5   37.00    2.10
  -1   9  -5   36.40    2.10
   1  -9   5   43.30    2.70
   1  -9   5   40.60    2.40
   1  -9   5   39.00    2.40
  -2   9  -5  101.99    4.70
  -2   9  -5   98.49    4.40
  -2   9  -5  104.79    4.80
  -2   9  -5  100.79    4.20
   2  -9   5   93.19    5.10
   2  -9   5   95.19    4.50
   2  -9   5   93.59    5.00
   2  -9   5  105.89    4.70
  -3   9  -5   57.49    2.70
  -3   9  -5   56.39    2.40
  -3   9  -5   56.69    2.40
  -3   9  -5   55.49    3.20
  -3   9  -5   51.99    2.80
  -3   9  -5   53.49    3.00
   3  -9   5   58.89    3.00
   3  -9   5   56.99    3.50
   3  -9   5   55.99    3.70
   3  -9   5   63.69    3.10
   3  -9   5   55.29    2.60
  -4   9  -5  104.99    5.10
  -4   9  -5  110.29    4.80
  -4   9  -5  101.99    4.70
   4  -9   5  109.39    4.40
   4  -9   5  107.89    4.80
   4  -9   5   92.59    5.20
   4  -9   5  108.59    4.70
  -5   9  -5    0.20    0.70
  -5   9  -5    0.20    0.50
   5  -9   5   -0.10    0.50
   5  -9   5   -0.10    0.40
   5  -9   5    0.20    0.40
   5  -9   5    0.70    0.70
  -6   9  -5   29.70    2.10
  -6   9  -5   30.20    2.50
   6  -9   5   30.80    2.00
   7   8  -5   27.30    2.10
   7   8  -5   32.40    2.40
  -7  -8   5   28.80    2.30
  -7  -8   5   28.20    2.00
  -7  -8   5   27.70    1.80
   6   8  -5    7.80    1.10
   6   8  -5    5.80    1.20
  -6  -8   5    8.40    1.30
  -6  -8   5    6.90    0.80
  -6  -8   5    6.50    0.80
  -6  -8   5    6.70    1.10
   5   8  -5   53.19    3.00
   5   8  -5   55.99    3.30
  -5  -8   5   57.59    3.00
  -5  -8   5   49.60    3.10
  -5  -8   5   53.99    2.50
  -5  -8   5   54.69    2.70
   4   8  -5    3.40    0.90
   4   8  -5    3.60    0.80
  -4  -8   5    2.80    0.50
  -4  -8   5    5.10    0.90
  -4  -8   5    4.40    1.00
  -4  -8   5    4.20    0.80
   3   8  -5   20.80    1.60
   3   8  -5   24.40    1.90
  -3  -8   5   21.50    1.80
  -3  -8   5   22.80    1.70
  -3  -8   5   22.60    1.60
   2   8  -5   34.40    2.30
   2   8  -5   38.40    2.20
  -2  -8   5   36.20    2.30
  -2  -8   5   34.90    2.10
  -2  -8   5   33.90    2.20
   1   8  -5  286.67   11.40
   1   8  -5  326.97   11.20
   1   8  -5  277.97   11.70
  -1  -8   5  294.47   11.70
  -1  -8   5  294.17   11.50
  -1  -8   5  289.27   11.80
   0   8  -5    3.60    0.70
   0   8  -5    3.20    0.70
   0   8  -5    3.30    0.60
   0  -8   5    2.40    0.70
   0  -8   5    3.40    0.80
   0  -8   5    4.00    0.90
  -1   8  -5   89.59    3.90
  -1   8  -5   97.89    4.40
  -1   8  -5   88.09    3.90
   1  -8   5   92.69    4.50
   1  -8   5   89.79    3.90
   1  -8   5   87.79    4.10
   1  -8   5   91.59    4.30
  -2   8  -5  181.18    7.70
  -2   8  -5  195.48    7.50
  -2   8  -5  192.08    7.60
  -2   8  -5  180.18    7.50
  -2   8  -5  201.98    8.00
   2  -8   5  202.78    7.60
   2  -8   5  191.88    8.30
   2  -8   5  198.38    7.90
   2  -8   5  192.58    7.80
  -3   8  -5   16.80    1.50
  -3   8  -5   15.90    1.00
  -3   8  -5   13.50    1.20
  -3   8  -5   15.70    1.40
  -3   8  -5   16.90    0.90
  -3   8  -5   17.70    1.30
   3  -8   5   18.00    1.20
   3  -8   5   18.80    1.40
   3  -8   5   18.10    1.70
   3  -8   5   18.20    1.40
  -4   8  -5   10.20    1.00
  -4   8  -5   11.30    1.10
  -4   8  -5   11.60    1.10
  -4   8  -5   11.40    1.30
   4  -8   5   13.10    1.10
   4  -8   5   10.50    1.00
   4  -8   5   11.60    1.10
   4  -8   5   11.50    1.40
   4  -8   5   11.20    0.90
  -5   8  -5    3.10    0.70
  -5   8  -5    3.30    0.70
  -5   8  -5    4.20    1.00
  -5   8  -5    6.60    0.90
   5  -8   5    2.90    0.70
   5  -8   5    5.20    0.90
   5  -8   5    4.60    0.70
   5  -8   5    4.60    0.70
   5  -8   5    4.90    1.10
  -6   8  -5    3.80    1.00
  -6   8  -5    2.50    0.70
   6  -8   5    2.80    0.90
   6  -8   5    4.70    0.80
   6  -8   5    4.10    0.70
  -7   8  -5    5.60    1.30
  -7   8  -5    6.90    1.00
   7  -8   5    4.10    0.80
   7  -8   5    5.50    1.30
   7  -8   5    5.30    0.80
   8   7  -5    2.30    0.80
   8   7  -5    2.30    0.90
  -8  -7   5    2.30    0.90
  -8  -7   5    2.10    0.70
  -8  -7   5    2.20    0.70
   7   7  -5    3.90    0.90
   7   7  -5    3.40    0.90
  -7  -7   5    3.40    0.80
  -7  -7   5    3.00    0.70
  -7  -7   5    5.00    1.10
   6   7  -5  160.18    7.00
   6   7  -5  161.98    6.80
  -6  -7   5  162.98    7.00
  -6  -7   5  146.79    6.20
  -6  -7   5  161.28    6.40
  -6  -7   5  160.28    6.60
  -6  -7   5  154.08    6.20
   5   7  -5   11.90    1.30
   5   7  -5   15.80    1.50
  -5  -7   5   13.80    1.10
  -5  -7   5   15.70    1.50
  -5  -7   5   14.60    1.30
  -5  -7   5   14.00    1.20
  -5  -7   5   14.30    1.10
   4   7  -5   25.20    1.80
   4   7  -5   21.80    1.60
  -4  -7   5   25.50    1.80
  -4  -7   5   24.20    1.30
  -4  -7   5   24.60    1.60
  -4  -7   5   19.00    1.40
   3   7  -5    2.40    0.60
   3   7  -5    2.10    0.70
  -3  -7   5    2.70    0.60
  -3  -7   5    3.10    0.40
  -3  -7   5    3.50    0.80
   2   7  -5  111.69    5.00
   2   7  -5  118.59    5.30
  -2  -7   5  115.69    5.00
  -2  -7   5  120.59    5.30
   1   7  -5  157.88    6.40
   1   7  -5  158.98    6.70
   1   7  -5  154.98    6.10
  -1  -7   5  168.18    6.80
  -1  -7   5  151.68    6.50
   0   7  -5    3.80    0.80
   0   7  -5    3.30    0.60
   0   7  -5    4.50    0.50
   0  -7   5    3.30    0.70
   0  -7   5    3.50    0.60
   0  -7   5    3.00    0.70
  -1   7  -5   74.59    3.40
  -1   7  -5   75.09    3.50
  -1   7  -5   74.89    3.20
  -1   7  -5   73.29    3.20
   1  -7   5   69.39    3.40
   1  -7   5   75.69    3.40
   1  -7   5   70.49    3.20
   1  -7   5   71.49    3.50
  -2   7  -5   32.10    1.90
  -2   7  -5   30.20    1.60
  -2   7  -5   31.60    1.90
  -2   7  -5   31.90    1.70
  -2   7  -5   32.80    1.60
   2  -7   5   32.90    1.90
   2  -7   5   37.30    1.90
   2  -7   5   33.40    1.70
   2  -7   5   29.10    1.80
  -3   7  -5  138.69    5.10
  -3   7  -5  131.99    5.50
  -3   7  -5  133.89    5.60
  -3   7  -5  128.89    5.50
  -3   7  -5  130.69    5.80
  -3   7  -5  133.19    5.10
   3  -7   5  142.79    5.60
   3  -7   5  133.49    5.60
   3  -7   5  139.29    5.40
  -4   7  -5    6.70    0.90
  -4   7  -5    7.40    0.90
  -4   7  -5    5.60    0.80
  -4   7  -5    6.60    0.70
   4  -7   5    5.80    0.70
   4  -7   5    6.30    0.70
   4  -7   5    6.30    0.70
   4  -7   5    7.90    1.10
   4  -7   5    5.40    0.80
  -5   7  -5  295.07   11.60
  -5   7  -5  293.27   11.40
  -5   7  -5  278.97   11.10
  -5   7  -5  287.97   11.10
   5  -7   5  280.67   11.80
   5  -7   5  277.67   11.00
   5  -7   5  302.57   11.10
   5  -7   5  294.67   11.10
   5  -7   5  311.37   11.00
  -6   7  -5    2.60    0.50
  -6   7  -5    3.50    0.90
  -6   7  -5    3.30    0.80
   6  -7   5    2.90    0.60
   6  -7   5    3.10    0.60
   6  -7   5    4.00    1.00
  -7   7  -5  115.99    5.70
  -7   7  -5  120.59    5.50
   7  -7   5  127.39    5.10
   7  -7   5  127.49    5.30
  -8   7  -5    0.60    0.80
  -8   7  -5    0.30    0.50
   8  -7   5   -0.30    0.60
   8  -7   5    0.70    0.70
   8  -7   5   -0.10    0.50
   9   6  -5  219.98    9.00
   9   6  -5  212.08    9.10
  -9  -6   5  217.38    8.40
  -9  -6   5  207.18    9.10
  -9  -6   5  221.88    9.00
   8   6  -5    1.70    0.70
   8   6  -5    2.30    0.80
  -8  -6   5    1.50    0.70
  -8  -6   5    1.70    0.60
  -8  -6   5    3.10    0.80
   7   6  -5    8.30    1.10
   7   6  -5    8.90    1.20
  -7  -6   5   10.40    1.10
  -7  -6   5    8.60    1.20
  -7  -6   5    8.70    1.00
   6   6  -5   21.40    1.70
   6   6  -5   22.60    1.60
  -6  -6   5   23.50    1.50
  -6  -6   5   22.40    1.30
  -6  -6   5   23.20    1.20
  -6  -6   5   22.70    1.80
  -6  -6   5   21.80    1.50
   5   6  -5    8.90    1.10
   5   6  -5    5.90    0.80
  -5  -6   5    7.10    1.00
  -5  -6   5    7.50    0.70
  -5  -6   5    6.80    0.70
  -5  -6   5    6.80    0.70
  -5  -6   5    7.00    0.80
   4   6  -5   33.30    2.00
   4   6  -5   37.30    2.20
  -4  -6   5   34.10    2.00
  -4  -6   5   33.70    1.80
  -4  -6   5   35.10    1.70
  -4  -6   5   34.90    2.20
   3   6  -5  172.98    7.60
   3   6  -5  190.48    7.50
  -3  -6   5  185.38    7.30
  -3  -6   5  192.18    7.50
  -3  -6   5  187.88    7.10
  -3  -6   5  190.38    7.70
   2   6  -5    6.00    0.80
   2   6  -5    5.30    0.70
  -2  -6   5    5.90    0.80
  -2  -6   5    6.10    0.80
  -2  -6   5    6.80    0.50
   1   6  -5  353.46   12.80
   1   6  -5  338.77   13.30
   1   6  -5  342.97   13.10
   1   6  -5  348.97   13.10
  -1  -6   5  361.76   13.20
  -1  -6   5  328.37   13.20
  -1  -6   5  358.06   13.40
   0   6  -5   52.99    2.70
   0   6  -5   49.60    2.40
   0   6  -5   52.59    2.30
   0   6  -5   52.99    2.50
   0  -6   5   59.69    2.60
   0  -6   5   49.50    2.60
   0  -6   5   52.89    2.70
   0  -6   5   55.39    2.60
  -1   6  -5   43.20    2.30
  -1   6  -5   45.80    2.30
  -1   6  -5   43.20    2.10
  -1   6  -5   48.20    2.10
  -1   6  -5   47.00    2.10
   1  -6   5   45.00    2.30
   1  -6   5   46.80    2.40
   1  -6   5   42.70    2.30
   1  -6   5   47.50    2.20
  -2   6  -5    6.60    0.70
  -2   6  -5    7.20    0.80
  -2   6  -5    6.80    0.80
  -2   6  -5    6.70    0.60
  -2   6  -5    6.20    0.60
   2  -6   5    8.50    0.80
   2  -6   5    7.30    0.70
   2  -6   5    6.60    0.50
   2  -6   5    6.70    0.80
   2  -6   5    7.90    0.70
  -3   6  -5    6.00    0.40
  -3   6  -5    6.20    0.70
  -3   6  -5    8.10    0.80
  -3   6  -5    7.10    0.50
  -3   6  -5    7.10    0.70
  -3   6  -5    7.80    0.80
   3  -6   5    5.70    0.60
   3  -6   5    6.10    0.70
   3  -6   5    5.80    0.70
   3  -6   5    6.40    0.70
  -4   6  -5    9.10    0.90
  -4   6  -5    8.70    0.80
  -4   6  -5   10.10    0.90
  -4   6  -5   10.70    1.00
   4  -6   5   11.00    0.80
   4  -6   5   10.10    0.80
   4  -6   5   10.60    0.80
   4  -6   5   10.40    0.80
  -5   6  -5    5.30    0.80
  -5   6  -5    5.10    0.70
  -5   6  -5    4.40    0.70
  -5   6  -5    4.40    0.60
   5  -6   5    4.20    0.50
   5  -6   5    3.90    0.90
   5  -6   5    3.90    0.50
   5  -6   5    4.50    0.50
   5  -6   5    4.70    0.60
   5  -6   5    4.90    0.70
  -6   6  -5   -0.20    0.20
  -6   6  -5    0.00    0.50
  -6   6  -5    0.10    0.40
   6  -6   5    0.00    0.40
   6  -6   5    0.40    0.30
   6  -6   5    0.10    0.50
   6  -6   5   -0.20    0.30
  -7   6  -5    7.90    1.20
  -7   6  -5    6.40    0.90
   7  -6   5    7.60    1.20
   7  -6   5    7.10    0.70
   7  -6   5    7.20    1.00
   7  -6   5    5.80    0.70
  -8   6  -5   19.30    1.70
  -8   6  -5   20.10    1.60
   8  -6   5   18.90    1.20
   8  -6   5   18.80    1.70
   8  -6   5   19.50    1.80
  -9   6  -5   42.90    2.90
  -9   6  -5   46.50    2.80
   9  -6   5   51.29    3.10
   9  -6   5   47.70    2.90
  10   5  -5   48.40    2.90
  10   5  -5   49.10    2.90
 -10  -5   5   49.70    3.00
   9   5  -5    3.20    0.90
   9   5  -5    2.80    0.80
  -9  -5   5    2.70    0.50
  -9  -5   5    4.70    1.00
  -9  -5   5    3.60    0.90
   8   5  -5    2.80    0.80
   8   5  -5    2.70    0.70
  -8  -5   5    2.50    0.60
  -8  -5   5    2.30    0.80
  -8  -5   5    1.90    0.70
   7   5  -5   80.59    3.80
   7   5  -5   70.59    3.50
  -7  -5   5   68.79    3.20
  -7  -5   5   75.09    3.70
  -7  -5   5   72.39    3.50
   6   5  -5   37.90    2.20
   6   5  -5   31.60    1.90
  -6  -5   5   35.40    1.80
  -6  -5   5   32.80    1.50
  -6  -5   5   27.80    2.00
  -6  -5   5   32.90    1.90
  -6  -5   5   32.50    1.50
   5   5  -5   94.39    4.10
   5   5  -5   93.79    4.30
  -5  -5   5   93.49    4.00
  -5  -5   5   92.19    4.30
  -5  -5   5   94.99    4.00
  -5  -5   5   90.19    3.80
   4   5  -5   -0.20    0.20
   4   5  -5   -0.20    0.30
  -4  -5   5    0.10    0.20
  -4  -5   5   -0.30    0.30
  -4  -5   5    0.00    0.20
   3   5  -5  482.85   18.20
   3   5  -5  476.55   18.00
  -3  -5   5  493.65   18.00
  -3  -5   5  461.75   17.80
  -3  -5   5  507.05   17.80
   2   5  -5    5.60    0.70
   2   5  -5    7.30    0.70
   2   5  -5    5.70    0.60
  -2  -5   5    6.20    0.70
  -2  -5   5    6.60    0.70
  -2  -5   5    7.00    0.50
   1   5  -5   82.59    3.60
   1   5  -5   83.59    3.40
   1   5  -5   87.59    3.80
   1   5  -5   91.89    3.70
   1   5  -5   89.69    3.70
  -1  -5   5   87.19    3.70
  -1  -5   5   88.49    3.70
  -1  -5   5   88.59    3.80
  -1  -5   5   85.89    3.80
   0   5  -5    7.80    0.60
   0   5  -5    7.90    0.70
   0   5  -5    7.60    0.70
   0   5  -5    8.20    0.70
   0   5  -5    8.60    0.80
   0  -5   5    6.50    0.70
   0  -5   5    5.90    0.80
   0  -5   5    7.70    0.70
   0  -5   5    8.40    0.70
   0  -5   5    7.80    0.70
  -1   5  -5  168.68    6.50
  -1   5  -5  167.98    6.70
  -1   5  -5  172.88    6.50
  -1   5  -5  169.48    6.60
  -1   5  -5  159.88    6.50
   1  -5   5  170.18    6.60
   1  -5   5  167.88    6.50
   1  -5   5  175.18    6.70
   1  -5   5  168.58    6.60
   1  -5   5  177.28    6.60
   1  -5   5  159.78    6.30
  -2   5  -5   10.20    0.80
  -2   5  -5    9.90    0.90
  -2   5  -5   10.70    0.70
  -2   5  -5   11.10    0.70
  -2   5  -5   13.00    0.90
   2  -5   5   11.10    0.70
   2  -5   5   13.40    0.90
   2  -5   5   12.20    0.80
   2  -5   5   11.50    0.80
   2  -5   5   11.60    0.90
   2  -5   5   11.90    0.80
  -3   5  -5  263.47    9.70
  -3   5  -5  264.07    9.90
  -3   5  -5  235.68    9.70
  -3   5  -5  256.77    9.80
   3  -5   5  267.07    9.70
   3  -5   5  257.27    9.70
   3  -5   5  256.17    9.70
   3  -5   5  254.27    9.60
  -4   5  -5    2.50    0.50
  -4   5  -5    1.70    0.50
  -4   5  -5    1.10    0.40
  -4   5  -5    1.30    0.40
   4  -5   5    1.00    0.40
   4  -5   5    1.80    0.40
   4  -5   5    1.30    0.30
   4  -5   5    1.60    0.30
   4  -5   5    1.70    0.30
  -5   5  -5  398.06   16.70
  -5   5  -5  468.65   16.90
  -5   5  -5  460.75   17.00
   5  -5   5  454.45   16.90
   5  -5   5  469.95   16.50
  -6   5  -5   11.00    1.10
  -6   5  -5   12.50    1.10
   6  -5   5   12.30    1.10
   6  -5   5   14.10    1.30
   6  -5   5   12.10    0.80
  -7   5  -5  128.69    5.50
  -7   5  -5  137.29    5.70
   7  -5   5  125.19    5.60
   7  -5   5  127.29    5.80
   7  -5   5  123.39    4.90
  -8   5  -5   26.30    1.90
  -8   5  -5   24.00    1.70
   8  -5   5   22.80    1.20
   8  -5   5   20.50    1.80
   8  -5   5   24.60    1.80
  -9   5  -5    3.10    0.90
  -9   5  -5    1.50    0.60
   9  -5   5    2.10    0.80
   9  -5   5    4.20    1.00
  10   4  -5    6.90    1.20
  10   4  -5    7.80    1.20
 -10  -4   5    7.10    1.30
   9   4  -5   80.39    3.80
   9   4  -5   78.59    3.80
  -9  -4   5   76.79    4.00
  -9  -4   5   77.99    3.80
   8   4  -5    5.50    0.90
   8   4  -5    4.80    0.90
   8   4  -5    7.30    1.00
  -8  -4   5    7.90    0.60
  -8  -4   5    7.40    1.00
  -8  -4   5    6.30    0.60
  -8  -4   5    6.90    1.00
   7   4  -5   93.99    4.10
   7   4  -5   90.09    3.90
  -7  -4   5   84.29    4.00
  -7  -4   5   80.59    3.60
  -7  -4   5   91.69    4.10
  -7  -4   5   86.19    3.60
   6   4  -5    4.40    0.70
   6   4  -5    5.00    0.80
   6   4  -5    4.50    0.70
  -6  -4   5    4.00    0.80
  -6  -4   5    3.40    0.60
  -6  -4   5    5.00    0.70
  -6  -4   5    3.60    0.60
   5   4  -5    5.80    0.80
   5   4  -5    7.60    0.70
   5   4  -5    6.00    0.70
  -5  -4   5    5.00    0.60
  -5  -4   5    6.20    0.50
  -5  -4   5    6.00    0.80
  -5  -4   5    5.70    0.70
   4   4  -5   10.50    1.00
   4   4  -5    9.90    0.90
   4   4  -5   11.00    0.90
  -4  -4   5   11.70    0.90
  -4  -4   5   13.10    0.80
  -4  -4   5   11.40    0.80
  -4  -4   5   12.30    1.00
  -4  -4   5   11.80    0.90
   3   4  -5  134.89    5.60
   3   4  -5  129.89    5.50
   3   4  -5  139.59    5.70
  -3  -4   5  143.29    5.40
  -3  -4   5  142.39    5.60
  -3  -4   5  133.59    5.50
  -3  -4   5  143.29    5.40
  -3  -4   5  148.19    5.70
   2   4  -5  251.57    9.50
   2   4  -5  252.07    9.60
   2   4  -5  250.87    9.60
   2   4  -5  248.28    9.70
   2   4  -5  253.87    9.60
  -2  -4   5  258.07    9.70
  -2  -4   5  253.07    9.60
  -2  -4   5  241.08    9.60
  -2  -4   5  261.87    9.70
  -2  -4   5  256.27    9.40
  -2  -4   5  260.47    9.50
  -2  -4   5  237.78    9.50
   1   4  -5   11.20    0.80
   1   4  -5   10.50    0.60
   1   4  -5   10.50    0.80
   1   4  -5   11.50    0.80
   1   4  -5    9.70    0.80
   1   4  -5   10.20    0.80
  -1  -4   5    9.80    0.70
  -1  -4   5   10.60    0.80
  -1  -4   5   11.00    0.80
  -1  -4   5   10.20    0.80
  -1  -4   5   11.20    0.80
   0   4  -5    8.60    0.70
   0   4  -5    8.70    0.60
   0   4  -5    7.80    0.70
   0   4  -5    7.50    0.50
   0   4  -5    6.90    0.60
   0   4  -5    8.60    0.70
   0  -4   5    7.90    0.70
   0  -4   5    7.50    0.60
   0  -4   5    8.30    0.70
   0  -4   5    6.70    0.60
   0  -4   5    8.20    0.70
  -1   4  -5   21.50    1.10
  -1   4  -5   19.50    1.00
  -1   4  -5   21.10    1.20
  -1   4  -5   19.30    1.10
  -1   4  -5   22.40    1.10
  -1   4  -5   18.10    1.10
   1  -4   5   18.20    1.00
   1  -4   5   19.10    1.10
   1  -4   5   19.80    1.10
   1  -4   5   20.30    1.10
   1  -4   5   22.10    1.20
  -2   4  -5  293.27   10.40
  -2   4  -5  281.37   10.40
  -2   4  -5  285.17   10.60
  -2   4  -5  287.87   10.60
  -2   4  -5  275.17   10.60
  -2   4  -5  271.47   10.70
   2  -4   5  291.47   10.60
   2  -4   5  290.17   10.50
   2  -4   5  279.47   10.60
   2  -4   5  286.67   10.60
   2  -4   5  286.07   10.60
   2  -4   5  279.37   10.50
  -3   4  -5   93.89    4.20
  -3   4  -5  112.39    4.30
  -3   4  -5  104.79    4.10
  -3   4  -5   99.19    4.10
   3  -4   5   98.69    4.30
   3  -4   5  107.19    4.10
   3  -4   5  101.19    4.00
   3  -4   5  106.69    4.10
   3  -4   5  106.09    4.10
  -4   4  -5    1.10    0.30
  -4   4  -5    0.60    0.30
  -4   4  -5    0.50    0.30
  -4   4  -5    1.20    0.40
   4  -4   5    0.40    0.20
   4  -4   5    0.90    0.40
   4  -4   5    0.50    0.20
   4  -4   5    0.40    0.20
  -5   4  -5    6.00    0.70
  -5   4  -5    6.60    0.80
  -5   4  -5    6.10    0.50
  -5   4  -5    7.00    0.50
  -5   4  -5    6.70    0.70
   5  -4   5    5.50    0.40
   5  -4   5    5.40    0.70
  -6   4  -5    2.40    0.60
  -6   4  -5    2.00    0.50
  -6   4  -5    2.80    0.70
   6  -4   5    1.60    0.30
   6  -4   5    2.30    0.40
   6  -4   5    3.10    0.70
   6  -4   5    1.30    0.50
  -7   4  -5   54.09    2.90
  -7   4  -5   56.09    2.80
  -7   4  -5   52.99    2.70
   7  -4   5   56.99    2.90
   7  -4   5   54.49    2.90
  -8   4  -5    0.80    0.50
  -8   4  -5    0.40    0.40
  -8   4  -5   -0.10    0.50
   8  -4   5    1.10    0.60
   8  -4   5    0.30    0.50
   8  -4   5    0.70    0.30
   8  -4   5    0.10    0.20
  -9   4  -5  181.98    8.00
  -9   4  -5  190.58    7.90
  -9   4  -5  179.98    8.00
   9  -4   5  196.78    8.20
   9  -4   5  184.08    7.20
   9  -4   5  217.98    8.10
 -10   4  -5    0.80    0.60
 -10   4  -5    0.40    0.70
  10  -4   5    0.70    0.70
  10  -4   5    0.70    0.80
  10   3  -5    0.00    0.50
  10   3  -5    0.50    0.50
 -10  -3   5    0.70    0.60
   9   3  -5    7.20    1.00
   9   3  -5   10.10    1.10
   9   3  -5    8.60    1.00
  -9  -3   5    8.20    1.00
  -9  -3   5    9.00    1.20
   8   3  -5   28.50    1.80
   8   3  -5   33.20    1.90
   8   3  -5   33.60    1.90
  -8  -3   5   32.10    1.90
  -8  -3   5   31.80    2.10
   7   3  -5  126.69    5.10
   7   3  -5  114.69    5.20
  -7  -3   5  127.59    4.70
  -7  -3   5  121.49    5.30
  -7  -3   5  125.49    5.20
  -7  -3   5  124.19    4.70
   6   3  -5   88.79    3.80
   6   3  -5   94.29    4.00
   6   3  -5   85.89    3.80
  -6  -3   5   88.79    3.90
  -6  -3   5   87.69    3.90
  -6  -3   5   88.39    3.50
  -6  -3   5   84.69    3.50
   5   3  -5  314.47   12.00
   5   3  -5  350.26   12.10
   5   3  -5  323.47   11.90
  -5  -3   5  308.47   11.70
  -5  -3   5  313.47   11.90
  -5  -3   5  293.57   11.60
  -5  -3   5  315.77   11.70
  -5  -3   5  309.87   12.00
   4   3  -5    0.70    0.30
   4   3  -5    1.60    0.40
   4   3  -5    1.30    0.30
   4   3  -5    1.10    0.30
  -4  -3   5    1.40    0.40
  -4  -3   5    1.00    0.30
  -4  -3   5    1.30    0.40
  -4  -3   5    1.90    0.30
  -4  -3   5    1.70    0.40
   3   3  -5 1018.60   91.29
  -3  -3   5  728.93   80.59
   2   3  -5    7.50    0.60
   2   3  -5    7.00    0.60
   2   3  -5    8.70    0.60
   2   3  -5    8.80    0.70
   2   3  -5    6.50    0.60
  -2  -3   5    8.70    0.70
  -2  -3   5    7.90    0.60
  -2  -3   5    8.40    0.60
  -2  -3   5    7.40    0.70
  -2  -3   5    8.70    0.60
  -2  -3   5    6.00    0.60
   1   3  -5   15.30    0.90
   1   3  -5   12.10    0.80
   1   3  -5   13.30    0.90
   1   3  -5   15.50    0.90
  -1  -3   5   14.30    0.80
  -1  -3   5   13.80    0.80
  -1  -3   5   13.70    0.90
  -1  -3   5   13.20    0.90
  -1  -3   5   14.40    0.90
  -1  -3   5   14.80    0.80
   0   3  -5   13.00    0.80
   0   3  -5   14.70    0.80
   0   3  -5   12.10    0.70
   0   3  -5   14.10    0.90
   0   3  -5   13.30    0.80
   0  -3   5   13.60    0.80
   0  -3   5   13.30    0.80
   0  -3   5   13.10    0.80
   0  -3   5   13.50    0.80
   0  -3   5   14.50    0.80
  -1   3  -5    8.50    0.60
[truncated: 1,056,634 more chars]
