# Supplementary material for: Phase-pure 2D tin halide perovskite thin flakes for stable lasing
Source: Sci Adv. 2023 Aug 9;9(32):eadh0517. doi: 10.1126/sciadv.adh0517 (PMC11801371; doi:10.1126/sciadv.adh0517)
Supplement: Supplementary file 2 — Data S1 to S8 [file sciadv.adh0517_data_s1_to_s8.zip › adh0517_Data_S7.cif]

data_1
_audit_creation_date               2023-02-09
_audit_creation_method
;
Olex2 1.5
(compiled 2022.04.07 svn.rca3783a0 for OlexSys, GUI svn.r6498)
;
_shelxl_version_number             2014/6
_audit_contact_author_address      ?
_audit_contact_author_email        ?
_audit_contact_author_name         ''
_audit_contact_author_phone        ?
_publ_contact_author_id_orcid      ?
_publ_section_references
;
Dolomanov, O.V., Bourhis, L.J., Gildea, R.J, Howard, J.A.K. & Puschmann, H.
 (2009), J. Appl. Cryst. 42, 339-341.

Sheldrick, G.M. (2008). Acta Cryst. A64, 112-122.
;
_chemical_name_common              ?
_chemical_name_systematic          ?
_chemical_formula_moiety           'C20 H24 I4 N2 S4 Sn'
_chemical_formula_sum              'C20 H24 I4 N2 S4 Sn'
_chemical_formula_weight           1046.94
_chemical_absolute_configuration   ?
_chemical_melting_point            ?
loop_
  _atom_type_symbol
  _atom_type_description
  _atom_type_scat_dispersion_real
  _atom_type_scat_dispersion_imag
  _atom_type_scat_source
 'C' 'C' 0.0033 0.0016 'International Tables Vol C Tables 4.2.6.8 and 6.1.1.4'
 'H' 'H' 0.0000 0.0000 'International Tables Vol C Tables 4.2.6.8 and 6.1.1.4'
 'I' 'I' -0.4742 1.8119 'International Tables Vol C Tables 4.2.6.8 and 6.1.1.4'
 'N' 'N' 0.0061 0.0033 'International Tables Vol C Tables 4.2.6.8 and 6.1.1.4'
 'S' 'S' 0.1246 0.1234 'International Tables Vol C Tables 4.2.6.8 and 6.1.1.4'
 'Sn' 'Sn' -0.6537 1.4246
 'International Tables Vol C Tables 4.2.6.8 and 6.1.1.4'

_shelx_space_group_comment
;
The symmetry employed for this shelxl refinement is uniquely defined
by the following loop, which should always be used as a source of
symmetry information in preference to the above space-group names.
They are only intended as comments.
;
_space_group_crystal_system        'monoclinic'
_space_group_IT_number             8
_space_group_name_H-M_alt          'C 1 m 1'
_space_group_name_Hall             'C -2y'
loop_
  _space_group_symop_operation_xyz
 'x, y, z'
 'x, -y, z'
 'x+1/2, y+1/2, z'
 'x+1/2, -y+1/2, z'

_cell_length_a                     8.5791(8)
_cell_length_b                     40.673(6)
_cell_length_c                     6.0303(8)
_cell_angle_alpha                  90
_cell_angle_beta                   134.654(6)
_cell_angle_gamma                  90
_cell_volume                       1496.8(3)
_cell_formula_units_Z              2
_cell_measurement_reflns_used      8553
_cell_measurement_temperature      150.00
_cell_measurement_theta_max        26.615
_cell_measurement_theta_min        3.005
_shelx_estimated_absorpt_T_max     ?
_shelx_estimated_absorpt_T_min     ?
_exptl_absorpt_coefficient_mu      5.270
_exptl_absorpt_correction_T_max    0.7456
_exptl_absorpt_correction_T_min    0.6304
_exptl_absorpt_correction_type     none
_exptl_absorpt_process_details
;
SADABS-2016/2 (Bruker,2016/2) was used for absorption correction.
wR2(int) was 0.1117 before and 0.0706 after correction.
The Ratio of minimum to maximum transmission is 0.8455.
The \l/2 correction factor is Not present.
;
_exptl_absorpt_special_details     ?
_exptl_crystal_colour              ?
_exptl_crystal_density_diffrn      2.323
_exptl_crystal_density_meas        ?
_exptl_crystal_density_method      ?
_exptl_crystal_description       PLATE
_exptl_crystal_F_000               968
_exptl_crystal_size_max            ?
_exptl_crystal_size_mid            ?
_exptl_crystal_size_min            ?
_exptl_transmission_factor_max     ?
_exptl_transmission_factor_min     ?
_diffrn_reflns_av_R_equivalents    0.0762
_diffrn_reflns_av_unetI/netI       0.0508
_diffrn_reflns_Laue_measured_fraction_full  0.945
_diffrn_reflns_Laue_measured_fraction_max  0.956
_diffrn_reflns_limit_h_max         11
_diffrn_reflns_limit_h_min         -11
_diffrn_reflns_limit_k_max         52
_diffrn_reflns_limit_k_min         -52
_diffrn_reflns_limit_l_max         7
_diffrn_reflns_limit_l_min         -7
_diffrn_reflns_number              21431
_diffrn_reflns_point_group_measured_fraction_full  0.948
_diffrn_reflns_point_group_measured_fraction_max  0.958
_diffrn_reflns_theta_full          25.242
_diffrn_reflns_theta_max           27.460
_diffrn_reflns_theta_min           3.376
_diffrn_ambient_temperature        150.00
_diffrn_detector_area_resol_mean   ?
_diffrn_measured_fraction_theta_full  0.945
_diffrn_measured_fraction_theta_max  0.956
_diffrn_measurement_device_type    'Bruker APEX-II CCD'
_diffrn_measurement_method         '\w scans'
_diffrn_radiation_type             MoK\a
_diffrn_radiation_wavelength       0.71073
_diffrn_source                     ?
_diffrn_standards_number           0
_reflns_Friedel_coverage           0.990
_reflns_Friedel_fraction_full      0.950
_reflns_Friedel_fraction_max       0.960
_reflns_number_gt                  2638
_reflns_number_total               3249
_reflns_special_details
;
 Reflections were merged by SHELXL according to the crystal
 class for the calculation of statistics and refinement.
 
 _reflns_Friedel_fraction is defined as the number of unique
 Friedel pairs measured divided by the number that would be
 possible theoretically, ignoring centric projections and
 systematic absences.
;
_reflns_threshold_expression       'I > 2\s(I)'
_computing_cell_refinement         'SAINT V8.40B (?, 2016)'
_computing_data_collection         ?
_computing_data_reduction          'SAINT V8.40B (?, 2016)'
_computing_molecular_graphics      'Olex2 1.5 (Dolomanov et al., 2009)'
_computing_publication_material    'Olex2 1.5 (Dolomanov et al., 2009)'
_computing_structure_refinement    'XL  (Sheldrick, 2008)'
_computing_structure_solution      'XS  (Sheldrick, 2008)'
_refine_diff_density_max           2.953
_refine_diff_density_min           -1.404
_refine_diff_density_rms           0.269
_refine_ls_abs_structure_details
;
 Refined as an inversion twin.
;
_refine_ls_abs_structure_Flack     0.37(17)
_refine_ls_extinction_coef         .
_refine_ls_extinction_method       none
_refine_ls_goodness_of_fit_ref     1.077
_refine_ls_hydrogen_treatment      constr
_refine_ls_matrix_type             full
_refine_ls_number_parameters       250
_refine_ls_number_reflns           3249
_refine_ls_number_restraints       394
_refine_ls_R_factor_all            0.0768
_refine_ls_R_factor_gt             0.0626
_refine_ls_restrained_S_all        1.075
_refine_ls_shift/su_max            0.000
_refine_ls_shift/su_mean           0.000
_refine_ls_structure_factor_coef   Fsqd
_refine_ls_weighting_details      
 'w=1/[\s^2^(Fo^2^)+(0.0771P)^2^+32.6155P] where P=(Fo^2^+2Fc^2^)/3'
_refine_ls_weighting_scheme        calc
_refine_ls_wR_factor_gt            0.1473
_refine_ls_wR_factor_ref           0.1565
_refine_special_details
;
 Refined as a 2-component inversion twin.
;
_olex2_refinement_description
;
1. Twinned data refinement
 Scales: 0.63(17)
 0.37(17)
2. Fixed Uiso
 At 1.2 times of:
  All C(H) groups, All C(H,H) groups, All C(H,H,H,H) groups, All N(H,H,H) groups
3. Restrained distances
 C4-C5
 1.4 with sigma of 0.01
 C5-C4
 1.4 with sigma of 0.01
 C3-S1
 1.65 with sigma of 0.01
 S1-C6
 1.65 with sigma of 0.01
 C5-C6
 1.4 with sigma of 0.01
 C3-C2
 1.5 with sigma of 0.01
 S2-C10
 1.65 with sigma of 0.01
 C2-S1
 2.65 with sigma of 0.01
 C9-C10
 1.4 with sigma of 0.01
 C8-C9
 1.4 with sigma of 0.01
 C8-C6
 2.65 with sigma of 0.01
 S2-C9
 2.65 with sigma of 0.01
 C8-S2
 2.65 with sigma of 0.01
 C7-C6
 1.55 with sigma of 0.01
 C7-S2
 1.65 with sigma of 0.01
 C7-C8
 1.4 with sigma of 0.01
 C11-S3
 1.65 with sigma of 0.01
 C13-C12
 1.4 with sigma of 0.01
 C13-S3
 2.65 with sigma of 0.01
 C7-C13
 1.4 with sigma of 0.01
 S3-C7
 1.65 with sigma of 0.01
 C1-C2
 1.55 with sigma of 0.01
 C1-N2
 1.5 with sigma of 0.01
 C11-C13
 2.55 with sigma of 0.01
 S3-C12
 2.65 with sigma of 0.01
 S3-C11
 1.65 with sigma of 0.01
 C12-C13
 1.4 with sigma of 0.01
 C12-C11
 1.4 with sigma of 0.01
 N1-C1
 1.55 with sigma of 0.01
4. Restrained planarity
 C2, S1, C3, C6, C4, C5, C8, S2, C9, C10
 with sigma of 0.1
 C13, C12, C11, S3, C7
 with sigma of 0.1
5. Rigid bond restraints
 I3, I1
 with sigma for 1-2 distances of 0.00001 and sigma for 1-3 distances of 0.001
 Sn1
 with sigma for 1-2 distances of 0.0001 and sigma for 1-3 distances of 0.001
6. Uiso/Uaniso restraints and constraints
S1 \\sim C6 \\sim C3 \\sim C5 \\sim C7 \\sim C2 \\sim C4 \\sim C8 \\sim S3
\\sim C13 \\sim S2 \\sim C9 \\sim C11 \\sim C12 \\sim C10: within 2A with sigma
of 0.01 and sigma for terminal atoms of 0.02 within 2A
I3 \\sim I1 \\sim I9 \\sim I2 \\sim I6 \\sim Sn2 \\sim Sn1 \\sim I5 \\sim I8
\\sim I7 \\sim I4: within 2A with sigma of 0.01 and sigma for terminal atoms of
0.02 within 2A
Uanis(Sn1) \\sim Ueq, Uanis(I1) \\sim Ueq, Uanis(I2) \\sim Ueq, Uanis(I3) \\sim
Ueq, Uanis(I4) \\sim Ueq, Uanis(I5) \\sim Ueq: with sigma of 0.001 and sigma
for terminal atoms of 0.02
Uanis(I1) \\sim Ueq: with sigma of 0.001 and sigma for terminal atoms of 0.002
Uanis(I3) \\sim Ueq: with sigma of 0.001 and sigma for terminal atoms of 0.002
Uanis(I3) \\sim Ueq, Uanis(I1) \\sim Ueq: with sigma of 0.00001 and sigma for
terminal atoms of 0.002
Uanis(I2) \\sim Ueq: with sigma of 0.001 and sigma for terminal atoms of 0.002
Uanis(I4) \\sim Ueq: with sigma of 0.001 and sigma for terminal atoms of 0.002
Uanis(S1) \\sim Ueq, Uanis(C3) \\sim Ueq, Uanis(C6) \\sim Ueq, Uanis(C4) \\sim
Ueq, Uanis(C2) \\sim Ueq, Uanis(C5) \\sim Ueq, Uanis(C8) \\sim Ueq, Uanis(S2)
\\sim Ueq, Uanis(C9) \\sim Ueq, Uanis(C10) \\sim Ueq: with sigma of 0.01 and
sigma for terminal atoms of 0.02
Uanis(Sn2) \\sim Ueq, Uanis(Sn1) \\sim Ueq: with sigma of 0.0001 and sigma for
terminal atoms of 0.02
Uanis(Sn1) \\sim Ueq: with sigma of 0.001 and sigma for terminal atoms of 0.002
Uanis(C7) \\sim Ueq: with sigma of 0.01 and sigma for terminal atoms of 0.02
Uanis(I8) \\sim Ueq, Uanis(I6) \\sim Ueq, Uanis(I9) \\sim Ueq: with sigma of
0.001 and sigma for terminal atoms of 0.002
Uanis(I7) \\sim Ueq, Uanis(I8) \\sim Ueq: with sigma of 0.001 and sigma for
terminal atoms of 0.002
Uanis(I8) \\sim Ueq, Uanis(I6) \\sim Ueq: with sigma of 0.001 and sigma for
terminal atoms of 0.002
Uanis(C1) \\sim Ueq, Uanis(N2) \\sim Ueq: with sigma of 0.01 and sigma for
terminal atoms of 0.02
Uanis(N2) \\sim Ueq: with sigma of 0.001 and sigma for terminal atoms of 0.002
Uanis(I7) \\sim Ueq: with sigma of 0.001 and sigma for terminal atoms of 0.002
Uanis(N1) \\sim Ueq: with sigma of 0.01 and sigma for terminal atoms of 0.02
7. Others
 Fixed Sof: I1(0.125) I2(0.125) I3(0.125) I4(0.125) Sn1(0.25) S2(0.5) C10(0.5)
 H10(0.5) C8(0.5) H8(0.5) C9(0.5) H9(0.5) Sn2(0.25) S3(0.5) C11(0.5) H11(0.5)
 C12(0.5) H12(0.5) C13(0.5) H13(0.5) I6(0.125) I8(0.125) I7(0.125) I9(0.125)
 N2(0.5) H2D(0.5) H2E(0.5) H2C(0.5) H1BC(0.5) H1BD(0.5) H1AB(0.5) H1AA(0.5)
 N1(0.5) H1B(0.5) H1C(0.5) H1A(0.5)
8.a Secondary CH2 refined with riding coordinates:
 C2(H2A,H2B), C1(H1BC,H1BD), C1(H1AB,H1AA)
8.b Aromatic/amide H refined with riding coordinates:
 C4(H4), C5(H5), C10(H10), C8(H8), C9(H9), C11(H11), C12(H12), C13(H13)
8.c Idealised Me refined as rotating group:
 N2(H2D,H2E,H2C), N1(H1B,H1C,H1A)
;
_atom_sites_solution_hydrogens     geom
_atom_sites_solution_primary       direct
_atom_sites_solution_secondary     ?
loop_
  _atom_site_label
  _atom_site_type_symbol
  _atom_site_fract_x
  _atom_site_fract_y
  _atom_site_fract_z
  _atom_site_U_iso_or_equiv
  _atom_site_adp_type
  _atom_site_occupancy
  _atom_site_site_symmetry_order
  _atom_site_calc_flag
  _atom_site_refinement_flags_posn
  _atom_site_refinement_flags_adp
  _atom_site_refinement_flags_occupancy
  _atom_site_disorder_assembly
  _atom_site_disorder_group
 I1 I -0.113(3) 0.0000 -0.193(3) 0.0109(17) Uani 0.25 2 d S TU P . .
 I2 I -0.114(2) 0.0000 0.027(3) 0.014(3) Uani 0.25 2 d S TU P . .
 I3 I -0.506(3) 0.0000 0.035(4) 0.0106(18) Uani 0.25 2 d S TU P . .
 I4 I -0.7468(19) 0.0000 -0.204(3) 0.009(2) Uani 0.25 2 d S TU P . .
 I5 I -0.6133(6) 0.07891(2) -0.5728(7) 0.0302(3) Uani 1 1 d . U . . .
 Sn1 Sn -0.6178(12) 0.0000 -0.5680(17) 0.0073(8) Uani 0.5 2 d S TU P . .
 S1 S -1.1135(12) 0.15213(15) -1.2548(15) 0.0456(14) Uani 1 1 d D U . A -2
 S2 S -0.566(3) 0.2124(6) -0.548(6) 0.097(6) Uani 0.5 1 d D U P B -2
 C2 C -1.221(5) 0.1135(5) -1.698(5) 0.087(8) Uani 1 1 d D U . . .
 H2A H -1.2709 0.1226 -1.8872 0.104 Uiso 1 1 calc R U . A .
 H2B H -1.3456 0.1131 -1.7216 0.104 Uiso 1 1 calc R U . . .
 C3 C -1.049(4) 0.1354(5) -1.431(5) 0.071(6) Uani 1 1 d D U . A -2
 C4 C -0.818(5) 0.1445(7) -1.280(6) 0.057(5) Uani 1 1 d D U . A -2
 H4 H -0.7509 0.1372 -1.3428 0.069 Uiso 1 1 calc R U . A -2
 C5 C -0.727(5) 0.1657(8) -1.030(7) 0.079(7) Uani 1 1 d D U . A -2
 H5 H -0.5888 0.1753 -0.9039 0.095 Uiso 1 1 calc R U . A -2
 C6 C -0.872(3) 0.1704(7) -0.997(5) 0.078(6) Uani 1 1 d D U . A -2
 C10 C -0.603(7) 0.2287(12) -0.336(10) 0.095(8) Uani 0.5 1 d D U P B -2
 H10 H -0.4937 0.2415 -0.1625 0.114 Uiso 0.5 1 calc R U P B -2
 C8 C -0.928(5) 0.2022(11) -0.676(9) 0.080(8) Uani 0.5 1 d D U P B -2
 H8 H -1.0721 0.1959 -0.7916 0.096 Uiso 0.5 1 calc R U P B -2
 C9 C -0.799(7) 0.2232(12) -0.417(10) 0.086(9) Uani 0.5 1 d D U P B -2
 H9 H -0.8365 0.2319 -0.3165 0.103 Uiso 0.5 1 calc R U P B -2
 Sn2 Sn -0.6039(14) 0.00935(11) -0.551(2) 0.0052(8) Uani 0.25 1 d . U P . .
 S3 S -0.547(3) 0.2080(7) -0.438(6) 0.111(8) Uani 0.5 1 d D U P B -1
 C7 C -0.798(3) 0.1926(6) -0.727(5) 0.081(6) Uani 1 1 d D U . . .
 C11 C -0.512(7) 0.1848(13) -0.177(7) 0.108(12) Uani 0.5 1 d D U P B -1
 H11 H -0.3853 0.1841 0.0353 0.130 Uiso 0.5 1 calc R U P B -1
 C12 C -0.714(8) 0.1655(11) -0.337(10) 0.085(13) Uani 0.5 1 d D U P B -1
 H12 H -0.7264 0.1513 -0.2285 0.102 Uiso 0.5 1 calc R U P B -1
 C13 C -0.888(6) 0.1700(12) -0.665(10) 0.089(11) Uani 0.5 1 d D U P B -1
 H13 H -1.0269 0.1605 -0.8044 0.107 Uiso 0.5 1 calc R U P B -1
 I6 I -0.114(3) 0.0047(4) 0.056(4) 0.010(3) Uani 0.125 1 d . U P . .
 I8 I -0.708(2) -0.0054(3) -0.168(3) 0.010(2) Uani 0.125 1 d . U P . .
 I7 I -0.483(3) -0.0057(3) 0.058(4) 0.008(2) Uani 0.125 1 d . U P . .
 I9 I -0.113(3) 0.0056(3) -0.171(4) 0.014(3) Uani 0.125 1 d . U P . .
 N2 N -1.112(5) 0.0644(7) -1.399(6) 0.023(6) Uani 0.5 1 d D U P C -1
 H2D H -1.2141 0.0726 -1.4114 0.027 Uiso 0.5 1 calc R U P C -1
 H2E H -0.9799 0.0698 -1.2163 0.027 Uiso 0.5 1 calc R U P C -1
 H2C H -1.1246 0.0426 -1.4165 0.027 Uiso 0.5 1 calc R U P C -1
 C1 C -1.142(5) 0.0781(5) -1.656(6) 0.070(9) Uani 1 1 d D U . . .
 H1BC H -1.2496 0.0656 -1.8464 0.084 Uiso 0.5 1 calc R U P C -1
 H1BD H -1.0045 0.0780 -1.6000 0.084 Uiso 0.5 1 calc R U P C -1
 H1AB H -1.2474 0.0642 -1.6870 0.084 Uiso 0.5 1 calc R U P C -2
 H1AA H -1.1606 0.0741 -1.8323 0.084 Uiso 0.5 1 calc R U P C -2
 N1 N -0.917(4) 0.0639(7) -1.372(6) 0.025(6) Uani 0.5 1 d D U P C -2
 H1B H -0.8262 0.0665 -1.3964 0.031 Uiso 0.5 1 calc R U P C -2
 H1C H -0.9302 0.0426 -1.3549 0.031 Uiso 0.5 1 calc R U P C -2
 H1A H -0.8631 0.0744 -1.2012 0.031 Uiso 0.5 1 calc R U P C -2

loop_
  _atom_site_aniso_label
  _atom_site_aniso_U_11
  _atom_site_aniso_U_22
  _atom_site_aniso_U_33
  _atom_site_aniso_U_23
  _atom_site_aniso_U_13
  _atom_site_aniso_U_12
 I1 0.0109(17) 0.0109(17) 0.0109(17) 0.000 0.0076(12) 0.000
 I2 0.014(3) 0.013(3) 0.014(3) 0.000 0.009(2) 0.000
 I3 0.0106(18) 0.0106(18) 0.0106(18) 0.000 0.0074(13) 0.000
 I4 0.009(3) 0.009(3) 0.009(2) 0.000 0.0065(18) 0.000
 I5 0.0330(5) 0.0304(5) 0.0290(5) 0.0015(8) 0.0224(4) 0.0009(8)
 Sn1 0.0074(8) 0.0073(8) 0.0072(8) 0.000 0.0052(6) 0.000
 S1 0.055(3) 0.049(3) 0.044(3) -0.002(2) 0.039(3) -0.002(3)
 S2 0.096(9) 0.070(7) 0.087(9) 0.009(7) 0.051(7) -0.023(6)
 C2 0.081(11) 0.078(11) 0.082(11) 0.006(9) 0.050(8) -0.010(9)
 C3 0.070(8) 0.068(8) 0.068(8) 0.003(7) 0.046(6) -0.002(7)
 C4 0.060(9) 0.062(9) 0.064(8) -0.005(7) 0.049(7) 0.001(7)
 C5 0.072(9) 0.072(9) 0.077(9) -0.004(8) 0.047(7) -0.004(8)
 C6 0.075(8) 0.070(8) 0.071(8) -0.001(7) 0.045(6) 0.000(7)
 C10 0.095(9) 0.075(9) 0.090(10) 0.000(8) 0.055(7) -0.010(8)
 C8 0.085(10) 0.073(10) 0.080(10) -0.001(8) 0.057(7) -0.003(8)
 C9 0.091(11) 0.078(11) 0.084(11) -0.004(9) 0.060(8) 0.001(9)
 Sn2 0.0053(8) 0.0053(8) 0.0051(8) 0.00003(15) 0.0037(6) -0.00007(15)
 S3 0.104(9) 0.073(8) 0.092(10) -0.005(8) 0.046(8) -0.017(7)
 C7 0.083(8) 0.071(8) 0.081(8) 0.004(7) 0.055(6) -0.009(7)
 C11 0.099(12) 0.073(11) 0.094(12) -0.006(11) 0.047(11) -0.006(10)
 C12 0.088(14) 0.067(13) 0.085(14) -0.009(12) 0.056(12) 0.000(12)
 C13 0.089(12) 0.069(11) 0.084(11) -0.003(10) 0.051(10) -0.002(10)
 I6 0.010(3) 0.011(3) 0.010(3) -0.0011(14) 0.007(2) 0.0010(14)
 I8 0.010(3) 0.011(3) 0.010(3) 0.0004(13) 0.007(2) 0.0010(13)
 I7 0.008(3) 0.010(3) 0.008(2) 0.0000(13) 0.006(2) 0.0014(14)
 I9 0.013(3) 0.015(3) 0.014(3) -0.0011(14) 0.010(2) 0.0014(14)
 N2 0.023(7) 0.023(7) 0.023(6) 0.002(3) 0.016(5) -0.002(3)
 C1 0.075(14) 0.066(13) 0.066(15) -0.005(9) 0.048(12) -0.002(11)
 N1 0.048(17) 0.021(13) 0.041(15) -0.004(11) 0.043(14) -0.004(12)

_geom_special_details
;
 All esds (except the esd in the dihedral angle between two l.s. planes)
 are estimated using the full covariance matrix.  The cell esds are taken
 into account individually in the estimation of esds in distances, angles
 and torsion angles; correlations between esds in cell parameters are only
 used when they are defined by crystal symmetry.  An approximate (isotropic)
 treatment of cell esds is used for estimating esds involving l.s. planes.
;
loop_
  _geom_bond_atom_site_label_1
  _geom_bond_atom_site_label_2
  _geom_bond_distance
  _geom_bond_site_symmetry_2
  _geom_bond_publ_flag
 I1 I2 1.33(2) . ?
 I1 Sn1 3.177(18) . ?
 I1 Sn1 3.124(17) 1_656 ?
 I1 Sn2 3.122(18) 2 ?
 I1 Sn2 3.122(18) . ?
 I1 I6 1.52(2) 2 ?
 I1 I6 1.52(2) . ?
 I1 I9 0.262(18) 2 ?
 I2 Sn1 3.074(17) 1_656 ?
 I2 Sn1 3.125(17) . ?
 I2 Sn2 3.178(17) 2_656 ?
 I2 Sn2 3.061(17) . ?
 I2 Sn2 3.178(17) 1_656 ?
 I2 Sn2 3.061(17) 2 ?
 I2 I6 0.26(2) 2 ?
 I2 I9 1.22(2) 2 ?
 I2 I9 1.22(2) . ?
 I3 I4 1.47(2) . ?
 I3 Sn1 3.139(19) 1_556 ?
 I3 Sn1 3.043(18) . ?
 I3 Sn2 3.163(19) 1_556 ?
 I3 Sn2 3.031(18) . ?
 I3 Sn2 3.163(19) 2_556 ?
 I3 Sn2 3.031(18) 2 ?
 I3 I8 1.248(17) . ?
 I3 I8 1.248(17) 2 ?
 I3 I7 0.275(18) 2 ?
 I4 Sn1 3.073(14) . ?
 I4 Sn1 3.159(13) 1_556 ?
 I4 Sn2 3.222(14) 1_556 ?
 I4 Sn2 3.222(14) 2_556 ?
 I4 Sn2 3.101(15) 2 ?
 I4 Sn2 3.101(15) . ?
 I4 I8 0.325(17) 2 ?
 I4 I7 1.629(17) 2 ?
 I4 I7 1.629(17) . ?
 I5 Sn1 3.2101(11) . ?
 I5 Sn2 2.831(5) . ?
 Sn1 I2 3.074(17) 1_454 ?
 Sn1 Sn2 0.390(6) 2 ?
 Sn1 I6 3.120(18) 1_454 ?
 Sn1 I6 3.120(18) 2_454 ?
 Sn1 I8 3.013(16) . ?
 Sn1 I8 3.013(16) 2 ?
 Sn1 I7 3.083(18) . ?
 Sn1 I7 3.083(18) 2 ?
 Sn1 I9 3.10(2) 2_454 ?
 Sn1 I9 3.10(2) 1_454 ?
 S1 C3 1.652(14) . ?
 S1 C6 1.656(14) . ?
 S2 C10 1.658(15) . ?
 S2 C7 1.656(14) . ?
 C2 H2A 0.9700 . ?
 C2 H2B 0.9700 . ?
 C2 C3 1.491(14) . ?
 C2 C1 1.534(14) . ?
 C3 C4 1.53(4) . ?
 C4 H4 0.9300 . ?
 C4 C5 1.403(10) . ?
 C5 H5 0.9300 . ?
 C5 C6 1.407(14) . ?
 C6 C7 1.554(13) . ?
 C10 H10 0.9300 . ?
 C10 C9 1.398(15) . ?
 C8 H8 0.9300 . ?
 C8 C9 1.403(15) . ?
 C8 C7 1.408(13) . ?
 C9 H9 0.9300 . ?
 Sn2 Sn2 0.761(9) 2 ?
 Sn2 I6 3.078(18) . ?
 Sn2 I8 3.062(16) . ?
 Sn2 I8 3.007(16) 2 ?
 Sn2 I7 3.096(18) . ?
 Sn2 I7 3.038(18) 2 ?
 Sn2 I9 3.07(2) . ?
 S3 C7 1.667(14) . ?
 S3 C11 1.671(10) . ?
 C7 C13 1.411(15) . ?
 C11 H11 0.9300 . ?
 C11 C12 1.485(13) . ?
 C12 H12 0.9300 . ?
 C12 C13 1.427(10) . ?
 C13 H13 0.9300 . ?
 I6 Sn1 3.120(18) 1_656 ?
 I6 Sn2 3.198(18) 1_656 ?
 I6 Sn2 3.124(18) 2 ?
 I6 I6 0.38(3) 2 ?
 I6 I9 1.44(2) 2 ?
 I6 I9 1.38(2) . ?
 I8 Sn1 3.132(15) 1_556 ?
 I8 Sn2 3.007(16) 2 ?
 I8 Sn2 3.163(15) 2_556 ?
 I8 Sn2 3.215(15) 1_556 ?
 I8 I8 0.44(3) 2 ?
 I8 I7 1.37(2) . ?
 I8 I7 1.45(2) 2 ?
 I7 Sn1 3.187(19) 1_556 ?
 I7 Sn2 3.18(2) 2_556 ?
 I7 Sn2 3.038(18) 2 ?
 I7 I8 1.45(2) 2 ?
 I7 I7 0.47(2) 2 ?
 I9 Sn1 3.10(2) 1_656 ?
 I9 Sn2 3.18(2) 1_656 ?
 I9 Sn2 3.13(2) 2 ?
 I9 I6 1.44(2) 2 ?
 I9 I9 0.45(3) 2 ?
 N2 H2D 0.8900 . ?
 N2 H2E 0.8900 . ?
 N2 H2C 0.8900 . ?
 N2 C1 1.491(14) . ?
 C1 H1BC 0.9700 . ?
 C1 H1BD 0.9700 . ?
 C1 H1AB 0.9700 . ?
 C1 H1AA 0.9700 . ?
 C1 N1 1.531(15) . ?
 N1 H1B 0.8900 . ?
 N1 H1C 0.8900 . ?
 N1 H1A 0.8900 . ?

loop_
  _geom_angle_atom_site_label_1
  _geom_angle_atom_site_label_2
  _geom_angle_atom_site_label_3
  _geom_angle
  _geom_angle_site_symmetry_1
  _geom_angle_site_symmetry_3
  _geom_angle_publ_flag
 I2 I1 Sn1 75.7(10) . . ?
 I2 I1 Sn1 75.6(10) . 1_656 ?
 I2 I1 Sn2 75.0(10) . . ?
 I2 I1 Sn2 75.0(10) . 2 ?
 I2 I1 I6 7.2(5) . 2 ?
 I2 I1 I6 7.2(5) . . ?
 Sn1 I1 Sn1 151.2(6) 1_656 . ?
 Sn2 I1 Sn1 7.03(10) 2 . ?
 Sn2 I1 Sn1 149.8(6) 2 1_656 ?
 Sn2 I1 Sn1 7.03(10) . . ?
 Sn2 I1 Sn1 149.8(6) . 1_656 ?
 Sn2 I1 Sn2 13.99(19) . 2 ?
 I6 I1 Sn1 75.7(8) 2 . ?
 I6 I1 Sn1 75.7(8) . . ?
 I6 I1 Sn1 75.8(8) 2 1_656 ?
 I6 I1 Sn1 75.8(8) . 1_656 ?
 I6 I1 Sn2 74.2(8) . . ?
 I6 I1 Sn2 74.2(8) 2 2 ?
 I6 I1 Sn2 76.0(8) 2 . ?
 I6 I1 Sn2 76.0(8) . 2 ?
 I6 I1 I6 14.4(11) . 2 ?
 I9 I1 I2 60(6) 2 . ?
 I9 I1 Sn1 83(7) 2 . ?
 I9 I1 Sn1 83(7) 2 1_656 ?
 I9 I1 Sn2 89(7) 2 . ?
 I9 I1 Sn2 77(7) 2 2 ?
 I9 I1 I6 53(6) 2 2 ?
 I9 I1 I6 67(6) 2 . ?
 I1 I2 Sn1 79.7(10) . 1_656 ?
 I1 I2 Sn1 80.0(10) . . ?
 I1 I2 Sn2 80.4(10) . 2_656 ?
 I1 I2 Sn2 80.2(10) . . ?
 I1 I2 Sn2 80.4(10) . 1_656 ?
 I1 I2 Sn2 80.2(10) . 2 ?
 Sn1 I2 Sn1 159.8(6) 1_656 . ?
 Sn1 I2 Sn2 6.90(9) 1_656 2_656 ?
 Sn1 I2 Sn2 159.2(5) . 2_656 ?
 Sn1 I2 Sn2 159.2(5) . 1_656 ?
 Sn1 I2 Sn2 6.90(9) 1_656 1_656 ?
 Sn2 I2 Sn1 158.6(5) 2 1_656 ?
 Sn2 I2 Sn1 7.14(10) 2 . ?
 Sn2 I2 Sn1 158.7(5) . 1_656 ?
 Sn2 I2 Sn1 7.13(10) . . ?
 Sn2 I2 Sn2 160.6(6) . 2_656 ?
 Sn2 I2 Sn2 13.75(17) 1_656 2_656 ?
 Sn2 I2 Sn2 156.0(5) . 1_656 ?
 Sn2 I2 Sn2 160.6(6) 2 1_656 ?
 Sn2 I2 Sn2 156.0(5) 2 2_656 ?
 Sn2 I2 Sn2 14.27(19) . 2 ?
 I6 I2 I1 133(5) 2 . ?
 I6 I2 Sn1 97(7) 2 1_656 ?
 I6 I2 Sn1 96(7) 2 . ?
 I6 I2 Sn2 91(6) 2 2 ?
 I6 I2 Sn2 102(7) 2 . ?
 I6 I2 Sn2 102(7) 2 1_656 ?
 I6 I2 Sn2 92(7) 2 2_656 ?
 I6 I2 I9 123(5) 2 2 ?
 I6 I2 I9 144(5) 2 . ?
 I9 I2 I1 10.7(6) 2 . ?
 I9 I2 I1 10.7(6) . . ?
 I9 I2 Sn1 79.8(10) . 1_656 ?
 I9 I2 Sn1 80.3(10) 2 . ?
 I9 I2 Sn1 80.3(10) . . ?
 I9 I2 Sn1 79.8(10) 2 1_656 ?
 I9 I2 Sn2 81.8(10) . 2_656 ?
 I9 I2 Sn2 79.1(10) 2 2 ?
 I9 I2 Sn2 81.8(10) 2 1_656 ?
 I9 I2 Sn2 81.8(10) . 2 ?
 I9 I2 Sn2 81.8(10) 2 . ?
 I9 I2 Sn2 79.2(10) 2 2_656 ?
 I9 I2 Sn2 79.1(10) . . ?
 I9 I2 Sn2 79.2(10) . 1_656 ?
 I9 I2 I9 21.4(13) 2 . ?
 I4 I3 Sn1 77.3(9) . . ?
 I4 I3 Sn1 77.3(10) . 1_556 ?
 I4 I3 Sn2 78.9(9) . . ?
 I4 I3 Sn2 79.0(10) . 1_556 ?
 I4 I3 Sn2 78.9(9) . 2 ?
 I4 I3 Sn2 79.0(10) . 2_556 ?
 Sn1 I3 Sn1 154.6(7) . 1_556 ?
 Sn1 I3 Sn2 155.2(6) . 1_556 ?
 Sn1 I3 Sn2 7.09(11) 1_556 1_556 ?
 Sn1 I3 Sn2 7.09(11) 1_556 2_556 ?
 Sn1 I3 Sn2 155.2(6) . 2_556 ?
 Sn2 I3 Sn1 7.36(12) 2 . ?
 Sn2 I3 Sn1 7.36(11) . . ?
 Sn2 I3 Sn1 155.1(6) 2 1_556 ?
 Sn2 I3 Sn1 155.1(6) . 1_556 ?
 Sn2 I3 Sn2 14.42(19) . 2 ?
 Sn2 I3 Sn2 13.81(18) 1_556 2_556 ?
 Sn2 I3 Sn2 153.6(6) 2 2_556 ?
 Sn2 I3 Sn2 153.6(6) . 1_556 ?
 Sn2 I3 Sn2 157.8(7) . 2_556 ?
 Sn2 I3 Sn2 157.8(7) 2 1_556 ?
 I8 I3 I4 10.2(7) . . ?
 I8 I3 I4 10.2(7) 2 . ?
 I8 I3 Sn1 76.8(8) . . ?
 I8 I3 Sn1 76.8(8) 2 . ?
 I8 I3 Sn1 78.2(9) . 1_556 ?
 I8 I3 Sn1 78.2(9) 2 1_556 ?
 I8 I3 Sn2 78.6(9) 2 1_556 ?
 I8 I3 Sn2 77.0(8) . 2 ?
 I8 I3 Sn2 79.6(8) 2 2 ?
 I8 I3 Sn2 81.1(9) . 1_556 ?
 I8 I3 Sn2 78.6(9) . 2_556 ?
 I8 I3 Sn2 77.0(8) 2 . ?
 I8 I3 Sn2 79.6(8) . . ?
 I8 I3 Sn2 81.1(9) 2 2_556 ?
 I8 I3 I8 20.3(14) 2 . ?
 I7 I3 I4 122(6) 2 . ?
 I7 I3 Sn1 96(7) 2 . ?
 I7 I3 Sn1 98(7) 2 1_556 ?
 I7 I3 Sn2 101(7) 2 2 ?
 I7 I3 Sn2 89(6) 2 . ?
 I7 I3 Sn2 91(7) 2 1_556 ?
 I7 I3 Sn2 103(7) 2 2_556 ?
 I7 I3 I8 132(7) 2 . ?
 I7 I3 I8 112(6) 2 2 ?
 I3 I4 Sn1 75.0(9) . . ?
 I3 I4 Sn1 75.8(9) . 1_556 ?
 I3 I4 Sn2 73.5(9) . . ?
 I3 I4 Sn2 74.5(9) . 1_556 ?
 I3 I4 Sn2 74.5(9) . 2_556 ?
 I3 I4 Sn2 73.5(9) . 2 ?
 I3 I4 I7 8.2(4) . . ?
 I3 I4 I7 8.3(4) . 2 ?
 Sn1 I4 Sn1 150.7(5) . 1_556 ?
 Sn1 I4 Sn2 7.23(11) . 2 ?
 Sn1 I4 Sn2 148.7(4) . 2_556 ?
 Sn1 I4 Sn2 6.92(10) 1_556 2_556 ?
 Sn1 I4 Sn2 148.7(4) . 1_556 ?
 Sn1 I4 Sn2 7.23(11) . . ?
 Sn1 I4 Sn2 6.92(10) 1_556 1_556 ?
 Sn2 I4 Sn1 148.4(4) 2 1_556 ?
 Sn2 I4 Sn1 148.4(4) . 1_556 ?
 Sn2 I4 Sn2 14.09(18) . 2 ?
 Sn2 I4 Sn2 145.0(5) 2 2_556 ?
 Sn2 I4 Sn2 148.0(5) . 2_556 ?
 Sn2 I4 Sn2 145.0(5) . 1_556 ?
 Sn2 I4 Sn2 148.0(5) 2 1_556 ?
 Sn2 I4 Sn2 13.56(16) 1_556 2_556 ?
 I8 I4 I3 43(3) 2 . ?
 I8 I4 Sn1 76(4) 2 . ?
 I8 I4 Sn1 82(4) 2 1_556 ?
 I8 I4 Sn2 80(4) 2 2 ?
 I8 I4 Sn2 77(4) 2 1_556 ?
 I8 I4 Sn2 86(4) 2 2_556 ?
 I8 I4 Sn2 70(4) 2 . ?
 I8 I4 I7 51(3) 2 . ?
 I8 I4 I7 34(4) 2 2 ?
 I7 I4 Sn1 75.0(6) 2 . ?
 I7 I4 Sn1 76.1(6) . 1_556 ?
 I7 I4 Sn1 76.1(6) 2 1_556 ?
 I7 I4 Sn1 75.0(6) . . ?
 I7 I4 Sn2 73.8(6) 2 1_556 ?
 I7 I4 Sn2 72.5(6) 2 . ?
 I7 I4 Sn2 74.6(6) . . ?
 I7 I4 Sn2 73.8(6) . 2_556 ?
 I7 I4 Sn2 72.5(6) . 2 ?
 I7 I4 Sn2 75.8(6) 2 2_556 ?
 I7 I4 Sn2 74.6(6) 2 2 ?
 I7 I4 Sn2 75.8(6) . 1_556 ?
 I7 I4 I7 16.5(8) . 2 ?
 Sn2 I5 Sn1 1.7(3) . . ?
 I2 Sn1 I6 4.8(4) 1_454 2_454 ?
 I2 Sn1 I6 4.8(4) 1_454 1_454 ?
 I2 Sn1 I7 95.4(5) 1_454 2 ?
 I2 Sn1 I7 95.4(5) 1_454 . ?
 I2 Sn1 I9 22.7(4) 1_454 1_454 ?
 I2 Sn1 I9 22.7(4) 1_454 2_454 ?
 I3 Sn1 I2 92.7(5) . 1_454 ?
 I3 Sn1 I4 27.7(4) . . ?
 I3 Sn1 I6 89.5(5) . 2_454 ?
 I3 Sn1 I6 89.5(5) . 1_454 ?
 I3 Sn1 I7 5.1(3) . 2 ?
 I3 Sn1 I7 5.1(3) . . ?
 I3 Sn1 I9 115.0(5) . 1_454 ?
 I3 Sn1 I9 115.0(5) . 2_454 ?
 I4 Sn1 I2 65.0(4) . 1_454 ?
 I4 Sn1 I6 61.8(4) . 1_454 ?
 I4 Sn1 I6 61.8(4) . 2_454 ?
 I4 Sn1 I7 30.7(3) . . ?
 I4 Sn1 I7 30.7(3) . 2 ?
 I4 Sn1 I9 87.3(4) . 1_454 ?
 I4 Sn1 I9 87.3(4) . 2_454 ?
 Sn2 Sn1 I2 102(2) 2 1_454 ?
 Sn2 Sn1 I3 85(2) 2 . ?
 Sn2 Sn1 I4 91(2) 2 . ?
 Sn2 Sn1 I6 105(2) 2 1_454 ?
 Sn2 Sn1 I6 98(2) 2 2_454 ?
 Sn2 Sn1 I8 86(2) 2 . ?
 Sn2 Sn1 I8 94(2) 2 2 ?
 Sn2 Sn1 I7 80(2) 2 . ?
 Sn2 Sn1 I7 88(2) 2 2 ?
 Sn2 Sn1 I9 107(2) 2 1_454 ?
 Sn2 Sn1 I9 99(2) 2 2_454 ?
 I6 Sn1 I6 7.0(5) 2_454 1_454 ?
 I8 Sn1 I2 69.3(4) . 1_454 ?
 I8 Sn1 I2 69.3(4) 2 1_454 ?
 I8 Sn1 I3 23.8(3) 2 . ?
 I8 Sn1 I3 23.8(3) . . ?
 I8 Sn1 I4 6.0(3) 2 . ?
 I8 Sn1 I4 6.0(3) . . ?
 I8 Sn1 I6 65.9(4) 2 1_454 ?
 I8 Sn1 I6 66.4(4) 2 2_454 ?
 I8 Sn1 I6 66.4(4) . 1_454 ?
 I8 Sn1 I6 65.9(4) . 2_454 ?
 I8 Sn1 I8 8.4(5) 2 . ?
 I8 Sn1 I7 27.4(4) 2 . ?
 I8 Sn1 I7 26.0(5) 2 2 ?
 I8 Sn1 I7 27.4(4) . 2 ?
 I8 Sn1 I7 26.0(5) . . ?
 I8 Sn1 I9 92.0(5) 2 2_454 ?
 I8 Sn1 I9 91.3(5) . 2_454 ?
 I8 Sn1 I9 91.3(5) 2 1_454 ?
 I8 Sn1 I9 92.0(5) . 1_454 ?
 I7 Sn1 I6 92.4(5) 2 2_454 ?
 I7 Sn1 I6 92.4(5) . 1_454 ?
 I7 Sn1 I6 91.8(5) 2 1_454 ?
 I7 Sn1 I6 91.8(5) . 2_454 ?
 I7 Sn1 I7 8.7(4) . 2 ?
 I7 Sn1 I9 117.9(5) . 1_454 ?
 I7 Sn1 I9 117.2(5) 2 1_454 ?
 I7 Sn1 I9 117.9(5) 2 2_454 ?
 I7 Sn1 I9 117.2(5) . 2_454 ?
 I9 Sn1 I6 25.6(4) 1_454 1_454 ?
 I9 Sn1 I6 25.6(4) 2_454 2_454 ?
 I9 Sn1 I6 26.7(4) 1_454 2_454 ?
 I9 Sn1 I6 26.7(4) 2_454 1_454 ?
 I9 Sn1 I9 8.4(5) 2_454 1_454 ?
 C3 S1 C6 91.4(13) . . ?
 C7 S2 C10 84.6(12) . . ?
 H2A C2 H2B 107.8 . . ?
 C3 C2 H2A 109.0 . . ?
 C3 C2 H2B 109.0 . . ?
 C3 C2 C1 113.1(19) . . ?
 C1 C2 H2A 109.0 . . ?
 C1 C2 H2B 109.0 . . ?
 C2 C3 S1 114.4(14) . . ?
 C2 C3 C4 132.2(19) . . ?
 C4 C3 S1 113.4(16) . . ?
 C3 C4 H4 126.3 . . ?
 C5 C4 C3 107(2) . . ?
 C5 C4 H4 126.3 . . ?
 C4 C5 H5 124.5 . . ?
 C4 C5 C6 111(2) . . ?
 C6 C5 H5 124.5 . . ?
 C5 C6 S1 117.0(19) . . ?
 C5 C6 C7 118.7(16) . . ?
 C7 C6 S1 124.3(14) . . ?
 S2 C10 H10 120.0 . . ?
 C9 C10 S2 120.0(18) . . ?
 C9 C10 H10 120.0 . . ?
 C9 C8 H8 126.7 . . ?
 C9 C8 C7 106.6(14) . . ?
 C7 C8 H8 126.7 . . ?
 C10 C9 C8 107.5(15) . . ?
 C10 C9 H9 126.2 . . ?
 C8 C9 H9 126.2 . . ?
 I2 Sn2 I1 24.8(4) . . ?
 I2 Sn2 I4 95.5(4) . . ?
 I2 Sn2 I6 4.9(4) . . ?
 I2 Sn2 I8 90.7(4) . . ?
 I2 Sn2 I7 65.1(4) . . ?
 I2 Sn2 I9 22.9(4) . . ?
 I3 Sn2 I1 92.6(5) . . ?
 I3 Sn2 I2 68.0(5) . . ?
 I3 Sn2 I4 27.6(4) . . ?
 I3 Sn2 I6 65.1(5) . . ?
 I3 Sn2 I8 23.6(3) . . ?
 I3 Sn2 I7 5.0(4) . . ?
 I3 Sn2 I7 5.2(3) . 2 ?
 I3 Sn2 I9 90.8(5) . . ?
 I4 Sn2 I1 119.9(4) . . ?
 I5 Sn2 I1 97.7(2) . . ?
 I5 Sn2 I2 98.5(2) . . ?
 I5 Sn2 I3 98.9(2) . . ?
 I5 Sn2 I4 98.2(2) . . ?
 I5 Sn2 I6 95.0(4) . . ?
 I5 Sn2 I8 94.3(3) . 2 ?
 I5 Sn2 I8 102.5(3) . . ?
 I5 Sn2 I7 94.5(3) . 2 ?
 I5 Sn2 I7 103.2(3) . . ?
 I5 Sn2 I9 93.7(3) . . ?
 Sn2 Sn2 I1 83.01(9) 2 . ?
 Sn2 Sn2 I2 82.87(10) 2 . ?
 Sn2 Sn2 I3 82.79(10) 2 . ?
 Sn2 Sn2 I4 82.96(9) 2 . ?
 Sn2 Sn2 I5 178.09(16) 2 . ?
 Sn2 Sn2 I6 86.5(3) 2 . ?
 Sn2 Sn2 I8 86.9(3) 2 2 ?
 Sn2 Sn2 I8 78.7(3) 2 . ?
 Sn2 Sn2 I7 87.2(2) 2 2 ?
 Sn2 Sn2 I7 78.6(2) 2 . ?
 Sn2 Sn2 I9 87.1(3) 2 . ?
 I6 Sn2 I1 28.4(4) . . ?
 I6 Sn2 I4 92.7(4) . . ?
 I6 Sn2 I7 62.4(5) . . ?
 I8 Sn2 I1 114.9(5) . . ?
 I8 Sn2 I1 116.5(5) 2 . ?
 I8 Sn2 I2 91.8(4) 2 . ?
 I8 Sn2 I3 23.8(3) 2 . ?
 I8 Sn2 I4 5.8(3) 2 . ?
 I8 Sn2 I4 6.0(3) . . ?
 I8 Sn2 I6 88.7(4) 2 . ?
 I8 Sn2 I6 88.2(4) . . ?
 I8 Sn2 I8 8.2(5) 2 . ?
 I8 Sn2 I7 27.4(4) 2 . ?
 I8 Sn2 I7 25.8(4) . . ?
 I8 Sn2 I7 26.3(5) 2 2 ?
 I8 Sn2 I9 113.6(5) . . ?
 I8 Sn2 I9 114.5(5) 2 . ?
 I7 Sn2 I1 90.5(5) 2 . ?
 I7 Sn2 I1 89.4(5) . . ?
 I7 Sn2 I2 65.8(5) 2 . ?
 I7 Sn2 I4 30.5(3) . . ?
 I7 Sn2 I4 30.8(3) 2 . ?
 I7 Sn2 I6 62.5(5) 2 . ?
 I7 Sn2 I8 27.4(4) 2 . ?
 I7 Sn2 I7 8.7(4) 2 . ?
 I7 Sn2 I9 88.4(5) 2 . ?
 I9 Sn2 I1 4.8(3) . . ?
 I9 Sn2 I4 118.4(4) . . ?
 I9 Sn2 I6 25.9(4) . . ?
 I9 Sn2 I7 88.0(5) . . ?
 C7 S3 C11 91.1(10) . . ?
 C6 C7 S2 112.6(15) . . ?
 C8 C7 S2 119.7(13) . . ?
 C8 C7 C6 126.0(13) . . ?
 C13 C7 S3 120.9(16) . . ?
 S3 C11 H11 125.3 . . ?
 C12 C11 S3 109.4(9) . . ?
 C12 C11 H11 125.3 . . ?
 C11 C12 H12 122.0 . . ?
 C13 C12 C11 116.0(10) . . ?
 C13 C12 H12 122.0 . . ?
 C7 C13 C12 102.5(13) . . ?
 C7 C13 H13 128.7 . . ?
 C12 C13 H13 128.7 . . ?
 I1 I6 Sn1 76.6(8) . . ?
 I1 I6 Sn1 76.1(7) . 1_656 ?
 I1 I6 Sn2 77.5(8) . . ?
 I1 I6 Sn2 77.6(8) . 1_656 ?
 I1 I6 Sn2 75.8(8) . 2 ?
 Sn1 I6 Sn1 152.4(6) 1_656 . ?
 Sn1 I6 Sn2 154.0(6) . 1_656 ?
 Sn1 I6 Sn2 149.9(6) 1_656 2 ?
 Sn1 I6 Sn2 6.94(10) 1_656 1_656 ?
 Sn2 I6 Sn1 7.08(10) 2 . ?
 Sn2 I6 Sn1 153.3(6) . 1_656 ?
 Sn2 I6 Sn1 6.98(9) . . ?
 Sn2 I6 Sn2 153.0(6) . 1_656 ?
 Sn2 I6 Sn2 14.06(19) . 2 ?
 Sn2 I6 Sn2 153.2(6) 2 1_656 ?
 I6 I6 I1 82.8(5) 2 . ?
 I6 I6 Sn1 86.5(3) 2 1_656 ?
 I6 I6 Sn1 86.5(3) 2 . ?
 I6 I6 Sn2 93.5(3) 2 . ?
 I6 I6 Sn2 93.4(3) 2 1_656 ?
 I6 I6 Sn2 79.5(3) 2 2 ?
 I6 I6 I9 91.5(10) 2 . ?
 I6 I6 I9 73.1(6) 2 2 ?
 I9 I6 I1 9.7(5) 2 . ?
 I9 I6 I1 8.7(6) . . ?
 I9 I6 Sn1 76.5(10) 2 . ?
 I9 I6 Sn1 77.1(10) . . ?
 I9 I6 Sn1 76.4(11) . 1_656 ?
 I9 I6 Sn1 75.9(10) 2 1_656 ?
 I9 I6 Sn2 78.6(10) 2 . ?
 I9 I6 Sn2 77.4(10) . 2 ?
 I9 I6 Sn2 76.9(11) . 1_656 ?
 I9 I6 Sn2 78.6(10) 2 1_656 ?
 I9 I6 Sn2 76.9(11) . . ?
 I9 I6 Sn2 74.6(10) 2 2 ?
 I9 I6 I9 18.4(11) . 2 ?
 I3 I8 Sn1 78.8(9) . 1_556 ?
 I3 I8 Sn1 79.5(8) . . ?
 I3 I8 Sn2 76.8(8) . . ?
 I3 I8 Sn2 78.6(8) . 2_556 ?
 I3 I8 Sn2 76.4(8) . 1_556 ?
 I3 I8 Sn2 79.1(8) . 2 ?
 I3 I8 I7 8.1(7) . 2 ?
 I3 I8 I7 10.7(5) . . ?
 Sn1 I8 Sn1 157.8(6) . 1_556 ?
 Sn1 I8 Sn2 7.09(11) 1_556 2_556 ?
 Sn1 I8 Sn2 7.30(12) . . ?
 Sn1 I8 Sn2 157.9(5) . 2_556 ?
 Sn1 I8 Sn2 153.4(5) . 1_556 ?
 Sn1 I8 Sn2 6.89(11) 1_556 1_556 ?
 Sn2 I8 Sn1 7.43(12) 2 . ?
 Sn2 I8 Sn1 157.7(5) 2 1_556 ?
 Sn2 I8 Sn1 153.1(5) . 1_556 ?
 Sn2 I8 Sn2 14.36(19) 2 . ?
 Sn2 I8 Sn2 13.67(17) 2_556 1_556 ?
 Sn2 I8 Sn2 147.7(5) . 1_556 ?
 Sn2 I8 Sn2 155.0(6) . 2_556 ?
 Sn2 I8 Sn2 155.2(6) 2 1_556 ?
 Sn2 I8 Sn2 155.5(6) 2 2_556 ?
 I8 I8 I3 79.9(7) 2 . ?
 I8 I8 Sn1 85.8(3) 2 . ?
 I8 I8 Sn1 86.0(2) 2 1_556 ?
 I8 I8 Sn2 78.7(3) 2 . ?
 I8 I8 Sn2 93.1(3) 2 2 ?
 I8 I8 Sn2 92.9(3) 2 2_556 ?
 I8 I8 Sn2 79.2(3) 2 1_556 ?
 I8 I8 I7 90.6(9) 2 . ?
 I8 I8 I7 71.7(6) 2 2 ?
 I7 I8 Sn1 79.8(11) . . ?
 I7 I8 Sn1 79.7(10) . 1_556 ?
 I7 I8 Sn1 78.9(9) 2 1_556 ?
 I7 I8 Sn1 79.0(10) 2 . ?
 I7 I8 Sn2 78.5(10) . 1_556 ?
 I7 I8 Sn2 79.7(10) 2 2 ?
 I7 I8 Sn2 78.5(11) . . ?
 I7 I8 Sn2 75.5(9) 2 1_556 ?
 I7 I8 Sn2 78.1(10) . 2 ?
 I7 I8 Sn2 78.1(10) . 2_556 ?
 I7 I8 Sn2 79.7(9) 2 2_556 ?
 I7 I8 Sn2 75.3(10) 2 . ?
 I7 I8 I7 18.8(11) . 2 ?
 I4 I7 Sn1 74.3(6) . . ?
 I4 I7 Sn1 74.2(6) . 1_556 ?
 I4 I7 Sn2 76.8(6) . 2 ?
 I4 I7 Sn2 76.7(7) . 2_556 ?
 I4 I7 Sn2 75.0(6) . . ?
 Sn1 I7 Sn1 148.2(6) . 1_556 ?
 Sn1 I7 Sn2 7.24(12) . . ?
 Sn1 I7 Sn2 151.0(6) . 2_556 ?
 Sn2 I7 Sn1 7.26(11) 2 . ?
 Sn2 I7 Sn1 7.03(11) 2_556 1_556 ?
 Sn2 I7 Sn1 150.8(6) 2 1_556 ?
 Sn2 I7 Sn1 147.0(5) . 1_556 ?
 Sn2 I7 Sn2 14.2(2) 2 . ?
 Sn2 I7 Sn2 151.3(6) . 2_556 ?
 Sn2 I7 Sn2 151.9(7) 2 2_556 ?
 I8 I7 I4 10.0(5) 2 . ?
 I8 I7 I4 7.7(6) . . ?
 I8 I7 Sn1 74.7(10) 2 1_556 ?
 I8 I7 Sn1 75.2(10) . 1_556 ?
 I8 I7 Sn1 73.6(9) 2 . ?
 I8 I7 Sn1 74.1(9) . . ?
 I8 I7 Sn2 76.8(11) . 2_556 ?
 I8 I7 Sn2 77.2(9) 2 2 ?
 I8 I7 Sn2 72.9(9) 2 . ?
 I8 I7 Sn2 75.8(9) . . ?
 I8 I7 Sn2 75.6(10) . 2 ?
 I8 I7 Sn2 78.3(10) 2 2_556 ?
 I8 I7 I8 17.7(10) . 2 ?
 I7 I7 I4 81.8(4) 2 . ?
 I7 I7 Sn1 85.7(2) 2 . ?
 I7 I7 Sn1 85.8(2) 2 1_556 ?
 I7 I7 Sn2 78.6(2) 2 . ?
 I7 I7 Sn2 92.6(2) 2 2_556 ?
 I7 I7 Sn2 92.8(2) 2 2 ?
 I7 I7 I8 89.4(9) 2 . ?
 I7 I7 I8 71.7(6) 2 2 ?
 I2 I9 Sn1 77.4(10) . . ?
 I2 I9 Sn1 77.4(10) . 1_656 ?
 I2 I9 Sn2 78.0(10) . . ?
 I2 I9 Sn2 78.7(10) . 1_656 ?
 I2 I9 Sn2 75.6(10) . 2 ?
 I2 I9 I6 6.1(7) . 2 ?
 I2 I9 I6 9.2(6) . . ?
 Sn1 I9 Sn1 154.5(6) 1_656 . ?
 Sn1 I9 Sn2 155.9(6) . 1_656 ?
 Sn1 I9 Sn2 6.96(9) 1_656 1_656 ?
 Sn1 I9 Sn2 150.9(6) 1_656 2 ?
 Sn2 I9 Sn1 155.2(6) . 1_656 ?
 Sn2 I9 Sn1 7.01(10) . . ?
 Sn2 I9 Sn1 7.10(11) 2 . ?
 Sn2 I9 Sn2 154.0(6) 2 1_656 ?
 Sn2 I9 Sn2 14.05(19) . 2 ?
 Sn2 I9 Sn2 154.6(7) . 1_656 ?
 I6 I9 Sn1 78.0(10) . 1_656 ?
 I6 I9 Sn1 77.4(10) 2 1_656 ?
 I6 I9 Sn1 77.2(10) 2 . ?
 I6 I9 Sn1 77.8(11) . . ?
 I6 I9 Sn2 74.6(10) 2 2 ?
 I6 I9 Sn2 79.4(10) 2 1_656 ?
 I6 I9 Sn2 78.1(10) . 1_656 ?
 I6 I9 Sn2 78.6(11) 2 . ?
 I6 I9 Sn2 77.3(11) . . ?
 I6 I9 Sn2 77.1(11) . 2 ?
 I6 I9 I6 15.4(12) . 2 ?
 I9 I9 I2 79.3(6) 2 . ?
 I9 I9 Sn1 85.8(2) 2 1_656 ?
 I9 I9 Sn1 85.9(2) 2 . ?
 I9 I9 Sn2 92.8(2) 2 1_656 ?
 I9 I9 Sn2 92.9(3) 2 . ?
 I9 I9 Sn2 78.8(3) 2 2 ?
 I9 I9 I6 88.5(10) 2 . ?
 I9 I9 I6 73.1(6) 2 2 ?
 H2D N2 H2E 109.5 . . ?
 H2D N2 H2C 109.5 . . ?
 H2E N2 H2C 109.5 . . ?
 C1 N2 H2D 109.5 . . ?
 C1 N2 H2E 109.5 . . ?
 C1 N2 H2C 109.5 . . ?
 C2 C1 H1BC 110.8 . . ?
 C2 C1 H1BD 110.8 . . ?
 C2 C1 H1AB 105.5 . . ?
 C2 C1 H1AA 105.5 . . ?
 N2 C1 C2 105(2) . . ?
 N2 C1 H1BC 110.8 . . ?
 N2 C1 H1BD 110.8 . . ?
 H1BC C1 H1BD 108.9 . . ?
 H1AB C1 H1AA 106.1 . . ?
 N1 C1 C2 127(2) . . ?
 N1 C1 H1AB 105.5 . . ?
 N1 C1 H1AA 105.5 . . ?
 C1 N1 H1B 109.5 . . ?
 C1 N1 H1C 109.5 . . ?
 C1 N1 H1A 109.5 . . ?
 H1B N1 H1C 109.5 . . ?
 H1B N1 H1A 109.5 . . ?
 H1C N1 H1A 109.5 . . ?

loop_
  _geom_torsion_atom_site_label_1
  _geom_torsion_atom_site_label_2
  _geom_torsion_atom_site_label_3
  _geom_torsion_atom_site_label_4
  _geom_torsion
  _geom_torsion_site_symmetry_1
  _geom_torsion_site_symmetry_2
  _geom_torsion_site_symmetry_3
  _geom_torsion_site_symmetry_4
  _geom_torsion_publ_flag
 I1 I2 I9 Sn1 -88(8) . . . 1_656 ?
 I1 I2 I9 Sn1 88(8) . . . . ?
 I1 I2 I9 Sn2 -95(8) . . . 1_656 ?
 I1 I2 I9 Sn2 81(8) . . . 2 ?
 I1 I2 I9 Sn2 95(8) . . . . ?
 I1 I2 I9 I6 0(14) . . . 2 ?
 I1 I2 I9 I6 179(12) . . . . ?
 I1 I2 I9 I9 0(8) . . . 2 ?
 I1 I6 I9 I2 -1(13) . . . . ?
 I1 I6 I9 Sn1 86(9) . . . . ?
 I1 I6 I9 Sn1 -86(9) . . . 1_656 ?
 I1 I6 I9 Sn2 -94(9) . . . 1_656 ?
 I1 I6 I9 Sn2 78(9) . . . 2 ?
 I1 I6 I9 Sn2 93(9) . . . . ?
 I1 I6 I9 I6 0(9) . . . 2 ?
 I1 I6 I9 I9 0(9) . . . 2 ?
 I2 I1 I6 Sn1 -89(10) . . . . ?
 I2 I1 I6 Sn1 88(10) . . . 1_656 ?
 I2 I1 I6 Sn2 94(10) . . . 1_656 ?
 I2 I1 I6 Sn2 -82(10) . . . 2 ?
 I2 I1 I6 Sn2 -96(10) . . . . ?
 I2 I1 I6 I6 -1(10) . . . 2 ?
 I2 I1 I6 I9 0(11) . . . 2 ?
 I2 I1 I6 I9 179(15) . . . . ?
 I3 I4 I7 Sn1 87(9) . . . 1_556 ?
 I3 I4 I7 Sn1 -89(9) . . . . ?
 I3 I4 I7 Sn2 -81(9) . . . . ?
 I3 I4 I7 Sn2 94(9) . . . 2_556 ?
 I3 I4 I7 Sn2 -96(9) . . . 2 ?
 I3 I4 I7 I8 -4(8) . . . 2 ?
 I3 I4 I7 I8 -176(14) . . . . ?
 I3 I4 I7 I7 -1(9) . . . 2 ?
 I3 I8 I7 I4 3(12) . . . . ?
 I3 I8 I7 Sn1 -87(8) . . . . ?
 I3 I8 I7 Sn1 84(8) . . . 1_556 ?
 I3 I8 I7 Sn2 91(8) . . . 2_556 ?
 I3 I8 I7 Sn2 -94(8) . . . 2 ?
 I3 I8 I7 Sn2 -80(8) . . . . ?
 I3 I8 I7 I8 -1(8) . . . 2 ?
 I3 I8 I7 I7 -1(8) . . . 2 ?
 I4 I3 I8 Sn1 -84(6) . . . 1_556 ?
 I4 I3 I8 Sn1 92(6) . . . . ?
 I4 I3 I8 Sn2 85(6) . . . . ?
 I4 I3 I8 Sn2 -91(6) . . . 2_556 ?
 I4 I3 I8 Sn2 -77(6) . . . 1_556 ?
 I4 I3 I8 Sn2 99(6) . . . 2 ?
 I4 I3 I8 I8 4(6) . . . 2 ?
 I4 I3 I8 I7 -177(10) . . . . ?
 I4 I3 I8 I7 6(10) . . . 2 ?
 Sn1 I1 I2 Sn1 180.000(2) . . . 1_656 ?
 Sn1 I1 I2 Sn1 180.000(2) 1_656 . . . ?
 Sn1 I1 I2 Sn2 -172.76(9) 1_656 . . 2 ?
 Sn1 I1 I2 Sn2 -7.24(9) . . . . ?
 Sn1 I1 I2 Sn2 172.76(10) 1_656 . . . ?
 Sn1 I1 I2 Sn2 6.97(9) 1_656 . . 1_656 ?
 Sn1 I1 I2 Sn2 7.24(9) . . . 2 ?
 Sn1 I1 I2 Sn2 -173.03(9) . . . 1_656 ?
 Sn1 I1 I2 Sn2 -6.97(8) 1_656 . . 2_656 ?
 Sn1 I1 I2 Sn2 173.03(8) . . . 2_656 ?
 Sn1 I1 I2 I6 -91(10) 1_656 . . 2 ?
 Sn1 I1 I2 I6 89(10) . . . 2 ?
 Sn1 I1 I2 I9 -90(8) . . . . ?
 Sn1 I1 I2 I9 90(8) . . . 2 ?
 Sn1 I1 I2 I9 -90(8) 1_656 . . 2 ?
 Sn1 I1 I2 I9 90(8) 1_656 . . . ?
 Sn1 I1 I6 Sn1 176.3(3) . . . 1_656 ?
 Sn1 I1 I6 Sn1 -176.3(3) 1_656 . . . ?
 Sn1 I1 I6 Sn2 6.94(9) 1_656 . . 1_656 ?
 Sn1 I1 I6 Sn2 -7.11(10) . . . . ?
 Sn1 I1 I6 Sn2 -176.7(3) . . . 1_656 ?
 Sn1 I1 I6 Sn2 -169.1(3) 1_656 . . 2 ?
 Sn1 I1 I6 Sn2 7.25(11) . . . 2 ?
 Sn1 I1 I6 Sn2 176.6(3) 1_656 . . . ?
 Sn1 I1 I6 I6 88.15(17) . . . 2 ?
 Sn1 I1 I6 I6 -88.16(18) 1_656 . . 2 ?
 Sn1 I1 I6 I9 88(8) . . . 2 ?
 Sn1 I1 I6 I9 -88(8) 1_656 . . 2 ?
 Sn1 I1 I6 I9 91(9) 1_656 . . . ?
 Sn1 I1 I6 I9 -92(9) . . . . ?
 Sn1 I2 I9 Sn1 -176.2(2) . . . 1_656 ?
 Sn1 I2 I9 Sn1 176.2(2) 1_656 . . . ?
 Sn1 I2 I9 Sn2 169.1(2) 1_656 . . 2 ?
 Sn1 I2 I9 Sn2 7.15(11) . . . . ?
 Sn1 I2 I9 Sn2 176.8(2) . . . 1_656 ?
 Sn1 I2 I9 Sn2 -176.7(2) 1_656 . . . ?
 Sn1 I2 I9 Sn2 -6.99(10) 1_656 . . 1_656 ?
 Sn1 I2 I9 Sn2 -7.07(11) . . . 2 ?
 Sn1 I2 I9 I6 -87(12) . . . 2 ?
 Sn1 I2 I9 I6 89(12) 1_656 . . 2 ?
 Sn1 I2 I9 I6 -92(8) 1_656 . . . ?
 Sn1 I2 I9 I6 91(8) . . . . ?
 Sn1 I2 I9 I9 88.1(2) 1_656 . . 2 ?
 Sn1 I2 I9 I9 -88.1(2) . . . 2 ?
 Sn1 I3 I4 Sn1 180.000(2) 1_556 . . . ?
 Sn1 I3 I4 Sn1 180.000(3) . . . 1_556 ?
 Sn1 I3 I4 Sn2 172.65(10) 1_556 . . . ?
 Sn1 I3 I4 Sn2 7.35(10) . . . 2 ?
 Sn1 I3 I4 Sn2 7.04(9) 1_556 . . 1_556 ?
 Sn1 I3 I4 Sn2 172.96(9) . . . 2_556 ?
 Sn1 I3 I4 Sn2 -7.35(10) . . . . ?
 Sn1 I3 I4 Sn2 -172.65(10) 1_556 . . 2 ?
 Sn1 I3 I4 Sn2 -172.96(9) . . . 1_556 ?
 Sn1 I3 I4 Sn2 -7.04(9) 1_556 . . 2_556 ?
 Sn1 I3 I4 I8 -86(6) . . . 2 ?
 Sn1 I3 I4 I8 94(6) 1_556 . . 2 ?
 Sn1 I3 I4 I7 -89(9) . . . 2 ?
 Sn1 I3 I4 I7 91(9) 1_556 . . 2 ?
 Sn1 I3 I4 I7 89(9) . . . . ?
 Sn1 I3 I4 I7 -91(9) 1_556 . . . ?
 Sn1 I3 I8 Sn1 175.4(3) 1_556 . . . ?
 Sn1 I3 I8 Sn1 -175.4(3) . . . 1_556 ?
 Sn1 I3 I8 Sn2 177.3(3) . . . 2_556 ?
 Sn1 I3 I8 Sn2 -177.0(3) 1_556 . . 2 ?
 Sn1 I3 I8 Sn2 7.56(11) . . . 2 ?
 Sn1 I3 I8 Sn2 -7.22(10) 1_556 . . 2_556 ?
 Sn1 I3 I8 Sn2 168.5(2) 1_556 . . . ?
 Sn1 I3 I8 Sn2 -168.9(2) . . . 1_556 ?
 Sn1 I3 I8 Sn2 6.59(10) 1_556 . . 1_556 ?
 Sn1 I3 I8 Sn2 -6.93(11) . . . . ?
 Sn1 I3 I8 I8 -87.59(19) . . . 2 ?
 Sn1 I3 I8 I8 87.9(2) 1_556 . . 2 ?
 Sn1 I3 I8 I7 91(8) . . . . ?
 Sn1 I3 I8 I7 -94(8) 1_556 . . . ?
 Sn1 I3 I8 I7 90(10) 1_556 . . 2 ?
 Sn1 I3 I8 I7 -86(10) . . . 2 ?
 Sn1 I4 I7 Sn1 175.7(2) . . . 1_556 ?
 Sn1 I4 I7 Sn1 -175.7(2) 1_556 . . . ?
 Sn1 I4 I7 Sn2 -7.05(10) . . . 2 ?
 Sn1 I4 I7 Sn2 6.77(9) 1_556 . . 2_556 ?
 Sn1 I4 I7 Sn2 -177.5(3) . . . 2_556 ?
 Sn1 I4 I7 Sn2 177.2(3) 1_556 . . 2 ?
 Sn1 I4 I7 Sn2 7.48(11) . . . . ?
 Sn1 I4 I7 Sn2 -168.2(3) 1_556 . . . ?
 Sn1 I4 I7 I8 -88(7) . . . . ?
 Sn1 I4 I7 I8 84(5) . . . 2 ?
 Sn1 I4 I7 I8 -91(5) 1_556 . . 2 ?
 Sn1 I4 I7 I8 97(7) 1_556 . . . ?
 Sn1 I4 I7 I7 -87.94(15) 1_556 . . 2 ?
 Sn1 I4 I7 I7 87.78(15) . . . 2 ?
 Sn1 I6 I9 I2 86(8) 1_656 . . . ?
 Sn1 I6 I9 I2 -87(8) . . . . ?
 Sn1 I6 I9 Sn1 -172.1(3) . . . 1_656 ?
 Sn1 I6 I9 Sn1 172.1(3) 1_656 . . . ?
 Sn1 I6 I9 Sn2 164.9(3) 1_656 . . 2 ?
 Sn1 I6 I9 Sn2 7.17(9) . . . . ?
 Sn1 I6 I9 Sn2 179.3(3) 1_656 . . . ?
 Sn1 I6 I9 Sn2 -7.25(10) . . . 2 ?
 Sn1 I6 I9 Sn2 -179.3(3) . . . 1_656 ?
 Sn1 I6 I9 Sn2 -7.11(9) 1_656 . . 1_656 ?
 Sn1 I6 I9 I6 -86.11(14) . . . 2 ?
 Sn1 I6 I9 I6 86.03(14) 1_656 . . 2 ?
 Sn1 I6 I9 I9 -86.11(14) . . . 2 ?
 Sn1 I6 I9 I9 86.03(14) 1_656 . . 2 ?
 Sn1 I8 I7 I4 90(7) . . . . ?
 Sn1 I8 I7 I4 -81(7) 1_556 . . . ?
 Sn1 I8 I7 Sn1 171.4(3) . . . 1_556 ?
 Sn1 I8 I7 Sn1 -171.4(3) 1_556 . . . ?
 Sn1 I8 I7 Sn2 -7.36(10) . . . 2 ?
 Sn1 I8 I7 Sn2 7.05(9) 1_556 . . 2_556 ?
 Sn1 I8 I7 Sn2 -164.1(3) 1_556 . . . ?
 Sn1 I8 I7 Sn2 -178.8(3) 1_556 . . 2 ?
 Sn1 I8 I7 Sn2 7.30(11) . . . . ?
 Sn1 I8 I7 Sn2 178.5(3) . . . 2_556 ?
 Sn1 I8 I7 I8 -85.80(14) 1_556 . . 2 ?
 Sn1 I8 I7 I8 85.64(15) . . . 2 ?
 Sn1 I8 I7 I7 85.65(15) . . . 2 ?
 Sn1 I8 I7 I7 -85.80(14) 1_556 . . 2 ?
 S1 C3 C4 C5 -1(3) . . . . ?
 S1 C6 C7 S2 -170(2) . . . . ?
 S1 C6 C7 C8 -5(5) . . . . ?
 S2 C10 C9 C8 2(6) . . . . ?
 C2 C3 C4 C5 -178.7(17) . . . . ?
 C3 S1 C6 C5 1(3) . . . . ?
 C3 S1 C6 C7 -180(3) . . . . ?
 C3 C2 C1 N1 3(4) . . . . ?
 C3 C4 C5 C6 2(3) . . . . ?
 C4 C5 C6 S1 -2(4) . . . . ?
 C4 C5 C6 C7 179(3) . . . . ?
 C5 C6 C7 S2 9(4) . . . . ?
 C5 C6 C7 C8 174(3) . . . . ?
 C6 S1 C3 C2 178.0(12) . . . . ?
 C6 S1 C3 C4 -0.1(18) . . . . ?
 C10 S2 C7 C6 178(3) . . . . ?
 C10 S2 C7 C8 12(4) . . . . ?
 C9 C8 C7 S2 -13(5) . . . . ?
 C9 C8 C7 C6 -177(4) . . . . ?
 Sn2 I1 I2 Sn1 -172.76(9) . . . 1_656 ?
 Sn2 I1 I2 Sn1 172.76(9) 2 . . 1_656 ?
 Sn2 I1 I2 Sn1 -7.24(9) 2 . . . ?
 Sn2 I1 I2 Sn1 7.24(9) . . . . ?
 Sn2 I1 I2 Sn2 14.48(19) . . . 2 ?
 Sn2 I1 I2 Sn2 -179.73(6) . . . 2_656 ?
 Sn2 I1 I2 Sn2 -165.79(17) . . . 1_656 ?
 Sn2 I1 I2 Sn2 165.79(17) 2 . . 2_656 ?
 Sn2 I1 I2 Sn2 179.73(6) 2 . . 1_656 ?
 Sn2 I1 I2 Sn2 -14.48(19) 2 . . . ?
 Sn2 I1 I2 I6 82(10) 2 . . 2 ?
 Sn2 I1 I2 I6 97(10) . . . 2 ?
 Sn2 I1 I2 I9 -98(8) 2 . . . ?
 Sn2 I1 I2 I9 -83(8) . . . . ?
 Sn2 I1 I2 I9 98(8) . . . 2 ?
 Sn2 I1 I2 I9 83(8) 2 . . 2 ?
 Sn2 I1 I6 Sn1 169.1(3) 2 . . 1_656 ?
 Sn2 I1 I6 Sn1 7.11(10) . . . . ?
 Sn2 I1 I6 Sn1 -176.6(3) . . . 1_656 ?
 Sn2 I1 I6 Sn1 -7.25(10) 2 . . . ?
 Sn2 I1 I6 Sn2 176.0(3) 2 . . 1_656 ?
 Sn2 I1 I6 Sn2 14.36(19) . . . 2 ?
 Sn2 I1 I6 Sn2 -169.6(4) . . . 1_656 ?
 Sn2 I1 I6 Sn2 -14.36(19) 2 . . . ?
 Sn2 I1 I6 I6 95.3(2) . . . 2 ?
 Sn2 I1 I6 I6 80.90(19) 2 . . 2 ?
 Sn2 I1 I6 I9 81(8) 2 . . 2 ?
 Sn2 I1 I6 I9 96(8) . . . 2 ?
 Sn2 I1 I6 I9 -85(9) . . . . ?
 Sn2 I1 I6 I9 -99(9) 2 . . . ?
 Sn2 I2 I9 Sn1 -169.1(2) 2 . . 1_656 ?
 Sn2 I2 I9 Sn1 -176.8(2) 1_656 . . . ?
 Sn2 I2 I9 Sn1 -7.15(11) . . . . ?
 Sn2 I2 I9 Sn1 7.07(11) 2 . . . ?
 Sn2 I2 I9 Sn1 169.5(2) 2_656 . . . ?
 Sn2 I2 I9 Sn1 6.99(10) 1_656 . . 1_656 ?
 Sn2 I2 I9 Sn1 -6.70(10) 2_656 . . 1_656 ?
 Sn2 I2 I9 Sn1 176.7(2) . . . 1_656 ?
 Sn2 I2 I9 Sn2 -14.22(19) . . . 2 ?
 Sn2 I2 I9 Sn2 -176.1(2) 2 . . 1_656 ?
 Sn2 I2 I9 Sn2 -169.7(3) 1_656 . . . ?
 Sn2 I2 I9 Sn2 176.1(2) 1_656 . . 2 ?
 Sn2 I2 I9 Sn2 14.22(19) 2 . . . ?
 Sn2 I2 I9 Sn2 162.4(3) 2_656 . . 2 ?
 Sn2 I2 I9 Sn2 176.6(2) 2_656 . . . ?
 Sn2 I2 I9 Sn2 169.7(3) . . . 1_656 ?
 Sn2 I2 I9 Sn2 -13.69(17) 2_656 . . 1_656 ?
 Sn2 I2 I9 I6 -99(8) 2_656 . . . ?
 Sn2 I2 I9 I6 84(8) . . . . ?
 Sn2 I2 I9 I6 -85(8) 1_656 . . . ?
 Sn2 I2 I9 I6 -95(12) . . . 2 ?
 Sn2 I2 I9 I6 98(8) 2 . . . ?
 Sn2 I2 I9 I6 -80(12) 2 . . 2 ?
 Sn2 I2 I9 I6 96(12) 1_656 . . 2 ?
 Sn2 I2 I9 I6 82(12) 2_656 . . 2 ?
 Sn2 I2 I9 I9 -81.1(2) 2 . . 2 ?
 Sn2 I2 I9 I9 95.0(2) 1_656 . . 2 ?
 Sn2 I2 I9 I9 81.4(2) 2_656 . . 2 ?
 Sn2 I2 I9 I9 -95.3(2) . . . 2 ?
 Sn2 I3 I4 Sn1 172.96(9) 1_556 . . . ?
 Sn2 I3 I4 Sn1 7.35(9) . . . . ?
 Sn2 I3 I4 Sn1 172.65(10) 2 . . 1_556 ?
 Sn2 I3 I4 Sn1 7.04(9) 2_556 . . 1_556 ?
 Sn2 I3 I4 Sn1 -172.96(9) 2_556 . . . ?
 Sn2 I3 I4 Sn1 -7.35(10) 2 . . . ?
 Sn2 I3 I4 Sn1 -172.65(9) . . . 1_556 ?
 Sn2 I3 I4 Sn1 -7.04(9) 1_556 . . 1_556 ?
 Sn2 I3 I4 Sn2 179.69(6) 2_556 . . . ?
 Sn2 I3 I4 Sn2 -14.70(19) 2 . . . ?
 Sn2 I3 I4 Sn2 165.61(17) 2 . . 2_556 ?
 Sn2 I3 I4 Sn2 -179.69(6) 1_556 . . 2 ?
 Sn2 I3 I4 Sn2 -179.69(6) . . . 2_556 ?
 Sn2 I3 I4 Sn2 -165.62(17) . . . 1_556 ?
 Sn2 I3 I4 Sn2 14.07(17) 2_556 . . 1_556 ?
 Sn2 I3 I4 Sn2 165.62(17) 1_556 . . . ?
 Sn2 I3 I4 Sn2 -14.07(17) 1_556 . . 2_556 ?
 Sn2 I3 I4 Sn2 14.70(19) . . . 2 ?
 Sn2 I3 I4 Sn2 -165.61(17) 2_556 . . 2 ?
 Sn2 I3 I4 Sn2 179.69(6) 2 . . 1_556 ?
 Sn2 I3 I4 I8 -93(6) 2 . . 2 ?
 Sn2 I3 I4 I8 -79(6) . . . 2 ?
 Sn2 I3 I4 I8 101(6) 2_556 . . 2 ?
 Sn2 I3 I4 I8 87(6) 1_556 . . 2 ?
 Sn2 I3 I4 I7 -96(9) 2 . . 2 ?
 Sn2 I3 I4 I7 98(9) 2_556 . . 2 ?
 Sn2 I3 I4 I7 -82(8) . . . 2 ?
 Sn2 I3 I4 I7 82(8) 2 . . . ?
 Sn2 I3 I4 I7 96(9) . . . . ?
 Sn2 I3 I4 I7 -98(9) 1_556 . . . ?
 Sn2 I3 I4 I7 -84(8) 2_556 . . . ?
 Sn2 I3 I4 I7 84(8) 1_556 . . 2 ?
 Sn2 I3 I8 Sn1 -177.3(3) 2_556 . . . ?
 Sn2 I3 I8 Sn1 -7.56(11) 2 . . . ?
 Sn2 I3 I8 Sn1 -168.5(2) . . . 1_556 ?
 Sn2 I3 I8 Sn1 -6.59(10) 1_556 . . 1_556 ?
 Sn2 I3 I8 Sn1 177.0(3) 2 . . 1_556 ?
 Sn2 I3 I8 Sn1 168.9(2) 1_556 . . . ?
 Sn2 I3 I8 Sn1 7.22(10) 2_556 . . 1_556 ?
 Sn2 I3 I8 Sn1 6.93(11) . . . . ?
 Sn2 I3 I8 Sn2 -161.9(3) . . . 1_556 ?
 Sn2 I3 I8 Sn2 -13.81(17) 1_556 . . 2_556 ?
 Sn2 I3 I8 Sn2 175.7(2) 2_556 . . . ?
 Sn2 I3 I8 Sn2 -176.4(2) 2 . . 1_556 ?
 Sn2 I3 I8 Sn2 -169.8(3) 2_556 . . 2 ?
 Sn2 I3 I8 Sn2 13.81(17) 2_556 . . 1_556 ?
 Sn2 I3 I8 Sn2 14.49(19) . . . 2 ?
 Sn2 I3 I8 Sn2 169.8(3) 2 . . 2_556 ?
 Sn2 I3 I8 Sn2 176.4(2) 1_556 . . 2 ?
 Sn2 I3 I8 Sn2 -14.49(19) 2 . . . ?
 Sn2 I3 I8 Sn2 -175.7(2) . . . 2_556 ?
 Sn2 I3 I8 Sn2 161.9(3) 1_556 . . . ?
 Sn2 I3 I8 I8 -95.1(2) 2 . . 2 ?
 Sn2 I3 I8 I8 -80.66(19) . . . 2 ?
 Sn2 I3 I8 I8 95.1(2) 2_556 . . 2 ?
 Sn2 I3 I8 I8 81.28(19) 1_556 . . 2 ?
 Sn2 I3 I8 I7 97(10) 2_556 . . 2 ?
 Sn2 I3 I8 I7 -100(8) 1_556 . . . ?
 Sn2 I3 I8 I7 83(10) 1_556 . . 2 ?
 Sn2 I3 I8 I7 -93(10) 2 . . 2 ?
 Sn2 I3 I8 I7 -86(8) 2_556 . . . ?
 Sn2 I3 I8 I7 98(8) . . . . ?
 Sn2 I3 I8 I7 83(8) 2 . . . ?
 Sn2 I3 I8 I7 -79(10) . . . 2 ?
 Sn2 I4 I7 Sn1 -7.48(11) . . . . ?
 Sn2 I4 I7 Sn1 168.2(3) . . . 1_556 ?
 Sn2 I4 I7 Sn1 7.13(10) 1_556 . . 1_556 ?
 Sn2 I4 I7 Sn1 7.05(10) 2 . . . ?
 Sn2 I4 I7 Sn1 -6.77(9) 2_556 . . 1_556 ?
 Sn2 I4 I7 Sn1 -168.6(3) 1_556 . . . ?
 Sn2 I4 I7 Sn1 177.5(3) 2_556 . . . ?
 Sn2 I4 I7 Sn1 -177.2(3) 2 . . 1_556 ?
 Sn2 I4 I7 Sn2 175.0(3) . . . 2_556 ?
 Sn2 I4 I7 Sn2 170.5(3) 2_556 . . 2 ?
 Sn2 I4 I7 Sn2 -175.6(3) 1_556 . . 2 ?
 Sn2 I4 I7 Sn2 -161.1(3) 1_556 . . . ?
 Sn2 I4 I7 Sn2 13.90(17) 1_556 . . 2_556 ?
 Sn2 I4 I7 Sn2 -175.0(3) 2_556 . . . ?
 Sn2 I4 I7 Sn2 14.53(19) 2 . . . ?
 Sn2 I4 I7 Sn2 -14.53(19) . . . 2 ?
 Sn2 I4 I7 Sn2 -170.5(3) 2 . . 2_556 ?
 Sn2 I4 I7 I8 -95(7) . . . . ?
 Sn2 I4 I7 I8 91(5) 2 . . 2 ?
 Sn2 I4 I7 I8 -98(5) 2_556 . . 2 ?
 Sn2 I4 I7 I8 -81(7) 2 . . . ?
 Sn2 I4 I7 I8 -84(5) 1_556 . . 2 ?
 Sn2 I4 I7 I8 104(7) 1_556 . . . ?
 Sn2 I4 I7 I8 90(7) 2_556 . . . ?
 Sn2 I4 I7 I8 77(5) . . . 2 ?
 Sn2 I4 I7 I7 80.30(19) . . . 2 ?
 Sn2 I4 I7 I7 -94.70(18) 2_556 . . 2 ?
 Sn2 I4 I7 I7 94.83(18) 2 . . 2 ?
 Sn2 I4 I7 I7 -80.81(18) 1_556 . . 2 ?
 Sn2 I6 I9 I2 -94(8) . . . . ?
 Sn2 I6 I9 I2 -79(8) 2 . . . ?
 Sn2 I6 I9 I2 93(8) 1_656 . . . ?
 Sn2 I6 I9 Sn1 179.3(3) 1_656 . . . ?
 Sn2 I6 I9 Sn1 7.11(9) 1_656 . . 1_656 ?
 Sn2 I6 I9 Sn1 -164.9(3) 2 . . 1_656 ?
 Sn2 I6 I9 Sn1 7.25(10) 2 . . . ?
 Sn2 I6 I9 Sn1 -7.17(9) . . . . ?
 Sn2 I6 I9 Sn1 -179.3(3) . . . 1_656 ?
 Sn2 I6 I9 Sn2 -172.0(3) 2 . . 1_656 ?
 Sn2 I6 I9 Sn2 173.6(3) . . . 1_656 ?
 Sn2 I6 I9 Sn2 172.0(3) 1_656 . . 2 ?
 Sn2 I6 I9 Sn2 -173.6(3) 1_656 . . . ?
 Sn2 I6 I9 Sn2 -14.41(19) . . . 2 ?
 Sn2 I6 I9 Sn2 14.41(19) 2 . . . ?
 Sn2 I6 I9 I6 93.14(16) 1_656 . . 2 ?
 Sn2 I6 I9 I6 -78.86(17) 2 . . 2 ?
 Sn2 I6 I9 I6 -93.27(17) . . . 2 ?
 Sn2 I6 I9 I9 -93.28(17) . . . 2 ?
 Sn2 I6 I9 I9 -78.86(17) 2 . . 2 ?
 Sn2 I6 I9 I9 93.14(15) 1_656 . . 2 ?
 Sn2 I8 I7 I4 98(7) 2 . . . ?
 Sn2 I8 I7 I4 -88(7) 2_556 . . . ?
 Sn2 I8 I7 I4 83(7) . . . . ?
 Sn2 I8 I7 I4 -74(7) 1_556 . . . ?
 Sn2 I8 I7 Sn1 178.8(3) 2 . . 1_556 ?
 Sn2 I8 I7 Sn1 -164.5(3) 1_556 . . . ?
 Sn2 I8 I7 Sn1 7.36(10) 2 . . . ?
 Sn2 I8 I7 Sn1 164.1(3) . . . 1_556 ?
 Sn2 I8 I7 Sn1 -178.5(3) 2_556 . . . ?
 Sn2 I8 I7 Sn1 -7.30(10) . . . . ?
 Sn2 I8 I7 Sn1 -7.05(9) 2_556 . . 1_556 ?
 Sn2 I8 I7 Sn1 6.91(9) 1_556 . . 1_556 ?
 Sn2 I8 I7 Sn2 14.66(19) 2 . . . ?
 Sn2 I8 I7 Sn2 -14.66(19) . . . 2 ?
 Sn2 I8 I7 Sn2 13.95(17) 1_556 . . 2_556 ?
 Sn2 I8 I7 Sn2 174.1(3) 2_556 . . 2 ?
 Sn2 I8 I7 Sn2 -171.2(3) 2_556 . . . ?
 Sn2 I8 I7 Sn2 -157.2(3) 1_556 . . . ?
 Sn2 I8 I7 Sn2 171.2(3) . . . 2_556 ?
 Sn2 I8 I7 Sn2 -171.9(3) 1_556 . . 2 ?
 Sn2 I8 I7 Sn2 -174.1(3) 2 . . 2_556 ?
 Sn2 I8 I7 I8 78.34(17) . . . 2 ?
 Sn2 I8 I7 I8 -78.90(16) 1_556 . . 2 ?
 Sn2 I8 I7 I8 -92.85(15) 2_556 . . 2 ?
 Sn2 I8 I7 I8 93.00(17) 2 . . 2 ?
 Sn2 I8 I7 I7 93.01(17) 2 . . 2 ?
 Sn2 I8 I7 I7 -78.90(16) 1_556 . . 2 ?
 Sn2 I8 I7 I7 -92.85(16) 2_556 . . 2 ?
 Sn2 I8 I7 I7 78.35(17) . . . 2 ?
 S3 C7 C13 C12 -3(4) . . . . ?
 S3 C11 C12 C13 1(2) . . . . ?
 C7 S2 C10 C9 -8(5) . . . . ?
 C7 C8 C9 C10 6(5) . . . . ?
 C7 S3 C11 C12 -2(3) . . . . ?
 C11 S3 C7 C13 3(4) . . . . ?
 C11 C12 C13 C7 1(3) . . . . ?
 I6 I1 I2 Sn1 -91(10) . . . 1_656 ?
 I6 I1 I2 Sn1 -89(10) 2 . . . ?
 I6 I1 I2 Sn1 89(10) . . . . ?
 I6 I1 I2 Sn1 91(10) 2 . . 1_656 ?
 I6 I1 I2 Sn2 -82(10) 2 . . 2 ?
 I6 I1 I2 Sn2 97(10) . . . 2 ?
 I6 I1 I2 Sn2 -84(10) . . . 1_656 ?
 I6 I1 I2 Sn2 -97(10) 2 . . . ?
 I6 I1 I2 Sn2 -98(10) . . . 2_656 ?
 I6 I1 I2 Sn2 82(10) . . . . ?
 I6 I1 I2 Sn2 98(10) 2 . . 1_656 ?
 I6 I1 I2 Sn2 84(10) 2 . . 2_656 ?
 I6 I1 I2 I6 179(20) . . . 2 ?
 I6 I1 I2 I9 1(14) 2 . . 2 ?
 I6 I1 I2 I9 -180(11) 2 . . . ?
 I6 I1 I2 I9 180(11) . . . 2 ?
 I6 I1 I2 I9 -1(14) . . . . ?
 I6 I1 I6 Sn1 88.16(18) 2 . . 1_656 ?
 I6 I1 I6 Sn1 -88.15(16) 2 . . . ?
 I6 I1 I6 Sn2 -95.3(2) 2 . . . ?
 I6 I1 I6 Sn2 95.1(2) 2 . . 1_656 ?
 I6 I1 I6 Sn2 -80.90(19) 2 . . 2 ?
 I6 I1 I6 I9 180(9) 2 . . . ?
 I6 I1 I6 I9 0(7) 2 . . 2 ?
 I6 I2 I9 Sn1 87(12) 2 . . . ?
 I6 I2 I9 Sn1 -89(12) 2 . . 1_656 ?
 I6 I2 I9 Sn2 80(12) 2 . . 2 ?
 I6 I2 I9 Sn2 -96(12) 2 . . 1_656 ?
 I6 I2 I9 Sn2 95(12) 2 . . . ?
 I6 I2 I9 I6 179(20) 2 . . . ?
 I6 I2 I9 I9 -1(12) 2 . . 2 ?
 I6 I6 I9 I2 0(8) 2 . . . ?
 I6 I6 I9 Sn1 -86.03(14) 2 . . 1_656 ?
 I6 I6 I9 Sn1 86.11(14) 2 . . . ?
 I6 I6 I9 Sn2 78.86(17) 2 . . 2 ?
 I6 I6 I9 Sn2 -93.14(16) 2 . . 1_656 ?
 I6 I6 I9 Sn2 93.27(17) 2 . . . ?
 I6 I6 I9 I9 0.000(5) 2 . . 2 ?
 I8 I3 I4 Sn1 94(6) . . . 1_556 ?
 I8 I3 I4 Sn1 -94(6) 2 . . 1_556 ?
 I8 I3 I4 Sn1 -86(6) . . . . ?
 I8 I3 I4 Sn1 86(6) 2 . . . ?
 I8 I3 I4 Sn2 87(6) . . . 2_556 ?
 I8 I3 I4 Sn2 101(6) . . . 1_556 ?
 I8 I3 I4 Sn2 -101(6) 2 . . 2_556 ?
 I8 I3 I4 Sn2 79(6) 2 . . . ?
 I8 I3 I4 Sn2 -79(6) . . . 2 ?
 I8 I3 I4 Sn2 93(6) 2 . . 2 ?
 I8 I3 I4 Sn2 -93(6) . . . . ?
 I8 I3 I4 Sn2 -87(6) 2 . . 1_556 ?
 I8 I3 I4 I8 -172(11) . . . 2 ?
 I8 I3 I4 I7 3(11) . . . . ?
 I8 I3 I4 I7 -175(9) . . . 2 ?
 I8 I3 I4 I7 175(9) 2 . . . ?
 I8 I3 I4 I7 -3(11) 2 . . 2 ?
 I8 I3 I8 Sn1 87.59(19) 2 . . . ?
 I8 I3 I8 Sn1 -87.9(2) 2 . . 1_556 ?
 I8 I3 I8 Sn2 95.1(2) 2 . . 2 ?
 I8 I3 I8 Sn2 -81.28(19) 2 . . 1_556 ?
 I8 I3 I8 Sn2 -95.1(2) 2 . . 2_556 ?
 I8 I3 I8 Sn2 80.66(19) 2 . . . ?
 I8 I3 I8 I7 179(8) 2 . . . ?
 I8 I3 I8 I7 2(10) 2 . . 2 ?
 I8 I4 I7 Sn1 -84(5) 2 . . . ?
 I8 I4 I7 Sn1 91(5) 2 . . 1_556 ?
 I8 I4 I7 Sn2 98(5) 2 . . 2_556 ?
 I8 I4 I7 Sn2 -77(5) 2 . . . ?
 I8 I4 I7 Sn2 -91(5) 2 . . 2 ?
 I8 I4 I7 I8 -172(13) 2 . . . ?
 I8 I4 I7 I7 3(5) 2 . . 2 ?
 I8 I8 I7 I4 5(7) 2 . . . ?
 I8 I8 I7 Sn1 85.80(14) 2 . . 1_556 ?
 I8 I8 I7 Sn1 -85.64(15) 2 . . . ?
 I8 I8 I7 Sn2 -78.34(17) 2 . . . ?
 I8 I8 I7 Sn2 92.85(16) 2 . . 2_556 ?
 I8 I8 I7 Sn2 -93.00(17) 2 . . 2 ?
 I8 I8 I7 I7 0.003(3) 2 . . 2 ?
 I7 I3 I4 Sn1 -91(9) 2 . . 1_556 ?
 I7 I3 I4 Sn1 89(9) 2 . . . ?
 I7 I3 I4 Sn2 -84(8) 2 . . 1_556 ?
 I7 I3 I4 Sn2 96(9) 2 . . 2 ?
 I7 I3 I4 Sn2 82(8) 2 . . . ?
 I7 I3 I4 Sn2 -98(9) 2 . . 2_556 ?
 I7 I3 I4 I8 3(11) 2 . . 2 ?
 I7 I3 I4 I7 178(17) 2 . . . ?
 I7 I3 I8 Sn1 86(10) 2 . . . ?
 I7 I3 I8 Sn1 -90(10) 2 . . 1_556 ?
 I7 I3 I8 Sn2 -97(10) 2 . . 2_556 ?
 I7 I3 I8 Sn2 79(10) 2 . . . ?
 I7 I3 I8 Sn2 93(10) 2 . . 2 ?
 I7 I3 I8 Sn2 -83(10) 2 . . 1_556 ?
 I7 I3 I8 I8 -2(10) 2 . . 2 ?
 I7 I3 I8 I7 177(17) 2 . . . ?
 I7 I4 I7 Sn1 87.94(15) 2 . . 1_556 ?
 I7 I4 I7 Sn1 -87.78(15) 2 . . . ?
 I7 I4 I7 Sn2 -94.83(18) 2 . . 2 ?
 I7 I4 I7 Sn2 -80.30(19) 2 . . . ?
 I7 I4 I7 Sn2 94.70(18) 2 . . 2_556 ?
 I7 I4 I7 I8 -3(5) 2 . . 2 ?
 I7 I4 I7 I8 -175(7) 2 . . . ?
 I7 I8 I7 I4 5(7) 2 . . . ?
 I7 I8 I7 Sn1 -85.65(15) 2 . . . ?
 I7 I8 I7 Sn1 85.80(14) 2 . . 1_556 ?
 I7 I8 I7 Sn2 -78.35(17) 2 . . . ?
 I7 I8 I7 Sn2 92.85(16) 2 . . 2_556 ?
 I7 I8 I7 Sn2 -93.01(17) 2 . . 2 ?
 I7 I8 I7 I8 -0.003(3) 2 . . 2 ?
 I9 I1 I2 Sn1 -90(8) 2 . . . ?
 I9 I1 I2 Sn1 90(8) 2 . . 1_656 ?
 I9 I1 I2 Sn2 97(8) 2 . . 1_656 ?
 I9 I1 I2 Sn2 83(8) 2 . . 2_656 ?
 I9 I1 I2 Sn2 -98(8) 2 . . . ?
 I9 I1 I2 Sn2 -83(8) 2 . . 2 ?
 I9 I1 I2 I6 -1(14) 2 . . 2 ?
 I9 I1 I2 I9 179(16) 2 . . . ?
 I9 I1 I6 Sn1 88(8) 2 . . 1_656 ?
 I9 I1 I6 Sn1 -88(8) 2 . . . ?
 I9 I1 I6 Sn2 -96(8) 2 . . . ?
 I9 I1 I6 Sn2 95(8) 2 . . 1_656 ?
 I9 I1 I6 Sn2 -81(8) 2 . . 2 ?
 I9 I1 I6 I6 0(7) 2 . . 2 ?
 I9 I1 I6 I9 179(16) 2 . . . ?
 I9 I2 I9 Sn1 88.1(2) 2 . . . ?
 I9 I2 I9 Sn1 -88.1(2) 2 . . 1_656 ?
 I9 I2 I9 Sn2 95.3(2) 2 . . . ?
 I9 I2 I9 Sn2 81.1(2) 2 . . 2 ?
 I9 I2 I9 Sn2 -95.0(2) 2 . . 1_656 ?
 I9 I2 I9 I6 180(8) 2 . . . ?
 I9 I2 I9 I6 1(12) 2 . . 2 ?
 I9 I6 I9 I2 0(8) 2 . . . ?
 I9 I6 I9 Sn1 -86.03(14) 2 . . 1_656 ?
 I9 I6 I9 Sn1 86.11(14) 2 . . . ?
 I9 I6 I9 Sn2 93.28(17) 2 . . . ?
 I9 I6 I9 Sn2 78.86(17) 2 . . 2 ?
 I9 I6 I9 Sn2 -93.14(15) 2 . . 1_656 ?
 I9 I6 I9 I6 0.000(7) 2 . . 2 ?
 C1 C2 C3 S1 -121(2) . . . . ?
 C1 C2 C3 C4 57(2) . . . . ?

_shelx_res_file
;
TITL 1 P 1 R = New: Cm
CELL 0.71073 8.5791 40.673 6.0303 90 134.654 90
ZERR 2 0.0008 0.006 0.0008 0 0.006 0
LATT -7
SYMM +X,-Y,+Z
SFAC C H I N S Sn
UNIT 40 48 8 4 8 2
DFIX 1.4 0.01 C4 C5
ISOR 0.001 0.02 Sn1 I1 I2 I3 I4 I5
ISOR 0.001 0.002 I1
ISOR 0.001 0.002 I3
ISOR 0.00001 0.002 I3 I1
DELU 0.00001 0.001 I3 I1
ISOR 0.001 0.002 I2
ISOR 0.001 0.002 I4
ISOR 0.01 0.02 S1 C3 C6 C4 C2 C5 C8 S2 C9 C10
ISOR 0.0001 0.02 Sn2 Sn1
ISOR 0.001 0.002 Sn1
DELU 0.0001 0.001 Sn1
DFIX 1.4 0.01 C5 C4
DFIX 1.65 0.01 C3 S1
DFIX 1.65 0.01 S1 C6
DFIX 1.4 0.01 C5 C6
DFIX 1.5 0.01 C3 C2
DFIX 1.65 0.01 S2 C10
DFIX 2.65 0.01 C2 S1
DFIX 1.4 0.01 C9 C10
DFIX 1.4 0.01 C8 C9
DFIX 2.65 0.01 C8 C6
DFIX 2.65 0.01 S2 C9
DFIX 2.65 0.01 C8 S2
FLAT C2 S1 C3 C6 C4 C5 C8 S2 C9 C10
DFIX 1.55 0.01 C7 C6
DFIX 1.65 0.01 C7 S2
DFIX 1.4 0.01 C7 C8
DFIX 1.65 0.01 C11 S3
DFIX 1.4 0.01 C13 C12
DFIX 2.65 0.01 C13 S3
ISOR 0.01 0.02 C7
DFIX 1.4 0.01 C7 C13
DFIX 1.65 0.01 S3 C7
SIMU 0.01 0.02 2 S1 C6 C3 C5 C7 C2 C4 C8 S3 C13 S2 C9 C11 C12 C10
ISOR 0.001 0.002 I8 I6 I9
ISOR 0.001 0.002 I7 I8
ISOR 0.001 0.002 I8 I6
DFIX 1.55 0.01 C1 C2
DFIX 1.5 0.01 C1 N2
DFIX 2.55 0.01 C11 C13
DFIX 2.65 0.01 S3 C12
DFIX 1.65 0.01 S3 C11
DFIX 1.4 0.01 C12 C13
DFIX 1.4 0.01 C12 C11
FLAT C13 C12 C11 S3 C7
ISOR 0.01 0.02 C1 N2
ISOR 0.001 0.002 N2
SIMU 0.01 0.02 2 I3 I1 I9 I2 I6 Sn2 Sn1 I5 I8 I7 I4
ISOR 0.001 0.002 I7
DFIX 1.55 0.01 N1 C1
ISOR 0.01 0.02 N1

L.S. 30
PLAN  99
TEMP 150
CONF
MORE -1
BOND $H
fmap 2
acta
SHEL 999 0.77
TWIN -1 0 0 0 -1 0 0 0 -1 2
OMIT 0 10 1
OMIT 0 10 -1
OMIT -4 4 4
OMIT 4 4 -4
OMIT -2 4 4
OMIT 0 4 1
OMIT 0 4 -1
OMIT 1 9 -1
OMIT 0 14 -1
OMIT 2 4 -4
OMIT 0 14 1
OMIT -1 9 1
OMIT 3 19 -1
OMIT -5 3 0
OMIT -6 4 4
OMIT 0 6 0
OMIT -3 19 1
OMIT -1 3 -2
OMIT -6 4 6
OMIT -3 3 5
OMIT 4 18 -4
OMIT 7 3 -5
OMIT -1 3 5
OMIT -2 4 -1
OMIT 6 4 -6
OMIT -1 3 3
OMIT -1 7 -3
OMIT 3 3 -6
OMIT -7 3 5
OMIT -4 18 4
OMIT 3 17 -1
OMIT -3 3 6
OMIT -6 4 7
OMIT 1 15 0
OMIT 1 3 -3
OMIT 1 5 0
OMIT -7 3 2
OMIT 0 2 1
OMIT 0 12 1
OMIT -1 15 0
OMIT 0 4 0
OMIT 6 4 -4
OMIT -1 5 0
OMIT 0 52 0
OMIT 0 12 -1
OMIT 8 2 -6
OMIT 1 7 -1
OMIT -3 17 1
OMIT 0 14 0
OMIT 0 2 -1
OMIT 0 8 0
OMIT 1 7 3
OMIT -1 5 -1
OMIT 5 3 0
OMIT 1 3 -5
OMIT -1 7 1
OMIT 1 9 0
OMIT -8 2 6
OMIT 5 3 -5
OMIT 3 3 -5
OMIT 1 5 1
OMIT -1 3 -4
OMIT -1 9 -1
OMIT -4 2 6
OMIT -7 9 5
OMIT 8 4 -4
OMIT 5 7 -2
OMIT 6 4 -7
OMIT 4 2 -6
OMIT -1 9 0
OMIT 1 9 1
OMIT 1 7 1
OMIT 0 16 1
OMIT -1 7 -1
OMIT -5 7 2
OMIT 1 19 -2
OMIT -4 4 -1
OMIT 0 16 -1
OMIT 1 39 -4
OMIT 2 4 1
OMIT 7 5 -5
OMIT -7 5 5
OMIT -7 7 4
OMIT 0 4 -4
OMIT 2 2 -4
OMIT -5 3 5
OMIT -9 3 5
OMIT 3 13 -2
OMIT 8 4 -6
OMIT 2 4 -2
OMIT 7 1 -7
OMIT 0 20 -5
OMIT -3 13 2
OMIT 1 23 -5
OMIT 0 4 4
OMIT -2 4 2
OMIT -7 5 2
OMIT -6 8 1
OMIT -1 19 2
OMIT 5 9 -2
OMIT 3 29 -3
OMIT -9 23 4
OMIT -6 4 1
OMIT 0 6 2
OMIT -4 20 4
OMIT 0 6 -2
OMIT -2 2 4
OMIT 7 9 -5
OMIT 1 5 -1
OMIT 3 5 -5
OMIT -1 13 1
OMIT -5 9 0
OMIT -8 4 6
OMIT -4 4 5
OMIT -7 17 7
OMIT 1 13 -1
OMIT -6 10 7
OMIT -4 6 5
OMIT -4 32 5
OMIT 1 3 4
OMIT 0 36 0
OMIT -5 5 2
OMIT 0 30 -2
OMIT -5 11 0
OMIT 0 30 0
OMIT -7 39 4
OMIT 3 25 -6
OMIT -1 5 1
OMIT -3 5 5
OMIT 9 3 -6
OMIT 6 4 -5
OMIT 8 2 -7
OMIT -2 4 3
OMIT 1 7 -4
OMIT -4 4 7
OMIT 4 20 -4
OMIT -3 3 -3
OMIT -6 4 5
OMIT -6 6 1
OMIT -1 45 0
OMIT -4 6 -2
OMIT -7 1 7
OMIT 6 10 -7
OMIT 1 3 2
OMIT 10 2 -7
OMIT 9 3 -5
OMIT -5 9 2
OMIT 3 11 -1
OMIT -3 29 3
OMIT 6 4 -3
OMIT 8 10 -7
OMIT 6 16 -2
OMIT -9 3 6
OMIT -8 2 7
OMIT 4 6 -5
OMIT -2 6 5
OMIT 3 7 -1
OMIT 9 1 -6
OMIT -7 33 5
OMIT 5 5 -2
OMIT 7 5 -7
OMIT 2 4 0
OMIT 7 3 -7
OMIT 9 1 -4
OMIT 7 11 -5
OMIT 8 4 -3
OMIT -2 32 -2
OMIT 7 17 -4
OMIT -3 7 1
OMIT 7 13 0
OMIT -3 3 -2
OMIT 3 33 -5
OMIT 4 4 1
OMIT 4 30 0
OMIT 2 2 -3
OMIT -7 5 6
OMIT -5 5 6
OMIT 7 7 -4
OMIT -6 2 4
OMIT -4 10 -3
OMIT -3 5 2
OMIT -10 22 5
OMIT 0 40 0
OMIT -2 4 0
OMIT 3 11 -5
OMIT 8 16 -4
OMIT -6 4 0
OMIT 0 22 5
OMIT -8 10 4
OMIT -7 3 7
OMIT 7 3 -2
OMIT -4 14 2
OMIT 7 7 -7
OMIT -4 4 -2
OMIT -5 1 0
OMIT 4 4 -5
OMIT 10 4 -5
OMIT 1 45 0
OMIT -4 8 2
OMIT 0 12 -2
OMIT 7 5 -6
OMIT -3 21 2
REM <olex2.extras>
REM <HklSrc "%.\\1.hkl">
REM </olex2.extras>

WGHT    0.077100   32.615498
BASF   0.37492
FVAR       0.06547
I1    3   -0.113324    0.000000   -0.193237    10.12500    0.01086    0.01085 =
         0.01086    0.00000    0.00763    0.00000
I2    3   -0.113666    0.000000    0.026500    10.12500    0.01354    0.01321 =
         0.01412    0.00000    0.00942    0.00000
I3    3   -0.506438    0.000000    0.035225    10.12500    0.01059    0.01058 =
         0.01058    0.00000    0.00744    0.00000
I4    3   -0.746751    0.000000   -0.204309    10.12500    0.00915    0.00879 =
         0.00935    0.00000    0.00650    0.00000
I5    3   -0.613327    0.078910   -0.572788    11.00000    0.03305    0.03040 =
         0.02897    0.00151    0.02243    0.00093
SN1   6   -0.617847    0.000000   -0.567996    10.25000    0.00739    0.00730 =
         0.00723    0.00000    0.00516    0.00000
PART -2
S1    5   -1.113465    0.152135   -1.254759    11.00000    0.05545    0.04909 =
         0.04351   -0.00237    0.03881   -0.00190
S2    5   -0.566487    0.212440   -0.548001    10.50000    0.09650    0.07033 =
         0.08674    0.00879    0.05073   -0.02330
PART 0
C2    1   -1.221317    0.113479   -1.697586    11.00000    0.08056    0.07751 =
         0.08250    0.00649    0.04989   -0.01017
AFIX  23
H2A   2   -1.270863    0.122557   -1.887164    11.00000   -1.20000
H2B   2   -1.345612    0.113076   -1.721649    11.00000   -1.20000
AFIX   0
PART -2
C3    1   -1.048752    0.135355   -1.430781    11.00000    0.07014    0.06834 =
         0.06842    0.00281    0.04640   -0.00244
C4    1   -0.817910    0.144450   -1.280143    11.00000    0.06044    0.06197 =
         0.06401   -0.00492    0.04884    0.00081
AFIX  43
H4    2   -0.750900    0.137236   -1.342824    11.00000   -1.20000
AFIX   0
C5    1   -0.726665    0.165664   -1.030339    11.00000    0.07231    0.07226 =
         0.07661   -0.00399    0.04657   -0.00447
AFIX  43
H5    2   -0.588845    0.175273   -0.903919    11.00000   -1.20000
AFIX   0
C6    1   -0.871588    0.170448   -0.996768    11.00000    0.07519    0.07016 =
         0.07079   -0.00090    0.04531   -0.00006
C10   1   -0.603278    0.228734   -0.335604    10.50000    0.09471    0.07496 =
         0.08979   -0.00004    0.05525   -0.00965
AFIX  43
H10   2   -0.493717    0.241537   -0.162547    10.50000   -1.20000
AFIX   0
C8    1   -0.928307    0.202239   -0.675933    10.50000    0.08521    0.07287 =
         0.07955   -0.00052    0.05727   -0.00265
AFIX  43
H8    2   -1.072069    0.195899   -0.791610    10.50000   -1.20000
AFIX   0
C9    1   -0.798940    0.223239   -0.416506    10.50000    0.09054    0.07827 =
         0.08408   -0.00382    0.05977    0.00086
AFIX  43
H9    2   -0.836498    0.231923   -0.316549    10.50000   -1.20000
AFIX   0
PART 0
SN2   6   -0.603889    0.009347   -0.550939    10.25000    0.00527    0.00528 =
         0.00514    0.00003    0.00369   -0.00007
PART -1
S3    5   -0.547425    0.208003   -0.438397    10.50000    0.10423    0.07282 =
         0.09180   -0.00491    0.04561   -0.01663
PART 0
C7    1   -0.797804    0.192638   -0.726879    11.00000    0.08350    0.07104 =
         0.08119    0.00395    0.05492   -0.00922
PART -1
C11   1   -0.511927    0.184808   -0.176974    10.50000    0.09912    0.07287 =
         0.09449   -0.00574    0.04712   -0.00610
AFIX  43
H11   2   -0.385293    0.184099    0.035301    10.50000   -1.20000
AFIX   0
C12   1   -0.714127    0.165507   -0.336508    10.50000    0.08825    0.06689 =
         0.08537   -0.00875    0.05586   -0.00003
AFIX  43
H12   2   -0.726393    0.151317   -0.228478    10.50000   -1.20000
AFIX   0
C13   1   -0.888451    0.170038   -0.665473    10.50000    0.08879    0.06885 =
         0.08361   -0.00310    0.05089   -0.00200
AFIX  43
H13   2   -1.026947    0.160500   -0.804445    10.50000   -1.20000
AFIX   0
PART 0
I6    3   -0.114040    0.004691    0.056025    10.12500    0.01012    0.01100 =
         0.00970   -0.00105    0.00733    0.00100
I8    3   -0.707680   -0.005404   -0.167924    10.12500    0.00979    0.01093 =
         0.00963    0.00037    0.00734    0.00099
I7    3   -0.482606   -0.005745    0.058259    10.12500    0.00816    0.00971 =
         0.00770    0.00000    0.00627    0.00140
I9    3   -0.113150    0.005572   -0.171372    10.12500    0.01340    0.01457 =
         0.01369   -0.00108    0.00953    0.00138
PART -1
N2    4   -1.112098    0.064384   -1.399193    10.50000    0.02272    0.02334 =
         0.02263    0.00193    0.01627   -0.00188
AFIX 137
H2D   2   -1.214082    0.072595   -1.411371    10.50000   -1.20000
H2E   2   -0.979868    0.069752   -1.216349    10.50000   -1.20000
H2C   2   -1.124630    0.042595   -1.416521    10.50000   -1.20000
AFIX   0
PART 0
C1    1   -1.141786    0.078144   -1.656155    11.00000    0.07488    0.06609 =
         0.06574   -0.00488    0.04812   -0.00183
PART -1
AFIX  23
H1BC  2   -1.249591    0.065581   -1.846361    10.50000   -1.20000
H1BD  2   -1.004520    0.077969   -1.599989    10.50000   -1.20000
AFIX  23
PART -2
H1AB  2   -1.247448    0.064195   -1.687049    10.50000   -1.20000
H1AA  2   -1.160558    0.074099   -1.832307    10.50000   -1.20000
AFIX   0
N1    4   -0.916755    0.063932   -1.372465    10.50000    0.04834    0.02070 =
         0.04052   -0.00439    0.04315   -0.00366
AFIX 137
H1B   2   -0.826247    0.066485   -1.396403    10.50000   -1.20000
H1C   2   -0.930178    0.042632   -1.354928    10.50000   -1.20000
H1A   2   -0.863067    0.074420   -1.201199    10.50000   -1.20000
AFIX   0
HKLF 4 1 1 -1 0 1 1 2 -1 0 0

REM  1 P 1 R = New: Cm
REM R1 =  0.0626 for    2638 Fo > 4sig(Fo)  and  0.0768 for all    3249 data
REM    250 parameters refined using    394 restraints

END

WGHT      0.0762     32.8127

REM Highest difference peak  2.953,  deepest hole -1.404,  1-sigma level  0.269
Q1    1  -0.6103  0.0275 -0.5580  11.00000  0.05    2.95
Q2    1  -0.6159  0.0520 -0.5803  11.00000  0.05    2.24
Q3    1  -0.1116  0.0226  0.0408  11.00000  0.05    1.84
Q4    1  -0.4920 -0.0236  0.0439  11.00000  0.05    1.81
Q5    1  -0.1111  0.0224 -0.1749  11.00000  0.05    1.77
Q6    1  -0.7338 -0.0224 -0.1931  11.00000  0.05    1.65
Q7    1  -1.1884  0.1367 -1.5818  11.00000  0.05    1.50
Q8    1  -0.6122  0.1044 -0.5773  11.00000  0.05    1.43
Q9    1  -1.0313  0.1355 -1.5625  11.00000  0.05    1.39
Q10   1  -0.9603  0.2003 -1.1604  11.00000  0.05    1.21
Q11   1  -1.2693  0.1993 -1.0030  11.00000  0.05    1.20
Q12   1  -0.7102  0.2089 -0.5804  11.00000  0.05    1.12
Q13   1  -0.6015  0.2267  0.1019  11.00000  0.05    1.11
Q14   1  -0.6326  0.2282 -0.2581  11.00000  0.05    1.05
Q15   1  -1.3874  0.1444 -1.8592  11.00000  0.05    0.99
Q16   1  -0.4250  0.1902 -0.3632  11.00000  0.05    0.96
Q17   1  -1.1074  0.1512 -0.8681  11.00000  0.05    0.95
Q18   1  -1.2083  0.2014 -1.3812  11.00000  0.05    0.94
Q19   1  -0.5213  0.2079 -0.5754  11.00000  0.05    0.93
Q20   1  -0.6583  0.0000 -0.2641  10.50000  0.05    0.91
Q21   1  -0.5587  0.0000  0.1353  10.50000  0.05    0.89
Q22   1  -1.4389  0.1076 -2.1445  11.00000  0.05    0.88
Q23   1  -0.8321  0.2175 -0.1724  11.00000  0.05    0.87
Q24   1  -1.0264  0.0301 -1.5805  11.00000  0.05    0.87
Q25   1  -1.0497  0.0000 -0.5224  10.50000  0.05    0.84
Q26   1  -1.1792  0.0247 -1.5558  11.00000  0.05    0.82
Q27   1  -0.4021  0.2182  0.0177  11.00000  0.05    0.81
Q28   1  -0.5604  0.0087 -0.6778  11.00000  0.05    0.79
Q29   1  -0.6306  0.1905 -0.3772  11.00000  0.05    0.79
Q30   1  -0.6416  0.0573 -0.4399  11.00000  0.05    0.77
Q31   1  -1.0846  0.1194 -1.7771  11.00000  0.05    0.76
Q32   1  -1.0756  0.0456 -1.1232  11.00000  0.05    0.76
Q33   1  -0.3895  0.0000  0.3199  10.50000  0.05    0.75
Q34   1  -1.1127  0.0404 -1.5726  11.00000  0.05    0.74
Q35   1  -0.1586  0.0000  0.1557  10.50000  0.05    0.74
Q36   1  -1.1718  0.0795 -1.5943  11.00000  0.05    0.74
Q37   1  -1.1965  0.1170 -1.9267  11.00000  0.05    0.72
Q38   1  -0.0589  0.0436  0.0564  11.00000  0.05    0.72
Q39   1  -0.6023 -0.0400  0.0246  11.00000  0.05    0.72
Q40   1  -1.3899  0.0433 -1.8395  11.00000  0.05    0.71
Q41   1  -0.8245  0.0458 -1.2735  11.00000  0.05    0.70
Q42   1  -1.0608  0.1153 -1.4396  11.00000  0.05    0.70
Q43   1  -0.2398  0.0000 -0.4777  10.50000  0.05    0.70
Q44   1  -1.1951  0.0311 -1.7438  11.00000  0.05    0.70
Q45   1  -1.1994  0.1002 -2.0146  11.00000  0.05    0.69
Q46   1  -1.1306  0.1201 -1.3580  11.00000  0.05    0.69
Q47   1  -0.7227  0.0000 -0.7998  10.50000  0.05    0.68
Q48   1  -0.6412  0.0076 -0.4181  11.00000  0.05    0.67
Q49   1  -0.7523  0.0633 -1.0925  11.00000  0.05    0.67
Q50   1  -0.8783  0.0367 -1.1653  11.00000  0.05    0.67
Q51   1  -1.2913  0.0569 -1.6140  11.00000  0.05    0.67
Q52   1  -0.6203 -0.0391 -0.1623  11.00000  0.05    0.66
Q53   1  -1.4251  0.1062 -1.9582  11.00000  0.05    0.66
Q54   1  -1.1060  0.0988 -1.0645  11.00000  0.05    0.66
Q55   1  -0.7438  0.2073 -0.7743  11.00000  0.05    0.66
Q56   1  -0.9486  0.2073 -0.5817  11.00000  0.05    0.65
Q57   1  -0.6803  0.1013 -0.7998  11.00000  0.05    0.65
Q58   1  -0.6175  0.0739 -0.9804  11.00000  0.05    0.65
Q59   1  -0.2475  0.0000 -0.2427  10.50000  0.05    0.65
Q60   1  -1.0484  0.0671 -1.0024  11.00000  0.05    0.64
Q61   1  -0.0508 -0.0144 -0.2981  11.00000  0.05    0.64
Q62   1   0.0226  0.0000  0.1118  10.50000  0.05    0.63
Q63   1  -1.2092  0.0666 -1.9835  11.00000  0.05    0.63
Q64   1   0.0195  0.0000  0.3416  10.50000  0.05    0.62
Q65   1   0.0999  0.0361  0.2007  11.00000  0.05    0.62
Q66   1  -1.1177  0.1410 -1.0831  11.00000  0.05    0.62
Q67   1  -0.7790  0.1062 -1.0045  11.00000  0.05    0.62
Q68   1  -0.2968  0.0151 -0.1056  11.00000  0.05    0.61
Q69   1  -0.7264  0.1394 -1.0222  11.00000  0.05    0.61
Q70   1  -1.4803  0.1376 -2.0957  11.00000  0.05    0.60
Q71   1  -0.7955  0.1059 -1.2056  11.00000  0.05    0.60
Q72   1  -1.2812  0.0996 -1.9022  11.00000  0.05    0.60
Q73   1  -0.7521 -0.0237 -0.3737  11.00000  0.05    0.59
Q74   1  -0.7223  0.0856 -1.3151  11.00000  0.05    0.59
Q75   1  -0.5184  0.0912 -0.6644  11.00000  0.05    0.59
Q76   1  -0.0007  0.0258 -0.1395  11.00000  0.05    0.59
Q77   1  -0.2667  0.2291  0.1590  11.00000  0.05    0.58
Q78   1  -1.1869  0.1000 -1.2258  11.00000  0.05    0.58
Q79   1  -1.2023  0.0483 -1.5587  11.00000  0.05    0.58
Q80   1  -0.5727  0.0585 -0.6977  11.00000  0.05    0.58
Q81   1  -0.7071  0.1237 -1.4597  11.00000  0.05    0.58
Q82   1  -0.7091  0.2622 -0.0782  11.00000  0.05    0.57
Q83   1  -0.7189  0.1245 -1.0243  11.00000  0.05    0.57
Q84   1  -1.2628  0.0401 -1.4394  11.00000  0.05    0.57
Q85   1  -0.7883  0.1072 -1.4806  11.00000  0.05    0.57
Q86   1  -0.5349 -0.0430 -0.0565  11.00000  0.05    0.57
Q87   1  -0.6205  0.2558  0.0210  11.00000  0.05    0.57
Q88   1  -0.5296  0.1489 -0.3828  11.00000  0.05    0.57
Q89   1  -1.2318  0.0938 -1.7015  11.00000  0.05    0.56
Q90   1  -0.0667  0.0000 -0.3020  10.50000  0.05    0.56
Q91   1  -1.4552  0.0639 -2.0284  11.00000  0.05    0.56
Q92   1  -0.1799  0.0000  0.3807  10.50000  0.05    0.56
Q93   1  -0.5382  0.1365 -0.5779  11.00000  0.05    0.56
Q94   1  -0.5947  0.0344 -0.7955  11.00000  0.05    0.56
Q95   1  -1.0209  0.0984 -1.1157  11.00000  0.05    0.56
Q96   1  -1.3416  0.1249 -1.5787  11.00000  0.05    0.55
Q97   1  -0.5704  0.1031 -0.6785  11.00000  0.05    0.54
Q98   1  -0.4961 -0.0208  0.2221  11.00000  0.05    0.54
Q99   1  -0.6131 -0.0190  0.0667  11.00000  0.05    0.54
;
_shelx_res_checksum                2877
_shelx_hkl_file
;
  -1   0   0  140.40    6.04
  -1   0   0  136.42    5.94
  -1   0   0  147.65    5.99
  -1   0   0  125.89    6.23
  -1   0   0  131.48    6.23
  -1   0   0  140.68    6.05
  -1   0   0  142.96    6.00
  -1   0   0  133.93    6.03
   1   0   0  135.60    5.94
   1   0   0  138.70    5.98
   1   0   0  121.68    6.01
   1   0   0  130.97    6.02
   1   0   0  132.79    6.27
   1   0   0  146.77    5.99
   1   0   0  142.19    6.05
  -2   0   0  328.50   15.56
  -2   0   0  354.97   15.16
  -2   0   0  343.94   15.14
  -2   0   0  347.97   14.97
  -2   0   0  326.98   15.50
  -2   0   0  363.40   15.08
  -2   0   0  358.70   15.02
  -2   0   0  357.54   15.15
   2   0   0  348.55   15.15
   2   0   0  335.42   14.93
   2   0   0  358.52   15.18
   2   0   0  343.12   15.14
   2   0   0  337.25   15.63
   2   0   0  356.61   15.02
  -3   0   0    3.30    1.35
  -3   0   0    0.92    0.54
  -3   0   0    1.97    1.12
  -3   0   0    1.51    0.93
  -3   0   0    0.82    0.57
  -3   0   0    2.45    0.89
  -3   0   0    0.80    0.54
  -3   0   0    0.68    0.57
   3   0   0    0.57    0.53
   3   0   0    3.02    1.25
   3   0   0    1.84    1.23
   3   0   0    1.25    0.57
   3   0   0    1.27    0.75
   3   0   0    0.82    0.62
  -4   0   0   13.26    2.02
  -4   0   0   13.26    1.46
  -4   0   0    9.36    2.38
  -4   0   0   11.44    1.60
  -4   0   0    8.76    1.29
  -4   0   0   10.73    2.02
   4   0   0   12.81    2.09
   4   0   0    8.33    1.81
   4   0   0    9.68    1.32
   4   0   0   13.23    2.92
   4   0   0   13.06    1.48
  -5   0   0   60.02    4.21
  -5   0   0   61.38    4.15
  -5   0   0   51.17    3.74
  -5   0   0   56.45    5.33
   5   0   0   60.37    4.24
   5   0   0   58.65    5.46
   5   0   0   53.69    3.80
  -6   0   0    2.27    1.31
  -6   0   0    2.42    3.01
  -6   0   0    3.00    1.77
  -6   0   0    1.25    1.27
  -6   0   0    2.48    1.89
   6   0   0    1.45    3.04
   6   0   0    0.88    1.59
   6   0   0    5.50    1.61
  -7   0   0    2.45    1.72
  -7   0   0    3.01    5.87
  -7   0   0    9.46    3.13
  -7   0   0    9.69    2.23
  -7   0   0    6.54    2.65
   7   0   0    4.28    2.20
   7   0   0    4.38    5.55
   7   0   0    2.35    1.76
   7   0   0    3.98    2.57
   7  -1   0   11.61    3.45
   7  -1   0   17.49    2.85
   7  -1   0    7.63    2.77
   7  -1   0   10.93    5.54
  -7   1   0   25.43    8.30
  -7   1   0    9.81    2.65
  -7   1   0   12.04    3.81
  -7   1   0    9.83    2.09
   6  -1   0    9.38    2.10
   6  -1   0   14.88    4.97
   6  -1   0    8.27    2.40
  -6   1   0    9.51    2.70
  -6   1   0   12.07    2.66
  -6   1   0    8.54    1.76
   5  -1   0    8.83    2.13
   5  -1   0    9.22    3.14
   5  -1   0   15.09    3.90
   5  -1   0   12.19    1.89
  -5   1   0    8.48    1.57
  -5   1   0    8.59    2.07
   4  -1   0  123.31    6.50
   4  -1   0  116.08    7.45
   4  -1   0  116.08    7.26
   4  -1   0  124.19    6.13
  -4   1   0  109.91    6.31
  -4   1   0  118.95    7.29
  -4   1   0  120.44    6.44
  -4   1   0  126.01    6.15
   3  -1   0   39.41    2.37
   3  -1   0   33.64    2.35
   3  -1   0   42.38    3.28
   3  -1   0   35.71    2.95
   3  -1   0   34.88    2.50
   3  -1   0   42.23    2.40
  -3   1   0   38.49    2.34
  -3   1   0   32.52    2.35
  -3   1   0   36.75    3.02
  -3   1   0   36.30    2.52
  -3   1   0   37.08    2.55
  -3   1   0   34.82    2.83
   2  -1   0  325.78   13.90
   2  -1   0  325.10   14.57
   2  -1   0  299.69   13.87
   2  -1   0  326.78   13.87
   2  -1   0  317.74   14.03
   2  -1   0  307.29   13.99
  -2   1   0  325.69   14.02
  -2   1   0  306.73   13.97
  -2   1   0  327.43   13.84
  -2   1   0  342.85   13.86
  -2   1   0  346.25   13.96
  -2   1   0  294.44   14.32
  -2   1   0  315.46   14.44
   1  -1   0  187.60    7.97
   1  -1   0  190.06    7.98
   1  -1   0  191.74    8.17
   1  -1   0  176.24    8.57
  -1   1   0  187.78    8.17
  -1   1   0  177.53    8.60
   0  -1   0  122.87    5.21
   0  -1   0  127.58    5.36
   0  -1   0  113.04    5.29
   0   1   0  125.36    5.36
   0   1   0  117.44    5.31
   0   1   0  117.36    5.66
  -1  -1   0   13.30    1.14
  -1  -1   0   13.81    1.06
  -1  -1   0   14.12    0.93
  -1  -1   0   13.51    1.17
   1   1   0   12.60    1.14
   1   1   0   12.81    0.97
   1   1   0   14.31    1.06
  -2  -1   0   45.87    2.73
  -2  -1   0   44.93    2.54
  -2  -1   0   44.80    2.57
  -2  -1   0   43.73    2.96
  -2  -1   0   43.91    2.38
  -2  -1   0   43.62    2.42
  -2  -1   0   44.98    2.92
  -2  -1   0   47.03    2.51
  -2  -1   0   45.09    2.72
   2   1   0   44.72    2.56
   2   1   0   43.43    2.38
   2   1   0   41.46    2.54
   2   1   0   46.55    2.46
   2   1   0   43.76    2.71
   2   1   0   48.43    2.42
   2   1   0   42.28    2.95
  -3  -1   0    5.41    1.60
  -3  -1   0    3.47    0.97
  -3  -1   0    4.97    1.33
  -3  -1   0    4.73    1.10
  -3  -1   0    4.67    0.94
  -3  -1   0    7.82    1.96
  -3  -1   0    4.14    1.06
   3   1   0    6.95    1.83
   3   1   0    3.96    1.07
   3   1   0    5.85    0.85
   3   1   0    5.83    1.57
   3   1   0    4.05    0.93
   3   1   0    5.42    1.08
   3   1   0    3.19    0.81
   3   1   0    4.19    1.18
  -4  -1   0   23.09    2.16
  -4  -1   0   21.57    2.27
  -4  -1   0   24.24    2.26
  -4  -1   0   29.01    2.91
  -4  -1   0   25.22    2.30
  -4  -1   0   25.49    2.89
  -4  -1   0   27.31    2.16
   4   1   0   24.21    1.88
   4   1   0   21.62    2.15
   4   1   0   23.60    2.84
   4   1   0   23.58    2.00
  -5  -1   0   14.47    2.16
  -5  -1   0   17.92    2.30
  -5  -1   0   17.76    4.13
  -5  -1   0   11.15    2.44
  -5  -1   0   13.87    3.73
  -5  -1   0   14.43    2.00
   5   1   0   13.38    2.00
   5   1   0   15.19    2.77
   5   1   0   19.16    3.20
  -6  -1   0    8.08    3.83
  -6  -1   0    5.69    2.24
  -6  -1   0    7.88    2.72
  -6  -1   0    5.88    1.80
  -6  -1   0    4.31    1.75
   6   1   0    5.57    4.02
   6   1   0    2.70    1.99
   6   1   0    5.74    1.81
  -7  -1   0    9.63    2.49
  -7  -1   0   12.87    3.35
  -7  -1   0    8.28    2.34
  -7  -1   0    6.07    3.03
   7   1   0    8.02    2.50
   7   1   0    8.27    3.31
   7   1   0    5.15    2.16
   7   1   0   14.57    6.87
   7  -2   0    2.13    2.38
   7  -2   0    2.15    4.30
   7  -2   0    0.86    2.10
   7  -2   0    0.40    1.59
  -7   2   0    0.02    1.29
  -7   2   0    0.29    2.40
  -7   2   0    2.59    2.16
  -7   2   0    1.58    4.98
   6  -2   0    2.35    1.42
   6  -2   0    3.54    1.97
   6  -2   0    4.19    3.38
  -6   2   0    3.68    1.30
  -6   2   0    2.71    1.99
  -6   2   0    2.20    3.13
  -6   2   0    3.49    2.00
   5  -2   0    3.59    1.65
   5  -2   0    5.90    2.84
   5  -2   0    5.70    1.48
   5  -2   0    8.17    3.22
  -5   2   0    5.36    1.79
  -5   2   0    3.26    1.19
   4  -2   0   20.24    2.02
   4  -2   0   21.51    2.73
   4  -2   0   17.27    2.65
   4  -2   0   18.83    1.83
   4  -2   0   16.86    1.96
  -4   2   0   22.47    2.11
  -4   2   0   19.46    1.99
  -4   2   0   22.62    2.73
  -4   2   0   19.84    1.76
   3  -2   0   68.73    4.58
   3  -2   0   73.31    5.20
   3  -2   0   71.75    3.84
   3  -2   0   74.98    3.86
   3  -2   0   68.02    3.99
  -3   2   0   68.18    3.91
  -3   2   0   67.11    4.48
  -3   2   0   74.22    3.71
  -3   2   0   72.52    3.73
  -3   2   0   70.09    3.97
   2  -2   0  202.69    8.85
   2  -2   0  208.34    8.86
   2  -2   0  187.40   10.00
  -2   2   0  196.41    9.19
   1  -2   0  382.40   14.97
   1  -2   0  359.48   15.36
   1  -2   0  325.29   15.92
  -1   2   0  330.62   15.97
  -1   2   0  350.63   15.32
   0  -2   0  319.51   13.52
   0  -2   0  294.29   14.03
   0  -2   0  284.76   13.38
   0  -2   0  331.54   13.61
   0  -2   0  297.05   13.41
   0  -2   0  317.49   13.23
   0   2   0  293.68   14.09
   0   2   0  336.79   13.28
   0   2   0  297.64   13.41
   0   2   0  317.40   13.52
  -1  -2   0   68.27    3.61
  -1  -2   0   69.14    3.76
  -1  -2   0   69.42    3.73
  -1  -2   0   69.81    3.33
   1   2   0   73.81    3.38
   1   2   0   70.10    3.60
   1   2   0   65.84    3.67
  -2  -2   0   13.92    1.52
  -2  -2   0   14.77    1.13
  -2  -2   0   15.18    1.41
  -2  -2   0   15.95    1.24
  -2  -2   0   15.15    1.59
   2   2   0   13.92    1.52
   2   2   0   18.07    1.47
   2   2   0   15.82    1.26
  -3  -2   0   20.45    1.63
  -3  -2   0   23.83    1.81
  -3  -2   0   20.72    2.08
  -3  -2   0   23.43    2.30
  -3  -2   0   24.58    2.22
  -3  -2   0   21.92    1.79
  -3  -2   0   20.26    1.83
  -3  -2   0   22.61    1.78
  -3  -2   0   24.57    2.48
   3   2   0   24.95    1.81
   3   2   0   22.38    1.64
   3   2   0   22.48    1.70
   3   2   0   24.18    1.91
   3   2   0   21.33    2.36
  -4  -2   0   34.89    2.92
  -4  -2   0   42.84    3.11
  -4  -2   0   40.67    2.82
  -4  -2   0   40.31    3.75
  -4  -2   0   36.71    3.83
  -4  -2   0   37.71    3.22
   4   2   0   41.29    3.03
   4   2   0   37.03    2.58
   4   2   0   43.20    3.91
   4   2   0   37.88    2.60
  -5  -2   0   13.99    2.50
  -5  -2   0   16.85    2.79
  -5  -2   0    9.49    3.26
  -5  -2   0   17.09    3.27
  -5  -2   0   14.68    2.28
  -5  -2   0   17.96    4.37
   5   2   0   18.81    4.38
   5   2   0   15.66    1.78
   5   2   0   15.09    2.77
  -6  -2   0    2.35    1.69
  -6  -2   0    1.13    1.38
  -6  -2   0    1.70    2.30
  -6  -2   0    1.80    1.81
  -6  -2   0    0.63    3.33
  -6  -2   0    1.63    3.18
   6   2   0    0.89    1.81
   6   2   0    2.56    1.50
   6   2   0    3.92    3.78
  -7  -2   0    8.54    6.51
  -7  -2   0    7.89    3.22
  -7  -2   0    6.64    2.87
  -7  -2   0    5.56    2.22
  -7  -2   0    5.98    2.36
   7   2   0    0.92    4.67
   7   2   0    3.35    1.93
   7   2   0    4.61    2.86
   7  -3   0    1.94    2.05
   7  -3   0   10.35    6.06
   7  -3   0    5.06    2.76
   7  -3   0    0.60    2.08
  -7   3   0    6.83    2.77
  -7   3   0    3.32    1.73
   6  -3   0   16.14    3.30
   6  -3   0   12.76    2.46
   6  -3   0   13.84    3.21
   6  -3   0   18.89    5.58
  -6   3   0   16.62    3.50
  -6   3   0   13.88    2.19
  -6   3   0   17.52    3.92
  -6   3   0   16.11    4.87
   5  -3   0  101.12    5.98
   5  -3   0  113.43    8.42
   5  -3   0  101.05    6.56
   5  -3   0  117.93    8.77
  -5   3   0   94.49    6.35
  -5   3   0  100.79    5.63
  -5   3   0  104.93    7.77
  -5   3   0   94.16    6.38
   4  -3   0  104.05    5.87
   4  -3   0   93.32    5.63
   4  -3   0  101.31    5.48
  -4   3   0   99.82    5.64
  -4   3   0   94.42    5.83
   3  -3   0  271.63   11.65
   3  -3   0  247.16   11.59
  -3   3   0  248.60   12.09
   2  -3   0   71.37    3.63
  -2   3   0   74.95    4.26
  -2   3   0   69.40    5.19
   1  -3   0   68.82    4.74
   1  -3   0   65.10    3.59
   1  -3   0   74.89    3.49
  -1   3   0   63.44    3.53
  -1   3   0   68.83    3.89
  -1   3   0   67.32    3.50
  -1   3   0   66.49    4.75
   0  -3   0    2.08    0.61
   0  -3   0    1.74    0.48
   0  -3   0    1.60    0.67
   0   3   0    4.07    1.52
  -1  -3   0    3.80    1.06
  -1  -3   0    3.01    0.65
  -1  -3   0    3.45    1.00
  -1  -3   0    5.23    1.60
  -1  -3   0    2.41    0.76
   1   3   0    3.77    1.50
   1   3   0    5.36    1.11
   1   3   0    5.11    1.12
   1   3   0    3.27    0.73
  -2  -3   0   35.10    2.71
  -2  -3   0   33.33    2.61
   2   3   0   33.77    2.40
   2   3   0   31.62    2.51
   2   3   0   32.85    2.15
  -3  -3   0    7.04    1.32
  -3  -3   0    8.70    1.46
  -3  -3   0    6.83    1.54
   3   3   0   10.23    1.84
   3   3   0   10.64    1.50
  -4  -3   0    3.83    1.85
  -4  -3   0    3.17    1.39
  -4  -3   0    2.79    1.24
  -4  -3   0    2.62    1.36
  -4  -3   0    6.07    1.75
   4   3   0    4.33    1.53
   4   3   0    4.18    1.21
   4   3   0    3.93    2.46
   4   3   0    4.75    1.60
  -5  -3   0   20.06    2.41
  -5  -3   0   15.01    2.81
  -5  -3   0   18.38    4.59
  -5  -3   0   17.51    3.03
   5   3   0   17.13    2.03
   5   3   0   20.47    3.22
   5   3   0   19.61    5.18
  -6  -3   0    1.65    1.74
  -6  -3   0    7.38    2.91
  -6  -3   0    5.09    2.40
  -6  -3   0    3.12    1.70
  -6  -3   0    6.05    4.19
   6   3   0    4.33    1.71
   6   3   0   -1.03    3.53
   6   3   0    7.29    2.78
  -7  -3   0    8.14    3.38
  -7  -3   0    6.97    2.71
  -7  -3   0    7.62    2.75
  -7  -3   0   12.47    4.33
  -7  -3   0   13.23    6.71
   7   3   0    6.25    2.20
   7   3   0    8.59    2.04
   7   3   0   10.13    3.40
   6  -4   0    4.06    4.47
   6  -4   0    2.64    1.82
   6  -4   0    1.52    2.27
   6  -4   0    0.82    2.00
  -6   4   0    1.54    1.87
   5  -4   0   44.95    4.81
   5  -4   0   51.83    3.84
   5  -4   0   42.13    4.23
  -5   4   0   51.22    4.52
  -5   4   0   43.24    3.81
   4  -4   0    5.86    1.37
   4  -4   0    2.02    1.51
  -4   4   0    4.26    1.51
  -4   4   0    3.85    1.63
   3  -4   0   90.36    5.96
  -3   4   0   79.18    5.33
   2  -4   0   24.94    2.57
  -2   4   0   15.78    2.00
  -2   4   0   21.32    3.15
   1  -4   0  101.15    5.56
   1  -4   0  106.10    6.16
  -1   4   0  103.55    5.43
  -1   4   0  111.93    5.31
  -1   4   0  107.87    5.85
  -1   4   0  104.09    7.14
   0  -4   0    1.73    0.76
   0   4   0    2.99    1.80
   0   4   0    2.77    0.75
   0   4   0    0.48    0.78
   0   4   0    0.44    0.69
  -1  -4   0   31.46    2.56
  -1  -4   0   28.37    2.50
   1   4   0   31.90    2.38
   1   4   0   31.09    3.20
   1   4   0   31.06    2.13
   1   4   0   30.12    2.39
  -2  -4   0   45.09    3.35
  -2  -4   0   38.88    3.28
   2   4   0   40.70    2.95
   2   4   0   38.79    2.64
  -3  -4   0    5.44    1.99
  -3  -4   0    8.28    1.94
   3   4   0   11.52    2.16
   3   4   0   10.12    1.66
  -4  -4   0   32.68    2.68
  -4  -4   0   34.19    3.56
   4   4   0   30.77    2.92
   4   4   0   33.98    2.67
  -5  -4   0    2.92    2.55
  -5  -4   0    2.88    1.79
  -5  -4   0    2.92    1.64
   5   4   0    2.75    1.89
   5   4   0    3.00    1.94
   5   4   0    1.93    1.62
  -6  -4   0    0.41    3.68
  -6  -4   0    1.79    2.97
  -6  -4   0    3.75    2.12
  -6  -4   0    1.83    1.77
   6   4   0    1.42    1.69
   6   4   0    4.09    2.41
   6  -5   0    5.97    2.83
   6  -5   0   12.24    2.97
  -6   5   0   13.37    3.78
   5  -5   0   93.83    6.07
   5  -5   0   81.92    7.50
  -5   5   0   87.13    7.41
   4  -5   0   45.64    4.83
   4  -5   0   50.66    3.66
  -4   5   0   47.45    4.39
   3  -5   0   89.03    6.65
  -3   5   0   87.49    5.97
   2  -5   0    4.23    1.47
  -2   5   0    3.77    1.41
  -2   5   0    5.05    3.12
   1  -5   0    7.64    1.83
  -1   5   0   10.51    1.95
  -1   5   0   12.07    1.40
  -1   5   0    7.54    1.75
  -1   5   0   11.97    3.93
   0  -5   0   51.67    3.82
   0  -5   0   55.06    3.75
   0   5   0   61.64    3.81
   0   5   0   58.24    4.15
   0   5   0   56.48    3.41
   0   5   0   62.42    5.53
  -1  -5   0    9.01    1.83
  -1  -5   0    9.73    2.16
   1   5   0   11.11    1.75
   1   5   0   12.08    2.28
   1   5   0   13.27    3.66
   1   5   0   10.58    1.90
  -2  -5   0   14.24    2.68
  -2  -5   0   10.46    2.21
   2   5   0   19.21    3.02
   2   5   0   11.40    1.60
   2   5   0   13.66    1.60
  -3  -5   0   17.03    3.25
   3   5   0   18.91    2.45
  -4  -5   0    1.43    2.09
  -4  -5   0    2.37    1.66
  -4  -5   0    2.16    1.43
   4   5   0    3.53    1.39
   4   5   0    3.33    1.96
  -5  -5   0   56.69    5.85
  -5  -5   0   58.49    4.62
  -5  -5   0   51.01    5.31
   5   5   0   55.67    4.20
   5  -6   0   15.76    2.88
   5  -6   0    8.13    3.11
  -5   6   0   11.33    3.57
   4  -6   0    2.08    2.02
  -4   6   0    1.03    1.79
   3  -6   0    5.77    2.06
  -3   6   0    9.91    2.56
   2  -6   0    3.91    1.70
  -2   6   0    1.44    1.38
  -2   6   0    4.87    1.70
  -2   6   0    6.13    3.67
   1  -6   0    5.20    1.64
  -1   6   0    9.80    2.31
  -1   6   0    8.65    4.13
  -1   6   0    7.33    1.51
  -1   6   0    6.51    1.80
   0  -6   0    1.90    1.07
   0  -6   0    0.70    0.85
   0   6   0    3.88    3.06
   0   6   0    1.85    1.17
   0   6   0    1.39    1.07
   0   6   0    5.11    1.89
  -1  -6   0    8.26    2.05
  -1  -6   0   12.72    2.64
   1   6   0   11.85    2.44
   1   6   0    5.73    1.58
   1   6   0   10.31    2.12
  -2  -6   0    0.21    1.15
  -2  -6   0    1.36    1.77
   2   6   0    0.43    1.04
   2   6   0    4.26    3.22
   2   6   0    0.59    1.06
   2   6   0    0.90    1.57
  -3  -6   0    0.73    1.29
  -3  -6   0    0.16    1.76
   3   6   0    1.12    1.73
   3   6   0    2.09    1.39
  -4  -6   0    2.63    2.73
  -4  -6   0    0.58    1.27
   4   6   0    0.12    1.66
   4   6   0    2.29    1.50
   3  -7   0    1.37    1.79
  -3   7   0    4.00    2.58
   2  -7   0    0.01    1.24
  -2   7   0    1.09    1.76
  -2   7   0    0.21    1.37
   1  -7   0   10.40    2.50
  -1   7   0   12.17    2.89
  -1   7   0   20.06    7.28
  -1   7   0   10.43    2.97
   0  -7   0    3.93    1.42
   0  -7   0    6.52    1.76
   0   7   0   10.16    4.68
   0   7   0    5.30    2.28
   0   7   0    2.63    1.34
   0   7   0   10.35    3.09
  -1  -7   0    4.01    1.61
   1   7   0    4.68    2.08
   1   7   0    8.95    4.68
   1   7   0    6.90    1.79
   1   7   0    9.64    2.57
  -2  -7   0    1.17    1.39
  -2  -7   0    4.00    2.45
   2   7   0    9.12    4.92
   2   7   0    2.63    1.74
   2   7   0    1.44    1.61
   2   7   0    1.96    1.36
  -3  -7   0    2.21    1.86
  -3  -7   0    6.79    3.05
   3   7   0    3.02    2.29
   3   7   0    2.41    1.63
   3   7   0    4.46    2.12
   3   7  -1    1.36    2.00
   3   7  -1    0.09    1.37
  -3  -7   1    0.90    2.40
  -3  -7   1    1.38    1.62
   2   7  -1    0.86    1.46
   2   7  -1    0.71    1.78
   2   7  -1    0.89    1.33
  -2  -7   1    0.49    1.95
  -2  -7   1   -0.83    1.01
   1   7  -1   23.80    3.86
   1   7  -1    9.20    2.39
   1   7  -1   13.73    2.15
   1   7  -1   18.35    5.69
  -1  -7   1   13.17    2.63
  -1  -7   1   14.12    3.37
   0   7  -1    1.85    4.11
   0   7  -1    3.07    1.21
   0   7  -1    6.12    2.52
   0   7  -1    4.49    2.14
   0  -7   1    2.43    1.21
   0  -7   1    1.67    1.19
  -1   7  -1    1.61    1.72
  -1   7  -1    2.31    1.67
  -1   7  -1   10.05    4.97
   1  -7   1    0.58    1.16
  -2   7  -1   10.95    2.59
  -2   7  -1   12.56    3.05
   2  -7   1    8.03    2.45
  -3   7  -1   16.34    3.77
   3  -7   1    9.91    2.97
   4   6  -1    4.78    1.76
   4   6  -1    5.41    2.58
  -4  -6   1    3.25    1.91
  -4  -6   1    9.81    3.39
   3   6  -1    2.61    1.48
   3   6  -1    1.38    1.70
  -3  -6   1    5.11    2.54
  -3  -6   1    2.84    1.75
   2   6  -1    7.22    2.19
   2   6  -1    2.90    1.28
   2   6  -1    4.59    1.37
  -2  -6   1    3.17    1.57
  -2  -6   1    5.23    2.21
   1   6  -1    6.98    2.13
   1   6  -1   10.51    4.09
   1   6  -1    9.55    1.93
   1   6  -1    5.81    1.48
  -1  -6   1    6.83    2.16
  -1  -6   1    8.30    1.94
   0   6  -1   11.36    2.20
   0   6  -1   18.37    3.14
   0   6  -1   13.08    1.93
   0  -6   1   11.19    2.03
   0  -6   1    9.65    1.91
  -1   6  -1   32.50    2.91
  -1   6  -1   37.34    5.00
  -1   6  -1   29.63    3.12
  -1   6  -1   29.20    2.54
   1  -6   1   29.08    3.17
  -2   6  -1   22.23    2.80
  -2   6  -1   24.64    2.49
   2  -6   1   20.53    2.96
  -3   6  -1   23.13    3.77
   3  -6   1   23.20    3.37
  -4   6  -1    4.17    2.39
   4  -6   1    2.50    2.01
   5  -6   1    5.08    2.61
   5  -6   1   10.00    2.57
   5   5  -1   13.14    2.39
   5   5  -1   16.73    3.43
  -5  -5   1   14.86    2.96
  -5  -5   1   15.19    3.27
  -5  -5   1   27.18    5.28
   4   5  -1   -0.11    1.15
   4   5  -1    0.59    1.50
  -4  -5   1    1.47    1.44
  -4  -5   1    1.49    2.00
   3   5  -1   11.19    2.38
   3   5  -1   13.66    2.13
  -3  -5   1   10.38    2.52
  -3  -5   1    8.42    2.21
   2   5  -1   19.75    2.19
   2   5  -1   19.81    1.91
  -2  -5   1   14.86    2.68
  -2  -5   1   22.25    2.53
   1   5  -1   10.15    3.02
   1   5  -1    6.01    1.77
   1   5  -1    6.65    1.34
   1   5  -1    3.71    1.27
  -1  -5   1    5.48    1.46
  -1  -5   1    9.64    2.09
   0   5  -1   14.12    1.81
   0   5  -1   15.19    3.04
   0   5  -1   13.63    1.49
   0   5  -1   14.19    1.76
   0  -5   1   11.16    1.66
   0  -5   1   12.37    1.69
  -1   5  -1   40.69    2.96
  -1   5  -1   40.92    4.68
  -1   5  -1   42.35    3.46
  -1   5  -1   40.45    2.74
   1  -5   1   41.83    3.55
  -2   5  -1   24.70    2.67
   2  -5   1   28.52    3.12
  -3   5  -1  127.33    7.92
   3  -5   1  132.87    8.58
  -4   5  -1   48.18    4.43
   4  -5   1   52.42    3.74
   4  -5   1   51.63    5.05
   5  -5   1   78.37    6.90
   5  -5   1   72.90    5.40
   6  -5   1    0.87    4.10
   6  -5   1    3.20    2.53
   6  -5   1    3.40    2.17
   6   4  -1    8.08    2.83
   6   4  -1    7.09    1.98
  -6  -4   1    9.70    3.73
  -6  -4   1    5.31    2.26
  -6  -4   1    6.11    2.47
  -6  -4   1   12.86    3.07
  -6  -4   1   13.29    5.59
   5   4  -1    2.18    1.47
   5   4  -1   -0.01    1.45
   5   4  -1    1.83    1.74
  -5  -4   1    1.02    1.44
  -5  -4   1    1.18    2.12
  -5  -4   1    1.51    1.53
  -5  -4   1    0.65    2.84
   4   4  -1   50.82    3.99
   4   4  -1   55.62    3.70
  -4  -4   1   56.12    4.65
  -4  -4   1   58.39    3.85
  -4  -4   1   57.06    4.73
   3   4  -1    0.61    0.89
   3   4  -1    1.30    1.22
  -3  -4   1    1.34    1.44
  -3  -4   1    0.16    0.74
   2   4  -1    5.54    1.45
   2   4  -1    4.86    1.06
  -2  -4   1    3.18    1.14
  -2  -4   1    4.79    1.56
   1   4  -1  112.59    5.64
   1   4  -1  102.59    6.62
   1   4  -1  108.72    5.33
   1   4  -1  102.31    5.67
  -1  -4   1  106.77    5.94
  -1  -4   1  106.55    5.92
   0   4  -1   57.67    4.54
   0   4  -1   56.13    3.63
   0   4  -1   57.18    3.18
   0   4  -1   59.21    3.53
   0  -4   1   57.62    3.64
   0  -4   1   55.49    3.66
   0  -4   1   60.02    3.54
  -1   4  -1  285.93   13.17
  -1   4  -1  272.17   12.48
  -1   4  -1  280.16   12.73
  -1   4  -1  276.00   14.56
   1  -4   1  291.00   13.63
   1  -4   1  279.26   12.86
  -2   4  -1   47.20    3.38
   2  -4   1   46.57    3.79
  -3   4  -1   86.55    5.45
   3  -4   1   87.13    6.00
  -4   4  -1    7.00    1.97
   4  -4   1    1.69    1.08
   4  -4   1    2.76    1.67
  -5   4  -1   13.00    2.72
  -5   4  -1   13.29    2.62
   5  -4   1   10.86    2.01
   5  -4   1   10.29    2.63
   5  -4   1   17.33    4.79
   5  -4   1    9.55    2.66
  -6   4  -1    6.84    2.37
   6  -4   1    5.74    2.64
   6  -4   1    7.20    2.39
   6  -4   1    8.86    3.08
   6  -4   1    6.75    4.38
   7   3  -1    1.24    1.67
   7   3  -1    4.32    2.99
   7   3  -1    1.10    1.73
  -7  -3   1    3.23    2.68
  -7  -3   1    5.25    5.92
  -7  -3   1    2.40    2.02
  -7  -3   1    4.41    3.69
  -7  -3   1    6.04    2.60
   6   3  -1    2.01    1.53
   6   3  -1    3.40    1.67
   6   3  -1    7.39    2.77
   6   3  -1   -1.12    3.16
  -6  -3   1    6.80    4.51
  -6  -3   1    4.57    2.14
  -6  -3   1    6.41    2.37
  -6  -3   1    4.87    2.39
  -6  -3   1    9.02    3.04
   5   3  -1    4.83    1.52
   5   3  -1    3.40    1.75
   5   3  -1    3.50    3.06
   5   3  -1    4.24    1.92
  -5  -3   1    9.17    2.36
  -5  -3   1    6.87    1.73
  -5  -3   1    8.64    2.63
  -5  -3   1   11.02    3.64
  -5  -3   1    7.69    3.08
   4   3  -1   -0.08    1.04
   4   3  -1    0.07    0.81
   4   3  -1    0.55    1.05
  -4  -3   1   -0.07    0.90
  -4  -3   1    0.24    1.32
  -4  -3   1    0.87    1.08
  -4  -3   1    0.42    0.90
  -4  -3   1    0.27    0.85
   3   3  -1   19.93    1.68
   3   3  -1   19.67    1.84
  -3  -3   1   17.51    1.53
  -3  -3   1   18.91    2.20
  -3  -3   1   20.82    1.72
  -3  -3   1   16.72    2.06
   2   3  -1    9.65    1.26
   2   3  -1    7.29    1.60
   2   3  -1    6.24    1.06
  -2  -3   1    6.38    1.58
   1   3  -1   68.47    3.50
   1   3  -1   67.85    3.83
  -1  -3   1   69.20    4.00
  -1  -3   1   69.69    4.02
  -1  -3   1   69.35    3.89
  -1  -3   1   68.06    3.44
   0   3  -1   10.43    1.16
   0   3  -1    8.77    1.20
   0   3  -1    9.48    1.73
   0   3  -1   10.48    0.97
   0  -3   1   10.80    1.30
   0  -3   1   11.21    1.19
   0  -3   1    8.34    1.04
   0  -3   1   10.24    0.92
   0  -3   1    9.26    1.18
   0  -3   1   10.03    1.62
  -1   3  -1  149.35    7.28
  -1   3  -1  160.53    7.67
  -1   3  -1  150.42    8.50
  -1   3  -1  152.53    7.17
   1  -3   1  166.44    8.10
   1  -3   1  161.99    8.73
   1  -3   1  162.87    7.15
   1  -3   1  156.47    7.35
  -2   3  -1   74.74    4.27
   2  -3   1   76.62    4.75
   2  -3   1   69.22    3.63
  -3   3  -1  128.67    6.81
   3  -3   1  141.26    6.41
   3  -3   1  120.47    6.31
  -4   3  -1   29.57    2.54
  -4   3  -1   24.33    2.58
   4  -3   1   29.61    2.76
   4  -3   1   34.08    3.36
   4  -3   1   31.39    2.77
   4  -3   1   32.96    3.66
   4  -3   1   31.39    2.45
  -5   3  -1   43.71    3.86
  -5   3  -1   44.95    4.79
  -5   3  -1   37.86    3.66
  -5   3  -1   36.04    3.44
   5  -3   1   41.14    3.65
   5  -3   1   37.70    4.09
   5  -3   1   49.32    5.44
   5  -3   1   44.22    5.26
   5  -3   1   43.32    3.34
  -6   3  -1    8.39    2.89
  -6   3  -1    5.76    4.00
  -6   3  -1    7.48    2.48
  -6   3  -1    4.89    1.47
   6  -3   1    3.62    1.96
   6  -3   1    3.08    1.87
   6  -3   1    4.69    4.11
   6  -3   1    2.20    2.08
  -7   3  -1    2.00    2.25
  -7   3  -1   -0.66    1.34
  -7   3  -1    2.19    3.07
   7  -3   1    1.75    2.08
   7  -3   1    2.51    5.57
   7  -3   1    1.38    2.32
   7  -3   1    1.12    2.68
   7   2  -1    0.58    4.52
   7   2  -1    0.23    2.24
   7   2  -1    0.04    1.50
  -7  -2   1   -1.04    1.86
  -7  -2   1    2.83    2.13
  -7  -2   1    0.92    3.81
  -7  -2   1    0.44    1.60
  -7  -2   1    0.09    2.77
   6   2  -1    3.42    2.29
   6   2  -1    3.31    3.58
   6   2  -1    1.74    1.41
  -6  -2   1    2.64    1.61
  -6  -2   1    2.02    3.54
  -6  -2   1    6.48    3.70
  -6  -2   1    3.38    1.78
  -6  -2   1    3.20    2.05
  -6  -2   1    4.65    2.51
   5   2  -1   26.64    2.80
   5   2  -1   29.11    3.92
   5   2  -1   24.88    2.25
  -5  -2   1   25.79    2.89
  -5  -2   1   27.04    3.79
  -5  -2   1   24.41    2.80
  -5  -2   1   24.92    2.45
  -5  -2   1   21.74    4.75
  -5  -2   1   24.26    2.64
   4   2  -1   10.78    1.92
   4   2  -1    8.13    1.34
   4   2  -1   13.28    1.43
   4   2  -1   12.37    3.05
  -4  -2   1    9.63    1.57
  -4  -2   1   10.78    2.00
  -4  -2   1    7.13    1.63
  -4  -2   1   12.04    2.14
  -4  -2   1    7.86    1.87
  -4  -2   1   10.40    2.18
  -4  -2   1   14.15    2.29
   3   2  -1   13.65    1.24
   3   2  -1   12.27    1.35
   3   2  -1   11.15    1.40
   3   2  -1   13.47    1.27
  -3  -2   1   10.05    1.28
  -3  -2   1   14.48    1.25
  -3  -2   1   12.94    1.85
  -3  -2   1   14.31    1.68
  -3  -2   1   13.19    1.38
  -3  -2   1   12.29    1.61
  -3  -2   1   14.49    1.47
   2   2  -1  125.71    5.94
   2   2  -1  114.14    6.14
  -2  -2   1  122.71    5.95
  -2  -2   1  115.43    5.60
  -2  -2   1  127.66    5.76
  -2  -2   1  124.84    6.30
  -2  -2   1  126.96    6.27
   1   2  -1  346.71   13.99
   1   2  -1  307.56   14.36
   1   2  -1  321.70   14.23
  -1  -2   1  331.99   14.43
  -1  -2   1  322.92   14.25
  -1  -2   1  320.57   14.41
   0   2  -1  690.64   31.90
   0   2  -1  737.79   31.38
   0   2  -1  807.33   31.14
   0   2  -1  704.09   31.31
   0  -2   1  707.77   31.33
   0  -2   1  769.66   31.10
   0  -2   1  703.69   31.93
   0  -2   1  757.85   31.51
   0  -2   1  787.44   31.46
  -1   2  -1  316.20   15.40
  -1   2  -1  338.97   14.78
   1  -2   1  308.56   15.32
   1  -2   1  354.48   14.89
   1  -2   1  354.77   15.16
   1  -2   1  363.80   14.40
   1  -2   1  323.96   14.47
  -2   2  -1  114.05    6.02
  -2   2  -1  132.21    5.98
  -2   2  -1  127.15    5.94
  -2   2  -1  127.23    6.13
   2  -2   1  128.14    5.81
   2  -2   1  123.32    7.00
   2  -2   1  122.14    5.93
   2  -2   1  129.73    5.82
  -3   2  -1   13.50    1.53
  -3   2  -1   11.97    1.23
  -3   2  -1   14.08    1.44
  -3   2  -1   14.50    1.93
  -3   2  -1   14.25    1.21
   3  -2   1   11.67    1.28
   3  -2   1   14.16    1.32
   3  -2   1   16.37    2.72
   3  -2   1   10.69    1.38
   3  -2   1   10.32    1.20
  -4   2  -1   11.26    1.40
  -4   2  -1   10.91    1.95
  -4   2  -1   17.86    2.46
  -4   2  -1   15.37    1.83
   4  -2   1   13.06    1.55
   4  -2   1   13.95    2.40
   4  -2   1   10.96    2.70
  -5   2  -1   21.05    2.13
  -5   2  -1   25.75    2.69
  -5   2  -1   26.20    2.70
  -5   2  -1   29.12    3.71
   5  -2   1   18.60    4.66
   5  -2   1   26.81    3.84
   5  -2   1   22.81    2.45
   5  -2   1   24.09    2.67
  -6   2  -1    2.06    2.17
  -6   2  -1    2.81    2.00
  -6   2  -1    5.89    3.61
  -6   2  -1    1.30    1.22
   6  -2   1    3.92    3.63
   6  -2   1    3.24    1.96
   6  -2   1    2.40    2.14
   6  -2   1    6.19    1.94
  -7   2  -1    2.17    2.67
  -7   2  -1   -0.03    1.34
  -7   2  -1    0.31    1.97
  -7   2  -1    0.29    3.47
   7  -2   1    0.90    1.80
   7  -2   1   -0.07    1.71
   7  -2   1    0.07    1.99
   7  -2   1    0.93    4.06
   7   1  -1   12.30    2.74
   7   1  -1   21.48    8.10
   7   1  -1   18.04    3.90
   7   1  -1   14.67    2.78
  -7  -1   1   16.45    3.58
  -7  -1   1   11.81    2.62
  -7  -1   1   13.04    2.96
  -7  -1   1   18.86    6.13
   6   1  -1   16.68    4.88
   6   1  -1    7.83    1.85
   6   1  -1    7.14    2.64
  -6  -1   1   11.30    4.00
  -6  -1   1    9.75    2.20
  -6  -1   1   11.93    2.89
  -6  -1   1    9.30    2.01
   5   1  -1   11.33    2.30
   5   1  -1    9.96    3.27
   5   1  -1   11.12    1.78
   5   1  -1    6.52    1.31
  -5  -1   1   11.03    2.28
  -5  -1   1    7.08    1.54
  -5  -1   1   11.64    3.41
  -5  -1   1   14.11    2.55
  -5  -1   1    8.75    1.93
  -5  -1   1   10.81    3.38
   4   1  -1  118.82    6.45
   4   1  -1  117.12    7.36
   4   1  -1  118.30    6.01
   4   1  -1  119.01    5.97
  -4  -1   1  115.10    7.14
  -4  -1   1  116.03    6.41
  -4  -1   1  112.68    7.28
  -4  -1   1  126.51    6.21
  -4  -1   1  116.61    6.36
  -4  -1   1  124.82    6.58
  -4  -1   1  116.85    6.51
   3   1  -1   37.71    3.09
   3   1  -1   36.96    2.29
   3   1  -1   33.96    2.56
   3   1  -1   42.50    2.32
   3   1  -1   35.76    2.33
   3   1  -1   37.57    2.92
   3   1  -1   35.77    2.52
  -3  -1   1   37.66    2.30
  -3  -1   1   37.25    2.96
  -3  -1   1   38.56    2.44
  -3  -1   1   34.88    2.57
  -3  -1   1   34.43    2.42
  -3  -1   1   37.15    2.55
  -3  -1   1   34.44    3.02
  -3  -1   1   35.32    2.62
   2   1  -1  309.90   13.56
   2   1  -1  302.71   14.02
   2   1  -1  301.29   13.72
   2   1  -1  273.61   13.86
   2   1  -1  327.44   13.38
   2   1  -1  321.53   13.41
   2   1  -1  336.01   13.49
  -2  -1   1  313.44   13.77
  -2  -1   1  323.10   13.81
  -2  -1   1  301.22   13.53
  -2  -1   1  319.43   13.47
  -2  -1   1  309.30   13.58
  -2  -1   1  311.71   13.40
  -2  -1   1  306.61   13.38
  -2  -1   1  293.72   13.94
  -2  -1   1  297.84   13.99
   1   1  -1  173.24    7.65
   1   1  -1  163.35    7.77
  -1  -1   1  172.03    7.47
  -1  -1   1  172.44    7.65
  -1  -1   1  189.69    7.56
  -1  -1   1  170.86    7.80
   0   1  -1  120.00    5.22
   0   1  -1  120.04    5.21
   0   1  -1  117.64    5.28
   0   1  -1  110.19    5.45
   0  -1   1  108.12    5.43
   0  -1   1  120.94    5.29
   0  -1   1  125.75    5.24
  -1   1  -1   14.11    1.27
  -1   1  -1   14.96    1.10
  -1   1  -1   14.79    1.15
  -1   1  -1   14.11    1.01
  -1   1  -1   14.43    1.05
   1  -1   1   13.92    0.93
   1  -1   1   15.58    1.11
   1  -1   1   14.27    1.02
   1  -1   1   15.62    1.09
   1  -1   1   14.15    1.06
   1  -1   1   14.16    0.93
  -2   1  -1   43.43    2.91
  -2   1  -1   42.92    2.36
  -2   1  -1   44.74    2.94
  -2   1  -1   48.49    2.56
  -2   1  -1   41.54    2.50
  -2   1  -1   45.69    2.41
  -2   1  -1   41.57    2.53
   2  -1   1   43.83    2.56
   2  -1   1   44.24    3.01
   2  -1   1   45.95    2.44
   2  -1   1   42.60    2.45
   2  -1   1   41.04    2.54
   2  -1   1   45.46    2.40
   2  -1   1   44.74    3.07
  -3   1  -1    4.06    0.88
  -3   1  -1    6.72    1.72
  -3   1  -1    3.69    1.02
  -3   1  -1    3.59    0.92
   3  -1   1    5.66    0.95
   3  -1   1    7.27    2.03
   3  -1   1    5.07    1.04
   3  -1   1    4.33    0.84
   3  -1   1    3.84    1.01
   3  -1   1    2.84    0.91
  -4   1  -1   27.97    2.89
  -4   1  -1   27.68    2.09
  -4   1  -1   22.38    2.21
  -4   1  -1   23.56    2.28
   4  -1   1   26.85    2.92
   4  -1   1   23.63    2.05
   4  -1   1   23.07    2.47
   4  -1   1   24.87    2.31
   4  -1   1   22.99    2.92
  -5   1  -1   13.88    2.73
  -5   1  -1   16.01    4.02
  -5   1  -1   13.24    1.67
  -5   1  -1   13.83    2.04
   5  -1   1   15.84    4.04
   5  -1   1   12.32    2.02
   5  -1   1   16.02    4.18
   5  -1   1   10.44    2.16
  -6   1  -1    6.17    2.16
  -6   1  -1    5.86    1.72
  -6   1  -1    6.11    3.64
  -6   1  -1    6.40    2.30
   6  -1   1    3.27    1.76
   6  -1   1    1.76    1.80
   6  -1   1    6.19    4.04
   6  -1   1    4.26    1.79
  -7   1  -1    9.47    2.25
  -7   1  -1    8.40    5.00
  -7   1  -1    8.71    2.86
  -7   1  -1    6.05    2.98
   7  -1   1    6.56    5.39
   7  -1   1    8.88    3.04
   7  -1   1    6.33    2.25
   7  -1   1    9.99    2.97
   7   0  -1   12.10    3.32
   7   0  -1   16.65    7.44
   7   0  -1   10.51    2.36
  -7   0   1    7.88    2.10
  -7   0   1   11.79    6.35
  -7   0   1   11.49    3.10
  -7   0   1   10.46    2.39
  -7   0   1   12.83    3.23
   6   0  -1   19.75    5.38
   6   0  -1   12.16    2.10
   6   0  -1   12.73    2.93
  -6   0   1   12.64    2.55
  -6   0   1   13.74    2.98
  -6   0   1   12.12    2.22
  -6   0   1   17.94    4.84
  -6   0   1   11.43    2.06
   5   0  -1   31.30    2.56
   5   0  -1   30.01    3.68
   5   0  -1   30.55    2.88
  -5   0   1   25.85    2.46
  -5   0   1   27.72    2.46
  -5   0   1   27.91    3.64
  -5   0   1   31.41    2.98
  -5   0   1   28.50    2.90
   4   0  -1   66.49    4.82
   4   0  -1   62.30    4.91
   4   0  -1   66.60    4.17
   4   0  -1   67.91    3.79
   4   0  -1   61.54    3.84
  -4   0   1   65.92    3.86
  -4   0   1   63.61    4.88
  -4   0   1   65.11    4.74
  -4   0   1   66.68    4.11
  -4   0   1   67.08    3.89
  -4   0   1   58.85    4.04
   3   0  -1   12.05    1.42
   3   0  -1   11.74    1.22
   3   0  -1   12.39    1.76
   3   0  -1   11.97    1.86
   3   0  -1   12.01    1.36
   3   0  -1   10.74    1.19
   3   0  -1   13.66    1.31
  -3   0   1   13.20    1.45
  -3   0   1   13.16    1.90
  -3   0   1   13.41    1.30
  -3   0   1   11.73    1.41
  -3   0   1   14.00    1.38
  -3   0   1   13.03    1.29
  -3   0   1   12.27    1.19
  -3   0   1   12.45    1.72
   2   0  -1  524.49   24.06
   2   0  -1  568.84   23.67
   2   0  -1  512.26   24.00
   2   0  -1  568.63   23.54
   2   0  -1  547.51   23.46
   2   0  -1  578.12   23.60
   2   0  -1  564.66   23.65
  -2   0   1  587.49   23.57
  -2   0   1  564.20   23.53
  -2   0   1  520.24   23.99
  -2   0   1  528.68   23.58
  -2   0   1  507.14   23.98
  -2   0   1  570.21   23.49
  -2   0   1  567.96   23.62
  -2   0   1  572.68   23.70
   1   0  -1  140.96    6.09
   1   0  -1  147.38    6.08
   1   0  -1  152.14    6.16
   1   0  -1  137.52    6.11
   1   0  -1  132.27    6.34
   1   0  -1  130.91    6.09
   1   0  -1  141.67    6.15
   1   0  -1  133.01    6.35
  -1   0   1  131.55    6.36
  -1   0   1  144.59    6.07
  -1   0   1  137.46    6.11
  -1   0   1  134.83    6.35
  -1   0   1  142.09    6.09
  -1   0  -1   14.25    0.95
  -1   0  -1   13.03    1.03
  -1   0  -1   14.41    0.94
  -1   0  -1   13.71    1.01
  -1   0  -1   13.63    0.89
  -1   0  -1   12.99    1.26
  -1   0  -1   13.72    0.98
  -1   0  -1   13.93    1.25
   1   0   1   14.35    1.03
   1   0   1   14.47    1.02
   1   0   1   14.58    0.93
   1   0   1   13.36    1.32
   1   0   1   13.76    0.99
   1   0   1   14.10    0.92
   1   0   1   14.10    1.24
   1   0   1   13.32    0.93
  -2   0  -1   39.33    2.84
  -2   0  -1   45.65    2.60
  -2   0  -1   44.05    2.46
  -2   0  -1   44.51    2.54
  -2   0  -1   44.52    2.96
  -2   0  -1   44.92    2.54
  -2   0  -1   41.00    2.31
  -2   0  -1   46.14    2.42
   2   0   1   42.04    3.00
   2   0   1   41.13    2.35
   2   0   1   43.66    2.55
   2   0   1   46.51    2.57
   2   0   1   42.53    2.42
   2   0   1   42.45    2.39
   2   0   1   43.23    2.52
   2   0   1   40.63    2.87
  -3   0  -1   61.58    4.13
  -3   0  -1   63.46    3.42
  -3   0  -1   66.97    3.57
  -3   0  -1   64.80    3.50
  -3   0  -1   64.66    4.26
  -3   0  -1   67.33    3.72
  -3   0  -1   64.47    3.69
  -3   0  -1   60.56    3.63
   3   0   1   58.72    3.62
   3   0   1   62.08    3.70
   3   0   1   58.85    3.64
   3   0   1   62.55    3.43
   3   0   1   62.66    4.33
   3   0   1   58.98    3.44
  -4   0  -1   14.45    1.55
  -4   0  -1   16.21    1.64
  -4   0  -1   13.83    1.74
  -4   0  -1   17.13    1.86
  -4   0  -1   14.32    2.27
  -4   0  -1   15.24    2.18
   4   0   1   15.33    2.42
   4   0   1   16.39    2.32
   4   0   1   14.90    1.57
   4   0   1   15.29    1.77
  -5   0  -1   56.41    4.13
  -5   0  -1   60.95    3.97
  -5   0  -1   53.63    5.36
  -5   0  -1   51.49    3.73
  -5   0  -1   61.64    4.22
   5   0   1   54.66    3.79
   5   0   1   59.96    4.26
   5   0   1   56.93    5.48
  -6   0  -1    1.38    1.33
  -6   0  -1    1.11    1.66
  -6   0  -1    2.81    2.02
  -6   0  -1    4.43    3.08
  -6   0  -1    1.00    1.21
   6   0   1    2.24    1.97
   6   0   1   -0.13    1.21
   6   0   1    0.43    2.94
   6   0   1    2.26    1.73
  -7   0  -1    0.67    1.43
  -7   0  -1    3.33    2.35
  -7   0  -1    4.26    5.59
  -7   0  -1    1.42    2.45
  -7   0  -1    1.76    1.65
   7   0   1    1.30    5.44
   7   0   1    1.03    2.18
   7   0   1    0.78    1.53
   7   0   1    1.93    1.92
   7  -1  -1    3.59    2.63
   7  -1  -1    6.32    4.92
   7  -1  -1    8.31    2.33
  -7   1   1    4.71    1.89
  -7   1   1    6.10    2.98
  -7   1   1    8.07    2.57
   6  -1  -1   49.74    3.99
   6  -1  -1   47.81    6.20
   6  -1  -1   44.29    4.27
  -6   1   1   48.28    4.39
  -6   1   1   42.53    3.90
  -6   1   1   52.52    6.24
  -6   1   1   42.41    3.47
   5  -1  -1   49.05    4.98
   5  -1  -1   54.42    3.80
   5  -1  -1   61.18    4.35
   5  -1  -1   54.43    5.53
  -5   1   1   55.32    3.66
  -5   1   1   57.19    5.32
  -5   1   1   52.49    3.96
  -5   1   1   61.99    4.22
   4  -1  -1  242.42   13.35
   4  -1  -1  275.19   12.59
   4  -1  -1  272.84   13.79
   4  -1  -1  281.34   12.16
   4  -1  -1  247.84   13.46
   4  -1  -1  255.35   12.35
  -4   1   1  254.32   13.74
  -4   1   1  269.18   12.54
  -4   1   1  264.85   12.11
  -4   1   1  264.52   12.30
   3  -1  -1  243.32   12.32
   3  -1  -1  271.14   11.50
   3  -1  -1  250.16   11.45
   3  -1  -1  264.29   12.54
   3  -1  -1  251.61   12.30
   3  -1  -1  245.49   11.52
   3  -1  -1  236.26   11.48
   3  -1  -1  265.57   11.75
  -3   1   1  258.64   11.70
  -3   1   1  241.66   11.57
  -3   1   1  268.55   11.45
  -3   1   1  264.74   11.46
  -3   1   1  266.29   11.59
  -3   1   1  247.78   12.33
  -3   1   1  245.49   12.19
   2  -1  -1  319.11   14.62
   2  -1  -1  334.00   14.07
   2  -1  -1  308.85   14.65
   2  -1  -1  322.29   14.66
   2  -1  -1  337.24   14.22
   2  -1  -1  342.94   14.06
  -2   1   1  324.96   14.21
  -2   1   1  307.23   14.11
  -2   1   1  312.40   14.56
  -2   1   1  350.21   14.05
  -2   1   1  300.29   14.50
  -2   1   1  330.99   14.00
   1  -1  -1   14.59    1.49
   1  -1  -1   15.43    0.98
   1  -1  -1   16.36    1.13
  -1   1   1   13.42    1.53
  -1   1   1   15.71    1.15
   0  -1  -1   36.53    1.89
   0  -1  -1   35.84    2.22
   0  -1  -1   39.32    1.81
   0  -1  -1   38.34    1.91
   0  -1  -1   38.45    1.89
   0   1   1   40.21    1.82
   0   1   1   33.96    2.22
   0   1   1   37.59    1.92
   0   1   1   36.04    1.88
   0   1   1   36.40    1.88
  -1  -1  -1   66.80    3.05
  -1  -1  -1   66.32    3.09
  -1  -1  -1   64.49    3.33
  -1  -1  -1   67.81    3.41
  -1  -1  -1   68.07    3.24
   1   1   1   63.31    3.33
   1   1   1   67.30    3.39
   1   1   1   68.28    3.20
   1   1   1   62.96    3.19
   1   1   1   67.16    3.08
  -2  -1  -1   12.18    1.31
  -2  -1  -1   11.14    1.04
  -2  -1  -1   11.63    1.11
  -2  -1  -1   10.87    0.96
  -2  -1  -1   11.49    1.55
  -2  -1  -1   10.23    1.18
  -2  -1  -1   10.68    1.12
  -2  -1  -1   11.49    1.05
  -2  -1  -1    9.85    1.42
   2   1   1   10.90    1.52
   2   1   1    9.56    1.05
   2   1   1   11.22    1.02
   2   1   1   11.25    1.25
   2   1   1    9.89    0.97
   2   1   1    9.09    1.13
   2   1   1   10.70    1.00
   2   1   1   11.06    1.13
   2   1   1    8.49    1.50
  -3  -1  -1   11.07    1.32
  -3  -1  -1   12.15    1.29
  -3  -1  -1   11.48    1.85
  -3  -1  -1   12.76    1.19
  -3  -1  -1   12.94    1.75
  -3  -1  -1   11.76    1.47
  -3  -1  -1   13.33    1.50
  -3  -1  -1   12.23    1.41
   3   1   1   11.70    1.22
   3   1   1   13.24    1.46
   3   1   1   12.89    1.29
   3   1   1   13.10    1.36
   3   1   1   12.47    1.95
   3   1   1   12.76    1.50
  -4  -1  -1   18.70    2.04
  -4  -1  -1   14.53    1.80
  -4  -1  -1   14.03    1.78
  -4  -1  -1   17.24    2.50
  -4  -1  -1   15.16    2.29
  -4  -1  -1   16.38    1.74
   4   1   1   13.65    1.83
   4   1   1   16.46    2.53
   4   1   1   17.09    1.69
  -5  -1  -1    6.12    2.91
  -5  -1  -1    2.89    1.27
  -5  -1  -1    3.92    2.54
  -5  -1  -1    2.21    1.37
  -5  -1  -1    3.42    1.82
  -5  -1  -1    1.54    1.10
   5   1   1    5.39    3.13
   5   1   1    4.27    1.82
   5   1   1    4.52    1.34
  -6  -1  -1   31.65    3.17
  -6  -1  -1   38.90    3.78
  -6  -1  -1   42.89    5.59
  -6  -1  -1   34.87    3.33
  -6  -1  -1   30.03    3.47
   6   1   1   32.65    5.34
   6   1   1   31.63    3.62
   6   1   1   34.78    3.15
  -7  -1  -1    3.76    2.60
  -7  -1  -1    0.16    1.43
  -7  -1  -1    5.07    4.56
  -7  -1  -1    1.36    1.65
  -7  -1  -1    2.56    2.48
   7   1   1    2.11    1.84
   7   1   1    0.35    4.74
   7   1   1    1.43    2.54
   7   1   1    2.18    1.63
   7  -2  -1    8.65    2.95
   7  -2  -1   19.90    6.05
   7  -2  -1    7.76    3.02
   7  -2  -1    8.79    2.69
  -7   2   1    8.87    2.12
  -7   2   1   11.92    3.38
  -7   2   1    9.34    5.59
  -7   2   1   12.64    3.39
   6  -2  -1   29.54    4.77
   6  -2  -1   24.16    2.82
   6  -2  -1   24.30    3.09
   6  -2  -1   23.70    7.07
  -6   2   1   21.97    2.91
  -6   2   1   20.00    2.39
  -6   2   1   26.85    3.24
  -6   2   1   31.05    4.69
   5  -2  -1   27.97    4.38
   5  -2  -1   27.18    2.60
   5  -2  -1   29.64    3.98
   5  -2  -1   27.46    2.92
  -5   2   1   30.98    2.51
  -5   2   1   37.40    4.19
  -5   2   1   35.36    3.15
  -5   2   1   32.18    2.93
   4  -2  -1   44.88    2.97
   4  -2  -1   43.23    3.25
   4  -2  -1   42.47    3.90
   4  -2  -1   45.77    4.22
   4  -2  -1   45.08    3.20
  -4   2   1   43.75    3.96
  -4   2   1   44.02    3.24
  -4   2   1   42.88    3.10
  -4   2   1   45.64    2.85
   3  -2  -1   71.81    3.93
   3  -2  -1   73.07    5.14
   3  -2  -1   71.16    4.71
   3  -2  -1   79.20    4.02
   3  -2  -1   73.55    4.12
   3  -2  -1   77.25    4.18
  -3   2   1   71.69    4.10
  -3   2   1   76.09    3.83
  -3   2   1   72.67    3.77
   2  -2  -1  141.47    6.31
   2  -2  -1  132.00    7.49
   2  -2  -1  129.58    6.26
  -2   2   1  147.99    6.72
  -2   2   1  134.63    7.47
   1  -2  -1   78.88    3.62
   1  -2  -1   75.33    4.61
  -1   2   1   71.42    4.53
  -1   2   1   78.18    3.99
   0  -2  -1   29.56    1.83
   0  -2  -1   28.97    1.82
   0  -2  -1   27.95    2.32
   0  -2  -1   28.48    1.82
   0  -2  -1   31.61    1.68
   0   2   1   31.36    1.92
   0   2   1   28.43    1.82
   0   2   1   31.95    1.71
   0   2   1   28.31    2.40
  -1  -2  -1    6.01    1.18
  -1  -2  -1    6.29    1.23
  -1  -2  -1    5.62    0.78
  -1  -2  -1    4.86    1.00
   1   2   1    6.08    1.19
   1   2   1    6.23    0.85
   1   2   1    7.17    1.77
   1   2   1    6.03    1.12
  -2  -2  -1   24.93    1.62
  -2  -2  -1   22.21    1.49
  -2  -2  -1   23.40    2.00
  -2  -2  -1   22.86    1.95
  -2  -2  -1   22.38    1.78
   2   2   1   21.07    1.90
   2   2   1   26.05    1.64
   2   2   1   23.34    1.75
  -3  -2  -1   54.10    3.10
  -3  -2  -1   52.01    3.17
  -3  -2  -1   55.26    3.58
  -3  -2  -1   48.79    2.92
  -3  -2  -1   53.03    3.19
  -3  -2  -1   54.30    3.79
  -3  -2  -1   50.92    3.19
  -3  -2  -1   54.98    3.62
   3   2   1   49.66    3.03
   3   2   1   54.14    3.00
   3   2   1   53.47    2.93
   3   2   1   47.78    3.76
   3   2   1   51.11    3.20
  -4  -2  -1   17.23    2.10
  -4  -2  -1   16.10    2.14
  -4  -2  -1   16.64    1.88
  -4  -2  -1   17.51    1.88
  -4  -2  -1   16.94    1.78
  -4  -2  -1   18.49    2.69
  -4  -2  -1   16.09    2.44
   4   2   1   13.72    1.86
   4   2   1   17.63    1.70
   4   2   1   20.90    2.71
  -5  -2  -1    3.38    2.75
  -5  -2  -1    3.42    1.31
  -5  -2  -1    8.14    3.44
  -5  -2  -1    3.98    1.55
  -5  -2  -1    2.75    1.65
   5   2   1    7.53    1.56
   5   2   1    5.37    3.36
  -6  -2  -1   10.68    2.59
  -6  -2  -1    9.36    2.26
  -6  -2  -1    6.89    4.14
  -6  -2  -1   10.95    3.13
  -6  -2  -1    4.22    1.73
   6   2   1    5.68    2.55
   6   2   1    7.16    1.88
   6   2   1    8.58    4.99
  -7  -2  -1   17.53    3.21
  -7  -2  -1   25.38    7.82
  -7  -2  -1   19.49    3.76
  -7  -2  -1   17.63    3.98
  -7  -2  -1   21.96    4.40
   7   2   1   16.05    2.66
   7   2   1   18.39    4.08
   7  -3  -1   25.85    8.19
   7  -3  -1   22.57    4.89
   7  -3  -1   22.90    4.50
   7  -3  -1   31.86    3.86
  -7   3   1   19.77    3.95
  -7   3   1   20.49    2.67
   6  -3  -1   29.16    3.51
   6  -3  -1   33.28    3.28
   6  -3  -1   33.35    5.32
  -6   3   1   24.44    3.97
  -6   3   1   29.11    6.84
  -6   3   1   22.71    2.62
   5  -3  -1  125.44    9.70
   5  -3  -1  130.84    7.08
   5  -3  -1  128.78    9.22
  -5   3   1  109.67    7.10
  -5   3   1  131.32    7.45
  -5   3   1  129.59    8.88
   4  -3  -1   95.99    5.90
   4  -3  -1  104.54    7.28
   4  -3  -1  102.49    5.62
   4  -3  -1  102.27    5.93
  -4   3   1  105.09    5.94
  -4   3   1   98.77    5.95
   3  -3  -1  142.46    6.91
   3  -3  -1  136.18    6.86
  -3   3   1  149.11    7.47
  -2   3   1    4.96    1.17
  -2   3   1    9.00    2.43
   1  -3  -1    3.50    0.66
   1  -3  -1    1.71    0.81
   1  -3  -1    3.02    1.64
  -1   3   1    3.34    0.82
  -1   3   1    2.14    0.85
  -1   3   1    2.11    0.78
  -1   3   1    4.21    1.79
   0  -3  -1   84.00    4.39
   0  -3  -1   84.20    4.30
   0  -3  -1   80.40    4.26
   0  -3  -1   81.33    5.09
   0  -3  -1   76.65    3.96
   0   3   1   80.43    4.21
   0   3   1   76.21    5.11
   0   3   1   82.95    4.03
   0   3   1   82.17    4.40
  -1  -3  -1   35.03    2.44
  -1  -3  -1   35.97    2.54
  -1  -3  -1   33.47    2.04
  -1  -3  -1   34.64    2.38
   1   3   1   32.55    2.92
   1   3   1   34.03    2.40
   1   3   1   31.70    2.28
   1   3   1   35.11    2.10
  -2  -3  -1   26.53    2.31
  -2  -3  -1   31.41    2.50
   2   3   1   26.68    1.89
   2   3   1   25.56    2.07
   2   3   1   25.74    2.27
  -3  -3  -1   24.72    2.44
  -3  -3  -1   17.82    1.76
  -3  -3  -1   24.44    2.42
   3   3   1   20.97    1.98
   3   3   1   23.50    1.88
  -4  -3  -1    9.73    2.39
  -4  -3  -1    9.35    1.68
  -4  -3  -1   10.85    1.94
  -4  -3  -1   10.90    3.12
  -4  -3  -1    7.75    1.92
   4   3   1    9.27    1.91
   4   3   1    9.54    2.05
   4   3   1    7.08    1.63
  -5  -3  -1   76.18    5.71
  -5  -3  -1   76.97    5.08
  -5  -3  -1   86.71    7.05
  -5  -3  -1   76.33    5.71
  -5  -3  -1   78.28    5.24
   5   3   1   65.38    4.52
   5   3   1   67.57    5.21
   5   3   1   79.37    7.42
  -6  -3  -1   21.25    4.11
  -6  -3  -1   18.34    2.92
  -6  -3  -1   16.18    3.09
  -6  -3  -1   22.60    3.76
   6   3   1   22.04    3.90
   6   3   1   15.34    2.38
   6   3   1   20.67    2.34
  -7  -3  -1   22.58    4.34
  -7  -3  -1   31.86    8.26
  -7  -3  -1   28.11    4.76
  -7  -3  -1   22.77    3.70
  -7  -3  -1   35.17    4.90
   7   3   1   25.73    2.86
   7   3   1   17.32    4.91
   6  -4  -1   10.39    5.77
   6  -4  -1   11.36    2.78
   6  -4  -1    3.46    2.53
  -6   4   1    6.72    2.53
  -6   4   1    6.92    2.96
   5  -4  -1   59.43    4.10
   5  -4  -1   46.62    4.56
  -5   4   1   53.19    4.82
  -5   4   1   44.66    3.99
   4  -4  -1    1.50    1.02
  -4   4   1    1.40    1.26
  -4   4   1    1.24    1.27
  -3   4   1   52.80    3.89
  -2   4   1   13.01    2.60
   1  -4  -1   28.88    2.62
  -1   4   1   30.83    3.63
  -1   4   1   31.00    2.13
  -1   4   1   29.65    2.19
  -1   4   1   29.77    2.48
   0  -4  -1    2.42    0.85
   0  -4  -1    2.90    0.90
   0   4   1    4.50    1.26
   0   4   1    5.78    1.08
   0   4   1    4.73    1.33
   0   4   1    6.19    2.35
  -1  -4  -1   26.01    2.29
  -1  -4  -1   24.94    2.33
   1   4   1   25.24    2.12
   1   4   1   25.36    2.96
   1   4   1   25.01    1.93
   1   4   1   29.20    2.24
  -2  -4  -1   14.49    1.93
  -2  -4  -1   15.72    2.00
   2   4   1   15.06    1.55
   2   4   1   15.69    1.84
  -3  -4  -1   20.41    2.55
  -3  -4  -1   24.27    2.65
   3   4   1   23.98    2.30
   3   4   1   20.24    1.99
  -4  -4  -1    5.49    2.36
  -4  -4  -1    5.49    1.75
  -4  -4  -1    7.83    1.66
   4   4   1    7.10    1.56
   4   4   1    5.45    1.89
  -5  -4  -1   30.17    3.58
  -5  -4  -1   23.84    4.11
  -5  -4  -1   34.46    4.03
  -5  -4  -1   27.32    2.88
   5   4   1   27.69    3.16
   5   4   1   29.21    2.73
  -6  -4  -1    4.10    2.99
  -6  -4  -1    3.23    2.28
  -6  -4  -1    1.52    1.72
  -6  -4  -1    4.08    3.87
  -6  -4  -1    6.36    2.64
   6   4   1    2.10    1.86
   6   4   1    2.30    2.40
   6  -5  -1   10.05    2.85
   6  -5  -1    5.86    2.83
  -6   5   1   13.12    3.76
   5  -5  -1   78.37    7.11
   5  -5  -1   83.22    5.67
  -5   5   1   78.32    7.14
   4  -5  -1   17.62    2.13
  -4   5   1   18.70    3.19
   3  -5  -1   28.96    3.54
  -3   5   1   32.68    3.31
   2  -5  -1   16.00    2.46
  -2   5   1   19.23    1.82
  -2   5   1   20.47    3.74
  -2   5   1   14.16    2.55
   1  -5  -1    6.39    1.66
  -1   5   1    8.35    1.85
  -1   5   1    7.97    1.51
  -1   5   1   10.54    1.89
   0  -5  -1   66.04    4.17
   0  -5  -1   61.67    4.22
   0   5   1   70.66    5.94
   0   5   1   65.88    4.13
   0   5   1   69.84    4.60
   0   5   1   59.58    3.70
  -1  -5  -1    4.67    1.54
  -1  -5  -1    2.17    1.08
   1   5   1    5.16    1.63
   1   5   1    2.59    1.05
   1   5   1    4.03    2.49
   1   5   1    3.05    1.11
  -2  -5  -1    3.77    1.41
  -2  -5  -1    6.40    2.04
   2   5   1    3.65    1.59
   2   5   1    3.30    1.20
   2   5   1    1.31    1.04
  -3  -5  -1   55.48    4.54
  -3  -5  -1   47.23    4.25
   3   5   1   50.02    3.43
   3   5   1   46.34    3.87
  -4  -5  -1   31.22    2.88
  -4  -5  -1   24.86    3.36
  -4  -5  -1   35.36    3.87
   4   5   1   27.24    3.02
   4   5   1   27.12    2.61
  -5  -5  -1   69.03    6.20
  -5  -5  -1   59.24    5.72
  -5  -5  -1   68.28    5.01
   5   5   1   60.21    4.52
   5  -6  -1    1.53    1.83
   5  -6  -1    0.52    2.00
   4  -6  -1    5.59    2.55
  -4   6   1    1.77    1.99
   3  -6  -1    0.75    1.29
  -3   6   1    0.73    1.54
   2  -6  -1    3.41    1.67
  -2   6   1    1.83    3.48
  -2   6   1    3.70    1.52
  -2   6   1    1.36    1.40
   1  -6  -1    6.80    1.82
  -1   6   1    8.60    1.66
  -1   6   1   15.94    5.16
  -1   6   1    9.00    2.27
  -1   6   1    9.85    2.13
   0  -6  -1    3.30    1.25
   0  -6  -1    1.86    1.11
   0   6   1    4.42    1.90
   0   6   1    1.94    1.15
   0   6   1    3.67    1.44
   0   6   1    8.06    4.01
  -1  -6  -1   22.26    2.55
   1   6   1   19.59    2.08
   1   6   1   16.23    2.75
   1   6   1   27.27    2.69
  -2  -6  -1    7.26    2.10
  -2  -6  -1   13.39    2.95
   2   6   1   14.30    2.78
   2   6   1    7.80    1.88
   2   6   1   17.87    5.36
   2   6   1   12.27    2.07
  -3  -6  -1   12.56    2.83
  -3  -6  -1   17.51    3.64
   3   6   1   14.13    2.32
   3   6   1   18.34    3.40
  -4  -6  -1    2.47    2.72
  -4  -6  -1    2.92    1.96
   4   6   1    3.22    2.19
   4   6   1    3.13    1.82
   3  -7  -1    0.49    1.49
  -3   7   1   -0.29    1.58
   2  -7  -1   -0.15    1.18
  -2   7   1    0.20    4.22
  -2   7   1    0.46    1.48
   1  -7  -1    6.31    1.98
  -1   7   1    8.96    5.04
  -1   7   1    8.18    2.27
  -1   7   1    2.65    1.84
   0  -7  -1    0.73    1.03
   0  -7  -1    0.01    0.87
   0   7   1    1.01    3.64
   0   7   1    0.18    0.93
   0   7   1    1.63    1.71
   0   7   1    0.44    1.29
  -1  -7  -1   -0.32    0.95
   1   7   1    0.10    1.56
   1   7   1   -0.07    1.26
   1   7   1   -0.02    1.02
   1   7   1   -0.83    3.27
  -2  -7  -1   16.30    3.71
  -2  -7  -1   12.22    2.76
   2   7   1   15.61    2.36
   2   7   1   13.21    2.60
   2   7   1   13.83    2.98
  -3  -7  -1   14.94    3.26
  -3  -7  -1   20.66    4.28
   3   7   1   13.89    2.43
   3   7   1   19.32    3.78
   3   7   1   12.26    2.99
   3   7  -2    0.35    1.95
   3   7  -2    1.33    1.42
  -3  -7   2   -0.39    1.31
  -3  -7   2    1.07    2.12
   2   7  -2    0.24    1.43
   2   7  -2   -0.30    1.58
   2   7  -2    0.46    1.30
  -2  -7   2   -0.96    1.58
  -2  -7   2   -0.20    1.15
   1   7  -2    1.70    3.98
   1   7  -2    0.55    1.40
   1   7  -2    2.32    1.26
   1   7  -2    3.82    1.96
  -1  -7   2    0.87    1.14
  -1  -7   2    3.76    2.11
  -1  -7   2    0.62    0.96
   0   7  -2    6.03    4.33
   0   7  -2    0.48    1.77
   0   7  -2    3.14    1.89
   0   7  -2    1.87    1.21
   0  -7   2    1.64    1.25
   0  -7   2    0.86    1.07
  -1   7  -2    2.35    3.68
  -1   7  -2    2.62    1.78
  -1   7  -2    0.72    1.56
   1  -7   2    1.31    1.34
  -2   7  -2   29.42    4.90
  -2   7  -2   25.90    2.91
   2  -7   2   22.36    3.37
  -3   7  -2   31.03    5.72
   3  -7   2   24.23    4.51
   5   6  -2    1.18    1.62
   5   6  -2    1.30    2.12
  -5  -6   2    1.85    2.04
  -5  -6   2    3.09    3.38
   4   6  -2   14.44    2.42
   4   6  -2   11.57    2.89
  -4  -6   2   11.96    3.78
  -4  -6   2   12.37    2.93
   3   6  -2    1.65    1.76
   3   6  -2    2.15    1.37
  -3  -6   2    2.26    1.61
  -3  -6   2    0.53    1.78
   2   6  -2    3.60    1.55
   2   6  -2    3.78    2.04
   2   6  -2    3.34    1.14
  -2  -6   2    4.67    2.17
  -2  -6   2    1.73    1.28
   1   6  -2   30.28    3.07
   1   6  -2   31.28    3.07
   1   6  -2   30.49    2.44
  -1  -6   2   29.18    3.03
  -1  -6   2   35.46    3.15
  -1  -6   2   24.62    2.47
   0   6  -2   47.81    3.75
   0   6  -2   60.93    5.87
   0   6  -2   48.76    3.23
   0  -6   2   53.62    3.90
   0  -6   2   47.66    3.85
  -1   6  -2   78.34    7.37
  -1   6  -2   85.59    5.85
  -1   6  -2   76.13    4.64
  -1   6  -2   82.61    5.19
   1  -6   2   84.58    5.78
  -2   6  -2   29.90    3.38
  -2   6  -2   38.02    3.08
   2  -6   2   35.05    3.76
  -3   6  -2   22.53    3.87
   3  -6   2   19.07    3.56
  -4   6  -2    0.89    2.30
   4  -6   2   -0.05    1.42
   4  -6   2    1.13    1.54
  -5   6  -2    2.01    2.47
   5  -6   2    1.46    1.68
   5  -6   2    3.86    2.56
   5   5  -2    5.88    2.57
   5   5  -2    4.66    1.73
  -5  -5   2    7.20    2.19
  -5  -5   2    5.66    2.36
   4   5  -2   -0.61    0.94
   4   5  -2    0.92    1.62
  -4  -5   2   -0.09    1.73
  -4  -5   2   -0.21    1.11
   3   5  -2   27.06    2.70
   3   5  -2   24.46    2.28
  -3  -5   2   27.32    3.17
  -3  -5   2   23.69    2.95
   2   5  -2    1.69    0.95
   2   5  -2    5.46    1.76
   2   5  -2    1.45    0.83
  -2  -5   2    0.61    1.40
  -2  -5   2    1.40    1.06
   1   5  -2   43.43    4.41
   1   5  -2   43.24    3.25
   1   5  -2   39.69    2.76
   1   5  -2   44.05    3.30
  -1  -5   2   47.40    3.50
  -1  -5   2   40.19    2.97
  -1  -5   2   41.80    3.41
   0   5  -2    1.81    2.37
   0   5  -2    4.38    1.44
   0   5  -2    2.17    0.92
   0   5  -2    2.38    1.11
   0  -5   2    2.26    0.92
   0  -5   2    2.61    1.39
   0  -5   2    2.09    0.85
  -1   5  -2   56.39    3.59
  -1   5  -2   68.18    4.03
  -1   5  -2   64.36    5.77
  -1   5  -2   61.55    4.44
   1  -5   2   68.15    4.71
  -2   5  -2   27.20    2.85
  -2   5  -2   28.87    2.41
  -3   5  -2   84.71    6.01
   3  -5   2   89.32    6.55
  -4   5  -2   11.30    3.04
   4  -5   2    6.55    2.37
  -5   5  -2   35.62    6.13
   5  -5   2   41.92    3.90
   6  -5   2    3.20    2.18
   6  -5   2    3.11    2.51
   6  -5   2    0.21    4.02
   6  -5   2    2.11    1.81
   6   4  -2   14.08    3.36
   6   4  -2   12.63    2.44
  -6  -4   2   19.06    4.65
  -6  -4   2   12.49    3.18
  -6  -4   2   15.53    5.73
  -6  -4   2   15.35    2.98
  -6  -4   2   14.01    3.22
   5   4  -2    1.17    1.53
   5   4  -2    0.63    1.16
   5   4  -2    0.74    1.63
  -5  -4   2    1.56    2.67
  -5  -4   2    0.84    1.35
  -5  -4   2    0.61    1.27
  -5  -4   2   -0.21    1.84
   4   4  -2   30.14    2.65
   4   4  -2   36.16    2.96
  -4  -4   2   33.36    2.81
  -4  -4   2   35.97    3.59
  -4  -4   2   28.91    3.37
   3   4  -2   49.56    3.54
   3   4  -2   50.58    3.26
  -3  -4   2   49.08    4.05
  -3  -4   2   50.94    4.07
   2   4  -2   19.75    1.73
   2   4  -2   20.57    2.03
  -2  -4   2   22.59    2.36
  -2  -4   2   21.89    2.26
   1   4  -2  285.51   13.85
   1   4  -2  306.39   13.37
   1   4  -2  316.17   13.85
  -1  -4   2  294.18   14.06
  -1  -4   2  304.42   13.64
  -1  -4   2  298.30   14.17
   0   4  -2  185.03    8.77
   0   4  -2  194.67    8.39
   0   4  -2  174.87    9.99
   0   4  -2  176.07    8.86
   0  -4   2  180.23    9.01
   0  -4   2  181.61    8.75
   0  -4   2  176.66    8.98
  -1   4  -2  287.25   15.11
  -1   4  -2  304.01   13.76
  -1   4  -2  303.39   13.35
  -1   4  -2  282.74   12.97
   1  -4   2  257.39   13.15
   1  -4   2  306.41   13.44
   1  -4   2  315.49   14.26
  -2   4  -2   21.66    2.30
   2  -4   2   24.83    2.66
  -3   4  -2   51.99    4.02
   3  -4   2   57.88    4.62
  -4   4  -2   44.04    3.77
   4  -4   2   35.04    3.94
   4  -4   2   31.18    2.72
  -5   4  -2    3.48    3.22
  -5   4  -2    1.68    1.59
   5  -4   2    2.19    1.56
   5  -4   2    0.35    1.35
   5  -4   2    2.65    3.06
   5  -4   2   -0.21    1.37
  -6   4  -2   16.48    4.23
  -6   4  -2   11.14    3.09
   6  -4   2   12.41    2.66
   6  -4   2   17.68    3.43
   6  -4   2    7.48    5.39
   7   3  -2    1.50    2.76
   7   3  -2    1.09    1.60
  -7  -3   2    2.48    3.36
  -7  -3   2    2.32    2.07
  -7  -3   2    1.91    2.41
  -7  -3   2    0.14    4.36
  -7  -3   2    0.96    1.89
   6   3  -2    1.68    1.49
   6   3  -2    1.32    3.82
   6   3  -2    1.71    1.89
  -6  -3   2    5.07    4.10
  -6  -3   2    2.29    1.77
  -6  -3   2    7.08    2.96
  -6  -3   2    5.10    2.05
  -6  -3   2    3.24    2.08
   5   3  -2   35.87    3.41
   5   3  -2   38.31    3.09
   5   3  -2   36.04    4.65
  -5  -3   2   38.56    4.54
  -5  -3   2   38.01    3.80
  -5  -3   2   39.73    3.90
  -5  -3   2   43.12    3.34
  -5  -3   2   39.96    4.71
  -5  -3   2   39.23    3.50
   4   3  -2   28.02    2.52
   4   3  -2   23.48    2.16
   4   3  -2   23.27    2.32
  -4  -3   2   27.24    2.51
  -4  -3   2   31.51    2.45
  -4  -3   2   26.01    2.44
  -4  -3   2   24.46    2.77
  -4  -3   2   22.25    2.77
   3   3  -2  139.47    6.42
   3   3  -2  122.66    6.60
  -3  -3   2  128.85    6.44
  -3  -3   2  126.67    6.28
  -3  -3   2  133.63    7.28
  -3  -3   2  124.89    7.15
   2   3  -2   73.47    3.78
   2   3  -2   70.88    4.06
   2   3  -2   65.97    4.60
  -2  -3   2   74.88    4.45
  -2  -3   2   73.86    4.44
   1   3  -2  160.35    7.72
   1   3  -2  167.09    7.53
   1   3  -2  164.92    7.92
  -1  -3   2  170.18    8.22
  -1  -3   2  171.39    7.75
  -1  -3   2  163.83    7.93
   0   3  -2   11.75    1.85
   0   3  -2   12.18    1.03
   0   3  -2   10.67    1.25
   0   3  -2    9.39    1.17
   0  -3   2   10.99    1.28
   0  -3   2   11.54    1.68
   0  -3   2   12.07    0.96
   0  -3   2    9.93    1.17
  -1   3  -2   78.82    3.72
  -1   3  -2   71.76    4.94
  -1   3  -2   75.15    3.88
  -1   3  -2   75.22    4.13
   1  -3   2   67.23    3.91
   1  -3   2   77.94    3.89
   1  -3   2   77.82    4.99
   1  -3   2   73.05    4.47
   1  -3   2   70.59    3.60
  -2   3  -2    5.75    1.26
   2  -3   2    4.61    1.36
  -3   3  -2   17.78    2.02
  -3   3  -2   19.98    2.07
   3  -3   2   23.64    2.56
   3  -3   2   19.24    1.79
   3  -3   2   20.07    1.54
   3  -3   2   22.83    1.75
  -4   3  -2    1.22    1.12
  -4   3  -2    1.41    1.61
  -4   3  -2    0.28    0.97
   4  -3   2    1.77    0.95
   4  -3   2    1.86    2.02
   4  -3   2    1.45    2.05
   4  -3   2    0.57    0.98
   4  -3   2    0.98    1.16
  -5   3  -2    2.82    1.28
  -5   3  -2    4.21    1.82
  -5   3  -2   10.74    3.43
   5  -3   2    6.58    1.72
   5  -3   2    5.94    1.90
   5  -3   2    9.61    3.25
   5  -3   2    6.94    2.26
   5  -3   2    6.01    3.38
  -6   3  -2    4.74    4.20
  -6   3  -2   12.71    3.13
  -6   3  -2    6.69    1.73
  -6   3  -2    5.23    2.31
   6  -3   2    8.12    4.79
   6  -3   2   10.19    2.75
   6  -3   2    4.13    2.35
   6  -3   2    6.57    2.17
  -7   3  -2    3.16    1.82
  -7   3  -2    3.83    3.46
  -7   3  -2    1.57    2.41
   7  -3   2    4.83    3.10
   7  -3   2    5.59    2.77
   7  -3   2    1.38    2.02
   7  -3   2    8.40    6.67
   7   2  -2    0.52    4.22
   7   2  -2    0.28    1.66
   7   2  -2    1.74    2.49
  -7  -2   2    0.62    1.62
  -7  -2   2    1.50    2.31
  -7  -2   2    1.64    3.82
  -7  -2   2    0.48    2.80
  -7  -2   2   -0.45    1.34
   6   2  -2    1.35    1.84
   6   2  -2    3.25    1.66
   6   2  -2    2.08    3.13
  -6  -2   2    3.26    4.11
  -6  -2   2    2.80    2.54
  -6  -2   2    4.08    2.27
  -6  -2   2    0.95    2.83
  -6  -2   2    1.56    1.33
  -6  -2   2    0.32    1.31
   5   2  -2    3.94    2.55
   5   2  -2    2.05    1.57
  -5  -2   2    7.46    2.06
  -5  -2   2    5.95    1.53
  -5  -2   2    3.38    1.73
  -5  -2   2    5.19    2.84
  -5  -2   2    2.85    1.29
  -5  -2   2    2.44    2.33
   4   2  -2   21.04    2.04
   4   2  -2   22.11    2.70
   4   2  -2   19.49    1.75
   4   2  -2   20.01    1.74
  -4  -2   2   19.60    2.08
  -4  -2   2   17.94    2.20
  -4  -2   2   22.14    2.71
  -4  -2   2   22.13    1.91
  -4  -2   2   22.77    2.02
  -4  -2   2   19.24    2.22
  -4  -2   2   19.37    2.69
  -4  -2   2   16.87    1.89
   3   2  -2   65.94    4.46
   3   2  -2   70.34    3.58
   3   2  -2   65.70    3.74
   3   2  -2   70.10    3.66
   3   2  -2   66.42    3.88
  -3  -2   2   68.36    3.92
  -3  -2   2   67.55    4.46
  -3  -2   2   61.26    4.41
  -3  -2   2   67.47    4.22
  -3  -2   2   69.71    3.90
  -3  -2   2   69.16    3.66
  -3  -2   2   68.64    4.27
  -3  -2   2   71.75    3.80
  -3  -2   2   72.62    3.83
   2   2  -2  204.82    9.51
  -2  -2   2  206.54    9.87
  -2  -2   2  202.35    9.22
  -2  -2   2  225.87    9.40
  -2  -2   2  204.56    9.50
   1   2  -2  368.45   14.77
   1   2  -2  349.13   14.90
   1   2  -2  332.99   15.24
   1   2  -2  333.10   15.02
  -1  -2   2  349.08   15.28
  -1  -2   2  335.57   15.03
   0   2  -2  301.14   13.24
   0   2  -2  330.86   12.98
   0   2  -2  291.61   13.74
   0   2  -2  298.67   13.39
   0   2  -2  294.00   13.20
   0  -2   2  310.72   13.42
   0  -2   2  299.44   13.21
   0  -2   2  292.04   13.76
   0  -2   2  302.94   12.92
   0  -2   2  313.35   13.30
  -1   2  -2   71.48    3.60
  -1   2  -2   76.42    3.87
   1  -2   2   75.48    5.01
   1  -2   2   75.83    4.47
   1  -2   2   76.36    3.45
   1  -2   2   68.37    3.76
   1  -2   2   77.26    4.22
  -2   2  -2   14.56    1.24
  -2   2  -2   16.92    1.49
  -2   2  -2   14.12    1.53
  -2   2  -2   14.76    1.31
   2  -2   2   15.05    1.73
   2  -2   2   13.90    1.15
   2  -2   2   14.37    1.27
   2  -2   2   13.88    1.14
   2  -2   2   13.69    1.93
  -3   2  -2   21.42    1.63
  -3   2  -2   21.27    1.82
  -3   2  -2   22.18    1.99
  -3   2  -2   19.26    1.51
  -3   2  -2   21.00    2.27
   3  -2   2   19.66    1.63
   3  -2   2   21.34    1.80
   3  -2   2   19.80    1.84
   3  -2   2   21.48    1.64
   3  -2   2   18.10    1.66
   3  -2   2   22.35    2.25
   3  -2   2   21.30    2.48
  -4   2  -2   38.96    3.11
  -4   2  -2   38.69    2.66
  -4   2  -2   38.56    3.79
  -4   2  -2   38.70    2.92
   4  -2   2   42.07    3.93
   4  -2   2   37.28    3.00
   4  -2   2   38.85    3.42
   4  -2   2   37.65    2.94
  -5   2  -2   18.46    4.34
  -5   2  -2   17.65    2.28
  -5   2  -2   13.49    2.05
  -5   2  -2   19.28    2.35
   5  -2   2   16.37    2.04
   5  -2   2   17.53    2.32
   5  -2   2   23.00    3.53
  -6   2  -2    4.99    1.66
  -6   2  -2    1.06    1.63
  -6   2  -2    4.04    3.49
  -6   2  -2    3.49    2.27
   6  -2   2    1.40    1.54
   6  -2   2    1.91    3.69
   6  -2   2    0.86    1.68
   6  -2   2    1.55    1.80
  -7   2  -2    5.60    3.06
  -7   2  -2    1.67    1.64
  -7   2  -2    3.49    2.58
  -7   2  -2    6.34    4.61
   7  -2   2    5.27    2.36
   7  -2   2    7.95    3.50
   7  -2   2    8.96    5.42
   7  -2   2    3.59    2.73
   7   1  -2    5.68    2.96
   7   1  -2    8.48    2.30
   7   1  -2    5.24    5.63
  -7  -1   2    9.95    3.11
  -7  -1   2    7.59    4.71
  -7  -1   2    9.74    3.33
  -7  -1   2    4.72    2.06
   6   1  -2   43.39    4.29
   6   1  -2   42.87    3.52
   6   1  -2   43.53    5.73
  -6  -1   2   53.99    4.41
  -6  -1   2   47.59    3.89
  -6  -1   2   46.59    4.17
  -6  -1   2   48.38    5.63
  -6  -1   2   48.97    4.48
   5   1  -2   61.69    4.27
   5   1  -2   61.38    3.81
   5   1  -2   54.90    5.37
  -5  -1   2   57.54    4.21
  -5  -1   2   62.67    4.46
  -5  -1   2   54.73    3.85
  -5  -1   2   53.08    4.16
  -5  -1   2   52.93    5.28
  -5  -1   2   54.35    5.35
   4   1  -2  260.13   12.74
   4   1  -2  285.53   12.38
   4   1  -2  268.98   12.26
   4   1  -2  258.53   13.72
  -4  -1   2  262.76   13.85
  -4  -1   2  271.47   12.80
  -4  -1   2  253.50   12.71
  -4  -1   2  258.97   13.52
  -4  -1   2  278.71   12.81
  -4  -1   2  281.61   12.53
  -4  -1   2  267.83   12.71
   3   1  -2  261.21   11.51
   3   1  -2  233.78   11.64
   3   1  -2  253.08   11.96
   3   1  -2  234.71   12.28
   3   1  -2  248.51   12.51
   3   1  -2  268.11   11.67
   3   1  -2  260.74   11.85
  -3  -1   2  271.79   11.94
  -3  -1   2  251.92   12.42
  -3  -1   2  262.22   11.83
  -3  -1   2  279.48   11.78
  -3  -1   2  271.40   11.64
  -3  -1   2  278.03   12.07
  -3  -1   2  238.11   12.45
  -3  -1   2  264.82   11.99
   2   1  -2  331.58   14.16
   2   1  -2  363.08   14.28
   2   1  -2  337.36   14.35
   2   1  -2  325.54   14.50
   2   1  -2  309.92   14.72
   2   1  -2  301.76   14.66
   2   1  -2  324.51   14.10
   2   1  -2  306.42   14.25
  -2  -1   2  335.87   14.40
  -2  -1   2  330.23   14.80
  -2  -1   2  344.77   14.29
  -2  -1   2  318.93   14.31
  -2  -1   2  332.15   14.15
  -2  -1   2  332.74   14.51
  -2  -1   2  319.88   14.15
   1   1  -2   13.75    1.22
   1   1  -2   14.48    1.07
   1   1  -2   13.92    1.32
   1   1  -2   16.65    1.14
   1   1  -2   14.09    1.06
  -1  -1   2   15.78    1.04
  -1  -1   2   13.59    1.28
  -1  -1   2   13.30    1.24
  -1  -1   2   16.65    1.06
  -1  -1   2   14.04    0.93
  -1  -1   2   15.00    1.05
  -1  -1   2   14.30    1.07
   0   1  -2   38.92    2.03
   0   1  -2   36.87    1.90
   0   1  -2   37.32    1.89
   0   1  -2   37.67    1.70
   0  -1   2   36.88    1.90
   0  -1   2   33.10    2.07
   0  -1   2   37.23    2.00
   0  -1   2   35.98    1.69
   0  -1   2   40.07    1.97
  -1   1  -2   64.77    3.32
  -1   1  -2   64.55    3.05
  -1   1  -2   63.78    3.20
  -1   1  -2   64.07    3.20
  -1   1  -2   71.83    3.10
  -1   1  -2   64.68    3.17
   1  -1   2   65.13    3.09
   1  -1   2   67.75    3.27
   1  -1   2   68.40    3.21
   1  -1   2   71.33    3.29
   1  -1   2   63.32    3.58
   1  -1   2   69.10    3.10
   1  -1   2   64.53    3.48
   1  -1   2   66.11    3.53
   1  -1   2   63.47    3.21
  -2   1  -2   11.87    1.59
  -2   1  -2    9.95    1.12
  -2   1  -2   10.85    1.48
  -2   1  -2   11.35    1.02
  -2   1  -2   12.29    1.25
  -2   1  -2   11.10    0.97
  -2   1  -2    9.58    1.07
   2  -1   2   10.00    1.62
   2  -1   2   10.28    0.98
   2  -1   2    8.83    0.99
   2  -1   2    9.73    1.27
   2  -1   2    9.87    1.14
   2  -1   2   11.35    1.55
   2  -1   2    9.53    1.07
   2  -1   2    9.19    1.05
  -3   1  -2   10.87    1.23
  -3   1  -2   13.06    1.79
  -3   1  -2   14.56    1.41
  -3   1  -2   12.31    1.18
  -3   1  -2   11.67    1.41
  -3   1  -2   12.16    1.87
  -3   1  -2   12.56    1.46
   3  -1   2   13.51    1.26
   3  -1   2   12.01    1.97
   3  -1   2   13.01    1.42
   3  -1   2   11.75    1.33
   3  -1   2   12.12    1.28
   3  -1   2   12.25    1.46
  -4   1  -2   14.39    1.65
  -4   1  -2   14.93    1.81
  -4   1  -2   19.34    2.05
  -4   1  -2   21.52    2.57
   4  -1   2   21.54    1.84
   4  -1   2   16.39    1.91
   4  -1   2   19.32    2.83
  -5   1  -2    6.02    1.81
  -5   1  -2    4.56    2.87
  -5   1  -2    3.48    1.18
  -5   1  -2    2.14    1.56
   5  -1   2    2.72    1.31
   5  -1   2    3.49    1.54
   5  -1   2    6.08    2.72
   5  -1   2    2.69    1.67
   5  -1   2    1.91    2.54
  -6   1  -2   28.71    3.01
  -6   1  -2   37.03    3.77
  -6   1  -2   40.29    3.75
  -6   1  -2   45.12    5.81
   6  -1   2   32.63    3.75
   6  -1   2   37.76    3.35
   6  -1   2   35.90    3.91
   6  -1   2   47.58    5.87
  -7   1  -2    0.51    1.43
  -7   1  -2    2.28    2.34
  -7   1  -2    5.34    4.44
  -7   1  -2    5.46    2.64
   7  -1   2    1.84    2.03
   7  -1   2    3.38    2.01
   7  -1   2    3.72    2.59
   7  -1   2    4.20    5.11
   7   0  -2    5.20    2.17
   7   0  -2    5.56    5.75
   7   0  -2    8.76    2.93
  -7   0   2    9.99    3.13
  -7   0   2   10.60    5.41
  -7   0   2    4.90    1.76
  -7   0   2    6.62    2.09
  -7   0   2    8.09    2.48
   6   0  -2   55.06    4.59
   6   0  -2   51.31    3.98
   6   0  -2   54.68    6.46
  -6   0   2   49.40    4.24
  -6   0   2   62.58    4.79
  -6   0   2   52.91    4.04
  -6   0   2   46.31    3.97
  -6   0   2   59.34    6.15
   5   0  -2   11.79    1.79
   5   0  -2    7.38    3.05
   5   0  -2    9.83    2.27
  -5   0   2   10.02    1.75
  -5   0   2    7.98    2.04
  -5   0   2    7.95    1.63
   4   0  -2  147.91    7.51
   4   0  -2  147.68    8.78
   4   0  -2  148.95    7.36
   4   0  -2  151.91    7.84
   4   0  -2  143.47    8.50
  -4   0   2  145.74    8.78
  -4   0   2  148.60    7.62
  -4   0   2  155.76    7.49
  -4   0   2  160.54    7.54
  -4   0   2  137.51    8.37
  -4   0   2  168.03    7.97
   3   0  -2   13.30    1.83
   3   0  -2   14.52    1.32
   3   0  -2   13.42    1.93
   3   0  -2   13.77    1.32
   3   0  -2   14.51    1.52
   3   0  -2   14.96    1.43
   3   0  -2   15.51    1.45
   3   0  -2   13.02    1.35
  -3   0   2   12.89    1.38
  -3   0   2   15.04    1.36
  -3   0   2   15.28    1.88
  -3   0   2   13.28    2.00
  -3   0   2   15.61    1.59
  -3   0   2   13.75    1.39
  -3   0   2   12.47    1.42
  -3   0   2   14.64    1.29
   2   0  -2  348.34   15.67
   2   0  -2  358.82   15.05
   2   0  -2  359.35   15.11
   2   0  -2  320.57   15.55
   2   0  -2  336.38   15.12
   2   0  -2  372.81   15.22
   2   0  -2  355.41   15.22
   2   0  -2  335.44   15.16
  -2   0   2  350.10   15.20
  -2   0   2  329.86   15.64
  -2   0   2  359.44   15.10
  -2   0   2  361.28   15.06
  -2   0   2  354.94   15.26
  -2   0   2  328.21   15.57
  -2   0   2  357.57   15.16
   1   0  -2   15.83    0.98
   1   0  -2   15.44    1.07
   1   0  -2   13.61    1.27
   1   0  -2   13.39    0.96
   1   0  -2   14.68    1.05
   1   0  -2   13.26    1.30
   1   0  -2   14.88    1.04
   1   0  -2   12.71    0.94
  -1   0   2   14.31    0.99
  -1   0   2   15.01    0.96
  -1   0   2   16.18    1.06
  -1   0   2   14.36    1.07
  -1   0   2   13.04    0.97
  -1   0   2   14.29    1.01
  -1   0   2   14.22    1.35
  -1   0   2   12.89    1.20
   0   0  -2   93.63    3.89
   0   0  -2   89.50    4.21
   0   0  -2   85.63    4.02
   0   0  -2   97.43    4.01
   0   0   2   78.70    4.10
   0   0   2   87.83    4.12
  -1   0  -2    6.14    0.83
  -1   0  -2    4.45    1.09
  -1   0  -2    4.66    0.67
  -1   0  -2    6.36    1.27
  -1   0  -2    7.38    1.02
  -1   0  -2    4.63    0.65
  -1   0  -2    5.52    0.66
  -1   0  -2    3.57    0.55
  -1   0  -2    5.38    0.78
   1   0   2    4.56    0.65
   1   0   2    5.00    0.65
   1   0   2    5.16    0.66
   1   0   2    4.89    0.73
   1   0   2    4.17    0.58
   1   0   2    6.03    0.86
   1   0   2    4.73    0.62
   1   0   2    7.47    1.40
  -2   0  -2    4.30    1.42
  -2   0  -2    3.35    0.88
  -2   0  -2    1.49    0.53
  -2   0  -2    2.77    1.33
  -2   0  -2    2.68    0.65
  -2   0  -2    3.32    0.85
  -2   0  -2    2.94    0.70
  -2   0  -2    3.63    1.04
   2   0   2    3.12    0.91
   2   0   2    1.97    0.82
   2   0   2    3.66    1.50
   2   0   2    2.66    1.23
   2   0   2    3.44    0.71
   2   0   2    1.77    0.62
   2   0   2    2.60    0.66
   2   0   2    2.90    0.80
   2   0   2    1.68    0.57
  -3   0  -2  199.97    9.12
  -3   0  -2  200.14    8.97
  -3   0  -2  185.51    8.77
  -3   0  -2  188.20    9.69
  -3   0  -2  192.83    9.83
  -3   0  -2  187.69    9.03
  -3   0  -2  196.68    9.10
  -3   0  -2  196.86    8.86
   3   0   2  184.77    9.14
   3   0   2  187.33    9.82
   3   0   2  183.54    9.84
   3   0   2  191.84    9.08
   3   0   2  194.61    9.14
   3   0   2  189.40    8.79
   3   0   2  185.37    8.85
  -4   0  -2    2.75    0.92
  -4   0  -2    3.26    0.98
  -4   0  -2    5.13    1.42
  -4   0  -2    4.39    1.34
  -4   0  -2    3.98    1.97
   4   0   2    4.99    1.07
   4   0   2    4.51    1.43
  -5   0  -2   24.69    2.35
  -5   0  -2   27.20    2.70
  -5   0  -2   25.87    2.42
  -5   0  -2   24.78    2.53
  -5   0  -2   32.60    4.04
   5   0   2   30.45    2.86
   5   0   2   27.13    3.80
   5   0   2   23.95    2.56
   5   0   2   22.34    2.34
  -6   0  -2   23.06    2.55
  -6   0  -2   26.18    3.17
  -6   0  -2   31.32    3.35
  -6   0  -2   34.66    5.25
  -6   0  -2   20.22    2.62
   6   0   2   18.20    3.61
   6   0   2   26.66    6.43
   6   0   2   28.45    3.13
   6   0   2   24.65    2.84
  -7   0  -2    8.10    6.64
  -7   0  -2    9.25    3.25
  -7   0  -2   11.24    2.94
  -7   0  -2    9.11    2.25
  -7   0  -2    7.33    2.21
   7   0   2   15.95    6.58
   7   0   2   12.02    2.56
   7   0   2   10.61    3.33
   7   0   2    8.35    2.48
   7  -1  -2    7.74    3.08
   7  -1  -2    8.19    2.59
   7  -1  -2    6.27    4.43
  -7   1   2    7.62    2.65
  -7   1   2    8.44    5.94
  -7   1   2    7.17    3.06
  -7   1   2    5.25    2.00
   6  -1  -2   97.42    8.38
   6  -1  -2   90.72    6.27
  -6   1   2   87.38    7.74
  -6   1   2   89.01    5.44
  -6   1   2   85.90    5.85
  -6   1   2   82.07    6.42
   5  -1  -2   65.02    4.69
   5  -1  -2   64.93    4.14
   5  -1  -2   62.38    5.78
   5  -1  -2   66.04    5.97
  -5   1   2   56.75    3.92
  -5   1   2   61.95    4.24
  -5   1   2   64.45    5.73
  -5   1   2   66.56    4.56
   4  -1  -2  262.00   13.21
   4  -1  -2  270.61   13.18
   4  -1  -2  269.48   14.19
   4  -1  -2  300.42   13.04
   4  -1  -2  296.69   13.45
   4  -1  -2  288.24   14.59
  -4   1   2  282.18   14.48
  -4   1   2  290.44   12.98
  -4   1   2  285.57   13.39
  -4   1   2  288.52   13.08
   3  -1  -2   45.81    2.71
   3  -1  -2   40.97    3.40
   3  -1  -2   39.88    2.73
   3  -1  -2   48.38    2.73
   3  -1  -2   45.19    2.69
  -3   1   2   47.80    2.70
  -3   1   2   49.85    2.78
  -3   1   2   41.07    2.72
  -3   1   2   44.71    2.61
  -3   1   2   37.62    3.26
  -3   1   2   45.49    2.92
   2  -1  -2   47.90    3.08
   2  -1  -2   47.44    2.54
   2  -1  -2   46.17    3.05
   2  -1  -2   46.20    3.08
   2  -1  -2   42.80    2.59
   2  -1  -2   45.39    2.51
   2  -1  -2   50.41    2.72
  -2   1   2   43.70    2.59
  -2   1   2   49.36    2.52
  -2   1   2   49.43    2.49
  -2   1   2   45.05    2.67
  -2   1   2   44.95    2.99
   1  -1  -2   65.41    3.12
   1  -1  -2   65.35    3.24
   1  -1  -2   67.07    3.78
   1  -1  -2   69.29    3.11
  -1   1   2   65.35    3.74
  -1   1   2   73.09    3.36
   0  -1  -2    2.41    0.95
   0  -1  -2    1.11    0.35
   0  -1  -2    2.94    0.62
   0  -1  -2    2.03    0.42
   0  -1  -2    1.94    0.44
   0   1   2    2.14    0.50
   0   1   2    1.56    0.40
   0   1   2    1.86    0.43
   0   1   2    2.37    1.01
  -1  -1  -2  321.17   13.94
  -1  -1  -2  321.11   13.82
  -1  -1  -2  321.27   13.89
  -1  -1  -2  333.10   13.96
  -1  -1  -2  303.28   14.01
  -1  -1  -2  333.95   14.19
  -1  -1  -2  324.39   13.80
   1   1   2  326.23   13.91
   1   1   2  331.97   13.96
   1   1   2  322.85   14.09
   1   1   2  324.28   13.79
   1   1   2  329.80   14.20
   1   1   2  326.83   13.96
  -2  -1  -2    4.34    0.93
  -2  -1  -2    5.23    1.19
  -2  -1  -2    2.98    0.83
  -2  -1  -2    5.41    1.51
  -2  -1  -2    3.63    0.93
  -2  -1  -2    3.19    1.38
  -2  -1  -2    3.70    0.70
  -2  -1  -2    4.27    0.96
  -2  -1  -2    3.63    0.74
   2   1   2    3.64    0.85
   2   1   2    4.77    1.01
   2   1   2    4.36    1.49
   2   1   2    3.59    0.73
   2   1   2    4.71    1.19
   2   1   2    4.19    1.36
   2   1   2    4.50    0.90
   2   1   2    2.66    0.67
  -3  -1  -2    7.39    1.36
  -3  -1  -2    7.18    1.54
  -3  -1  -2    8.23    2.11
  -3  -1  -2    6.60    1.32
  -3  -1  -2    8.36    2.05
  -3  -1  -2    6.52    0.99
  -3  -1  -2    7.70    1.42
  -3  -1  -2    6.37    1.14
   3   1   2    8.78    2.37
   3   1   2    8.07    1.62
   3   1   2    5.15    1.10
   3   1   2    9.52    1.61
   3   1   2    7.72    2.17
   3   1   2    5.13    1.19
   3   1   2    7.90    1.19
   3   1   2    4.93    0.99
  -4  -1  -2   70.71    4.29
  -4  -1  -2   68.53    4.49
  -4  -1  -2   61.13    4.89
  -4  -1  -2   64.67    4.95
  -4  -1  -2   69.92    4.33
  -4  -1  -2   68.36    4.06
   4   1   2   72.15    3.97
   4   1   2   69.45    4.30
   4   1   2   63.43    5.24
  -5  -1  -2   30.34    4.10
  -5  -1  -2   31.15    3.15
  -5  -1  -2   28.28    2.87
  -5  -1  -2   29.10    2.92
  -5  -1  -2   29.39    2.70
  -5  -1  -2   30.12    4.06
   5   1   2   32.36    4.31
   5   1   2   38.08    3.29
   5   1   2   31.81    2.66
  -6  -1  -2   75.43    5.49
  -6  -1  -2   69.78    5.51
  -6  -1  -2   81.66    7.39
  -6  -1  -2   63.02    5.26
  -6  -1  -2   70.22    5.07
   6   1   2   73.90    4.89
   6   1   2   65.72    5.51
   6   1   2   80.71    7.81
  -7  -1  -2    7.44    2.84
  -7  -1  -2    6.65    3.03
  -7  -1  -2    7.39    4.67
  -7  -1  -2    6.38    2.19
  -7  -1  -2    5.05    2.04
   7   1   2    6.26    3.05
   7   1   2    5.97    5.14
   7   1   2    5.96    2.22
   7  -2  -2   35.51    3.83
   7  -2  -2   26.31    4.83
   7  -2  -2   41.25    9.84
  -7   2   2   24.26    2.95
  -7   2   2   27.89    5.30
  -7   2   2   33.40    3.92
  -7   2   2   34.42    6.07
   6  -2  -2   40.11    6.32
   6  -2  -2   45.66    4.26
   6  -2  -2   41.58    5.46
   6  -2  -2   44.04    3.71
  -6   2   2   44.11    5.66
  -6   2   2   39.44    3.30
  -6   2   2   42.16    4.23
  -6   2   2   42.90    3.76
   5  -2  -2   33.83    3.22
   5  -2  -2   32.44    2.84
   5  -2  -2   27.06    4.28
   5  -2  -2   35.58    4.33
  -5   2   2   40.94    3.09
  -5   2   2   31.52    2.59
  -5   2   2   31.78    3.15
  -5   2   2   35.81    4.19
   4  -2  -2   24.00    2.20
   4  -2  -2   22.40    2.88
   4  -2  -2   17.90    2.05
   4  -2  -2   28.93    3.12
   4  -2  -2   20.26    1.94
  -4   2   2   21.59    2.74
  -4   2   2   26.68    1.93
  -4   2   2   23.21    2.17
   3  -2  -2   11.35    1.35
   3  -2  -2   15.53    1.33
   3  -2  -2   16.34    1.94
   3  -2  -2   15.48    1.41
   3  -2  -2   14.25    1.50
   3  -2  -2   18.38    2.31
  -3   2   2   12.16    1.43
  -3   2   2   15.27    1.30
  -3   2   2   14.95    1.96
  -3   2   2   15.23    1.21
   2  -2  -2   17.06    1.26
   2  -2  -2   16.87    2.09
   2  -2  -2   16.85    1.29
  -2   2   2   16.60    2.09
  -2   2   2   16.82    1.55
   1  -2  -2    5.49    0.80
   1  -2  -2    6.16    1.89
   1  -2  -2    5.42    0.92
  -1   2   2    6.39    0.95
  -1   2   2    5.62    1.06
  -1   2   2    6.80    1.87
   0  -2  -2    0.29    0.56
   0  -2  -2    0.23    0.31
   0  -2  -2    0.10    0.35
   0  -2  -2    0.07    0.35
   0  -2  -2   -0.27    0.89
   0   2   2    0.16    0.36
   0   2   2    1.27    1.14
   0   2   2    0.52    0.42
   0   2   2    0.23    0.52
   0   2   2   -0.16    0.42
  -1  -2  -2    1.79    0.75
  -1  -2  -2    0.19    0.67
  -1  -2  -2    1.10    0.60
  -1  -2  -2    1.23    0.55
   1   2   2    1.15    0.60
   1   2   2    1.31    0.67
   1   2   2    0.72    1.02
   1   2   2    1.09    0.73
   1   2   2   -0.07    0.36
  -2  -2  -2    0.62    0.69
  -2  -2  -2    0.88    0.51
  -2  -2  -2    1.44    0.88
  -2  -2  -2    2.93    1.07
  -2  -2  -2    0.66    0.53
   2   2   2    1.67    0.62
   2   2   2    1.07    0.83
   2   2   2    0.87    0.70
   2   2   2    0.83    0.68
  -3  -2  -2    0.50    0.85
  -3  -2  -2    1.25    0.83
  -3  -2  -2    1.21    0.81
  -3  -2  -2    0.49    0.91
  -3  -2  -2   -0.04    0.54
  -3  -2  -2    0.11    0.61
  -3  -2  -2    2.68    1.41
  -3  -2  -2    0.18    0.53
   3   2   2    1.19    0.64
   3   2   2    1.82    0.92
   3   2   2    0.74    0.63
   3   2   2    0.04    1.26
   3   2   2    0.61    0.70
   3   2   2    1.07    0.80
  -4  -2  -2    6.48    1.54
  -4  -2  -2    9.69    2.88
  -4  -2  -2    7.26    1.61
  -4  -2  -2    9.38    1.50
  -4  -2  -2   12.87    3.29
  -4  -2  -2   10.81    1.91
   4   2   2    8.99    2.96
   4   2   2    9.10    1.88
   4   2   2   12.25    1.42
  -5  -2  -2    5.78    1.60
  -5  -2  -2    7.01    1.76
  -5  -2  -2   13.62    3.86
  -5  -2  -2    4.75    1.93
  -5  -2  -2    2.97    2.64
  -5  -2  -2   12.21    2.61
   5   2   2    7.78    2.12
   5   2   2   11.17    3.99
   5   2   2    7.97    1.59
  -6  -2  -2   29.80    3.50
  -6  -2  -2   41.30    5.26
  -6  -2  -2   34.22    3.74
  -6  -2  -2   33.12    3.64
  -6  -2  -2   28.80    3.14
   6   2   2   32.52    3.65
   6   2   2   32.11    3.00
   6   2   2   38.03    6.13
  -7  -2  -2   31.68    8.65
  -7  -2  -2   22.19    4.38
  -7  -2  -2   24.47    4.61
  -7  -2  -2   19.55    3.23
  -7  -2  -2   21.42    3.81
   7   2   2   24.34    5.68
   7   2   2   25.22    3.07
   7  -3  -2   27.94    5.05
   7  -3  -2   37.98    4.17
   7  -3  -2   33.07    4.90
   7  -3  -2   50.08   11.00
  -7   3   2   32.28    3.16
  -7   3   2   29.72    5.36
   6  -3  -2   29.73    3.07
   6  -3  -2   35.80    5.57
   6  -3  -2   26.59    3.34
  -6   3   2   21.10    2.86
  -6   3   2   27.03    6.31
  -6   3   2   21.11    3.79
   5  -3  -2  111.82    6.90
   5  -3  -2  110.59    6.40
   5  -3  -2  124.47    8.90
   5  -3  -2  103.27    8.41
  -5   3   2  122.34    6.88
  -5   3   2  104.87    8.31
  -5   3   2  103.74    6.76
   4  -3  -2   29.43    2.85
   4  -3  -2   32.98    3.79
   4  -3  -2   29.76    2.77
   4  -3  -2   39.14    2.79
   4  -3  -2   32.60    3.74
  -4   3   2   35.26    2.90
  -4   3   2   42.69    3.19
   3  -3  -2   19.59    1.70
   3  -3  -2   25.11    1.87
  -3   3   2   23.24    2.13
  -2   3   2   34.09    2.60
  -2   3   2   32.33    3.39
   1  -3  -2   32.08    2.08
   1  -3  -2   36.76    3.22
   1  -3  -2   36.36    2.24
  -1   3   2   33.79    2.16
  -1   3   2   36.07    2.23
  -1   3   2   35.72    2.53
  -1   3   2   32.70    3.17
   0  -3  -2  202.45    9.26
   0  -3  -2  191.17   10.13
   0  -3  -2  198.16    8.95
   0  -3  -2  201.12    9.26
   0   3   2  212.09    9.42
   0   3   2  191.80   10.26
   0   3   2  194.10    9.14
   0   3   2  203.65    8.97
  -1  -3  -2    5.24    0.82
  -1  -3  -2    3.88    1.11
  -1  -3  -2    4.04    1.25
   1   3   2    5.51    2.07
   1   3   2    5.83    1.24
   1   3   2    3.39    0.80
   1   3   2    4.95    1.28
  -2  -3  -2    7.74    1.65
  -2  -3  -2    5.54    1.34
   2   3   2    4.76    1.01
   2   3   2    9.42    2.47
   2   3   2    5.65    1.64
   2   3   2    4.65    1.27
  -3  -3  -2   61.00    4.21
  -3  -3  -2   57.34    4.02
  -3  -3  -2   54.35    3.37
   3   3   2   57.35    3.40
   3   3   2   54.76    3.55
  -4  -3  -2   54.73    4.81
  -4  -3  -2   54.89    4.20
  -4  -3  -2   54.41    4.99
  -4  -3  -2   48.59    3.55
  -4  -3  -2   53.54    4.24
  -4  -3  -2   42.27    3.52
   4   3   2   48.18    3.32
   4   3   2   53.47    3.66
  -5  -3  -2   96.27    6.02
  -5  -3  -2   98.11    7.61
  -5  -3  -2   95.08    6.60
  -5  -3  -2   82.17    7.20
  -5  -3  -2   97.27    5.88
  -5  -3  -2  102.55    6.64
   5   3   2   79.06    5.87
   5   3   2   86.68    5.28
   5   3   2   91.64    8.10
  -6  -3  -2   14.80    3.21
  -6  -3  -2   19.91    4.47
  -6  -3  -2   24.24    3.87
   6   3   2   13.96    2.19
   6   3   2   18.84    3.74
   6  -4  -2    3.82    2.32
   6  -4  -2    3.71    2.01
   6  -4  -2    6.49    4.88
  -6   4   2    3.71    2.28
  -6   4   2    1.67    1.99
   5  -4  -2   21.91    2.45
  -5   4   2   18.90    3.39
  -5   4   2   13.33    2.56
   4  -4  -2   34.30    2.67
  -4   4   2   29.92    3.12
  -3   4   2    3.28    1.22
  -2   4   2   38.50    4.23
  -2   4   2   37.00    3.01
  -1   4   2   27.92    2.08
  -1   4   2   28.98    3.37
  -1   4   2   23.80    2.37
  -1   4   2   25.64    1.98
   0  -4  -2   -0.01    0.47
   0  -4  -2    0.37    0.56
   0   4   2    0.42    0.61
   0   4   2   -0.23    0.64
   0   4   2    0.37    0.74
   0   4   2    1.92    1.44
  -1  -4  -2   61.06    4.14
   1   4   2   68.15    3.69
   1   4   2   68.97    4.01
   1   4   2   63.24    5.01
   1   4   2   68.31    4.08
  -2  -4  -2   12.02    2.34
  -2  -4  -2   11.27    2.09
   2   4   2    8.50    1.48
   2   4   2   10.04    1.86
   2   4   2   13.86    3.48
  -3  -4  -2   64.81    4.73
  -3  -4  -2   64.44    4.63
   3   4   2   59.82    3.73
   3   4   2   60.86    4.10
  -4  -4  -2    0.87    1.14
  -4  -4  -2    1.87    1.24
  -4  -4  -2    2.48    2.07
   4   4   2    2.24    1.34
  -5  -4  -2   41.50    4.27
  -5  -4  -2   43.53    3.59
  -5  -4  -2   35.05    5.20
  -5  -4  -2   51.81    5.63
  -5  -4  -2   38.94    4.33
   5   4   2   42.41    3.42
   5   4   2   39.15    3.76
  -6  -4  -2    5.88    3.25
  -6  -4  -2    2.93    2.40
  -6  -4  -2    2.87    2.04
  -6  -4  -2    2.70    3.77
  -6  -4  -2    2.07    1.77
   6   4   2    2.61    2.51
   6   4   2    3.00    1.85
   6  -5  -2    3.20    2.24
   6  -5  -2    4.23    2.84
  -6   5   2    8.37    3.30
   5  -5  -2   37.56    4.82
   5  -5  -2   47.16    4.04
  -5   5   2   48.17    4.62
   4  -5  -2   -0.38    1.15
  -4   5   2    3.32    1.67
   3  -5  -2    9.31    2.40
  -3   5   2   11.70    2.37
   2  -5  -2   12.50    2.60
  -2   5   2   20.92    5.00
  -2   5   2   13.78    1.64
  -2   5   2   10.27    2.32
   1  -5  -2    2.67    1.21
  -1   5   2    3.71    1.41
  -1   5   2    3.45    1.30
  -1   5   2    3.99    2.76
  -1   5   2    4.04    1.15
   0  -5  -2   10.35    1.76
   0  -5  -2    8.82    1.62
   0   5   2   14.54    3.94
   0   5   2   13.58    1.80
   0   5   2   11.83    2.16
   0   5   2   12.17    2.17
  -1  -5  -2   19.85    2.27
   1   5   2   21.45    3.16
   1   5   2   18.94    1.92
   1   5   2   20.90    2.22
   1   5   2   23.37    2.32
  -2  -5  -2    6.71    2.02
  -2  -5  -2    6.42    1.69
   2   5   2   10.40    2.35
   2   5   2    7.81    3.12
   2   5   2    6.88    1.40
  -3  -5  -2  109.90    6.91
   3   5   2   96.64    5.73
   3   5   2  104.80    6.36
  -4  -5  -2   32.49    3.79
  -4  -5  -2   39.96    4.08
  -4  -5  -2   36.46    3.09
   4   5   2   29.75    2.84
  -5  -5  -2   50.50    5.33
  -5  -5  -2   54.06    4.36
  -5  -5  -2   51.20    5.19
   5   5   2   50.25    3.88
   5  -6  -2    0.57    1.97
   5  -6  -2    0.84    1.68
  -5   6   2    1.12    2.03
   4  -6  -2   11.57    3.13
  -4   6   2   11.31    3.41
   3  -6  -2    3.10    1.85
  -3   6   2    4.19    2.14
   2  -6  -2    0.83    1.33
  -2   6   2    0.34    1.22
  -2   6   2    3.09    3.83
   1  -6  -2   17.75    2.57
  -1   6   2   21.41    2.15
  -1   6   2   28.09    2.57
  -1   6   2   21.81    2.74
   0  -6  -2   24.35    2.46
   0  -6  -2   18.75    2.36
   0   6   2   19.14    2.51
   0   6   2   19.62    2.56
   0   6   2   23.56    2.53
   0   6   2   27.31    4.53
  -1  -6  -2   49.26    4.06
   1   6   2   58.08    6.02
   1   6   2   50.91    4.19
   1   6   2   46.96    3.43
   1   6   2   56.20    4.16
  -2  -6  -2   25.65    3.08
  -2  -6  -2   25.25    3.02
   2   6   2   28.64    2.55
   2   6   2   24.83    2.71
   2   6   2   31.78    3.03
  -3  -6  -2    9.69    2.40
  -3  -6  -2   18.25    3.81
   3   6   2   12.77    2.82
   3   6   2   11.95    2.05
  -4  -6  -2    1.29    2.48
  -4  -6  -2    0.94    1.51
  -4  -6  -2    0.39    1.52
   4   6   2    1.30    1.53
   3  -7  -2   -0.31    1.38
  -3   7   2   -0.14    1.90
   2  -7  -2    0.72    1.44
  -2   7   2    7.43    5.35
  -2   7   2    1.54    1.80
   1  -7  -2    0.53    1.15
  -1   7   2    2.87    4.29
  -1   7   2    0.08    1.21
   0  -7  -2    6.17    1.68
   0  -7  -2    3.69    1.39
   0   7   2    7.05    2.33
   0   7   2    7.12    2.34
   0   7   2    6.36    1.56
   0   7   2   10.41    5.51
  -1  -7  -2    2.74    1.45
   1   7   2    2.63    1.46
   1   7   2    3.50    4.16
   1   7   2    2.97    1.93
   1   7   2    2.56    1.74
  -2  -7  -2   23.43    4.35
  -2  -7  -2   22.71    3.17
   2   7   2   26.56    2.66
   2   7   2   28.59    5.44
   2   7   2   17.07    3.12
   2   7   2   25.50    3.23
  -3  -7  -2   15.53    4.11
  -3  -7  -2   14.08    3.07
   3   7   2   15.43    2.49
   3   7   2   12.79    2.90
   3   7  -3    1.01    2.02
   3   7  -3    1.26    1.35
  -3  -7   3    1.68    1.78
  -3  -7   3    1.23    2.26
   2   7  -3    7.13    1.79
   2   7  -3   11.64    2.88
   2   7  -3   13.16    5.10
   2   7  -3    5.86    2.06
  -2  -7   3    4.25    1.81
  -2  -7   3    6.34    2.68
   1   7  -3    0.58    1.63
   1   7  -3    1.35    1.49
   1   7  -3    2.19    3.30
   1   7  -3    2.11    1.32
  -1  -7   3    0.56    1.05
  -1  -7   3    1.64    1.75
  -1  -7   3    0.78    1.05
   0   7  -3    8.12    1.58
   0   7  -3   14.25    5.78
   0  -7   3    7.19    1.86
   0  -7   3    6.43    1.75
  -1   7  -3    3.96    2.18
  -1   7  -3    4.41    1.95
   1  -7   3    2.56    1.55
  -2   7  -3   31.49    5.46
  -2   7  -3   33.19    3.25
   2  -7   3   24.15    3.51
  -3   7  -3   15.89    3.93
   3  -7   3   11.79    3.08
   5   6  -3   -0.20    1.96
   5   6  -3    0.20    1.38
  -5  -6   3    0.64    1.76
  -5  -6   3    0.40    1.68
  -5  -6   3    0.73    2.94
   4   6  -3    2.66    1.59
   4   6  -3    2.12    2.04
  -4  -6   3    5.73    2.62
  -4  -6   3    4.19    1.99
   3   6  -3   11.07    1.91
   3   6  -3   13.99    3.01
  -3  -6   3    9.61    2.97
   2   6  -3   19.63    2.04
   2   6  -3   19.09    2.39
   2   6  -3   23.14    2.75
  -2  -6   3   22.37    2.87
  -2  -6   3   23.01    2.87
   1   6  -3   85.57    4.89
   1   6  -3   91.16    5.64
   1   6  -3   97.31    7.84
   1   6  -3   83.75    5.63
  -1  -6   3   78.02    5.10
  -1  -6   3   84.09    5.67
  -1  -6   3   83.44    5.89
   0   6  -3   88.79    4.88
   0   6  -3   95.34    5.97
   0   6  -3   94.60    7.50
   0  -6   3   88.59    5.54
   0  -6   3   81.75    5.58
   0  -6   3   85.99    5.76
  -1   6  -3   99.84    6.27
  -1   6  -3   93.22    5.63
  -1   6  -3   77.72    4.87
   1  -6   3   88.03    6.14
  -2   6  -3   24.65    3.12
  -2   6  -3   25.91    2.62
   2  -6   3   23.22    3.18
  -3   6  -3   10.21    2.55
   3  -6   3    3.79    1.86
  -4   6  -3    3.82    2.72
   4  -6   3    2.20    1.99
   4  -6   3    2.35    1.67
   5  -6   3    0.36    1.65
   5  -6   3    0.34    2.00
   6   5  -3    1.16    2.19
   6   5  -3    0.28    1.48
  -6  -5   3    3.15    2.11
  -6  -5   3    1.62    3.16
  -6  -5   3   -0.11    1.64
   5   5  -3   31.83    3.50
   5   5  -3   28.95    3.01
  -5  -5   3   35.14    4.24
  -5  -5   3   34.88    4.45
  -5  -5   3   35.12    3.53
   4   5  -3   14.53    2.30
   4   5  -3   15.15    3.05
  -4  -5   3   12.11    2.77
  -4  -5   3   15.21    2.29
  -4  -5   3   13.07    3.19
   3   5  -3   77.53    5.26
   3   5  -3   79.34    4.72
  -3  -5   3   84.32    5.92
  -3  -5   3   84.87    5.91
   2   5  -3   29.95    2.30
   2   5  -3   31.70    2.75
   2   5  -3   29.26    2.50
  -2  -5   3   28.99    2.94
  -2  -5   3   26.54    2.86
   1   5  -3   74.36    4.55
   1   5  -3   67.51    3.88
   1   5  -3   66.81    4.42
  -1  -5   3   70.42    4.62
  -1  -5   3   63.20    4.16
  -1  -5   3   69.77    4.73
   0   5  -3    2.06    1.16
   0   5  -3    3.53    1.05
   0   5  -3    4.77    2.69
   0   5  -3    1.86    1.23
   0  -5   3    2.36    0.97
   0  -5   3    2.50    0.96
   0  -5   3    3.08    1.43
  -1   5  -3   50.07    3.42
  -1   5  -3   48.69    3.84
  -1   5  -3   48.29    3.03
  -1   5  -3   54.48    5.30
   1  -5   3   46.39    3.90
  -2   5  -3    4.53    1.56
  -2   5  -3    4.98    1.34
   2  -5   3    2.29    1.23
  -3   5  -3   25.32    3.07
   3  -5   3   31.82    3.61
   3  -5   3   35.24    2.45
  -4   5  -3    0.64    1.51
   4  -5   3    0.86    1.14
   4  -5   3    0.51    1.48
   5  -5   3   11.40    2.41
   5  -5   3    7.41    2.70
   6   4  -3    8.32    2.94
   6   4  -3    6.63    1.91
   6   4  -3   14.05    3.27
  -6  -4   3   17.49    4.50
  -6  -4   3    8.30    2.50
  -6  -4   3    6.00    2.65
  -6  -4   3    7.96    2.48
   5   4  -3    9.10    2.26
   5   4  -3   11.83    1.96
   5   4  -3   12.64    2.70
  -5  -4   3   13.90    3.63
  -5  -4   3    8.44    2.40
  -5  -4   3   12.70    4.13
  -5  -4   3   13.04    2.63
  -5  -4   3   13.46    2.50
   4   4  -3    7.17    1.71
  -4  -4   3    5.14    1.74
   3   4  -3   78.28    5.09
   3   4  -3   87.87    4.72
  -3  -4   3   88.00    5.70
  -3  -4   3   85.65    5.74
   2   4  -3   43.75    3.11
   2   4  -3   40.41    2.66
  -2  -4   3   43.21    3.38
  -2  -4   3   45.09    3.41
   1   4  -3  327.63   14.39
   1   4  -3  328.42   14.76
   1   4  -3  321.99   14.94
  -1  -4   3  329.37   15.19
  -1  -4   3  324.96   14.77
  -1  -4   3  325.84   15.29
   0   4  -3   79.38    4.74
   0   4  -3   88.60    4.75
   0   4  -3   81.69    5.72
   0   4  -3   89.98    4.33
   0  -4   3   83.05    4.25
   0  -4   3   84.39    4.95
   0  -4   3   88.33    5.05
  -1   4  -3  130.44    8.17
  -1   4  -3  133.23    6.56
  -1   4  -3  114.75    6.83
  -1   4  -3  141.90    6.24
   1  -4   3  128.38    6.13
   1  -4   3  131.72    7.28
  -2   4  -3    4.14    1.27
   2  -4   3    5.19    1.50
   2  -4   3    2.60    1.24
   2  -4   3    5.00    1.11
  -3   4  -3    1.60    1.18
   3  -4   3    0.66    1.04
   3  -4   3    1.46    0.80
  -4   4  -3   55.21    4.49
   4  -4   3   47.89    4.70
   4  -4   3   57.17    3.68
  -5   4  -3    0.97    1.39
  -5   4  -3   -0.57    2.04
  -5   4  -3    1.25    3.10
   5  -4   3    0.89    1.50
   5  -4   3    1.20    1.94
   5  -4   3    3.63    3.23
   5  -4   3    0.90    1.54
   5  -4   3    1.34    1.39
  -6   4  -3    5.26    2.18
  -6   4  -3    7.88    3.50
   6  -4   3    7.16    2.72
   6  -4   3    9.60    2.75
   6  -4   3    3.67    2.05
   6  -4   3   14.58    6.41
   7   3  -3    3.89    2.99
   7   3  -3    4.17    1.96
  -7  -3   3    3.78    2.50
  -7  -3   3    9.02    5.43
  -7  -3   3    9.54    3.76
  -7  -3   3   11.23    3.52
  -7  -3   3    5.49    2.43
   6   3  -3    9.28    5.34
   6   3  -3   11.60    2.93
   6   3  -3   17.38    2.14
  -6  -3   3   16.51    2.81
  -6  -3   3   15.81    3.30
  -6  -3   3   19.22    4.19
  -6  -3   3   13.43    4.88
  -6  -3   3   12.29    3.06
   5   3  -3   93.60    5.73
   5   3  -3   89.31    7.47
   5   3  -3   95.96    6.31
  -5  -3   3   98.49    7.62
  -5  -3   3  104.71    6.90
  -5  -3   3   96.46    6.32
  -5  -3   3   96.56    6.78
  -5  -3   3  107.69    6.10
   4   3  -3   88.97    5.37
   4   3  -3   98.63    5.55
  -4  -3   3   92.82    6.16
  -4  -3   3   97.81    6.31
  -4  -3   3   97.28    5.63
  -4  -3   3   89.62    6.77
  -4  -3   3   92.26    5.58
  -4  -3   3   98.59    5.44
   3   3  -3  252.30   12.00
   3   3  -3  271.31   11.70
  -3  -3   3  250.47   11.59
  -3  -3   3  263.27   11.79
  -3  -3   3  246.59   12.52
  -3  -3   3  255.19   12.60
   2   3  -3   81.24    4.47
   2   3  -3   82.61    4.12
  -2  -3   3   77.32    4.73
   1   3  -3   92.63    4.85
   1   3  -3   95.29    4.45
   1   3  -3   87.93    4.71
  -1  -3   3   89.84    4.69
  -1  -3   3   92.93    5.12
  -1  -3   3   94.77    4.85
   0   3  -3    4.05    1.71
   0   3  -3    1.75    0.76
   0   3  -3    2.49    0.88
   0   3  -3    1.98    0.57
   0   3  -3    0.51    0.57
   0  -3   3    1.19    0.73
   0  -3   3    3.44    1.56
   0  -3   3    0.99    0.45
  -1   3  -3    2.86    0.81
   1  -3   3    2.50    0.90
   1  -3   3    2.09    0.55
  -2   3  -3   30.75    2.38
   2  -3   3   31.00    1.82
   2  -3   3   33.72    2.88
   2  -3   3   29.36    2.17
  -3   3  -3   11.47    2.23
  -3   3  -3    6.59    1.49
   3  -3   3    9.76    0.99
   3  -3   3    7.00    1.84
   3  -3   3    8.30    1.99
   3  -3   3    9.20    1.36
  -4   3  -3    4.91    1.45
  -4   3  -3    5.60    1.85
  -4   3  -3    4.55    2.48
   4  -3   3    5.00    1.60
   4  -3   3    3.63    2.44
   4  -3   3    2.04    1.39
   4  -3   3    2.09    1.14
  -5   3  -3   17.40    1.95
  -5   3  -3   18.29    2.92
  -5   3  -3   15.01    4.36
   5  -3   3   11.10    4.15
   5  -3   3   17.08    3.04
   5  -3   3   22.47    3.79
   5  -3   3   19.94    2.38
  -6   3  -3    3.76    2.08
  -6   3  -3    3.78    1.54
  -6   3  -3    3.81    3.71
   6  -3   3    6.29    4.31
   6  -3   3    2.08    2.06
   6  -3   3    7.00    2.79
   6  -3   3    7.64    2.30
  -7   3  -3    9.45    2.18
  -7   3  -3   14.21    4.18
  -7   3  -3    6.50    2.96
   7  -3   3   11.03    3.23
   7  -3   3    5.62    2.67
   7  -3   3    8.68    3.39
   7  -3   3   12.78    6.02
   7   2  -3   26.37    8.34
   7   2  -3    6.97    3.04
   7   2  -3   14.88    2.58
  -7  -2   3   14.23    3.58
  -7  -2   3    8.59    2.48
  -7  -2   3   17.64    5.86
  -7  -2   3    9.46    2.81
   6   2  -3   24.81    4.27
   6   2  -3   23.93    4.26
   6   2  -3   21.19    2.48
  -6  -2   3   24.63    7.30
  -6  -2   3   24.17    3.20
  -6  -2   3   24.06    2.80
  -6  -2   3   26.46    3.38
  -6  -2   3   24.62    4.19
  -6  -2   3   25.05    3.18
   5   2  -3   36.86    3.28
   5   2  -3   34.27    2.66
   5   2  -3   33.12    4.03
  -5  -2   3   31.24    3.11
  -5  -2   3   33.94    2.97
  -5  -2   3   33.20    3.28
  -5  -2   3   30.35    3.21
  -5  -2   3   33.67    4.10
   4   2  -3   41.65    3.89
   4   2  -3   47.87    3.29
   4   2  -3   38.81    2.79
   4   2  -3   45.23    2.83
  -4  -2   3   43.52    3.48
  -4  -2   3   47.54    3.87
  -4  -2   3   39.89    3.10
  -4  -2   3   46.42    3.11
  -4  -2   3   44.71    2.89
  -4  -2   3   39.02    4.06
  -4  -2   3   47.87    3.33
  -4  -2   3   46.10    3.56
   3   2  -3   75.16    3.87
   3   2  -3   77.70    4.14
   3   2  -3   77.90    3.98
   3   2  -3   71.89    4.20
   3   2  -3   72.65    4.78
  -3  -2   3   83.20    4.13
  -3  -2   3   72.50    4.13
  -3  -2   3   69.61    4.70
  -3  -2   3   70.21    4.80
  -3  -2   3   77.51    4.64
  -3  -2   3   79.51    4.17
  -3  -2   3   77.82    4.01
  -3  -2   3   76.62    4.58
  -3  -2   3   76.78    4.28
   2   2  -3  142.44    7.31
   2   2  -3  133.66    7.26
   2   2  -3  156.31    7.07
  -2  -2   3  139.41    6.86
  -2  -2   3  144.82    6.74
  -2  -2   3  162.14    6.93
  -2  -2   3  146.12    7.36
  -2  -2   3  160.64    6.83
  -2  -2   3  150.42    7.01
   1   2  -3  102.47    4.40
   1   2  -3   94.52    4.69
   1   2  -3   86.90    4.56
  -1  -2   3  102.86    4.98
  -1  -2   3   89.85    4.57
  -1  -2   3   93.80    4.66
   0   2  -3   29.24    1.91
   0   2  -3   31.94    2.39
   0   2  -3   31.75    1.95
   0   2  -3   28.48    2.04
   0   2  -3   34.30    1.68
   0  -2   3   29.81    1.62
   0  -2   3   33.09    2.36
   0  -2   3   32.29    1.93
   0  -2   3   33.85    2.00
   0  -2   3   30.91    2.09
  -1   2  -3    4.27    0.89
  -1   2  -3    4.62    0.89
   1  -2   3    3.92    0.95
   1  -2   3    6.59    1.24
  -2   2  -3   21.72    2.02
  -2   2  -3   23.56    1.75
  -2   2  -3   22.07    1.63
  -2   2  -3   22.35    1.97
  -2   2  -3   22.07    1.61
   2  -2   3   23.63    1.67
   2  -2   3   21.53    1.53
   2  -2   3   22.35    1.69
   2  -2   3   21.56    2.22
   2  -2   3   20.21    1.47
   2  -2   3   20.38    1.67
   2  -2   3   24.47    2.56
   2  -2   3   22.49    2.14
  -3   2  -3   51.33    3.68
  -3   2  -3   50.62    2.88
  -3   2  -3   52.47    2.93
  -3   2  -3   49.83    3.14
  -3   2  -3   52.61    3.37
   3  -2   3   51.30    3.74
   3  -2   3   43.39    3.01
   3  -2   3   57.42    4.09
   3  -2   3   54.93    3.32
   3  -2   3   50.00    3.99
   3  -2   3   43.67    3.36
   3  -2   3   50.09    2.99
   3  -2   3   51.12    3.18
  -4   2  -3   17.62    2.19
  -4   2  -3   21.59    2.76
  -4   2  -3   18.24    1.92
  -4   2  -3   17.19    1.75
   4  -2   3   16.78    1.98
   4  -2   3   14.33    2.39
   4  -2   3   18.99    2.43
   4  -2   3   19.90    1.89
   4  -2   3   16.76    2.71
  -5   2  -3   13.47    3.73
  -5   2  -3   11.77    2.41
  -5   2  -3    5.99    1.48
  -5   2  -3    9.30    2.13
   5  -2   3    3.44    1.79
   5  -2   3    6.75    2.06
   5  -2   3    8.59    1.71
   5  -2   3    4.30    2.77
   5  -2   3   10.97    3.82
  -6   2  -3   12.09    2.77
  -6   2  -3   17.75    3.35
  -6   2  -3   10.00    1.75
  -6   2  -3   10.60    4.12
   6  -2   3    8.12    2.35
   6  -2   3    9.84    4.76
   6  -2   3   10.28    2.22
   6  -2   3    5.91    2.56
  -7   2  -3   16.85    4.14
  -7   2  -3   14.40    2.63
  -7   2  -3   15.11    6.61
  -7   2  -3   15.90    3.38
   7  -2   3   11.18    3.94
   7  -2   3   18.52    3.34
   7  -2   3   19.97    7.23
   7  -2   3   12.24    3.41
   7   1  -3    7.29    2.09
   7   1  -3    4.88    4.63
   7   1  -3    2.67    2.37
  -7  -1   3    4.36    1.98
  -7  -1   3    3.25    3.63
  -7  -1   3    4.73    2.80
  -7  -1   3    2.84    1.74
  -7  -1   3    8.27    3.28
   6   1  -3   89.07    5.57
   6   1  -3   96.93    8.27
   6   1  -3   90.92    6.61
  -6  -1   3   98.60    6.28
  -6  -1   3   88.52    6.27
  -6  -1   3   80.21    8.14
  -6  -1   3   93.62    6.65
   5   1  -3   59.11    5.52
   5   1  -3   56.82    3.87
   5   1  -3   54.81    4.35
  -5  -1   3   54.49    4.20
  -5  -1   3   63.05    4.04
  -5  -1   3   59.72    4.34
  -5  -1   3   59.71    5.40
  -5  -1   3   57.85    5.43
  -5  -1   3   58.22    4.44
   4   1  -3  312.37   13.35
   4   1  -3  282.74   13.09
   4   1  -3  294.46   13.71
   4   1  -3  277.54   14.82
  -4  -1   3  300.41   13.43
  -4  -1   3  294.53   13.75
  -4  -1   3  284.09   14.67
  -4  -1   3  270.17   13.47
  -4  -1   3  279.88   13.64
  -4  -1   3  316.32   13.84
  -4  -1   3  272.97   14.36
   3   1  -3   71.05    3.81
   3   1  -3   68.91    3.87
   3   1  -3   69.75    3.68
   3   1  -3   70.31    4.03
   3   1  -3   68.50    4.02
   3   1  -3   71.12    3.80
   3   1  -3   66.03    4.47
   3   1  -3   71.16    4.41
  -3  -1   3   68.26    3.87
  -3  -1   3   65.48    4.03
  -3  -1   3   70.55    3.85
  -3  -1   3   73.66    3.77
  -3  -1   3   74.22    4.56
  -3  -1   3   71.49    4.08
   2   1  -3   56.29    3.03
   2   1  -3   58.07    3.14
   2   1  -3   55.74    2.92
  -2  -1   3   58.36    3.02
  -2  -1   3   60.13    3.66
  -2  -1   3   54.47    2.93
   1   1  -3   60.28    3.21
   1   1  -3   68.28    3.23
   1   1  -3   69.59    3.09
   1   1  -3   62.95    3.42
   1   1  -3   67.17    3.21
   1   1  -3   68.81    3.10
   1   1  -3   63.22    3.44
   1   1  -3   68.14    3.32
   1   1  -3   61.43    3.52
  -1  -1   3   62.44    3.54
  -1  -1   3   63.95    3.19
  -1  -1   3   65.17    3.24
  -1  -1   3   66.33    3.52
  -1  -1   3   72.46    3.17
  -1  -1   3   68.91    3.12
  -1  -1   3   62.76    3.40
   0   1  -3    2.15    0.57
   0   1  -3    1.77    0.51
   0  -1   3    1.90    0.35
   0  -1   3    1.45    0.35
   0  -1   3    1.34    0.52
   0  -1   3    1.57    0.50
  -1   1  -3  302.41   13.46
  -1   1  -3  314.88   13.79
  -1   1  -3  301.17   13.30
  -1   1  -3  332.65   13.35
  -1   1  -3  294.73   13.69
  -1   1  -3  290.21   13.80
  -1   1  -3  318.61   13.43
  -1   1  -3  330.81   13.65
   1  -1   3  317.04   13.54
   1  -1   3  311.96   13.80
   1  -1   3  325.19   13.48
   1  -1   3  339.00   13.38
   1  -1   3  322.56   13.35
   1  -1   3  283.44   13.40
   1  -1   3  299.12   13.88
   1  -1   3  293.91   13.70
   1  -1   3  340.49   13.40
   1  -1   3  301.58   13.46
  -2   1  -3    6.54    1.34
  -2   1  -3    5.16    0.83
  -2   1  -3    4.76    1.00
  -2   1  -3    4.64    0.94
  -2   1  -3    5.09    1.53
  -2   1  -3    2.94    1.35
  -2   1  -3    3.14    0.67
   2  -1   3    4.11    0.97
   2  -1   3    4.24    1.42
   2  -1   3    4.27    0.77
   2  -1   3    4.59    1.63
   2  -1   3    4.69    1.03
   2  -1   3    3.14    0.71
   2  -1   3    3.51    0.87
   2  -1   3    4.79    1.03
  -3   1  -3    6.43    1.05
  -3   1  -3    8.85    1.53
  -3   1  -3    6.89    2.02
  -3   1  -3    8.44    1.40
  -3   1  -3    9.47    1.71
  -3   1  -3    8.34    2.13
  -3   1  -3    7.21    1.19
   3  -1   3    7.09    1.43
   3  -1   3    8.27    1.57
   3  -1   3    8.28    1.41
   3  -1   3   10.34    2.42
   3  -1   3    5.47    0.99
   3  -1   3    5.84    1.39
   3  -1   3    8.09    2.35
   3  -1   3    6.96    1.13
  -4   1  -3   70.60    5.05
  -4   1  -3   65.53    4.07
  -4   1  -3   74.25    4.43
  -4   1  -3   72.74    4.41
   4  -1   3   69.85    4.49
   4  -1   3   70.71    4.13
   4  -1   3   74.12    4.73
   4  -1   3   68.98    5.42
  -5   1  -3   34.53    3.01
  -5   1  -3   31.72    2.75
  -5   1  -3   37.36    3.25
  -5   1  -3   36.71    4.30
   5  -1   3   30.35    2.82
   5  -1   3   36.69    4.57
   5  -1   3   34.97    3.29
   5  -1   3   36.75    3.38
  -6   1  -3   72.64    5.38
  -6   1  -3   64.17    5.31
  -6   1  -3   79.15    7.11
  -6   1  -3   61.33    4.78
   6  -1   3   76.73    8.02
   6  -1   3   74.46    5.80
   6  -1   3   77.47    5.23
   6  -1   3   69.73    5.54
  -7   1  -3   11.97    3.09
  -7   1  -3    9.47    3.16
  -7   1  -3    9.51    4.91
  -7   1  -3    7.42    2.13
   7  -1   3    6.80    2.83
   7  -1   3   10.62    2.47
   7  -1   3   11.18    3.64
   7  -1   3    5.01    4.77
   7   0  -3    9.03    5.63
   7   0  -3   14.93    2.79
   7   0  -3   13.28    3.73
  -7   0   3    9.91    2.17
  -7   0   3   11.63    2.30
  -7   0   3   12.52    3.37
  -7   0   3   13.05    4.86
  -7   0   3   13.75    3.12
   6   0  -3  105.68    7.32
   6   0  -3  108.96    8.91
  -6   0   3  100.47    6.37
  -6   0   3  103.22    8.71
  -6   0   3  108.89    7.05
  -6   0   3  100.74    6.24
  -6   0   3  106.04    6.60
   5   0  -3   12.32    3.62
   5   0  -3    8.90    2.23
   5   0  -3    7.94    1.53
  -5   0   3   10.10    3.20
  -5   0   3    9.42    2.16
  -5   0   3    7.62    1.45
  -5   0   3    5.89    1.35
   4   0  -3   87.05    6.07
   4   0  -3   80.60    5.02
   4   0  -3   91.10    4.96
   4   0  -3   82.94    5.71
   4   0  -3   89.75    4.76
  -4   0   3   90.52    6.11
  -4   0   3   82.28    5.66
  -4   0   3   88.71    4.85
  -4   0   3   95.77    5.30
  -4   0   3   92.64    4.89
  -4   0   3   84.12    4.93
   3   0  -3    1.68    1.25
   3   0  -3    1.81    0.63
   3   0  -3    0.51    0.56
   3   0  -3    0.79    0.73
   3   0  -3    1.51    0.85
   3   0  -3    1.79    0.85
   3   0  -3    0.63    0.55
   3   0  -3    2.33    1.40
  -3   0   3    1.62    0.60
  -3   0   3    0.83    0.50
  -3   0   3    0.74    0.61
  -3   0   3    1.93    0.92
  -3   0   3    1.40    1.24
  -3   0   3    3.54    1.01
   2   0  -3   48.93    2.69
   2   0  -3   44.50    2.52
   2   0  -3   40.47    2.90
   2   0  -3   43.91    2.52
   2   0  -3   46.32    2.50
   2   0  -3   51.96    2.73
   2   0  -3   40.97    2.56
   2   0  -3   47.16    3.12
  -2   0   3   46.56    2.57
  -2   0   3   43.84    2.60
  -2   0   3   49.27    2.68
  -2   0   3   48.15    2.51
  -2   0   3   43.22    3.07
  -2   0   3   47.02    2.55
  -2   0   3   42.03    2.55
  -2   0   3   43.40    2.95
   1   0  -3    4.64    0.63
   1   0  -3    6.09    1.22
   1   0  -3    5.97    0.87
   1   0  -3    5.03    0.68
   1   0  -3    5.57    0.75
   1   0  -3    6.39    0.94
   1   0  -3    6.43    1.32
  -1   0   3    6.09    0.95
  -1   0   3    5.13    0.73
  -1   0   3    4.98    0.61
  -1   0   3    4.96    0.69
  -1   0   3    5.03    0.76
  -1   0   3    7.36    1.35
  -1   0   3    6.11    0.87
  -1   0   3    7.01    1.36
   0   0  -3   74.56    3.97
   0   0  -3   80.08    3.71
   0   0  -3   78.72    3.78
   0   0  -3   85.92    3.67
   0   0  -3   81.12    3.68
   0   0  -3   79.28    3.75
   0   0  -3   80.80    3.67
   0   0  -3   91.12    3.84
   0   0   3   90.61    3.82
   0   0   3   85.55    3.82
   0   0   3   79.12    3.75
   0   0   3   81.46    3.70
   0   0   3   82.01    3.68
   0   0   3   75.83    3.82
   0   0   3   74.27    3.96
   0   0   3   86.88    3.67
  -1   0  -3   87.00    3.96
  -1   0  -3   83.59    4.00
  -1   0  -3   90.57    3.91
  -1   0  -3   84.30    3.97
  -1   0  -3   82.54    4.29
  -1   0  -3   82.52    3.85
  -1   0  -3   89.16    4.04
  -1   0  -3   77.55    4.35
   1   0   3   76.47    4.22
   1   0   3   88.65    3.90
   1   0   3   82.27    3.94
   1   0   3   80.80    3.86
   1   0   3   86.07    4.00
   1   0   3   83.54    3.97
   1   0   3   82.65    4.00
   1   0   3   80.64    3.94
   1   0   3   80.30    4.42
  -2   0  -3   18.88    1.38
  -2   0  -3   16.91    1.28
  -2   0  -3   14.75    1.36
  -2   0  -3   17.22    1.51
  -2   0  -3   15.17    1.81
  -2   0  -3   18.57    1.43
  -2   0  -3   17.23    1.45
  -2   0  -3   15.37    1.84
   2   0   3   15.53    1.99
   2   0   3   17.17    1.86
   2   0   3   15.51    1.44
   2   0   3   16.68    1.31
   2   0   3   17.41    1.52
   2   0   3   17.15    1.42
   2   0   3   16.12    1.30
   2   0   3   16.36    1.40
   2   0   3   16.39    1.39
  -3   0  -3    9.94    1.38
  -3   0  -3   11.72    1.92
  -3   0  -3    8.01    1.15
  -3   0  -3    6.91    1.33
  -3   0  -3    8.91    1.04
  -3   0  -3   11.03    1.75
  -3   0  -3    7.60    1.41
  -3   0  -3    9.73    1.15
   3   0   3    8.31    1.60
   3   0   3   10.06    1.27
   3   0   3   10.07    2.50
   3   0   3    6.07    1.10
   3   0   3    6.27    1.03
   3   0   3    5.84    1.17
   3   0   3   10.21    1.18
   3   0   3    9.94    1.21
  -4   0  -3   41.64    3.84
  -4   0  -3   39.26    3.70
  -4   0  -3   42.13    2.86
  -4   0  -3   41.76    3.09
  -4   0  -3   40.47    3.08
  -4   0  -3   36.85    2.88
   4   0   3   43.33    3.20
   4   0   3   38.46    2.92
   4   0   3   38.83    3.00
   4   0   3   51.17    4.67
   4   0   3   44.61    2.86
   4   0   3   38.99    3.85
  -5   0  -3    1.84    1.04
  -5   0  -3    4.42    2.78
  -5   0  -3    2.09    1.48
  -5   0  -3    2.91    1.61
  -5   0  -3    1.46    1.03
   5   0   3    0.40    1.33
   5   0   3    1.63    1.05
   5   0   3    1.42    1.14
   5   0   3    1.02    2.48
  -6   0  -3   83.12    5.86
  -6   0  -3   88.52    7.65
  -6   0  -3   74.13    5.38
  -6   0  -3   83.50    5.92
  -6   0  -3   74.93    5.19
   6   0   3   78.05    5.33
   6   0   3   89.02    8.78
   6   0   3   79.40    5.54
   6   0   3   72.56    5.87
  -7   0  -3    4.04    1.89
  -7   0  -3   11.80    3.12
  -7   0  -3    4.87    2.60
  -7   0  -3    9.81    5.88
  -7   0  -3    3.07    1.81
   7   0   3    9.68    5.55
   7   0   3    6.02    2.36
   7   0   3    6.92    3.35
   7   0   3    4.71    2.16
   7  -1  -3    9.45    5.14
   7  -1  -3    7.18    2.98
   7  -1  -3   13.66    2.84
  -7   1   3    6.56    2.04
  -7   1   3   12.70    4.99
  -7   1   3   10.18    2.75
  -7   1   3    8.87    3.17
   6  -1  -3   94.22    6.72
   6  -1  -3   97.06    8.99
   6  -1  -3   94.57    5.94
  -6   1   3   96.75    6.14
  -6   1   3   94.23    8.87
  -6   1   3   87.47    5.61
  -6   1   3   93.52    6.49
   5  -1  -3   64.02    5.81
   5  -1  -3   65.55    4.64
   5  -1  -3   66.74    4.21
   5  -1  -3   60.06    5.82
  -5   1   3   62.07    3.99
  -5   1   3   65.12    5.73
  -5   1   3   59.03    4.15
  -5   1   3   59.73    4.57
   4  -1  -3  146.64    7.43
   4  -1  -3  139.57    7.50
   4  -1  -3  137.85    8.64
   4  -1  -3  138.62    8.36
   4  -1  -3  151.53    7.36
  -4   1   3  153.49    7.35
  -4   1   3  148.22    7.71
  -4   1   3  149.66    8.59
  -4   1   3  147.54    7.26
   3  -1  -3    8.10    1.14
   3  -1  -3    4.90    1.16
   3  -1  -3    5.89    0.98
   3  -1  -3    4.73    1.10
   3  -1  -3    7.42    1.89
   3  -1  -3    5.68    1.01
   3  -1  -3    7.87    2.01
  -3   1   3    8.47    1.03
  -3   1   3    5.51    1.26
  -3   1   3    5.00    0.89
   2  -1  -3   12.43    1.60
   2  -1  -3   10.19    1.05
   2  -1  -3   12.43    1.27
   2  -1  -3   12.52    1.21
   2  -1  -3   12.28    1.51
   2  -1  -3   10.06    1.15
   2  -1  -3   14.22    1.15
   2  -1  -3   12.07    1.54
  -2   1   3   12.35    1.08
  -2   1   3   11.10    0.98
  -2   1   3   12.84    1.21
  -2   1   3    9.15    1.05
  -2   1   3   13.72    1.67
  -2   1   3    9.57    1.38
   1  -1  -3  301.70   13.55
   1  -1  -3  315.78   13.95
   1  -1  -3  310.89   13.52
   1  -1  -3  316.87   13.47
   1  -1  -3  321.65   13.42
   1  -1  -3  319.43   14.11
   1  -1  -3  317.38   13.77
  -1   1   3  306.81   13.52
  -1   1   3  335.20   13.63
  -1   1   3  305.61   14.10
   0  -1  -3  123.54    6.01
   0  -1  -3  129.39    5.94
   0  -1  -3  141.65    6.14
   0   1   3  148.91    5.97
   0   1   3  138.18    6.06
   0   1   3  126.72    6.43
   0   1   3  143.72    6.16
  -1  -1  -3  157.74    6.55
  -1  -1  -3  146.73    6.57
  -1  -1  -3  153.89    6.51
  -1  -1  -3  158.60    6.90
  -1  -1  -3  140.53    6.90
  -1  -1  -3  139.06    6.42
  -1  -1  -3  138.69    6.67
  -1  -1  -3  154.19    6.68
  -1  -1  -3  153.32    6.66
   1   1   3  136.88    6.99
   1   1   3  149.35    6.45
   1   1   3  146.38    6.75
   1   1   3  132.52    6.83
   1   1   3  149.05    6.50
   1   1   3  143.98    6.64
   1   1   3  144.49    6.58
   1   1   3  152.76    6.91
   1   1   3  151.30    6.49
  -2  -1  -3   20.28    1.48
  -2  -1  -3   21.57    1.74
  -2  -1  -3   23.47    1.77
  -2  -1  -3   19.54    1.57
  -2  -1  -3   22.50    1.54
  -2  -1  -3   21.01    1.62
  -2  -1  -3   21.82    2.11
  -2  -1  -3   17.91    2.00
  -2  -1  -3   21.07    1.46
   2   1   3   20.10    1.58
   2   1   3   20.93    2.03
   2   1   3   22.41    1.50
   2   1   3   20.09    1.74
   2   1   3   19.25    2.17
   2   1   3   18.86    1.72
   2   1   3   20.80    1.48
   2   1   3   19.52    1.66
  -3  -1  -3   16.33    1.66
  -3  -1  -3   18.24    2.24
  -3  -1  -3   14.30    1.39
  -3  -1  -3   15.70    1.53
  -3  -1  -3   20.65    1.51
  -3  -1  -3   16.16    1.68
  -3  -1  -3   17.14    2.18
  -3  -1  -3   20.02    1.88
   3   1   3   16.04    2.34
   3   1   3   15.80    1.47
   3   1   3   17.71    1.76
   3   1   3   14.34    1.68
   3   1   3   18.81    2.28
   3   1   3   17.57    1.54
  -4  -1  -3  171.19    8.57
  -4  -1  -3  169.80    9.50
  -4  -1  -3  163.62    8.65
  -4  -1  -3  163.29    9.60
  -4  -1  -3  169.49    8.72
  -4  -1  -3  175.99    8.33
   4   1   3  166.63    8.63
   4   1   3  170.57    8.22
   4   1   3  159.14    9.62
  -5  -1  -3   58.55    5.55
  -5  -1  -3   56.63    4.26
  -5  -1  -3   56.53    4.35
  -5  -1  -3   56.61    4.36
  -5  -1  -3   55.17    3.95
  -5  -1  -3   58.58    5.69
   5   1   3   66.56    5.97
   5   1   3   58.48    4.52
   5   1   3   55.05    3.85
  -6  -1  -3   71.92    4.80
  -6  -1  -3   73.61    5.46
  -6  -1  -3   60.23    5.17
  -6  -1  -3   78.68    7.14
  -6  -1  -3   59.19    5.08
   6   1   3   66.24    4.79
   6   1   3   65.68    5.43
   6   1   3   75.42    7.52
  -7  -1  -3    3.53    1.99
  -7  -1  -3    8.07    2.95
  -7  -1  -3    3.76    2.05
  -7  -1  -3    6.11    2.84
  -7  -1  -3   10.54    5.02
   7   1   3    2.94    1.97
   7   1   3    3.67    2.89
   7   1   3    4.99    4.72
   7  -2  -3   29.48    4.77
   7  -2  -3   34.32    8.80
   7  -2  -3   40.18    4.13
  -7   2   3   25.22    5.04
  -7   2   3   28.02    3.07
  -7   2   3   39.35    9.79
  -7   2   3   36.51    3.90
   6  -2  -3   29.32    3.40
   6  -2  -3   34.60    7.80
   6  -2  -3   30.08    5.08
   6  -2  -3   29.68    3.04
  -6   2   3   27.64    3.35
  -6   2   3   34.42    4.78
  -6   2   3   25.02    2.60
  -6   2   3   34.08    3.22
   5  -2  -3   14.57    1.81
   5  -2  -3   14.70    3.70
  -5   2   3   11.94    3.38
  -5   2   3    8.97    1.57
  -5   2   3   11.56    2.36
   4  -2  -3    8.51    1.47
   4  -2  -3   15.17    3.48
   4  -2  -3   14.03    2.35
   4  -2  -3    9.16    1.78
   4  -2  -3    7.97    1.60
  -4   2   3   13.45    1.65
  -4   2   3   12.87    2.94
  -4   2   3   12.73    1.34
   3  -2  -3   19.30    1.78
   3  -2  -3   20.75    1.64
   3  -2  -3   22.19    2.35
   3  -2  -3   23.48    2.68
   3  -2  -3   20.96    1.73
   3  -2  -3   23.12    1.90
  -3   2   3   21.39    1.59
  -3   2   3   24.61    2.40
  -3   2   3   21.17    1.89
  -3   2   3   20.77    1.85
   2  -2  -3   25.33    1.63
   2  -2  -3   24.90    2.57
   2  -2  -3   22.39    1.54
  -2   2   3   23.48    1.88
  -2   2   3   22.76    2.49
   1  -2  -3    0.27    0.52
   1  -2  -3    0.61    1.15
   1  -2  -3    0.37    0.45
  -1   2   3    0.84    0.58
  -1   2   3    1.55    1.25
   0  -2  -3   24.94    1.69
   0  -2  -3   24.88    1.70
   0  -2  -3   23.27    2.12
   0  -2  -3   26.10    1.61
   0  -2  -3   24.22    1.52
   0   2   3   25.04    1.68
   0   2   3   25.53    1.74
   0   2   3   27.37    1.80
   0   2   3   24.19    2.26
   0   2   3   27.08    1.58
  -1  -2  -3   40.40    2.55
  -1  -2  -3   39.34    2.41
  -1  -2  -3   36.09    2.31
  -1  -2  -3   37.07    2.09
   1   2   3   38.76    2.13
   1   2   3   39.16    2.52
   1   2   3   37.42    2.37
   1   2   3   38.19    2.32
   1   2   3   38.32    2.85
  -2  -2  -3   94.56    4.75
  -2  -2  -3  101.45    5.26
  -2  -2  -3   99.07    4.84
  -2  -2  -3  102.44    5.12
  -2  -2  -3  102.36    5.45
   2   2   3  104.60    4.85
   2   2   3   96.35    5.38
   2   2   3   99.73    5.32
  -3  -2  -3   42.96    3.47
  -3  -2  -3   39.84    2.98
  -3  -2  -3   38.13    2.54
  -3  -2  -3   41.92    3.01
  -3  -2  -3   38.60    2.65
  -3  -2  -3   40.20    2.67
  -3  -2  -3   36.37    2.81
   3   2   3   39.19    2.40
   3   2   3   34.84    2.40
   3   2   3   37.37    2.40
   3   2   3   40.16    2.76
  -4  -2  -3   37.03    2.77
  -4  -2  -3   29.73    3.56
  -4  -2  -3   39.26    3.95
  -4  -2  -3   39.33    3.25
  -4  -2  -3   38.56    2.89
  -4  -2  -3   32.96    2.84
  -4  -2  -3   37.51    3.18
   4   2   3   42.93    3.06
   4   2   3   37.91    2.58
   4   2   3   37.39    3.90
   4   2   3   39.59    2.64
  -5  -2  -3   20.71    4.76
  -5  -2  -3   31.75    2.99
  -5  -2  -3   34.72    4.15
  -5  -2  -3   29.58    3.09
  -5  -2  -3   30.01    3.26
  -5  -2  -3   27.50    2.75
   5   2   3   31.78    3.10
   5   2   3   31.33    2.63
   5   2   3   35.80    4.66
  -6  -2  -3   26.75    3.56
  -6  -2  -3   27.63    4.53
  -6  -2  -3   27.13    3.36
  -6  -2  -3   21.91    2.79
  -6  -2  -3   25.09    3.25
   6   2   3   26.75    3.44
   6   2   3   29.34    6.92
   6   2   3   23.04    2.58
  -7  -2  -3   18.59    3.75
  -7  -2  -3   12.17    2.97
  -7  -2  -3    4.31    3.28
  -7  -2  -3   17.00    3.19
  -7  -2  -3   13.73    6.26
   7   2   3    9.27    2.47
   7   2   3    9.66    3.87
   7   2   3   13.48    2.51
   7   2   3    2.01    5.25
   7  -3  -3   27.94    4.68
   7  -3  -3   31.39    8.36
   7  -3  -3   27.54    4.04
  -7   3   3   21.47    2.75
  -7   3   3   24.99    4.84
   6  -3  -3   16.72    3.28
   6  -3  -3   17.42    2.84
   6  -3  -3   22.12    5.78
  -6   3   3   19.50    3.67
  -6   3   3   13.51    2.21
  -6   3   3   16.28    5.07
   5  -3  -3   45.86    5.43
   5  -3  -3   46.74    5.50
   5  -3  -3   45.27    3.92
   5  -3  -3   51.77    3.68
  -5   3   3   46.26    5.21
  -5   3   3   48.68    3.89
   4  -3  -3    0.61    0.86
   4  -3  -3    2.48    2.17
   4  -3  -3    0.44    1.15
   4  -3  -3    0.32    0.99
   4  -3  -3    1.54    2.04
  -4   3   3    1.69    1.03
  -4   3   3    0.12    1.03
   3  -3  -3    7.63    1.30
   3  -3  -3    7.11    1.15
  -3   3   3   11.31    3.10
  -3   3   3    7.91    1.61
  -2   3   3   27.89    3.13
  -2   3   3   24.64    2.19
   1  -3  -3    6.10    2.23
   1  -3  -3    2.92    0.93
   1  -3  -3    4.12    0.82
  -1   3   3    4.06    1.01
  -1   3   3    5.30    0.99
  -1   3   3    2.98    0.96
  -1   3   3    5.25    1.97
   0  -3  -3    8.97    0.92
   0  -3  -3    8.37    1.45
   0  -3  -3    5.90    1.09
   0  -3  -3    7.31    1.48
   0   3   3    8.50    1.38
   0   3   3    9.76    2.59
   0   3   3    7.85    1.36
   0   3   3    7.30    1.10
   0   3   3    6.94    1.10
  -1  -3  -3   30.97    2.73
  -1  -3  -3   32.39    2.29
  -1  -3  -3   34.53    2.52
   1   3   3   31.16    2.42
   1   3   3   35.55    2.13
   1   3   3   31.47    2.28
   1   3   3   34.83    2.35
   1   3   3   30.99    2.99
  -2  -3  -3   22.23    2.17
  -2  -3  -3   21.81    2.06
   2   3   3   22.92    2.54
   2   3   3   18.52    2.21
   2   3   3   21.44    1.66
   2   3   3   22.36    1.91
  -3  -3  -3  176.30    9.34
  -3  -3  -3  170.56    9.22
   3   3   3  186.29    8.49
  -4  -3  -3   77.31    5.32
  -4  -3  -3   76.64    5.97
  -4  -3  -3   72.27    5.14
  -4  -3  -3   78.73    4.74
  -4  -3  -3   78.58    4.62
   4   3   3   76.06    4.92
   4   3   3   73.54    4.44
  -5  -3  -3   66.04    6.91
  -5  -3  -3   80.66    5.89
  -5  -3  -3   69.55    5.48
  -5  -3  -3   84.13    5.00
  -5  -3  -3   77.40    6.91
  -5  -3  -3   73.95    5.16
   5   3   3   66.18    5.18
   5   3   3   76.30    7.26
  -6  -3  -3    7.90    2.23
  -6  -3  -3    7.56    3.47
  -6  -3  -3    8.87    4.59
  -6  -3  -3    4.03    1.98
  -6  -3  -3    9.36    2.74
   6   3   3    0.67    4.53
   6   3   3    4.92    2.82
   6   3   3    9.77    2.13
   6  -4  -3    3.87    2.00
   6  -4  -3    6.36    2.50
  -6   4   3    7.35    2.57
  -6   4   3    5.74    2.71
   5  -4  -3    2.71    1.57
  -5   4   3    1.94    1.70
  -5   4   3   -0.42    1.38
   4  -4  -3   58.33    3.73
  -4   4   3   48.57    4.15
  -3   4   3    5.55    1.64
  -3   4   3    7.03    3.19
  -2   4   3   14.81    1.90
  -2   4   3   16.94    3.18
  -1   4   3   69.72    5.42
  -1   4   3   60.42    3.63
  -1   4   3   64.57    3.63
  -1   4   3   57.64    4.08
   0  -4  -3   11.05    1.49
   0   4   3   15.32    1.61
   0   4   3   13.91    1.34
   0   4   3   14.69    2.47
   0   4   3   10.52    1.91
  -1  -4  -3  187.06    9.19
   1   4   3  174.84    8.79
   1   4   3  178.32    8.49
   1   4   3  180.97   10.35
  -2  -4  -3   30.31    2.78
  -2  -4  -3   29.82    2.64
   2   4   3   27.83    3.29
   2   4   3   28.78    2.46
   2   4   3   29.33    2.20
  -3  -4  -3   60.20    4.54
  -3  -4  -3   63.71    4.55
  -3  -4  -3   58.13    3.57
   3   4   3   58.83    3.71
   3   4   3   58.50    4.02
  -4  -4  -3    0.85    1.20
  -4  -4  -3    0.51    1.02
  -4  -4  -3   -0.08    1.69
   4   4   3    0.17    1.06
  -5  -4  -3   18.00    3.67
  -5  -4  -3   13.31    2.50
  -5  -4  -3   10.52    2.31
   5   4   3    6.45    1.84
   5   4   3    6.03    2.36
  -6  -4  -3    3.07    2.40
  -6  -4  -3    2.14    1.89
  -6  -4  -3    6.45    3.72
  -6  -4  -3    2.66    3.56
  -6  -4  -3    2.88    2.19
   6   4   3    3.35    2.02
   6   4   3    6.37    2.90
   6  -5  -3    3.27    2.71
  -6   5   3   -0.95    2.00
   5  -5  -3    8.06    2.17
  -5   5   3   16.45    3.14
  -4   5   3    0.91    1.38
  -3   5   3   14.30    2.82
  -3   5   3   20.47    3.92
  -2   5   3    5.61    3.22
   1  -5  -3   20.72    2.47
  -1   5   3   17.85    2.03
  -1   5   3   20.98    2.52
  -1   5   3   26.32    3.89
  -1   5   3   23.03    2.23
   0  -5  -3    0.44    0.76
   0  -5  -3    0.89    0.77
   0   5   3    4.03    1.42
   0   5   3    1.70    1.21
   0   5   3    0.78    0.80
   0   5   3    4.95    2.62
  -1  -5  -3   62.42    4.23
   1   5   3   51.66    3.54
   1   5   3   58.94    4.16
   1   5   3   60.98    3.99
   1   5   3   56.30    5.42
  -2  -5  -3   22.16    2.59
  -2  -5  -3   25.32    2.69
   2   5   3   18.33    2.05
   2   5   3   22.86    3.47
   2   5   3   22.39    2.46
  -3  -5  -3   85.39    4.85
  -3  -5  -3   86.99    5.98
  -3  -5  -3   80.39    5.88
   3   5   3   81.80    4.93
  -4  -5  -3   20.66    3.91
  -4  -5  -3   14.25    2.78
  -4  -5  -3   14.73    2.40
  -5  -5  -3   37.52    4.73
  -5  -5  -3   34.52    3.50
  -5  -5  -3   28.15    3.91
   5   5   3   31.41    3.05
   5  -6  -3    0.01    1.97
  -5   6   3    0.86    2.25
   4  -6  -3    3.48    2.24
  -4   6   3    6.04    2.36
   3  -6  -3    1.82    1.76
  -3   6   3    0.70    1.60
  -3   6   3    5.26    4.05
   2  -6  -3    8.68    2.21
  -2   6   3    9.37    2.55
   1  -6  -3   48.35    4.19
  -1   6   3   52.72    3.51
  -1   6   3   59.90    6.39
  -1   6   3   39.66    4.11
   0  -6  -3   59.22    4.36
   0  -6  -3   61.20    4.33
   0   6   3   60.30    4.76
   0   6   3   58.53    3.90
   0   6   3   65.49    4.50
   0   6   3   75.68    7.20
  -1  -6  -3   67.98    4.95
   1   6   3   62.83    4.21
   1   6   3   66.94    5.00
   1   6   3   82.68    7.37
   1   6   3   69.99    4.94
  -2  -6  -3   14.53    2.87
  -2  -6  -3   22.02    2.85
   2   6   3   20.81    3.73
   2   6   3   19.78    2.64
   2   6   3   18.68    2.15
  -3  -6  -3    7.73    2.93
  -3  -6  -3    6.21    2.20
   3   6   3    4.33    1.80
  -4  -6  -3    1.06    2.64
  -4  -6  -3   -0.19    1.38
  -4  -6  -3    0.67    1.56
   4   6   3    0.40    1.43
   3  -7  -3    4.37    2.24
  -3   7   3    3.12    2.65
   2  -7  -3   12.66    2.95
  -2   7   3   21.15    6.73
  -2   7   3   12.82    3.34
   1  -7  -3    1.64    1.42
  -1   7   3    1.56    1.68
  -1   7   3    7.67    5.53
   0  -7  -3    2.83    1.40
   0  -7  -3    3.45    1.33
   0   7   3    4.62    1.92
   0   7   3    1.98    1.33
   0   7   3    5.32    5.61
  -1  -7  -3    1.83    1.42
   1   7   3    2.31    4.09
   1   7   3   -0.36    1.12
   1   7   3    1.48    1.33
  -2  -7  -3    8.74    2.32
  -2  -7  -3   10.53    3.19
   2   7   3   14.40    6.58
   2   7   3    7.43    1.93
   2   7   3    5.08    1.95
   3   7  -4   20.07    6.20
   3   7  -4    9.89    2.95
   3   7  -4   15.11    2.53
  -3  -7   4   14.09    3.02
  -3  -7   4   12.07    3.35
   2   7  -4   32.09    2.82
   2   7  -4   37.92    5.36
   2   7  -4   29.63    3.40
  -2  -7   4   28.17    3.78
  -2  -7   4   25.86    3.46
   1   7  -4    4.90    2.17
   1   7  -4   11.26    2.92
   1   7  -4    4.98    1.48
   1   7  -4    0.77    3.72
  -1  -7   4    2.92    1.60
  -1  -7   4    4.82    2.22
  -1  -7   4    4.36    1.45
   0   7  -4    9.13    2.83
   0   7  -4   10.26    1.88
   0  -7   4   12.72    3.10
   0  -7   4    8.88    2.21
   0  -7   4    7.41    1.86
  -1   7  -4    3.32    1.83
  -1   7  -4    1.84    1.83
   1  -7   4    0.65    1.20
  -2   7  -4    9.92    2.51
  -2   7  -4    6.16    2.51
   2  -7   4    5.82    2.08
  -3   7  -4    2.35    2.50
   3  -7   4    0.61    1.56
   5   6  -4    1.37    1.63
   5   6  -4    1.78    2.28
  -5  -6   4    1.15    1.90
  -5  -6   4    1.27    1.86
  -5  -6   4    1.06    2.68
   4   6  -4    2.94    1.55
   4   6  -4    3.18    2.05
  -4  -6   4    1.03    2.19
  -4  -6   4    0.82    1.54
   3   6  -4   25.42    3.02
   3   6  -4   21.50    2.29
  -3  -6   4   24.83    3.46
  -3  -6   4   22.96    3.20
   2   6  -4   35.87    3.33
   2   6  -4   31.07    2.58
  -2  -6   4   34.95    3.59
  -2  -6   4   31.88    3.35
   1   6  -4   92.19    5.06
   1   6  -4   94.28    5.88
   1   6  -4   92.69    5.87
  -1  -6   4   91.91    6.04
  -1  -6   4   85.53    5.43
  -1  -6   4   87.28    6.02
   0   6  -4   68.03    6.07
   0   6  -4   61.56    4.49
   0   6  -4   62.61    4.62
   0   6  -4   61.00    3.71
   0  -6   4   62.15    4.30
   0  -6   4   60.32    4.56
   0  -6   4   55.57    4.43
  -1   6  -4   42.98    3.43
  -1   6  -4   37.55    3.68
  -1   6  -4   36.52    2.78
   1  -6   4   37.14    3.69
   1  -6   4   42.89    3.68
  -2   6  -4    7.63    1.83
  -2   6  -4    3.54    1.86
   2  -6   4    2.18    1.50
  -3   6  -4    1.95    1.93
   3  -6   4    0.91    1.48
   4  -6   4    8.81    2.19
   4  -6   4    9.30    2.95
   5  -6   4    0.82    2.08
   6   5  -4    1.65    1.78
   6   5  -4    3.69    2.51
  -6  -5   4    2.86    2.36
  -6  -5   4    0.95    2.95
  -6  -5   4    1.67    1.99
   5   5  -4   71.68    4.73
   5   5  -4   60.88    5.17
  -5  -5   4   66.32    6.28
  -5  -5   4   69.26    6.16
  -5  -5   4   71.71    5.17
   4   5  -4   43.52    3.70
   4   5  -4   42.75    3.24
  -4  -5   4   42.40    3.32
  -4  -5   4   39.11    4.27
   3   5  -4  135.97    6.95
   3   5  -4  127.28    7.55
  -3  -5   4  134.96    8.37
  -3  -5   4  135.30    8.27
   2   5  -4   24.39    2.14
   2   5  -4   26.26    2.62
  -2  -5   4   25.80    2.85
  -2  -5   4   31.31    2.95
   1   5  -4   46.69    3.52
   1   5  -4   51.97    3.06
  -1  -5   4   49.91    3.85
  -1  -5   4   46.07    3.33
   0   5  -4    8.91    1.82
   0   5  -4    9.01    3.02
   0   5  -4    8.22    1.37
   0   5  -4    5.67    1.65
   0  -5   4    8.20    2.00
   0  -5   4    5.62    1.33
   0  -5   4    6.34    1.51
  -1   5  -4    8.66    1.84
  -1   5  -4   12.29    1.57
  -1   5  -4    8.58    1.30
   1  -5   4    7.83    1.77
  -2   5  -4   18.68    2.44
   2  -5   4   16.39    2.96
  -3   5  -4    8.95    2.29
   3  -5   4    7.96    2.10
   3  -5   4    9.93    1.61
   4  -5   4    0.10    1.30
   4  -5   4    1.07    1.29
   5  -5   4   16.11    3.64
   5  -5   4   16.29    2.68
   6   4  -4    3.10    1.66
   6   4  -4    1.18    2.06
   6   4  -4    4.03    2.03
  -6  -4   4    1.98    1.82
  -6  -4   4    7.09    3.29
  -6  -4   4    2.52    2.23
  -6  -4   4    0.58    1.64
   5   4  -4   39.69    3.83
   5   4  -4   44.63    3.36
   5   4  -4   46.75    3.85
  -5  -4   4   49.83    3.92
  -5  -4   4   46.01    4.59
  -5  -4   4   36.95    3.82
  -5  -4   4   52.15    5.85
  -5  -4   4   43.57    4.47
   4   4  -4    7.65    1.47
   4   4  -4    6.54    1.92
  -4  -4   4    7.51    2.27
   3   4  -4   85.36    5.32
   3   4  -4   95.43    4.95
  -3  -4   4   86.13    5.82
  -3  -4   4   92.70    5.92
   2   4  -4   27.23    1.99
   2   4  -4   25.38    2.29
  -2  -4   4   25.33    2.50
  -2  -4   4   22.88    2.46
   1   4  -4  144.18    7.15
   1   4  -4  128.98    6.82
   1   4  -4  139.18    6.54
  -1  -4   4  140.25    7.45
   0   4  -4    3.70    1.00
  -1   4  -4   36.54    2.76
  -1   4  -4   39.42    2.28
  -1   4  -4   37.42    2.58
   1  -4   4   36.12    2.71
   1  -4   4   32.95    2.99
   1  -4   4   36.75    2.18
  -2   4  -4   40.10    3.04
   2  -4   4   36.05    2.27
   2  -4   4   40.65    3.49
  -3   4  -4    6.46    1.77
   3  -4   4    4.60    1.74
   4  -4   4   29.68    3.62
   4  -4   4   36.03    2.79
  -5   4  -4    6.11    2.26
  -5   4  -4    1.75    1.41
  -5   4  -4    1.64    3.16
   5  -4   4    2.52    1.78
   5  -4   4    7.17    3.64
   5  -4   4    2.59    1.87
   5  -4   4    1.96    1.39
  -6   4  -4    2.15    3.26
  -6   4  -4    1.40    1.99
   6  -4   4    2.12    2.18
   6  -4   4    0.87    1.65
   6  -4   4    1.75    4.42
   6  -4   4    2.43    2.11
   7   3  -4   22.81    2.90
   7   3  -4   13.27    3.79
  -7  -3   4   20.71    4.24
  -7  -3   4   24.10    4.55
  -7  -3   4   27.04    5.64
  -7  -3   4   23.16    3.82
  -7  -3   4   28.65    8.14
   6   3  -4   26.25    2.62
   6   3  -4   23.88    6.08
   6   3  -4   30.93    3.66
  -6  -3   4   29.67    4.82
  -6  -3   4   29.15    3.52
  -6  -3   4   26.08    3.44
  -6  -3   4   30.34    3.97
  -6  -3   4   28.02    3.08
   5   3  -4  113.07    7.12
   5   3  -4  109.36    6.54
  -5  -3   4  130.22    7.87
  -5  -3   4  120.46    6.95
  -5  -3   4  121.36    8.39
  -5  -3   4  107.24    7.45
  -5  -3   4  118.44    7.15
   4   3  -4   96.59    6.58
   4   3  -4   94.84    5.57
   4   3  -4   96.45    5.64
  -4  -3   4   98.45    6.62
  -4  -3   4   97.17    6.30
  -4  -3   4   92.01    5.70
  -4  -3   4  105.62    5.64
  -4  -3   4   99.37    5.75
  -4  -3   4  101.72    6.43
   3   3  -4  152.05    7.61
  -3  -3   4  147.91    8.15
  -3  -3   4  150.56    7.36
  -3  -3   4  156.34    8.19
  -3  -3   4  144.25    7.41
   2   3  -4   17.05    1.67
   2   3  -4   16.93    1.41
  -1  -3   4   14.19    1.36
   0   3  -4   80.96    4.17
   0   3  -4   74.96    4.17
   0   3  -4   76.04    4.40
   0   3  -4   82.49    3.78
   0   3  -4   77.26    4.89
   0  -3   4   72.69    4.76
   0  -3   4   78.82    3.73
   0  -3   4   81.60    4.44
  -1   3  -4   34.17    2.39
  -1   3  -4   32.07    1.93
  -1   3  -4   33.75    2.22
   1  -3   4   39.55    2.85
   1  -3   4   33.88    3.00
   1  -3   4   27.76    2.25
   1  -3   4   33.76    1.85
  -2   3  -4   27.51    2.20
   2  -3   4   26.00    1.58
   2  -3   4   29.27    2.65
   2  -3   4   26.00    1.74
   2  -3   4   23.33    2.01
  -3   3  -4   22.70    2.38
  -3   3  -4   21.82    1.86
   3  -3   4   21.78    1.95
   3  -3   4   21.54    1.92
   3  -3   4   23.74    1.81
   3  -3   4   22.94    2.61
   3  -3   4   18.52    1.47
  -4   3  -4    9.90    2.92
  -4   3  -4   10.73    1.92
   4  -3   4    8.16    1.80
   4  -3   4    9.86    3.21
   4  -3   4    9.94    2.18
   4  -3   4    9.69    1.68
   4  -3   4    8.97    2.18
  -5   3  -4   66.60    4.23
  -5   3  -4   68.85    4.87
  -5   3  -4   70.20    6.25
   5  -3   4   69.82    4.96
   5  -3   4   70.32    5.04
   5  -3   4   72.39    5.94
   5  -3   4   74.25    6.86
  -6   3  -4   19.48    2.31
  -6   3  -4   16.05    3.16
   6  -3   4   17.70    2.90
   6  -3   4   16.64    3.27
   6  -3   4   13.43    3.14
   6  -3   4   26.38    7.38
  -7   3  -4   29.48    6.06
  -7   3  -4   16.22    4.16
  -7   3  -4   19.54    2.91
   7  -3   4   20.25    4.50
   7  -3   4   32.98    9.59
   7  -3   4   29.94    4.49
   7   2  -4   32.18    3.31
   7   2  -4   34.52    5.49
   7   2  -4   32.26    8.68
  -7  -2   4   36.75    4.57
  -7  -2   4   37.88    6.68
  -7  -2   4   29.06    3.91
  -7  -2   4   31.62    3.65
  -7  -2   4   34.25    4.30
   6   2  -4   35.84    5.24
   6   2  -4   40.24    3.24
   6   2  -4   46.20    4.30
  -6  -2   4   40.78    4.09
  -6  -2   4   35.47    3.85
  -6  -2   4   43.51    4.13
  -6  -2   4   39.40    3.54
  -6  -2   4   34.19    5.23
   5   2  -4   30.68    3.99
   5   2  -4   31.77    2.59
   5   2  -4   27.81    2.49
   5   2  -4   34.65    3.17
  -5  -2   4   32.81    3.14
  -5  -2   4   29.65    2.84
  -5  -2   4   31.97    3.23
  -5  -2   4   29.09    3.13
  -5  -2   4   33.74    4.17
   4   2  -4   21.56    1.87
   4   2  -4   25.64    2.94
   4   2  -4   23.26    1.96
   4   2  -4   24.34    1.93
   4   2  -4   22.49    2.20
  -4  -2   4   25.87    2.88
  -4  -2   4   18.23    2.01
  -4  -2   4   23.58    2.47
  -4  -2   4   21.51    2.20
  -4  -2   4   21.63    2.90
  -4  -2   4   24.69    2.15
  -4  -2   4   22.98    2.42
   3   2  -4   16.93    1.62
   3   2  -4   21.41    1.74
   3   2  -4   20.70    1.78
   3   2  -4   19.17    1.54
   3   2  -4   17.93    1.47
   3   2  -4   19.15    2.21
  -3  -2   4   16.73    1.91
  -3  -2   4   20.86    2.14
  -3  -2   4   18.59    1.57
  -3  -2   4   19.55    1.84
  -3  -2   4   17.20    1.49
  -3  -2   4   22.56    1.79
  -3  -2   4   23.25    1.80
  -3  -2   4   23.66    1.69
   2   2  -4   30.07    2.38
   2   2  -4   34.47    2.19
  -2  -2   4   33.60    2.12
  -2  -2   4   28.66    2.37
   1   2  -4    5.27    0.94
   1   2  -4    8.17    1.02
   1   2  -4    6.45    0.72
  -1  -2   4    6.46    1.05
  -1  -2   4    6.84    1.45
   0   2  -4    0.28    0.46
   0   2  -4    0.02    0.56
   0   2  -4   -0.13    0.22
   0  -2   4    0.17    0.42
   0  -2   4   -0.03    0.44
   0  -2   4    0.11    0.46
   0  -2   4   -0.07    0.89
   0  -2   4    0.02    0.26
  -1   2  -4    1.41    0.73
  -1   2  -4    0.84    0.66
   1  -2   4    2.45    1.36
   1  -2   4    1.84    0.85
   1  -2   4    1.36    0.70
  -2   2  -4    2.01    0.74
  -2   2  -4    1.50    0.73
  -2   2  -4    2.43    1.15
  -2   2  -4    1.82    1.27
  -2   2  -4    1.72    0.60
   2  -2   4    1.87    0.76
   2  -2   4    0.94    0.63
   2  -2   4    2.46    1.46
   2  -2   4    1.12    0.75
   2  -2   4    2.23    0.82
   2  -2   4    1.48    0.56
   2  -2   4    0.78    0.54
  -3   2  -4    0.78    0.74
  -3   2  -4    3.41    1.32
  -3   2  -4    2.73    1.57
  -3   2  -4    0.54    0.50
   3  -2   4    0.51    1.41
   3  -2   4    2.24    1.65
   3  -2   4    0.47    0.70
   3  -2   4    1.05    0.91
   3  -2   4    0.47    0.73
   3  -2   4    1.35    0.97
  -4   2  -4    7.84    1.40
  -4   2  -4   10.25    1.92
  -4   2  -4   13.73    2.56
   4  -2   4   17.80    4.55
   4  -2   4   11.14    2.06
   4  -2   4    9.09    1.95
   4  -2   4    6.97    1.74
   4  -2   4    6.18    1.42
   4  -2   4   10.13    3.04
  -5   2  -4   10.54    3.50
  -5   2  -4   11.30    2.31
  -5   2  -4    7.16    1.45
   5  -2   4   10.26    2.21
   5  -2   4    7.63    1.67
   5  -2   4    9.67    3.64
   5  -2   4   10.99    2.50
  -6   2  -4   38.61    3.84
  -6   2  -4   26.88    2.82
  -6   2  -4   30.44    3.41
  -6   2  -4   31.55    4.91
   6  -2   4   27.67    3.57
   6  -2   4   33.47    3.88
   6  -2   4   33.20    3.31
   6  -2   4   34.93    5.30
  -7   2  -4   18.42    2.95
  -7   2  -4   18.16    3.55
  -7   2  -4   22.49    4.50
   7  -2   4   29.47    9.14
   7  -2   4   15.43    3.57
   7  -2   4   21.61    3.46
   7  -2   4   24.35    4.34
   7   1  -4   11.98    2.45
   7   1  -4    5.57    4.80
   7   1  -4   10.52    3.38
  -7  -1   4   10.51    2.36
  -7  -1   4    7.58    2.27
  -7  -1   4   14.97    3.90
  -7  -1   4   15.04    5.26
  -7  -1   4   12.60    3.52
   6   1  -4   93.76    8.32
   6   1  -4  103.55    6.87
   6   1  -4   81.72    5.74
  -6  -1   4  109.04    7.01
  -6  -1   4   96.40    6.05
  -6  -1   4   95.27    6.50
  -6  -1   4  100.72    6.58
  -6  -1   4  109.81    8.80
   5   1  -4   63.45    4.06
   5   1  -4   60.91    5.63
   5   1  -4   62.87    4.72
  -5  -1   4   59.10    4.38
  -5  -1   4   65.32    4.32
  -5  -1   4   71.12    4.65
  -5  -1   4   58.57    5.49
  -5  -1   4   68.85    4.68
  -5  -1   4   67.05    6.07
   4   1  -4  160.55    8.07
   4   1  -4  164.75    7.76
   4   1  -4  147.27    7.48
   4   1  -4  158.57    9.03
  -4  -1   4  145.68    7.97
  -4  -1   4  139.47    7.83
  -4  -1   4  166.72    8.17
  -4  -1   4  154.61    9.02
  -4  -1   4  162.33    8.15
  -4  -1   4  145.89    8.63
  -4  -1   4  156.72    7.80
   3   1  -4    8.12    2.01
   3   1  -4    7.98    1.52
  -3  -1   4    8.49    1.06
  -3  -1   4   10.97    1.24
  -3  -1   4    9.04    1.32
  -3  -1   4    9.61    1.16
  -3  -1   4   12.42    1.74
  -3  -1   4   11.39    1.86
  -3  -1   4    9.01    1.55
  -3  -1   4   12.13    1.29
   2   1  -4   11.70    1.23
   2   1  -4   14.03    1.15
   2   1  -4   14.16    1.19
   2   1  -4   12.62    1.30
   2   1  -4   13.56    1.72
   2   1  -4   13.06    1.11
   2   1  -4   12.16    1.21
   2   1  -4   12.09    1.61
   2   1  -4   13.28    1.35
  -2  -1   4   13.79    1.22
  -2  -1   4   12.52    1.31
  -2  -1   4   11.44    1.07
  -2  -1   4   13.33    1.59
  -2  -1   4   14.85    1.43
  -2  -1   4   12.40    1.22
  -2  -1   4   14.42    1.26
   1   1  -4  342.79   13.73
   1   1  -4  319.46   13.84
   1   1  -4  302.43   14.24
   1   1  -4  339.95   13.75
   1   1  -4  357.93   14.08
  -1  -1   4  310.69   14.07
  -1  -1   4  303.65   13.86
  -1  -1   4  334.56   13.75
  -1  -1   4  304.69   13.82
  -1  -1   4  316.08   14.17
  -1  -1   4  299.30   14.23
   0   1  -4  129.39    6.01
   0   1  -4  134.03    5.83
   0   1  -4  137.39    6.25
   0   1  -4  139.60    5.86
   0   1  -4  117.33    6.11
   0   1  -4  132.15    5.97
   0  -1   4  132.67    6.03
   0  -1   4  148.84    6.16
   0  -1   4  125.68    6.34
   0  -1   4  137.29    5.89
   0  -1   4  138.29    5.87
   0  -1   4  129.12    6.14
   0  -1   4  139.26    6.24
   0  -1   4  128.57    5.93
  -1   1  -4  155.60    6.61
  -1   1  -4  145.94    6.51
  -1   1  -4  162.72    6.48
  -1   1  -4  144.42    6.87
  -1   1  -4  146.20    6.40
  -1   1  -4  146.44    6.76
  -1   1  -4  132.67    6.73
  -1   1  -4  137.94    6.53
  -1   1  -4  131.62    6.92
   1  -1   4  146.53    6.45
   1  -1   4  157.21    6.48
   1  -1   4  141.67    6.85
   1  -1   4  131.47    6.94
   1  -1   4  140.99    6.56
   1  -1   4  141.38    6.63
   1  -1   4  144.19    6.51
   1  -1   4  138.93    6.50
   1  -1   4  149.74    6.92
  -2   1  -4   22.31    1.66
  -2   1  -4   23.79    1.84
  -2   1  -4   22.25    1.56
  -2   1  -4   19.03    1.60
  -2   1  -4   17.25    1.38
  -2   1  -4   21.41    2.13
  -2   1  -4   21.29    2.08
  -2   1  -4   21.71    1.52
   2  -1   4   18.77    1.44
   2  -1   4   21.42    1.88
   2  -1   4   20.47    1.68
   2  -1   4   21.39    2.14
   2  -1   4   20.23    1.52
   2  -1   4   21.16    2.28
   2  -1   4   20.57    1.67
   2  -1   4   20.93    1.62
   2  -1   4   20.11    1.48
  -3   1  -4   16.30    1.98
  -3   1  -4   17.91    1.46
  -3   1  -4   17.94    1.51
  -3   1  -4   16.48    1.50
  -3   1  -4   15.60    2.07
  -3   1  -4   15.77    1.64
  -3   1  -4   19.64    2.23
   3  -1   4   14.75    2.32
   3  -1   4   17.29    1.64
   3  -1   4   13.42    1.67
   3  -1   4   19.72    1.63
   3  -1   4   16.15    1.67
   3  -1   4   15.14    1.45
   3  -1   4   16.43    2.25
  -4   1  -4  170.28    8.27
  -4   1  -4  172.92    8.54
  -4   1  -4  168.36    8.67
  -4   1  -4  153.76    9.17
   4  -1   4  161.57    8.16
   4  -1   4  156.95    9.91
   4  -1   4  162.18    8.79
   4  -1   4  173.15   10.10
   4  -1   4  178.18    8.30
   4  -1   4  177.18    8.73
  -5   1  -4   53.84    4.32
  -5   1  -4   62.16    4.27
  -5   1  -4   55.25    3.97
  -5   1  -4   61.82    5.69
   5  -1   4   65.59    4.69
   5  -1   4   65.49    6.09
   5  -1   4   60.29    4.47
   5  -1   4   60.29    4.13
  -6   1  -4   64.14    4.67
  -6   1  -4   64.68    5.13
  -6   1  -4   72.60    7.05
  -6   1  -4   63.66    5.16
   6  -1   4   78.21    8.11
   6  -1   4   71.54    5.06
   6  -1   4   65.44    5.34
   6  -1   4   62.94    5.39
  -7   1  -4    8.20    4.44
  -7   1  -4    7.98    3.10
  -7   1  -4    2.30    1.63
  -7   1  -4    1.00    2.12
   7  -1   4    3.28    2.86
   7  -1   4    3.77    2.22
   7  -1   4    2.51    4.27
   7  -1   4    3.52    2.14
   7   0  -4   16.77    2.86
   7   0  -4   22.51    6.15
   7   0  -4   14.03    3.30
  -7   0   4   10.98    2.32
  -7   0   4   17.12    5.42
  -7   0   4   11.48    2.36
  -7   0   4   18.72    3.48
  -7   0   4   16.43    3.75
   6   0  -4   66.53    4.59
   6   0  -4   63.21    5.29
   6   0  -4   67.70    6.92
  -6   0   4   62.99    4.69
  -6   0   4   63.76    4.58
  -6   0   4   73.44    7.05
  -6   0   4   59.41    5.18
   5   0  -4   24.07    2.24
   5   0  -4   27.81    3.65
   5   0  -4   23.65    2.55
  -5   0   4   23.53    2.68
  -5   0   4   23.95    2.47
  -5   0   4   24.90    3.62
  -5   0   4   22.81    2.23
  -5   0   4   19.96    2.18
   4   0  -4   23.21    2.61
   4   0  -4   16.17    1.97
   4   0  -4   24.86    1.92
   4   0  -4   21.20    2.71
  -4   0   4   19.14    1.84
  -4   0   4   19.14    2.41
  -4   0   4   21.92    2.81
  -4   0   4   18.18    2.03
  -4   0   4   19.81    1.95
   3   0  -4   65.55    3.40
   3   0  -4   60.72    4.19
   3   0  -4   61.60    3.62
   3   0  -4   58.78    3.41
   3   0  -4   52.60    3.41
   3   0  -4   58.41    4.00
   3   0  -4   59.43    3.37
   3   0  -4   63.21    3.59
  -3   0   4   59.76    3.46
  -3   0   4   62.20    4.27
  -3   0   4   54.73    3.90
  -3   0   4   60.07    3.47
  -3   0   4   66.95    3.47
  -3   0   4   59.69    3.65
  -3   0   4   60.26    3.34
   2   0  -4    2.82    0.89
   2   0  -4    2.44    0.85
   2   0  -4    2.49    0.67
   2   0  -4    2.23    0.61
   2   0  -4    3.93    1.46
   2   0  -4    1.59    0.71
   2   0  -4    3.97    1.40
   2   0  -4    2.30    0.70
  -2   0   4    1.71    0.78
  -2   0   4    2.99    0.72
  -2   0   4    2.62    0.78
  -2   0   4    1.93    0.74
  -2   0   4    1.93    0.57
  -2   0   4    2.11    1.17
  -2   0   4    3.52    1.49
  -2   0   4    2.59    0.70
   1   0  -4   84.86    3.94
   1   0  -4   88.77    4.06
   1   0  -4   80.89    4.04
   1   0  -4   81.47    4.32
   1   0  -4   85.49    3.88
   1   0  -4   82.18    3.99
   1   0  -4   83.49    4.08
  -1   0   4   87.79    4.01
  -1   0   4   80.05    4.28
  -1   0   4   79.42    3.97
  -1   0   4   86.34    3.96
  -1   0   4   87.23    4.11
  -1   0   4   78.39    4.39
  -1   0   4   82.39    3.85
  -1   0   4   83.53    4.08
   0   0  -4   39.80    2.08
   0   0  -4   34.56    2.33
   0   0  -4   35.09    2.01
   0   0  -4   34.19    1.93
   0   0  -4   37.01    2.00
   0   0  -4   34.83    1.91
   0   0  -4   36.94    1.88
   0   0  -4   35.00    1.89
   0   0  -4   32.89    2.10
   0   0   4   35.83    2.12
   0   0   4   33.73    2.31
   0   0   4   35.84    1.99
   0   0   4   37.54    1.93
   0   0   4   34.60    1.89
   0   0   4   38.02    1.88
   0   0   4   38.49    2.09
   0   0   4   40.20    2.05
  -1   0  -4    9.38    0.90
  -1   0  -4   13.15    1.42
  -1   0  -4    9.17    0.98
  -1   0  -4   13.68    1.14
  -1   0  -4   10.21    0.93
  -1   0  -4   11.48    1.07
  -1   0  -4   12.51    1.03
  -1   0  -4   10.80    1.00
  -1   0  -4   12.56    1.46
   1   0   4   11.53    0.98
   1   0   4   10.87    1.04
   1   0   4   10.35    1.04
   1   0   4   13.50    1.13
   1   0   4   10.62    1.07
   1   0   4   10.06    1.47
   1   0   4   10.09    0.94
   1   0   4   10.20    0.93
  -2   0  -4  213.97    9.56
  -2   0  -4  227.37    9.40
  -2   0  -4  223.98    9.53
  -2   0  -4  199.69    9.23
  -2   0  -4  213.77    9.53
  -2   0  -4  201.31   10.10
  -2   0  -4  214.66    9.48
  -2   0  -4  193.74    9.89
   2   0   4  217.00    9.51
   2   0   4  193.87   10.13
   2   0   4  207.98    9.30
   2   0   4  191.22    9.91
   2   0   4  191.16    9.47
   2   0   4  209.73    9.48
   2   0   4  209.78    9.46
   2   0   4  201.48    9.27
   2   0   4  212.32    9.56
  -3   0  -4   10.65    1.92
  -3   0  -4   10.57    1.50
  -3   0  -4   10.46    1.15
  -3   0  -4   12.14    1.39
  -3   0  -4   11.47    1.37
  -3   0  -4   11.46    1.40
  -3   0  -4   14.91    1.97
  -3   0  -4   11.07    1.28
   3   0   4    9.68    1.24
   3   0   4   10.35    1.87
   3   0   4    8.99    1.30
   3   0   4   13.42    2.16
   3   0   4   12.37    1.39
   3   0   4   13.10    1.54
   3   0   4    9.79    1.18
   3   0   4    9.94    1.32
   3   0   4   15.11    2.04
  -4   0  -4   72.51    5.34
  -4   0  -4   77.69    4.47
  -4   0  -4   74.25    5.69
  -4   0  -4   72.78    4.76
  -4   0  -4   76.63    4.59
  -4   0  -4   77.75    4.69
   4   0   4   77.91    4.41
   4   0   4   80.55    4.86
   4   0   4   82.93    4.71
   4   0   4   77.30    5.80
  -5   0  -4    6.30    1.47
  -5   0  -4    5.97    2.02
  -5   0  -4    4.65    1.67
  -5   0  -4    5.91    1.49
  -5   0  -4    8.12    3.44
   5   0   4    4.30    1.48
   5   0   4    3.59    1.34
   5   0   4   10.75    3.71
   5   0   4    5.20    1.89
  -6   0  -4   67.55    6.51
  -6   0  -4   52.37    4.31
  -6   0  -4   57.42    4.69
  -6   0  -4   53.44    4.69
   6   0   4   58.87    4.41
   6   0   4   57.78    5.04
   6   0   4   57.75    6.73
   6   0   4   56.90    4.44
  -7   0  -4    3.74    1.85
  -7   0  -4    3.94    2.76
  -7   0  -4    2.88    1.96
  -7   0  -4    2.11    2.29
   7   0   4    6.57    3.42
   7   0   4    4.78    4.81
   7   0   4    2.62    1.90
   7   0   4    3.04    2.19
   7  -1  -4   13.30    6.31
   7  -1  -4    4.30    2.58
   7  -1  -4   11.01    2.55
  -7   1   4    4.94    4.21
  -7   1   4    7.16    1.89
  -7   1   4    9.22    3.01
  -7   1   4    9.61    2.71
   6  -1  -4   64.55    4.39
   6  -1  -4   57.68    6.36
   6  -1  -4   56.69    4.86
  -6   1   4   61.13    6.44
  -6   1   4   60.98    5.18
  -6   1   4   62.63    4.48
  -6   1   4   56.68    4.13
   5  -1  -4   19.58    3.21
   5  -1  -4   22.25    2.21
   5  -1  -4   15.50    2.63
   5  -1  -4   23.48    4.98
  -5   1   4   21.81    3.43
  -5   1   4   18.42    2.02
  -5   1   4   26.37    2.42
  -5   1   4   17.09    2.27
   4  -1  -4   39.76    3.47
   4  -1  -4   31.73    3.39
  -4   1   4   38.10    3.73
  -4   1   4   36.87    2.58
  -4   1   4   30.63    2.79
   3  -1  -4   13.06    1.93
   3  -1  -4   12.51    1.46
   3  -1  -4   13.07    1.47
   3  -1  -4   12.97    1.27
   3  -1  -4   14.46    1.91
   3  -1  -4   14.47    1.37
   3  -1  -4   12.05    1.40
  -3   1   4   14.51    1.72
  -3   1   4   13.71    1.55
  -3   1   4   11.15    1.29
  -3   1   4   13.51    1.34
  -3   1   4   13.00    1.24
  -3   1   4   13.62    1.99
   2  -1  -4    4.49    0.79
   2  -1  -4    2.54    0.90
   2  -1  -4    3.41    0.87
   2  -1  -4    4.73    1.55
   2  -1  -4    5.60    1.07
   2  -1  -4    3.95    0.79
   2  -1  -4    4.98    1.51
  -2   1   4    4.83    1.08
  -2   1   4    3.53    0.67
  -2   1   4    4.10    0.86
  -2   1   4    6.54    1.74
  -2   1   4    3.66    0.73
  -2   1   4    4.44    1.36
   1  -1  -4  154.33    6.62
   1  -1  -4  144.57    6.64
   1  -1  -4  144.95    6.69
   1  -1  -4  151.55    6.88
   1  -1  -4  156.94    6.56
   1  -1  -4  147.90    7.16
   1  -1  -4  143.03    6.99
  -1   1   4  153.45    6.69
  -1   1   4  139.16    6.89
  -1   1   4  152.86    6.54
  -1   1   4  149.85    6.48
  -1   1   4  144.47    7.20
  -1   1   4  137.66    7.04
  -1   1   4  149.74    6.91
  -1   1   4  147.25    6.65
  -1   1   4  143.46    6.71
   0  -1  -4   21.09    1.36
   0  -1  -4   23.83    1.50
   0  -1  -4   24.74    1.39
   0  -1  -4   26.61    1.63
   0  -1  -4   26.56    1.45
   0   1   4   25.89    1.58
   0   1   4   25.00    1.46
   0   1   4   27.72    1.65
   0   1   4   26.69    1.42
   0   1   4   23.50    1.96
  -1  -1  -4    8.47    1.01
  -1  -1  -4    7.49    1.18
  -1  -1  -4    7.88    0.84
  -1  -1  -4    9.88    1.36
  -1  -1  -4    8.97    0.87
  -1  -1  -4    7.91    0.75
  -1  -1  -4    8.41    0.85
  -1  -1  -4    9.21    1.07
  -1  -1  -4    7.39    0.89
   1   1   4    9.76    1.08
   1   1   4    9.01    0.80
   1   1   4    7.64    0.94
   1   1   4    8.98    0.86
   1   1   4    8.27    0.76
   1   1   4    8.62    0.88
   1   1   4    9.10    1.27
   1   1   4    9.34    1.03
   1   1   4   10.16    1.72
  -2  -1  -4  162.76    7.34
  -2  -1  -4  148.90    7.90
  -2  -1  -4  158.84    7.28
  -2  -1  -4  156.19    8.17
  -2  -1  -4  155.68    7.59
  -2  -1  -4  168.21    7.50
  -2  -1  -4  171.90    7.40
  -2  -1  -4  165.19    7.75
  -2  -1  -4  164.97    7.57
   2   1   4  161.79    7.55
   2   1   4  146.84    7.94
   2   1   4  159.88    7.75
   2   1   4  169.49    7.32
   2   1   4  162.37    7.51
   2   1   4  149.67    8.10
   2   1   4  153.13    7.10
   2   1   4  158.96    7.29
   2   1   4  158.01    7.70
  -3  -1  -4  104.21    5.59
  -3  -1  -4  101.25    5.37
  -3  -1  -4  105.96    5.25
  -3  -1  -4   97.79    6.06
  -3  -1  -4  104.10    5.08
  -3  -1  -4  102.96    5.43
  -3  -1  -4  102.29    6.29
  -3  -1  -4  105.04    5.54
   3   1   4  103.89    6.36
   3   1   4  101.03    5.49
   3   1   4   93.69    5.10
   3   1   4   98.59    6.27
   3   1   4   97.26    5.59
   3   1   4  106.28    5.18
  -4  -1  -4  218.15   10.82
  -4  -1  -4  208.87   11.57
  -4  -1  -4  212.00   11.96
  -4  -1  -4  219.05   10.35
  -4  -1  -4  225.30   10.67
  -4  -1  -4  208.00   10.70
   4   1   4  221.30   10.28
   4   1   4  211.51   11.80
   4   1   4  222.64   10.74
  -5  -1  -4   30.90    4.45
  -5  -1  -4   36.61    3.27
  -5  -1  -4   39.28    4.53
  -5  -1  -4   39.59    3.38
  -5  -1  -4   32.82    3.25
  -5  -1  -4   37.98    3.01
   5   1   4   34.11    2.98
   5   1   4   36.86    3.45
   5   1   4   36.04    4.61
  -6  -1  -4   37.32    3.51
  -6  -1  -4   43.20    3.99
  -6  -1  -4   36.71    3.83
  -6  -1  -4   42.47    4.10
  -6  -1  -4   49.08    6.29
   6   1   4   45.00    5.89
   6   1   4   43.35    3.57
   6   1   4   38.41    4.13
  -7  -1  -4    1.34    2.63
  -7  -1  -4    0.99    1.71
  -7  -1  -4   -0.56    1.31
  -7  -1  -4    3.94    4.01
  -7  -1  -4    1.79    2.33
   7   1   4    1.04    2.70
   7   1   4    2.19    1.95
   7   1   4   -0.47    3.98
   7  -2  -4   17.06    3.88
   7  -2  -4   18.74    3.17
   7  -2  -4   22.52    6.31
  -7   2   4   11.94    2.31
  -7   2   4   17.42    3.82
  -7   2   4   17.35    6.60
   6  -2  -4    5.52    1.68
   6  -2  -4    9.31    3.85
   6  -2  -4    3.75    4.43
   6  -2  -4    5.79    2.41
  -6   2   4    3.74    2.09
  -6   2   4    6.76    3.73
  -6   2   4    5.77    1.49
   5  -2  -4   28.21    3.83
   5  -2  -4   23.06    2.39
   5  -2  -4   21.85    5.38
   5  -2  -4   27.39    2.89
  -5   2   4   27.13    2.78
  -5   2   4   26.26    3.73
  -5   2   4   20.77    2.08
   4  -2  -4   43.89    3.19
   4  -2  -4   39.89    2.87
   4  -2  -4   39.81    3.93
   4  -2  -4   45.25    4.01
   4  -2  -4   37.72    3.03
  -4   2   4   36.36    2.62
  -4   2   4   48.36    4.08
  -4   2   4   40.88    3.11
   3  -2  -4   56.08    3.97
   3  -2  -4   53.43    3.10
   3  -2  -4   56.68    3.16
   3  -2  -4   51.69    3.32
   3  -2  -4   49.77    3.86
   3  -2  -4   57.93    4.35
   3  -2  -4   53.19    3.29
  -3   2   4   49.17    2.84
  -3   2   4   54.48    3.33
  -3   2   4   54.13    2.98
  -3   2   4   45.55    3.98
  -3   2   4   52.39    3.31
   2  -2  -4    1.40    0.54
   2  -2  -4    1.48    1.40
   2  -2  -4    0.57    0.47
   2  -2  -4    0.86    0.68
  -2   2   4    0.33    0.62
  -2   2   4    1.00    0.67
  -2   2   4    0.77    1.30
   1  -2  -4   37.20    2.13
   1  -2  -4   40.57    3.09
   1  -2  -4   38.70    2.19
   1  -2  -4   39.65    2.46
  -1   2   4   36.78    2.43
  -1   2   4   37.39    3.07
   0  -2  -4  113.71    5.47
   0  -2  -4  115.53    5.63
   0  -2  -4  118.36    5.73
   0  -2  -4  123.88    5.60
   0   2   4  127.73    5.76
   0   2   4  107.24    6.32
   0   2   4  122.29    5.48
   0   2   4  122.08    5.79
  -1  -2  -4  109.51    5.65
  -1  -2  -4  117.82    5.47
  -1  -2  -4  128.06    6.05
  -1  -2  -4  123.18    5.80
   1   2   4  120.13    5.79
   1   2   4  114.78    5.47
   1   2   4  115.96    6.41
   1   2   4  120.80    6.03
  -2  -2  -4  130.73    6.61
  -2  -2  -4  138.23    6.32
  -2  -2  -4  119.73    6.28
  -2  -2  -4  132.55    6.00
  -2  -2  -4  124.00    5.89
  -2  -2  -4  129.33    6.05
   2   2   4  124.68    6.55
   2   2   4  129.70    6.50
   2   2   4  119.89    6.09
   2   2   4  128.63    5.90
   2   2   4  120.10    6.05
   2   2   4  113.59    6.52
  -3  -2  -4   51.21    3.23
  -3  -2  -4   47.87    3.01
  -3  -2  -4   48.03    3.82
  -3  -2  -4   47.88    3.48
  -3  -2  -4   52.74    3.49
  -3  -2  -4   52.86    4.10
  -3  -2  -4   49.99    3.16
   3   2   4   53.93    2.94
   3   2   4   49.79    2.93
   3   2   4   49.45    2.94
   3   2   4   47.48    3.24
  -4  -2  -4   24.00    2.22
  -4  -2  -4   17.68    1.97
  -4  -2  -4   16.90    2.82
  -4  -2  -4   23.13    3.16
  -4  -2  -4   20.52    2.25
  -4  -2  -4   20.76    2.33
  -4  -2  -4   20.58    2.43
   4   2   4   20.27    1.90
   4   2   4   19.50    1.82
   4   2   4   22.70    3.12
   4   2   4   22.49    2.30
  -5  -2  -4    3.79    2.64
  -5  -2  -4    3.43    1.48
  -5  -2  -4    3.73    1.62
  -5  -2  -4    2.37    1.97
  -5  -2  -4    2.64    2.67
  -5  -2  -4    5.61    1.73
   5   2   4    3.15    1.30
   5   2   4    8.00    1.58
   5   2   4    4.68    3.33
   5   2   4    0.34    1.45
  -6  -2  -4    3.43    3.75
  -6  -2  -4    3.32    2.14
  -6  -2  -4    0.86    1.37
  -6  -2  -4    3.52    2.73
  -6  -2  -4    0.45    1.33
   6   2   4    3.32    1.66
   6   2   4    3.93    4.16
   6   2   4    0.74    2.12
   6   2   4    2.60    1.52
  -7  -2  -4    0.83    4.45
  -7  -2  -4    1.78    1.95
  -7  -2  -4    0.81    2.49
  -7  -2  -4    1.54    1.93
  -7  -2  -4    1.43    2.82
   7   2   4    0.07    1.66
   7   2   4    0.86    2.65
   7   2   4    1.86    1.92
   7   2   4    0.64    4.84
   7  -3  -4    7.04    2.84
   7  -3  -4   12.93    5.58
   7  -3  -4   11.68    2.69
  -7   3   4   10.34    3.16
  -7   3   4    6.62    1.91
   6  -3  -4    6.57    2.63
   6  -3  -4    4.51    1.84
   6  -3  -4    4.06    3.71
  -6   3   4    2.52    2.03
  -6   3   4   -0.12    2.84
   5  -3  -4   10.64    2.22
   5  -3  -4    8.03    1.78
   5  -3  -4   11.12    4.33
  -5   3   4    7.79    2.07
   4  -3  -4    5.05    1.33
   4  -3  -4    2.87    1.41
   4  -3  -4    5.01    1.80
  -4   3   4    6.68    1.67
  -4   3   4    2.30    1.27
   3  -3  -4   24.07    1.88
  -3   3   4   25.12    3.28
  -3   3   4   19.78    2.13
  -2   3   4    5.45    1.32
  -2   3   4    6.71    2.52
   1  -3  -4   33.94    2.25
   1  -3  -4   33.84    2.39
  -1   3   4   32.30    2.21
  -1   3   4   31.73    3.20
  -1   3   4   34.55    2.54
   0  -3  -4    7.97    1.01
   0  -3  -4    8.10    0.96
   0  -3  -4    9.57    1.60
   0  -3  -4    9.15    1.17
   0  -3  -4    7.98    1.11
   0   3   4    8.18    1.11
   0   3   4    8.98    1.50
   0   3   4    8.93    1.21
   0   3   4   11.30    2.76
  -1  -3  -4   97.96    5.14
   1   3   4   85.23    4.98
   1   3   4   92.18    4.55
   1   3   4   87.29    5.73
  -2  -3  -4   75.81    4.57
  -2  -3  -4   72.76    4.30
   2   3   4   68.72    4.96
   2   3   4   71.45    3.86
  -3  -3  -4  137.82    7.60
  -3  -3  -4  142.36    7.05
  -3  -3  -4  143.13    7.98
   3   3   4  143.22    7.27
   3   3   4  148.28    7.02
  -4  -3  -4   32.87    2.74
  -4  -3  -4   32.71    3.87
  -4  -3  -4   31.84    3.19
  -4  -3  -4   31.86    3.20
  -4  -3  -4   31.64    2.62
  -4  -3  -4   35.67    3.90
   4   3   4   34.35    2.97
   4   3   4   33.10    2.54
  -5  -3  -4   39.00    3.86
  -5  -3  -4   36.16    5.54
  -5  -3  -4   43.96    3.43
  -5  -3  -4   51.07    5.19
  -5  -3  -4   43.09    3.62
  -5  -3  -4   41.83    4.17
   5   3   4   35.32    5.32
   5   3   4   42.31    3.84
  -6  -3  -4   -0.54    2.31
  -6  -3  -4    2.44    3.85
  -6  -3  -4    0.71    1.52
  -6  -3  -4    1.59    1.98
  -6  -3  -4    0.86    1.45
   6   3   4    1.35    4.77
   6   3   4    1.39    2.17
   6   3   4    1.24    1.56
   6  -4  -4   11.11    3.19
   6  -4  -4   12.39    2.62
  -6   4   4   14.57    3.48
  -6   4   4   12.28    3.07
   5  -4  -4    0.33    1.19
  -5   4   4    1.63    1.57
  -5   4   4    0.30    1.30
   4  -4  -4   34.84    2.78
  -4   4   4   35.12    3.38
  -3   4   4   23.15    3.67
  -3   4   4   16.02    2.27
  -2   4   4    6.75    1.72
  -1   4   4  166.98   10.01
  -1   4   4  168.99    8.07
  -1   4   4  167.99    8.76
   0  -4  -4  109.55    5.87
   0  -4  -4  113.76    5.66
   0   4   4  104.72    7.23
   0   4   4  107.24    5.76
   0   4   4  106.78    5.46
   0   4   4  112.42    6.17
  -1  -4  -4  234.05   11.15
   1   4   4  225.86   12.38
   1   4   4  216.93   10.76
   1   4   4  230.03   10.46
  -2  -4  -4   21.03    2.31
  -2  -4  -4   21.32    2.24
   2   4   4   19.39    1.88
   2   4   4   21.18    2.96
  -3  -4  -4   43.39    3.55
  -3  -4  -4   38.11    3.51
  -3  -4  -4   36.73    2.68
   3   4   4   41.02    2.88
   3   4   4   40.95    4.19
  -4  -4  -4   11.31    2.33
  -4  -4  -4   13.53    3.02
  -4  -4  -4   15.70    2.27
   4   4   4   12.68    1.94
  -5  -4  -4    0.86    1.56
  -5  -4  -4    0.91    2.28
  -5  -4  -4    4.09    3.40
  -5  -4  -4    1.22    1.65
  -5  -4  -4    1.70    1.54
   5   4   4    0.80    1.36
   5   4   4   -0.16    1.80
  -6  -4  -4    6.02    3.40
  -6  -4  -4   17.39    3.27
  -6  -4  -4   19.28    6.94
  -6  -4  -4    8.06    2.81
  -6  -4  -4    4.49    2.23
   6   4   4   11.41    2.56
   6   4   4    9.30    3.28
  -6   5   4    2.94    2.34
   5  -5  -4   13.96    2.47
  -5   5   4   11.74    2.92
   4  -5  -4    2.18    1.22
  -4   5   4    2.28    1.72
  -3   5   4   46.60    5.75
  -3   5   4   37.19    3.85
  -2   5   4    5.47    1.79
  -1   5   4   53.62    4.34
  -1   5   4   52.66    3.47
  -1   5   4   56.50    5.64
   0  -5  -4    0.12    0.67
   0  -5  -4    0.76    0.84
   0  -5  -4    0.85    0.80
   0   5   4    0.07    1.00
   0   5   4    0.08    0.72
   0   5   4    1.07    2.31
  -1  -5  -4   35.16    3.09
   1   5   4   35.26    3.10
   1   5   4   37.35    3.17
   1   5   4   31.81    2.56
   1   5   4   39.63    4.42
  -2  -5  -4    1.80    1.28
  -2  -5  -4    3.19    1.79
   2   5   4    4.99    2.88
   2   5   4    1.53    1.04
  -3  -5  -4   22.05    2.17
  -3  -5  -4   26.66    3.00
  -3  -5  -4   18.58    2.73
   3   5   4   28.07    2.40
   3   5   4   20.47    3.46
  -4  -5  -4    1.50    1.31
  -4  -5  -4    0.24    1.39
  -4  -5  -4    0.81    1.98
   4   5   4   -0.34    1.09
  -5  -5  -4    7.18    3.55
  -5  -5  -4    4.50    2.16
  -5  -5  -4   10.21    2.86
   5   5   4    8.96    2.22
   4  -6  -4    0.75    1.56
  -4   6   4    0.63    1.71
   3  -6  -4   13.41    3.15
  -3   6   4   24.76    6.70
   2  -6  -4   23.84    3.22
  -2   6   4   25.87    3.22
   1  -6  -4   61.66    4.95
  -1   6   4   63.15    4.13
  -1   6   4   61.26    5.20
  -1   6   4   76.20    7.34
   0  -6  -4   52.71    4.09
   0   6   4   63.99    6.59
   0   6   4   56.18    4.52
   0   6   4   56.49    3.70
   1   6   4   33.89    2.78
   1   6   4   34.28    3.40
   1   6   4   36.93    4.87
  -2  -6  -4    5.16    2.20
  -2  -6  -4    1.97    1.29
   2   6   4    3.80    1.38
   2   6   4    1.64    3.21
   2   6   4    3.94    1.55
  -3  -6  -4   -0.12    1.15
  -3  -6  -4   -0.20    1.91
   3   6   4   -0.35    1.10
   3   6   4   -0.26    2.69
  -4  -6  -4    6.14    3.16
  -4  -6  -4    6.65    2.12
  -4  -6  -4    2.51    2.07
   4   6   4    6.36    2.18
   3  -7  -4   11.29    3.00
  -3   7   4   15.46    3.64
  -3   7   4   18.91    6.86
   2  -7  -4   15.51    3.26
  -2   7   4   20.10    4.01
   1  -7  -4    0.59    1.23
  -1   7   4    1.67    4.42
  -1   7   4    4.85    2.30
   0  -7  -4    2.56    1.42
   0   7   4    1.17    1.66
   0   7   4    2.43    4.59
   0   7   4    0.90    1.16
  -1  -7  -4   -0.26    1.81
  -1  -7  -4    0.68    1.20
   1   7   4   -0.90    1.13
   1   7   4    0.13    1.08
   1   7   4    0.43    3.58
  -2  -7  -4    0.74    2.25
  -2  -7  -4    1.08    1.45
   2   7   4   -0.43    1.17
   2   7   4    3.93    4.57
   2   7   4    0.01    1.31
   3   7  -5   24.64    2.88
   3   7  -5   31.34    3.67
   3   7  -5   34.96    5.41
  -3  -7   5   31.39    4.10
  -3  -7   5   30.21    4.27
   2   7  -5   30.00    3.42
   2   7  -5   38.70    6.35
   2   7  -5   29.81    2.80
  -2  -7   5   24.77    3.62
  -2  -7   5   27.68    3.58
   1   7  -5    0.90    1.12
   1   7  -5    1.69    4.05
   1   7  -5    2.23    1.93
  -1  -7   5    0.69    1.04
  -1  -7   5    4.61    2.30
  -1  -7   5    2.62    1.60
   0   7  -5    2.56    1.70
   0   7  -5    3.22    1.90
   0   7  -5    1.09    1.08
   0  -7   5    3.15    1.35
   0  -7   5    1.89    1.91
   0  -7   5    2.86    1.40
  -1   7  -5    3.05    2.11
  -1   7  -5    0.75    1.58
   1  -7   5    0.75    1.15
  -2   7  -5    1.23    1.77
  -2   7  -5   -0.08    1.52
   2  -7   5   -0.39    1.11
   3  -7   5    0.58    1.66
   5   6  -5    7.99    2.17
   5   6  -5   12.90    3.20
  -5  -6   5    5.52    2.67
  -5  -6   5    9.79    3.94
  -5  -6   5   10.70    2.76
   4   6  -5    7.85    2.74
   4   6  -5    9.58    2.00
  -4  -6   5    5.55    2.94
  -4  -6   5    4.42    2.02
   3   6  -5   25.07    2.90
   3   6  -5   26.63    2.45
  -3  -6   5   26.16    3.44
  -3  -6   5   23.35    3.17
   2   6  -5   25.04    2.30
   2   6  -5   22.78    2.66
  -2  -6   5   22.21    2.88
  -2  -6   5   26.72    3.06
   1   6  -5   48.18    4.90
   1   6  -5   46.06    3.00
   1   6  -5   41.80    3.58
   1   6  -5   44.92    3.78
  -1  -6   5   39.67    3.78
  -1  -6   5   39.87    3.61
   0   6  -5   14.81    2.63
   0   6  -5   20.87    2.33
   0   6  -5   15.24    1.72
   0  -6   5   16.03    2.04
   0  -6   5   18.20    2.37
   0  -6   5   12.55    2.44
  -1   6  -5    8.86    1.47
  -1   6  -5    9.45    2.09
   1  -6   5   12.47    2.53
   1  -6   5    7.76    2.03
  -2   6  -5    6.02    2.11
  -2   6  -5    2.11    1.39
   2  -6   5    1.91    1.48
  -3   6  -5    6.10    2.27
   3  -6   5    5.19    1.53
   3  -6   5    2.48    1.90
   4  -6   5    4.43    2.33
   4  -6   5    5.93    1.90
   6   5  -5   13.67    3.52
   6   5  -5    6.99    2.28
  -6  -5   5   15.98    4.64
  -6  -5   5    8.31    2.79
  -6  -5   5    9.21    2.87
   5   5  -5   74.11    5.66
   5   5  -5   82.34    5.25
  -5  -5   5   78.88    6.70
  -5  -5   5   84.54    7.06
  -5  -5   5   89.68    5.90
   4   5  -5   42.56    3.82
   4   5  -5   47.25    3.46
  -4  -5   5   45.83    4.54
  -4  -5   5   44.71    4.39
  -4  -5   5   49.49    3.65
   3   5  -5  102.14    5.40
   3   5  -5   91.79    5.95
  -3  -5   5   98.39    6.63
  -3  -5   5   92.11    6.56
   2   5  -5    5.58    1.70
   2   5  -5    5.02    1.21
  -2  -5   5    4.04    1.38
  -2  -5   5    4.07    1.74
  -2  -5   5    3.10    1.13
   1   5  -5   13.06    1.72
   1   5  -5   11.98    1.40
   1   5  -5    9.32    1.79
  -1  -5   5   14.15    2.02
   0   5  -5   52.43    3.65
   0   5  -5   56.23    4.02
   0   5  -5   51.54    3.08
   0  -5   5   53.83    4.03
   0  -5   5   50.68    3.84
  -1   5  -5    9.02    1.37
  -1   5  -5    8.24    1.88
  -1   5  -5   10.43    2.01
   1  -5   5    7.17    1.71
  -2   5  -5   14.24    2.46
  -2   5  -5   11.50    1.56
   2  -5   5   14.15    2.78
  -3   5  -5   17.55    2.97
   3  -5   5   23.32    2.06
   3  -5   5   13.78    3.00
   4  -5   5    2.91    1.94
   4  -5   5    2.52    1.48
   5  -5   5   55.79    6.18
   5  -5   5   52.19    4.34
   6   4  -5   11.38    2.89
   6   4  -5   13.88    2.38
   6   4  -5    5.62    2.92
  -6  -4   5    8.26    3.46
  -6  -4   5    7.28    2.51
  -6  -4   5   10.99    2.91
  -6  -4   5    8.41    2.84
   5   4  -5   39.64    3.91
   5   4  -5   48.19    3.51
   5   4  -5   49.46    3.99
  -5  -4   5   52.56    4.85
  -5  -4   5   50.88    4.77
  -5  -4   5   54.47    5.99
  -5  -4   5   52.37    4.06
   4   4  -5   -0.46    1.08
   4   4  -5    1.30    1.03
  -4  -4   5    0.62    1.04
  -4  -4   5    0.60    0.98
  -4  -4   5    0.29    1.50
   3   4  -5   60.00    4.09
   3   4  -5   63.07    3.68
  -3  -4   5   61.79    4.57
  -3  -4   5   57.80    4.54
   2   4  -5    3.16    0.94
   2   4  -5    4.75    1.13
   2   4  -5    6.95    1.58
  -2  -4   5    1.22    0.93
  -2  -4   5    3.00    1.43
   1   4  -5   34.69    2.78
   1   4  -5   44.12    2.92
   1   4  -5   38.66    2.35
  -1  -4   5   38.63    3.08
  -1  -4   5   36.69    2.78
   0   4  -5    3.43    1.07
   0   4  -5    4.20    0.88
   0   4  -5    3.60    1.07
   0   4  -5    4.93    1.36
   0  -4   5    4.01    1.11
   0  -4   5    5.04    0.87
   0  -4   5    4.02    1.09
  -1   4  -5   22.48    1.98
  -1   4  -5   25.06    2.24
  -1   4  -5   25.44    1.72
   1  -4   5   21.59    2.42
   1  -4   5   25.44    1.61
  -2   4  -5   17.12    1.89
   2  -4   5   14.85    2.14
   2  -4   5   11.76    1.17
   3  -4   5   22.46    1.98
   3  -4   5   23.45    2.90
  -4   4  -5    5.48    1.52
   4  -4   5    4.13    1.27
   4  -4   5    9.94    3.14
   4  -4   5    4.88    1.90
  -5   4  -5   26.47    3.74
  -5   4  -5   24.91    2.76
   5  -4   5   31.56    3.14
   5  -4   5   24.06    5.92
   5  -4   5   33.76    5.18
   5  -4   5   23.03    2.94
   5  -4   5   30.19    3.90
  -6   4  -5    0.96    1.87
  -6   4  -5    3.03    3.56
   6  -4   5    4.14    4.13
   6  -4   5    3.13    2.38
   6  -4   5    2.76    2.02
   6  -4   5    1.50    2.01
   7   3  -5   29.92    5.47
   7   3  -5   38.44    3.53
  -7  -3   5   30.27    4.42
  -7  -3   5   33.38    3.93
  -7  -3   5   37.08    8.67
  -7  -3   5   39.01    6.01
  -7  -3   5   41.48    5.08
   6   3  -5   31.69    2.78
   6   3  -5   27.25    4.44
   6   3  -5   29.69    6.38
  -6  -3   5   24.70    3.41
  -6  -3   5   32.48    5.16
  -6  -3   5   27.71    3.63
  -6  -3   5   26.33    3.63
   5   3  -5  105.77    8.20
   5   3  -5  105.64    6.79
   5   3  -5  109.70    6.36
  -5  -3   5  122.11    7.50
  -5  -3   5  116.59    8.35
  -5  -3   5  111.41    6.66
  -5  -3   5  101.15    7.15
  -5  -3   5  102.32    8.55
  -5  -3   5  114.05    6.96
   4   3  -5   43.52    3.17
   4   3  -5   44.35    3.17
  -4  -3   5   38.61    3.51
  -4  -3   5   43.48    4.04
  -4  -3   5   36.66    3.15
  -4  -3   5   34.68    3.06
  -4  -3   5   40.22    3.01
   3   3  -5   36.07    2.66
  -3  -3   5   33.80    3.01
  -3  -3   5   36.59    2.55
   2   3  -5   33.71    2.12
   2   3  -5   32.70    2.41
   2   3  -5   32.28    2.32
  -2  -3   5   35.72    2.81
  -2  -3   5   32.02    2.29
   1   3  -5   35.68    2.47
   1   3  -5   33.76    2.02
   1   3  -5   35.99    2.48
  -1  -3   5   34.76    2.74
  -1  -3   5   34.38    2.44
   0   3  -5  206.81    8.80
   0   3  -5  198.77    9.63
   0   3  -5  197.35    9.30
   0  -3   5  178.22    9.85
   0  -3   5  206.48    9.68
   0  -3   5  199.65    8.75
   0  -3   5  213.94    9.50
  -1   3  -5    4.59    1.12
  -1   3  -5    3.99    1.21
   1  -3   5    5.04    1.94
   1  -3   5    3.89    1.19
   2  -3   5    7.04    1.53
   2  -3   5    5.67    0.95
   2  -3   5    4.74    0.89
   2  -3   5    5.20    1.48
  -3   3  -5   61.12    4.01
  -3   3  -5   52.35    3.38
   3  -3   5   53.83    3.53
   3  -3   5   55.73    4.30
   3  -3   5   59.33    3.38
   3  -3   5   49.95    3.41
  -4   3  -5   50.32    3.62
  -4   3  -5   58.92    4.36
  -4   3  -5   54.78    4.72
   4  -3   5   56.19    5.90
   4  -3   5   54.92    4.66
   4  -3   5   46.87    3.70
   4  -3   5   50.86    5.01
   4  -3   5   51.82    3.59
   4  -3   5   49.67    3.77
  -5   3  -5   95.02    7.56
  -5   3  -5   98.30    6.81
  -5   3  -5   95.35    5.47
  -5   3  -5   88.90    5.90
   5  -3   5  103.28    8.23
   5  -3   5   97.36    6.21
   5  -3   5   91.93    6.08
   5  -3   5   87.87    6.96
  -6   3  -5   25.60    5.19
  -6   3  -5   14.28    2.34
  -6   3  -5   17.54    3.17
   6  -3   5   18.92    3.07
   6  -3   5   21.69    3.81
   6  -3   5   16.32    3.39
   7   2  -5   36.44    8.68
   7   2  -5   33.13    5.38
   7   2  -5   35.34    3.53
  -7  -2   5   27.97    3.87
  -7  -2   5   33.64    4.30
  -7  -2   5   35.31    6.20
  -7  -2   5   31.42    3.67
  -7  -2   5   38.88    4.73
   6   2  -5   27.21    3.39
   6   2  -5   30.80    4.87
   6   2  -5   30.39    2.72
  -6  -2   5   28.83    3.03
  -6  -2   5   28.81    3.46
  -6  -2   5   23.53    3.14
  -6  -2   5   31.09    4.69
  -6  -2   5   29.93    3.52
   5   2  -5    4.97    1.47
   5   2  -5    8.98    3.05
   5   2  -5    6.54    1.85
  -5  -2   5    6.76    1.78
  -5  -2   5   13.66    3.82
  -5  -2   5    4.80    1.85
  -5  -2   5    6.98    2.92
  -5  -2   5    9.51    1.69
  -5  -2   5    7.51    2.03
   4   2  -5    5.58    1.18
   4   2  -5   10.83    1.37
   4   2  -5    7.97    1.80
  -4  -2   5    7.24    1.59
  -4  -2   5    9.20    2.59
  -4  -2   5    7.39    1.68
  -4  -2   5   11.59    2.26
   3   2  -5   22.50    1.63
   3   2  -5   21.24    1.87
   3   2  -5   22.13    1.78
   3   2  -5   20.34    1.89
   3   2  -5   23.11    1.69
  -3  -2   5   22.49    1.87
  -3  -2   5   21.47    1.67
  -3  -2   5   23.07    1.98
  -3  -2   5   20.70    2.47
  -3  -2   5   20.94    2.16
  -3  -2   5   19.82    1.81
  -3  -2   5   21.94    1.76
  -3  -2   5   23.54    2.34
   2   2  -5   25.41    1.87
   2   2  -5   24.51    2.24
   2   2  -5   22.63    1.77
   2   2  -5   24.49    2.14
   2   2  -5   20.78    1.71
   2   2  -5   23.75    1.83
  -2  -2   5   23.28    1.60
  -2  -2   5   28.52    1.89
  -2  -2   5   23.98    2.09
  -2  -2   5   25.70    1.76
  -2  -2   5   22.15    1.72
  -2  -2   5   21.93    2.28
  -2  -2   5   21.85    1.76
   1   2  -5    1.62    0.82
   1   2  -5    1.26    0.64
  -1  -2   5    0.26    0.46
  -1  -2   5    0.94    0.87
  -1  -2   5    1.14    0.45
  -1  -2   5    0.95    0.60
   0   2  -5   24.05    1.94
   0   2  -5   26.98    1.83
   0  -2   5   26.70    2.00
   0  -2   5   24.99    1.74
   0  -2   5   26.13    1.83
  -1   2  -5   36.52    2.61
  -1   2  -5   38.99    2.31
  -1   2  -5   37.75    2.14
   1  -2   5   35.51    2.19
   1  -2   5   38.33    2.70
   1  -2   5   36.95    2.08
   1  -2   5   39.97    2.12
   1  -2   5   34.65    2.44
  -2   2  -5   95.54    4.80
  -2   2  -5   94.06    4.84
  -2   2  -5   94.20    4.57
  -2   2  -5   91.14    5.13
  -2   2  -5  101.86    4.64
  -2   2  -5   91.64    5.26
   2  -2   5   84.42    4.88
   2  -2   5   98.72    4.72
   2  -2   5   94.99    5.47
   2  -2   5  104.04    5.59
   2  -2   5   95.58    4.90
   2  -2   5   92.83    4.69
   2  -2   5   94.75    5.63
   2  -2   5   98.99    4.88
  -3   2  -5   33.26    3.04
  -3   2  -5   36.98    2.33
  -3   2  -5   37.93    2.92
  -3   2  -5   35.75    2.57
  -3   2  -5   35.94    2.36
   3  -2   5   33.96    3.38
   3  -2   5   38.87    2.72
   3  -2   5   39.56    3.62
   3  -2   5   37.34    2.46
   3  -2   5   35.73    3.05
   3  -2   5   36.14    2.59
  -4   2  -5   30.99    2.57
  -4   2  -5   37.38    3.85
  -4   2  -5   37.74    2.87
  -4   2  -5   39.57    3.32
   4  -2   5   34.33    4.07
   4  -2   5   36.13    2.77
   4  -2   5   39.35    3.05
   4  -2   5   47.01    4.78
   4  -2   5   39.84    3.45
  -5   2  -5   32.22    2.83
  -5   2  -5   35.07    3.36
  -5   2  -5   32.09    4.08
  -5   2  -5   26.83    2.52
   5  -2   5   26.09    2.68
   5  -2   5   30.71    3.09
   5  -2   5   29.80    3.36
   5  -2   5   30.38    4.37
  -6   2  -5   33.31    3.82
  -6   2  -5   24.91    3.03
  -6   2  -5   21.27    2.50
   6  -2   5   22.95    2.97
   6  -2   5   22.70    3.45
   6  -2   5   28.76    3.37
  -7   2  -5   11.76    3.13
  -7   2  -5    7.19    2.24
  -7   2  -5   15.31    4.21
   7  -2   5   11.29    3.02
   7  -2   5    9.76    3.34
   7  -2   5    5.97    2.82
   7   1  -5    4.89    2.09
   7   1  -5    1.30    2.36
   7   1  -5    8.15    5.27
  -7  -1   5   11.19    3.53
  -7  -1   5    5.12    4.79
  -7  -1   5    4.72    2.10
  -7  -1   5    6.06    3.14
  -7  -1   5    7.40    2.25
   6   1  -5   55.81    5.01
   6   1  -5   57.63    6.54
   6   1  -5   59.12    4.26
  -6  -1   5   59.47    6.86
  -6  -1   5   58.02    4.30
  -6  -1   5   73.50    5.15
  -6  -1   5   56.11    5.03
  -6  -1   5   63.19    4.97
   5   1  -5   20.51    3.36
   5   1  -5   14.18    2.55
   5   1  -5   22.84    2.08
  -5  -1   5   14.87    2.65
  -5  -1   5   23.40    2.52
  -5  -1   5   23.94    3.66
  -5  -1   5   19.06    2.22
  -5  -1   5   22.10    3.19
   4   1  -5   38.17    2.65
   4   1  -5   39.68    3.10
   4   1  -5   41.72    3.82
  -4  -1   5   37.92    3.00
  -4  -1   5   42.26    3.57
  -4  -1   5   38.78    2.79
  -4  -1   5   38.68    3.11
   3   1  -5   12.87    1.49
   3   1  -5   12.61    1.85
   3   1  -5   12.71    1.30
   3   1  -5   12.20    1.39
   3   1  -5   12.91    1.31
   3   1  -5   10.13    1.32
   3   1  -5   12.53    1.94
  -3  -1   5   12.03    1.39
  -3  -1   5   13.17    1.87
  -3  -1   5   13.59    1.57
  -3  -1   5   13.86    1.38
  -3  -1   5   13.13    1.40
  -3  -1   5   13.29    2.15
  -3  -1   5   13.75    1.29
   2   1  -5    3.87    0.91
   2   1  -5    4.72    1.02
   2   1  -5    3.08    0.80
   2   1  -5    4.73    0.88
   2   1  -5    4.13    1.52
   2   1  -5    3.93    1.13
   2   1  -5    4.12    0.77
   2   1  -5    4.99    1.56
   2   1  -5    4.04    0.89
  -2  -1   5    4.46    1.13
  -2  -1   5    4.24    0.91
  -2  -1   5    5.43    1.57
  -2  -1   5    3.76    1.45
  -2  -1   5    4.72    1.10
  -2  -1   5    3.88    0.77
  -2  -1   5    4.64    0.89
  -2  -1   5    5.47    1.07
   1   1  -5  143.76    6.80
   1   1  -5  136.64    7.18
   1   1  -5  142.07    6.85
   1   1  -5  145.76    7.17
   1   1  -5  156.78    6.69
   1   1  -5  165.97    6.77
   1   1  -5  168.58    7.13
  -1  -1   5  144.74    7.06
  -1  -1   5  152.17    6.71
  -1  -1   5  147.64    6.81
  -1  -1   5  134.86    6.93
  -1  -1   5  147.06    7.14
  -1  -1   5  165.45    6.85
  -1  -1   5  163.59    7.14
  -1  -1   5  146.15    6.89
  -1  -1   5  145.38    7.32
   0   1  -5   26.21    1.46
   0   1  -5   26.46    1.75
   0   1  -5   25.95    1.44
   0   1  -5   25.56    1.80
   0   1  -5   22.58    1.78
   0   1  -5   24.43    1.56
   0   1  -5   25.65    1.63
   0   1  -5   21.60    1.94
   0  -1   5   21.54    1.61
   0  -1   5   23.72    1.50
   0  -1   5   26.07    1.71
   0  -1   5   25.95    1.46
   0  -1   5   25.80    1.81
   0  -1   5   24.87    1.79
   0  -1   5   23.63    2.02
   0  -1   5   23.47    1.48
  -1   1  -5    8.79    1.26
  -1   1  -5    7.28    0.88
  -1   1  -5    7.10    1.04
  -1   1  -5   10.47    1.29
  -1   1  -5    7.45    0.84
  -1   1  -5    8.39    1.02
  -1   1  -5    7.03    0.80
  -1   1  -5    8.80    0.95
  -1   1  -5    9.36    1.41
   1  -1   5    8.74    0.87
   1  -1   5    7.52    1.31
   1  -1   5    7.47    0.94
   1  -1   5    9.44    0.90
   1  -1   5    8.16    1.07
   1  -1   5    8.33    1.05
   1  -1   5    8.14    0.87
   1  -1   5    7.10    0.91
  -2   1  -5  158.14    7.42
  -2   1  -5  150.67    7.12
  -2   1  -5  166.04    7.53
  -2   1  -5  158.75    7.35
  -2   1  -5  151.50    8.01
  -2   1  -5  165.32    7.22
  -2   1  -5  140.95    7.80
   2  -1   5  143.54    7.37
   2  -1   5  156.16    7.20
   2  -1   5  153.84    8.21
   2  -1   5  151.73    7.93
   2  -1   5  161.59    7.40
   2  -1   5  160.19    7.75
   2  -1   5  157.58    7.46
   2  -1   5  156.55    7.20
   2  -1   5  156.20    7.23
  -3   1  -5   99.38    6.15
  -3   1  -5  105.94    5.19
  -3   1  -5  107.40    5.21
  -3   1  -5  101.50    5.49
  -3   1  -5   91.38    4.99
  -3   1  -5   88.32    5.83
  -3   1  -5  104.26    5.36
   3  -1   5   97.48    6.35
   3  -1   5  101.92    5.16
   3  -1   5   97.39    5.33
   3  -1   5   98.89    5.64
   3  -1   5  104.08    6.34
   3  -1   5  100.31    5.42
   3  -1   5  103.30    5.19
  -4   1  -5  220.50   10.67
  -4   1  -5  194.18   12.02
  -4   1  -5  222.74   10.43
  -4   1  -5  228.32   10.48
  -4   1  -5  205.34   10.79
   4  -1   5  235.27   12.64
   4  -1   5  223.22   10.46
   4  -1   5  231.97   11.13
   4  -1   5  223.51   10.89
   4  -1   5  202.10   12.03
  -5   1  -5   33.85    2.94
  -5   1  -5   41.72    4.50
  -5   1  -5   31.25    3.31
  -5   1  -5   36.65    2.91
  -5   1  -5   38.68    3.37
   5  -1   5   37.07    3.08
   5  -1   5   36.64    3.42
   5  -1   5   39.15    3.59
   5  -1   5   44.67    5.10
  -6   1  -5   37.99    3.85
  -6   1  -5   36.32    3.74
  -6   1  -5   39.18    3.43
  -6   1  -5   34.35    3.22
  -6   1  -5   49.50    5.57
   6  -1   5   45.41    4.29
   6  -1   5   40.72    4.08
   6  -1   5   41.72    3.72
   6  -1   5   41.99    5.65
  -7   1  -5    2.99    2.74
  -7   1  -5   -0.84    1.70
  -7   1  -5    0.63    1.60
  -7   1  -5    0.07    3.52
   7  -1   5    3.00    2.09
   7  -1   5    2.54    2.68
   7  -1   5    4.76    4.68
   7  -1   5    2.50    2.09
   7   0  -5    8.80    4.35
   7   0  -5    9.17    3.40
   7   0  -5   11.44    2.51
  -7   0   5    7.41    2.09
  -7   0   5    6.44    2.11
  -7   0   5    7.50    2.74
  -7   0   5    9.87    5.25
   6   0  -5   24.36    2.51
   6   0  -5   26.31    3.25
   6   0  -5   27.08    5.81
  -6   0   5   27.96    4.67
  -6   0   5   19.57    3.50
  -6   0   5   19.79    2.45
  -6   0   5   31.95    3.36
  -6   0   5   25.71    2.65
   5   0  -5   58.28    4.28
   5   0  -5   55.85    5.54
   5   0  -5   55.68    3.75
  -5   0   5   54.83    3.87
  -5   0   5   55.08    3.98
  -5   0   5   62.09    5.59
  -5   0   5   53.49    3.79
  -5   0   5   60.53    4.54
   4   0  -5   13.59    1.80
   4   0  -5   14.66    2.40
   4   0  -5   13.62    1.55
   4   0  -5   18.88    2.49
   4   0  -5   18.60    1.87
  -4   0   5   16.74    1.82
  -4   0   5   15.75    1.65
  -4   0   5   13.57    1.82
  -4   0   5   15.43    2.17
   3   0  -5  201.31    9.03
   3   0  -5  191.27    9.93
   3   0  -5  202.01    9.31
   3   0  -5  183.72    9.19
   3   0  -5  192.09    9.06
   3   0  -5  201.46    9.32
   3   0  -5  199.99   10.03
   3   0  -5  195.97    9.09
  -3   0   5  198.34    9.09
  -3   0   5  179.36    9.07
  -3   0   5  196.25   10.12
  -3   0   5  204.13    9.12
  -3   0   5  194.89    8.95
  -3   0   5  180.20    9.73
   2   0  -5   15.91    1.93
   2   0  -5   16.43    1.47
   2   0  -5   18.50    1.36
   2   0  -5   15.93    1.35
   2   0  -5   16.50    1.47
   2   0  -5   17.37    1.39
   2   0  -5   18.03    1.56
   2   0  -5   15.67    1.85
  -2   0   5   14.34    1.38
  -2   0   5   16.66    1.52
  -2   0   5   18.42    1.98
  -2   0   5   17.65    1.53
  -2   0   5   15.74    1.82
  -2   0   5   16.14    1.29
  -2   0   5   18.03    1.45
  -2   0   5   16.42    1.44
  -2   0   5   16.15    1.35
   1   0  -5   11.24    0.94
   1   0  -5   10.89    1.31
   1   0  -5    8.75    1.03
   1   0  -5    9.00    0.97
   1   0  -5   10.19    1.43
   1   0  -5   11.24    1.03
   1   0  -5   12.48    1.14
   1   0  -5    9.66    1.12
  -1   0   5   11.15    1.14
  -1   0   5   13.32    1.13
  -1   0   5   10.92    0.92
  -1   0   5   10.24    1.47
  -1   0   5   11.22    1.14
  -1   0   5   10.35    1.04
  -1   0   5    9.98    0.98
  -1   0   5   10.54    1.27
   0   0  -5  320.01   14.58
   0   0  -5  338.06   14.29
   0   0  -5  320.25   14.26
   0   0  -5  333.76   14.47
   0   0  -5  353.76   14.28
   0   0  -5  296.46   14.78
   0   0  -5  370.25   14.56
   0   0  -5  329.78   14.42
   0   0  -5  335.02   14.35
   0   0   5  338.25   14.34
   0   0   5  316.35   14.81
   0   0   5  335.68   14.43
   0   0   5  358.26   14.27
   0   0   5  365.44   14.50
   0   0   5  324.03   14.58
   0   0   5  294.24   14.42
   0   0   5  332.65   14.25
  -1   0  -5  190.16    7.91
  -1   0  -5  177.21    7.79
  -1   0  -5  169.29    7.78
  -1   0  -5  163.07    7.76
  -1   0  -5  175.59    7.74
  -1   0  -5  185.85    7.70
  -1   0  -5  160.24    8.25
  -1   0  -5  152.71    7.93
  -1   0  -5  168.15    7.62
   1   0   5  170.62    7.79
   1   0   5  182.40    7.67
   1   0   5  168.46    7.70
   1   0   5  165.18    7.76
   1   0   5  170.49    7.65
   1   0   5  163.51    8.12
   1   0   5  174.20    7.85
   1   0   5  177.23    7.83
  -2   0  -5  257.76   11.27
  -2   0  -5  240.81   11.96
  -2   0  -5  241.39   11.02
  -2   0  -5  257.08   11.32
  -2   0  -5  271.64   11.37
  -2   0  -5  244.74   11.80
  -2   0  -5  242.00   11.28
  -2   0  -5  257.03   11.25
  -2   0  -5  267.12   11.17
   2   0   5  250.78   11.34
   2   0   5  243.85   11.05
   2   0   5  230.66   11.27
   2   0   5  231.26   11.74
   2   0   5  252.82   11.27
   2   0   5  249.68   11.24
   2   0   5  246.41   11.28
   2   0   5  250.57   11.09
   2   0   5  247.36   12.12
  -3   0  -5   12.42    1.49
  -3   0  -5   13.76    1.55
  -3   0  -5   16.39    2.20
  -3   0  -5   16.15    1.50
  -3   0  -5   13.11    2.05
  -3   0  -5   15.53    1.77
  -3   0  -5   14.30    1.57
   3   0   5   14.83    1.72
   3   0   5   14.32    1.53
   3   0   5   18.50    2.35
   3   0   5   15.60    1.57
   3   0   5   13.54    1.43
   3   0   5   13.18    2.24
   3   0   5   14.43    1.52
  -4   0  -5   70.32    5.57
  -4   0  -5   79.39    4.71
  -4   0  -5   80.75    6.00
  -4   0  -5   79.81    4.72
  -4   0  -5   78.27    4.53
  -4   0  -5   74.96    4.91
   4   0   5   81.38    4.53
   4   0   5   79.44    4.66
   4   0   5   72.72    5.93
   4   0   5   80.54    4.92
  -5   0  -5    1.93    2.44
  -5   0  -5    2.02    1.12
  -5   0  -5    4.23    1.35
  -5   0  -5    2.49    1.57
   5   0   5    2.85    1.63
   5   0   5    5.26    3.26
   5   0   5    1.97    1.19
   5   0   5    3.33    1.35
  -6   0  -5   12.44    2.65
  -6   0  -5    8.33    2.02
  -6   0  -5    9.22    2.01
  -6   0  -5   16.18    4.72
  -6   0  -5    5.53    2.20
   6   0   5   10.72    4.69
   6   0   5   11.10    2.02
   6   0   5   12.85    3.37
   6   0   5    6.37    1.85
  -7   0  -5    0.28    1.42
  -7   0  -5    1.91    2.43
  -7   0  -5    0.03    1.51
  -7   0  -5    3.60    2.60
   7   0   5    0.75    1.89
   7   0   5    2.91    4.53
   7   0   5    4.45    2.69
   7   0   5    1.22    1.74
   7  -1  -5    1.11    3.93
   7  -1  -5   10.97    3.61
  -7   1   5    2.10    2.19
  -7   1   5    7.85    3.02
  -7   1   5    4.77    1.69
  -7   1   5    3.76    3.98
   6  -1  -5   14.21    2.86
   6  -1  -5   19.55    5.51
   6  -1  -5   20.24    2.41
  -6   1   5   14.01    2.29
  -6   1   5   16.87    3.10
  -6   1   5   23.07    2.53
  -6   1   5   22.10    3.92
   5  -1  -5   13.13    2.08
   5  -1  -5   12.58    2.55
   5  -1  -5   20.51    3.24
  -5   1   5   17.93    2.17
  -5   1   5   13.74    2.09
  -5   1   5   16.86    4.03
  -5   1   5   16.14    2.85
   4  -1  -5   17.31    1.97
   4  -1  -5   15.09    1.84
   4  -1  -5   19.52    1.75
   4  -1  -5   17.33    2.63
  -4   1   5   18.13    2.01
  -4   1   5   13.50    1.62
   3  -1  -5    9.50    2.36
   3  -1  -5    8.30    1.52
   3  -1  -5    9.70    2.27
   3  -1  -5    6.00    1.08
   3  -1  -5    5.57    1.05
   3  -1  -5    5.45    1.29
   3  -1  -5    7.28    1.33
  -3   1   5    6.32    1.33
  -3   1   5    7.56    1.95
  -3   1   5    6.52    1.11
  -3   1   5    6.35    1.01
  -3   1   5    9.47    2.37
   2  -1  -5   20.83    1.75
   2  -1  -5   20.47    1.54
   2  -1  -5   23.92    1.55
   2  -1  -5   20.28    1.71
   2  -1  -5   20.69    2.16
   2  -1  -5   20.94    2.08
   2  -1  -5   19.59    1.62
  -2   1   5   19.63    2.09
  -2   1   5   18.88    1.37
  -2   1   5   21.86    1.54
  -2   1   5   19.22    1.95
  -2   1   5   20.14    1.68
  -2   1   5   19.50    1.58
   1  -1  -5    8.68    1.27
   1  -1  -5    8.06    0.89
   1  -1  -5    7.40    0.88
   1  -1  -5    7.52    0.90
   1  -1  -5    8.31    1.05
   1  -1  -5    7.79    1.26
   1  -1  -5    8.48    0.88
   1  -1  -5    7.23    0.92
  -1   1   5    8.10    1.30
  -1   1   5    8.72    1.39
  -1   1   5    8.12    1.00
  -1   1   5    9.64    1.12
  -1   1   5    9.30    0.90
  -1   1   5    8.24    0.78
  -1   1   5    8.69    0.89
  -1   1   5    7.42    0.86
   0  -1  -5  116.70    5.86
   0  -1  -5  100.90    5.31
   0  -1  -5  111.39    5.31
   0  -1  -5  121.64    5.23
   0  -1  -5  121.15    5.40
   0  -1  -5  119.57    5.27
   0  -1  -5  107.74    5.15
   0  -1  -5  125.91    5.51
   0  -1  -5  115.79    5.60
   0   1   5  120.38    5.51
   0   1   5  117.20    5.31
   0   1   5  119.05    5.42
   0   1   5  119.27    5.16
   0   1   5  109.87    5.83
   0   1   5  105.66    5.49
   0   1   5  112.77    5.38
  -1  -1  -5   16.43    1.17
  -1  -1  -5   14.04    1.12
  -1  -1  -5   15.31    1.17
  -1  -1  -5   12.96    1.18
  -1  -1  -5   15.42    1.41
  -1  -1  -5   13.16    0.99
  -1  -1  -5   15.39    1.73
  -1  -1  -5   12.67    1.47
  -1  -1  -5   14.21    1.26
   1   1   5   15.00    1.57
   1   1   5   16.39    1.39
   1   1   5   11.20    1.48
   1   1   5   14.56    1.10
   1   1   5   14.99    1.16
   1   1   5   15.52    1.26
   1   1   5   15.31    1.18
   1   1   5   13.59    1.26
   1   1   5   13.28    0.97
  -2  -1  -5  228.08   10.15
  -2  -1  -5  224.79   10.92
  -2  -1  -5  229.96   11.12
  -2  -1  -5  217.98   10.08
  -2  -1  -5  212.72   10.32
  -2  -1  -5  234.47   10.29
  -2  -1  -5  231.82   10.38
  -2  -1  -5  242.31   10.24
  -2  -1  -5  244.96   10.67
   2   1   5  217.63   10.49
   2   1   5  223.14   10.38
   2   1   5  239.28   10.13
   2   1   5  229.45   10.63
   2   1   5  230.19   10.12
   2   1   5  215.29   11.05
   2   1   5  223.65    9.87
   2   1   5  201.69   10.77
   2   1   5  221.05   10.29
  -3  -1  -5  100.99    5.07
  -3  -1  -5   87.85    5.19
  -3  -1  -5   95.78    5.16
  -3  -1  -5   91.76    5.80
  -3  -1  -5   98.18    5.23
  -3  -1  -5   95.20    6.07
  -3  -1  -5  100.58    4.89
  -3  -1  -5  102.51    5.45
   3   1   5   91.43    6.04
   3   1   5   96.77    5.25
   3   1   5   94.69    4.91
   3   1   5   96.69    4.66
   3   1   5   89.72    4.89
  -4  -1  -5  116.29    6.33
  -4  -1  -5  117.02    7.26
  -4  -1  -5  112.91    6.13
  -4  -1  -5  109.26    6.42
  -4  -1  -5  115.65    6.56
  -4  -1  -5  115.54    7.74
   4   1   5  116.31    6.06
   4   1   5  113.61    6.46
   4   1   5  115.06    7.64
  -5  -1  -5   16.54    2.12
  -5  -1  -5   12.73    2.37
  -5  -1  -5   16.53    1.97
  -5  -1  -5   20.87    3.40
  -5  -1  -5    9.92    4.09
  -5  -1  -5   12.65    2.64
   5   1   5   13.58    2.14
   5   1   5   22.81    3.87
   5   1   5   19.61    2.55
  -6  -1  -5   10.57    2.15
  -6  -1  -5   16.25    5.20
  -6  -1  -5   16.58    3.33
  -6  -1  -5   19.80    3.52
  -6  -1  -5   12.13    2.39
   6   1   5   19.44    3.78
   6   1   5   13.07    5.29
   6   1   5   12.35    2.29
  -7  -1  -5    5.62    2.33
  -7  -1  -5    3.90    2.09
  -7  -1  -5    7.98    5.10
  -7  -1  -5    3.73    3.28
  -7  -1  -5    6.35    3.05
   7   1   5    7.98    2.27
   7   1   5    1.90    2.78
   7   1   5    5.57    4.93
   7  -2  -5    2.36    1.70
   7  -2  -5    6.42    2.82
   7  -2  -5    2.79    4.41
  -7   2   5    4.25    1.75
  -7   2   5    1.80    2.07
  -7   2   5    3.44    3.63
   6  -2  -5    5.18    2.05
   6  -2  -5    5.23    4.81
   6  -2  -5    4.52    1.71
   6  -2  -5    2.57    3.30
  -6   2   5    2.58    2.10
  -6   2   5    1.96    1.32
  -6   2   5    2.91    3.29
   5  -2  -5   13.98    3.78
   5  -2  -5   13.01    2.10
   5  -2  -5   11.75    2.47
   5  -2  -5   11.06    4.15
  -5   2   5   14.73    1.76
  -5   2   5   13.62    3.83
  -5   2   5   17.21    2.82
   4  -2  -5   17.68    1.84
   4  -2  -5   17.33    2.03
   4  -2  -5   15.56    2.51
   4  -2  -5   20.86    2.88
   4  -2  -5   23.72    3.16
  -4   2   5   18.58    2.13
  -4   2   5   19.42    1.72
  -4   2   5   22.59    2.80
   3  -2  -5    3.05    1.85
   3  -2  -5    1.07    1.38
   3  -2  -5    0.46    0.63
   3  -2  -5    0.86    0.61
   3  -2  -5    1.06    0.71
   3  -2  -5    0.86    0.88
   3  -2  -5    0.79    1.22
  -3   2   5    2.15    1.41
  -3   2   5    1.43    0.81
  -3   2   5    1.16    0.60
  -3   2   5    3.70    1.67
   2  -2  -5  100.04    4.74
   2  -2  -5   93.83    5.22
   2  -2  -5   95.08    5.88
   2  -2  -5   98.42    4.75
   2  -2  -5   94.20    4.76
  -2   2   5   94.53    5.88
  -2   2   5  103.03    5.15
  -2   2   5  102.14    4.94
  -2   2   5   93.64    4.82
   1  -2  -5  118.31    6.56
   1  -2  -5  117.35    5.55
   1  -2  -5  119.21    5.62
   1  -2  -5  120.86    5.93
  -1   2   5  127.16    5.94
  -1   2   5  114.30    6.63
   0  -2  -5  361.10   15.24
   0  -2  -5  347.30   15.37
   0  -2  -5  344.22   15.26
   0  -2  -5  326.47   15.06
   0   2   5  358.62   15.07
   0   2   5  377.65   15.39
   0   2   5  350.67   15.42
   0   2   5  328.74   16.08
  -1  -2  -5  290.44   12.72
  -1  -2  -5  261.37   12.53
  -1  -2  -5  267.92   12.35
  -1  -2  -5  301.77   13.04
   1   2   5  300.58   13.07
   1   2   5  289.68   12.43
   1   2   5  280.43   12.69
  -2  -2  -5  103.10    5.12
  -2  -2  -5  103.69    4.97
  -2  -2  -5   95.68    5.22
  -2  -2  -5  103.67    5.55
  -2  -2  -5   97.08    4.87
  -2  -2  -5  102.15    5.17
   2   2   5   95.29    5.09
   2   2   5  100.43    5.43
   2   2   5  101.44    4.84
   2   2   5   96.86    5.03
  -3  -2  -5   14.60    1.51
  -3  -2  -5   11.25    1.49
  -3  -2  -5   15.19    1.66
  -3  -2  -5   16.54    1.89
  -3  -2  -5   17.42    2.29
  -3  -2  -5   13.43    1.82
   3   2   5   16.79    1.46
   3   2   5   13.36    1.47
   3   2   5   13.89    2.46
   3   2   5   17.28    1.75
  -4  -2  -5   -1.09    1.66
  -4  -2  -5    1.63    1.19
  -4  -2  -5    1.63    1.08
  -4  -2  -5    1.10    1.01
  -4  -2  -5    1.98    1.55
  -4  -2  -5    2.02    1.29
  -4  -2  -5    1.25    2.01
   4   2   5    1.94    1.27
   4   2   5    1.65    1.01
   4   2   5    0.77    0.90
   4   2   5    1.29    2.32
  -5  -2  -5   17.85    2.13
  -5  -2  -5   20.70    2.67
  -5  -2  -5   18.39    2.37
  -5  -2  -5   19.61    3.45
   5   2   5   13.19    2.03
   5   2   5   23.25    2.78
   5   2   5   22.84    5.29
   5   2   5   15.61    2.00
  -6  -2  -5    3.48    3.60
  -6  -2  -5    2.74    2.45
  -6  -2  -5    6.99    2.67
  -6  -2  -5   -0.14    1.26
  -6  -2  -5    2.02    1.67
   6   2   5    3.86    1.82
   6   2   5    2.72    2.39
   6   2   5    3.73    4.25
   6   2   5    3.24    1.78
  -7  -2  -5    1.13    1.92
  -7  -2  -5    2.47    2.64
  -7  -2  -5    1.82    2.98
  -7  -2  -5    2.16    5.12
  -7  -2  -5    0.16    1.71
   7   2   5    0.88    1.75
   7   2   5    0.02    1.75
   7   2   5    1.34    2.99
   7  -3  -5    1.32    2.09
   7  -3  -5    1.73    4.46
   7  -3  -5    0.00    1.62
  -7   3   5    1.19    2.58
   6  -3  -5    9.06    4.68
   6  -3  -5    4.03    1.66
   6  -3  -5    7.06    2.43
  -6   3   5    1.00    3.61
  -6   3   5    5.73    1.56
  -6   3   5    4.68    2.46
   5  -3  -5   27.17    4.71
   5  -3  -5   24.52    3.73
   5  -3  -5   19.15    2.33
   5  -3  -5   20.96    2.65
  -5   3   5   17.85    3.08
   4  -3  -5    8.48    2.16
   4  -3  -5    9.45    1.67
  -4   3   5    8.88    2.07
  -4   3   5    7.30    1.76
   3  -3  -5   54.36    3.21
  -3   3   5   47.32    3.59
  -3   3   5   54.20    4.81
  -2   3   5   19.86    1.99
  -2   3   5   19.98    2.80
   1  -3  -5   90.09    4.73
   1  -3  -5   95.09    5.01
  -1   3   5   97.10    4.72
  -1   3   5   91.00    5.13
  -1   3   5   85.52    6.00
   0  -3  -5    9.68    1.68
   0  -3  -5    6.93    0.98
   0  -3  -5    6.14    1.15
   0   3   5    6.15    1.13
   0   3   5    6.16    1.07
   0   3   5    8.84    1.80
   0   3   5    8.25    1.44
  -1  -3  -5   85.92    4.92
   1   3   5   85.28    5.63
   1   3   5   83.26    5.35
   1   3   5   89.68    4.40
  -2  -3  -5    6.44    1.39
  -2  -3  -5    7.95    1.64
  -2  -3  -5    6.73    1.07
  -2  -3  -5    7.00    1.15
   2   3   5    7.69    1.23
   2   3   5    8.58    2.67
  -3  -3  -5   17.85    2.23
  -3  -3  -5   16.42    2.12
  -3  -3  -5   16.05    1.70
   3   3   5   19.22    1.71
   3   3   5   22.56    2.08
  -4  -3  -5    1.59    1.72
  -4  -3  -5    1.24    1.09
  -4  -3  -5    5.76    2.94
  -4  -3  -5    2.46    1.37
  -4  -3  -5    1.67    1.16
  -4  -3  -5    1.47    1.36
   4   3   5    1.71    1.11
   4   3   5    3.09    1.52
   4   3   5    1.69    2.69
  -5  -3  -5    4.55    1.95
  -5  -3  -5    4.47    3.13
  -5  -3  -5    5.19    1.69
  -5  -3  -5    1.94    1.45
  -5  -3  -5    2.88    2.25
   5   3   5    2.00    1.43
   5   3   5    2.82    2.11
   5   3   5    6.84    4.01
  -6  -3  -5    1.35    1.74
  -6  -3  -5    8.30    4.70
  -6  -3  -5    3.71    1.98
  -6  -3  -5    3.07    2.92
  -6  -3  -5    4.52    2.50
   6   3   5    3.00    2.66
   6   3   5    4.85    2.10
   6  -4  -5    8.51    2.20
   6  -4  -5    7.24    2.78
  -6   4   5    9.07    2.86
  -6   4   5   12.24    2.81
   5  -4  -5    1.87    3.98
   5  -4  -5    1.50    1.21
  -5   4   5    2.59    1.74
  -5   4   5    0.91    1.58
   4  -4  -5    6.30    1.40
  -4   4   5    8.31    1.95
  -3   4   5   59.69    4.43
  -3   4   5   55.81    5.76
  -2   4   5   27.56    2.75
  -2   4   5   27.22    3.75
  -1   4   5  216.44   10.22
  -1   4   5  222.77   12.48
  -1   4   5  219.19   10.98
   0  -4  -5   89.88    4.66
   0  -4  -5   86.52    4.89
   0   4   5   83.36    5.06
   0   4   5   80.46    4.44
   0   4   5   83.82    4.96
   0   4   5   83.34    6.24
  -1  -4  -5  107.59    6.11
   1   4   5  102.71    5.41
   1   4   5  105.17    7.17
  -2  -4  -5    0.24    0.87
  -2  -4  -5    0.40    1.07
   2   4   5    1.75    1.82
   2   4   5    0.03    0.78
  -3  -4  -5    4.26    1.96
  -3  -4  -5    2.88    1.35
  -3  -4  -5    5.53    1.32
   3   4   5   10.19    3.35
   3   4   5    4.74    1.35
  -4  -4  -5   38.10    3.04
  -4  -4  -5   45.45    4.00
  -4  -4  -5   37.41    3.81
   4   4   5   39.08    3.03
   4   4   5   43.22    4.63
  -5  -4  -5    1.35    1.51
  -5  -4  -5    0.15    1.30
  -5  -4  -5   -0.27    2.84
  -5  -4  -5    0.65    1.48
  -5  -4  -5   -1.02    2.07
   5   4   5    1.59    1.98
   5   4   5    0.65    1.36
  -6  -4  -5    7.25    2.81
  -6  -4  -5    9.21    2.94
  -6  -4  -5    7.34    3.66
  -6  -4  -5    3.12    2.10
  -6  -4  -5   10.53    5.58
   6   4   5    4.16    2.08
   5  -5  -5   50.95    4.09
  -5   5   5   45.22    4.67
  -4   5   5   25.76    3.45
  -3   5   5   82.60    6.24
  -3   5   5   98.70    8.24
  -2   5   5   23.96    2.81
  -2   5   5   26.01    4.47
  -1   5   5   30.92    3.20
  -1   5   5   35.00    2.62
  -1   5   5   33.97    4.39
   0  -5  -5    1.48    0.96
   0  -5  -5   -0.05    0.79
   0  -5  -5    0.64    0.76
   0   5   5    0.88    2.12
   0   5   5    2.27    0.88
   0   5   5   -0.23    0.91
  -1  -5  -5    9.56    1.97
   1   5   5    8.22    1.91
   1   5   5    8.19    1.53
   1   5   5   12.59    3.87
  -2  -5  -5    9.07    2.02
  -2  -5  -5   13.21    2.53
   2   5   5   13.75    4.40
   2   5   5    8.78    1.62
  -3  -5  -5    2.29    2.04
  -3  -5  -5    3.10    1.57
  -3  -5  -5    2.87    1.32
   3   5   5    3.92    3.21
   3   5   5    3.50    1.23
  -4  -5  -5   -0.13    1.80
  -4  -5  -5    0.02    1.24
  -4  -5  -5    3.05    1.90
   4   5   5    0.26    1.28
  -5  -5  -5    1.76    1.99
  -5  -5  -5    4.35    2.18
  -5  -5  -5    3.71    3.63
   5   5   5    1.68    1.77
   4  -6  -5    1.48    1.94
  -4   6   5    1.48    1.93
  -3   6   5   16.61    5.28
  -3   6   5   12.16    2.65
   2  -6  -5   10.60    2.40
  -2   6   5   11.65    2.58
   1  -6  -5   28.49    3.28
  -1   6   5   31.95    3.49
  -1   6   5   33.97    2.71
   0  -6  -5    9.27    1.91
   0  -6  -5   11.65    2.10
   0   6   5   12.30    2.05
   0   6   5   11.08    2.48
   0   6   5   15.64    4.91
  -1  -6  -5    4.98    1.96
  -1  -6  -5    5.65    1.67
   1   6   5    6.17    1.50
   1   6   5    9.60    3.86
   1   6   5    6.99    1.99
  -2  -6  -5    0.85    1.27
  -2  -6  -5    1.53    1.85
   2   6   5    0.22    1.14
   2   6   5    1.38    2.95
   2   6   5   -0.76    0.93
  -3  -6  -5    4.11    2.51
  -3  -6  -5    3.15    2.02
   3   6   5    8.49    2.11
   3   6   5    3.64    3.85
  -4  -6  -5    4.99    2.17
  -4  -6  -5    4.79    3.09
  -4  -6  -5    4.74    2.27
   4   6   5    9.06    2.38
   3  -7  -5    9.66    2.93
  -3   7   5   10.44    3.18
  -3   7   5   18.69    6.70
   2  -7  -5    7.83    2.35
  -2   7   5   11.20    3.25
  -2   7   5   15.10    6.41
   1  -7  -5    0.06    1.13
  -1   7   5    0.49    1.51
  -1   7   5    3.48    5.01
   0  -7  -5   -0.20    0.98
   0   7   5    0.08    1.29
   0   7   5    0.63    1.12
   0   7   5   -0.89    3.27
  -1  -7  -5    6.77    2.42
  -1  -7  -5    2.66    1.64
   1   7   5    5.34    1.56
   1   7   5   10.48    4.98
   1   7   5    3.46    2.01
  -2  -7  -5   -0.33    2.03
  -2  -7  -5   -0.58    1.15
   2   7   5    0.08    1.24
   2   7   5    0.01    1.26
   2   7   5    0.45    3.34
   3   7  -6   13.45    2.30
   3   7  -6   18.12    3.75
   3   7  -6   21.45    6.76
  -3  -7   6   10.96    3.13
  -3  -7   6   18.72    4.26
   2   7  -6   10.35    1.97
   2   7  -6    8.89    2.67
   2   7  -6   14.61    4.83
  -2  -7   6    8.71    2.31
  -2  -7   6    7.74    2.85
   1   7  -6    3.35    1.79
   1   7  -6    0.63    1.09
  -1  -7   6    0.81    1.15
  -1  -7   6    0.85    1.22
  -1  -7   6    3.00    2.10
   0   7  -6    0.51    1.01
   0   7  -6    7.77    2.25
   0  -7   6    2.36    1.97
   0  -7   6    3.11    1.43
   0  -7   6    1.48    1.23
  -1   7  -6   16.88    3.23
   1  -7   6   10.43    2.75
   1  -7   6   11.91    2.92
  -2   7  -6    1.01    1.73
   2  -7   6   -0.14    1.25
   3  -7   6    1.16    1.68
   5   6  -6   13.01    2.57
   5   6  -6   12.79    3.26
  -5  -6   6   10.77    3.89
  -5  -6   6    8.08    2.83
  -5  -6   6    8.82    2.60
   4   6  -6    1.97    1.47
   4   6  -6    0.46    1.85
  -4  -6   6    1.68    2.31
  -4  -6   6    0.90    1.51
   3   6  -6   11.33    1.87
   3   6  -6   12.79    2.72
  -3  -6   6    7.80    2.18
  -3  -6   6    7.54    2.76
   2   6  -6    8.04    2.13
   2   6  -6    7.44    1.47
   2   6  -6    7.89    2.98
  -2  -6   6    7.46    2.28
  -2  -6   6    5.27    1.75
   1   6  -6   13.57    2.56
   1   6  -6   10.53    1.63
  -1  -6   6    7.12    1.75
  -1  -6   6   10.85    2.15
  -1  -6   6   14.27    2.88
   0   6  -6    1.95    0.94
   0   6  -6    3.65    1.64
   0  -6   6    1.26    1.00
   0  -6   6    2.26    1.31
   0  -6   6    5.38    1.67
  -1   6  -6   10.38    2.15
  -1   6  -6    7.36    1.40
   1  -6   6    7.70    1.98
  -2   6  -6    0.49    1.22
   2  -6   6    0.50    1.13
   3  -6   6    2.14    1.79
   3  -6   6    1.15    1.25
   4  -6   6    1.01    1.50
   4  -6   6    1.54    2.05
   6   5  -6    7.53    2.78
   6   5  -6    5.58    2.08
  -6  -5   6   14.16    3.03
  -6  -5   6   16.00    4.57
  -6  -5   6    9.19    3.01
   5   5  -6   75.23    5.52
   5   5  -6   74.89    4.89
  -5  -5   6   70.62    6.44
  -5  -5   6   78.13    5.32
  -5  -5   6   70.06    6.31
   4   5  -6   18.99    2.41
   4   5  -6   23.78    2.28
  -4  -5   6   17.09    3.57
  -4  -5   6   18.03    2.21
  -4  -5   6   13.54    2.89
   3   5  -6   46.48    3.65
   3   5  -6   46.03    3.12
  -3  -5   6   41.91    3.98
  -3  -5   6   41.77    4.02
   2   5  -6   18.10    2.15
   2   5  -6   14.67    1.92
   2   5  -6   14.86    1.70
  -2  -5   6   15.07    1.89
  -2  -5   6   17.36    2.38
   1   5  -6    9.54    1.45
   1   5  -6   10.67    2.26
  -1  -5   6   11.24    2.62
  -1  -5   6    6.82    1.58
   0   5  -6   69.59    4.45
   0   5  -6   62.35    3.61
   0  -5   6   71.56    4.82
   0  -5   6   64.46    4.60
  -1   5  -6    2.61    1.33
  -1   5  -6    4.92    1.01
   1  -5   6    3.01    1.23
  -2   5  -6    3.86    1.40
   2  -5   6    2.24    1.39
   3  -5   6   46.47    4.62
   3  -5   6   51.08    3.53
   4  -5   6   23.18    3.55
   4  -5   6   30.18    2.99
   5  -5   6   64.66    6.33
   5  -5   6   61.31    5.00
   5  -5   6   61.36    6.58
   6   4  -6    2.06    2.16
   6   4  -6    4.93    1.70
   6   4  -6    5.14    2.18
  -6  -4   6    1.93    1.73
  -6  -4   6    2.57    2.28
  -6  -4   6    2.46    2.90
  -6  -4   6    1.31    1.89
   5   4  -6   21.84    2.55
   5   4  -6   19.70    2.15
   5   4  -6   14.21    2.78
  -5  -4   6   22.88    2.55
  -5  -4   6   15.16    3.35
  -5  -4   6   20.78    5.12
  -5  -4   6   20.92    2.75
  -5  -4   6   15.10    2.95
   4   4  -6   25.60    2.68
   4   4  -6   28.94    2.38
  -4  -4   6   28.33    3.19
  -4  -4   6   29.18    2.55
  -4  -4   6   21.10    2.90
   2   4  -6   39.74    2.99
   2   4  -6   37.47    2.84
   2   4  -6   37.60    2.52
  -2  -4   6   42.34    3.42
  -2  -4   6   38.95    2.91
   1   4  -6   25.65    1.80
   1   4  -6   25.50    2.28
   1   4  -6   25.76    2.24
  -1  -4   6   23.75    2.42
  -1  -4   6   25.47    2.26
   0   4  -6    0.07    0.43
   0   4  -6    1.43    1.00
   0  -4   6    0.26    0.68
   0  -4   6    0.03    0.48
   0  -4   6    0.72    0.82
  -1   4  -6   59.81    3.76
   1  -4   6   56.14    3.03
   1  -4   6   59.03    3.54
   1  -4   6   65.92    4.42
   2  -4   6   10.32    2.13
   3  -4   6   58.57    3.67
   3  -4   6   61.92    4.97
  -4   4  -6    3.72    1.45
   4  -4   6    1.41    2.37
   4  -4   6    1.28    1.35
   4  -4   6    0.86    1.09
  -5   4  -6   38.57    3.47
  -5   4  -6   35.01    4.24
   5  -4   6   39.07    3.69
   5  -4   6   50.09    6.35
   5  -4   6   43.92    4.81
   5  -4   6   41.09    3.78
  -6   4  -6    2.53    3.36
  -6   4  -6    0.98    1.80
   6  -4   6    2.75    4.48
   6  -4   6    1.60    1.84
   6  -4   6    1.65    2.00
   6  -4   6    4.35    2.60
   7   3  -6   26.23    4.90
   7   3  -6   25.96    3.00
  -7  -3   6   18.13    3.43
  -7  -3   6   26.96    5.16
  -7  -3   6   22.70    4.12
  -7  -3   6   29.26    6.89
  -7  -3   6   33.03    4.54
   6   3  -6   18.93    3.55
   6   3  -6   16.44    5.12
   6   3  -6   19.31    2.32
  -6  -3   6   25.48    5.92
  -6  -3   6   16.19    2.75
  -6  -3   6   12.92    2.75
  -6  -3   6   13.97    3.25
  -6  -3   6   21.56    4.23
   5   3  -6   48.04    4.09
   5   3  -6   57.63    5.58
   5   3  -6   65.53    4.18
   5   3  -6   57.59    3.61
  -5  -3   6   55.94    5.58
  -5  -3   6   58.70    4.90
  -5  -3   6   51.12    4.09
  -5  -3   6   45.54    4.07
  -5  -3   6   56.15    4.75
   4   3  -6    8.11    1.58
  -4  -3   6    9.22    2.63
  -4  -3   6    6.41    1.78
   3   3  -6    8.94    1.69
   3   3  -6    6.56    1.30
  -3  -3   6    8.10    1.39
  -3  -3   6    6.24    1.28
  -3  -3   6   11.14    2.26
  -3  -3   6   10.22    1.75
   2   3  -6   29.75    2.32
   2   3  -6   31.29    1.96
   2   3  -6   29.89    2.31
  -2  -3   6   30.77    2.05
  -2  -3   6   30.31    2.65
  -2  -3   6   27.54    2.22
   1   3  -6    3.40    0.79
   1   3  -6    3.81    1.12
   1   3  -6    4.24    1.07
  -1  -3   6    4.06    1.09
  -1  -3   6    5.97    1.52
   0   3  -6    9.15    1.55
   0   3  -6    6.92    0.74
   0   3  -6    8.14    1.44
   0  -3   6    8.01    1.48
   0  -3   6    5.07    1.21
  -1   3  -6   30.09    2.62
  -1   3  -6   31.75    2.29
   1  -3   6   35.91    2.32
   1  -3   6   34.29    3.04
   1  -3   6   32.91    2.77
   1  -3   6   34.68    2.48
   2  -3   6   18.94    1.60
   2  -3   6   23.22    2.46
   2  -3   6   22.50    1.68
  -3   3  -6  174.14    8.99
  -3   3  -6  165.73    8.37
   3  -3   6  162.13    8.42
   3  -3   6  167.30    8.54
   3  -3   6  178.18    8.34
   3  -3   6  174.26    9.93
   3  -3   6  179.81    9.55
  -4   3  -6   73.91    4.67
  -4   3  -6   77.70    4.26
  -4   3  -6   77.12    6.01
  -4   3  -6   72.16    5.29
   4  -3   6   82.09    5.66
   4  -3   6   72.45    4.82
   4  -3   6   78.71    4.97
   4  -3   6   66.78    6.47
   4  -3   6   71.95    4.55
   4  -3   6   74.69    6.34
  -5   3  -6   71.36    4.60
  -5   3  -6   73.25    5.13
  -5   3  -6   75.46    6.08
  -5   3  -6   91.40    7.70
   5  -3   6   70.86    5.35
   5  -3   6   76.12    5.47
   5  -3   6   88.34    7.59
   5  -3   6   76.75    6.33
  -6   3  -6    4.38    2.06
  -6   3  -6    4.55    1.65
  -6   3  -6    0.17    3.81
  -6   3  -6   14.18    4.06
   6  -3   6   13.05    3.25
   6  -3   6    6.34    2.12
   6  -3   6   10.58    2.74
   6  -3   6   10.66    5.36
   7   2  -6   18.49    2.81
   7   2  -6   13.01    3.99
   7   2  -6   18.59    6.75
  -7  -2   6   15.29    2.83
  -7  -2   6   18.12    5.64
  -7  -2   6   19.46    4.13
  -7  -2   6   16.88    3.33
  -7  -2   6   17.41    4.15
   6   2  -6    9.84    1.80
   6   2  -6    9.85    4.13
   6   2  -6   10.11    2.68
  -6  -2   6    5.38    1.63
  -6  -2   6    7.69    2.08
  -6  -2   6   10.93    2.81
  -6  -2   6   13.43    4.66
  -6  -2   6    6.99    2.25
   5   2  -6   33.22    4.11
   5   2  -6   24.67    2.29
   5   2  -6   29.31    2.90
  -5  -2   6   28.19    3.06
  -5  -2   6   25.27    2.58
  -5  -2   6   27.86    2.92
  -5  -2   6   32.03    4.27
  -5  -2   6   27.88    2.99
  -5  -2   6   20.42    3.62
   4   2  -6   31.65    2.64
   4   2  -6   38.45    2.71
   4   2  -6   37.70    2.57
   4   2  -6   43.57    3.90
   4   2  -6   43.28    3.11
  -4  -2   6   30.93    2.82
  -4  -2   6   36.15    2.72
  -4  -2   6   37.54    3.70
  -4  -2   6   36.75    3.15
  -4  -2   6   41.57    3.26
  -4  -2   6   37.98    2.85
   3   2  -6   52.75    3.25
   3   2  -6   51.91    3.44
   3   2  -6   58.24    4.06
   3   2  -6   53.91    3.13
   3   2  -6   55.40    3.08
   3   2  -6   57.47    3.45
  -3  -2   6   56.71    3.33
  -3  -2   6   54.34    3.35
  -3  -2   6   53.48    4.15
  -3  -2   6   56.95    4.05
  -3  -2   6   54.32    3.72
  -3  -2   6   52.69    3.32
   2   2  -6    0.87    0.64
   2   2  -6    0.79    0.68
   2   2  -6    1.31    0.70
   2   2  -6    1.62    0.61
   2   2  -6    3.35    1.26
   2   2  -6    1.65    1.14
   2   2  -6    2.41    0.92
   2   2  -6    0.16    0.46
  -2  -2   6    1.87    0.78
  -2  -2   6    2.04    1.14
  -2  -2   6    1.68    0.73
  -2  -2   6    2.57    1.17
  -2  -2   6    0.92    0.59
  -2  -2   6    0.95    0.69
  -2  -2   6    1.18    0.72
   1   2  -6   38.30    2.48
   1   2  -6   36.81    2.29
   1   2  -6   44.76    2.75
  -1  -2   6   45.59    2.72
  -1  -2   6   39.61    2.72
  -1  -2   6   38.61    2.21
  -1  -2   6   43.52    2.34
   0   2  -6  128.25    5.91
   0   2  -6  117.62    6.04
   0  -2   6  112.92    5.38
   0  -2   6  117.76    5.42
   0  -2   6  117.05    5.79
   0  -2   6  118.49    6.03
  -1   2  -6  129.90    5.86
  -1   2  -6  120.52    6.20
  -1   2  -6  117.12    5.53
  -1   2  -6  110.24    5.56
   1  -2   6  109.76    5.87
   1  -2   6  114.98    5.53
   1  -2   6  112.28    5.63
   1  -2   6  116.49    5.67
   1  -2   6  120.92    5.48
   1  -2   6  119.12    6.18
   1  -2   6  119.20    5.52
  -2   2  -6  118.87    6.00
  -2   2  -6  109.63    6.30
  -2   2  -6  118.86    6.32
  -2   2  -6  126.49    5.77
  -2   2  -6  120.86    5.93
  -2   2  -6  123.37    5.70
  -2   2  -6  137.68    6.14
  -2   2  -6  113.16    6.58
   2  -2   6  122.24    6.72
   2  -2   6  125.11    5.86
   2  -2   6  109.06    6.05
   2  -2   6  115.96    6.77
   2  -2   6  122.14    5.86
   2  -2   6  124.77    6.01
   2  -2   6  129.91    6.74
   2  -2   6  120.16    6.04
  -3   2  -6   50.41    3.88
  -3   2  -6   45.54    2.86
  -3   2  -6   50.84    3.61
  -3   2  -6   49.06    3.15
  -3   2  -6   49.11    3.00
   3  -2   6   51.68    3.77
   3  -2   6   51.24    4.33
   3  -2   6   48.86    3.20
   3  -2   6   49.94    3.33
   3  -2   6   44.61    2.97
   3  -2   6   51.08    4.24
  -4   2  -6   17.16    1.86
  -4   2  -6   18.00    2.03
  -4   2  -6   19.91    2.57
   4  -2   6   18.05    1.96
   4  -2   6   22.24    3.37
   4  -2   6   19.76    2.52
   4  -2   6   20.92    2.22
  -5   2  -6    2.58    1.52
  -5   2  -6    2.07    2.53
  -5   2  -6    5.80    2.22
  -5   2  -6    3.09    1.30
   5  -2   6    2.55    1.64
   5  -2   6    3.01    1.72
   5  -2   6    5.28    4.40
   5  -2   6    5.92    1.59
   5  -2   6    2.27    2.75
  -6   2  -6    5.95    2.89
  -6   2  -6    5.60    4.37
  -6   2  -6    1.37    1.24
  -6   2  -6    3.00    1.92
   6  -2   6    1.09    1.75
   6  -2   6    0.67    1.55
   6  -2   6    0.66    3.49
   6  -2   6    3.32    1.82
  -7   2  -6    2.69    1.75
  -7   2  -6    4.83    4.34
  -7   2  -6    1.75    2.22
  -7   2  -6    0.99    3.00
   7  -2   6    1.75    2.18
   7  -2   6    5.31    2.62
   7  -2   6    4.14    5.99
   7  -2   6    4.88    3.05
   7   1  -6   10.47    3.33
   7   1  -6    6.58    2.31
   7   1  -6   10.10    4.63
  -7  -1   6    5.71    2.25
  -7  -1   6    7.94    2.43
  -7  -1   6    8.55    3.06
  -7  -1   6   12.96    4.81
  -7  -1   6   12.56    3.46
   6   1  -6   24.95    4.20
   6   1  -6   20.51    2.41
  -6  -1   6   21.53    2.53
  -6  -1   6   27.55    3.24
  -6  -1   6   15.18    3.01
   5   1  -6   15.90    2.75
   5   1  -6   14.30    1.82
   5   1  -6   24.19    3.59
  -5  -1   6   15.72    2.15
  -5  -1   6   19.70    2.34
  -5  -1   6   16.53    2.00
  -5  -1   6   20.62    3.50
  -5  -1   6   17.51    2.26
  -5  -1   6   16.64    4.07
   4   1  -6   16.16    1.93
   4   1  -6   13.96    1.79
   4   1  -6   14.74    1.60
   4   1  -6   19.87    2.66
  -4  -1   6   22.47    2.65
  -4  -1   6   17.72    1.81
  -4  -1   6   18.06    2.03
  -4  -1   6   18.26    2.75
  -4  -1   6   15.79    1.96
   3   1  -6    6.59    1.30
   3   1  -6    7.89    2.17
   3   1  -6    9.68    1.65
   3   1  -6    5.43    1.23
   3   1  -6    8.10    1.23
   3   1  -6    9.87    2.44
   3   1  -6    7.20    1.48
  -3  -1   6    8.18    1.53
  -3  -1   6    6.62    1.23
  -3  -1   6    6.98    1.14
  -3  -1   6    4.90    1.11
  -3  -1   6    8.63    1.74
  -3  -1   6   10.23    1.73
  -3  -1   6    9.88    2.31
  -3  -1   6    8.76    2.48
   2   1  -6   19.39    2.01
   2   1  -6   20.61    1.83
   2   1  -6   22.11    1.54
   2   1  -6   20.59    1.69
   2   1  -6   21.79    1.73
   2   1  -6   21.55    1.74
   2   1  -6   19.98    2.15
   2   1  -6   20.85    1.56
  -2  -1   6   19.23    1.62
  -2  -1   6   20.87    2.14
  -2  -1   6   21.00    1.53
  -2  -1   6   21.11    1.73
  -2  -1   6   21.06    1.82
  -2  -1   6   20.57    1.76
  -2  -1   6   20.37    2.19
  -2  -1   6   22.33    1.82
  -2  -1   6   21.16    1.66
   1   1  -6    8.15    0.93
   1   1  -6    8.22    0.86
   1   1  -6    8.78    1.13
   1   1  -6    7.56    1.09
   1   1  -6    8.90    1.33
   1   1  -6    7.69    0.97
   1   1  -6    7.76    0.98
   1   1  -6    7.67    1.23
  -1  -1   6    8.82    1.11
  -1  -1   6    9.79    1.02
  -1  -1   6    8.22    0.91
  -1  -1   6    7.42    0.84
  -1  -1   6    9.41    1.21
  -1  -1   6    8.06    1.05
  -1  -1   6    8.68    1.14
  -1  -1   6    8.18    1.46
   0   1  -6  117.78    6.24
   0   1  -6  119.69    5.54
   0   1  -6  126.23    5.57
   0   1  -6  136.73    5.98
   0   1  -6  119.39    5.76
   0   1  -6  124.57    6.02
   0   1  -6  129.35    5.73
   0   1  -6  118.20    5.99
   0  -1   6  120.85    5.67
   0  -1   6  114.48    5.76
   0  -1   6  117.97    6.28
   0  -1   6  121.66    5.56
   0  -1   6  118.74    5.97
   0  -1   6  123.35    5.61
   0  -1   6  123.69    5.85
   0  -1   6  120.66    5.95
  -1   1  -6   15.10    1.53
  -1   1  -6   13.35    1.59
  -1   1  -6   13.85    1.17
  -1   1  -6   13.73    1.10
  -1   1  -6   14.60    1.69
  -1   1  -6   13.83    1.23
  -1   1  -6   13.51    1.19
  -1   1  -6   14.86    1.36
  -1   1  -6   13.96    1.42
   1  -1   6   12.46    1.32
   1  -1   6   12.99    1.25
   1  -1   6   13.85    1.18
   1  -1   6   14.02    1.26
   1  -1   6   14.79    1.71
   1  -1   6   13.47    1.45
   1  -1   6   13.47    1.16
   1  -1   6   14.35    1.16
   1  -1   6   14.69    1.69
  -2   1  -6  238.63   10.14
  -2   1  -6  217.56   10.30
  -2   1  -6  231.43   10.45
  -2   1  -6  249.23   10.36
  -2   1  -6  212.31   10.72
  -2   1  -6  222.38   10.57
  -2   1  -6  214.16   10.99
  -2   1  -6  235.19   10.27
  -2   1  -6  219.24   10.01
   2  -1   6  220.23   11.16
   2  -1   6  223.21   10.62
   2  -1   6  226.06   10.26
   2  -1   6  218.59   10.89
   2  -1   6  225.98   10.36
   2  -1   6  219.83   10.16
   2  -1   6  205.32   10.29
   2  -1   6  224.16   10.12
   2  -1   6  224.75   10.10
  -3   1  -6   95.74    4.92
  -3   1  -6   98.24    5.31
  -3   1  -6   99.73    5.02
  -3   1  -6   86.67    5.70
  -3   1  -6   89.41    5.98
  -3   1  -6   89.58    5.03
   3  -1   6   90.03    5.07
   3  -1   6  100.13    5.29
   3  -1   6   89.90    4.89
   3  -1   6   97.29    5.45
   3  -1   6   95.59    6.08
   3  -1   6   88.09    4.86
   3  -1   6   93.09    6.17
  -4   1  -6  114.49    6.07
  -4   1  -6  108.62    6.31
  -4   1  -6  115.15    6.55
  -4   1  -6  114.01    7.33
  -4   1  -6  114.09    6.08
   4  -1   6  127.25    8.55
   4  -1   6  107.80    6.10
   4  -1   6  114.46    7.84
   4  -1   6  114.87    6.43
   4  -1   6  107.61    6.52
   4  -1   6  115.35    6.10
  -5   1  -6   19.53    2.28
  -5   1  -6   13.78    2.20
  -5   1  -6   10.61    1.91
  -5   1  -6   16.53    2.36
   5  -1   6    9.76    2.09
   5  -1   6   15.10    2.77
   5  -1   6   14.59    2.21
  -6   1  -6   17.57    4.84
  -6   1  -6   17.89    3.19
  -6   1  -6   15.32    3.10
  -6   1  -6   13.33    2.16
  -6   1  -6   10.10    2.11
   6  -1   6    8.44    2.32
   6  -1   6   10.88    3.01
   6  -1   6   15.26    2.67
   6  -1   6   16.00    5.49
  -7   1  -6    4.64    1.92
  -7   1  -6    8.70    3.07
  -7   1  -6    3.97    4.47
  -7   1  -6   10.25    3.49
  -7   1  -6    6.13    1.98
   7  -1   6    4.87    5.96
   7  -1   6    6.92    2.38
   7  -1   6    5.91    2.94
   7  -1   6    5.37    2.49
   7   0  -6    9.58    5.12
   7   0  -6   14.90    3.58
   7   0  -6   12.78    2.39
  -7   0   6    5.21    2.91
  -7   0   6   10.10    2.37
  -7   0   6   16.47    5.32
  -7   0   6    7.96    2.19
  -7   0   6   16.04    3.40
   6   0  -6    6.72    3.49
   6   0  -6    3.23    1.56
   6   0  -6    4.79    2.11
  -6   0   6    7.66    3.57
  -6   0   6    2.27    1.81
  -6   0   6    7.43    2.31
  -6   0   6    2.90    1.46
  -6   0   6    3.31    1.38
   5   0  -6   65.74    5.93
   5   0  -6   58.78    4.52
   5   0  -6   65.27    4.17
  -5   0   6   65.30    5.86
  -5   0   6   64.43    4.29
  -5   0   6   67.14    4.38
  -5   0   6   71.24    5.00
  -5   0   6   61.56    4.18
   4   0  -6    4.68    1.05
   4   0  -6    3.99    1.42
   4   0  -6    5.03    2.21
   4   0  -6    4.80    1.45
  -4   0   6    8.49    2.38
  -4   0   6    5.70    1.56
  -4   0   6    8.12    1.57
   3   0  -6   10.83    1.31
   3   0  -6    9.86    1.65
   3   0  -6   12.56    1.44
   3   0  -6    8.21    1.58
   3   0  -6    7.34    1.25
  -3   0   6   12.27    1.84
  -3   0   6   10.79    1.42
  -3   0   6   12.00    1.32
  -3   0   6   11.40    1.35
  -3   0   6   13.22    2.22
  -3   0   6    7.48    1.53
  -3   0   6    9.71    1.24
   2   0  -6  198.19    9.41
   2   0  -6  201.48   10.07
   2   0  -6  197.76    9.84
   2   0  -6  210.11    9.50
   2   0  -6  199.57    9.21
   2   0  -6  211.68    9.20
   2   0  -6  198.20    9.31
  -2   0   6  210.97    9.28
  -2   0   6  204.64    9.43
  -2   0   6  207.65    9.34
  -2   0   6  218.38    9.55
  -2   0   6  202.58    9.11
  -2   0   6  198.91    9.34
  -2   0   6  196.95    9.87
  -2   0   6  193.60    9.92
   1   0  -6  172.61    7.79
   1   0  -6  174.14    7.68
   1   0  -6  173.75    7.91
   1   0  -6  157.11    8.16
   1   0  -6  175.72    8.23
   1   0  -6  163.38    7.77
   1   0  -6  178.88    7.64
   1   0  -6  190.37    7.94
  -1   0   6  163.35    7.71
  -1   0   6  161.24    7.55
  -1   0   6  176.05    7.95
  -1   0   6  169.07    7.86
  -1   0   6  166.47    8.37
  -1   0   6  172.31    7.70
  -1   0   6  186.03    7.90
  -1   0   6  151.18    7.94
   0   0  -6  614.08   26.72
   0   0  -6  619.31   26.78
   0   0  -6  612.92   26.54
   0   0  -6  649.42   26.54
   0   0  -6  625.67   26.64
   0   0  -6  644.40   26.57
   0   0  -6  590.12   26.91
   0   0  -6  676.95   26.87
   0   0  -6  628.12   27.29
   0   0   6  640.20   26.82
   0   0   6  611.99   26.72
   0   0   6  617.94   26.50
   0   0   6  618.75   26.56
   0   0   6  622.80   26.62
   0   0   6  607.85   26.91
   0   0   6  654.21   26.78
   0   0   6  588.34   27.18
   0   0   6  661.04   26.54
  -1   0  -6  115.08    5.53
  -1   0  -6  113.51    5.42
  -1   0  -6  114.78    5.60
  -1   0  -6  122.77    5.65
  -1   0  -6  120.51    5.49
  -1   0  -6  109.25    5.86
  -1   0  -6  128.35    5.76
  -1   0  -6  110.21    6.13
  -1   0  -6  117.80    5.65
   1   0   6  114.91    5.47
   1   0   6  119.05    5.69
   1   0   6  115.97    5.52
   1   0   6  115.36    5.61
   1   0   6  109.32    5.94
   1   0   6  114.97    5.60
   1   0   6  123.78    5.70
   1   0   6  122.03    5.49
  -2   0  -6  263.65   12.90
  -2   0  -6  287.83   12.45
  -2   0  -6  290.14   12.28
  -2   0  -6  266.32   12.14
  -2   0  -6  308.86   12.61
  -2   0  -6  261.92   13.18
  -2   0  -6  284.73   12.38
  -2   0  -6  265.57   12.37
  -2   0  -6  285.65   12.51
   2   0   6  266.62   12.42
   2   0   6  259.04   12.94
   2   0   6  259.63   13.21
   2   0   6  274.22   12.20
   2   0   6  284.95   12.42
   2   0   6  280.37   12.42
   2   0   6  290.26   12.54
   2   0   6  244.13   12.34
   2   0   6  276.56   12.22
  -3   0  -6    0.58    0.74
  -3   0  -6    0.27    0.92
  -3   0  -6   -0.42    1.20
  -3   0  -6    0.90    0.62
  -3   0  -6    0.53    0.66
  -3   0  -6   -0.20    1.22
  -3   0  -6    0.96    0.81
   3   0   6    0.46    0.62
   3   0   6    0.32    0.54
   3   0   6   -0.05    1.42
   3   0   6   -0.04    0.51
   3   0   6    0.60    0.84
   3   0   6   -0.09    1.44
  -4   0  -6   13.86    1.80
  -4   0  -6   13.87    1.92
  -4   0  -6   14.27    1.61
  -4   0  -6   16.08    3.72
  -4   0  -6   18.06    2.67
  -4   0  -6   10.70    1.88
   4   0   6   19.30    2.90
   4   0   6   13.04    1.74
   4   0   6   14.68    1.93
   4   0   6    9.24    1.59
  -5   0  -6   38.22    3.40
  -5   0  -6   42.53    3.65
  -5   0  -6   39.66    3.25
  -5   0  -6   45.23    3.59
  -5   0  -6   48.04    4.98
   5   0   6   43.51    3.33
   5   0   6   47.69    3.87
   5   0   6   45.27    3.50
   5   0   6   47.23    5.29
  -6   0  -6    1.98    1.86
  -6   0  -6    3.22    2.16
  -6   0  -6   -0.29    1.01
  -6   0  -6    0.51    1.28
  -6   0  -6   -0.36    2.67
   6   0   6    0.83    1.38
   6   0   6    2.98    3.68
   6   0   6   -0.64    1.57
   6   0   6    1.05    1.41
  -7   0  -6    9.72    3.90
  -7   0  -6    8.46    2.42
  -7   0  -6    3.97    2.98
  -7   0  -6   12.50    2.54
   7   0   6    5.46    5.22
   7   0   6    4.14    2.06
   7   0   6    6.66    2.45
   7   0   6    7.50    3.53
   7  -1  -6   13.65    2.55
   7  -1  -6   12.09    3.18
   7  -1  -6   13.12    5.09
  -7   1   6   13.36    3.55
  -7   1   6    8.10    2.11
  -7   1   6   10.96    2.70
  -7   1   6   18.66    6.70
   6  -1  -6    4.52    1.77
   6  -1  -6    7.88    4.01
  -6   1   6    1.98    1.79
  -6   1   6    2.78    3.49
  -6   1   6    3.61    1.36
   5  -1  -6    3.28    3.28
   5  -1  -6    2.23    1.09
   5  -1  -6    5.24    1.71
   5  -1  -6    5.36    3.04
  -5   1   6    4.44    1.31
  -5   1   6    5.44    1.73
  -5   1   6    5.68    2.80
   4  -1  -6   64.92    5.19
   4  -1  -6   67.69    4.36
   4  -1  -6   71.84    5.30
  -4   1   6   69.05    4.48
   3  -1  -6   15.93    1.58
   3  -1  -6   14.89    1.53
   3  -1  -6   13.70    2.42
   3  -1  -6   20.32    2.34
   3  -1  -6   18.61    2.36
   3  -1  -6   18.65    1.75
   3  -1  -6   15.63    1.67
  -3   1   6   17.57    1.44
  -3   1   6   19.50    2.15
  -3   1   6   17.38    1.54
  -3   1   6   17.71    2.32
  -3   1   6   20.39    1.88
   2  -1  -6  160.41    7.16
   2  -1  -6  156.57    7.30
   2  -1  -6  154.61    7.39
   2  -1  -6  156.39    8.07
   2  -1  -6  145.45    7.75
   2  -1  -6  160.36    7.15
   2  -1  -6  156.18    7.54
   2  -1  -6  155.80    7.21
  -2   1   6  151.60    7.27
  -2   1   6  152.67    7.13
  -2   1   6  162.23    7.64
  -2   1   6  144.54    7.71
  -2   1   6  154.01    7.15
  -2   1   6  142.72    7.78
  -2   1   6  155.92    7.02
  -2   1   6  155.68    7.39
   1  -1  -6   13.07    1.52
   1  -1  -6   13.87    1.25
   1  -1  -6   16.79    1.21
   1  -1  -6   12.69    1.17
   1  -1  -6   14.99    1.35
   1  -1  -6   14.08    1.19
   1  -1  -6   15.77    1.12
   1  -1  -6   12.64    1.19
   1  -1  -6   11.04    1.47
  -1   1   6   13.99    1.40
  -1   1   6   13.25    1.34
  -1   1   6   14.90    1.22
  -1   1   6   13.34    1.60
  -1   1   6   14.01    1.05
  -1   1   6   13.90    1.16
  -1   1   6   14.41    1.33
  -1   1   6   13.28    1.17
  -1   1   6   13.68    1.70
   0  -1  -6  131.08    6.51
   0  -1  -6  132.73    6.19
   0  -1  -6  141.24    6.11
   0  -1  -6  143.49    6.39
   0  -1  -6  128.74    6.22
   0  -1  -6  126.95    6.22
   0   1   6  136.45    6.36
   0   1   6  124.76    6.40
   0   1   6  131.92    6.17
   0   1   6  131.92    6.28
   0   1   6  129.86    6.06
   0   1   6  133.24    6.79
   0   1   6  143.10    5.97
   0   1   6  139.20    6.29
   0   1   6  133.10    6.01
  -1  -1  -6   38.84    2.16
  -1  -1  -6   38.88    2.30
  -1  -1  -6   36.48    2.18
  -1  -1  -6   33.84    2.55
  -1  -1  -6   37.93    2.82
  -1  -1  -6   39.63    2.17
  -1  -1  -6   39.68    2.50
  -1  -1  -6   38.74    2.19
  -1  -1  -6   36.53    1.96
  -1  -1  -6   38.75    2.30
   1   1   6   32.25    2.63
   1   1   6   36.61    2.65
   1   1   6   35.92    2.27
   1   1   6   35.08    2.26
   1   1   6   36.81    2.43
   1   1   6   35.13    2.16
   1   1   6   36.86    2.08
   1   1   6   39.96    2.21
  -2  -1  -6  112.52    5.26
  -2  -1  -6  103.10    5.38
  -2  -1  -6  107.28    5.61
  -2  -1  -6  108.83    6.18
  -2  -1  -6  110.25    5.43
  -2  -1  -6  108.56    5.30
  -2  -1  -6  103.33    5.12
  -2  -1  -6  101.40    5.82
   2   1   6  106.39    5.32
   2   1   6  101.96    4.88
   2   1   6  104.76    5.60
   2   1   6   98.20    6.01
   2   1   6  103.49    5.40
   2   1   6  104.15    5.88
   2   1   6  108.39    5.18
   2   1   6  101.99    5.49
  -3  -1  -6    1.20    0.78
  -3  -1  -6    0.70    0.68
  -3  -1  -6    1.10    1.14
  -3  -1  -6    1.98    1.62
  -3  -1  -6   -0.01    0.64
  -3  -1  -6    0.56    1.46
  -3  -1  -6    1.26    0.89
  -3  -1  -6    0.81    0.85
   3   1   6    0.86    0.60
   3   1   6    1.83    1.83
   3   1   6    0.14    0.83
   3   1   6    0.82    0.67
  -4  -1  -6   24.37    2.57
  -4  -1  -6   24.82    2.52
  -4  -1  -6   26.30    2.30
  -4  -1  -6   32.39    2.61
  -4  -1  -6   28.92    3.64
  -4  -1  -6   27.53    3.61
   4   1   6   27.96    2.58
   4   1   6   23.94    1.96
   4   1   6   32.23    3.57
   4   1   6   21.09    2.18
  -5  -1  -6    2.16    1.95
  -5  -1  -6    2.44    1.25
  -5  -1  -6    4.33    2.90
  -5  -1  -6    3.28    1.48
  -5  -1  -6    2.73    1.58
   5   1   6    1.85    1.15
   5   1   6    1.43    1.73
   5   1   6    5.01    3.24
  -6  -1  -6    1.47    3.06
  -6  -1  -6    1.80    1.59
  -6  -1  -6    1.18    2.21
  -6  -1  -6    1.22    1.33
  -6  -1  -6    1.20    1.85
   6   1   6    0.41    1.32
   6   1   6    1.43    3.47
   6   1   6    0.63    1.93
  -7  -1  -6    5.44    2.98
  -7  -1  -6    1.79    1.90
  -7  -1  -6    3.12    3.12
  -7  -1  -6   12.84    5.51
  -7  -1  -6    2.71    1.94
   7   1   6    6.97    6.77
   7   1   6    2.94    2.02
   7   1   6    6.83    3.47
   7   1   6    5.98    2.43
   7  -2  -6   -0.02    3.33
   7  -2  -6    1.65    2.36
   7  -2  -6    1.31    1.73
  -7   2   6    3.44    2.85
  -7   2   6    1.21    3.76
  -7   2   6   -0.03    1.33
   6  -2  -6    1.58    4.25
   6  -2  -6    2.32    1.93
   6  -2  -6    0.50    2.89
   6  -2  -6    2.69    1.60
  -6   2   6    2.23    3.00
  -6   2   6    1.32    1.18
  -6   2   6    3.40    1.97
   5  -2  -6   13.71    3.87
   5  -2  -6    8.64    2.21
   5  -2  -6    7.26    1.74
   5  -2  -6    5.02    3.77
  -5   2   6    5.50    1.95
  -5   2   6    8.93    1.68
  -5   2   6   11.85    3.68
   4  -2  -6    8.52    3.03
   4  -2  -6    7.78    1.50
   4  -2  -6    8.88    2.63
   4  -2  -6    7.94    1.92
   4  -2  -6   11.71    2.08
  -4   2   6    7.18    1.77
  -4   2   6    7.64    1.35
   3  -2  -6   38.37    3.60
   3  -2  -6   38.22    3.36
   3  -2  -6   35.23    2.49
   3  -2  -6   37.88    3.32
   3  -2  -6   35.50    2.71
   3  -2  -6   38.73    2.70
  -3   2   6   35.79    2.25
  -3   2   6   40.70    2.72
  -3   2   6   37.80    3.49
  -3   2   6   40.64    2.41
  -3   2   6   39.08    3.35
  -3   2   6   35.70    2.69
   2  -2  -6  133.24    7.29
   2  -2  -6  114.96    5.84
   2  -2  -6  122.61    5.98
   2  -2  -6  129.40    5.91
   2  -2  -6  120.24    6.39
  -2   2   6  121.74    6.10
  -2   2   6  116.97    7.02
  -2   2   6  132.10    6.32
   1  -2  -6  295.14   12.84
   1  -2  -6  285.52   12.76
   1  -2  -6  290.85   13.11
   1  -2  -6  278.37   12.65
   1  -2  -6  297.66   12.63
   1  -2  -6  281.15   13.71
  -1   2   6  310.20   13.09
  -1   2   6  275.50   13.86
  -1   2   6  296.29   12.85
   0  -2  -6  352.70   15.58
   0  -2  -6  345.03   15.62
   0  -2  -6  376.61   15.84
   0  -2  -6  337.35   15.40
   0   2   6  365.53   15.84
   0   2   6  370.34   15.70
   0   2   6  336.30   16.48
   0   2   6  369.83   15.41
  -1  -2  -6  109.70    5.47
  -1  -2  -6   98.66    4.79
  -1  -2  -6   93.41    4.94
  -1  -2  -6  100.20    4.83
  -1  -2  -6  105.89    4.88
  -1  -2  -6   99.23    5.10
   1   2   6   98.05    4.79
   1   2   6  102.50    5.43
  -2  -2  -6   16.05    1.82
  -2  -2  -6   18.35    1.76
  -2  -2  -6   19.12    1.54
  -2  -2  -6   16.74    1.95
  -2  -2  -6   19.18    1.62
  -2  -2  -6   17.32    1.50
  -2  -2  -6   19.01    1.47
   2   2   6   16.04    1.36
   2   2   6   17.05    1.97
   2   2   6   16.92    1.66
   2   2   6   20.61    1.87
  -3  -2  -6    2.59    1.05
  -3  -2  -6    1.95    1.03
  -3  -2  -6    4.61    2.16
  -3  -2  -6    3.28    1.44
  -3  -2  -6    2.14    1.11
  -3  -2  -6    3.29    1.99
  -3  -2  -6    2.01    0.88
   3   2   6    1.86    0.93
   3   2   6    5.15    2.27
   3   2   6    4.24    1.32
   3   2   6    2.37    0.84
   3   2   6    2.56    0.89
  -4  -2  -6   24.26    3.33
  -4  -2  -6   19.05    2.04
  -4  -2  -6   19.77    2.40
  -4  -2  -6   13.79    3.58
  -4  -2  -6   19.08    2.12
  -4  -2  -6   17.73    2.32
   4   2   6   18.95    2.40
   4   2   6   25.13    3.62
   4   2   6   16.11    1.84
  -5  -2  -6   22.14    2.51
  -5  -2  -6   21.74    2.81
  -5  -2  -6   26.53    3.89
  -5  -2  -6   18.29    2.24
  -5  -2  -6   14.24    4.31
   5   2   6   19.49    2.11
   5   2   6   21.09    2.29
   5   2   6   26.73    4.52
   5   2   6   25.08    2.96
  -6  -2  -6    2.87    3.63
  -6  -2  -6    1.37    1.63
  -6  -2  -6    1.02    1.53
  -6  -2  -6    0.94    1.90
  -6  -2  -6    2.67    2.45
   6   2   6    1.03    1.51
   6   2   6    1.81    1.54
   6   2   6    1.56    2.29
   6   2   6    2.00    4.45
   7  -3  -6    3.53    2.51
   7  -3  -6    3.34    2.06
   7  -3  -6    3.89    5.24
  -7   3   6    3.40    3.04
   6  -3  -6    5.36    4.27
   6  -3  -6    6.70    2.32
   6  -3  -6    4.06    1.81
  -6   3   6   -0.03    3.16
  -6   3   6    2.33    2.12
   5  -3  -6   76.17    6.75
   5  -3  -6   75.02    7.15
   5  -3  -6   70.24    5.17
   5  -3  -6   70.22    4.85
  -5   3   6   72.06    5.34
  -5   3   6   76.75    6.91
   4  -3  -6   46.39    3.30
   4  -3  -6   51.31    3.67
   4  -3  -6   39.39    3.58
  -4   3   6   44.06    3.68
  -4   3   6   53.69    3.74
   3  -3  -6  173.43    8.17
  -3   3   6  163.57    8.71
  -3   3   6  170.16   10.22
  -2   3   6   70.46    5.33
  -2   3   6   68.45    4.32
   1  -3  -6   85.07    4.62
   1  -3  -6   80.13    4.36
  -1   3   6   83.78    4.75
  -1   3   6   79.81    5.65
   0  -3  -6    0.29    0.53
   0  -3  -6    0.21    0.48
   0   3   6    1.37    1.42
   0   3   6    0.92    0.71
   0   3   6    0.77    0.58
   0   3   6    0.33    0.57
  -1  -3  -6    1.83    0.82
   1   3   6    4.02    1.76
   1   3   6    1.27    0.66
  -2  -3  -6   12.35    1.71
  -2  -3  -6   11.65    1.57
  -2  -3  -6   11.15    1.27
  -2  -3  -6   12.79    1.35
   2   3   6   12.52    1.32
   2   3   6   11.76    2.33
  -3  -3  -6    0.89    0.90
  -3  -3  -6    0.70    0.96
  -3  -3  -6    2.02    1.45
   3   3   6    1.82    0.92
  -4  -3  -6    0.62    1.63
  -4  -3  -6    2.48    1.38
  -4  -3  -6    0.40    1.32
  -4  -3  -6    3.77    2.81
  -4  -3  -6    1.14    1.24
  -4  -3  -6    0.52    1.04
   4   3   6    1.05    1.47
   4   3   6    0.10    0.97
  -5  -3  -6    5.06    1.92
  -5  -3  -6    2.05    3.20
  -5  -3  -6    6.74    2.71
  -5  -3  -6    2.17    3.41
  -5  -3  -6    2.73    1.67
  -5  -3  -6    2.16    1.65
   5   3   6    5.16    4.64
   5   3   6    3.22    2.20
   5   3   6    2.44    1.48
  -6  -3  -6    2.04    1.85
  -6  -3  -6    2.10    2.74
  -6  -3  -6    2.28    4.03
  -6  -3  -6    2.28    1.79
  -6  -3  -6    2.31    1.94
   6   3   6    1.34    1.69
   6   3   6   -1.33    2.11
   6  -4  -6    2.08    1.69
   6  -4  -6    1.38    2.16
  -6   4   6    2.66    2.18
  -6   4   6    3.42    2.01
   5  -4  -6   25.08    2.65
  -5   4   6   21.99    3.51
  -5   4   6   25.49    3.21
   4  -4  -6    0.74    1.02
  -4   4   6    1.68    1.44
   3  -4  -6   55.93    3.47
  -3   4   6   59.19    5.82
  -3   4   6   53.13    4.29
  -2   4   6   20.00    3.38
  -2   4   6   20.43    2.34
  -1   4   6   87.91    6.72
  -1   4   6   92.86    5.64
  -1   4   6   98.48    5.04
   0  -4  -6    1.86    0.86
   0  -4  -6    1.03    0.78
   0   4   6    3.55    0.96
   0   4   6    4.56    2.27
   0   4   6    0.68    0.96
  -1  -4  -6   31.84    2.73
   1   4   6   30.42    3.54
   1   4   6   27.59    2.17
   1   4   6   29.13    2.63
  -2  -4  -6   23.45    2.28
  -2  -4  -6   22.69    2.54
   2   4   6   19.14    3.17
   2   4   6   25.26    2.06
  -3  -4  -6    3.89    1.26
  -3  -4  -6    4.37    1.87
  -3  -4  -6    2.52    1.43
   3   4   6    5.06    2.94
   3   4   6    4.24    1.37
  -4  -4  -6   41.33    3.04
  -4  -4  -6   27.00    3.68
  -4  -4  -6   35.08    3.62
   4   4   6   32.43    2.85
   4   4   6   37.99    4.58
  -5  -4  -6    0.78    2.26
  -5  -4  -6    1.46    1.61
  -5  -4  -6    0.40    3.07
  -5  -4  -6    0.57    1.54
  -5  -4  -6    0.76    1.50
   5   4   6    0.77    2.08
   5   4   6   -0.34    1.28
   5  -5  -6   65.91    4.80
  -5   5   6   57.66    5.37
   4  -5  -6   36.17    3.08
  -4   5   6   34.91    3.80
  -3   5   6   89.20    7.90
  -3   5   6   73.90    5.86
  -2   5   6    3.62    1.58
  -2   5   6    8.02    3.52
  -1   5   6   11.73    3.88
  -1   5   6    7.97    1.57
  -1   5   6    8.27    2.02
   0  -5  -6   20.44    2.19
   0   5   6   22.47    2.58
   0   5   6   18.43    3.53
   0   5   6   22.14    1.98
  -1  -5  -6    1.64    1.14
  -1  -5  -6    2.82    1.50
   1   5   6    5.00    2.61
   1   5   6    3.78    1.25
   1   5   6    1.44    1.24
  -2  -5  -6   19.96    2.42
  -2  -5  -6   16.31    2.39
   2   5   6   20.61    3.36
   2   5   6   18.34    2.05
  -3  -5  -6    6.61    1.68
  -3  -5  -6    5.60    1.98
  -3  -5  -6    3.92    2.16
   3   5   6    6.99    3.40
  -4  -5  -6    0.87    1.38
  -4  -5  -6    0.55    1.49
  -4  -5  -6   -0.37    1.92
   4   5   6    0.79    1.29
  -5  -5  -6   13.71    3.36
  -5  -5  -6   12.96    2.91
  -5  -5  -6   10.02    3.97
   5   5   6   15.73    2.78
  -4   6   6    1.26    1.84
  -3   6   6    4.32    2.28
  -3   6   6    8.00    5.11
  -2   6   6   11.09    4.91
   1  -6  -6    6.17    1.75
  -1   6   6   11.16    4.21
  -1   6   6    3.66    1.95
   0  -6  -6    0.28    0.88
   0  -6  -6    0.79    0.99
   0   6   6    1.43    3.32
   0   6   6    0.12    1.23
   0   6   6   -0.50    0.89
  -1  -6  -6    1.49    1.66
  -1  -6  -6    0.20    1.00
   1   6   6    0.95    1.32
   1   6   6    1.17    3.27
   1   6   6   -0.25    0.85
  -2  -6  -6    4.78    2.14
  -2  -6  -6    2.34    1.61
   2   6   6    1.84    1.29
   2   6   6    2.11    3.45
  -3  -6  -6    1.58    2.05
  -3  -6  -6    0.49    1.32
   3   6   6    0.65    1.31
   3   6   6   -0.30    2.88
   2  -7  -6    0.01    1.41
  -2   7   6    3.68    4.85
  -2   7   6   -0.16    1.62
   1  -7  -6    5.06    1.84
  -1   7   6    1.16    1.77
  -1   7   6    9.98    5.61
   0  -7  -6    2.38    1.45
   0   7   6    5.52    2.22
   0   7   6    8.45    1.91
   0   7   6    4.64    4.91
  -1  -7  -6    8.25    2.59
  -1  -7  -6    3.76    1.72
   1   7   6    9.88    5.38
   1   7   6    7.50    1.84
   1   7   6    6.67    2.27
   3   7  -7    0.78    1.80
   3   7  -7    2.15    1.55
  -3  -7   7    2.64    2.34
  -3  -7   7    1.49    1.64
   2   7  -7    4.37    1.88
   2   7  -7   -0.13    1.14
  -2  -7   7    1.90    2.06
  -2  -7   7   -0.30    1.08
  -2  -7   7    0.22    1.11
   1   7  -7   12.53    2.92
   1   7  -7   11.91    2.04
  -1  -7   7   10.37    2.39
  -1  -7   7   17.48    3.65
  -1  -7   7   11.35    2.38
   0   7  -7    9.57    2.53
   0   7  -7    5.67    1.38
   0  -7   7    4.40    2.24
   0  -7   7    5.13    1.69
   0  -7   7    3.54    1.50
  -1   7  -7    6.81    2.37
   1  -7   7    6.14    2.24
   1  -7   7    9.49    2.79
  -2   7  -7    1.12    1.60
   2  -7   7    2.05    1.68
   3  -7   7    1.17    1.78
   5   6  -7    1.51    1.71
   5   6  -7    1.81    2.31
  -5  -6   7    2.18    1.90
  -5  -6   7    1.39    2.63
  -5  -6   7   -0.05    1.76
   4   6  -7    4.28    2.36
   4   6  -7    6.36    1.83
  -4  -6   7    1.84    1.68
  -4  -6   7    5.37    2.93
   3   6  -7    3.88    3.83
   3   6  -7    2.82    1.80
   3   6  -7    0.88    1.16
  -3  -6   7    2.97    1.67
  -3  -6   7    2.52    2.00
   2   6  -7    6.54    1.97
   2   6  -7    4.60    1.37
  -2  -6   7    5.49    2.24
  -2  -6   7    4.63    1.42
   1   6  -7   10.77    2.43
   1   6  -7   10.72    1.71
  -1  -6   7    7.97    1.87
  -1  -6   7   11.40    2.60
  -1  -6   7    9.98    2.14
   0   6  -7    2.50    1.56
   0   6  -7    3.55    0.98
   0  -6   7    1.42    1.69
   0  -6   7    2.75    1.27
  -1   6  -7   23.65    1.90
  -1   6  -7   18.77    2.30
   1  -6   7   18.98    2.75
  -2   6  -7   11.22    2.34
   2  -6   7    8.67    2.33
   3  -6   7   11.14    2.82
   4  -6   7    2.03    1.62
   4  -6   7    1.86    2.06
   6   5  -7    4.96    1.92
   6   5  -7    2.75    2.49
  -6  -5   7    3.76    3.21
  -6  -5   7    2.63    2.24
  -6  -5   7    6.11    2.40
   5   5  -7   43.35    4.00
   5   5  -7   41.57    3.48
  -5  -5   7   37.77    4.62
  -5  -5   7   47.26    3.90
  -5  -5   7   39.77    4.54
   4   5  -7    6.16    1.65
   4   5  -7    1.82    1.26
  -4  -5   7    2.17    1.21
  -4  -5   7    2.39    1.50
  -4  -5   7    3.06    1.99
   3   5  -7    9.68    1.82
  -3  -5   7   11.15    2.35
   2   5  -7   17.51    2.91
   2   5  -7   12.87    1.88
  -2  -5   7   15.94    2.28
  -2  -5   7   10.78    2.00
   1   5  -7    4.32    0.96
   1   5  -7    2.67    1.41
  -1  -5   7    1.30    1.39
  -1  -5   7    2.03    1.02
   0   5  -7   11.08    1.27
   0   5  -7   13.13    1.74
   0  -5   7   10.26    2.05
  -1   5  -7   20.93    1.63
  -1   5  -7   19.51    2.12
   1  -5   7   20.78    2.50
   1  -5   7   15.02    1.89
  -2   5  -7    6.93    1.60
   2  -5   7    6.34    2.03
   3  -5   7   96.49    5.39
   3  -5   7   91.81    6.95
   4  -5   7   37.43    3.22
   4  -5   7   30.98    4.13
   5  -5   7   48.57    5.97
   5  -5   7   56.56    4.64
   5  -5   7   56.49    5.86
   6   4  -7    7.38    1.96
   6   4  -7    7.15    2.55
   6   4  -7    7.36    2.66
  -6  -4   7   14.25    3.40
  -6  -4   7    8.80    4.94
  -6  -4   7    7.24    2.16
  -6  -4   7    5.69    2.49
  -6  -4   7    4.96    3.24
   5   4  -7    7.99    2.03
   5   4  -7    3.35    1.81
   5   4  -7    5.74    1.39
  -5  -4   7    5.33    1.89
  -5  -4   7    5.45    2.30
  -5  -4   7   10.66    3.94
  -5  -4   7    3.60    1.69
  -5  -4   7    4.57    1.60
   4   4  -7   52.55    3.56
   4   4  -7   54.79    4.02
  -4  -4   7   56.45    4.77
  -4  -4   7   52.69    4.57
  -4  -4   7   53.31    3.81
   3   4  -7    9.35    1.65
   3   4  -7    6.45    1.38
   3   4  -7   13.38    2.34
  -3  -4   7    8.12    1.49
  -3  -4   7   10.19    1.69
  -3  -4   7    6.96    1.96
   2   4  -7   14.23    1.85
   2   4  -7   16.14    1.59
   2   4  -7   20.36    1.97
  -2  -4   7   16.90    1.92
  -2  -4   7   18.66    2.28
   1   4  -7   65.26    4.06
   1   4  -7   60.70    3.34
   1   4  -7   62.09    4.09
  -1  -4   7   65.15    4.08
  -1  -4   7   62.15    4.39
   0   4  -7   14.12    1.18
   0   4  -7   12.22    1.62
   0  -4   7   12.09    1.69
   0  -4   7   14.15    1.80
  -1   4  -7  170.75    8.56
   1  -4   7  171.06    8.48
   1  -4   7  179.89    9.33
  -2   4  -7   31.65    2.40
   2  -4   7   29.39    3.13
   3  -4   7   57.90    3.64
   3  -4   7   57.09    4.83
  -4   4  -7    1.13    1.25
   4  -4   7    0.95    2.25
   4  -4   7    0.62    1.31
   4  -4   7    0.81    1.06
  -5   4  -7   13.35    2.68
  -5   4  -7   17.69    3.53
   5  -4   7   12.02    2.30
   5  -4   7   18.36    4.69
   5  -4   7   14.39    3.17
   5  -4   7   12.16    2.59
  -6   4  -7    9.30    3.76
  -6   4  -7    1.88    1.93
   6  -4   7    9.45    5.04
   6  -4   7    2.79    2.40
   6  -4   7    1.49    1.87
   6  -4   7    3.69    2.39
   7   3  -7    3.57    2.66
   7   3  -7   10.32    2.31
  -7  -3   7    8.69    3.35
  -7  -3   7    4.95    2.21
  -7  -3   7   13.38    4.11
  -7  -3   7    6.33    2.45
  -7  -3   7   16.96    6.26
   6   3  -7    7.00    3.95
   6   3  -7    3.64    2.09
   6   3  -7    6.59    1.88
  -6  -3   7    4.01    1.70
  -6  -3   7    6.53    2.99
  -6  -3   7    4.91    3.84
  -6  -3   7    3.26    2.01
  -6  -3   7    5.64    2.16
   5   3  -7   12.47    2.37
  -5  -3   7   11.63    2.00
  -5  -3   7   14.06    4.15
   4   3  -7    4.78    2.44
   4   3  -7    2.97    1.36
   4   3  -7    2.81    1.27
   4   3  -7    0.95    0.88
   4   3  -7    6.02    1.19
  -4  -3   7    2.36    1.23
  -4  -3   7    2.80    1.08
  -4  -3   7    3.39    1.73
  -4  -3   7    2.12    1.39
  -4  -3   7    2.10    1.32
   3   3  -7   23.39    1.99
   3   3  -7   23.60    2.08
   3   3  -7   19.89    2.03
  -3  -3   7   21.45    1.95
  -3  -3   7   22.26    2.41
  -3  -3   7   20.60    1.97
   2   3  -7    5.63    1.44
  -2  -3   7    3.57    0.84
  -2  -3   7    5.45    1.04
  -2  -3   7    6.44    1.27
  -2  -3   7    6.06    1.68
   1   3  -7   35.81    2.52
   1   3  -7   32.90    1.96
   1   3  -7   33.18    2.54
  -1  -3   7   32.05    2.59
  -1  -3   7   31.85    2.76
  -1  -3   7   36.44    2.60
   0   3  -7   11.56    1.74
   0   3  -7    8.55    1.30
   0  -3   7    8.43    1.52
   0  -3   7    7.91    1.55
   0  -3   7    8.67    1.43
  -1   3  -7   89.48    4.74
   1  -3   7   99.51    5.44
   1  -3   7   82.48    4.91
   1  -3   7   86.42    5.68
   1  -3   7   88.89    4.73
  -2   3  -7   68.81    3.88
   2  -3   7   68.95    3.85
   2  -3   7   74.30    4.89
   2  -3   7   74.63    3.91
  -3   3  -7  130.97    6.96
  -3   3  -7  134.96    7.68
   3  -3   7  142.00    7.22
   3  -3   7  147.59    8.22
   3  -3   7  132.89    7.09
   3  -3   7  141.95    6.95
  -4   3  -7   26.82    2.31
  -4   3  -7   33.01    2.74
  -4   3  -7   39.34    4.13
  -4   3  -7   32.36    3.42
   4  -3   7   32.82    2.73
   4  -3   7   32.13    3.41
   4  -3   7   29.52    2.89
   4  -3   7   33.98    4.80
   4  -3   7   24.86    2.75
   4  -3   7   38.03    4.44
  -5   3  -7   35.70    3.25
  -5   3  -7   30.96    2.80
  -5   3  -7   36.32    4.27
   5  -3   7   37.16    3.49
   5  -3   7   32.29    3.92
   5  -3   7   41.07    3.30
  -6   3  -7    1.49    3.18
  -6   3  -7    2.94    1.89
  -6   3  -7    0.63    1.19
  -6   3  -7   -0.22    3.54
   6  -3   7    0.38    1.46
   6  -3   7    1.84    4.60
   6  -3   7    1.08    1.83
   6  -3   7    2.29    2.25
   7   2  -7    2.76    1.85
   7   2  -7    2.94    3.95
   7   2  -7    4.36    2.58
  -7  -2   7    2.66    1.88
  -7  -2   7    7.24    4.58
  -7  -2   7    2.06    2.22
  -7  -2   7    5.95    3.26
  -7  -2   7    1.81    1.86
   6   2  -7    5.97    1.60
   6   2  -7    3.17    1.92
   6   2  -7   10.47    3.78
  -6  -2   7    4.54    2.00
  -6  -2   7    7.40    2.70
  -6  -2   7    6.60    1.82
  -6  -2   7   10.18    4.25
  -6  -2   7    3.44    1.92
   5   2  -7   17.29    2.91
   5   2  -7   23.92    3.55
   5   2  -7   16.65    1.86
  -5  -2   7   13.82    4.16
  -5  -2   7   19.28    3.40
  -5  -2   7   13.93    2.28
  -5  -2   7   17.76    2.32
  -5  -2   7   10.34    2.42
  -5  -2   7   18.55    2.47
   4   2  -7   17.91    1.71
   4   2  -7   17.95    2.07
   4   2  -7   19.96    1.84
  -4  -2   7   20.51    2.29
  -4  -2   7   17.34    2.11
  -4  -2   7   21.64    2.97
  -4  -2   7   15.88    1.96
  -4  -2   7   16.74    1.90
  -4  -2   7   23.59    2.99
   3   2  -7    2.58    1.56
   3   2  -7    0.82    0.78
   3   2  -7   -0.04    0.65
   3   2  -7    1.49    0.82
   3   2  -7    1.26    0.83
   3   2  -7    1.19    0.64
  -3  -2   7    0.19    0.66
  -3  -2   7    1.28    0.74
  -3  -2   7    0.92    0.91
  -3  -2   7    1.02    0.84
  -3  -2   7    2.46    1.47
  -3  -2   7    1.33    0.90
  -3  -2   7    1.24    1.34
   2   2  -7   90.22    5.54
   2   2  -7   96.52    4.96
   2   2  -7   97.09    5.01
   2   2  -7   96.41    5.44
   2   2  -7  102.67    4.78
   2   2  -7   93.64    5.17
   2   2  -7  102.35    4.74
  -2  -2   7  106.99    5.01
  -2  -2   7  101.14    5.61
  -2  -2   7   98.99    4.99
  -2  -2   7   91.62    4.78
  -2  -2   7   96.06    5.04
  -2  -2   7   96.01    5.40
  -2  -2   7   93.98    5.34
   1   2  -7  125.33    5.82
   1   2  -7  105.78    5.70
   1   2  -7  134.49    6.31
  -1  -2   7  113.29    6.04
  -1  -2   7  121.84    6.22
  -1  -2   7  131.68    6.27
  -1  -2   7  118.74    5.71
  -1  -2   7  127.70    5.77
  -1  -2   7  116.79    5.60
  -1  -2   7  115.18    6.41
   0   2  -7  344.54   14.79
   0   2  -7  350.24   15.33
   0   2  -7  361.51   15.17
   0   2  -7  313.07   14.77
   0  -2   7  357.89   15.36
   0  -2   7  348.80   15.09
   0  -2   7  299.94   15.34
   0  -2   7  322.33   14.68
   0  -2   7  338.23   14.59
   0  -2   7  345.51   14.65
  -1   2  -7  265.54   12.42
  -1   2  -7  277.97   11.83
  -1   2  -7  277.49   12.73
  -1   2  -7  254.99   12.67
  -1   2  -7  257.22   12.06
  -1   2  -7  282.61   12.09
   1  -2   7  264.65   12.77
   1  -2   7  275.23   12.21
   1  -2   7  271.08   12.00
   1  -2   7  270.98   12.02
   1  -2   7  273.24   12.20
   1  -2   7  284.24   12.79
   1  -2   7  280.76   11.97
   1  -2   7  265.64   12.39
  -2   2  -7   98.22    5.58
  -2   2  -7   95.97    5.31
  -2   2  -7   94.00    4.73
  -2   2  -7   85.20    5.23
  -2   2  -7   93.11    5.81
  -2   2  -7  103.48    5.15
  -2   2  -7   96.14    4.66
  -2   2  -7   91.35    4.84
   2  -2   7   98.95    4.96
   2  -2   7   93.24    5.73
   2  -2   7   88.66    5.59
   2  -2   7   93.41    4.79
   2  -2   7  100.41    5.64
   2  -2   7   94.89    4.99
   2  -2   7  100.20    4.86
   2  -2   7   92.69    4.83
  -3   2  -7   14.41    2.06
  -3   2  -7   13.52    1.45
  -3   2  -7   14.09    1.55
   3  -2   7   11.82    1.52
   3  -2   7   17.75    3.82
   3  -2   7   15.34    1.73
   3  -2   7   14.78    1.57
   3  -2   7   14.39    1.98
  -4   2  -7    0.62    0.84
  -4   2  -7    4.55    1.92
  -4   2  -7    0.60    0.94
  -4   2  -7    1.25    2.32
   4  -2   7    3.33    2.55
   4  -2   7    0.17    0.81
   4  -2   7    2.57    3.33
   4  -2   7    1.48    1.10
   4  -2   7    0.35    1.06
  -5   2  -7   15.05    4.42
  -5   2  -7   17.24    3.47
  -5   2  -7   11.97    2.10
  -5   2  -7   14.16    2.55
   5  -2   7   14.43    2.92
   5  -2   7   18.40    3.19
   5  -2   7   18.85    7.48
   5  -2   7   15.94    2.49
   5  -2   7   19.28    4.82
  -6   2  -7    1.82    1.86
  -6   2  -7    4.02    3.17
  -6   2  -7    2.01    3.65
  -6   2  -7    0.99    1.30
   6  -2   7    3.18    4.18
   6  -2   7    1.63    1.72
   6  -2   7    3.23    2.19
   6  -2   7    1.52    1.68
  -7   2  -7    1.04    1.63
  -7   2  -7    0.58    3.11
  -7   2  -7    0.76    4.21
  -7   2  -7    1.20    2.42
   7  -2   7    3.66    5.18
   7  -2   7    0.36    2.05
   7  -2   7    0.39    2.16
   7   1  -7   11.85    2.48
   7   1  -7   13.37    5.43
   7   1  -7   13.22    3.45
  -7  -1   7    9.53    5.22
  -7  -1   7   17.50    3.78
  -7  -1   7   14.93    2.74
  -7  -1   7   14.10    3.50
   6   1  -7    6.64    1.64
   6   1  -7    7.75    4.51
   6   1  -7    6.28    2.24
  -6  -1   7   10.23    2.52
  -6  -1   7   13.69    4.28
  -6  -1   7    6.20    1.81
  -6  -1   7    7.06    2.23
  -6  -1   7    7.44    1.68
   5   1  -7    4.23    2.90
   5   1  -7    2.90    1.63
   5   1  -7    4.50    1.18
  -5  -1   7    2.79    1.22
  -5  -1   7    6.16    1.99
  -5  -1   7    2.40    1.62
   4   1  -7   64.51    5.12
   4   1  -7   73.15    4.37
   4   1  -7   63.20    3.85
  -4  -1   7   62.27    4.07
  -4  -1   7   64.49    5.02
  -4  -1   7   66.15    4.30
  -4  -1   7   63.86    5.31
  -4  -1   7   71.00    4.15
   3   1  -7   19.55    1.62
   3   1  -7   20.49    2.50
   3   1  -7   17.96    1.79
   3   1  -7   20.46    2.30
   3   1  -7   13.23    2.19
   3   1  -7   16.15    1.54
   3   1  -7   17.13    1.75
   3   1  -7   15.03    1.72
  -3  -1   7   14.25    1.68
  -3  -1   7   18.48    1.83
  -3  -1   7   14.42    1.67
  -3  -1   7   18.91    1.87
  -3  -1   7   20.19    2.27
  -3  -1   7   15.30    1.63
  -3  -1   7   18.97    2.50
  -3  -1   7   17.37    1.68
   2   1  -7  173.85    7.83
   2   1  -7  160.84    7.43
   2   1  -7  147.87    7.62
   2   1  -7  154.44    8.09
   2   1  -7  151.70    8.31
   2   1  -7  161.92    7.39
   2   1  -7  155.84    7.58
  -2  -1   7  159.15    8.19
  -2  -1   7  172.68    7.59
  -2  -1   7  155.18    8.30
  -2  -1   7  161.77    7.62
  -2  -1   7  161.09    7.75
  -2  -1   7  165.67    7.86
  -2  -1   7  149.37    7.63
  -2  -1   7  157.37    7.39
  -2  -1   7  171.27    7.79
   1   1  -7   14.45    1.28
   1   1  -7   14.14    1.45
   1   1  -7   14.95    1.49
   1   1  -7   14.88    1.22
   1   1  -7   14.05    1.15
   1   1  -7   12.65    1.62
   1   1  -7   13.77    1.63
   1   1  -7   14.60    1.33
  -1  -1   7   14.01    1.86
  -1  -1   7   14.92    1.17
  -1  -1   7   15.84    1.44
  -1  -1   7   14.91    1.25
  -1  -1   7   14.36    1.46
  -1  -1   7   14.57    1.40
  -1  -1   7   15.72    1.33
  -1  -1   7   13.84    1.50
   0   1  -7  128.81    6.89
   0   1  -7  131.60    6.64
   0   1  -7  134.12    6.37
   0   1  -7  132.79    6.13
   0   1  -7  142.49    6.16
   0   1  -7  133.61    6.29
   0   1  -7  136.67    6.62
   0  -1   7  134.00    6.25
   0  -1   7  140.09    6.66
   0  -1   7  129.32    6.37
   0  -1   7  140.39    6.61
   0  -1   7  133.20    6.21
   0  -1   7  126.26    6.30
   0  -1   7  131.52    6.38
   0  -1   7  133.53    6.14
   0  -1   7  132.10    6.97
  -1   1  -7   34.77    2.80
  -1   1  -7   37.43    2.34
  -1   1  -7   37.33    2.26
  -1   1  -7   37.19    2.16
  -1   1  -7   40.52    2.26
  -1   1  -7   36.12    2.64
  -1   1  -7   37.41    2.58
  -1   1  -7   38.31    2.55
  -1   1  -7   41.90    2.54
   1  -1   7   35.79    2.22
   1  -1   7   39.92    2.26
   1  -1   7   32.98    2.33
   1  -1   7   35.74    2.72
   1  -1   7   37.32    2.37
   1  -1   7   38.76    2.61
   1  -1   7   39.93    2.42
   1  -1   7   34.25    2.84
   1  -1   7   37.77    2.22
  -2   1  -7  108.21    5.29
  -2   1  -7  115.04    5.23
  -2   1  -7   96.29    5.69
  -2   1  -7  100.50    6.05
  -2   1  -7  102.81    5.34
  -2   1  -7  106.48    5.53
  -2   1  -7  100.39    5.05
   2  -1   7  100.37    5.25
   2  -1   7  106.32    5.32
   2  -1   7  100.93    5.16
   2  -1   7   96.32    5.34
   2  -1   7  106.75    5.62
   2  -1   7  105.69    6.01
   2  -1   7   96.91    6.03
   2  -1   7  105.52    5.17
   2  -1   7  110.73    5.46
  -3   1  -7    1.10    1.03
  -3   1  -7    0.87    0.63
  -3   1  -7    1.50    1.53
  -3   1  -7    0.80    1.38
  -3   1  -7    0.25    0.65
  -3   1  -7    1.33    0.91
   3  -1   7    3.24    1.71
   3  -1   7   -0.03    0.57
   3  -1   7    0.64    0.66
   3  -1   7    0.45    0.70
   3  -1   7    1.80    1.71
   3  -1   7    1.23    0.93
   3  -1   7    0.58    0.75
  -4   1  -7   26.76    2.47
  -4   1  -7   21.28    2.11
  -4   1  -7   22.62    2.20
  -4   1  -7   26.35    2.65
   4  -1   7   26.16    2.34
   4  -1   7   29.22    3.74
   4  -1   7   25.31    2.61
   4  -1   7   31.97    2.72
  -5   1  -7    0.63    0.96
  -5   1  -7    1.65    1.18
  -5   1  -7    1.10    1.67
  -5   1  -7    2.57    2.84
  -5   1  -7    4.07    1.74
   5  -1   7    2.16    1.50
   5  -1   7    2.91    1.82
   5  -1   7    1.33    1.20
   5  -1   7    5.58    3.40
  -6   1  -7    2.53    1.97
  -6   1  -7    0.30    1.96
  -6   1  -7    0.48    1.20
  -6   1  -7    0.61    3.18
  -6   1  -7    0.26    1.12
   6  -1   7    0.52    1.79
   6  -1   7    1.02    1.53
   6  -1   7    1.25    1.61
   6  -1   7    3.79    3.97
  -7   1  -7    3.82    3.36
  -7   1  -7    9.34    3.21
  -7   1  -7    5.60    2.05
   7  -1   7   10.06    3.00
   7  -1   7    3.73    2.38
   7  -1   7    4.80    2.76
   7   0  -7    4.37    2.82
   7   0  -7    9.54    4.44
   7   0  -7    5.03    1.93
  -7   0   7   11.57    3.45
  -7   0   7   12.98    5.96
  -7   0   7    5.45    1.84
  -7   0   7    4.57    2.38
  -7   0   7    7.28    2.09
   6   0  -7    2.70    1.35
   6   0  -7    0.55    1.51
   6   0  -7    1.97    3.20
  -6   0   7    0.55    1.52
  -6   0   7    2.82    1.96
  -6   0   7    2.41    1.47
  -6   0   7    1.24    1.21
  -6   0   7    2.56    3.28
   5   0  -7   34.55    4.08
   5   0  -7   28.69    2.98
  -5   0   7   38.25    3.06
  -5   0   7   29.60    3.19
  -5   0   7   27.18    2.69
   4   0  -7   44.53    2.87
   4   0  -7   37.85    2.88
   4   0  -7   40.55    3.10
   4   0  -7   38.51    3.84
   4   0  -7   36.53    3.80
  -4   0   7   41.82    2.88
  -4   0   7   35.53    2.77
  -4   0   7   38.63    3.91
  -4   0   7   40.41    3.75
  -4   0   7   42.67    2.94
   3   0  -7   15.15    2.17
   3   0  -7   13.49    2.07
   3   0  -7   11.50    1.29
   3   0  -7   10.95    1.40
   3   0  -7   13.36    2.07
   3   0  -7   10.51    1.31
   3   0  -7   12.66    1.53
   3   0  -7   12.05    1.32
  -3   0   7   11.83    1.56
  -3   0   7   12.62    1.71
  -3   0   7   13.29    2.32
  -3   0   7   11.68    1.86
  -3   0   7   10.76    1.37
  -3   0   7    9.69    1.32
  -3   0   7    9.72    1.43
  -3   0   7    9.46    1.15
   2   0  -7  255.56   10.98
   2   0  -7  239.73   11.25
   2   0  -7  248.95   11.17
   2   0  -7  243.67   11.02
   2   0  -7  230.94   11.64
   2   0  -7  261.18   11.39
   2   0  -7  245.69   12.00
  -2   0   7  268.94   11.44
  -2   0   7  250.37   11.18
  -2   0   7  241.57   11.24
  -2   0   7  251.52   11.10
  -2   0   7  237.94   11.85
  -2   0   7  233.30   11.09
  -2   0   7  234.41   10.86
  -2   0   7  238.49   11.72
   1   0  -7  114.99    5.42
   1   0  -7  113.56    5.65
   1   0  -7  114.23    6.00
   1   0  -7  127.81    5.44
   1   0  -7  101.48    5.87
   1   0  -7  117.15    5.56
   1   0  -7  110.68    5.51
   1   0  -7  127.74    5.75
  -1   0   7  108.91    6.14
  -1   0   7  115.90    5.47
  -1   0   7  115.91    5.65
  -1   0   7  101.72    5.72
  -1   0   7  109.80    5.44
  -1   0   7  121.97    5.75
  -1   0   7  113.75    5.32
  -1   0   7  118.62    5.59
   0   0  -7  926.15   38.60
   0   0  -7  893.12   38.60
   0   0  -7  903.93   38.73
   0   0  -7 1000.00   39.04
   0   0  -7  908.60   39.47
   0   0  -7  900.67   38.88
   0   0  -7  943.55   38.66
   0   0  -7  889.60   39.09
   0   0  -7  911.67   38.82
   0   0   7  931.82   38.87
   0   0   7  917.13   38.84
   0   0   7  928.90   39.48
   0   0   7  908.96   38.70
   0   0   7  906.15   38.63
   0   0   7  868.70   39.02
   0   0   7  933.42   38.92
   0   0   7  944.23   38.59
   0   0   7  867.51   38.54
  -1   0  -7   41.21    2.60
  -1   0  -7   50.37    2.83
  -1   0  -7   44.40    2.70
  -1   0  -7   41.34    2.93
  -1   0  -7   43.40    2.55
  -1   0  -7   45.75    2.64
  -1   0  -7   40.59    3.12
  -1   0  -7   44.65    2.48
  -1   0  -7   47.39    2.53
   1   0   7   43.26    2.70
   1   0   7   49.47    2.78
   1   0   7   45.52    2.54
   1   0   7   40.23    2.97
   1   0   7   40.93    3.11
   1   0   7   44.22    2.54
   1   0   7   41.58    2.64
   1   0   7   44.60    2.64
   1   0   7   46.41    2.51
  -2   0  -7   94.55    4.57
  -2   0  -7   91.27    4.78
  -2   0  -7   84.93    5.11
  -2   0  -7   87.39    4.69
  -2   0  -7   86.28    4.70
  -2   0  -7   89.76    5.52
  -2   0  -7   95.86    4.86
  -2   0  -7   84.79    4.43
  -2   0  -7   87.78    4.60
   2   0   7   91.13    5.32
   2   0   7   82.66    5.35
   2   0   7   88.04    4.75
   2   0   7   84.66    4.45
   2   0   7   87.19    4.62
   2   0   7   97.79    4.81
   2   0   7   91.83    4.54
   2   0   7   85.84    4.73
   2   0   7   77.09    4.60
  -3   0  -7   29.89    2.12
  -3   0  -7   24.67    2.25
  -3   0  -7   27.68    2.99
  -3   0  -7   24.13    2.85
  -3   0  -7   26.52    2.28
  -3   0  -7   24.23    2.12
   3   0   7   22.41    2.05
   3   0   7   25.50    3.04
   3   0   7   19.69    2.77
   3   0   7   25.55    3.01
   3   0   7   25.66    2.31
   3   0   7   26.45    2.03
  -4   0  -7   14.65    1.87
  -4   0  -7   13.20    2.13
  -4   0  -7   13.53    1.76
  -4   0  -7   16.39    3.65
  -4   0  -7   13.52    1.95
   4   0   7   15.28    1.80
   4   0   7   19.63    3.16
   4   0   7   13.48    1.76
   4   0   7   13.94    2.51
  -5   0  -7   47.99    3.63
  -5   0  -7   55.09    5.43
  -5   0  -7   51.98    3.89
  -5   0  -7   47.91    3.78
  -5   0  -7   47.23    3.99
   5   0   7   45.07    4.02
   5   0   7   44.43    3.60
   5   0   7   55.97    5.86
   5   0   7   48.19    3.74
  -6   0  -7    0.36    1.27
  -6   0  -7    0.69    1.64
  -6   0  -7    0.56    2.12
  -6   0  -7    0.88    1.35
  -6   0  -7    1.06    3.21
   6   0   7   -0.47    1.18
   6   0   7    0.10    3.33
   6   0   7   -0.19    1.34
   6   0   7   -0.02    1.78
  -7   0  -7    3.22    1.99
  -7   0  -7   11.14    3.35
  -7   0  -7    5.46    4.82
  -7   0  -7    2.00    1.81
  -7   0  -7    2.68    2.85
   7   0   7    2.30    1.88
   7   0   7    4.84    5.32
   7   0   7    3.13    2.02
   7   0   7    6.08    3.26
   7  -1  -7   11.00    5.47
   7  -1  -7    7.45    2.86
   7  -1  -7    8.75    2.09
  -7   1   7   11.78    4.74
  -7   1   7    8.70    2.15
  -7   1   7    8.45    3.02
  -7   1   7    9.46    2.50
   6  -1  -7   43.85    5.89
   6  -1  -7   32.27    3.11
   6  -1  -7   29.40    3.51
  -6   1   7   34.39    3.07
  -6   1   7   31.51    3.64
  -6   1   7   29.89    3.04
  -6   1   7   32.65    4.87
   5  -1  -7   35.58    3.26
   5  -1  -7   32.38    4.63
   5  -1  -7   29.40    2.71
   5  -1  -7   31.35    4.15
  -5   1   7   29.29    2.63
  -5   1   7   32.12    3.28
   4  -1  -7  167.15    9.73
   4  -1  -7  170.39    8.35
   4  -1  -7  173.00    8.75
   4  -1  -7  167.88    9.80
  -4   1   7  166.34    9.90
  -4   1   7  161.61    8.27
   3  -1  -7  102.73    6.28
   3  -1  -7  105.97    5.26
   3  -1  -7   99.30    6.28
   3  -1  -7   99.18    5.51
   3  -1  -7  105.62    5.53
  -3   1   7   95.64    5.02
  -3   1   7  104.16    5.52
  -3   1   7   95.08    5.98
  -3   1   7  103.94    6.35
   2  -1  -7  215.10   10.72
   2  -1  -7  230.26   10.01
   2  -1  -7  228.91   10.11
   2  -1  -7  214.12   10.05
   2  -1  -7  225.22   10.18
   2  -1  -7  225.33   10.47
   2  -1  -7  227.91   11.10
   2  -1  -7  224.94   10.30
  -2   1   7  210.42   10.13
  -2   1   7  223.42   10.03
  -2   1   7  221.49   10.28
  -2   1   7  230.88   10.04
  -2   1   7  231.76   10.54
  -2   1   7  207.05   10.63
  -2   1   7  215.60    9.85
  -2   1   7  216.93   10.86
   1  -1  -7   37.16    2.31
   1  -1  -7   37.72    2.28
   1  -1  -7   36.92    2.06
   1  -1  -7   41.08    2.22
   1  -1  -7   37.18    2.19
   1  -1  -7   35.46    2.66
   1  -1  -7   40.41    2.47
   1  -1  -7   31.66    2.60
   1  -1  -7   36.93    2.34
  -1   1   7   34.41    2.83
  -1   1   7   34.13    2.45
  -1   1   7   33.75    2.16
  -1   1   7   39.28    2.20
  -1   1   7   34.79    2.69
  -1   1   7   38.16    2.29
  -1   1   7   36.57    2.07
  -1   1   7   37.44    2.51
  -1   1   7   39.09    2.41
   0  -1  -7   21.67    1.57
   0  -1  -7   19.89    1.31
   0  -1  -7   22.70    1.52
   0  -1  -7   20.22    1.84
   0  -1  -7   20.45    1.60
   0  -1  -7   21.20    2.11
   0  -1  -7   22.91    1.71
   0  -1  -7   20.45    1.55
   0   1   7   21.02    1.50
   0   1   7   20.92    1.39
   0   1   7   21.03    1.52
   0   1   7   20.84    1.62
   0   1   7   20.57    1.67
   0   1   7   23.16    1.36
   0   1   7   21.18    2.14
   0   1   7   21.25    1.65
   0   1   7   19.37    1.79
  -1  -1  -7    6.43    1.08
  -1  -1  -7    7.71    1.09
  -1  -1  -7    6.96    1.20
  -1  -1  -7    7.41    1.79
  -1  -1  -7    6.26    1.01
  -1  -1  -7    5.74    0.82
  -1  -1  -7    4.68    0.90
  -1  -1  -7    9.68    1.89
  -1  -1  -7    6.51    1.18
  -1  -1  -7    7.10    1.27
   1   1   7    5.91    0.92
   1   1   7    4.45    0.72
   1   1   7    7.80    1.69
   1   1   7    8.78    2.05
   1   1   7    8.15    1.31
   1   1   7    6.62    0.96
   1   1   7    6.28    1.09
   1   1   7    6.70    0.87
   1   1   7    6.21    1.21
   1   1   7    4.94    1.04
  -2  -1  -7    3.58    0.96
  -2  -1  -7    3.90    1.00
  -2  -1  -7    2.63    0.77
  -2  -1  -7    1.78    0.72
  -2  -1  -7    4.90    1.61
  -2  -1  -7    4.23    1.28
  -2  -1  -7    3.53    0.92
  -2  -1  -7    3.36    1.73
   2   1   7    2.54    0.75
   2   1   7    2.60    0.85
   2   1   7    2.70    0.95
   2   1   7    5.53    1.28
   2   1   7    1.89    0.60
   2   1   7    3.81    1.60
   2   1   7    2.03    1.44
   2   1   7    2.08    0.80
   2   1   7    2.53    0.86
  -3  -1  -7   15.08    2.42
  -3  -1  -7   13.35    1.76
  -3  -1  -7   16.57    1.61
  -3  -1  -7   15.22    1.85
  -3  -1  -7   16.28    1.68
  -3  -1  -7   16.34    2.49
  -3  -1  -7   14.32    1.78
  -3  -1  -7   16.74    1.77
   3   1   7   14.67    1.55
   3   1   7   15.18    1.80
   3   1   7   13.22    1.28
   3   1   7   17.36    2.62
  -4  -1  -7    1.36    2.20
  -4  -1  -7    6.78    2.00
  -4  -1  -7    4.12    1.48
  -4  -1  -7    4.05    2.75
  -4  -1  -7    3.05    1.28
  -4  -1  -7    2.88    1.20
   4   1   7    4.55    2.98
   4   1   7    4.43    1.16
   4   1   7    4.56    1.66
   4   1   7    3.38    1.21
  -5  -1  -7    5.62    1.74
  -5  -1  -7    8.89    2.67
  -5  -1  -7    9.02    2.26
  -5  -1  -7    7.24    1.74
  -5  -1  -7   10.33    3.99
   5   1   7   11.81    4.30
   5   1   7    5.36    1.59
   5   1   7   10.83    2.59
   5   1   7    8.06    1.60
  -6  -1  -7   12.18    2.90
  -6  -1  -7    3.84    1.85
  -6  -1  -7    7.36    4.72
  -6  -1  -7    3.75    1.80
  -6  -1  -7    7.32    3.10
   6   1   7    9.91    2.11
   6   1   7    9.09    4.91
   6   1   7    1.52    1.64
   6   1   7    6.27    2.78
  -7  -1  -7    5.87    3.32
  -7  -1  -7    3.00    2.26
  -7  -1  -7    2.25    1.94
  -7  -1  -7    0.85    1.67
  -7  -1  -7    5.53    5.08
   7   1   7    2.07    2.14
   7   1   7    4.49    6.92
   7   1   7    2.28    1.86
   7   1   7    4.17    3.08
   7  -2  -7    2.89    1.77
   7  -2  -7    2.81    4.28
   7  -2  -7    6.84    2.85
  -7   2   7    1.86    1.59
  -7   2   7   -0.74    3.46
  -7   2   7    2.97    2.91
   6  -2  -7    8.55    5.09
   6  -2  -7    4.66    1.72
   6  -2  -7    3.07    3.26
   6  -2  -7    8.23    2.58
  -6   2   7    2.18    1.45
  -6   2   7    5.11    2.15
  -6   2   7    3.76    3.85
   5  -2  -7    8.68    2.18
   5  -2  -7    3.70    3.37
   5  -2  -7    7.09    1.54
   5  -2  -7    9.14    2.05
  -5   2   7    7.06    2.21
  -5   2   7    5.62    1.43
  -5   2   7   13.72    3.77
   4  -2  -7   36.04    3.68
   4  -2  -7   34.94    3.09
   4  -2  -7   44.12    3.24
   4  -2  -7   37.91    2.78
   4  -2  -7   33.26    3.91
   3  -2  -7   46.13    3.85
   3  -2  -7   53.28    3.28
   3  -2  -7   53.00    4.12
   3  -2  -7   47.98    3.26
   3  -2  -7   50.18    4.25
   3  -2  -7   46.00    3.00
  -3   2   7   48.52    4.09
  -3   2   7   45.01    3.18
  -3   2   7   52.90    3.37
  -3   2   7   51.08    2.95
  -3   2   7   41.82    2.69
   2  -2  -7   95.06    4.90
   2  -2  -7  102.03    4.82
   2  -2  -7   97.08    5.31
   2  -2  -7   90.86    4.81
   2  -2  -7  100.49    6.00
  -2   2   7  101.08    5.13
  -2   2   7   95.15    5.01
  -2   2   7   90.17    5.42
  -2   2   7   94.40    5.99
  -2   2   7   89.75    4.84
   1  -2  -7  103.14    5.23
   1  -2  -7  101.14    4.78
   1  -2  -7   95.05    5.69
   1  -2  -7  100.13    5.02
   1  -2  -7  101.59    4.83
   1  -2  -7   88.00    4.69
  -1   2   7  103.56    5.02
  -1   2   7  101.43    5.10
  -1   2   7   93.83    5.86
   0  -2  -7   27.19    1.74
   0  -2  -7   30.00    2.12
   0  -2  -7   23.90    1.70
   0  -2  -7   27.60    1.97
   0  -2  -7   27.52    1.94
   0   2   7   28.76    2.08
   0   2   7   29.47    2.04
   0   2   7   30.60    1.80
   0   2   7   26.21    2.62
  -1  -2  -7    0.01    0.50
  -1  -2  -7    1.45    0.78
  -1  -2  -7    1.36    0.76
  -1  -2  -7    0.34    0.56
  -1  -2  -7    0.86    0.49
  -1  -2  -7    0.47    0.78
   1   2   7    0.41    0.49
   1   2   7    0.80    0.76
   1   2   7    0.35    0.60
   1   2   7    1.41    0.63
  -2  -2  -7    4.33    1.01
  -2  -2  -7    5.35    1.18
  -2  -2  -7    4.14    0.91
  -2  -2  -7    5.51    1.34
  -2  -2  -7    8.69    1.66
  -2  -2  -7    7.21    1.33
   2   2   7    4.94    0.91
   2   2   7    5.79    1.48
   2   2   7    6.87    1.31
  -3  -2  -7   36.26    2.60
  -3  -2  -7   32.70    2.82
  -3  -2  -7   36.05    2.61
  -3  -2  -7   33.44    3.31
  -3  -2  -7   33.81    2.98
  -3  -2  -7   35.37    2.75
   3   2   7   38.06    2.37
   3   2   7   42.18    3.78
   3   2   7   31.71    2.38
   3   2   7   36.84    2.50
   3   2   7   36.81    2.79
  -4  -2  -7   31.93    3.06
  -4  -2  -7   32.26    2.79
  -4  -2  -7   30.17    3.01
  -4  -2  -7   31.72    2.72
  -4  -2  -7   38.09    3.89
   4   2   7   40.95    4.55
   4   2   7   34.65    3.05
   4   2   7   32.68    2.54
   4   2   7   33.52    2.68
  -5  -2  -7    3.27    1.72
  -5  -2  -7    4.95    1.56
  -5  -2  -7    3.91    3.52
  -5  -2  -7    3.98    1.95
  -5  -2  -7    4.43    3.45
   5   2   7    5.28    1.62
   5   2   7   12.26    5.08
   5   2   7    7.64    1.83
   5   2   7    8.69    2.62
  -6  -2  -7    2.07    4.07
  -6  -2  -7   -0.31    1.28
  -6  -2  -7    6.41    3.05
  -6  -2  -7   -0.12    1.76
  -6  -2  -7   -0.05    1.50
   6   2   7    0.09    1.40
   6   2   7    0.57    4.41
   6   2   7    0.06    1.57
   6   2   7   -0.01    2.03
   7  -3  -7   10.84    3.15
   7  -3  -7   10.80    5.45
   7  -3  -7   10.50    2.68
  -7   3   7    9.01    3.31
  -7   3   7    6.01    2.13
   6  -3  -7   18.12    3.51
   6  -3  -7   26.65    6.48
   6  -3  -7   15.18    2.58
  -6   3   7   13.26    2.93
   5  -3  -7   91.12    5.78
   5  -3  -7   92.65    6.24
   5  -3  -7   95.50    8.14
  -5   3   7   96.79    7.80
  -5   3   7   91.77    6.23
   4  -3  -7   89.92    5.22
  -4   3   7   75.22    6.44
  -4   3   7   73.88    5.13
  -4   3   7   79.07    5.01
   3  -3  -7  147.88    7.18
  -3   3   7  147.67    9.25
  -3   3   7  138.35    7.71
   2  -3  -7    7.57    1.40
  -2   3   7    6.21    1.50
  -2   3   7    7.51    2.59
   1  -3  -7    1.55    0.95
   1  -3  -7    2.12    0.85
   1  -3  -7    2.10    0.73
  -1   3   7    2.70    1.71
  -1   3   7    2.13    0.75
  -1   3   7    2.89    1.09
   0  -3  -7   34.47    2.26
   0  -3  -7   32.04    2.39
   0   3   7   31.55    2.08
   0   3   7   30.20    2.42
   0   3   7   29.29    3.22
   0   3   7   31.95    2.46
  -1  -3  -7   12.71    1.66
   1   3   7   14.40    1.34
   1   3   7   13.62    2.34
  -2  -3  -7   24.06    2.40
  -2  -3  -7   23.92    1.85
  -2  -3  -7   23.36    2.10
   2   3   7   22.33    1.83
   2   3   7   22.97    3.10
  -3  -3  -7    2.16    1.24
  -3  -3  -7    2.64    1.66
  -3  -3  -7    2.54    1.12
   3   3   7    4.33    1.40
   3   3   7    1.06    0.91
  -4  -3  -7    0.33    2.43
  -4  -3  -7   -0.10    2.03
  -4  -3  -7    0.30    1.38
  -4  -3  -7   -0.45    0.98
  -4  -3  -7   -0.25    0.90
  -4  -3  -7    0.31    1.73
  -4  -3  -7   -0.07    1.00
   4   3   7    0.66    1.45
   4   3   7    0.07    1.06
  -5  -3  -7   24.79    2.82
  -5  -3  -7   24.03    3.41
  -5  -3  -7   22.58    3.19
  -5  -3  -7   26.29    2.83
  -5  -3  -7   31.24    4.57
   5   3   7   17.27    2.65
   5   3   7   26.92    3.32
  -6  -3  -7    6.34    3.53
  -6  -3  -7    3.63    2.16
  -6  -3  -7    2.37    1.93
  -6  -3  -7    4.79    2.40
  -6  -3  -7    5.37    5.10
   6   3   7    7.04    3.08
   6   3   7    7.14    2.25
   6  -4  -7    5.79    2.35
   6  -4  -7    2.31    1.68
  -6   4   7    2.66    2.54
  -6   4   7    3.69    1.93
   5  -4  -7   40.44    3.52
  -5   4   7   38.60    3.77
  -5   4   7   40.08    4.06
   4  -4  -7    0.28    1.02
  -4   4   7   -0.22    1.17
  -4   4   7    0.08    2.85
   3  -4  -7   36.53    2.73
  -3   4   7   43.49    5.01
  -3   4   7   37.30    3.47
  -2   4   7    3.20    2.06
  -2   4   7    1.21    1.12
  -1   4   7   28.23    2.73
  -1   4   7   27.52    2.21
  -1   4   7   28.70    3.71
  -1   4   7   26.12    2.21
   0  -4  -7    3.50    1.06
   0  -4  -7    3.49    0.99
   0   4   7    5.02    2.47
   0   4   7    2.70    1.20
   0   4   7    5.10    1.14
  -1  -4  -7   10.85    1.39
  -1  -4  -7    9.89    1.96
   1   4   7    8.58    1.83
   1   4   7    8.81    1.51
   1   4   7   13.52    3.61
  -2  -4  -7   24.62    2.38
  -2  -4  -7   27.48    2.77
   2   4   7   25.84    2.15
   2   4   7   26.25    3.56
  -3  -4  -7    0.43    0.94
  -3  -4  -7    2.12    1.81
  -3  -4  -7    0.25    1.03
   3   4   7    0.85    1.04
  -4  -4  -7    3.77    1.63
  -4  -4  -7    5.30    1.83
  -4  -4  -7    9.06    2.77
   4   4   7    5.47    1.64
  -5  -4  -7    6.12    3.28
  -5  -4  -7    5.79    2.08
  -5  -4  -7    4.45    2.14
  -5  -4  -7    4.51    1.99
  -5  -4  -7    6.62    3.92
   5   4   7    1.31    1.57
   5   4   7    2.39    2.25
   5  -5  -7   47.38    4.02
  -5   5   7   51.21    5.00
   4  -5  -7   18.39    2.26
  -4   5   7   15.07    3.06
  -4   5   7   18.97    5.69
  -3   5   7   24.70    3.15
  -2   5   7   11.30    2.49
  -2   5   7   14.96    4.63
  -1   5   7    2.27    2.97
  -1   5   7    0.56    1.22
   0  -5  -7   61.38    4.15
   0   5   7   68.97    6.21
   0   5   7   55.03    3.69
   0   5   7   59.14    4.54
  -1  -5  -7    8.13    1.77
  -1  -5  -7    5.47    1.54
   1   5   7    6.01    1.49
   1   5   7    8.87    3.57
  -2  -5  -7    5.22    1.80
  -2  -5  -7    8.28    2.15
   2   5   7    8.16    3.36
  -3  -5  -7   14.82    2.93
  -3  -5  -7   22.41    2.89
  -3  -5  -7   20.07    2.24
   3   5   7   20.66    2.20
   3   5   7   18.30    3.72
  -4  -5  -7    6.10    2.34
  -4  -5  -7    4.41    1.89
  -4  -5  -7    6.06    3.02
   4   5   7    9.93    2.16
  -4   6   7    4.53    4.43
  -4   6   7   -0.16    1.67
  -3   6   7    1.65    4.37
  -3   6   7   -0.71    1.35
  -2   6   7   -0.42    1.24
  -2   6   7    1.57    3.54
  -1   6   7    0.40    1.33
  -1   6   7   -0.39    2.94
   0  -6  -7    0.71    1.01
   0  -6  -7    0.89    1.00
   0   6   7    1.76    1.21
   0   6   7   -0.02    1.23
   0   6   7    5.64    3.51
  -1  -6  -7    5.29    1.91
  -1  -6  -7    4.28    1.51
   1   6   7   11.64    4.55
   1   6   7    7.41    1.50
   1   6   7    2.65    1.76
  -2  -6  -7    0.10    1.24
  -2  -6  -7    1.65    1.82
   2   6   7    6.78    3.70
   2   6   7    1.70    1.43
  -3  -6  -7    5.02    2.77
  -3  -6  -7    4.95    2.08
   3   6   7    3.35    4.11
   3   6   7    1.99    1.57
   2  -7  -7    0.12    1.39
  -2   7   7    0.10    4.85
  -2   7   7    1.29    1.87
   1  -7  -7    5.29    1.94
  -1   7   7    4.78    2.47
  -1   7   7   10.87    6.38
   0  -7  -7    1.37    1.34
   0   7   7   -0.01    1.18
   0   7   7    3.41    4.07
   0   7   7    0.87    1.83
  -1  -7  -7    0.00    1.22
  -1  -7  -7    0.37    1.78
   1   7   7    0.89    1.27
   1   7   7    0.98    4.00
   1   7   7    0.06    1.44
   3   7  -8    0.03    1.67
   3   7  -8    0.59    1.41
  -3  -7   8    1.87    2.04
  -3  -7   8   -0.43    1.21
   2   7  -8    0.97    1.70
   2   7  -8    0.70    1.27
  -2  -7   8    0.02    1.23
  -2  -7   8    0.39    1.85
  -2  -7   8    0.03    1.15
   1   7  -8    5.07    1.37
   1   7  -8    8.69    2.36
  -1  -7   8    5.14    1.73
  -1  -7   8    6.79    2.61
  -1  -7   8    4.44    1.80
   0   7  -8    0.66    0.78
   0   7  -8    0.91    1.63
   0  -7   8    0.68    1.15
   0  -7   8   -0.02    1.60
   0  -7   8    0.08    0.94
  -1   7  -8    1.34    1.72
   1  -7   8    0.62    1.34
   1  -7   8    0.82    2.05
  -2   7  -8   11.38    2.77
   2  -7   8    9.48    2.65
   3  -7   8   16.41    3.83
   5   6  -8    0.73    1.50
   5   6  -8    0.54    2.07
  -5  -6   8   -0.03    1.49
  -5  -6   8    2.51    2.92
  -5  -6   8    1.50    1.81
   4   6  -8   15.49    3.35
   4   6  -8   12.51    2.29
  -4  -6   8   12.16    3.59
  -4  -6   8   10.22    2.73
   3   6  -8    3.33    1.80
   3   6  -8    4.40    1.46
  -3  -6   8    3.95    1.97
  -3  -6   8    2.09    2.10
   2   6  -8    0.92    1.04
   2   6  -8    2.99    1.84
  -2  -6   8    0.21    1.65
  -2  -6   8    0.47    0.98
  -2  -6   8    1.10    1.36
   1   6  -8   24.25    2.67
   1   6  -8   21.04    1.90
  -1  -6   8   23.63    2.88
  -1  -6   8   16.26    2.38
   0   6  -8   20.68    2.57
   0   6  -8   19.41    1.75
   0  -6   8   22.09    2.64
   0  -6   8   19.39    2.78
  -1   6  -8   50.54    4.14
   1  -6   8   51.09    4.51
  -2   6  -8   19.70    2.45
   2  -6   8   27.14    3.36
   3  -6   8   16.83    2.53
   3  -6   8   10.33    2.83
   4  -6   8    0.77    1.62
   4  -6   8    0.90    1.82
   6   5  -8    1.50    1.62
   6   5  -8   -0.13    2.03
  -6  -5   8    0.49    1.86
  -6  -5   8    1.94    1.92
  -6  -5   8    1.41    2.90
   5   5  -8   13.40    2.20
   5   5  -8   15.27    2.93
  -5  -5   8   11.52    2.46
  -5  -5   8   11.62    2.70
  -5  -5   8   17.96    3.70
   4   5  -8   -0.47    1.16
   4   5  -8   -0.98    1.04
  -4  -5   8    0.07    1.21
  -4  -5   8    2.15    2.17
  -4  -5   8    0.23    1.04
   3   5  -8   15.70    2.71
   3   5  -8   17.77    2.27
  -3  -5   8   19.36    2.64
  -3  -5   8   11.62    1.80
   2   5  -8    2.09    1.04
   2   5  -8    6.04    1.80
  -2  -5   8    3.09    1.30
  -2  -5   8    7.74    2.24
   1   5  -8   20.54    2.33
   1   5  -8   19.16    1.71
  -1  -5   8   20.59    2.60
  -1  -5   8   18.71    2.21
   0   5  -8    2.18    1.37
   0   5  -8    1.66    0.73
   0  -5   8    2.27    1.06
  -1   5  -8   60.88    4.05
   1  -5   8   53.25    4.46
  -2   5  -8   22.29    2.36
   2  -5   8   25.87    3.11
   3  -5   8   79.49    6.50
   3  -5   8   87.50    4.97
   4  -5   8    9.90    2.61
   4  -5   8   16.99    2.75
   5  -5   8   34.07    5.25
   5  -5   8   32.36    3.61
   5  -5   8   30.30    4.43
   6   4  -8   12.31    3.18
   6   4  -8   16.67    3.28
  -6  -4   8   14.36    3.90
  -6  -4   8   14.24    5.29
  -6  -4   8   12.28    3.22
   5   4  -8    0.73    1.58
   5   4  -8    0.23    1.28
  -5  -4   8    0.03    1.35
  -5  -4   8    0.29    1.83
  -5  -4   8    0.58    3.16
  -5  -4   8    0.85    1.30
   4   4  -8   33.51    2.97
   4   4  -8   33.85    2.64
  -4  -4   8   29.12    2.74
  -4  -4   8   38.74    3.73
  -4  -4   8   27.58    2.48
   3   4  -8   19.71    2.20
   3   4  -8   20.49    1.88
  -3  -4   8   21.84    2.13
  -3  -4   8   19.34    2.57
  -3  -4   8   22.03    2.12
   2   4  -8   10.91    1.59
   2   4  -8   11.73    2.14
   2   4  -8    6.92    1.56
  -2  -4   8    8.45    1.83
  -2  -4   8   14.28    2.83
   1   4  -8  179.61    8.21
   1   4  -8  180.14    9.06
  -1  -4   8  171.11    9.46
  -1  -4   8  186.96    9.19
   0   4  -8  113.11    6.17
   0  -4   8  112.69    6.52
  -1   4  -8  229.86   10.86
   1  -4   8  212.00   10.65
   1  -4   8  233.05   11.62
  -2   4  -8   16.73    1.99
   2  -4   8   19.36    2.61
   2  -4   8   25.07    1.88
   3  -4   8   38.00    3.96
   3  -4   8   42.52    3.02
  -4   4  -8   12.87    2.21
   4  -4   8   11.24    3.04
   4  -4   8   12.94    2.52
   4  -4   8   14.15    2.29
   4  -4   8   18.88    3.36
  -5   4  -8    1.52    1.59
  -5   4  -8   -0.25    2.96
   5  -4   8   -0.08    1.36
   5  -4   8    2.10    1.72
   5  -4   8    1.06    1.65
   5  -4   8    3.66    3.95
  -6   4  -8    9.08    2.99
  -6   4  -8    9.21    3.92
   6  -4   8    9.01    2.76
   6  -4   8    9.31    3.09
   6  -4   8    9.54    2.85
   6  -4   8    9.79    5.24
   7   3  -8    0.82    1.73
   7   3  -8    2.69    2.46
  -7  -3   8    1.49    3.08
  -7  -3   8    2.44    2.11
  -7  -3   8    2.88    1.97
  -7  -3   8    2.12    2.34
  -7  -3   8    2.89    4.14
   6   3  -8    8.80    2.10
   6   3  -8    9.15    2.57
   6   3  -8    6.62    4.30
  -6  -3   8   10.49    4.86
  -6  -3   8    3.03    2.03
  -6  -3   8    5.80    2.90
  -6  -3   8    5.72    2.27
  -6  -3   8    6.04    2.02
   5   3  -8   21.72    2.07
   5   3  -8   18.57    3.20
   5   3  -8   18.89    2.22
  -5  -3   8   24.12    3.83
  -5  -3   8   12.38    4.09
  -5  -3   8   14.97    2.81
  -5  -3   8   20.02    2.77
  -5  -3   8   13.10    2.31
  -5  -3   8   18.70    2.66
  -5  -3   8   14.41    2.05
   4   3  -8    8.65    1.94
   4   3  -8   11.64    3.18
   4   3  -8    8.93    1.46
   4   3  -8    9.43    1.93
  -4  -3   8    7.10    1.85
  -4  -3   8   12.02    2.72
  -4  -3   8   11.46    2.23
  -4  -3   8    9.60    3.02
  -4  -3   8   11.26    3.33
  -4  -3   8    9.91    1.68
   3   3  -8   57.57    3.59
   3   3  -8   54.26    3.64
   3   3  -8   59.13    4.23
   3   3  -8   50.24    3.63
  -3  -3   8   53.82    3.55
  -3  -3   8   55.25    4.45
  -3  -3   8   54.80    4.08
  -3  -3   8   56.92    3.56
   2   3  -8   20.25    2.03
   2   3  -8   23.98    2.05
  -2  -3   8   18.20    1.60
  -2  -3   8   22.99    2.07
  -2  -3   8   23.57    2.36
  -2  -3   8   21.31    1.81
   1   3  -8   91.75    5.05
   1   3  -8   96.19    4.45
   1   3  -8  101.42    5.36
  -1  -3   8   92.65    5.35
  -1  -3   8   81.47    4.60
  -1  -3   8   98.05    5.31
   0   3  -8    7.13    1.44
   0   3  -8    9.13    1.64
   0  -3   8    5.45    1.28
   0  -3   8    6.53    1.25
  -1   3  -8   78.77    4.45
   1  -3   8   88.78    5.13
   1  -3   8   75.63    4.29
   1  -3   8   78.53    4.05
   1  -3   8   75.32    4.04
  -2   3  -8    7.75    1.52
   2  -3   8    6.53    1.23
   2  -3   8    5.86    1.56
   2  -3   8    7.90    1.55
   2  -3   8    5.42    1.12
   2  -3   8    5.90    1.17
  -3   3  -8   16.15    1.56
  -3   3  -8   14.63    1.69
  -3   3  -8   17.02    2.47
   3  -3   8   14.24    1.76
   3  -3   8   18.15    1.92
   3  -3   8   16.00    2.44
   3  -3   8   17.43    1.83
  -4   3  -8    5.50    2.17
  -4   3  -8    1.46    1.01
  -4   3  -8    4.02    1.49
  -4   3  -8    2.82    2.33
   4  -3   8    3.06    3.84
   4  -3   8    2.56    1.18
   4  -3   8    1.36    2.34
   4  -3   8    0.04    1.05
   4  -3   8    2.09    1.34
  -5   3  -8    2.80    1.25
  -5   3  -8    3.44    2.91
  -5   3  -8    3.81    1.76
  -5   3  -8    5.16    3.68
   5  -3   8    3.30    1.69
   5  -3   8    3.12    1.61
   5  -3   8    1.78    1.62
   5  -3   8    5.30    3.94
  -6   3  -8    1.60    3.67
  -6   3  -8    2.80    1.71
  -6   3  -8    2.65    2.05
  -6   3  -8    7.46    3.76
   6  -3   8    3.66    2.18
   6  -3   8    1.08    1.90
   6  -3   8    3.71    2.16
   6  -3   8    3.25    4.31
   7   2  -8   -0.11    3.33
   7   2  -8   -0.21    2.00
   7   2  -8    0.88    1.61
  -7  -2   8    0.93    1.72
  -7  -2   8    0.78    2.30
  -7  -2   8    0.59    2.69
  -7  -2   8   -0.09    1.48
  -7  -2   8   -0.01    3.38
   6   2  -8    4.32    1.51
   6   2  -8    1.10    1.63
   6   2  -8    0.20    3.18
  -6  -2   8    0.81    1.65
  -6  -2   8    1.75    1.65
  -6  -2   8    1.24    1.36
  -6  -2   8    3.00    3.49
  -6  -2   8    1.85    1.88
   5   2  -8    9.98    3.64
   5   2  -8    5.31    1.93
   5   2  -8    8.31    1.58
  -5  -2   8    8.19    3.62
  -5  -2   8    9.28    2.25
  -5  -2   8   10.01    2.35
   4   2  -8    9.96    1.73
   4   2  -8    6.62    1.76
   4   2  -8    7.20    1.26
  -4  -2   8    9.46    2.20
  -4  -2   8    8.34    1.98
  -4  -2   8    8.47    1.55
  -4  -2   8    6.46    1.44
   3   2  -8   34.14    2.54
   3   2  -8   36.48    2.43
   3   2  -8   35.22    2.38
   3   2  -8   34.12    2.82
   3   2  -8   36.82    3.35
   3   2  -8   38.97    2.74
  -3  -2   8   36.59    2.67
  -3  -2   8   40.91    3.38
  -3  -2   8   43.39    2.92
  -3  -2   8   38.95    2.70
  -3  -2   8   38.32    3.58
  -3  -2   8   33.96    2.92
  -3  -2   8   42.21    2.80
   2   2  -8  122.11    6.43
   2   2  -8  129.73    5.95
   2   2  -8  112.92    6.68
   2   2  -8  130.50    5.91
   2   2  -8  114.62    6.16
   2   2  -8  119.97    6.14
   2   2  -8  128.74    6.17
   2   2  -8  115.63    6.61
  -2  -2   8  136.99    6.52
  -2  -2   8  127.94    6.64
  -2  -2   8  124.82    6.73
  -2  -2   8  130.51    6.16
  -2  -2   8  124.68    6.00
  -2  -2   8  125.99    6.27
  -2  -2   8  123.67    6.61
  -2  -2   8  118.63    6.88
  -2  -2   8  122.36    6.12
   1   2  -8  296.02   12.51
   1   2  -8  320.27   13.41
   1   2  -8  267.83   12.78
   1   2  -8  281.86   13.27
   1   2  -8  287.30   12.81
   1   2  -8  293.15   12.55
   1   2  -8  264.96   13.35
  -1  -2   8  291.64   13.34
  -1  -2   8  294.96   13.26
  -1  -2   8  290.17   12.74
  -1  -2   8  274.61   13.11
  -1  -2   8  288.05   13.61
  -1  -2   8  284.59   12.60
  -1  -2   8  285.64   12.73
   0   2  -8  323.78   15.16
   0   2  -8  354.61   14.85
   0   2  -8  377.29   15.62
   0   2  -8  369.02   15.76
   0   2  -8  356.32   15.19
   0  -2   8  309.87   15.17
   0  -2   8  352.85   14.97
   0  -2   8  359.16   15.52
   0  -2   8  322.61   15.43
   0  -2   8  343.37   15.97
   0  -2   8  352.55   15.03
   0  -2   8  353.72   15.72
   0  -2   8  308.11   15.00
  -1   2  -8   94.73    4.56
  -1   2  -8  102.27    5.15
  -1   2  -8   95.99    5.24
  -1   2  -8   95.32    4.78
  -1   2  -8   90.65    5.42
  -1   2  -8   92.04    4.82
  -1   2  -8   99.06    4.66
  -1   2  -8   95.08    5.37
   1  -2   8   95.82    5.42
   1  -2   8   97.58    4.71
   1  -2   8   95.20    5.61
   1  -2   8   98.23    5.45
   1  -2   8   90.40    4.92
   1  -2   8   97.44    4.97
   1  -2   8   90.12    5.04
   1  -2   8   88.04    4.69
   1  -2   8   95.89    4.76
  -2   2  -8   17.15    1.76
  -2   2  -8   17.03    1.97
  -2   2  -8   18.12    1.59
  -2   2  -8   16.18    1.37
  -2   2  -8   14.68    1.46
  -2   2  -8   18.88    2.11
   2  -2   8   16.12    1.52
   2  -2   8   14.10    1.48
   2  -2   8   17.35    1.96
   2  -2   8   18.06    1.59
   2  -2   8   14.42    2.08
   2  -2   8   14.49    2.39
   2  -2   8   17.13    1.65
  -3   2  -8    2.08    1.55
  -3   2  -8    1.66    0.83
  -3   2  -8    3.42    1.14
  -3   2  -8    2.51    1.05
  -3   2  -8    5.32    2.18
   3  -2   8    1.65    0.98
   3  -2   8    2.70    1.17
   3  -2   8    2.35    0.98
   3  -2   8    3.95    2.61
   3  -2   8    1.06    0.75
   3  -2   8    5.20    2.29
   3  -2   8    1.28    0.92
  -4   2  -8   19.74    2.18
  -4   2  -8   15.50    1.93
  -4   2  -8   24.27    2.89
  -4   2  -8   26.23    3.36
   4  -2   8   19.05    4.90
   4  -2   8   21.73    2.37
   4  -2   8   16.23    2.07
   4  -2   8   18.68    2.54
  -5   2  -8   21.74    3.06
  -5   2  -8   21.42    2.44
  -5   2  -8   12.99    2.15
   5  -2   8   18.41    2.78
   5  -2   8   13.44    2.39
   5  -2   8   18.36    3.24
  -6   2  -8    0.47    1.54
  -6   2  -8    3.04    3.18
  -6   2  -8    4.02    3.78
  -6   2  -8    1.06    1.39
   6  -2   8    3.94    1.93
   6  -2   8    2.09    1.81
   6  -2   8    2.62    4.27
   6  -2   8    0.68    1.90
   7   1  -8   10.82    2.39
   7   1  -8    9.40    3.05
   7   1  -8    9.16    4.77
  -7  -1   8    4.67    2.20
  -7  -1   8    7.77    2.33
  -7  -1   8   18.40    5.79
  -7  -1   8   12.33    3.79
  -7  -1   8   10.38    2.94
   6   1  -8   26.42    3.31
   6   1  -8   39.43    5.33
  -6  -1   8   33.12    5.01
  -6  -1   8   33.70    3.69
  -6  -1   8   29.56    3.17
  -6  -1   8   30.24    3.29
  -6  -1   8   31.91    3.53
   5   1  -8   33.29    4.04
   5   1  -8   32.77    2.58
   5   1  -8   28.55    3.02
  -5  -1   8   33.09    3.16
  -5  -1   8   27.55    2.74
  -5  -1   8   29.66    2.97
   4   1  -8  169.55    8.65
   4   1  -8  171.04    9.80
   4   1  -8  165.53    8.12
  -4  -1   8  171.40    8.41
  -4  -1   8  158.05    9.82
  -4  -1   8  152.09    9.66
  -4  -1   8  167.75    8.51
  -4  -1   8  168.08    8.62
   3   1  -8   93.61    5.42
   3   1  -8  103.72    5.01
   3   1  -8   99.33    6.17
   3   1  -8  102.53    5.58
   3   1  -8   96.47    5.19
   3   1  -8   91.74    6.09
   3   1  -8  104.78    5.15
   3   1  -8  100.94    5.42
  -3  -1   8   98.58    6.11
  -3  -1   8   96.99    5.35
  -3  -1   8   99.37    5.45
  -3  -1   8  101.12    6.27
  -3  -1   8   95.63    5.51
  -3  -1   8  106.79    5.53
  -3  -1   8  101.15    5.50
  -3  -1   8  106.93    5.38
   2   1  -8  214.73   10.47
   2   1  -8  230.40   10.25
   2   1  -8  223.97   10.41
   2   1  -8  234.70   10.22
   2   1  -8  212.93   11.12
   2   1  -8  235.59   10.70
   2   1  -8  218.10   10.98
  -2  -1   8  245.52   10.69
  -2  -1   8  225.98   10.55
  -2  -1   8  224.98   11.04
  -2  -1   8  228.60   10.20
  -2  -1   8  220.30   10.61
  -2  -1   8  238.25   10.41
  -2  -1   8  223.96   10.52
  -2  -1   8  219.06   11.21
  -2  -1   8  219.58   10.40
   1   1  -8   36.08    2.17
   1   1  -8   36.83    2.36
   1   1  -8   39.00    2.59
   1   1  -8   37.95    2.78
   1   1  -8   40.48    2.64
   1   1  -8   38.11    2.38
   1   1  -8   36.06    2.81
  -1  -1   8   34.68    2.24
  -1  -1   8   34.94    2.96
  -1  -1   8   38.89    2.35
  -1  -1   8   38.24    2.57
  -1  -1   8   37.05    2.15
  -1  -1   8   32.31    2.55
  -1  -1   8   37.57    2.47
  -1  -1   8   35.60    2.48
   0   1  -8   19.94    1.47
   0   1  -8   21.26    1.94
   0   1  -8   19.86    1.78
   0   1  -8   23.43    1.90
   0   1  -8   21.00    1.49
   0   1  -8   20.84    1.65
   0   1  -8   18.93    1.58
   0   1  -8   21.14    2.17
   0  -1   8   20.08    1.65
   0  -1   8   21.86    1.88
   0  -1   8   21.55    1.76
   0  -1   8   18.08    1.45
   0  -1   8   20.95    2.28
   0  -1   8   21.25    1.56
   0  -1   8   19.52    1.91
   0  -1   8   17.64    1.58
   0  -1   8   19.91    1.60
  -1   1  -8    7.04    1.14
  -1   1  -8    5.33    1.18
  -1   1  -8    8.40    1.37
  -1   1  -8    8.56    1.96
  -1   1  -8    7.81    1.57
  -1   1  -8    5.29    0.93
  -1   1  -8    7.93    1.24
  -1   1  -8    6.53    1.24
   1  -1   8    5.70    0.98
   1  -1   8    5.83    1.09
   1  -1   8    4.76    1.13
   1  -1   8    9.09    2.10
   1  -1   8    6.93    1.30
   1  -1   8    6.45    1.32
   1  -1   8    6.22    1.05
   1  -1   8    5.02    0.98
  -2   1  -8    3.53    0.87
  -2   1  -8    2.61    0.92
  -2   1  -8    1.53    0.95
  -2   1  -8    4.74    1.47
  -2   1  -8    4.71    1.82
  -2   1  -8    4.66    1.14
  -2   1  -8    2.13    0.74
  -2   1  -8    2.67    0.99
  -2   1  -8    3.28    1.47
   2  -1   8    0.87    1.28
   2  -1   8    2.27    0.97
   2  -1   8    4.88    1.26
   2  -1   8    4.06    1.16
   2  -1   8    1.56    0.83
   2  -1   8    5.15    1.78
   2  -1   8    1.62    0.77
   2  -1   8    1.62    0.75
  -3   1  -8   16.04    1.98
  -3   1  -8   13.91    1.50
  -3   1  -8   12.23    1.99
  -3   1  -8   15.79    2.35
  -3   1  -8   13.72    1.69
   3  -1   8   14.62    1.81
   3  -1   8   15.19    1.87
   3  -1   8   14.33    1.60
   3  -1   8   16.50    3.79
   3  -1   8   15.03    1.60
   3  -1   8   17.74    2.81
  -4   1  -8    3.02    1.06
  -4   1  -8    3.51    1.25
  -4   1  -8    7.19    2.84
  -4   1  -8    6.66    2.00
   4  -1   8    8.81    3.28
   4  -1   8    2.42    1.20
   4  -1   8    6.22    3.30
   4  -1   8    4.49    1.79
   4  -1   8    2.14    1.14
  -5   1  -8    8.35    2.23
  -5   1  -8    7.66    3.74
  -5   1  -8    6.53    1.63
  -5   1  -8    4.82    1.62
  -5   1  -8   10.58    2.74
   5  -1   8    4.19    1.99
   5  -1   8    5.76    1.71
   5  -1   8    6.46    1.95
   5  -1   8   10.99    4.21
  -6   1  -8   10.12    2.59
  -6   1  -8    5.77    1.83
  -6   1  -8    9.28    3.36
  -6   1  -8    4.41    4.16
  -6   1  -8    4.77    1.79
   6  -1   8    7.87    4.93
   6  -1   8    4.18    2.17
   6  -1   8    4.99    2.16
   6  -1   8    9.30    2.77
  -7   1  -8    1.54    1.71
  -7   1  -8    3.94    3.59
  -7   1  -8    2.26    1.80
  -7   1  -8    4.54    2.08
   7  -1   8    2.47    2.16
   7  -1   8    0.69    1.98
   7  -1   8    5.35    2.94
   7   0  -8    2.67    1.69
   7   0  -8    4.73    2.62
   7   0  -8    5.89    4.36
  -7   0   8    3.42    2.46
  -7   0   8    3.55    4.42
  -7   0   8    1.32    1.51
  -7   0   8    3.51    3.03
  -7   0   8    3.59    1.77
   6   0  -8   18.07    3.20
   6   0  -8   24.88    6.19
  -6   0   8   16.60    3.31
  -6   0   8   21.18    5.76
  -6   0   8   13.90    2.37
  -6   0   8   18.99    2.47
   5   0  -8    1.20    1.29
   5   0  -8    0.81    0.94
   5   0  -8    3.17    2.39
  -5   0   8    3.55    1.43
  -5   0   8    1.53    1.53
  -5   0   8    1.62    1.11
   4   0  -8   76.96    5.86
   4   0  -8   66.48    4.34
   4   0  -8   75.01    5.74
   4   0  -8   74.77    4.73
   4   0  -8   77.84    4.40
  -4   0   8   73.66    4.44
  -4   0   8   70.54    4.40
  -4   0   8   84.30    6.02
  -4   0   8   75.95    4.44
   3   0  -8   14.31    1.66
   3   0  -8   14.34    1.66
   3   0  -8   17.13    2.32
   3   0  -8   13.93    1.67
   3   0  -8   12.30    2.09
   3   0  -8   13.78    1.43
  -3   0   8   16.71    2.19
  -3   0   8   14.45    1.60
  -3   0   8   15.03    1.73
  -3   0   8   14.82    1.68
  -3   0   8   14.63    1.51
  -3   0   8   13.59    1.51
  -3   0   8   15.52    2.33
   2   0  -8  270.07   12.63
   2   0  -8  273.26   13.38
   2   0  -8  274.27   12.40
   2   0  -8  283.13   12.79
   2   0  -8  279.19   12.56
   2   0  -8  292.10   12.65
   2   0  -8  274.83   13.18
   2   0  -8  279.14   12.33
  -2   0   8  286.40   12.50
  -2   0   8  288.85   12.78
  -2   0   8  271.87   13.11
  -2   0   8  282.86   12.62
  -2   0   8  260.62   12.22
  -2   0   8  265.14   13.31
  -2   0   8  275.68   12.55
  -2   0   8  273.52   12.64
   1   0  -8   50.08    2.89
   1   0  -8   42.81    2.74
   1   0  -8   47.91    2.56
   1   0  -8   43.54    2.66
   1   0  -8   43.54    2.52
   1   0  -8   38.33    3.03
   1   0  -8   42.35    3.03
   1   0  -8   44.44    2.67
  -1   0   8   40.92    2.86
  -1   0   8   44.17    2.77
  -1   0   8   42.63    2.41
  -1   0   8   40.88    2.62
  -1   0   8   44.67    2.82
  -1   0   8   41.94    2.54
  -1   0   8   44.33    2.60
  -1   0   8   43.68    3.28
   0   0  -8  115.21    5.56
   0   0  -8  110.20    5.60
   0   0  -8  111.71    5.68
   0   0  -8  108.19    5.39
   0   0  -8  117.82    5.78
   0   0  -8  108.36    5.90
   0   0  -8  113.42    5.40
   0   0  -8  113.94    6.29
   0   0   8  113.34    5.66
   0   0   8  119.82    5.49
   0   0   8  118.53    5.39
   0   0   8  117.50    6.35
   0   0   8  106.53    5.33
   0   0   8  112.15    5.63
   0   0   8  115.96    5.73
   0   0   8  106.51    5.83
   0   0   8  117.92    5.53
  -1   0  -8   28.63    2.15
  -1   0  -8   28.49    2.08
  -1   0  -8   29.69    1.89
  -1   0  -8   29.11    2.06
  -1   0  -8   26.71    1.90
  -1   0  -8   26.91    1.83
  -1   0  -8   27.35    1.99
  -1   0  -8   27.72    2.35
  -1   0  -8   27.15    2.53
   1   0   8   26.79    1.96
   1   0   8   29.40    2.10
   1   0   8   28.28    2.12
   1   0   8   26.91    2.37
   1   0   8   28.01    2.60
   1   0   8   27.28    2.05
   1   0   8   26.95    1.87
   1   0   8   27.27    1.89
   1   0   8   26.98    1.83
  -2   0  -8    0.60    1.19
  -2   0  -8    0.58    0.59
  -2   0  -8    0.79    1.22
  -2   0  -8    0.07    0.49
  -2   0  -8    0.24    0.44
  -2   0  -8    0.32    0.64
  -2   0  -8    0.33    0.50
  -2   0  -8    0.01    0.58
  -2   0  -8    0.76    0.95
   2   0   8    0.88    0.81
   2   0   8    0.41    0.62
   2   0   8    0.10    0.49
   2   0   8   -0.19    1.15
   2   0   8    0.52    1.26
   2   0   8    0.11    0.46
   2   0   8    1.05    0.71
   2   0   8    0.48    0.60
   2   0   8    0.19    0.53
  -3   0  -8   98.74    5.39
  -3   0  -8   97.22    5.24
  -3   0  -8   96.55    6.52
  -3   0  -8  101.00    6.34
  -3   0  -8  101.13    5.59
  -3   0  -8   94.00    5.49
   3   0   8  100.31    5.44
   3   0   8   99.12    5.22
   3   0   8   95.51    6.55
   3   0   8  100.34    5.61
   3   0   8   95.51    6.60
  -4   0  -8    6.87    2.93
  -4   0  -8    4.34    1.47
  -4   0  -8    2.78    1.24
  -4   0  -8    1.40    1.39
  -4   0  -8    0.54    0.81
   4   0   8    3.36    2.68
   4   0   8    1.84    1.17
   4   0   8    6.49    1.79
   4   0   8    2.61    1.17
  -5   0  -8   27.70    2.96
  -5   0  -8   24.36    2.83
  -5   0  -8   26.24    2.63
  -5   0  -8   31.21    3.18
   5   0   8   31.08    2.84
   5   0   8   37.47    4.98
   5   0   8   27.77    2.73
   5   0   8   29.84    3.19
  -6   0  -8    8.33    4.65
  -6   0  -8    9.01    2.65
  -6   0  -8    3.88    1.85
  -6   0  -8    5.41    2.32
  -6   0  -8    4.20    1.59
   6   0   8    2.72    1.73
   6   0   8    5.57    2.50
   6   0   8   12.47    5.48
   6   0   8    3.56    1.88
  -7   0  -8    1.68    2.91
  -7   0  -8    0.33    1.73
  -7   0  -8    1.31    1.72
  -7   0  -8    1.94    2.90
   7   0   8    2.47    2.08
   7   0   8    2.06    2.81
   7   0   8   -0.14    4.98
   7   0   8    2.45    2.21
   7  -1  -8    3.16    4.04
   7  -1  -8    4.94    2.76
   7  -1  -8    3.14    1.89
  -7   1   8    1.72    2.03
  -7   1   8    1.38    1.63
  -7   1   8    1.65    2.16
  -7   1   8    4.39    3.88
   6  -1  -8   72.85    7.41
   6  -1  -8   70.53    5.51
   6  -1  -8   61.75    4.79
  -6   1   8   61.99    4.51
  -6   1   8   75.25    7.50
  -6   1   8   67.37    5.40
   5  -1  -8   56.02    5.92
   5  -1  -8   52.44    3.92
   5  -1  -8   66.95    5.77
   5  -1  -8   62.33    4.63
  -5   1   8   54.42    3.94
  -5   1   8   66.90    4.71
   4  -1  -8  216.48   10.43
   4  -1  -8  214.75   12.05
   4  -1  -8  210.14   11.95
   4  -1  -8  232.50   10.95
  -4   1   8  209.47   10.36
  -4   1   8  221.48   12.20
   3  -1  -8   96.05    6.11
   3  -1  -8  101.50    5.30
   3  -1  -8   96.11    4.97
   3  -1  -8   90.37    5.89
   3  -1  -8   89.10    5.19
  -3   1   8   92.92    5.22
  -3   1   8   95.75    4.95
  -3   1   8   89.76    4.73
  -3   1   8   89.86    5.95
   2  -1  -8  104.32    5.17
   2  -1  -8  104.94    5.24
   2  -1  -8  104.73    6.14
   2  -1  -8  108.95    5.63
   2  -1  -8  100.77    5.91
   2  -1  -8  104.67    5.41
   2  -1  -8  112.87    5.40
   2  -1  -8  104.00    5.35
  -2   1   8  105.61    5.22
  -2   1   8   99.36    6.02
  -2   1   8  101.12    5.01
  -2   1   8  109.80    5.51
  -2   1   8  108.72    5.70
  -2   1   8   99.33    5.21
  -2   1   8  101.42    5.31
  -2   1   8   99.95    5.75
   1  -1  -8    5.81    0.96
   1  -1  -8    9.82    1.97
   1  -1  -8    7.34    1.31
   1  -1  -8    5.30    0.87
   1  -1  -8    7.60    1.29
   1  -1  -8    5.54    0.97
   1  -1  -8    7.74    1.92
   1  -1  -8    5.27    1.12
   1  -1  -8    6.57    1.24
  -1   1   8    7.65    1.37
  -1   1   8    6.10    1.05
  -1   1   8    6.43    1.20
  -1   1   8    6.82    1.05
  -1   1   8    5.88    0.92
  -1   1   8    7.92    2.06
  -1   1   8    7.52    1.88
  -1   1   8    6.81    1.13
  -1   1   8    8.45    1.71
   0  -1  -8    4.52    0.94
   0  -1  -8    6.25    1.45
   0  -1  -8    2.73    0.84
   0  -1  -8    3.91    1.52
   0  -1  -8    3.38    0.86
   0  -1  -8    2.88    0.73
   0  -1  -8    4.09    0.95
   0  -1  -8    2.94    0.62
   0  -1  -8    3.24    0.87
   0   1   8    3.79    1.02
   0   1   8    3.97    0.70
   0   1   8    5.72    1.48
   0   1   8    5.89    1.75
   0   1   8    3.29    0.84
   0   1   8    3.57    0.87
   0   1   8    3.06    0.68
   0   1   8    3.06    0.79
   0   1   8    3.55    0.80
  -1  -1  -8  110.87    6.34
  -1  -1  -8  115.12    5.49
  -1  -1  -8  111.41    5.51
  -1  -1  -8  120.09    5.92
  -1  -1  -8  106.54    5.14
  -1  -1  -8  115.09    5.66
  -1  -1  -8  109.07    5.55
  -1  -1  -8  114.07    5.58
  -1  -1  -8  110.64    5.97
  -1  -1  -8  119.70    5.52
   1   1   8  107.47    5.58
   1   1   8  111.16    5.16
   1   1   8  105.03    6.00
   1   1   8  117.67    5.59
   1   1   8  107.96    5.48
   1   1   8  107.40    6.29
   1   1   8  122.41    5.63
   1   1   8  112.49    5.86
   1   1   8  120.57    5.44
   1   1   8  113.32    5.69
  -2  -1  -8    0.97    0.64
  -2  -1  -8    1.97    1.70
  -2  -1  -8    2.00    1.26
  -2  -1  -8    0.61    0.76
  -2  -1  -8    2.46    1.02
  -2  -1  -8    0.61    0.66
  -2  -1  -8    2.24    0.76
   2   1   8    1.31    1.42
   2   1   8    1.95    0.95
   2   1   8    0.96    0.70
   2   1   8    0.97    0.53
   2   1   8    0.83    0.90
   2   1   8    2.90    1.59
   2   1   8    0.50    0.60
  -3  -1  -8    8.40    1.43
  -3  -1  -8   10.69    1.85
  -3  -1  -8   10.47    3.05
  -3  -1  -8   13.02    2.78
  -3  -1  -8    9.77    1.83
  -3  -1  -8    8.67    1.99
  -3  -1  -8   10.58    1.83
   3   1   8   12.96    2.22
   3   1   8   13.75    2.43
   3   1   8    7.74    1.17
   3   1   8    8.30    1.52
  -4  -1  -8   18.88    4.34
  -4  -1  -8   20.13    2.24
  -4  -1  -8   20.88    2.57
  -4  -1  -8   19.35    2.13
  -4  -1  -8   22.74    3.59
  -4  -1  -8   19.23    2.34
   4   1   8   22.77    2.56
   4   1   8   20.23    2.11
   4   1   8   19.43    1.80
   4   1   8   28.11    3.81
  -5  -1  -8    4.58    2.49
  -5  -1  -8    3.36    1.67
  -5  -1  -8    3.66    1.51
  -5  -1  -8    4.56    3.47
  -5  -1  -8    6.78    2.08
   5   1   8    3.75    1.49
   5   1   8    2.10    1.44
   5   1   8    6.77    2.55
   5   1   8    6.30    4.05
  -6  -1  -8   37.77    3.80
  -6  -1  -8   38.27    4.18
  -6  -1  -8   37.40    5.64
  -6  -1  -8   26.22    3.59
  -6  -1  -8   38.18    3.36
   6   1   8   41.99    6.82
   6   1   8   29.09    3.06
   6   1   8   32.71    3.97
   6   1   8   28.00    3.31
   7  -2  -8   15.88    5.97
   7  -2  -8   14.58    2.70
   7  -2  -8   14.31    3.41
  -7   2   8   11.39    3.45
  -7   2   8    7.65    2.12
   6  -2  -8   26.01    2.93
   6  -2  -8   29.92    3.46
   6  -2  -8   29.81    7.50
  -6   2   8   25.54    4.08
  -6   2   8   23.50    2.54
  -6   2   8   32.85    5.63
   5  -2  -8   25.36    5.79
   5  -2  -8   32.98    4.16
   5  -2  -8   30.35    2.78
   5  -2  -8   32.38    3.18
  -5   2   8   29.58    2.66
  -5   2   8   32.16    3.31
   4  -2  -8   23.29    2.33
   4  -2  -8   17.87    2.34
   4  -2  -8   20.60    2.91
   4  -2  -8   21.20    2.06
   4  -2  -8   18.69    3.28
  -4   2   8   21.83    1.93
  -4   2   8   21.35    3.16
   3  -2  -8   12.05    1.68
   3  -2  -8   14.86    2.25
   3  -2  -8   14.81    2.25
   3  -2  -8   13.63    1.67
  -3   2   8   12.62    1.40
  -3   2   8   15.63    2.39
  -3   2   8   16.40    1.79
  -3   2   8   12.85    1.61
  -3   2   8   12.89    1.26
  -3   2   8   15.66    2.50
   2  -2  -8   19.37    2.22
   2  -2  -8   17.26    1.63
   2  -2  -8   19.71    2.20
   2  -2  -8   19.55    1.67
   2  -2  -8   16.03    1.54
   2  -2  -8   17.20    2.04
   2  -2  -8   17.29    1.52
  -2   2   8   16.77    1.72
  -2   2   8   20.03    1.81
  -2   2   8   19.42    2.45
   1  -2  -8    0.49    0.56
   1  -2  -8    0.59    0.57
   1  -2  -8    0.51    0.63
   1  -2  -8    1.67    0.53
   1  -2  -8    0.62    0.65
  -1   2   8    0.76    0.68
  -1   2   8    1.72    1.40
  -1   2   8    1.23    0.71
  -1   2   8    0.05    0.51
  -1   2   8    2.68    0.86
   0  -2  -8    1.44    0.63
   0  -2  -8    1.22    0.67
   0  -2  -8    0.63    0.56
   0  -2  -8    1.55    0.60
   0   2   8    2.33    0.76
   0   2   8    1.97    1.43
   0   2   8    1.97    0.64
   0   2   8    1.35    0.67
  -1  -2  -8    0.30    1.13
  -1  -2  -8    0.04    0.42
  -1  -2  -8    0.16    0.48
  -1  -2  -8    0.24    0.53
  -1  -2  -8    0.71    0.64
   1   2   8    0.14    0.65
   1   2   8    0.21    0.73
   1   2   8    0.49    0.45
   1   2   8    0.44    0.67
  -2  -2  -8   15.05    1.52
  -2  -2  -8   16.26    1.87
  -2  -2  -8   17.51    2.31
  -2  -2  -8   16.94    1.54
  -2  -2  -8   15.88    1.65
  -2  -2  -8   14.91    1.62
   2   2   8   14.54    1.55
   2   2   8   16.27    1.37
   2   2   8   15.61    1.62
   2   2   8   18.20    2.17
  -3  -2  -8   14.14    1.67
  -3  -2  -8   16.89    1.95
  -3  -2  -8   12.28    1.86
  -3  -2  -8   11.73    2.11
  -3  -2  -8   14.15    1.77
   3   2   8   18.36    2.68
   3   2   8   15.10    1.45
   3   2   8   11.06    1.70
   3   2   8   15.44    1.83
  -4  -2  -8    1.26    2.48
  -4  -2  -8    0.73    1.05
  -4  -2  -8    1.38    2.18
  -4  -2  -8    0.24    0.99
  -4  -2  -8    0.62    0.97
  -4  -2  -8    0.70    1.53
   4   2   8    0.91    1.02
   4   2   8    1.68    1.00
   4   2   8   -0.01    1.32
   4   2   8    0.57    2.62
  -5  -2  -8    0.72    2.08
  -5  -2  -8    0.89    1.40
  -5  -2  -8    1.52    1.44
  -5  -2  -8    1.18    1.28
  -5  -2  -8    2.89    3.34
  -5  -2  -8    1.02    2.88
   5   2   8    0.28    1.29
   5   2   8    1.12    1.91
   5   2   8   -0.16    3.36
   5   2   8    0.42    1.16
  -6  -2  -8    9.93    6.19
  -6  -2  -8    3.63    1.91
  -6  -2  -8    8.60    2.42
  -6  -2  -8   12.56    3.07
  -6  -2  -8   10.35    3.77
   6   2   8    5.67    2.35
   6   2   8    5.66    2.11
   6   2   8    8.91    3.72
   6   2   8    2.65    5.02
   7  -3  -8   30.34    8.40
   7  -3  -8   18.23    4.14
  -7   3   8   13.69    2.63
  -7   3   8   23.13    4.45
   6  -3  -8   17.04    2.85
   6  -3  -8   17.21    3.58
   6  -3  -8   29.48    6.65
  -6   3   8   13.66    3.18
   5  -3  -8   77.39    7.39
   5  -3  -8   75.75    5.57
   5  -3  -8   89.85    7.23
   5  -3  -8   75.53    5.14
  -5   3   8   76.21    5.67
  -5   3   8   80.33    7.27
   4  -3  -8   29.17    2.84
   4  -3  -8   29.03    3.62
   4  -3  -8   23.61    2.86
   4  -3  -8   35.34    2.68
  -4   3   8   33.15    3.04
   3  -3  -8   14.31    1.66
  -3   3   8   18.89    2.15
   2  -3  -8    9.83    1.23
   2  -3  -8   10.08    1.27
   2  -3  -8    8.44    1.28
  -2   3   8   14.94    3.61
  -2   3   8    9.93    1.89
   1  -3  -8   13.35    1.57
   1  -3  -8   11.24    1.35
  -1   3   8   12.72    1.43
  -1   3   8   14.46    2.45
  -1   3   8   13.63    2.08
   0  -3  -8  100.34    5.38
   0  -3  -8   99.67    5.10
   0   3   8   94.49    5.33
   0   3   8   95.20    4.86
   0   3   8   91.60    5.43
   0   3   8   99.39    6.55
  -1  -3  -8   20.58    2.12
  -1  -3  -8   22.12    1.71
   1   3   8   19.09    1.68
   1   3   8   21.71    2.82
  -2  -3  -8   12.75    1.49
  -2  -3  -8   13.18    1.88
  -2  -3  -8   16.87    1.81
   2   3   8   15.79    1.52
   2   3   8   16.94    2.90
  -3  -3  -8   25.78    2.52
  -3  -3  -8   23.07    2.14
  -3  -3  -8   23.21    2.69
  -3  -3  -8   18.22    2.20
   3   3   8   23.61    2.27
   3   3   8   25.12    2.13
  -4  -3  -8   17.98    2.25
  -4  -3  -8   16.57    2.14
  -4  -3  -8   24.57    3.37
  -4  -3  -8   21.78    2.74
  -4  -3  -8   14.95    2.74
   4   3   8   24.61    2.68
   4   3   8   20.08    2.06
  -5  -3  -8   53.08    4.76
  -5  -3  -8   52.66    4.24
  -5  -3  -8   63.93    6.01
  -5  -3  -8   60.23    5.07
  -5  -3  -8   50.13    4.32
   5   3   8   46.45    3.71
   5   3   8   58.02    4.75
  -6  -3  -8    6.73    2.55
  -6  -3  -8    5.41    3.51
  -6  -3  -8    7.41    2.26
  -6  -3  -8   12.61    3.41
  -6  -3  -8   12.35    5.16
   6   3   8    7.48    2.33
   6   3   8    5.50    3.01
   6  -4  -8    1.47    1.61
  -6   4   8    1.96    2.08
   5  -4  -8   12.83    2.28
  -5   4   8   11.49    2.69
   4  -4  -8   11.40    2.03
  -4   4   8    6.96    2.16
  -4   4   8   15.19    4.74
  -3   4   8    5.80    1.84
  -3   4   8   10.45    3.53
  -2   4   8   21.23    3.52
  -2   4   8   19.61    2.39
   1  -4  -8    8.03    1.43
  -1   4   8    6.07    1.65
  -1   4   8   13.80    3.99
  -1   4   8    8.04    1.47
   0  -4  -8    0.87    0.82
   0  -4  -8    2.98    1.13
   0   4   8    7.22    3.04
   0   4   8    2.29    0.99
   0   4   8    3.86    1.42
  -1  -4  -8   15.83    2.07
   1   4   8   17.14    2.12
   1   4   8   15.76    2.98
   1   4   8   17.29    1.74
  -2  -4  -8    0.01    1.24
  -2  -4  -8   -0.13    0.78
  -2  -4  -8   -0.72    0.60
   2   4   8    3.63    2.27
   2   4   8    0.23    0.75
  -3  -4  -8   22.42    3.06
  -3  -4  -8   24.41    2.28
  -3  -4  -8   28.20    2.90
   3   4   8   24.19    3.76
   3   4   8   26.94    2.31
  -4  -4  -8   -0.61    1.08
  -4  -4  -8   -0.30    1.04
  -4  -4  -8    0.67    1.98
   4   4   8    2.45    2.86
   4   4   8    0.89    1.28
  -5  -4  -8   16.66    3.50
  -5  -4  -8   14.74    2.70
  -5  -4  -8   17.58    3.03
  -5  -4  -8   26.27    3.65
   5   4   8   18.49    5.84
   5   4   8   19.48    2.87
   5   4   8   15.19    3.45
   5  -5  -8   30.04    3.40
  -5   5   8   34.84    4.04
   4  -5  -8    1.57    1.28
  -4   5   8    1.09    1.62
  -4   5   8    3.03    3.39
  -3   5   8   12.08    4.27
  -2   5   8   12.25    2.63
   1  -5  -8    5.03    1.20
  -1   5   8    3.20    3.15
  -1   5   8    4.30    1.77
   0  -5  -8   20.11    2.31
   0   5   8   25.92    3.85
   0   5   8   19.39    2.03
   0   5   8   19.82    2.69
  -1  -5  -8    3.50    1.59
   1   5   8    1.17    1.42
   1   5   8    4.03    1.17
   1   5   8    4.19    2.72
  -2  -5  -8    0.92    1.20
  -2  -5  -8    0.18    1.42
   2   5   8   -0.41    0.92
   2   5   8    2.24    2.42
  -3  -5  -8   38.41    3.78
  -3  -5  -8   35.95    3.00
  -3  -5  -8   34.69    3.98
   3   5   8   38.58    3.14
   3   5   8   35.84    4.94
  -4  -5  -8   14.42    2.54
  -4  -5  -8   18.00    3.49
  -4  -5  -8   21.89    4.14
   4   5   8   18.34    2.80
   4   5   8   21.02    5.97
  -4   6   8   12.20    5.89
  -3   6   8    1.52    1.86
  -3   6   8    4.49    5.09
  -2   6   8    2.66    1.97
  -2   6   8    2.06    4.04
  -1   6   8   10.16    4.51
  -1   6   8    4.05    1.97
   0  -6  -8    4.26    1.48
   0  -6  -8    7.12    1.68
   0   6   8    7.58    4.06
   0   6   8    5.73    1.38
   0   6   8    3.46    1.74
  -1  -6  -8   20.31    2.72
  -1  -6  -8   22.83    2.61
   1   6   8   21.59    2.23
   1   6   8   25.74    4.79
   1   6   8   17.57    3.06
  -2  -6  -8    8.51    2.75
  -2  -6  -8    7.59    2.26
   2   6   8   10.53    2.01
  -3  -6  -8    8.38    2.55
  -3  -6  -8    9.29    1.95
  -3  -6  -8    9.84    3.40
   3   6   8    4.94    4.35
   3   6   8    6.72    2.07
  -2   7   8   -0.64    1.50
   1  -7  -8   -0.17    1.18
  -1   7   8   -0.31    1.66
  -1   7   8    4.94    5.13
   0  -7  -8    0.94    1.32
   0   7   8    1.64    1.97
   0   7   8    6.12    5.05
   0   7   8    0.38    1.35
   1   7   8    0.75    1.68
   3   7  -9   -0.11    1.65
   3   7  -9    0.31    1.32
  -3  -7   9    1.72    2.42
  -3  -7   9    0.99    1.70
   2   7  -9    2.12    1.82
   2   7  -9    2.28    1.32
  -2  -7   9    6.05    2.60
  -2  -7   9    1.19    1.42
  -2  -7   9    1.43    1.54
   1   7  -9    0.45    1.60
   1   7  -9   -0.38    0.91
  -1  -7   9   -0.32    0.92
  -1  -7   9    1.52    2.02
  -1  -7   9    0.28    1.18
   0   7  -9    7.36    2.34
   0  -7   9    5.55    1.76
   0  -7   9    6.87    2.49
   0  -7   9    4.34    1.71
  -1   7  -9    3.52    1.95
   1  -7   9    2.27    1.66
   1  -7   9    2.32    2.19
  -2   7  -9   19.99    3.48
   2  -7   9   24.15    3.63
   3  -7   9    8.00    2.77
   5   6  -9    7.31    2.60
   5   6  -9    1.14    1.65
  -5  -6   9    3.63    3.03
  -5  -6   9    0.27    1.66
   4   6  -9    6.46    2.35
   4   6  -9    8.80    2.09
  -4  -6   9    7.78    3.29
  -4  -6   9    2.74    1.97
   3   6  -9    3.29    1.80
   3   6  -9    2.28    1.39
  -3  -6   9    2.36    2.04
  -3  -6   9    1.69    1.31
  -3  -6   9    1.86    1.65
   2   6  -9   13.88    2.01
   2   6  -9   12.74    2.69
  -2  -6   9   10.07    2.25
  -2  -6   9   17.70    3.74
   1   6  -9   50.75    4.17
  -1  -6   9   48.24    4.33
  -1  -6   9   48.36    3.98
   0   6  -9   66.38    4.80
   0   6  -9   61.84    3.60
   0  -6   9   60.47    4.81
   0  -6   9   66.98    5.18
  -1   6  -9   60.74    4.58
   1  -6   9   63.47    5.24
  -2   6  -9   14.88    2.66
   2  -6   9   14.69    3.03
   3  -6   9    5.68    2.24
   3  -6   9    3.41    1.63
   4  -6   9    0.98    1.85
   4  -6   9    2.62    1.83
  -6  -5   9    0.54    3.00
  -6  -5   9   -0.62    3.49
   5   5  -9   17.95    3.35
  -5  -5   9   18.60    4.11
  -5  -5   9   14.72    2.51
  -5  -5   9   11.26    2.84
   4   5  -9    1.85    1.49
   4   5  -9    1.19    1.19
  -4  -5   9    2.41    2.47
  -4  -5   9    2.46    1.42
  -4  -5   9    4.44    1.99
   3   5  -9   47.02    3.18
   3   5  -9   44.01    3.74
  -3  -5   9   41.20    3.29
  -3  -5   9   43.90    4.15
  -3  -5   9   45.17    3.42
   2   5  -9    6.91    1.39
   2   5  -9    7.15    1.84
  -2  -5   9    5.19    2.09
  -2  -5   9    7.40    1.80
   1   5  -9   55.63    4.06
   1   5  -9   52.32    3.23
  -1  -5   9   57.87    4.15
  -1  -5   9   61.16    4.63
   0   5  -9    0.99    0.64
   0   5  -9   -0.36    1.13
   0  -5   9    0.07    0.75
  -1   5  -9   36.10    3.08
   1  -5   9   32.82    3.48
  -2   5  -9    1.21    1.41
   2  -5   9    3.45    1.55
   3  -5   9   23.62    2.43
   3  -5   9   25.84    3.47
   4  -5   9   -0.10    1.28
   4  -5   9    0.87    1.63
   5  -5   9    5.87    2.79
   5  -5   9   16.10    5.28
   5  -5   9    5.76    2.12
   6   4  -9   11.66    2.88
   6   4  -9    6.92    2.55
  -6  -4   9    9.92    3.34
  -6  -4   9    8.47    2.52
  -6  -4   9    7.12    2.54
  -6  -4   9    8.88    2.91
   5   4  -9    2.86    1.81
   5   4  -9    5.27    1.97
  -5  -4   9    3.24    3.87
  -5  -4   9    0.93    1.45
  -5  -4   9    1.11    1.45
  -5  -4   9    1.19    1.52
  -5  -4   9    4.45    2.66
   4   4  -9    4.88    1.73
   4   4  -9    4.21    1.29
  -4  -4   9    1.79    1.37
  -4  -4   9    8.29    2.41
   3   4  -9   61.47    3.64
   3   4  -9   62.07    4.18
  -3  -4   9   60.87    4.71
  -3  -4   9   62.15    4.08
  -3  -4   9   55.53    3.85
   2   4  -9   31.05    2.77
   2   4  -9   32.61    2.23
  -2  -4   9   33.15    3.13
  -2  -4   9   30.28    2.80
   1   4  -9  232.89   10.44
   1   4  -9  240.67   11.42
  -1  -4   9  242.99   11.60
  -1  -4   9  220.04   11.86
   0   4  -9   95.50    5.41
   0  -4   9   89.40    5.64
  -1   4  -9  106.23    5.82
   1  -4   9  106.75    6.48
   1  -4   9   95.25    5.57
  -2   4  -9    1.69    1.30
   2  -4   9    0.85    0.79
   2  -4   9    0.54    0.91
  -3   4  -9    4.33    1.34
   3  -4   9    4.36    1.40
  -4   4  -9   33.57    3.09
   4  -4   9   43.68    4.53
   4  -4   9   43.37    3.42
   4  -4   9   39.59    4.61
  -5   4  -9    1.02    1.60
  -5   4  -9   -0.85    2.76
   5  -4   9    1.00    1.47
   5  -4   9    0.06    1.61
   5  -4   9   -0.75    1.32
   5  -4   9    3.06    3.15
  -6   4  -9    8.00    3.74
  -6   4  -9    3.18    2.35
   6  -4   9    2.01    2.14
   6  -4   9    6.64    3.16
   6  -4   9   16.61    6.29
   6  -4   9   10.63    3.60
   7   3  -9    2.28    1.92
   7   3  -9    4.38    2.98
  -7  -3   9    5.93    3.65
  -7  -3   9    3.52    4.47
  -7  -3   9    2.13    2.07
  -7  -3   9    2.61    2.72
  -7  -3   9    1.67    2.18
   6   3  -9    4.49    1.98
   6   3  -9    4.76    1.61
   6   3  -9    4.38    2.11
   6   3  -9    5.72    4.52
  -6  -3   9    3.79    2.19
  -6  -3   9    7.13    4.78
  -6  -3   9    8.22    2.92
  -6  -3   9    3.95    2.20
  -6  -3   9    4.91    1.91
   5   3  -9   70.50    4.19
   5   3  -9   70.19    4.99
   5   3  -9   63.43    4.46
   5   3  -9   65.46    6.19
  -5  -3   9   76.61    5.29
  -5  -3   9   57.13    4.27
  -5  -3   9   64.42    5.20
  -5  -3   9   70.75    4.80
   4   3  -9   49.27    4.50
   4   3  -9   51.19    3.13
   4   3  -9   45.92    3.56
   4   3  -9   55.41    3.79
  -4  -3   9   49.12    3.73
  -4  -3   9   54.94    4.89
  -4  -3   9   52.62    3.88
  -4  -3   9   49.82    3.60
  -4  -3   9   47.12    3.41
  -4  -3   9   53.22    4.83
  -4  -3   9   50.63    4.22
   3   3  -9  172.43    8.59
   3   3  -9  171.68    8.67
   3   3  -9  148.87    8.90
  -3  -3   9  180.73    8.62
  -3  -3   9  165.02    8.50
  -3  -3   9  185.31    8.82
  -3  -3   9  177.88    9.34
  -3  -3   9  178.48    8.63
   2   3  -9   71.82    4.19
   2   3  -9   75.34    4.46
   2   3  -9   77.92    4.72
  -2  -3   9   73.54    4.88
  -2  -3   9   81.01    4.29
  -2  -3   9   84.86    4.75
  -2  -3   9   73.68    4.08
   1   3  -9   86.74    4.13
   1   3  -9   87.40    5.13
  -1  -3   9   87.53    4.52
  -1  -3   9   78.49    4.31
  -1  -3   9   94.08    5.19
   0  -3   9    0.74    0.54
   0  -3   9    0.99    0.63
   0  -3   9    0.51    0.72
   0  -3   9   -0.19    0.51
  -1   3  -9    1.16    0.84
  -1   3  -9    2.72    0.92
   1  -3   9    0.66    0.72
   1  -3   9    2.25    0.77
   1  -3   9    1.75    0.74
   1  -3   9    1.00    0.75
  -2   3  -9   11.83    1.85
  -2   3  -9   12.01    1.35
   2  -3   9   12.15    1.37
   2  -3   9    9.69    1.32
   2  -3   9   11.45    1.49
   2  -3   9   12.88    1.40
   2  -3   9    8.82    1.88
  -3   3  -9    2.70    1.99
  -3   3  -9    1.51    1.08
  -3   3  -9    3.01    1.84
   3  -3   9    1.20    1.17
   3  -3   9    1.71    1.03
   3  -3   9    1.41    1.12
   3  -3   9    2.02    1.08
   3  -3   9    2.90    2.08
  -4   3  -9    0.84    2.05
  -4   3  -9    1.68    1.31
  -4   3  -9    2.85    2.57
  -4   3  -9    1.24    0.93
   4  -3   9    4.13    1.66
   4  -3   9   -0.05    3.43
   4  -3   9    2.46    1.17
   4  -3   9    1.23    1.16
   4  -3   9    1.88    2.56
  -5   3  -9    3.59    2.90
  -5   3  -9    0.75    1.08
  -5   3  -9    1.17    1.53
  -5   3  -9    4.11    3.35
   5  -3   9    0.13    4.67
   5  -3   9    2.33    3.17
   5  -3   9    0.91    1.53
   5  -3   9    0.57    1.64
   5  -3   9    0.46    1.33
  -6   3  -9   -0.41    1.11
  -6   3  -9   -0.27    3.15
  -6   3  -9    1.89    3.38
  -6   3  -9    2.95    2.26
   6  -3   9    0.31    1.66
   6  -3   9    3.48    4.50
   6  -3   9    1.47    1.95
   6  -3   9    0.93    1.70
   7   2  -9    3.89    2.69
   7   2  -9    4.74    1.80
   7   2  -9    2.93    3.83
  -7  -2   9    5.19    2.45
  -7  -2   9    6.79    4.51
  -7  -2   9    7.39    3.35
  -7  -2   9    1.51    2.22
  -7  -2   9    4.04    2.29
   6   2  -9    6.43    3.98
   6   2  -9    9.02    1.79
   6   2  -9    6.12    2.16
  -6  -2   9    5.04    1.63
  -6  -2   9    4.33    1.95
  -6  -2   9   10.21    4.35
  -6  -2   9    7.75    2.51
  -6  -2   9    7.03    2.25
   5   2  -9    9.72    1.62
   5   2  -9    8.58    2.02
   5   2  -9   12.11    3.78
  -5  -2   9    7.39    1.77
  -5  -2   9    5.53    1.56
  -5  -2   9    8.56    3.62
  -5  -2   9   10.07    2.46
   4   2  -9   38.79    2.68
   4   2  -9   42.00    4.08
   4   2  -9   37.53    3.11
   4   2  -9   38.64    2.84
  -4  -2   9   40.01    3.41
  -4  -2   9   39.89    4.09
  -4  -2   9   35.53    2.98
  -4  -2   9   33.78    2.92
  -4  -2   9   43.07    4.33
   3   2  -9   49.35    3.15
   3   2  -9   50.01    3.03
   3   2  -9   49.73    3.53
   3   2  -9   49.75    3.07
   3   2  -9   52.82    4.03
   3   2  -9   48.40    3.26
  -3  -2   9   52.32    3.67
  -3  -2   9   48.03    4.12
  -3  -2   9   52.00    3.43
  -3  -2   9   45.94    3.28
  -3  -2   9   49.02    3.39
  -3  -2   9   54.65    4.16
   2   2  -9   92.79    5.56
   2   2  -9   96.39    5.03
   2   2  -9   96.47    5.35
   2   2  -9   96.79    4.77
   2   2  -9  100.58    4.81
   2   2  -9   87.38    5.61
  -2  -2   9   90.91    5.25
  -2  -2   9  102.59    5.07
  -2  -2   9   97.33    5.00
  -2  -2   9   92.47    5.81
  -2  -2   9   95.45    5.48
  -2  -2   9   93.59    5.11
  -2  -2   9   98.22    4.86
  -2  -2   9   95.59    5.54
   1   2  -9   95.75    5.46
   1   2  -9  102.64    5.46
   1   2  -9   92.03    4.92
   1   2  -9   98.50    4.68
   1   2  -9   90.37    5.54
   1   2  -9   99.05    5.00
   1   2  -9  102.59    4.75
  -1  -2   9   97.95    4.90
  -1  -2   9   93.29    4.88
  -1  -2   9  100.53    5.54
  -1  -2   9   95.74    5.76
  -1  -2   9   95.30    4.76
  -1  -2   9   95.62    5.31
  -1  -2   9   93.90    5.05
  -1  -2   9   94.25    5.24
   0   2  -9   28.06    2.35
   0   2  -9   29.84    1.83
   0   2  -9   30.82    2.33
   0   2  -9   25.05    2.40
   0   2  -9   27.73    1.99
   0   2  -9   28.27    2.39
   0   2  -9   29.13    2.04
   0  -2   9   27.42    1.91
   0  -2   9   25.58    2.33
   0  -2   9   27.30    2.71
   0  -2   9   28.70    1.93
   0  -2   9   26.16    2.29
   0  -2   9   27.29    1.82
   0  -2   9   25.06    2.12
   0  -2   9   26.66    2.09
  -1   2  -9    1.12    0.66
  -1   2  -9    0.78    0.81
  -1   2  -9    0.68    0.79
  -1   2  -9    1.38    0.68
  -1   2  -9    2.23    1.19
  -1   2  -9    0.58    0.52
  -1   2  -9    0.50    0.57
  -1   2  -9    2.34    1.23
   1  -2   9    1.93    1.49
   1  -2   9    0.36    0.66
   1  -2   9    1.51    1.25
   1  -2   9    1.00    0.74
   1  -2   9   -0.31    0.47
   1  -2   9    1.12    0.63
   1  -2   9    0.49    0.53
   1  -2   9    1.30    0.84
   1  -2   9    0.06    0.57
  -2   2  -9    6.22    1.43
  -2   2  -9    4.70    0.97
  -2   2  -9    6.11    1.21
  -2   2  -9    7.50    1.94
  -2   2  -9    7.74    2.13
  -2   2  -9    6.41    1.38
   2  -2   9    4.44    1.04
   2  -2   9    7.69    2.38
   2  -2   9    6.32    1.47
   2  -2   9    4.52    1.06
   2  -2   9    2.73    1.12
   2  -2   9    4.95    1.07
  -3   2  -9   36.03    3.27
  -3   2  -9   31.69    2.42
  -3   2  -9   39.09    2.69
  -3   2  -9   31.04    3.12
  -3   2  -9   28.69    2.61
   3  -2   9   41.46    4.29
   3  -2   9   34.71    3.08
   3  -2   9   31.92    2.51
   3  -2   9   27.52    2.42
   3  -2   9   34.18    3.71
   3  -2   9   32.31    2.76
   3  -2   9   30.08    2.59
  -4   2  -9   32.67    2.81
  -4   2  -9   30.28    2.62
  -4   2  -9   37.83    3.96
  -4   2  -9   32.33    3.40
   4  -2   9   31.89    2.99
   4  -2   9   28.89    2.71
   4  -2   9   35.97    5.46
   4  -2   9   36.30    4.35
   4  -2   9   31.34    3.25
  -5   2  -9    7.45    2.19
  -5   2  -9    6.60    1.68
  -5   2  -9    9.24    2.86
  -5   2  -9    6.00    3.83
   5  -2   9    5.38    1.77
   5  -2   9    7.32    2.31
   5  -2   9    2.52    1.71
   5  -2   9    9.50    4.20
  -6   2  -9    0.71    2.84
  -6   2  -9    0.11    1.13
  -6   2  -9    1.51    1.61
  -6   2  -9    1.65    3.61
   6  -2   9    1.84    2.19
   6  -2   9   -0.34    1.38
   6  -2   9   -0.64    4.21
   6  -2   9   -0.11    1.52
   7   1  -9    6.50    3.91
   7   1  -9    4.14    1.82
   7   1  -9    3.86    2.62
  -7  -1   9    3.05    1.90
  -7  -1   9    4.48    3.12
  -7  -1   9   10.31    4.60
  -7  -1   9    1.50    1.78
  -7  -1   9    2.65    2.48
   6   1  -9   67.90    4.63
   6   1  -9   65.63    5.49
   6   1  -9   70.38    7.18
  -6  -1   9   62.88    5.01
  -6  -1   9   64.57    5.37
  -6  -1   9   72.96    5.20
  -6  -1   9   60.66    4.77
  -6  -1   9   62.04    6.93
   5   1  -9   52.55    3.74
   5   1  -9   56.34    4.37
   5   1  -9   59.41    5.46
  -5  -1   9   62.23    4.34
  -5  -1   9   52.68    4.00
  -5  -1   9   57.91    4.58
  -5  -1   9   54.46    5.60
   4   1  -9  226.38   11.04
   4   1  -9  213.00   10.41
   4   1  -9  221.77   12.15
  -4  -1   9  224.01   10.92
  -4  -1   9  217.24   10.71
  -4  -1   9  216.81   12.30
  -4  -1   9  214.93   11.99
  -4  -1   9  219.36   10.87
  -4  -1   9  224.37   10.89
   3   1  -9   96.13    5.19
   3   1  -9   87.38    5.37
   3   1  -9   91.99    6.01
   3   1  -9   91.26    4.83
   3   1  -9   89.13    5.85
  -3  -1   9   93.62    5.08
  -3  -1   9   93.00    5.19
  -3  -1   9   92.46    5.11
  -3  -1   9   88.88    5.90
  -3  -1   9   92.49    5.16
  -3  -1   9   91.48    5.84
  -3  -1   9   96.07    5.26
   2   1  -9   98.67    5.99
   2   1  -9  106.29    5.41
   2   1  -9  104.29    5.20
   2   1  -9  107.41    5.17
   2   1  -9  111.37    5.72
   2   1  -9   95.43    5.91
   2   1  -9   96.42    5.37
  -2  -1   9  101.66    5.55
  -2  -1   9  100.18    5.48
  -2  -1   9   97.34    6.13
  -2  -1   9  111.03    5.67
  -2  -1   9  101.52    5.32
  -2  -1   9  103.60    5.50
  -2  -1   9  115.63    5.41
  -2  -1   9  104.65    5.15
  -2  -1   9  101.31    5.90
   1   1  -9    8.53    2.10
   1   1  -9    9.93    2.08
   1   1  -9    8.72    1.42
   1   1  -9    6.79    1.34
   1   1  -9    7.44    1.35
   1   1  -9    6.51    1.07
   1   1  -9    6.43    1.30
  -1  -1   9    6.04    0.94
  -1  -1   9    4.86    1.16
  -1  -1   9    6.52    1.21
  -1  -1   9    9.05    2.30
  -1  -1   9    9.85    2.00
  -1  -1   9    5.94    1.28
  -1  -1   9    6.57    1.20
  -1  -1   9    7.07    1.27
   0   1  -9    2.45    0.86
   0   1  -9    4.15    1.01
   0   1  -9    5.04    1.46
   0   1  -9    3.85    0.96
   0   1  -9    2.81    0.92
   0   1  -9    4.55    1.60
   0   1  -9    3.72    0.82
   0   1  -9    3.09    0.75
   0  -1   9    4.41    0.93
   0  -1   9    4.82    1.89
   0  -1   9    3.14    0.95
   0  -1   9    3.86    0.96
   0  -1   9    3.72    0.87
   0  -1   9    3.89    1.08
   0  -1   9    3.42    1.06
   0  -1   9    4.36    0.87
   0  -1   9    5.22    1.46
  -1   1  -9  106.51    6.28
  -1   1  -9  114.34    5.69
  -1   1  -9  111.89    5.42
  -1   1  -9  107.57    6.03
  -1   1  -9  110.88    5.54
  -1   1  -9  119.51    5.89
  -1   1  -9  122.61    5.97
  -1   1  -9  114.98    5.63
  -1   1  -9  117.23    6.00
   1  -1   9  114.42    6.01
   1  -1   9  106.60    5.68
   1  -1   9  110.67    6.48
   1  -1   9  103.82    5.62
   1  -1   9  115.26    5.55
   1  -1   9  104.58    6.08
   1  -1   9  118.46    5.82
   1  -1   9  110.99    5.52
   1  -1   9  108.71    5.52
  -2   1  -9    1.97    0.86
  -2   1  -9    5.07    1.68
  -2   1  -9    1.49    0.71
  -2   1  -9    2.41    1.18
  -2   1  -9    1.79    1.48
  -2   1  -9    0.54    0.82
  -2   1  -9    0.22    0.56
  -2   1  -9    0.46    0.72
   2  -1   9    0.30    0.61
   2  -1   9    2.40    1.63
   2  -1   9    3.28    1.73
   2  -1   9    1.20    0.68
   2  -1   9    0.64    0.77
   2  -1   9    1.62    0.91
  -3   1  -9   11.16    1.94
  -3   1  -9   11.54    2.18
  -3   1  -9   11.25    1.43
  -3   1  -9    8.96    1.74
  -3   1  -9   14.02    3.09
   3  -1   9   13.67    2.36
   3  -1   9   16.98    2.86
   3  -1   9   10.94    2.06
  -4   1  -9   24.26    2.66
  -4   1  -9   18.69    2.26
  -4   1  -9   18.75    2.02
  -4   1  -9   22.52    2.39
  -4   1  -9   22.56    3.56
   4  -1   9   23.74    2.45
   4  -1   9   18.66    2.31
   4  -1   9   23.92    3.86
   4  -1   9   17.63    2.14
  -5   1  -9    9.16    3.92
  -5   1  -9    5.57    2.46
  -5   1  -9    4.64    1.59
  -5   1  -9    2.48    1.33
  -5   1  -9    6.80    2.02
   5  -1   9    4.67    2.03
   5  -1   9    4.79    1.68
   5  -1   9    5.81    1.77
   5  -1   9    5.97    4.08
  -6   1  -9   35.55    3.69
  -6   1  -9   45.75    5.85
  -6   1  -9   36.91    4.40
  -6   1  -9   31.82    3.27
   6  -1   9   32.56    3.84
   6  -1   9   38.79    4.03
   6  -1   9   33.64    3.51
   7   0  -9    8.69    4.98
   7   0  -9    7.68    2.18
   7   0  -9    9.04    2.89
  -7   0   9    5.86    2.19
  -7   0   9    7.04    4.88
  -7   0   9    5.59    2.06
  -7   0   9    8.88    3.15
  -7   0   9   13.80    3.74
   6   0  -9   93.01    8.06
   6   0  -9   72.88    5.05
   6   0  -9   81.45    6.09
  -6   0   9   70.37    5.13
  -6   0   9   71.76    7.17
  -6   0   9   74.56    5.92
  -6   0   9   72.88    5.23
  -6   0   9   82.99    5.52
   5   0  -9    8.01    1.63
   5   0  -9    6.66    3.00
   5   0  -9    6.84    1.93
  -5   0   9    3.69    1.39
  -5   0   9   10.30    2.32
  -5   0   9    8.96    3.37
   4   0  -9   72.11    4.42
   4   0  -9   82.24    5.93
   4   0  -9   72.43    5.88
   4   0  -9   84.58    5.04
  -4   0   9   83.94    5.02
  -4   0   9   76.19    4.87
  -4   0   9   67.20    5.14
  -4   0   9   75.30    4.56
  -4   0   9   80.04    6.11
   3   0  -9    0.24    1.43
   3   0  -9   -0.40    1.09
   3   0  -9    0.73    0.99
   3   0  -9    0.04    0.58
   3   0  -9    0.57    0.79
  -3   0   9    0.21    1.40
  -3   0   9    0.55    0.69
  -3   0   9    1.12    1.52
  -3   0   9    0.34    0.66
  -3   0   9   -0.35    0.48
  -3   0   9   -0.43    0.75
   2   0  -9   92.53    4.57
   2   0  -9   85.24    4.58
   2   0  -9   89.80    5.42
   2   0  -9   87.41    4.79
   2   0  -9   84.96    5.43
   2   0  -9   91.21    4.96
   2   0  -9   90.85    4.89
   2   0  -9   91.07    4.77
  -2   0   9   84.82    5.18
  -2   0   9   85.11    4.68
  -2   0   9   85.20    5.51
  -2   0   9   89.53    4.97
  -2   0   9   88.88    4.81
  -2   0   9   90.47    4.92
  -2   0   9   88.71    4.49
  -2   0   9   91.20    4.69
   1   0  -9   29.08    1.94
   1   0  -9   27.95    2.15
   1   0  -9   28.71    2.61
   1   0  -9   26.89    1.89
   1   0  -9   32.19    2.31
   1   0  -9   27.95    2.03
   1   0  -9   29.60    2.08
   1   0  -9   24.58    2.38
  -1   0   9   29.96    2.20
  -1   0   9   29.72    2.03
  -1   0   9   25.03    1.89
  -1   0   9   25.68    2.62
  -1   0   9   27.73    2.19
  -1   0   9   27.89    1.81
  -1   0   9   26.83    2.04
  -1   0   9   25.07    2.26
   0   0  -9   27.44    2.62
   0   0  -9   27.84    1.89
   0   0  -9   29.37    2.22
   0   0  -9   27.63    1.90
   0   0  -9   26.40    2.34
   0   0  -9   28.00    2.03
   0   0  -9   27.56    2.14
   0   0  -9   29.92    2.12
   0   0   9   25.82    1.91
   0   0   9   28.97    2.09
   0   0   9   29.00    1.85
   0   0   9   28.79    2.17
   0   0   9   26.87    1.86
   0   0   9   26.99    1.94
   0   0   9   28.47    2.33
   0   0   9   28.76    2.18
   0   0   9   30.97    2.82
  -1   0  -9   15.95    1.59
  -1   0  -9   14.38    1.41
  -1   0  -9   17.11    1.60
  -1   0  -9   15.96    2.03
  -1   0  -9   15.37    1.37
  -1   0  -9   16.12    1.86
  -1   0  -9   14.97    1.47
  -1   0  -9   15.67    1.32
  -1   0  -9   14.89    1.60
   1   0   9   14.25    1.32
   1   0   9   15.05    2.15
   1   0   9   14.94    1.35
   1   0   9   14.16    1.55
   1   0   9   14.78    1.44
   1   0   9   15.33    1.42
   1   0   9   13.93    1.48
   1   0   9   14.71    1.62
   1   0   9   16.39    1.94
  -2   0  -9    1.16    0.82
  -2   0  -9    0.89    1.03
  -2   0  -9    0.32    1.24
  -2   0  -9   -0.24    0.48
  -2   0  -9    0.45    0.65
  -2   0  -9    0.20    0.62
  -2   0  -9    0.58    0.56
   2   0   9    1.30    1.45
   2   0   9    2.67    1.53
   2   0   9    1.13    0.69
   2   0   9    0.28    0.62
   2   0   9    0.50    0.77
   2   0   9    0.62    0.59
   2   0   9    0.50    0.65
  -3   0  -9   51.82    4.10
  -3   0  -9   48.16    3.20
  -3   0  -9   54.24    3.65
  -3   0  -9   46.00    3.37
  -3   0  -9   49.63    4.44
  -3   0  -9   51.27    3.36
  -3   0  -9   42.82    3.26
   3   0   9   48.95    3.22
   3   0   9   57.74    4.56
   3   0   9   50.33    3.43
  -4   0  -9   10.09    3.19
  -4   0  -9    5.34    2.06
  -4   0  -9    4.24    1.26
  -4   0  -9    4.53    1.42
  -4   0  -9    6.25    1.70
   4   0   9    8.03    2.02
   4   0   9    2.76    1.23
   4   0   9    4.78    1.40
   4   0   9    2.40    0.99
   4   0   9    9.14    3.56
  -5   0  -9    8.25    2.55
  -5   0  -9    1.64    1.30
  -5   0  -9    7.39    2.12
  -5   0  -9    5.48    3.46
  -5   0  -9    3.52    1.44
   5   0   9    2.40    1.48
   5   0   9    5.17    2.29
   5   0   9    5.43    3.90
   5   0   9    3.24    1.37
   5   0   9    1.26    1.26
  -6   0  -9   21.31    5.79
  -6   0  -9   13.13    2.40
  -6   0  -9   13.43    2.65
   6   0   9   13.49    2.34
   6   0   9   10.33    2.45
   6   0   9   18.20    2.93
   6   0   9   19.38    3.89
   7  -1  -9    7.09    2.22
   7  -1  -9    2.49    4.17
   7  -1  -9    6.42    3.04
  -7   1   9    7.33    2.84
  -7   1   9    3.58    1.89
  -7   1   9    7.24    4.60
   6  -1  -9   80.89    7.66
   6  -1  -9   67.50    4.95
   6  -1  -9   73.49    5.68
  -6   1   9   75.06    6.02
  -6   1   9   72.46    7.47
  -6   1   9   59.15    4.54
   5  -1  -9   38.73    3.34
   5  -1  -9   34.18    3.04
   5  -1  -9   38.38    4.85
   5  -1  -9   40.33    4.51
  -5   1   9   37.36    3.55
  -5   1   9   30.77    2.89
   4  -1  -9  115.53    7.57
   4  -1  -9  116.81    6.52
   4  -1  -9  115.38    6.11
   4  -1  -9  108.02    7.79
  -4   1   9  106.21    5.98
  -4   1   9  118.93    6.52
  -4   1   9  110.37    7.57
   3  -1  -9    0.99    0.83
   3  -1  -9   -0.43    0.84
   3  -1  -9    2.00    1.95
   3  -1  -9   -0.67    1.18
   3  -1  -9   -0.29    0.54
  -3   1   9    1.76    1.64
  -3   1   9    0.28    0.60
  -3   1   9   -0.38    0.48
  -3   1   9   -0.22    0.54
  -3   1   9    1.15    1.07
  -3   1   9   -0.37    0.57
   2  -1  -9    2.08    0.73
   2  -1  -9    4.45    1.80
   2  -1  -9    1.49    0.93
   2  -1  -9    1.52    0.76
   2  -1  -9    1.15    0.85
   2  -1  -9    3.32    1.50
   2  -1  -9    2.90    1.01
   2  -1  -9    2.89    0.96
  -2   1   9    3.86    0.97
[truncated: 341,867 more chars]
