# Supplementary material for: Phase-pure 2D tin halide perovskite thin flakes for stable lasing
Source: Sci Adv. 2023 Aug 9;9(32):eadh0517. doi: 10.1126/sciadv.adh0517 (PMC11801371; doi:10.1126/sciadv.adh0517)
Supplement: Supplementary file 2 — Data S1 to S8 [file sciadv.adh0517_data_s1_to_s8.zip › adh0517_Data_S8.cif]

data_2
_audit_creation_date               2023-02-09
_audit_creation_method
;
Olex2 1.5
(compiled 2022.04.07 svn.rca3783a0 for OlexSys, GUI svn.r6498)
;
_shelxl_version_number             2014/6
_audit_contact_author_address      ?
_audit_contact_author_email        ?
_audit_contact_author_name         ''
_audit_contact_author_phone        ?
_publ_contact_author_id_orcid      ?
_publ_section_references
;
Dolomanov, O.V., Bourhis, L.J., Gildea, R.J, Howard, J.A.K. & Puschmann, H.
 (2009), J. Appl. Cryst. 42, 339-341.

Sheldrick, G.M. (2008). Acta Cryst. A64, 112-122.
;
_chemical_name_common              ?
_chemical_name_systematic          ?
_chemical_formula_moiety           'C14 H14 I3 N S3 Sn, I, C14 H14 N S3'
_chemical_formula_sum              'C28 H28 I4 N2 S6 Sn'
_chemical_formula_weight           1211.17
_chemical_absolute_configuration   ?
_chemical_melting_point            ?
loop_
  _atom_type_symbol
  _atom_type_description
  _atom_type_scat_dispersion_real
  _atom_type_scat_dispersion_imag
  _atom_type_scat_source
 'C' 'C' 0.0033 0.0016 'International Tables Vol C Tables 4.2.6.8 and 6.1.1.4'
 'H' 'H' 0.0000 0.0000 'International Tables Vol C Tables 4.2.6.8 and 6.1.1.4'
 'I' 'I' -0.4742 1.8119 'International Tables Vol C Tables 4.2.6.8 and 6.1.1.4'
 'N' 'N' 0.0061 0.0033 'International Tables Vol C Tables 4.2.6.8 and 6.1.1.4'
 'S' 'S' 0.1246 0.1234 'International Tables Vol C Tables 4.2.6.8 and 6.1.1.4'
 'Sn' 'Sn' -0.6537 1.4246
 'International Tables Vol C Tables 4.2.6.8 and 6.1.1.4'

_shelx_space_group_comment
;
The symmetry employed for this shelxl refinement is uniquely defined
by the following loop, which should always be used as a source of
symmetry information in preference to the above space-group names.
They are only intended as comments.
;
_space_group_crystal_system        'monoclinic'
_space_group_IT_number             7
_space_group_name_H-M_alt          'P 1 c 1'
_space_group_name_Hall             'P -2yc'
loop_
  _space_group_symop_operation_xyz
 'x, y, z'
 'x, -y, z+1/2'

_cell_length_a                     24.904(2)
_cell_length_b                     12.0434(11)
_cell_length_c                     12.2044(11)
_cell_angle_alpha                  90
_cell_angle_beta                   97.054(3)
_cell_angle_gamma                  90
_cell_volume                       3632.7(6)
_cell_formula_units_Z              4
_cell_measurement_reflns_used      9813
_cell_measurement_temperature      150.00
_cell_measurement_theta_max        27.48
_cell_measurement_theta_min        2.47
_shelx_estimated_absorpt_T_max     ?
_shelx_estimated_absorpt_T_min     ?
_exptl_absorpt_coefficient_mu      4.471
_exptl_absorpt_correction_T_max    0.7456
_exptl_absorpt_correction_T_min    0.6308
_exptl_absorpt_correction_type     none
_exptl_absorpt_process_details
;
SADABS-2016/2 (Bruker,2016/2) was used for absorption correction.
wR2(int) was 0.1212 before and 0.0751 after correction.
The Ratio of minimum to maximum transmission is 0.8460.
The \l/2 correction factor is Not present.
;
_exptl_absorpt_special_details     ?
_exptl_crystal_colour              ?
_exptl_crystal_density_diffrn      2.215
_exptl_crystal_density_meas        ?
_exptl_crystal_density_method      ?
_exptl_crystal_description        plate
_exptl_crystal_F_000               2272
_exptl_crystal_size_max            ?
_exptl_crystal_size_mid            ?
_exptl_crystal_size_min            ?
_exptl_transmission_factor_max     ?
_exptl_transmission_factor_min     ?
_diffrn_reflns_av_R_equivalents    0.0663
_diffrn_reflns_av_unetI/netI       0.0416
_diffrn_reflns_Laue_measured_fraction_full  0.923
_diffrn_reflns_Laue_measured_fraction_max  0.983
_diffrn_reflns_limit_h_max         29
_diffrn_reflns_limit_h_min         -29
_diffrn_reflns_limit_k_max         14
_diffrn_reflns_limit_k_min         -14
_diffrn_reflns_limit_l_max         14
_diffrn_reflns_limit_l_min         -14
_diffrn_reflns_number              94022
_diffrn_reflns_point_group_measured_fraction_full  0.923
_diffrn_reflns_point_group_measured_fraction_max  0.983
_diffrn_reflns_theta_full          25.242
_diffrn_reflns_theta_max           24.713
_diffrn_reflns_theta_min           2.361
_diffrn_ambient_temperature        150.00
_diffrn_detector_area_resol_mean   ?
_diffrn_measured_fraction_theta_full  0.923
_diffrn_measured_fraction_theta_max  0.983
_diffrn_measurement_device_type    'Bruker APEX-II CCD'
_diffrn_measurement_method         '\f and \w scans'
_diffrn_radiation_type             MoK\a
_diffrn_radiation_wavelength       0.71073
_diffrn_source                     ?
_diffrn_source_current             1.4
_diffrn_source_power               0.07
_diffrn_source_voltage             50.0
_diffrn_standards_number           0
_reflns_Friedel_coverage           0.998
_reflns_Friedel_fraction_full      0.923
_reflns_Friedel_fraction_max       0.983
_reflns_number_gt                  9483
_reflns_number_total               12090
_reflns_special_details
;
 Reflections were merged by SHELXL according to the crystal
 class for the calculation of statistics and refinement.
 
 _reflns_Friedel_fraction is defined as the number of unique
 Friedel pairs measured divided by the number that would be
 possible theoretically, ignoring centric projections and
 systematic absences.
;
_reflns_threshold_expression       'I > 2\s(I)'
_computing_cell_refinement         'SAINT V8.40B (?, 2016)'
_computing_data_collection         ?
_computing_data_reduction          'SAINT V8.40B (?, 2016)'
_computing_molecular_graphics      'Olex2 1.5 (Dolomanov et al., 2009)'
_computing_publication_material    'Olex2 1.5 (Dolomanov et al., 2009)'
_computing_structure_refinement    'XL  (Sheldrick, 2008)'
_computing_structure_solution      'XS  (Sheldrick, 2008)'
_refine_diff_density_max           2.454
_refine_diff_density_min           -2.111
_refine_diff_density_rms           0.253
_refine_ls_abs_structure_details
;
 Refined as an inversion twin.
;
_refine_ls_abs_structure_Flack     0.16(7)
_refine_ls_extinction_coef         .
_refine_ls_extinction_method       none
_refine_ls_goodness_of_fit_ref     1.078
_refine_ls_hydrogen_treatment      constr
_refine_ls_matrix_type             full
_refine_ls_number_parameters       780
_refine_ls_number_reflns           12090
_refine_ls_number_restraints       998
_refine_ls_R_factor_all            0.0702
_refine_ls_R_factor_gt             0.0563
_refine_ls_restrained_S_all        1.047
_refine_ls_shift/su_max            0.000
_refine_ls_shift/su_mean           0.000
_refine_ls_structure_factor_coef   Fsqd
_refine_ls_weighting_details      
 'w=1/[\s^2^(Fo^2^)+(0.0996P)^2^+6.2583P] where P=(Fo^2^+2Fc^2^)/3'
_refine_ls_weighting_scheme        calc
_refine_ls_wR_factor_gt            0.1535
_refine_ls_wR_factor_ref           0.1645
_refine_special_details
;
 Refined as a 2-component inversion twin.
;
_olex2_refinement_description
;
1. Twinned data refinement
 Scales: 0.84(7)
 0.16(7)
2. Fixed Uiso
 At 1.2 times of:
  All C(H) groups, All C(H,H) groups, All N(H,H,H) groups
3. Rigid bond restraints
 I4, I3, I11
 with sigma for 1-2 distances of 0.001 and sigma for 1-3 distances of 0.001
4. Uiso/Uaniso restraints and constraints
I12 \\sim I6 \\sim Sn1 \\sim I5 \\sim I7 \\sim I9 \\sim I2 \\sim Sn2 \\sim I1
\\sim I10 \\sim S7 \\sim S10 \\sim S4 \\sim S1 \\sim S11 \\sim S2 \\sim S8
\\sim S5 \\sim S12 \\sim S9 \\sim C42 \\sim C48 \\sim C18 \\sim C32 \\sim C4
\\sim C45 \\sim C35 \\sim C21 \\sim C7 \\sim C23 \\sim C9 \\sim C37 \\sim C50
\\sim C22 \\sim C49 \\sim C36 \\sim C8 \\sim C33 \\sim C47 \\sim C34 \\sim C3
\\sim C26 \\sim C46 \\sim C19 \\sim C43 \\sim C25 \\sim C12 \\sim C44 \\sim C5
\\sim C17 \\sim C6 \\sim C20 \\sim C11 \\sim C31 \\sim C24 \\sim C10 \\sim N4
\\sim S3 \\sim N1 \\sim S6 \\sim N3 \\sim N2 \\sim C29 \\sim C30 \\sim C15
\\sim C1 \\sim C39 \\sim C2 \\sim C53 \\sim C16 \\sim C56 \\sim C54 \\sim C40
\\sim C38 \\sim C52 \\sim C51 \\sim C41 \\sim C55 \\sim C13 \\sim C28 \\sim C27
\\sim C14: within 2A with sigma of 0.01 and sigma for terminal atoms of 0.02
within 2A
Uanis(I8) \\sim Ueq, Uanis(I11) \\sim Ueq, Uanis(I3) \\sim Ueq, Uanis(I4) \\sim
Ueq: with sigma of 0.001 and sigma for terminal atoms of 0.02
Uanis(I12) \\sim Ueq, Uanis(I6) \\sim Ueq, Uanis(Sn1) \\sim Ueq, Uanis(I5)
\\sim Ueq, Uanis(I7) \\sim Ueq, Uanis(I9) \\sim Ueq, Uanis(I2) \\sim Ueq,
Uanis(Sn2) \\sim Ueq, Uanis(I1) \\sim Ueq, Uanis(I10) \\sim Ueq, Uanis(S7)
\\sim Ueq, Uanis(S10) \\sim Ueq, Uanis(S4) \\sim Ueq, Uanis(S1) \\sim Ueq,
Uanis(S11) \\sim Ueq, Uanis(S2) \\sim Ueq, Uanis(S8) \\sim Ueq, Uanis(S5) \\sim
Ueq, Uanis(S12) \\sim Ueq, Uanis(S9) \\sim Ueq, Uanis(C42) \\sim Ueq,
Uanis(C48) \\sim Ueq, Uanis(C18) \\sim Ueq, Uanis(C32) \\sim Ueq, Uanis(C4)
\\sim Ueq, Uanis(C45) \\sim Ueq, Uanis(C35) \\sim Ueq, Uanis(C21) \\sim Ueq,
Uanis(C7) \\sim Ueq, Uanis(C23) \\sim Ueq, Uanis(C9) \\sim Ueq, Uanis(C37)
\\sim Ueq, Uanis(C50) \\sim Ueq, Uanis(C22) \\sim Ueq, Uanis(C49) \\sim Ueq,
Uanis(C36) \\sim Ueq, Uanis(C8) \\sim Ueq, Uanis(C33) \\sim Ueq, Uanis(C47)
\\sim Ueq, Uanis(C34) \\sim Ueq, Uanis(C3) \\sim Ueq, Uanis(C26) \\sim Ueq,
Uanis(C46) \\sim Ueq, Uanis(C19) \\sim Ueq, Uanis(C43) \\sim Ueq, Uanis(C25)
\\sim Ueq, Uanis(C12) \\sim Ueq, Uanis(C44) \\sim Ueq, Uanis(C5) \\sim Ueq,
Uanis(C17) \\sim Ueq, Uanis(C6) \\sim Ueq, Uanis(C20) \\sim Ueq, Uanis(C11)
\\sim Ueq, Uanis(C31) \\sim Ueq, Uanis(C24) \\sim Ueq, Uanis(C10) \\sim Ueq,
Uanis(N4) \\sim Ueq, Uanis(S3) \\sim Ueq, Uanis(N1) \\sim Ueq, Uanis(S6) \\sim
Ueq, Uanis(N3) \\sim Ueq, Uanis(N2) \\sim Ueq, Uanis(C29) \\sim Ueq, Uanis(C30)
\\sim Ueq, Uanis(C15) \\sim Ueq, Uanis(C1) \\sim Ueq, Uanis(C39) \\sim Ueq,
Uanis(C2) \\sim Ueq, Uanis(C53) \\sim Ueq, Uanis(C16) \\sim Ueq, Uanis(C56)
\\sim Ueq, Uanis(C54) \\sim Ueq, Uanis(C40) \\sim Ueq, Uanis(C38) \\sim Ueq,
Uanis(C52) \\sim Ueq, Uanis(C51) \\sim Ueq, Uanis(C41) \\sim Ueq, Uanis(C55)
\\sim Ueq, Uanis(C13) \\sim Ueq, Uanis(C28) \\sim Ueq, Uanis(C27) \\sim Ueq,
Uanis(C14) \\sim Ueq: with sigma of 0.01 and sigma for terminal atoms of 0.02
Uanis(Sn1) \\sim Ueq: with sigma of 0.001 and sigma for terminal atoms of 0.002
5. Others
 Fixed Sof: I12(0.92) I5(0.9) I7(0.93) I2(0.93) I11(0.08) I3(0.07) I4(0.1)
 I8(0.07)
6.a Secondary CH2 refined with riding coordinates:
 C42(H42A,H42B), C43(H43A,H43B), C29(H29A,H29B), C30(H30A,H30B), C15(H15A,
 H15B), C1(H1D,H1E), C2(H2D,H2E), C16(H16A,H16B)
6.b Aromatic/amide H refined with riding coordinates:
 C18(H18), C32(H32), C4(H4), C45(H45), C23(H23), C9(H9), C37(H37), C50(H50),
 C22(H22), C49(H49), C36(H36), C8(H8), C33(H33), C26(H26), C46(H46), C19(H19),
 C12(H12), C5(H5), C39(H39), C53(H53), C54(H54), C40(H40), C41(H41), C55(H55),
 C13(H13), C28(H28), C27(H27), C14(H14)
6.c Idealised Me refined as rotating group:
 N4(H4A,H4B,H4C), N1(H1A,H1B,H1C), N3(H3A,H3B,H3C), N2(H2A,H2B,H2C)
;
_atom_sites_solution_hydrogens     geom
_atom_sites_solution_primary       direct
_atom_sites_solution_secondary     ?
loop_
  _atom_site_label
  _atom_site_type_symbol
  _atom_site_fract_x
  _atom_site_fract_y
  _atom_site_fract_z
  _atom_site_U_iso_or_equiv
  _atom_site_adp_type
  _atom_site_occupancy
  _atom_site_site_symmetry_order
  _atom_site_calc_flag
  _atom_site_refinement_flags_posn
  _atom_site_refinement_flags_adp
  _atom_site_refinement_flags_occupancy
  _atom_site_disorder_assembly
  _atom_site_disorder_group
 I12 I 0.40039(7) 0.94199(16) 0.43424(13) 0.0137(5) Uani 0.92 1 d . U P . .
 I6 I 0.26985(16) 0.49662(10) 0.14216(16) 0.0172(5) Uani 1 1 d . U . . .
 Sn1 Sn 0.40626(11) 0.99737(10) 0.18201(14) 0.0140(7) Uani 1 1 d . U . . .
 I5 I 0.39968(9) 0.74992(14) 0.11772(16) 0.0181(4) Uani 0.9 1 d . U P . .
 I7 I 0.39952(8) 0.74989(12) 0.73887(14) 0.0125(4) Uani 0.93 1 d . U P . .
 I9 I 0.52874(16) 1.00322(10) 0.20570(17) 0.0191(6) Uani 1 1 d . U . . .
 I2 I 0.39831(7) 0.55848(16) 0.43306(12) 0.0149(5) Uani 0.93 1 d . U P . .
 Sn2 Sn 0.39310(11) 0.50255(10) 0.17899(14) 0.0188(9) Uani 1 1 d . U . . .
 I1 I 0.53016(16) 0.49250(11) 0.20496(16) 0.0180(5) Uani 1 1 d . U . . .
 I10 I 0.26839(16) 1.00779(11) 0.14035(16) 0.0182(5) Uani 1 1 d . U . . .
 S7 S 0.1510(2) 0.7372(4) 0.5242(5) 0.0268(13) Uani 1 1 d . U . . .
 S10 S 0.1519(2) 0.7663(4) 0.0239(5) 0.0271(12) Uani 1 1 d . U . . .
 S4 S 0.6478(3) 0.7672(4) 0.6432(5) 0.0264(12) Uani 1 1 d . U . . .
 S1 S -0.3531(2) 0.2707(4) 0.6423(5) 0.0260(12) Uani 1 1 d . U . . .
 S11 S 0.0692(2) 0.8207(4) 0.2089(5) 0.0335(13) Uani 1 1 d . U . . .
 S2 S -0.2718(3) 0.3141(5) 0.8626(5) 0.0325(13) Uani 1 1 d . U . . .
 S8 S 0.0703(3) 0.6782(5) 0.7102(5) 0.0339(13) Uani 1 1 d . U . . .
 S5 S 0.7267(3) 0.8159(5) 0.8626(5) 0.0353(13) Uani 1 1 d . U . . .
 S12 S -0.0505(3) 0.9618(6) 0.4084(6) 0.0471(16) Uani 1 1 d . U . . .
 S9 S -0.0502(3) 0.5374(6) 0.9080(6) 0.0473(16) Uani 1 1 d . U . . .
 C42 C -0.4714(11) 0.229(2) 0.473(2) 0.033(5) Uani 1 1 d . U . . .
 H42A H -0.4934 0.1754 0.4281 0.040 Uiso 1 1 calc R U . . .
 H42B H -0.4694 0.2066 0.5497 0.040 Uiso 1 1 calc R U . . .
 C48 C -0.2828(9) 0.4179(17) 0.7625(16) 0.024(3) Uani 1 1 d . U . . .
 C18 C 0.1621(10) 0.6003(19) 0.3687(18) 0.027(4) Uani 1 1 d . U . . .
 H18 H 0.1727 0.5679 0.3056 0.032 Uiso 1 1 calc R U . . .
 C32 C 0.6385(10) 0.912(2) 0.478(2) 0.030(4) Uani 1 1 d . U . . .
 H32 H 0.6287 0.9453 0.4100 0.036 Uiso 1 1 calc R U . . .
 C4 C 0.1589(10) 0.9034(19) -0.1321(18) 0.025(4) Uani 1 1 d . U . . .
 H4 H 0.1676 0.9353 -0.1971 0.030 Uiso 1 1 calc R U . . .
 C45 C -0.3591(10) 0.4162(19) 0.4789(19) 0.028(4) Uani 1 1 d . U . . .
 H45 H -0.3681 0.4502 0.4107 0.033 Uiso 1 1 calc R U . . .
 C35 C 0.7158(9) 0.9185(18) 0.7624(17) 0.028(4) Uani 1 1 d . U . . .
 C21 C 0.0839(10) 0.5818(19) 0.6142(18) 0.033(4) Uani 1 1 d . U . . .
 C7 C 0.0818(9) 0.9176(19) 0.1119(18) 0.032(4) Uani 1 1 d . U . . .
 C23 C 0.0200(9) 0.4934(16) 0.706(2) 0.030(4) Uani 1 1 d . U . . .
 H23 H -0.0042 0.4369 0.7173 0.037 Uiso 1 1 calc R U . . .
 C9 C 0.0180(10) 1.0060(16) 0.207(2) 0.032(4) Uani 1 1 d . U . . .
 H9 H -0.0063 1.0619 0.2193 0.039 Uiso 1 1 calc R U . . .
 C37 C 0.7827(10) 0.9944(16) 0.892(2) 0.030(4) Uani 1 1 d . U . . .
 H37 H 0.8060 1.0497 0.9224 0.036 Uiso 1 1 calc R U . . .
 C50 C -0.2160(9) 0.4942(16) 0.8939(19) 0.027(4) Uani 1 1 d . U . . .
 H50 H -0.1931 0.5499 0.9249 0.032 Uiso 1 1 calc R U . . .
 C22 C 0.0552(9) 0.4874(17) 0.6279(19) 0.027(4) Uani 1 1 d . U . . .
 H22 H 0.0592 0.4233 0.5872 0.033 Uiso 1 1 calc R U . . .
 C49 C -0.2501(9) 0.5046(15) 0.790(2) 0.026(4) Uani 1 1 d . U . . .
 H49 H -0.2494 0.5671 0.7456 0.031 Uiso 1 1 calc R U . . .
 C36 C 0.7476(10) 1.0049(16) 0.790(2) 0.029(4) Uani 1 1 d . U . . .
 H36 H 0.7471 1.0684 0.7468 0.035 Uiso 1 1 calc R U . . .
 C8 C 0.0532(9) 1.0132(18) 0.127(2) 0.029(4) Uani 1 1 d . U . . .
 H8 H 0.0571 1.0777 0.0870 0.034 Uiso 1 1 calc R U . . .
 C33 C 0.6709(9) 0.9624(18) 0.5666(18) 0.031(4) Uani 1 1 d . U . . .
 H33 H 0.6855 1.0332 0.5626 0.037 Uiso 1 1 calc R U . . .
 C47 C -0.3193(9) 0.3964(17) 0.6614(17) 0.030(4) Uani 1 1 d . U . . .
 C34 C 0.6795(8) 0.8950(17) 0.6626(17) 0.029(4) Uani 1 1 d . U . . .
 C3 C 0.1773(8) 0.7968(18) -0.0957(17) 0.024(4) Uani 1 1 d . U . . .
 C26 C -0.0008(10) 0.7281(19) 0.903(2) 0.036(4) Uani 1 1 d . U . . .
 H26 H 0.0226 0.7844 0.8865 0.043 Uiso 1 1 calc R U . . .
 C46 C -0.3251(9) 0.4664(18) 0.5672(18) 0.029(4) Uani 1 1 d . U . . .
 H46 H -0.3089 0.5357 0.5638 0.035 Uiso 1 1 calc R U . . .
 C19 C 0.1301(8) 0.5464(17) 0.4398(17) 0.026(4) Uani 1 1 d . U . . .
 H19 H 0.1173 0.4745 0.4262 0.031 Uiso 1 1 calc R U . . .
 C43 C -0.4104(9) 0.2353(16) 0.434(2) 0.026(4) Uani 1 1 d . U . . .
 H43A H -0.3942 0.1619 0.4380 0.031 Uiso 1 1 calc R U . . .
 H43B H -0.4126 0.2614 0.3588 0.031 Uiso 1 1 calc R U . . .
 C25 C -0.0044(10) 0.627(2) 0.855(2) 0.038(4) Uani 1 1 d . U . . .
 C12 C -0.0003(10) 0.7715(19) 0.402(2) 0.034(4) Uani 1 1 d . U . . .
 H12 H 0.0234 0.7162 0.3853 0.041 Uiso 1 1 calc R U . . .
 C44 C -0.3779(9) 0.3085(17) 0.5048(17) 0.025(4) Uani 1 1 d . U . . .
 C5 C 0.1267(9) 0.9567(18) -0.0617(18) 0.031(4) Uani 1 1 d . U . . .
 H5 H 0.1130 1.0279 -0.0753 0.037 Uiso 1 1 calc R U . . .
 C17 C 0.1762(8) 0.7075(19) 0.4037(18) 0.024(4) Uani 1 1 d . U . . .
 C6 C 0.1167(8) 0.8954(17) 0.0291(17) 0.029(4) Uani 1 1 d . U . . .
 C20 C 0.1187(8) 0.6056(17) 0.5304(17) 0.027(4) Uani 1 1 d . U . . .
 C11 C -0.0057(10) 0.874(2) 0.354(2) 0.038(4) Uani 1 1 d . U . . .
 C31 C 0.6224(9) 0.8024(19) 0.5071(18) 0.029(4) Uani 1 1 d . U . . .
 C24 C 0.0236(9) 0.5892(19) 0.7649(18) 0.035(4) Uani 1 1 d . U . . .
 C10 C 0.0225(9) 0.9089(19) 0.2642(18) 0.036(4) Uani 1 1 d . U . . .
 N4 N -0.4948(8) 0.3394(15) 0.4579(15) 0.026(4) Uani 1 1 d . U . . .
 H4A H -0.4822 0.3725 0.4011 0.031 Uiso 1 1 calc R U . . .
 H4B H -0.4858 0.3793 0.5188 0.031 Uiso 1 1 calc R U . . .
 H4C H -0.5306 0.3340 0.4447 0.031 Uiso 1 1 calc R U . . .
 S3 S -0.1426(3) 0.4079(6) 1.1197(6) 0.0523(17) Uani 1 1 d . U . . .
 N1 N 0.2934(8) 0.8363(15) -0.0930(16) 0.030(5) Uani 1 1 d . U . . .
 H1A H 0.2734 0.8735 -0.1462 0.035 Uiso 1 1 calc R U . . .
 H1B H 0.3276 0.8345 -0.1072 0.035 Uiso 1 1 calc R U . . .
 H1C H 0.2918 0.8700 -0.0285 0.035 Uiso 1 1 calc R U . . .
 S6 S 0.8571(3) 0.9090(6) 1.1179(6) 0.0544(17) Uani 1 1 d . U . . .
 N3 N 0.5049(9) 0.7526(13) 0.5388(17) 0.032(5) Uani 1 1 d . U . . .
 H3A H 0.4708 0.7760 0.5295 0.038 Uiso 1 1 calc R U . . .
 H3B H 0.5249 0.7988 0.5839 0.038 Uiso 1 1 calc R U . . .
 H3C H 0.5064 0.6848 0.5680 0.038 Uiso 1 1 calc R U . . .
 N2 N 0.2932(8) 0.7488(12) 0.4816(17) 0.027(4) Uani 1 1 d . U . . .
 H2A H 0.3290 0.7408 0.4912 0.032 Uiso 1 1 calc R U . . .
 H2B H 0.2779 0.6912 0.5114 0.032 Uiso 1 1 calc R U . . .
 H2C H 0.2842 0.8112 0.5141 0.032 Uiso 1 1 calc R U . . .
 C29 C 0.5264(10) 0.7496(17) 0.429(2) 0.022(4) Uani 1 1 d . U . . .
 H29A H 0.5180 0.8194 0.3913 0.026 Uiso 1 1 calc R U . . .
 H29B H 0.5080 0.6911 0.3844 0.026 Uiso 1 1 calc R U . . .
 C30 C 0.5895(9) 0.7293(18) 0.437(2) 0.027(4) Uani 1 1 d . U . . .
 H30A H 0.5969 0.6540 0.4630 0.033 Uiso 1 1 calc R U . . .
 H30B H 0.6001 0.7346 0.3636 0.033 Uiso 1 1 calc R U . . .
 C15 C 0.2745(10) 0.7540(19) 0.366(2) 0.029(5) Uani 1 1 d . U . . .
 H15A H 0.2807 0.6837 0.3308 0.034 Uiso 1 1 calc R U . . .
 H15B H 0.2936 0.8117 0.3310 0.034 Uiso 1 1 calc R U . . .
 C1 C 0.2732(9) 0.724(2) -0.088(2) 0.027(5) Uani 1 1 d . U . . .
 H1D H 0.2738 0.7005 -0.0119 0.032 Uiso 1 1 calc R U . . .
 H1E H 0.2949 0.6733 -0.1255 0.032 Uiso 1 1 calc R U . . .
 C39 C 0.7958(11) 0.7420(16) 1.096(2) 0.035(4) Uani 1 1 d . U . . .
 H39 H 0.7679 0.6930 1.0721 0.042 Uiso 1 1 calc R U . . .
 C2 C 0.2120(9) 0.7282(17) -0.1486(19) 0.025(4) Uani 1 1 d . U . . .
 H2D H 0.2126 0.7545 -0.2236 0.030 Uiso 1 1 calc R U . . .
 H2E H 0.1975 0.6534 -0.1527 0.030 Uiso 1 1 calc R U . . .
 C53 C -0.2040(11) 0.2410(17) 1.097(2) 0.037(5) Uani 1 1 d . U . . .
 H53 H -0.2317 0.1915 1.0732 0.044 Uiso 1 1 calc R U . . .
 C16 C 0.2121(8) 0.7805(18) 0.3537(19) 0.024(4) Uani 1 1 d . U . . .
 H16A H 0.2079 0.8543 0.3835 0.028 Uiso 1 1 calc R U . . .
 H16B H 0.1994 0.7841 0.2754 0.028 Uiso 1 1 calc R U . . .
 C56 C 0.8036(10) 0.8463(19) 1.039(2) 0.038(4) Uani 1 1 d . U . . .
 C54 C -0.1684(10) 0.223(2) 1.187(2) 0.040(5) Uani 1 1 d . U . . .
 H54 H -0.1681 0.1573 1.2272 0.048 Uiso 1 1 calc R U . . .
 C40 C 0.8326(10) 0.722(2) 1.186(2) 0.038(4) Uani 1 1 d . U . . .
 H40 H 0.8338 0.6562 1.2257 0.045 Uiso 1 1 calc R U . . .
 C38 C 0.7774(9) 0.8937(18) 0.9378(19) 0.034(4) Uani 1 1 d . U . . .
 C52 C -0.1960(10) 0.343(2) 1.040(2) 0.039(4) Uani 1 1 d . U . . .
 C51 C -0.2213(9) 0.3930(18) 0.9409(18) 0.031(4) Uani 1 1 d . U . . .
 C41 C 0.8635(11) 0.799(2) 1.208(2) 0.046(5) Uani 1 1 d . U . . .
 H41 H 0.8891 0.7979 1.2701 0.055 Uiso 1 1 calc R U . . .
 C55 C -0.1364(11) 0.298(2) 1.211(2) 0.048(5) Uani 1 1 d . U . . .
 H55 H -0.1110 0.2963 1.2740 0.057 Uiso 1 1 calc R U . . .
 C13 C -0.0356(12) 0.7633(19) 0.480(2) 0.043(5) Uani 1 1 d . U . . .
 H13 H -0.0402 0.6977 0.5181 0.052 Uiso 1 1 calc R U . . .
 C28 C -0.0635(10) 0.640(2) 0.998(2) 0.047(5) Uani 1 1 d . U . . .
 H28 H -0.0861 0.6320 1.0527 0.057 Uiso 1 1 calc R U . . .
 C27 C -0.0360(12) 0.7350(19) 0.978(2) 0.043(5) Uani 1 1 d . U . . .
 H27 H -0.0415 0.8012 1.0139 0.052 Uiso 1 1 calc R U . . .
 C14 C -0.0637(10) 0.859(2) 0.499(2) 0.048(5) Uani 1 1 d . U . . .
 H14 H -0.0867 0.8665 0.5527 0.058 Uiso 1 1 calc R U . . .
 I11 I 0.3981(8) 1.0589(17) 0.4183(15) 0.012(5) Uani 0.08 1 d . U P . .
 I3 I 0.3969(9) 0.445(2) 0.4219(17) 0.013(6) Uani 0.07 1 d . U P . .
 I4 I 0.3990(6) 0.7501(12) 0.2272(13) 0.012(3) Uani 0.1 1 d . U P . .
 I8 I 0.3997(10) 0.7493(19) 0.597(2) 0.022(5) Uani 0.07 1 d . U P . .

loop_
  _atom_site_aniso_label
  _atom_site_aniso_U_11
  _atom_site_aniso_U_22
  _atom_site_aniso_U_33
  _atom_site_aniso_U_23
  _atom_site_aniso_U_13
  _atom_site_aniso_U_12
 I12 0.0207(10) 0.0137(8) 0.0071(8) 0.0009(5) 0.0030(6) 0.0019(6)
 I6 0.0136(12) 0.0197(11) 0.0188(10) -0.0041(5) 0.0043(8) -0.0013(6)
 Sn1 0.0181(11) 0.0120(11) 0.0116(10) -0.0006(4) 0.0002(8) -0.0014(5)
 I5 0.0286(11) 0.0049(7) 0.0209(9) 0.0005(6) 0.0032(7) -0.0001(6)
 I7 0.0185(9) 0.0033(7) 0.0159(8) -0.0005(5) 0.0030(6) 0.0010(5)
 I9 0.0172(13) 0.0186(11) 0.0210(10) 0.0066(6) 0.0000(8) -0.0003(6)
 I2 0.0239(10) 0.0152(8) 0.0062(7) -0.0009(5) 0.0043(6) 0.0028(6)
 Sn2 0.042(2) 0.0073(12) 0.0080(12) -0.0001(5) 0.0074(12) -0.0018(5)
 I1 0.0176(12) 0.0188(9) 0.0173(9) 0.0003(6) 0.0002(8) -0.0026(6)
 I10 0.0187(12) 0.0204(10) 0.0161(9) 0.0006(6) 0.0043(8) -0.0013(7)
 S7 0.023(3) 0.029(3) 0.029(3) -0.007(2) 0.005(2) 0.001(2)
 S10 0.024(3) 0.034(3) 0.025(3) 0.007(2) 0.009(2) 0.000(2)
 S4 0.029(3) 0.025(3) 0.025(3) -0.010(2) 0.002(2) 0.002(2)
 S1 0.028(3) 0.024(3) 0.025(3) -0.009(2) -0.003(2) 0.002(2)
 S11 0.038(3) 0.029(3) 0.035(3) 0.003(2) 0.008(2) 0.009(2)
 S2 0.043(3) 0.032(3) 0.023(3) -0.004(2) 0.007(2) -0.008(2)
 S8 0.038(3) 0.030(3) 0.034(3) -0.002(2) 0.008(2) -0.010(2)
 S5 0.045(3) 0.033(3) 0.029(3) -0.004(2) 0.008(2) -0.010(2)
 S12 0.039(3) 0.062(4) 0.041(4) -0.014(3) 0.008(3) 0.006(3)
 S9 0.041(3) 0.059(4) 0.044(4) 0.014(3) 0.009(3) -0.006(3)
 C42 0.031(9) 0.037(9) 0.029(9) 0.002(8) -0.001(8) 0.004(7)
 C48 0.029(7) 0.018(6) 0.022(7) -0.006(6) -0.002(6) -0.001(6)
 C18 0.028(8) 0.031(8) 0.022(7) -0.006(7) 0.003(7) 0.003(7)
 C32 0.027(8) 0.033(8) 0.030(8) -0.004(7) 0.003(7) 0.003(7)
 C4 0.027(8) 0.030(7) 0.020(7) 0.003(7) 0.009(6) -0.002(7)
 C45 0.027(8) 0.030(8) 0.025(8) -0.007(7) 0.001(7) 0.001(7)
 C35 0.034(7) 0.022(6) 0.027(7) -0.005(6) 0.000(6) -0.001(6)
 C21 0.037(7) 0.030(7) 0.033(7) -0.003(6) 0.002(6) -0.003(6)
 C7 0.032(7) 0.032(7) 0.033(7) 0.003(6) 0.005(6) 0.004(6)
 C23 0.035(8) 0.022(7) 0.035(8) 0.005(7) 0.006(7) -0.016(6)
 C9 0.040(8) 0.021(7) 0.037(8) -0.006(7) 0.008(7) 0.011(7)
 C37 0.038(8) 0.018(7) 0.033(8) -0.006(6) 0.006(7) -0.011(6)
 C50 0.034(8) 0.017(7) 0.029(8) -0.001(6) 0.002(7) -0.006(6)
 C22 0.034(8) 0.019(7) 0.030(8) -0.004(7) 0.007(7) 0.001(6)
 C49 0.033(8) 0.017(7) 0.028(8) -0.003(6) 0.001(7) -0.002(6)
 C36 0.040(8) 0.019(7) 0.029(8) -0.004(6) 0.002(7) -0.005(6)
 C8 0.032(8) 0.025(7) 0.031(8) 0.004(7) 0.012(7) -0.005(7)
 C33 0.035(8) 0.032(8) 0.025(8) 0.004(7) -0.003(7) -0.004(7)
 C47 0.035(7) 0.026(7) 0.027(7) -0.001(6) -0.003(6) -0.001(6)
 C34 0.033(7) 0.025(7) 0.027(7) 0.001(6) -0.002(6) -0.006(6)
 C3 0.021(7) 0.028(7) 0.024(7) -0.001(6) 0.007(6) 0.002(6)
 C26 0.032(8) 0.038(8) 0.036(8) -0.004(7) 0.001(7) 0.006(7)
 C46 0.032(8) 0.030(7) 0.025(8) 0.000(7) 0.001(6) -0.004(7)
 C19 0.027(7) 0.028(7) 0.024(7) -0.001(7) 0.004(6) 0.000(6)
 C43 0.029(8) 0.023(7) 0.027(8) 0.004(7) 0.004(7) 0.006(6)
 C25 0.039(7) 0.043(7) 0.033(7) 0.001(7) 0.004(6) -0.005(7)
 C12 0.025(8) 0.038(8) 0.038(8) 0.005(7) 0.002(7) -0.006(7)
 C44 0.028(7) 0.023(7) 0.024(7) -0.001(6) 0.005(6) 0.003(6)
 C5 0.035(8) 0.027(7) 0.030(8) -0.002(7) 0.010(7) -0.001(7)
 C17 0.020(7) 0.028(6) 0.025(7) 0.002(6) 0.002(6) -0.001(6)
 C6 0.030(7) 0.027(7) 0.028(7) -0.002(6) 0.005(6) 0.002(6)
 C20 0.024(7) 0.028(7) 0.026(7) -0.001(6) -0.003(6) 0.000(6)
 C11 0.036(7) 0.046(7) 0.033(7) -0.005(7) 0.005(6) 0.003(7)
 C31 0.029(7) 0.031(7) 0.027(7) -0.007(6) 0.004(6) 0.004(6)
 C24 0.037(7) 0.034(7) 0.033(7) -0.002(6) 0.002(6) -0.009(6)
 C10 0.037(7) 0.036(7) 0.034(7) 0.002(6) 0.005(6) 0.010(6)
 N4 0.021(10) 0.037(10) 0.021(9) -0.005(8) 0.006(8) 0.007(8)
 S3 0.053(4) 0.056(4) 0.046(4) -0.002(3) 0.000(3) -0.014(3)
 N1 0.014(9) 0.042(10) 0.031(10) -0.008(9) -0.006(8) -0.003(8)
 S6 0.058(4) 0.056(4) 0.049(4) -0.002(3) 0.004(3) -0.015(3)
 N3 0.025(10) 0.038(10) 0.033(10) -0.017(8) 0.010(8) -0.003(7)
 N2 0.009(9) 0.028(9) 0.045(11) 0.016(7) 0.009(8) -0.001(6)
 C29 0.020(8) 0.027(8) 0.019(8) 0.000(7) 0.006(7) 0.002(7)
 C30 0.025(8) 0.033(8) 0.025(8) -0.001(7) 0.008(7) 0.001(7)
 C15 0.019(8) 0.039(9) 0.029(9) 0.007(8) 0.008(7) 0.003(7)
 C1 0.017(8) 0.034(9) 0.031(9) 0.013(7) 0.013(7) 0.003(7)
 C39 0.027(8) 0.036(8) 0.044(8) -0.003(7) 0.015(7) -0.007(6)
 C2 0.019(7) 0.030(7) 0.029(8) -0.002(7) 0.012(6) -0.002(6)
 C53 0.032(8) 0.040(8) 0.041(8) -0.003(7) 0.014(7) -0.001(7)
 C16 0.015(7) 0.031(7) 0.026(7) 0.011(7) 0.006(6) -0.005(6)
 C56 0.040(7) 0.038(7) 0.036(7) -0.003(7) 0.005(6) -0.011(6)
 C54 0.037(8) 0.043(8) 0.043(8) -0.001(7) 0.013(7) -0.002(7)
 C40 0.034(8) 0.040(8) 0.042(8) 0.003(7) 0.014(7) -0.005(7)
 C38 0.038(7) 0.032(7) 0.034(7) -0.002(6) 0.008(6) -0.007(6)
 C52 0.039(7) 0.042(7) 0.037(7) -0.003(7) 0.003(6) -0.006(6)
 C51 0.034(7) 0.032(7) 0.029(7) -0.003(6) 0.008(6) -0.005(6)
 C41 0.046(8) 0.048(8) 0.044(8) 0.003(8) 0.008(7) -0.003(7)
 C55 0.048(8) 0.050(8) 0.045(8) 0.000(8) 0.001(7) 0.000(7)
 C13 0.039(8) 0.043(8) 0.045(9) -0.001(7) -0.002(7) -0.005(7)
 C28 0.047(8) 0.051(8) 0.044(8) 0.001(7) 0.010(7) 0.002(7)
 C27 0.044(9) 0.043(8) 0.041(8) -0.003(7) -0.001(7) 0.000(7)
 C14 0.044(8) 0.052(8) 0.049(8) -0.008(8) 0.008(7) -0.003(7)
 I11 0.011(5) 0.012(5) 0.012(5) 0.0003(15) 0.0015(16) 0.0001(15)
 I3 0.013(6) 0.014(6) 0.014(6) 0.0002(15) 0.0017(17) -0.0001(15)
 I4 0.011(3) 0.013(3) 0.012(3) 0.0005(15) 0.0023(15) -0.0001(14)
 I8 0.022(5) 0.023(5) 0.022(5) 0.0001(15) 0.0029(16) 0.0001(15)

_geom_special_details
;
 All esds (except the esd in the dihedral angle between two l.s. planes)
 are estimated using the full covariance matrix.  The cell esds are taken
 into account individually in the estimation of esds in distances, angles
 and torsion angles; correlations between esds in cell parameters are only
 used when they are defined by crystal symmetry.  An approximate (isotropic)
 treatment of cell esds is used for estimating esds involving l.s. planes.
;
loop_
  _geom_bond_atom_site_label_1
  _geom_bond_atom_site_label_2
  _geom_bond_distance
  _geom_bond_site_symmetry_2
  _geom_bond_publ_flag
 I12 Sn1 3.171(3) . ?
 I12 Sn1 3.097(3) 2_575 ?
 I12 I11 1.42(2) . ?
 I12 I8 3.05(2) . ?
 I6 Sn2 3.048(5) . ?
 Sn1 I12 3.097(3) 2_574 ?
 Sn1 I5 3.081(2) . ?
 Sn1 I7 3.131(2) 2_574 ?
 Sn1 I9 3.029(5) . ?
 Sn1 I11 3.009(19) . ?
 Sn1 I4 3.038(14) . ?
 Sn1 I8 3.22(2) 2_574 ?
 I5 Sn2 3.081(2) . ?
 I5 I4 1.338(16) . ?
 I7 Sn1 3.131(2) 2_575 ?
 I7 Sn2 3.126(2) 2_565 ?
 I7 I8 1.73(2) . ?
 I2 Sn2 3.160(3) . ?
 I2 Sn2 3.108(3) 2_565 ?
 I2 I3 1.38(3) . ?
 I2 I8 3.04(2) . ?
 Sn2 I7 3.126(2) 2_564 ?
 Sn2 I2 3.108(3) 2_564 ?
 Sn2 I3 3.03(2) . ?
 Sn2 I3 3.21(2) 2_564 ?
 Sn2 I4 3.038(14) . ?
 Sn2 I8 3.21(2) 2_564 ?
 S7 C17 1.71(2) . ?
 S7 C20 1.78(2) . ?
 S10 C3 1.70(2) . ?
 S10 C6 1.79(2) . ?
 S4 C34 1.73(2) . ?
 S4 C31 1.75(2) . ?
 S1 C47 1.73(2) . ?
 S1 C44 1.77(2) . ?
 S11 C7 1.72(2) . ?
 S11 C10 1.77(2) . ?
 S2 C48 1.75(2) . ?
 S2 C51 1.76(2) . ?
 S8 C21 1.71(2) . ?
 S8 C24 1.77(2) . ?
 S5 C35 1.74(2) . ?
 S5 C38 1.74(2) . ?
 S12 C11 1.73(2) . ?
 S12 C14 1.72(3) . ?
 S9 C25 1.75(2) . ?
 S9 C28 1.71(3) . ?
 C42 H42A 0.9700 . ?
 C42 H42B 0.9700 . ?
 C42 C43 1.65(4) . ?
 C42 N4 1.45(3) . ?
 C48 C49 1.34(3) . ?
 C48 C47 1.46(3) . ?
 C18 H18 0.9300 . ?
 C18 C19 1.41(3) . ?
 C18 C17 1.39(3) . ?
 C32 H32 0.9300 . ?
 C32 C33 1.40(3) . ?
 C32 C31 1.44(3) . ?
 C4 H4 0.9300 . ?
 C4 C3 1.42(3) . ?
 C4 C5 1.40(3) . ?
 C45 H45 0.9300 . ?
 C45 C46 1.42(3) . ?
 C45 C44 1.43(3) . ?
 C35 C36 1.33(3) . ?
 C35 C34 1.45(3) . ?
 C21 C22 1.36(3) . ?
 C21 C20 1.45(3) . ?
 C7 C8 1.38(3) . ?
 C7 C6 1.44(3) . ?
 C23 H23 0.9300 . ?
 C23 C22 1.37(3) . ?
 C23 C24 1.36(3) . ?
 C9 H9 0.9300 . ?
 C9 C8 1.39(3) . ?
 C9 C10 1.36(3) . ?
 C37 H37 0.9300 . ?
 C37 C36 1.43(3) . ?
 C37 C38 1.35(3) . ?
 C50 H50 0.9300 . ?
 C50 C49 1.44(3) . ?
 C50 C51 1.36(3) . ?
 C22 H22 0.9300 . ?
 C49 H49 0.9300 . ?
 C36 H36 0.9300 . ?
 C8 H8 0.9300 . ?
 C33 H33 0.9300 . ?
 C33 C34 1.42(3) . ?
 C47 C46 1.42(3) . ?
 C3 C2 1.41(3) . ?
 C26 H26 0.9300 . ?
 C26 C25 1.35(3) . ?
 C26 C27 1.34(4) . ?
 C46 H46 0.9300 . ?
 C19 H19 0.9300 . ?
 C19 C20 1.37(3) . ?
 C43 H43A 0.9700 . ?
 C43 H43B 0.9700 . ?
 C43 C44 1.41(3) . ?
 C25 C24 1.45(3) . ?
 C12 H12 0.9300 . ?
 C12 C11 1.37(3) . ?
 C12 C13 1.38(4) . ?
 C5 H5 0.9300 . ?
 C5 C6 1.38(3) . ?
 C17 C16 1.44(3) . ?
 C11 C10 1.43(3) . ?
 C31 C30 1.41(3) . ?
 N4 H4A 0.8900 . ?
 N4 H4B 0.8900 . ?
 N4 H4C 0.8900 . ?
 S3 C52 1.73(2) . ?
 S3 C55 1.73(3) . ?
 N1 H1A 0.8900 . ?
 N1 H1B 0.8900 . ?
 N1 H1C 0.8900 . ?
 N1 C1 1.44(3) . ?
 S6 C56 1.72(2) . ?
 S6 C41 1.72(3) . ?
 N3 H3A 0.8900 . ?
 N3 H3B 0.8900 . ?
 N3 H3C 0.8900 . ?
 N3 C29 1.50(3) . ?
 N2 H2A 0.8900 . ?
 N2 H2B 0.8900 . ?
 N2 H2C 0.8900 . ?
 N2 C15 1.43(3) . ?
 C29 H29A 0.9700 . ?
 C29 H29B 0.9700 . ?
 C29 C30 1.58(3) . ?
 C30 H30A 0.9700 . ?
 C30 H30B 0.9700 . ?
 C15 H15A 0.9700 . ?
 C15 H15B 0.9700 . ?
 C15 C16 1.58(3) . ?
 C1 H1D 0.9700 . ?
 C1 H1E 0.9700 . ?
 C1 C2 1.61(3) . ?
 C39 H39 0.9300 . ?
 C39 C56 1.46(3) . ?
 C39 C40 1.36(4) . ?
 C2 H2D 0.9700 . ?
 C2 H2E 0.9700 . ?
 C53 H53 0.9300 . ?
 C53 C54 1.34(4) . ?
 C53 C52 1.44(3) . ?
 C16 H16A 0.9700 . ?
 C16 H16B 0.9700 . ?
 C56 C38 1.44(3) . ?
 C54 H54 0.9300 . ?
 C54 C55 1.22(4) . ?
 C40 H40 0.9300 . ?
 C40 C41 1.21(3) . ?
 C52 C51 1.42(3) . ?
 C41 H41 0.9300 . ?
 C55 H55 0.9300 . ?
 C13 H13 0.9300 . ?
 C13 C14 1.38(3) . ?
 C28 H28 0.9300 . ?
 C28 C27 1.38(3) . ?
 C27 H27 0.9300 . ?
 C14 H14 0.9300 . ?
 I3 Sn2 3.21(2) 2_565 ?
 I8 Sn1 3.22(2) 2_575 ?
 I8 Sn2 3.21(2) 2_565 ?

loop_
  _geom_angle_atom_site_label_1
  _geom_angle_atom_site_label_2
  _geom_angle_atom_site_label_3
  _geom_angle
  _geom_angle_site_symmetry_1
  _geom_angle_site_symmetry_3
  _geom_angle_publ_flag
 Sn1 I12 Sn1 153.66(7) 2_575 . ?
 I11 I12 Sn1 70.4(8) . . ?
 I11 I12 Sn1 84.0(8) . 2_575 ?
 I11 I12 I8 146.9(9) . . ?
 I8 I12 Sn1 63.1(4) . 2_575 ?
 I8 I12 Sn1 142.7(4) . . ?
 I12 Sn1 I12 174.48(14) 2_574 . ?
 I12 Sn1 I7 89.41(6) 2_574 2_574 ?
 I12 Sn1 I8 120.4(4) . 2_574 ?
 I12 Sn1 I8 57.8(4) 2_574 2_574 ?
 I5 Sn1 I12 89.13(7) . 2_574 ?
 I5 Sn1 I12 92.09(6) . . ?
 I5 Sn1 I7 173.81(14) . 2_574 ?
 I5 Sn1 I8 146.6(4) . 2_574 ?
 I7 Sn1 I12 88.81(7) 2_574 . ?
 I7 Sn1 I8 31.6(4) 2_574 2_574 ?
 I9 Sn1 I12 90.80(8) . 2_574 ?
 I9 Sn1 I12 94.48(9) . . ?
 I9 Sn1 I5 93.91(8) . . ?
 I9 Sn1 I7 92.12(8) . 2_574 ?
 I9 Sn1 I4 95.0(3) . . ?
 I9 Sn1 I8 91.1(4) . 2_574 ?
 I11 Sn1 I12 151.3(4) . 2_574 ?
 I11 Sn1 I12 26.4(4) . . ?
 I11 Sn1 I5 118.3(4) . . ?
 I11 Sn1 I7 62.4(4) . 2_574 ?
 I11 Sn1 I9 95.1(4) . . ?
 I11 Sn1 I4 93.2(5) . . ?
 I11 Sn1 I8 94.0(6) . 2_574 ?
 I4 Sn1 I12 114.3(3) . 2_574 ?
 I4 Sn1 I12 66.8(3) . . ?
 I4 Sn1 I5 25.2(3) . . ?
 I4 Sn1 I7 155.1(3) . 2_574 ?
 I4 Sn1 I8 170.2(6) . 2_574 ?
 Sn2 I5 Sn1 151.20(10) . . ?
 I4 I5 Sn1 75.6(6) . . ?
 I4 I5 Sn2 75.6(6) . . ?
 Sn2 I7 Sn1 153.66(9) 2_565 2_575 ?
 I8 I7 Sn1 77.0(7) . 2_575 ?
 I8 I7 Sn2 76.6(7) . 2_565 ?
 Sn2 I2 Sn2 153.58(7) 2_565 . ?
 I3 I2 Sn2 72.1(9) . . ?
 I3 I2 Sn2 81.8(9) . 2_565 ?
 I3 I2 I8 144.6(11) . . ?
 I8 I2 Sn2 143.3(5) . . ?
 I8 I2 Sn2 62.8(5) . 2_565 ?
 I6 Sn2 I5 93.99(9) . . ?
 I6 Sn2 I7 91.91(7) . 2_564 ?
 I6 Sn2 I2 90.73(9) . 2_564 ?
 I6 Sn2 I2 93.96(8) . . ?
 I6 Sn2 I3 90.6(4) . 2_564 ?
 I6 Sn2 I8 91.2(4) . 2_564 ?
 I5 Sn2 I7 173.92(14) . 2_564 ?
 I5 Sn2 I2 92.01(6) . . ?
 I5 Sn2 I2 89.11(7) . 2_564 ?
 I5 Sn2 I3 64.1(4) . 2_564 ?
 I5 Sn2 I8 146.4(4) . 2_564 ?
 I7 Sn2 I2 89.04(7) 2_564 . ?
 I7 Sn2 I3 114.4(4) 2_564 2_564 ?
 I7 Sn2 I8 31.7(4) 2_564 2_564 ?
 I2 Sn2 I7 89.35(6) 2_564 2_564 ?
 I2 Sn2 I2 175.09(14) 2_564 . ?
 I2 Sn2 I3 25.1(5) 2_564 2_564 ?
 I2 Sn2 I3 156.0(5) . 2_564 ?
 I2 Sn2 I8 120.7(4) . 2_564 ?
 I2 Sn2 I8 57.6(4) 2_564 2_564 ?
 I3 Sn2 I6 92.8(4) . . ?
 I3 Sn2 I5 117.6(5) . . ?
 I3 Sn2 I7 63.5(5) . 2_564 ?
 I3 Sn2 I2 25.6(5) . . ?
 I3 Sn2 I2 152.7(5) . 2_564 ?
 I3 Sn2 I3 176.0(7) . 2_564 ?
 I3 Sn2 I8 95.3(6) . 2_564 ?
 I4 Sn2 I6 94.3(3) . . ?
 I4 Sn2 I5 25.2(3) . . ?
 I4 Sn2 I7 155.4(3) . 2_564 ?
 I4 Sn2 I2 66.8(3) . . ?
 I4 Sn2 I2 114.3(3) . 2_564 ?
 I4 Sn2 I3 89.4(5) . 2_564 ?
 I4 Sn2 I3 92.4(6) . . ?
 I4 Sn2 I8 170.4(6) . 2_564 ?
 I8 Sn2 I3 82.7(6) 2_564 2_564 ?
 C17 S7 C20 93.8(10) . . ?
 C3 S10 C6 94.5(10) . . ?
 C34 S4 C31 91.2(10) . . ?
 C47 S1 C44 90.6(10) . . ?
 C7 S11 C10 92.2(11) . . ?
 C48 S2 C51 92.0(10) . . ?
 C21 S8 C24 92.4(11) . . ?
 C35 S5 C38 91.7(11) . . ?
 C14 S12 C11 89.4(12) . . ?
 C28 S9 C25 88.8(12) . . ?
 H42A C42 H42B 108.6 . . ?
 C43 C42 H42A 110.3 . . ?
 C43 C42 H42B 110.3 . . ?
 N4 C42 H42A 110.3 . . ?
 N4 C42 H42B 110.3 . . ?
 N4 C42 C43 107(2) . . ?
 C49 C48 S2 110.0(16) . . ?
 C49 C48 C47 130(2) . . ?
 C47 C48 S2 119.5(15) . . ?
 C19 C18 H18 123.9 . . ?
 C17 C18 H18 123.9 . . ?
 C17 C18 C19 112(2) . . ?
 C33 C32 H32 124.4 . . ?
 C33 C32 C31 111(2) . . ?
 C31 C32 H32 124.4 . . ?
 C3 C4 H4 122.9 . . ?
 C5 C4 H4 122.9 . . ?
 C5 C4 C3 114(2) . . ?
 C46 C45 H45 123.3 . . ?
 C44 C45 H45 123.3 . . ?
 C44 C45 C46 113(2) . . ?
 C36 C35 S5 109.9(17) . . ?
 C36 C35 C34 131(2) . . ?
 C34 C35 S5 118.7(16) . . ?
 C22 C21 S8 109.4(17) . . ?
 C22 C21 C20 128(2) . . ?
 C20 C21 S8 122.3(17) . . ?
 C8 C7 S11 109.5(17) . . ?
 C8 C7 C6 128(2) . . ?
 C6 C7 S11 122.4(17) . . ?
 C22 C23 H23 123.0 . . ?
 C24 C23 H23 123.0 . . ?
 C24 C23 C22 114.0(19) . . ?
 C8 C9 H9 123.4 . . ?
 C10 C9 H9 123.4 . . ?
 C10 C9 C8 113(2) . . ?
 C36 C37 H37 124.5 . . ?
 C38 C37 H37 124.5 . . ?
 C38 C37 C36 111.0(19) . . ?
 C49 C50 H50 124.1 . . ?
 C51 C50 H50 124.1 . . ?
 C51 C50 C49 111.8(19) . . ?
 C21 C22 C23 115.4(19) . . ?
 C21 C22 H22 122.3 . . ?
 C23 C22 H22 122.3 . . ?
 C48 C49 C50 115.4(19) . . ?
 C48 C49 H49 122.3 . . ?
 C50 C49 H49 122.3 . . ?
 C35 C36 C37 116(2) . . ?
 C35 C36 H36 122.1 . . ?
 C37 C36 H36 122.1 . . ?
 C7 C8 C9 115.0(19) . . ?
 C7 C8 H8 122.5 . . ?
 C9 C8 H8 122.5 . . ?
 C32 C33 H33 123.2 . . ?
 C32 C33 C34 114(2) . . ?
 C34 C33 H33 123.2 . . ?
 C48 C47 S1 120.6(15) . . ?
 C46 C47 S1 114.2(15) . . ?
 C46 C47 C48 124.7(19) . . ?
 C35 C34 S4 120.9(15) . . ?
 C33 C34 S4 112.0(15) . . ?
 C33 C34 C35 126.6(19) . . ?
 C4 C3 S10 109.0(16) . . ?
 C2 C3 S10 125.5(18) . . ?
 C2 C3 C4 125(2) . . ?
 C25 C26 H26 125.2 . . ?
 C27 C26 H26 125.2 . . ?
 C27 C26 C25 110(2) . . ?
 C45 C46 H46 124.6 . . ?
 C47 C46 C45 110.7(19) . . ?
 C47 C46 H46 124.6 . . ?
 C18 C19 H19 121.8 . . ?
 C20 C19 C18 116(2) . . ?
 C20 C19 H19 121.8 . . ?
 C42 C43 H43A 109.8 . . ?
 C42 C43 H43B 109.8 . . ?
 H43A C43 H43B 108.2 . . ?
 C44 C43 C42 109.6(19) . . ?
 C44 C43 H43A 109.8 . . ?
 C44 C43 H43B 109.8 . . ?
 C26 C25 S9 114(2) . . ?
 C26 C25 C24 127(2) . . ?
 C24 C25 S9 118.9(18) . . ?
 C11 C12 H12 125.4 . . ?
 C11 C12 C13 109(2) . . ?
 C13 C12 H12 125.4 . . ?
 C45 C44 S1 110.9(16) . . ?
 C45 C44 C43 128(2) . . ?
 C43 C44 S1 121.4(16) . . ?
 C4 C5 H5 122.6 . . ?
 C6 C5 C4 115(2) . . ?
 C6 C5 H5 122.6 . . ?
 C18 C17 S7 110.7(17) . . ?
 C18 C17 C16 126(2) . . ?
 C16 C17 S7 123.3(18) . . ?
 C7 C6 S10 121.8(16) . . ?
 C5 C6 S10 107.4(15) . . ?
 C5 C6 C7 130.5(19) . . ?
 C21 C20 S7 121.2(16) . . ?
 C19 C20 S7 106.8(15) . . ?
 C19 C20 C21 131.8(19) . . ?
 C12 C11 S12 114.6(19) . . ?
 C12 C11 C10 124(2) . . ?
 C10 C11 S12 121.0(18) . . ?
 C32 C31 S4 112.0(17) . . ?
 C30 C31 S4 122.3(18) . . ?
 C30 C31 C32 126(2) . . ?
 C23 C24 S8 108.5(17) . . ?
 C23 C24 C25 132(2) . . ?
 C25 C24 S8 119.8(17) . . ?
 C9 C10 S11 109.6(17) . . ?
 C9 C10 C11 129(2) . . ?
 C11 C10 S11 121.4(17) . . ?
 C42 N4 H4A 109.5 . . ?
 C42 N4 H4B 109.5 . . ?
 C42 N4 H4C 109.5 . . ?
 H4A N4 H4B 109.5 . . ?
 H4A N4 H4C 109.5 . . ?
 H4B N4 H4C 109.5 . . ?
 C55 S3 C52 91.4(13) . . ?
 H1A N1 H1B 109.5 . . ?
 H1A N1 H1C 109.5 . . ?
 H1B N1 H1C 109.5 . . ?
 C1 N1 H1A 109.5 . . ?
 C1 N1 H1B 109.5 . . ?
 C1 N1 H1C 109.5 . . ?
 C41 S6 C56 91.4(12) . . ?
 H3A N3 H3B 109.5 . . ?
 H3A N3 H3C 109.5 . . ?
 H3B N3 H3C 109.5 . . ?
 C29 N3 H3A 109.5 . . ?
 C29 N3 H3B 109.5 . . ?
 C29 N3 H3C 109.5 . . ?
 H2A N2 H2B 109.5 . . ?
 H2A N2 H2C 109.5 . . ?
 H2B N2 H2C 109.5 . . ?
 C15 N2 H2A 109.5 . . ?
 C15 N2 H2B 109.5 . . ?
 C15 N2 H2C 109.5 . . ?
 N3 C29 H29A 108.8 . . ?
 N3 C29 H29B 108.8 . . ?
 N3 C29 C30 114(2) . . ?
 H29A C29 H29B 107.6 . . ?
 C30 C29 H29A 108.8 . . ?
 C30 C29 H29B 108.8 . . ?
 C31 C30 C29 116.1(18) . . ?
 C31 C30 H30A 108.3 . . ?
 C31 C30 H30B 108.3 . . ?
 C29 C30 H30A 108.3 . . ?
 C29 C30 H30B 108.3 . . ?
 H30A C30 H30B 107.4 . . ?
 N2 C15 H15A 110.2 . . ?
 N2 C15 H15B 110.2 . . ?
 N2 C15 C16 107(2) . . ?
 H15A C15 H15B 108.5 . . ?
 C16 C15 H15A 110.2 . . ?
 C16 C15 H15B 110.2 . . ?
 N1 C1 H1D 110.6 . . ?
 N1 C1 H1E 110.6 . . ?
 N1 C1 C2 105.6(19) . . ?
 H1D C1 H1E 108.8 . . ?
 C2 C1 H1D 110.6 . . ?
 C2 C1 H1E 110.6 . . ?
 C56 C39 H39 122.6 . . ?
 C40 C39 H39 122.6 . . ?
 C40 C39 C56 115(2) . . ?
 C3 C2 C1 113.9(19) . . ?
 C3 C2 H2D 108.8 . . ?
 C3 C2 H2E 108.8 . . ?
 C1 C2 H2D 108.8 . . ?
 C1 C2 H2E 108.8 . . ?
 H2D C2 H2E 107.7 . . ?
 C54 C53 H53 122.7 . . ?
 C54 C53 C52 115(2) . . ?
 C52 C53 H53 122.7 . . ?
 C17 C16 C15 119.5(18) . . ?
 C17 C16 H16A 107.4 . . ?
 C17 C16 H16B 107.4 . . ?
 C15 C16 H16A 107.4 . . ?
 C15 C16 H16B 107.4 . . ?
 H16A C16 H16B 107.0 . . ?
 C39 C56 S6 104.5(18) . . ?
 C38 C56 S6 122.9(17) . . ?
 C38 C56 C39 133(2) . . ?
 C53 C54 H54 122.3 . . ?
 C55 C54 C53 115(3) . . ?
 C55 C54 H54 122.3 . . ?
 C39 C40 H40 123.5 . . ?
 C41 C40 C39 113(3) . . ?
 C41 C40 H40 123.5 . . ?
 C37 C38 S5 111.5(18) . . ?
 C37 C38 C56 131(2) . . ?
 C56 C38 S5 117.4(16) . . ?
 C53 C52 S3 104.6(19) . . ?
 C51 C52 S3 121.3(18) . . ?
 C51 C52 C53 134(2) . . ?
 C50 C51 S2 110.8(17) . . ?
 C50 C51 C52 133(2) . . ?
 C52 C51 S2 116.5(16) . . ?
 S6 C41 H41 122.0 . . ?
 C40 C41 S6 116(2) . . ?
 C40 C41 H41 122.0 . . ?
 S3 C55 H55 123.1 . . ?
 C54 C55 S3 114(2) . . ?
 C54 C55 H55 123.1 . . ?
 C12 C13 H13 122.2 . . ?
 C12 C13 C14 116(2) . . ?
 C14 C13 H13 122.2 . . ?
 S9 C28 H28 124.9 . . ?
 C27 C28 S9 110(2) . . ?
 C27 C28 H28 124.9 . . ?
 C26 C27 C28 117(2) . . ?
 C26 C27 H27 121.6 . . ?
 C28 C27 H27 121.6 . . ?
 S12 C14 H14 124.5 . . ?
 C13 C14 S12 111(2) . . ?
 C13 C14 H14 124.5 . . ?
 I12 I11 Sn1 83.1(8) . . ?
 I2 I3 Sn2 82.3(10) . . ?
 I2 I3 Sn2 73.1(9) . 2_565 ?
 Sn2 I3 Sn2 155.1(9) . 2_565 ?
 I5 I4 Sn1 79.2(6) . . ?
 I5 I4 Sn2 79.2(6) . . ?
 Sn2 I4 Sn1 158.3(6) . . ?
 I12 I8 Sn1 59.1(4) . 2_575 ?
 I12 I8 Sn2 157.9(9) . 2_565 ?
 I7 I8 I12 130.4(11) . . ?
 I7 I8 Sn1 71.3(7) . 2_575 ?
 I7 I8 I2 131.2(11) . . ?
 I7 I8 Sn2 71.6(7) . 2_565 ?
 I2 I8 I12 98.5(7) . . ?
 I2 I8 Sn1 157.4(9) . 2_575 ?
 I2 I8 Sn2 59.6(4) . 2_565 ?
 Sn2 I8 Sn1 143.0(8) 2_565 2_575 ?

loop_
  _geom_torsion_atom_site_label_1
  _geom_torsion_atom_site_label_2
  _geom_torsion_atom_site_label_3
  _geom_torsion_atom_site_label_4
  _geom_torsion
  _geom_torsion_site_symmetry_1
  _geom_torsion_site_symmetry_2
  _geom_torsion_site_symmetry_3
  _geom_torsion_site_symmetry_4
  _geom_torsion_publ_flag
 Sn1 I12 I11 Sn1 173.5(4) 2_575 . . . ?
 Sn1 I5 I4 Sn2 -179.6(4) . . . . ?
 Sn1 I7 I8 I12 -2.8(11) 2_575 . . . ?
 Sn1 I7 I8 I2 177.9(15) 2_575 . . . ?
 Sn1 I7 I8 Sn2 179.9(4) 2_575 . . 2_565 ?
 Sn2 I5 I4 Sn1 179.6(4) . . . . ?
 Sn2 I7 I8 I12 177.3(15) 2_565 . . . ?
 Sn2 I7 I8 Sn1 -179.9(4) 2_565 . . 2_575 ?
 Sn2 I7 I8 I2 -2.1(12) 2_565 . . . ?
 Sn2 I2 I3 Sn2 -175.8(5) . . . 2_565 ?
 Sn2 I2 I3 Sn2 175.8(5) 2_565 . . . ?
 S7 C17 C16 C15 102(2) . . . . ?
 S10 C3 C2 C1 -74(2) . . . . ?
 S4 C31 C30 C29 98(2) . . . . ?
 S1 C47 C46 C45 1(2) . . . . ?
 S11 C7 C8 C9 -6(3) . . . . ?
 S11 C7 C6 S10 -2(3) . . . . ?
 S11 C7 C6 C5 171.6(19) . . . . ?
 S2 C48 C49 C50 -2(3) . . . . ?
 S2 C48 C47 S1 2(3) . . . . ?
 S2 C48 C47 C46 -169.7(17) . . . . ?
 S8 C21 C22 C23 5(3) . . . . ?
 S8 C21 C20 S7 1(3) . . . . ?
 S8 C21 C20 C19 -171.8(18) . . . . ?
 S5 C35 C36 C37 1(3) . . . . ?
 S5 C35 C34 S4 0(3) . . . . ?
 S5 C35 C34 C33 -171.5(18) . . . . ?
 S12 C11 C10 S11 179.1(14) . . . . ?
 S12 C11 C10 C9 -3(4) . . . . ?
 S9 C25 C24 S8 -179.8(13) . . . . ?
 S9 C25 C24 C23 3(4) . . . . ?
 S9 C28 C27 C26 -7(3) . . . . ?
 C42 C43 C44 S1 73(2) . . . . ?
 C42 C43 C44 C45 -109(3) . . . . ?
 C48 S2 C51 C50 2.7(18) . . . . ?
 C48 S2 C51 C52 -179.5(18) . . . . ?
 C48 C47 C46 C45 174(2) . . . . ?
 C18 C19 C20 S7 0(2) . . . . ?
 C18 C19 C20 C21 174(2) . . . . ?
 C18 C17 C16 C15 -70(3) . . . . ?
 C32 C33 C34 S4 1(3) . . . . ?
 C32 C33 C34 C35 173(2) . . . . ?
 C32 C31 C30 C29 -81(3) . . . . ?
 C4 C3 C2 C1 105(3) . . . . ?
 C4 C5 C6 S10 1(2) . . . . ?
 C4 C5 C6 C7 -173(2) . . . . ?
 C35 S5 C38 C37 3.8(19) . . . . ?
 C35 S5 C38 C56 179.8(18) . . . . ?
 C21 S8 C24 C23 -1.5(18) . . . . ?
 C21 S8 C24 C25 -179(2) . . . . ?
 C7 S11 C10 C9 0.8(19) . . . . ?
 C7 S11 C10 C11 179(2) . . . . ?
 C22 C21 C20 S7 178(2) . . . . ?
 C22 C21 C20 C19 5(4) . . . . ?
 C22 C23 C24 S8 5(3) . . . . ?
 C22 C23 C24 C25 -178(2) . . . . ?
 C49 C48 C47 S1 174(2) . . . . ?
 C49 C48 C47 C46 3(4) . . . . ?
 C49 C50 C51 S2 -4(3) . . . . ?
 C49 C50 C51 C52 179(2) . . . . ?
 C36 C35 C34 S4 173(2) . . . . ?
 C36 C35 C34 C33 2(4) . . . . ?
 C36 C37 C38 S5 -4(3) . . . . ?
 C36 C37 C38 C56 -179(2) . . . . ?
 C8 C7 C6 S10 179(2) . . . . ?
 C8 C7 C6 C5 -7(4) . . . . ?
 C8 C9 C10 S11 -4(3) . . . . ?
 C8 C9 C10 C11 178(2) . . . . ?
 C33 C32 C31 S4 0(3) . . . . ?
 C33 C32 C31 C30 180(2) . . . . ?
 C47 S1 C44 C45 0.2(17) . . . . ?
 C47 S1 C44 C43 178.2(19) . . . . ?
 C47 C48 C49 C50 -175(2) . . . . ?
 C34 S4 C31 C32 -0.1(18) . . . . ?
 C34 S4 C31 C30 -179.4(19) . . . . ?
 C34 C35 C36 C37 -173(2) . . . . ?
 C3 S10 C6 C7 174.7(19) . . . . ?
 C3 S10 C6 C5 -0.5(17) . . . . ?
 C3 C4 C5 C6 -2(3) . . . . ?
 C26 C25 C24 S8 3(4) . . . . ?
 C26 C25 C24 C23 -174(3) . . . . ?
 C46 C45 C44 S1 1(3) . . . . ?
 C46 C45 C44 C43 -177(2) . . . . ?
 C19 C18 C17 S7 1(3) . . . . ?
 C19 C18 C17 C16 175(2) . . . . ?
 C25 S9 C28 C27 4(2) . . . . ?
 C25 C26 C27 C28 6(4) . . . . ?
 C12 C11 C10 S11 -1(4) . . . . ?
 C12 C11 C10 C9 176(3) . . . . ?
 C12 C13 C14 S12 5(3) . . . . ?
 C44 S1 C47 C48 -173.5(18) . . . . ?
 C44 S1 C47 C46 -0.8(18) . . . . ?
 C44 C45 C46 C47 -1(3) . . . . ?
 C5 C4 C3 S10 1(3) . . . . ?
 C5 C4 C3 C2 -177(2) . . . . ?
 C17 S7 C20 C21 -173.9(18) . . . . ?
 C17 S7 C20 C19 0.9(16) . . . . ?
 C17 C18 C19 C20 -1(3) . . . . ?
 C6 S10 C3 C4 -0.5(18) . . . . ?
 C6 S10 C3 C2 178(2) . . . . ?
 C6 C7 C8 C9 173(2) . . . . ?
 C20 S7 C17 C18 -1.4(18) . . . . ?
 C20 S7 C17 C16 -174.9(19) . . . . ?
 C20 C21 C22 C23 -172(2) . . . . ?
 C11 S12 C14 C13 -2(2) . . . . ?
 C11 C12 C13 C14 -5(3) . . . . ?
 C31 S4 C34 C35 -172.9(19) . . . . ?
 C31 S4 C34 C33 -0.3(18) . . . . ?
 C31 C32 C33 C34 -1(3) . . . . ?
 C24 S8 C21 C22 -1.9(18) . . . . ?
 C24 S8 C21 C20 175(2) . . . . ?
 C24 C23 C22 C21 -6(3) . . . . ?
 C10 S11 C7 C8 2.8(19) . . . . ?
 C10 S11 C7 C6 -176(2) . . . . ?
 C10 C9 C8 C7 7(3) . . . . ?
 N4 C42 C43 C44 64(2) . . . . ?
 S3 C52 C51 S2 175.6(14) . . . . ?
 S3 C52 C51 C50 -7(4) . . . . ?
 N1 C1 C2 C3 -63(2) . . . . ?
 S6 C56 C38 S5 176.0(14) . . . . ?
 S6 C56 C38 C37 -9(4) . . . . ?
 N3 C29 C30 C31 -54(3) . . . . ?
 N2 C15 C16 C17 -57(3) . . . . ?
 C39 C56 C38 S5 -1(4) . . . . ?
 C39 C56 C38 C37 174(3) . . . . ?
 C39 C40 C41 S6 -4(3) . . . . ?
 C53 C54 C55 S3 -3(3) . . . . ?
 C53 C52 C51 S2 -4(4) . . . . ?
 C53 C52 C51 C50 173(3) . . . . ?
 C56 S6 C41 C40 2(2) . . . . ?
 C56 C39 C40 C41 5(3) . . . . ?
 C54 C53 C52 S3 -3(3) . . . . ?
 C54 C53 C52 C51 176(3) . . . . ?
 C40 C39 C56 S6 -3(3) . . . . ?
 C40 C39 C56 C38 174(3) . . . . ?
 C38 S5 C35 C36 -2.4(19) . . . . ?
 C38 S5 C35 C34 172.3(18) . . . . ?
 C38 C37 C36 C35 2(3) . . . . ?
 C52 S3 C55 C54 1(2) . . . . ?
 C52 C53 C54 C55 4(4) . . . . ?
 C51 S2 C48 C49 -0.4(18) . . . . ?
 C51 S2 C48 C47 173.4(18) . . . . ?
 C51 C50 C49 C48 4(3) . . . . ?
 C41 S6 C56 C39 1.1(18) . . . . ?
 C41 S6 C56 C38 -177(2) . . . . ?
 C55 S3 C52 C53 1.2(18) . . . . ?
 C55 S3 C52 C51 -178(2) . . . . ?
 C13 C12 C11 S12 4(3) . . . . ?
 C13 C12 C11 C10 -176(2) . . . . ?
 C28 S9 C25 C26 -1(2) . . . . ?
 C28 S9 C25 C24 -179(2) . . . . ?
 C27 C26 C25 S9 -3(3) . . . . ?
 C27 C26 C25 C24 175(2) . . . . ?
 C14 S12 C11 C12 -1(2) . . . . ?
 C14 S12 C11 C10 179(2) . . . . ?
 I8 I12 I11 Sn1 -179.5(15) . . . . ?
 I8 I2 I3 Sn2 1.3(19) . . . 2_565 ?
 I8 I2 I3 Sn2 177.1(15) . . . . ?

_shelx_res_file
;
TITL 2 in Pc #7
REM reset to Pc #7
CELL 0.71073 24.904 12.0434 12.2044 90 97.054 90
ZERR 4 0.002 0.0011 0.0011 0 0.003 0
LATT -1
SYMM +X,-Y,0.5+Z
SFAC C H I N S Sn
UNIT 112 112 16 8 24 4
ISOR 0.001 0.02 I8 I11 I3 I4
SIMU 0.01 0.02 2 I12 > C14
ISOR 0.01 0.02 I12 > C14
DELU 0.001 0.001 I4 I3 I11
ISOR 0.001 0.002 Sn1

L.S. 50
PLAN  99
CONF
MORE -1
Temp
BOND $H
fmap 2
acta
SHEL 999 0.85
TWIN -1 0 0 0 -1 0 0 0 -1 2
OMIT 4 4 2
OMIT -4 4 -2
OMIT 4 4 -8
OMIT -17 0 -2
OMIT 17 0 2
OMIT -6 2 4
OMIT 4 10 -2
OMIT -2 2 2
OMIT 2 2 -2
OMIT -15 4 6
OMIT -4 10 2
OMIT -4 4 8
OMIT -11 10 -2
OMIT 21 2 2
OMIT 13 4 -2
OMIT -2 2 1
OMIT 6 2 -4
OMIT -13 4 2
OMIT 11 10 2
OMIT -1 2 -1
OMIT 2 2 -1
OMIT 20 4 2
OMIT 1 2 1
OMIT -8 4 8
OMIT -1 2 1
OMIT 4 6 4
OMIT 15 4 -6
OMIT -3 4 -2
OMIT 2 2 1
OMIT -20 4 -2
OMIT 20 4 4
OMIT -2 2 -1
OMIT 1 2 -1
OMIT 17 2 4
OMIT 1 2 6
OMIT -3 2 1
OMIT -21 2 -2
OMIT 24 2 2
OMIT 8 4 -8
OMIT -1 2 -6
OMIT 3 2 -1
OMIT 21 6 -2
OMIT -22 6 4
OMIT -2 6 -8
OMIT 13 6 2
OMIT 0 3 -1
OMIT 3 4 2
OMIT 7 0 10
OMIT -21 2 4
OMIT 9 6 0
OMIT -5 2 10
OMIT 11 2 -6
OMIT -5 6 12
OMIT -12 4 10
OMIT -1 3 -1
OMIT -11 4 -5
OMIT 3 2 1
OMIT -3 2 -1
OMIT -5 4 4
OMIT -1 3 1
OMIT 7 4 -8
OMIT -15 0 -6
OMIT -4 2 1
OMIT 21 2 -4
OMIT 5 4 -4
OMIT -13 6 -2
OMIT -4 6 -4
OMIT -21 6 2
OMIT 15 0 6
OMIT 5 6 -12
OMIT -24 2 -2
OMIT -7 4 8
OMIT 2 8 7
OMIT -11 2 6
OMIT 4 2 -1
OMIT 3 10 -2
OMIT 19 2 6
OMIT 20 4 6
OMIT 5 0 -4
OMIT 0 0 -6
OMIT -5 0 4
OMIT 0 0 6
OMIT -1 4 -6
OMIT 3 0 2
OMIT 12 0 -8
OMIT 21 6 -6
OMIT -25 2 2
OMIT 4 4 4
OMIT 1 3 -1
OMIT 0 3 1
OMIT -11 2 4
OMIT 18 0 -2
OMIT -21 2 0
OMIT -13 2 4
OMIT -7 4 6
OMIT -3 10 2
OMIT 11 2 -4
OMIT -20 6 -4
OMIT 5 2 -10
OMIT 9 2 2
OMIT -4 2 -1
OMIT -3 3 1
OMIT 0 2 1
OMIT 9 8 4
OMIT 4 2 1
OMIT 13 2 -4
OMIT 6 2 -2
OMIT 2 3 1
OMIT -2 3 1
OMIT 10 10 -2
OMIT -19 4 2
OMIT -2 3 0
OMIT 22 6 -4
OMIT 4 10 2
OMIT 3 6 -2
OMIT -12 6 6
OMIT 1 3 1
OMIT -8 4 -8
OMIT -2 3 -1
OMIT -22 0 2
OMIT 4 12 0
OMIT -17 2 -4
OMIT 28 0 2
OMIT -12 4 -8
OMIT -3 8 9
OMIT 11 4 5
OMIT 1 4 6
OMIT -4 3 1
OMIT 0 2 -1
OMIT 2 6 8
OMIT -9 8 -4
OMIT -3 6 2
OMIT 7 4 -6
OMIT -4 4 -4
OMIT -12 0 8
OMIT 8 4 8
OMIT -18 8 0
OMIT 12 6 -6
OMIT -3 12 4
OMIT 18 8 0
OMIT -4 10 -2
OMIT -28 0 -2
OMIT -10 8 8
OMIT -21 6 6
OMIT -10 10 2
OMIT -15 2 10
OMIT -20 0 -6
OMIT 17 6 2
OMIT 1 1 -3
OMIT -9 2 -12
OMIT -3 3 0
OMIT 27 2 -6
OMIT 5 2 1
OMIT 3 3 1
OMIT -9 2 -5
OMIT 19 4 -2
OMIT -19 2 -6
OMIT 2 3 -1
OMIT -19 0 0
OMIT -19 4 8
OMIT -9 6 0
OMIT 21 2 0
OMIT 25 2 -2
OMIT -12 4 -4
OMIT -9 2 -2
OMIT -22 6 2
OMIT 16 4 6
OMIT 1 3 0
OMIT 7 4 10
OMIT 15 4 8
OMIT 9 10 -5
OMIT -5 2 -1
OMIT 12 4 8
OMIT -3 3 -1
OMIT 5 8 8
OMIT 20 6 4
OMIT -14 6 4
OMIT -3 4 1
OMIT 15 2 1
OMIT -1 0 14
OMIT 3 12 -4
OMIT 17 2 -2
OMIT 18 4 -2
OMIT 3 3 0
OMIT -4 4 -10
OMIT 14 6 -4
OMIT -14 6 8
OMIT -1 14 0
OMIT 19 0 2
OMIT -8 4 -6
OMIT 9 2 5
OMIT -12 6 -2
OMIT 8 4 6
OMIT 16 6 4
OMIT -26 0 2
OMIT -13 2 1
OMIT 3 4 -1
OMIT -19 4 6
OMIT 3 3 -1
OMIT -24 2 -6
OMIT 15 2 -10
OMIT 3 2 3
OMIT 4 3 1
OMIT 6 2 -11
OMIT -8 10 0
OMIT 12 4 0
OMIT -3 1 -2
OMIT 4 3 -1
OMIT -15 1 -8
OMIT -15 4 -8
OMIT -15 3 -9
OMIT -7 4 -3
OMIT 1 6 8
OMIT -1 1 3
OMIT 7 4 3
OMIT -2 4 -1
OMIT 17 3 10
OMIT -4 3 0
OMIT 27 2 -4
OMIT 1 1 -1
OMIT 1 0 6
OMIT 1 4 -1
OMIT 4 3 0
OMIT 12 6 2
OMIT 19 4 4
OMIT -1 2 -2
OMIT -19 2 6
OMIT -3 2 -10
OMIT 0 4 -10
OMIT 12 6 -2
OMIT -16 6 -4
OMIT 2 4 1
OMIT 1 2 2
OMIT 0 1 1
OMIT 3 2 6
OMIT -17 2 2
OMIT 4 4 10
OMIT 19 4 2
OMIT 0 10 8
OMIT 2 3 0
OMIT -3 12 0
OMIT 0 1 -1
OMIT 22 6 -2
OMIT 24 2 6
OMIT -12 4 11
OMIT -20 4 8
OMIT -17 9 -3
OMIT 9 6 9
OMIT -3 2 -6
OMIT 1 14 0
OMIT -7 0 -6
OMIT 0 4 3
OMIT 0 2 -3
OMIT -19 0 -2
OMIT -3 2 -3
OMIT 17 6 8
OMIT 17 6 4
OMIT -4 1 0
OMIT -5 3 2
OMIT 0 1 -3
OMIT -7 4 9
OMIT -21 0 2
OMIT -17 2 -2
OMIT 11 4 2
OMIT 21 0 -2
OMIT -2 1 3
OMIT 4 4 -10
OMIT -5 8 -8
OMIT -20 4 4
OMIT -5 4 12
OMIT 0 8 7
OMIT -18 6 2
OMIT -1 4 -3
OMIT -5 6 4
OMIT -4 4 -6
OMIT -20 10 2
OMIT -6 2 2
OMIT 14 2 -6
OMIT -23 4 8
OMIT -7 6 8
REM <olex2.extras>
REM <HklSrc "%.\\2.hkl">
REM </olex2.extras>

WGHT    0.099600    6.258300
BASF   0.15556
FVAR       0.03485
I12   3    0.400394    0.941988    0.434242    10.92000    0.02075    0.01368 =
         0.00712    0.00095    0.00298    0.00189
I6    3    0.269854    0.496620    0.142163    11.00000    0.01362    0.01968 =
         0.01883   -0.00414    0.00434   -0.00126
SN1   6    0.406264    0.997367    0.182011    11.00000    0.01810    0.01197 =
         0.01156   -0.00061    0.00019   -0.00138
I5    3    0.399683    0.749916    0.117723    10.90000    0.02860    0.00486 =
         0.02087    0.00048    0.00323   -0.00009
I7    3    0.399519    0.749889    0.738868    10.93000    0.01854    0.00332 =
         0.01595   -0.00051    0.00303    0.00099
I9    3    0.528738    1.003218    0.205704    11.00000    0.01722    0.01856 =
         0.02097    0.00656   -0.00003   -0.00027
I2    3    0.398309    0.558479    0.433062    10.93000    0.02394    0.01520 =
         0.00623   -0.00093    0.00432    0.00276
SN2   6    0.393096    0.502554    0.178995    11.00000    0.04211    0.00735 =
         0.00798   -0.00010    0.00744   -0.00176
I1    3    0.530158    0.492503    0.204959    11.00000    0.01755    0.01876 =
         0.01734    0.00029    0.00024   -0.00264
I10   3    0.268388    1.007789    0.140351    11.00000    0.01870    0.02039 =
         0.01612    0.00056    0.00429   -0.00133
S7    5    0.150990    0.737226    0.524228    11.00000    0.02253    0.02894 =
         0.02935   -0.00728    0.00518    0.00058
S10   5    0.151899    0.766276    0.023906    11.00000    0.02367    0.03380 =
         0.02532    0.00658    0.00925    0.00031
S4    5    0.647789    0.767243    0.643180    11.00000    0.02921    0.02463 =
         0.02490   -0.01018    0.00153    0.00204
S1    5   -0.353105    0.270678    0.642268    11.00000    0.02793    0.02361 =
         0.02481   -0.00890   -0.00332    0.00244
S11   5    0.069159    0.820651    0.208857    11.00000    0.03759    0.02909 =
         0.03476    0.00271    0.00795    0.00898
S2    5   -0.271760    0.314141    0.862569    11.00000    0.04338    0.03162 =
         0.02315   -0.00360    0.00660   -0.00759
S8    5    0.070346    0.678221    0.710163    11.00000    0.03844    0.02998 =
         0.03417   -0.00151    0.00789   -0.00964
S5    5    0.726740    0.815861    0.862584    11.00000    0.04539    0.03259 =
         0.02870   -0.00384    0.00756   -0.01015
S12   5   -0.050499    0.961813    0.408384    11.00000    0.03942    0.06170 =
         0.04106   -0.01385    0.00799    0.00566
S9    5   -0.050204    0.537420    0.907988    11.00000    0.04051    0.05866 =
         0.04371    0.01429    0.00929   -0.00644
C42   1   -0.471415    0.228956    0.472901    11.00000    0.03131    0.03729 =
         0.02915    0.00246   -0.00076    0.00382
AFIX  23
H42A  2   -0.493413    0.175417    0.428131    11.00000   -1.20000
H42B  2   -0.469385    0.206625    0.549663    11.00000   -1.20000
AFIX   0
C48   1   -0.282810    0.417878    0.762455    11.00000    0.02903    0.01821 =
         0.02234   -0.00584   -0.00206   -0.00064
C18   1    0.162135    0.600271    0.368688    11.00000    0.02769    0.03114 =
         0.02210   -0.00603    0.00338    0.00255
AFIX  43
H18   2    0.172706    0.567899    0.305551    11.00000   -1.20000
AFIX   0
C32   1    0.638519    0.912009    0.478291    11.00000    0.02651    0.03315 =
         0.03035   -0.00379    0.00273    0.00344
AFIX  43
H32   2    0.628746    0.945251    0.409971    11.00000   -1.20000
AFIX   0
C4    1    0.158947    0.903420   -0.132127    11.00000    0.02693    0.03040 =
         0.02003    0.00297    0.00925   -0.00180
AFIX  43
H4    2    0.167563    0.935335   -0.197127    11.00000   -1.20000
AFIX   0
C45   1   -0.359052    0.416229    0.478864    11.00000    0.02682    0.03012 =
         0.02548   -0.00689    0.00054    0.00053
AFIX  43
H45   2   -0.368115    0.450236    0.410686    11.00000   -1.20000
AFIX   0
C35   1    0.715773    0.918511    0.762434    11.00000    0.03381    0.02237 =
         0.02654   -0.00508    0.00012   -0.00089
C21   1    0.083903    0.581799    0.614247    11.00000    0.03656    0.03015 =
         0.03278   -0.00328    0.00167   -0.00291
C7    1    0.081772    0.917598    0.111912    11.00000    0.03247    0.03165 =
         0.03341    0.00297    0.00550    0.00390
C23   1    0.019969    0.493402    0.705924    11.00000    0.03517    0.02155 =
         0.03486    0.00512    0.00556   -0.01569
AFIX  43
H23   2   -0.004177    0.436881    0.717327    11.00000   -1.20000
AFIX   0
C9    1    0.017979    1.006018    0.206623    11.00000    0.04014    0.02126 =
         0.03672   -0.00580    0.00812    0.01072
AFIX  43
H9    2   -0.006256    1.061939    0.219332    11.00000   -1.20000
AFIX   0
C37   1    0.782665    0.994437    0.892064    11.00000    0.03843    0.01756 =
         0.03331   -0.00563    0.00595   -0.01105
AFIX  43
H37   2    0.805976    1.049724    0.922432    11.00000   -1.20000
AFIX   0
C50   1   -0.215982    0.494229    0.893862    11.00000    0.03375    0.01686 =
         0.02937   -0.00125    0.00222   -0.00577
AFIX  43
H50   2   -0.193094    0.549905    0.924892    11.00000   -1.20000
AFIX   0
C22   1    0.055185    0.487363    0.627918    11.00000    0.03411    0.01896 =
         0.02977   -0.00429    0.00656    0.00113
AFIX  43
H22   2    0.059190    0.423280    0.587184    11.00000   -1.20000
AFIX   0
C49   1   -0.250051    0.504640    0.790263    11.00000    0.03286    0.01691 =
         0.02764   -0.00298    0.00051   -0.00231
AFIX  43
H49   2   -0.249432    0.567113    0.745645    11.00000   -1.20000
AFIX   0
C36   1    0.747562    1.004941    0.790445    11.00000    0.04034    0.01897 =
         0.02853   -0.00443    0.00212   -0.00511
AFIX  43
H36   2    0.747084    1.068351    0.746845    11.00000   -1.20000
AFIX   0
C8    1    0.053161    1.013209    0.127092    11.00000    0.03153    0.02524 =
         0.03147    0.00440    0.01241   -0.00454
AFIX  43
H8    2    0.057138    1.077738    0.087016    11.00000   -1.20000
AFIX   0
C33   1    0.670949    0.962395    0.566569    11.00000    0.03455    0.03185 =
         0.02464    0.00358   -0.00254   -0.00391
AFIX  43
H33   2    0.685462    1.033221    0.562587    11.00000   -1.20000
AFIX   0
C47   1   -0.319263    0.396368    0.661351    11.00000    0.03520    0.02592 =
         0.02745   -0.00095   -0.00282   -0.00105
C34   1    0.679515    0.895000    0.662589    11.00000    0.03344    0.02543 =
         0.02707    0.00083   -0.00215   -0.00646
C3    1    0.177309    0.796760   -0.095686    11.00000    0.02124    0.02838 =
         0.02381   -0.00148    0.00739    0.00179
C26   1   -0.000761    0.728066    0.902871    11.00000    0.03180    0.03811 =
         0.03632   -0.00431    0.00136    0.00637
AFIX  43
H26   2    0.022554    0.784359    0.886541    11.00000   -1.20000
AFIX   0
C46   1   -0.325107    0.466396    0.567247    11.00000    0.03234    0.03041 =
         0.02484    0.00030    0.00112   -0.00436
AFIX  43
H46   2   -0.308930    0.535705    0.563834    11.00000   -1.20000
AFIX   0
C19   1    0.130092    0.546365    0.439822    11.00000    0.02741    0.02765 =
         0.02369   -0.00132    0.00433    0.00015
AFIX  43
H19   2    0.117324    0.474492    0.426236    11.00000   -1.20000
AFIX   0
C43   1   -0.410372    0.235306    0.434452    11.00000    0.02874    0.02349 =
         0.02651    0.00376    0.00377    0.00605
AFIX  23
H43A  2   -0.394194    0.161928    0.437957    11.00000   -1.20000
H43B  2   -0.412645    0.261418    0.358837    11.00000   -1.20000
AFIX   0
C25   1   -0.004401    0.626975    0.855229    11.00000    0.03896    0.04330 =
         0.03291    0.00060    0.00414   -0.00504
C12   1   -0.000329    0.771472    0.402279    11.00000    0.02547    0.03849 =
         0.03822    0.00512    0.00165   -0.00623
AFIX  43
H12   2    0.023374    0.716177    0.385307    11.00000   -1.20000
AFIX   0
C44   1   -0.377907    0.308537    0.504848    11.00000    0.02758    0.02305 =
         0.02413   -0.00142    0.00471    0.00252
C5    1    0.126666    0.956712   -0.061746    11.00000    0.03527    0.02735 =
         0.03046   -0.00188    0.01006   -0.00132
AFIX  43
H5    2    0.113005    1.027932   -0.075276    11.00000   -1.20000
AFIX   0
C17   1    0.176180    0.707543    0.403657    11.00000    0.02030    0.02774 =
         0.02469    0.00197    0.00182   -0.00126
C6    1    0.116715    0.895441    0.029100    11.00000    0.03002    0.02750 =
         0.02835   -0.00172    0.00472    0.00237
C20   1    0.118679    0.605594    0.530410    11.00000    0.02430    0.02847 =
         0.02557   -0.00138   -0.00342    0.00021
C11   1   -0.005678    0.874010    0.353662    11.00000    0.03586    0.04622 =
         0.03323   -0.00495    0.00526    0.00293
C31   1    0.622368    0.802400    0.507128    11.00000    0.02917    0.03076 =
         0.02729   -0.00742    0.00438    0.00411
C24   1    0.023554    0.589225    0.764882    11.00000    0.03711    0.03354 =
         0.03294   -0.00151    0.00235   -0.00928
C10   1    0.022482    0.908929    0.264189    11.00000    0.03719    0.03626 =
         0.03427    0.00247    0.00530    0.00955
N4    4   -0.494774    0.339394    0.457921    11.00000    0.02075    0.03733 =
         0.02105   -0.00515    0.00628    0.00697
AFIX 137
H4A   2   -0.482161    0.372470    0.401081    11.00000   -1.20000
H4B   2   -0.485830    0.379272    0.518825    11.00000   -1.20000
H4C   2   -0.530628    0.334028    0.444688    11.00000   -1.20000
AFIX   0
S3    5   -0.142626    0.407867    1.119736    11.00000    0.05329    0.05552 =
         0.04636   -0.00156   -0.00032   -0.01443
N1    4    0.293445    0.836312   -0.092957    11.00000    0.01370    0.04165 =
         0.03106   -0.00794   -0.00612   -0.00275
AFIX 137
H1A   2    0.273433    0.873483   -0.146242    11.00000   -1.20000
H1B   2    0.327641    0.834496   -0.107169    11.00000   -1.20000
H1C   2    0.291761    0.869975   -0.028549    11.00000   -1.20000
AFIX   0
S6    5    0.857053    0.909039    1.117939    11.00000    0.05752    0.05588 =
         0.04912   -0.00176    0.00413   -0.01478
N3    4    0.504942    0.752574    0.538815    11.00000    0.02544    0.03793 =
         0.03301   -0.01715    0.01032   -0.00273
AFIX 137
H3A   2    0.470784    0.775954    0.529505    11.00000   -1.20000
H3B   2    0.524889    0.798774    0.583909    11.00000   -1.20000
H3C   2    0.506422    0.684771    0.568035    11.00000   -1.20000
AFIX   0
N2    4    0.293156    0.748809    0.481596    11.00000    0.00888    0.02845 =
         0.04499    0.01621    0.00926   -0.00082
AFIX 137
H2A   2    0.328953    0.740815    0.491201    11.00000   -1.20000
H2B   2    0.277881    0.691201    0.511373    11.00000   -1.20000
H2C   2    0.284238    0.811165    0.514081    11.00000   -1.20000
AFIX   0
C29   1    0.526450    0.749571    0.428998    11.00000    0.02020    0.02676 =
         0.01916    0.00021    0.00583    0.00180
AFIX  23
H29A  2    0.517953    0.819436    0.391264    11.00000   -1.20000
H29B  2    0.508035    0.691085    0.384442    11.00000   -1.20000
AFIX   0
C30   1    0.589464    0.729325    0.437284    11.00000    0.02458    0.03295 =
         0.02532   -0.00122    0.00826    0.00058
AFIX  23
H30A  2    0.596880    0.654028    0.463027    11.00000   -1.20000
H30B  2    0.600119    0.734622    0.363639    11.00000   -1.20000
AFIX   0
C15   1    0.274469    0.754039    0.365862    11.00000    0.01914    0.03918 =
         0.02917    0.00682    0.00829    0.00254
AFIX  23
H15A  2    0.280747    0.683733    0.330803    11.00000   -1.20000
H15B  2    0.293612    0.811746    0.331019    11.00000   -1.20000
AFIX   0
C1    1    0.273154    0.724269   -0.087940    11.00000    0.01736    0.03431 =
         0.03074    0.01300    0.01251    0.00329
AFIX  23
H1D   2    0.273773    0.700456   -0.011869    11.00000   -1.20000
H1E   2    0.294895    0.673333   -0.125526    11.00000   -1.20000
AFIX   0
C39   1    0.795775    0.742005    1.095527    11.00000    0.02698    0.03552 =
         0.04404   -0.00337    0.01463   -0.00708
AFIX  43
H39   2    0.767857    0.692977    1.072112    11.00000   -1.20000
AFIX   0
C2    1    0.212024    0.728189   -0.148646    11.00000    0.01935    0.02954 =
         0.02916   -0.00242    0.01161   -0.00199
AFIX  23
H2D   2    0.212563    0.754477   -0.223630    11.00000   -1.20000
H2E   2    0.197498    0.653369   -0.152696    11.00000   -1.20000
AFIX   0
C53   1   -0.204041    0.240991    1.096818    11.00000    0.03189    0.03981 =
         0.04069   -0.00253    0.01382   -0.00103
AFIX  43
H53   2   -0.231733    0.191513    1.073208    11.00000   -1.20000
AFIX   0
C16   1    0.212052    0.780541    0.353735    11.00000    0.01495    0.03126 =
         0.02586    0.01085    0.00597   -0.00467
AFIX  23
H16A  2    0.207890    0.854281    0.383527    11.00000   -1.20000
H16B  2    0.199361    0.784117    0.275428    11.00000   -1.20000
AFIX   0
C56   1    0.803563    0.846253    1.038677    11.00000    0.03985    0.03827 =
         0.03601   -0.00263    0.00529   -0.01145
C54   1   -0.168364    0.222740    1.186675    11.00000    0.03675    0.04321 =
         0.04256   -0.00053    0.01286   -0.00242
AFIX  43
H54   2   -0.168051    0.157295    1.227196    11.00000   -1.20000
AFIX   0
C40   1    0.832551    0.721966    1.185593    11.00000    0.03381    0.03969 =
         0.04181    0.00297    0.01432   -0.00467
AFIX  43
H40   2    0.833807    0.656189    1.225746    11.00000   -1.20000
AFIX   0
C38   1    0.777412    0.893738    0.937823    11.00000    0.03770    0.03153 =
         0.03442   -0.00205    0.00829   -0.00672
C52   1   -0.196031    0.343485    1.039726    11.00000    0.03860    0.04231 =
         0.03697   -0.00290    0.00324   -0.00554
C51   1   -0.221322    0.393035    0.940907    11.00000    0.03385    0.03235 =
         0.02883   -0.00295    0.00806   -0.00457
C41   1    0.863451    0.798713    1.207960    11.00000    0.04562    0.04835 =
         0.04401    0.00278    0.00828   -0.00336
AFIX  43
H41   2    0.889099    0.797950    1.270139    11.00000   -1.20000
AFIX   0
C55   1   -0.136378    0.297952    1.211496    11.00000    0.04781    0.04969 =
         0.04458    0.00003    0.00133   -0.00027
AFIX  43
H55   2   -0.110965    0.296317    1.274039    11.00000   -1.20000
AFIX   0
C13   1   -0.035618    0.763326    0.480231    11.00000    0.03936    0.04264 =
         0.04521   -0.00073   -0.00169   -0.00452
AFIX  43
H13   2   -0.040237    0.697662    0.518066    11.00000   -1.20000
AFIX   0
C28   1   -0.063514    0.639713    0.997933    11.00000    0.04720    0.05145 =
         0.04447    0.00078    0.00986    0.00220
AFIX  43
H28   2   -0.086110    0.632003    1.052726    11.00000   -1.20000
AFIX   0
C27   1   -0.036002    0.735038    0.977609    11.00000    0.04429    0.04332 =
         0.04065   -0.00293   -0.00101    0.00002
AFIX  43
H27   2   -0.041521    0.801213    1.013875    11.00000   -1.20000
AFIX   0
C14   1   -0.063696    0.858849    0.498623    11.00000    0.04437    0.05225 =
         0.04874   -0.00760    0.00827   -0.00314
AFIX  43
H14   2   -0.086705    0.866479    0.552681    11.00000   -1.20000
AFIX   0
I11   3    0.398114    1.058904    0.418339    10.08000    0.01139    0.01226 =
         0.01201    0.00025    0.00152    0.00010
I3    3    0.396943    0.444747    0.421863    10.07000    0.01295    0.01351 =
         0.01350    0.00019    0.00170   -0.00007
I4    3    0.399003    0.750060    0.227171    10.10000    0.01053    0.01320 =
         0.01237    0.00053    0.00233   -0.00013
I8    3    0.399681    0.749332    0.596887    10.07000    0.02150    0.02255 =
         0.02177    0.00009    0.00293    0.00014
HKLF 4 1 0 0 1 1 0 0 0 1 0

REM  2 in Pc #7
REM R1 =  0.0563 for    9483 Fo > 4sig(Fo)  and  0.0702 for all   12090 data
REM    780 parameters refined using    998 restraints

END

WGHT      0.0985      3.5486

REM Highest difference peak  2.454,  deepest hole -2.111,  1-sigma level  0.253
Q1    1  -0.0606  1.0953  0.3827  11.00000  0.05    2.45
Q2    1  -0.1510  0.5364  1.1419  11.00000  0.05    2.34
Q3    1  -0.0615  0.4029  0.8839  11.00000  0.05    2.33
Q4    1   0.8496  1.0368  1.1437  11.00000  0.05    2.22
Q5    1  -0.0610  0.9003  0.3911  11.00000  0.05    1.90
Q6    1  -0.1413  0.4020  0.9708  11.00000  0.05    1.79
Q7    1  -0.0510  0.4690  0.7142  11.00000  0.05    1.75
Q8    1  -0.1399  0.5976  0.9717  11.00000  0.05    1.75
Q9    1  -0.0486  1.0310  0.2151  11.00000  0.05    1.74
Q10   1  -0.0609  0.5988  0.8877  11.00000  0.05    1.74
Q11   1  -0.0499  0.9671  0.2142  11.00000  0.05    1.72
Q12   1  -0.0500  0.5331  0.7136  11.00000  0.05    1.71
Q13   1   0.7284  0.6748  0.8889  11.00000  0.05    1.69
Q14   1   0.8615  1.1001  0.9706  11.00000  0.05    1.66
Q15   1   0.8583  0.9041  0.9724  11.00000  0.05    1.64
Q16   1   0.8485  0.9790  1.1345  11.00000  0.05    1.62
Q17   1   0.0713  0.6853  0.1817  11.00000  0.05    1.62
Q18   1  -0.2692  0.1749  0.8931  11.00000  0.05    1.62
Q19   1   0.4244  0.9812  0.1881  11.00000  0.05    1.53
Q20   1   0.4292  0.4958  0.1565  11.00000  0.05    1.49
Q21   1   0.0712  1.1822  0.1786  11.00000  0.05    1.47
Q22   1   0.3750  0.4970  0.1691  11.00000  0.05    1.41
Q23   1   0.3988  0.8035  0.2420  11.00000  0.05    1.33
Q24   1   0.4270  0.4554  0.3984  11.00000  0.05    1.32
Q25   1   0.3687  0.9970  0.1906  11.00000  0.05    1.32
Q26   1   0.4014  0.6969  0.6151  11.00000  0.05    1.26
Q27   1   0.4168  1.0215  0.1502  11.00000  0.05    1.25
Q28   1   0.4284  1.0441  0.4010  11.00000  0.05    1.23
Q29   1   0.3804  0.5134  0.1979  11.00000  0.05    1.22
Q30   1   0.2666  0.9792  0.0916  11.00000  0.05    1.21
Q31   1   0.3941  0.8011  0.6105  11.00000  0.05    1.21
Q32   1   0.3986  1.1050  0.4412  11.00000  0.05    1.15
Q33   1   0.3999  0.6970  0.2359  11.00000  0.05    1.15
Q34   1   0.1417  0.8007  0.3113  11.00000  0.05    1.14
Q35   1   0.2690  0.9420  0.1683  11.00000  0.05    1.13
Q36   1   0.6569  0.6992  0.5557  11.00000  0.05    1.11
Q37   1   0.5541  0.4653  0.2215  11.00000  0.05    1.11
Q38   1   0.3983  0.3932  0.4356  11.00000  0.05    1.10
Q39   1   0.1376  0.7006  0.3091  11.00000  0.05    1.09
Q40   1   0.2431  1.0328  0.1375  11.00000  0.05    1.07
Q41   1   0.3710  1.0322  0.3923  11.00000  0.05    1.05
Q42   1   0.5202  0.9956  0.2596  11.00000  0.05    1.04
Q43   1   0.5248  0.5157  0.2590  11.00000  0.05    1.04
Q44   1   0.3856  0.4967  0.4090  11.00000  0.05    1.04
Q45   1   0.4181  1.0430  0.2073  11.00000  0.05    1.03
Q46   1   0.6588  0.8030  0.4309  11.00000  0.05    1.03
Q47   1   0.3810  1.0569  0.0633  11.00000  0.05    1.03
Q48   1   0.3649  1.0440  0.4181  11.00000  0.05    1.03
Q49   1   0.3708  0.7640  0.2769  11.00000  0.05    0.99
Q50   1   0.7259  0.8060  0.6680  11.00000  0.05    0.99
Q51   1   0.3691  0.4536  0.3845  11.00000  0.05    0.99
Q52   1   0.0725  0.8281 -0.0343  11.00000  0.05    0.99
Q53   1  -0.4682  0.2512  0.5777  11.00000  0.05    0.99
Q54   1   0.2952  0.9654  0.2272  11.00000  0.05    0.99
Q55   1   0.2766  0.7560 -0.0368  11.00000  0.05    0.98
Q56   1  -0.3445  0.1990  0.5550  11.00000  0.05    0.98
Q57   1  -0.0630  0.8666  0.6359  11.00000  0.05    0.96
Q58   1   0.3939  0.7503 -0.0161  11.00000  0.05    0.96
Q59   1   0.4234  0.7493  0.2882  11.00000  0.05    0.96
Q60   1   0.3919  1.0016  0.4016  11.00000  0.05    0.96
Q61   1   0.4354  0.7812  0.2190  11.00000  0.05    0.95
Q62   1   0.3811  0.6190  0.7368  11.00000  0.05    0.94
Q63   1   0.3597  0.7460  0.6324  11.00000  0.05    0.93
Q64   1   0.3710  0.8630  0.1114  11.00000  0.05    0.92
Q65   1   0.3305  0.9398  0.2746  11.00000  0.05    0.92
Q66   1   0.2720  0.5016  0.0944  11.00000  0.05    0.92
Q67   1   0.3669  0.4468  0.4652  11.00000  0.05    0.91
Q68   1   0.4698  0.5561  0.5966  11.00000  0.05    0.90
Q69   1   0.2657  0.5554  0.1645  11.00000  0.05    0.89
Q70   1   0.6623  0.6965  0.4318  11.00000  0.05    0.89
Q71   1   0.4342  0.7475  0.6489  11.00000  0.05    0.88
Q72   1   0.6540  0.8050  0.5530  11.00000  0.05    0.88
Q73   1   0.0722  0.6647  0.4703  11.00000  0.05    0.88
Q74   1   0.3102  1.0079  0.1472  11.00000  0.05    0.86
Q75   1   0.5175  0.5579  0.5799  11.00000  0.05    0.86
Q76   1   0.4049  0.4330  0.4934  11.00000  0.05    0.86
Q77   1   0.4031  0.8017  0.4365  11.00000  0.05    0.86
Q78   1  -0.3410  0.3069  0.4320  11.00000  0.05    0.85
Q79   1   0.2682  0.6224  0.5944  11.00000  0.05    0.85
Q80   1   0.1414  0.6983 -0.0610  11.00000  0.05    0.85
Q81   1   0.1139  0.7492  0.5592  11.00000  0.05    0.85
Q82   1  -0.0626  0.6298  0.6407  11.00000  0.05    0.85
Q83   1   0.0672  0.6745  0.9582  11.00000  0.05    0.85
Q84   1   0.1376  0.8047 -0.1902  11.00000  0.05    0.84
Q85   1   0.2578  0.4526  0.1656  11.00000  0.05    0.84
Q86   1   0.4055  0.7505  0.8796  11.00000  0.05    0.83
Q87   1   0.4904  0.4896  0.1957  11.00000  0.05    0.83
Q88   1   0.1092  0.7485  0.0461  11.00000  0.05    0.83
Q89   1  -0.2736  0.3055  0.6670  11.00000  0.05    0.82
Q90   1   0.7127  0.9985  0.8531  11.00000  0.05    0.82
Q91   1   0.5494  1.0408  0.2281  11.00000  0.05    0.82
Q92   1  -0.3408  0.1948  0.4254  11.00000  0.05    0.82
Q93   1  -0.0574  0.6401  1.1380  11.00000  0.05    0.82
Q94   1   0.4270  0.6345  0.7548  11.00000  0.05    0.81
Q95   1   0.2895  0.7566 -0.1765  11.00000  0.05    0.81
Q96   1  -0.3453  0.3050  0.5465  11.00000  0.05    0.81
Q97   1   0.3839  0.6398  0.1355  11.00000  0.05    0.81
Q98   1   0.8641  0.6415  1.2379  11.00000  0.05    0.80
Q99   1   0.0855  0.4982  0.5149  11.00000  0.05    0.80
;
_shelx_res_checksum                67689
_shelx_hkl_file
;
   2   0   0  131.26    6.36
   2   0   0  134.82    6.22
   2   0   0  130.93    6.38
   2   0   0  129.29    6.37
   2   0   0  129.39    6.35
   2   0   0  124.46    6.16
   2   0   0  132.27    6.22
   2   0   0  131.85    6.29
  -2   0   0  130.18    6.35
  -2   0   0  129.35    6.16
  -2   0   0  131.51    6.36
  -2   0   0  131.12    6.22
  -2   0   0  127.42    6.36
  -2   0   0  131.08    6.29
  -2   0   0  122.20    6.36
   3   0   0    0.18    0.33
   3   0   0    0.17    0.41
   3   0   0   -0.06    0.25
   3   0   0    0.11    0.22
   3   0   0    0.17    0.42
   3   0   0   -0.37    0.40
   3   0   0   -0.14    0.20
   3   0   0   -0.28    0.35
  -3   0   0    0.13    0.44
  -3   0   0   -0.04    0.21
  -3   0   0    0.12    0.21
  -3   0   0   -0.43    0.34
  -3   0   0    0.05    0.40
  -3   0   0    0.12    0.33
  -3   0   0    0.32    0.42
   4   0   0  899.05   41.03
   4   0   0  882.88   41.30
   4   0   0  875.23   41.31
   4   0   0  850.78   40.91
   4   0   0  869.48   41.33
   4   0   0  865.90   41.32
   4   0   0  917.80   41.16
  -4   0   0  857.36   41.30
  -4   0   0  875.19   41.03
  -4   0   0  888.99   41.18
  -4   0   0  831.98   41.29
  -4   0   0  875.54   41.29
  -4   0   0  871.37   40.91
  -4   0   0  864.42   41.02
  -4   0   0  865.02   41.27
   5   0   0   -0.02    0.28
   5   0   0   -0.26    0.33
   5   0   0    0.69    0.60
   5   0   0    0.18    0.53
   5   0   0    0.30    0.49
   5   0   0   -0.19    0.41
   5   0   0    0.25    0.29
  -5   0   0    0.08    0.46
  -5   0   0    0.01    0.24
  -5   0   0   -0.15    0.26
  -5   0   0    0.03    0.23
  -5   0   0    0.15    0.46
  -5   0   0    0.44    0.51
  -5   0   0   -0.14    0.35
  -5   0   0   -0.67    0.41
   6   0   0   12.17    1.38
   6   0   0   12.13    1.02
   6   0   0   12.65    1.02
   6   0   0   13.45    1.17
   6   0   0   12.40    1.30
   6   0   0   11.84    1.28
   6   0   0   12.41    1.36
  -6   0   0   11.79    1.36
  -6   0   0   12.83    1.05
  -6   0   0   13.83    1.35
  -6   0   0   13.12    1.37
  -6   0   0   11.71    1.26
  -6   0   0   11.56    0.87
  -6   0   0   12.68    1.03
  -6   0   0   13.56    1.23
   7   0   0   -0.14    0.23
   7   0   0   -0.59    0.48
   7   0   0   -0.09    0.33
   7   0   0   -0.23    0.54
   7   0   0    0.06    0.42
   7   0   0   -0.26    0.49
   7   0   0   -0.71    0.47
  -7   0   0   -0.37    0.47
  -7   0   0    0.17    0.31
  -7   0   0    0.10    0.30
  -7   0   0   -0.10    0.42
  -7   0   0   -0.42    0.45
  -7   0   0   -0.52    0.35
  -7   0   0    0.31    0.36
  -7   0   0    0.17    0.58
   8   0   0  160.59    8.81
   8   0   0  149.29    8.66
   8   0   0  165.19    8.73
   8   0   0  165.96    8.23
   8   0   0  158.86    8.78
   8   0   0  160.27    8.37
   8   0   0  159.69    8.19
  -8   0   0  161.70    8.24
  -8   0   0  159.59    7.97
  -8   0   0  163.14    8.71
  -8   0   0  164.43    8.27
  -8   0   0  161.80    8.82
  -8   0   0  163.12    8.77
  -8   0   0  161.06    8.50
  -8   0   0  171.93    8.76
   9   0   0    0.26    0.75
   9   0   0    0.01    0.38
   9   0   0    0.01    0.42
   9   0   0   -0.15    0.52
  -9   0   0    0.27    0.36
  -9   0   0   -0.25    0.61
  -9   0   0   -0.43    0.46
  -9   0   0    0.45    0.66
  -9   0   0    0.37    0.44
  -9   0   0    0.11    0.67
  -9   0   0    0.17    0.77
  10   0   0   15.05    1.42
  10   0   0   18.63    2.74
  10   0   0   14.67    1.35
 -10   0   0   18.39    2.64
 -10   0   0   13.19    1.37
 -10   0   0   16.43    1.91
 -10   0   0   13.46    1.16
 -10   0   0   18.04    2.46
 -10   0   0   19.49    2.69
 -10   0   0   18.40    2.35
  11   0   0   -0.43    0.46
  11   0   0    0.23    0.55
  11   0   0    0.41    0.93
 -11   0   0   -0.11    0.76
 -11   0   0   -0.43    0.76
 -11   0   0    0.03    0.43
 -11   0   0   -0.34    0.89
 -11   0   0   -0.41    0.66
 -11   0   0    1.13    0.99
  12   0   0  126.45    6.86
  12   0   0  124.45    6.95
  12   0   0  123.42    7.81
 -12   0   0  116.19    7.46
 -12   0   0  118.75    7.74
 -12   0   0  136.74    7.61
 -12   0   0  136.56    7.76
  13   0   0   -0.19    0.55
  13   0   0   -0.62    0.89
  13   0   0   -0.25    0.53
  13   0   0   -0.28    0.54
 -13   0   0   -0.27    0.96
 -13   0   0    2.39    1.36
 -13   0   0   -0.82    0.94
 -13   0   0   -0.46    0.82
  14   0   0    6.60    1.41
  14   0   0    8.57    2.24
  14   0   0    7.83    1.47
  14   0   0    7.66    1.47
 -14   0   0   12.02    2.57
 -14   0   0   11.01    2.53
 -14   0   0    9.58    2.16
 -14   0   0    7.13    2.06
  15   0   0    0.38    1.44
  15   0   0    0.33    0.79
  15   0   0   -0.25    0.67
  15   0   0   -0.08    0.73
 -15   0   0   -0.35    1.10
 -15   0   0   -0.73    1.03
 -15   0   0   -0.53    1.19
 -15   0   0    0.83    1.52
 -15  -1   0    0.70    1.48
 -15  -1   0    0.49    1.28
 -15  -1   0    0.51    1.43
 -15  -1   0    1.31    1.57
  15   1   0    0.89    0.85
  15   1   0    0.35    1.47
  15   1   0    2.77    1.05
 -14  -1   0   -0.02    1.24
 -14  -1   0    0.17    1.02
 -14  -1   0   -0.20    1.16
 -14  -1   0    0.13    1.06
  14   1   0    0.71    1.38
  14   1   0    0.63    0.75
  14   1   0   -0.09    0.58
 -13  -1   0   12.76    2.35
 -13  -1   0    8.77    2.10
 -13  -1   0   14.43    2.41
 -13  -1   0   13.67    2.26
  13   1   0   12.97    2.44
  13   1   0    7.88    1.41
  13   1   0   10.03    1.54
 -12  -1   0   -0.02    0.88
 -12  -1   0   -0.31    0.76
 -12  -1   0    0.49    1.24
 -12  -1   0    0.43    1.06
 -12  -1   0    0.71    1.11
  12   1   0    0.15    1.03
  12   1   0    0.61    0.64
  12   1   0    0.47    0.62
  12   1   0    0.96    0.66
 -11  -1   0    2.51    1.30
 -11  -1   0    2.54    1.35
 -11  -1   0    2.57    1.18
 -11  -1   0    2.30    1.07
 -11  -1   0    2.23    1.17
  11   1   0    4.30    1.40
  11   1   0    1.51    0.70
  11   1   0    2.24    0.76
  11   1   0    2.75    0.82
 -10  -1   0    2.49    1.17
 -10  -1   0    1.78    1.02
 -10  -1   0    1.56    0.86
 -10  -1   0    2.82    0.79
 -10  -1   0    1.74    0.99
 -10  -1   0    3.59    0.73
 -10  -1   0    2.27    1.12
  10   1   0    1.97    1.14
  10   1   0    2.13    0.70
  10   1   0    3.57    0.89
  10   1   0    5.78    1.04
  10   1   0    3.05    0.76
  -9  -1   0    6.18    1.29
  -9  -1   0    6.91    0.84
  -9  -1   0    4.15    1.17
  -9  -1   0    5.66    0.83
  -9  -1   0    7.13    1.46
  -9  -1   0    7.19    1.37
   9   1   0    5.55    0.96
   9   1   0    7.74    1.06
   9   1   0    5.40    0.96
   9   1   0    5.70    1.28
  -8  -1   0    2.73    0.64
  -8  -1   0    2.51    0.98
  -8  -1   0    2.83    1.06
  -8  -1   0    2.01    0.95
  -8  -1   0    3.29    0.60
  -8  -1   0    3.00    0.70
  -8  -1   0    3.16    0.97
   8   1   0    3.33    1.15
   8   1   0    2.51    1.03
   8   1   0    4.14    1.17
   8   1   0    3.87    1.06
   8   1   0    3.19    0.68
   8   1   0    4.08    0.76
   8   1   0    3.95    0.80
  -7  -1   0   13.28    1.24
  -7  -1   0   11.82    1.35
  -7  -1   0   10.25    1.25
  -7  -1   0   12.13    1.00
  -7  -1   0    9.14    1.50
  -7  -1   0   10.05    0.86
  -7  -1   0   10.07    0.94
  -7  -1   0   11.91    1.29
   7   1   0   10.63    1.26
   7   1   0   10.75    1.25
   7   1   0    9.84    1.54
   7   1   0   12.24    0.99
   7   1   0   11.44    1.05
   7   1   0   12.64    1.05
   7   1   0   12.08    1.30
  -6  -1   0    1.55    0.70
  -6  -1   0    2.14    0.47
  -6  -1   0    2.88    0.54
  -6  -1   0    0.86    0.65
  -6  -1   0    1.05    0.58
  -6  -1   0    0.61    0.61
  -6  -1   0    2.27    0.53
  -6  -1   0    1.40    0.72
   6   1   0    1.21    0.72
   6   1   0    1.82    0.46
   6   1   0    1.98    0.50
   6   1   0    1.58    0.57
   6   1   0    1.44    0.73
   6   1   0    2.15    0.82
   6   1   0    1.85    0.81
   6   1   0    1.81    0.50
  -5  -1   0   15.13    1.34
  -5  -1   0   14.72    1.35
  -5  -1   0   13.26    1.15
  -5  -1   0   13.68    1.30
  -5  -1   0   14.26    1.30
  -5  -1   0   12.60    0.95
  -5  -1   0   15.92    1.04
   5   1   0   13.69    1.29
   5   1   0   14.98    1.10
   5   1   0   15.19    1.00
   5   1   0   11.23    1.24
   5   1   0   16.12    1.04
   5   1   0   13.26    1.31
   5   1   0   14.64    1.30
  -4  -1   0    1.75    0.65
  -4  -1   0    1.07    0.57
  -4  -1   0    1.12    0.35
  -4  -1   0    1.44    0.57
  -4  -1   0    1.31    0.36
  -4  -1   0    1.38    0.33
  -4  -1   0    1.09    0.54
  -4  -1   0    1.00    0.47
   4   1   0    1.26    0.36
   4   1   0    1.17    0.57
   4   1   0    1.38    0.57
   4   1   0    1.85    0.41
   4   1   0    1.44    0.61
   4   1   0    0.96    0.40
   4   1   0    1.12    0.59
   4   1   0    2.25    0.43
  -3  -1   0   18.41    1.21
  -3  -1   0   19.76    1.36
  -3  -1   0   20.05    1.13
  -3  -1   0   18.32    1.29
  -3  -1   0   18.80    1.12
  -3  -1   0   15.95    1.34
  -3  -1   0   19.00    1.33
   3   1   0   21.92    1.15
   3   1   0   18.95    1.33
   3   1   0   19.93    1.34
   3   1   0   20.35    1.40
   3   1   0   17.69    1.30
  -2  -1   0    3.18    0.54
  -2  -1   0    3.09    0.58
  -2  -1   0    2.69    0.47
  -2  -1   0    2.45    0.48
  -2  -1   0    3.60    0.33
  -2  -1   0    2.87    0.37
   2   1   0    2.87    0.52
   2   1   0    3.11    0.56
   2   1   0    3.09    0.40
   2   1   0    2.48    0.48
   2   1   0    2.61    0.50
   2   1   0    3.18    0.40
  -1  -1   0    0.56    0.18
  -1  -1   0    0.27    0.13
  -1  -1   0    0.36    0.20
  -1  -1   0    0.18    0.12
  -1  -1   0    0.49    0.27
  -1  -1   0    0.29    0.22
   1   1   0    0.24    0.18
   1   1   0    0.11    0.18
   1   1   0    0.03    0.13
   1   1   0    0.21    0.20
   1   1   0    0.36    0.15
   1   1   0    0.51    0.28
   1  -1   0   -0.04    0.14
   1  -1   0    0.23    0.17
   1  -1   0    0.46    0.15
   1  -1   0    0.05    0.14
   1  -1   0    0.08    0.21
   1  -1   0    0.13    0.20
   1  -1   0    0.09    0.13
  -1   1   0    0.08    0.15
  -1   1   0    0.24    0.24
  -1   1   0    0.09    0.19
  -1   1   0    0.17    0.14
  -1   1   0    0.46    0.17
  -1   1   0    0.14    0.20
  -1   1   0    0.20    0.20
   2  -1   0    3.31    0.62
   2  -1   0    2.23    0.37
   2  -1   0    2.19    0.51
   2  -1   0    3.38    0.56
   2  -1   0    2.67    0.39
   2  -1   0    2.30    0.44
   2  -1   0    2.19    0.44
  -2   1   0    2.31    0.36
  -2   1   0    2.93    0.42
  -2   1   0    1.89    0.41
  -2   1   0    2.72    0.50
  -2   1   0    2.30    0.52
  -2   1   0    2.73    0.59
  -2   1   0    2.35    0.47
   3  -1   0   17.27    1.39
   3  -1   0   18.10    1.28
   3  -1   0   15.77    1.29
   3  -1   0   20.08    1.44
  -3   1   0   22.82    1.36
  -3   1   0   22.19    1.24
  -3   1   0   17.13    1.14
  -3   1   0   17.67    1.26
  -3   1   0   20.11    1.45
  -3   1   0   20.00    1.36
  -3   1   0   16.40    1.34
   4  -1   0    1.24    0.57
   4  -1   0    0.54    0.56
   4  -1   0    0.79    0.37
   4  -1   0    1.60    0.42
   4  -1   0    0.94    0.60
   4  -1   0    0.99    0.47
   4  -1   0    0.82    0.52
  -4   1   0    0.57    0.52
  -4   1   0    0.82    0.36
  -4   1   0    0.55    0.47
  -4   1   0    1.47    0.41
  -4   1   0    0.40    0.53
  -4   1   0    0.79    0.49
  -4   1   0    1.47    0.59
   5  -1   0   17.11    1.30
   5  -1   0   16.71    1.15
   5  -1   0   13.80    1.31
   5  -1   0   14.66    1.44
   5  -1   0   15.03    1.42
   5  -1   0   12.07    1.24
   5  -1   0   13.84    1.09
  -5   1   0   15.59    1.42
  -5   1   0   14.22    1.32
  -5   1   0   15.08    1.13
  -5   1   0   16.60    1.48
  -5   1   0   14.93    1.10
  -5   1   0   15.34    1.28
  -5   1   0   12.83    1.25
   6  -1   0    2.30    0.80
   6  -1   0    1.55    0.79
   6  -1   0    1.81    0.74
   6  -1   0    2.57    0.59
   6  -1   0    1.87    0.67
   6  -1   0    1.24    0.74
   6  -1   0    2.46    0.59
  -6   1   0    1.78    0.79
  -6   1   0    2.21    0.85
  -6   1   0    0.37    0.54
  -6   1   0    2.44    0.59
  -6   1   0    2.89    0.79
  -6   1   0    0.69    0.60
  -6   1   0    1.83    0.51
   7  -1   0    9.52    1.09
   7  -1   0   10.36    1.20
   7  -1   0   11.39    1.03
   7  -1   0   11.75    1.31
   7  -1   0   13.04    1.40
   7  -1   0   11.30    1.05
   7  -1   0    9.33    1.66
  -7   1   0   10.62    1.25
  -7   1   0    9.14    1.57
  -7   1   0   11.26    1.02
  -7   1   0   11.13    1.19
  -7   1   0   12.16    1.07
  -7   1   0   12.05    1.31
  -7   1   0   13.13    1.39
   8  -1   0    3.74    1.18
   8  -1   0    2.10    0.64
   8  -1   0    1.71    0.75
   8  -1   0    2.18    1.10
   8  -1   0    4.60    1.16
   8  -1   0    2.26    0.88
   8  -1   0    2.16    0.70
  -8   1   0    4.19    1.04
  -8   1   0    1.57    0.60
  -8   1   0    1.59    0.91
  -8   1   0    2.37    0.90
  -8   1   0    3.26    0.99
  -8   1   0    3.56    0.73
  -8   1   0    1.66    0.94
   9  -1   0    6.25    1.00
   9  -1   0    6.74    1.20
   9  -1   0    7.16    1.10
   9  -1   0    7.29    1.59
  -9   1   0    6.39    1.05
  -9   1   0    7.02    1.33
  -9   1   0    5.71    0.61
  -9   1   0    6.54    1.34
  -9   1   0    4.65    1.34
  -9   1   0    6.22    1.51
  -9   1   0    7.25    1.45
  10  -1   0    1.78    0.77
  10  -1   0    2.06    1.18
  10  -1   0    3.04    0.78
 -10   1   0    0.88    0.87
 -10   1   0    2.89    1.14
 -10   1   0    3.45    1.21
 -10   1   0    2.03    1.15
 -10   1   0    2.64    1.27
  11  -1   0    0.97    1.06
  11  -1   0    1.51    0.80
  11  -1   0    4.14    0.93
 -11   1   0    2.48    1.30
 -11   1   0    2.08    1.02
 -11   1   0    1.91    0.60
 -11   1   0    2.55    1.19
 -11   1   0    0.66    0.90
  12  -1   0    0.25    0.57
  12  -1   0    0.17    1.03
  12  -1   0    1.03    0.79
 -12   1   0   -0.04    0.86
 -12   1   0    0.55    0.52
 -12   1   0    0.41    0.92
 -12   1   0   -0.04    0.88
 -12   1   0   -0.09    0.94
  13  -1   0   12.15    1.46
  13  -1   0   11.03    2.27
  13  -1   0   12.05    1.76
 -13   1   0   10.77    1.98
 -13   1   0   11.07    2.51
 -13   1   0   15.32    2.50
 -13   1   0   10.04    2.00
  14  -1   0   -0.04    0.60
  14  -1   0   -0.87    1.06
  14  -1   0   -0.74    0.61
 -14   1   0   -0.49    0.89
 -14   1   0   -0.09    1.26
 -14   1   0   -0.06    1.09
 -14   1   0    0.16    1.11
  15  -1   0    0.15    0.78
  15  -1   0    0.69    0.86
  15  -1   0    1.33    0.99
  15  -1   0    0.06    1.36
 -15   1   0    1.25    1.45
 -15   1   0    0.65    1.26
 -15   1   0    0.28    1.36
 -15   1   0    0.12    1.39
 -15  -2   0   -0.31    1.18
 -15  -2   0   -0.22    1.21
 -15  -2   0    0.04    1.41
 -15  -2   0   -0.43    1.15
  15   2   0    0.32    0.91
  15   2   0   -0.65    1.26
  15   2   0    0.10    0.78
 -14  -2   0   12.21    2.58
 -14  -2   0    7.25    1.99
 -14  -2   0   12.13    2.60
 -14  -2   0   10.33    2.19
  14   2   0   10.66    1.84
  14   2   0    9.48    1.66
  14   2   0   11.86    2.67
 -13  -2   0   -0.71    0.84
 -13  -2   0    0.49    1.11
 -13  -2   0   -0.67    1.00
 -13  -2   0    0.73    1.04
 -13  -2   0   -0.08    1.31
  13   2   0   -0.03    0.68
  13   2   0    0.33    0.63
  13   2   0   -0.49    0.98
 -12  -2   0  105.25    6.72
 -12  -2   0  110.07    6.81
 -12  -2   0  108.46    6.73
 -12  -2   0  100.82    6.64
 -12  -2   0  120.82    6.99
  12   2   0  105.15    6.78
  12   2   0  101.72    6.06
  12   2   0  110.00    6.14
 -11  -2   0    0.87    0.86
 -11  -2   0   -0.16    0.77
 -11  -2   0    0.66    1.08
 -11  -2   0   -0.08    0.88
 -11  -2   0    0.07    0.84
  11   2   0    0.59    0.95
  11   2   0    0.01    0.48
  11   2   0   -0.43    0.39
 -10  -2   0   94.51    5.73
 -10  -2   0   89.41    5.12
 -10  -2   0   99.43    5.93
 -10  -2   0   93.09    5.75
 -10  -2   0   89.93    5.68
 -10  -2   0   90.62    5.47
  10   2   0   94.94    5.81
  10   2   0   91.03    5.18
  10   2   0   97.92    5.26
  -9  -2   0    0.54    0.48
  -9  -2   0    0.37    0.43
  -9  -2   0   -0.15    0.73
  -9  -2   0    0.01    0.36
  -9  -2   0    0.67    0.64
  -9  -2   0   -0.53    0.52
  -9  -2   0   -0.63    0.56
  -9  -2   0    0.77    0.84
   9   2   0   -0.37    0.27
   9   2   0    0.29    0.41
   9   2   0   -0.70    0.59
  -8  -2   0  288.77   16.04
  -8  -2   0  332.54   16.42
  -8  -2   0  324.35   15.78
  -8  -2   0  344.14   16.50
  -8  -2   0  332.61   16.56
  -8  -2   0  333.10   15.90
  -8  -2   0  332.10   16.35
  -8  -2   0  319.93   15.84
   8   2   0  341.24   15.97
   8   2   0  316.54   16.40
   8   2   0  321.00   15.91
   8   2   0  336.91   16.46
   8   2   0  335.23   16.56
   8   2   0  319.17   16.37
  -7  -2   0   -0.06    0.26
  -7  -2   0    0.31    0.61
  -7  -2   0    0.00    0.54
  -7  -2   0   -0.56    0.36
  -7  -2   0    0.32    0.34
  -7  -2   0    0.25    0.57
  -7  -2   0    0.06    0.54
   7   2   0    0.12    0.34
   7   2   0    0.45    0.40
   7   2   0   -0.11    0.56
   7   2   0    0.25    0.37
   7   2   0    0.69    0.70
   7   2   0   -0.13    0.48
   7   2   0   -0.33    0.51
  -6  -2   0  167.03    8.52
  -6  -2   0  168.85    8.52
  -6  -2   0  169.04    8.90
  -6  -2   0  169.59    9.04
  -6  -2   0  170.19    8.95
  -6  -2   0  179.56    8.76
  -6  -2   0  175.27    8.89
   6   2   0  187.73    8.66
   6   2   0  175.64    8.55
   6   2   0  174.91    9.07
   6   2   0  179.07    8.95
   6   2   0  172.54    8.60
   6   2   0  164.53    8.92
   6   2   0  178.22    8.95
  -5  -2   0    0.09    0.27
  -5  -2   0   -0.07    0.47
  -5  -2   0   -0.35    0.40
  -5  -2   0    0.10    0.25
  -5  -2   0   -0.28    0.33
  -5  -2   0   -0.08    0.44
  -5  -2   0   -0.14    0.25
  -5  -2   0    0.16    0.45
   5   2   0    0.00    0.48
   5   2   0   -0.11    0.28
   5   2   0   -0.05    0.27
   5   2   0    0.02    0.45
   5   2   0    0.22    0.51
   5   2   0    0.56    0.36
   5   2   0   -0.17    0.45
  -4  -2   0  391.06   18.44
  -4  -2   0  383.55   18.26
  -4  -2   0  391.82   18.65
  -4  -2   0  386.27   18.25
  -4  -2   0  384.66   18.45
  -4  -2   0  384.04   18.54
   4   2   0  364.96   18.28
   4   2   0  388.87   18.63
   4   2   0  365.26   18.50
   4   2   0  394.48   18.47
   4   2   0  389.15   18.46
   4   2   0  413.17   18.35
   4   2   0  366.06   18.25
  -3  -2   0    0.27    0.36
  -3  -2   0   -0.43    0.36
  -3  -2   0   -0.07    0.25
  -3  -2   0    0.28    0.36
  -3  -2   0   -0.16    0.43
  -3  -2   0    0.23    0.28
  -3  -2   0    0.04    0.29
  -3  -2   0   -0.09    0.21
   3   2   0   -0.20    0.54
   3   2   0   -0.23    0.34
   3   2   0   -0.01    0.41
   3   2   0    0.19    0.40
   3   2   0    0.15    0.39
   3   2   0    0.01    0.28
   3   2   0    0.12    0.28
  -2  -2   0  130.61    6.45
  -2  -2   0  133.73    6.37
  -2  -2   0  131.68    6.26
  -2  -2   0  124.43    6.25
  -2  -2   0  124.31    6.35
  -2  -2   0  119.32    6.56
   2   2   0  135.80    6.45
   2   2   0  131.75    6.70
   2   2   0  126.87    6.26
   2   2   0  133.79    6.27
   2   2   0  135.21    6.39
  -1  -2   0    0.22    0.30
  -1  -2   0    0.14    0.50
  -1  -2   0    0.00    0.29
  -1  -2   0   -0.24    0.16
  -1  -2   0    0.04    0.19
  -1  -2   0    0.13    0.24
   1   2   0    0.07    0.26
   1   2   0    0.21    0.21
   1   2   0   -0.25    0.26
   1   2   0   -0.19    0.42
   1   2   0    0.09    0.21
   0  -2   0  175.16    8.17
   0  -2   0  173.05    8.38
   0  -2   0  178.86    8.23
   0  -2   0  170.42    8.08
   0  -2   0  176.28    8.11
   0   2   0  169.13    8.08
   0   2   0  179.34    8.11
   0   2   0  163.24    8.35
   0   2   0  168.52    8.22
   0   2   0  155.65    8.17
   1  -2   0   -0.13    0.23
   1  -2   0   -0.15    0.29
   1  -2   0   -0.06    0.30
   1  -2   0    0.03    0.25
   1  -2   0   -0.06    0.18
   1  -2   0    0.10    0.24
   1  -2   0    0.08    0.14
  -1   2   0    0.07    0.23
  -1   2   0   -0.29    0.30
  -1   2   0    0.30    0.29
  -1   2   0    0.08    0.33
  -1   2   0    0.11    0.16
   2  -2   0  136.74    6.49
   2  -2   0  131.01    6.69
   2  -2   0  129.16    6.60
   2  -2   0  129.44    6.69
   2  -2   0  133.86    6.47
   2  -2   0  130.64    6.58
   2  -2   0  136.06    6.59
  -2   2   0  137.03    6.71
  -2   2   0  136.27    6.60
  -2   2   0  135.93    6.46
  -2   2   0  134.56    6.60
  -2   2   0  129.74    6.66
  -2   2   0  138.05    6.47
  -2   2   0  137.20    6.58
   3  -2   0   -0.53    0.31
   3  -2   0   -0.14    0.34
   3  -2   0   -0.17    0.25
   3  -2   0    0.23    0.37
   3  -2   0    0.00    0.27
   3  -2   0   -0.36    0.43
   3  -2   0   -0.41    0.43
  -3   2   0    0.30    0.40
  -3   2   0    0.19    0.28
  -3   2   0   -0.39    0.47
  -3   2   0   -0.52    0.37
  -3   2   0   -0.36    0.33
  -3   2   0   -0.33    0.34
  -3   2   0    0.35    0.28
   4  -2   0  401.40   18.63
   4  -2   0  401.72   18.72
   4  -2   0  382.73   18.53
   4  -2   0  395.23   18.91
   4  -2   0  389.58   18.91
   4  -2   0  388.60   18.66
   4  -2   0  388.66   18.81
  -4   2   0  388.40   18.53
  -4   2   0  384.24   18.64
  -4   2   0  390.42   18.92
  -4   2   0  380.78   18.69
  -4   2   0  385.33   18.76
  -4   2   0  376.59   18.85
  -4   2   0  393.34   18.64
   5  -2   0   -0.09    0.44
   5  -2   0   -0.13    0.51
   5  -2   0   -0.45    0.41
   5  -2   0    0.04    0.28
   5  -2   0   -0.22    0.50
   5  -2   0   -0.37    0.32
  -5   2   0   -0.56    0.50
  -5   2   0   -0.39    0.21
  -5   2   0   -0.07    0.48
  -5   2   0   -0.09    0.42
  -5   2   0    0.09    0.41
  -5   2   0   -0.12    0.38
  -5   2   0   -0.38    0.25
   6  -2   0  169.43    9.21
   6  -2   0  172.04    8.73
   6  -2   0  175.99    8.96
   6  -2   0  180.54    8.81
   6  -2   0  178.60    9.00
   6  -2   0  169.83    9.21
   6  -2   0  166.95    9.11
  -6   2   0  183.57    8.77
  -6   2   0  176.04    8.95
  -6   2   0  181.53    9.09
  -6   2   0  168.04    9.16
  -6   2   0  171.99    9.23
  -6   2   0  183.38    9.00
  -6   2   0  175.67    8.85
   7  -2   0    0.09    0.55
   7  -2   0    0.20    0.69
   7  -2   0   -0.40    0.49
   7  -2   0    0.01    0.36
   7  -2   0   -0.09    0.64
   7  -2   0    0.08    0.33
   7  -2   0    0.06    0.48
  -7   2   0    0.06    0.47
  -7   2   0    0.68    0.62
  -7   2   0    0.47    0.44
  -7   2   0    0.05    0.53
  -7   2   0   -0.42    0.54
  -7   2   0    0.50    0.65
  -7   2   0    0.36    0.36
   8  -2   0  325.21   16.63
   8  -2   0  327.99   16.94
   8  -2   0  339.59   17.03
   8  -2   0  352.57   16.38
   8  -2   0  339.97   16.32
   8  -2   0  315.81   16.78
   8  -2   0  325.15   16.54
  -8   2   0  326.86   16.28
  -8   2   0  316.08   16.36
  -8   2   0  332.96   16.73
  -8   2   0  342.82   17.02
  -8   2   0  338.89   16.93
  -8   2   0  342.83   16.65
  -8   2   0  338.63   16.63
   9  -2   0   -0.11    0.42
   9  -2   0   -0.50    0.56
   9  -2   0   -0.69    0.65
   9  -2   0    0.10    0.43
  -9   2   0   -0.53    0.63
  -9   2   0   -0.47    0.53
  -9   2   0   -0.33    0.55
  -9   2   0    0.30    0.47
  -9   2   0    1.24    0.89
  -9   2   0   -0.47    0.53
  10  -2   0   96.62    5.36
  10  -2   0   95.73    5.36
  10  -2   0   93.18    6.04
 -10   2   0   92.86    6.09
 -10   2   0   89.50    5.66
 -10   2   0   94.16    5.69
 -10   2   0   97.34    5.83
  11  -2   0    0.12    0.49
  11  -2   0   -0.19    0.56
  11  -2   0    0.58    0.97
 -11   2   0    0.13    0.79
 -11   2   0    0.04    0.78
 -11   2   0   -0.25    0.88
 -11   2   0   -0.19    0.78
  12  -2   0  106.91    7.14
  12  -2   0  108.13    6.24
  12  -2   0  115.78    6.29
 -12   2   0  106.07    6.68
 -12   2   0  106.01    6.70
 -12   2   0  112.81    7.23
 -12   2   0  111.24    6.87
  13  -2   0    0.39    0.71
  13  -2   0   -0.90    0.91
  13  -2   0    0.32    0.65
 -13   2   0    0.34    1.04
 -13   2   0   -0.86    0.91
 -13   2   0   -0.21    0.87
 -13   2   0    0.22    0.97
  14  -2   0    7.95    2.42
  14  -2   0   10.17    1.77
  14  -2   0    7.92    1.53
 -14   2   0   10.56    2.32
 -14   2   0    7.39    2.10
 -14   2   0   11.63    2.70
 -14   2   0    8.34    1.99
  15  -2   0    0.34    0.89
  15  -2   0   -0.65    0.60
  15  -2   0    2.31    1.68
 -15   2   0   -0.50    1.36
 -15   2   0    0.62    1.40
 -15   2   0    0.16    1.26
 -15   2   0    0.24    1.23
 -15  -3   0   12.76    2.78
 -15  -3   0   16.12    2.63
 -15  -3   0   13.10    2.58
 -15  -3   0   14.03    2.78
  15   3   0   16.92    4.04
  15   3   0   14.64    2.31
 -14  -3   0    0.66    1.33
 -14  -3   0    1.36    1.27
 -14  -3   0   -0.22    1.21
 -14  -3   0    0.31    1.03
  14   3   0    3.86    2.37
  14   3   0    0.50    1.28
  14   3   0    0.94    0.88
 -13  -3   0    1.23    1.30
 -13  -3   0    1.05    1.35
 -13  -3   0    1.35    1.45
 -13  -3   0    1.59    1.21
 -13  -3   0    1.02    1.16
  13   3   0    1.21    0.86
  13   3   0    1.37    1.33
 -12  -3   0    4.00    1.40
 -12  -3   0    3.38    1.36
 -12  -3   0    1.78    1.42
 -12  -3   0    1.98    1.32
 -12  -3   0    3.21    1.49
  12   3   0    6.01    1.72
  12   3   0    5.13    1.13
  12   3   0    4.96    1.11
 -11  -3   0   31.54    2.78
 -11  -3   0   27.19    2.50
 -11  -3   0   26.98    2.54
 -11  -3   0   25.00    2.45
 -11  -3   0   25.47    2.29
  11   3   0   23.51    2.05
  11   3   0   28.93    2.20
  11   3   0   26.15    2.52
 -10  -3   0    9.56    1.31
 -10  -3   0   10.57    1.80
 -10  -3   0    7.05    1.33
 -10  -3   0   11.24    1.93
 -10  -3   0    8.23    1.77
 -10  -3   0   11.16    2.07
  10   3   0   10.27    1.79
  10   3   0    9.59    1.42
  10   3   0   10.94    1.59
  -9  -3   0    5.14    1.14
  -9  -3   0    8.22    0.88
  -9  -3   0    6.48    1.39
  -9  -3   0    8.60    1.64
  -9  -3   0    8.35    1.51
  -9  -3   0    7.07    1.35
   9   3   0    9.78    1.04
   9   3   0    9.66    1.58
   9   3   0    9.42    1.06
  -8  -3   0    2.17    0.59
  -8  -3   0    0.89    0.76
  -8  -3   0    2.10    0.98
  -8  -3   0    1.87    0.92
  -8  -3   0    3.45    0.69
  -8  -3   0    2.17    0.74
  -8  -3   0    1.78    0.87
   8   3   0    1.85    0.63
   8   3   0    0.90    0.82
   8   3   0    0.13    0.68
   8   3   0    2.34    0.63
   8   3   0    3.68    1.11
  -7  -3   0    4.54    1.01
  -7  -3   0    7.67    1.32
  -7  -3   0    5.42    0.79
  -7  -3   0    5.07    0.91
  -7  -3   0    4.23    1.01
  -7  -3   0    5.69    0.65
  -7  -3   0    5.36    1.19
   7   3   0    5.98    1.22
   7   3   0    3.88    0.77
   7   3   0    5.02    1.10
   7   3   0    6.23    0.87
   7   3   0    7.75    1.27
   7   3   0    4.93    1.02
  -6  -3   0    2.62    0.77
  -6  -3   0    2.26    0.77
  -6  -3   0    1.73    0.77
  -6  -3   0    2.43    0.50
  -6  -3   0    2.81    0.59
  -6  -3   0    2.38    0.81
   6   3   0    2.10    0.56
   6   3   0    3.91    0.99
   6   3   0    4.00    1.20
   6   3   0    1.15    0.66
   6   3   0    2.14    0.53
   6   3   0    1.74    0.73
   6   3   0    1.56    0.77
  -5  -3   0   74.35    3.71
  -5  -3   0   58.85    3.39
  -5  -3   0   65.48    3.61
  -5  -3   0   55.60    3.64
  -5  -3   0   63.11    3.56
  -5  -3   0   57.18    3.76
   5   3   0   60.63    3.58
   5   3   0   60.94    3.57
   5   3   0   67.72    3.45
   5   3   0   75.61    3.54
   5   3   0   70.49    3.77
  -4  -3   0    6.56    0.68
  -4  -3   0    7.03    0.79
  -4  -3   0    7.66    0.81
  -4  -3   0    8.00    0.69
  -4  -3   0    7.77    0.69
  -4  -3   0    7.38    1.17
  -4  -3   0    6.80    0.76
  -4  -3   0    7.97    1.14
   4   3   0    7.23    0.97
   4   3   0    6.55    0.77
   4   3   0    8.22    0.91
   4   3   0    6.52    1.12
   4   3   0    6.85    0.71
   4   3   0    8.14    1.16
   4   3   0    7.09    0.69
  -3  -3   0   -0.04    0.24
  -3  -3   0    0.20    0.55
  -3  -3   0    0.36    0.45
  -3  -3   0   -0.42    0.37
  -3  -3   0    0.67    0.39
  -3  -3   0    0.44    0.32
   3   3   0    0.08    0.41
   3   3   0   -0.01    0.41
   3   3   0    1.04    0.71
   3   3   0    0.35    0.31
   3   3   0    0.48    0.32
  -2  -3   0    3.41    0.50
  -2  -3   0    2.90    0.46
  -2  -3   0    2.08    0.60
  -2  -3   0    3.41    0.82
  -2  -3   0    2.38    0.57
   2   3   0    2.78    0.48
   2   3   0    1.91    0.43
   2   3   0    3.66    0.65
   2   3   0    4.39    0.72
  -1  -3   0   30.64    1.62
  -1  -3   0   25.66    1.71
   1   3   0   32.38    1.63
   0  -3   0    0.10    0.31
   0  -3   0   -0.01    0.42
   0  -3   0    0.03    0.25
   0  -3   0    0.03    0.19
   0  -3   0   -0.18    0.18
   0   3   0    0.17    0.43
   0   3   0   -0.35    0.25
   0   3   0   -0.15    0.21
   0   3   0   -0.11    0.29
   1  -3   0   18.55    1.29
   1  -3   0   21.64    1.26
   1  -3   0   21.29    1.35
   1  -3   0   21.85    1.34
  -1   3   0   17.15    1.30
  -1   3   0   23.03    1.38
  -1   3   0   18.18    1.28
   2  -3   0    2.48    0.65
   2  -3   0    1.57    0.61
   2  -3   0    2.45    0.55
   2  -3   0    2.31    0.52
   2  -3   0    2.38    0.43
   2  -3   0    2.15    0.55
   2  -3   0    2.31    0.39
  -2   3   0    1.81    0.61
  -2   3   0    3.12    0.38
  -2   3   0    3.65    0.64
  -2   3   0    2.79    0.42
  -2   3   0    1.59    0.58
  -2   3   0    2.24    0.51
  -2   3   0    3.62    0.62
   3  -3   0    0.07    0.46
   3  -3   0    0.36    0.41
   3  -3   0    0.29    0.32
   3  -3   0    0.14    0.33
   3  -3   0    0.29    0.30
   3  -3   0    0.03    0.47
   3  -3   0    0.52    0.40
  -3   3   0    0.65    0.57
  -3   3   0    0.07    0.31
  -3   3   0    0.20    0.32
  -3   3   0    0.67    0.45
  -3   3   0    0.12    0.47
  -3   3   0    0.62    0.48
  -3   3   0    0.07    0.26
   4  -3   0    7.89    1.29
   4  -3   0    8.34    1.16
   4  -3   0    8.14    1.10
   4  -3   0    7.48    0.75
   4  -3   0    6.59    1.19
   4  -3   0    7.16    0.93
   4  -3   0    7.10    0.79
  -4   3   0    6.74    0.80
  -4   3   0    6.84    0.98
  -4   3   0    8.11    1.15
  -4   3   0    7.11    0.71
  -4   3   0    7.50    0.93
  -4   3   0    6.92    1.19
  -4   3   0    7.26    1.25
   5  -3   0   62.23    3.82
   5  -3   0   58.82    3.66
   5  -3   0   69.69    3.57
   5  -3   0   52.70    3.42
   5  -3   0   57.02    3.76
   5  -3   0   65.04    3.42
   5  -3   0   66.35    3.63
  -5   3   0   59.93    3.52
  -5   3   0   63.14    3.66
  -5   3   0   59.46    3.44
  -5   3   0   62.36    3.83
  -5   3   0   65.01    3.39
  -5   3   0   65.87    3.63
  -5   3   0   60.70    3.75
   6  -3   0    3.26    0.68
   6  -3   0    2.46    0.73
   6  -3   0    2.42    0.83
   6  -3   0    0.94    0.79
   6  -3   0    1.62    0.67
   6  -3   0    1.25    0.80
  -6   3   0    2.85    0.89
  -6   3   0    1.57    0.81
  -6   3   0    1.66    0.89
  -6   3   0    2.17    0.59
  -6   3   0    1.40    0.54
  -6   3   0    0.87    0.59
  -6   3   0    2.09    0.67
   7  -3   0    4.66    0.83
   7  -3   0    4.83    1.02
   7  -3   0    3.84    0.97
   7  -3   0    4.73    1.22
   7  -3   0    4.50    0.99
   7  -3   0    6.57    1.37
   7  -3   0    5.05    0.89
  -7   3   0    4.85    0.81
  -7   3   0    5.90    1.14
  -7   3   0    3.73    1.18
  -7   3   0    5.82    0.97
  -7   3   0    1.96    0.93
  -7   3   0    4.18    0.99
  -7   3   0    4.57    0.97
   8  -3   0    1.48    0.78
   8  -3   0    1.45    0.63
   8  -3   0    1.74    0.98
   8  -3   0    1.42    0.61
   8  -3   0    1.21    0.91
  -8   3   0    2.77    0.97
  -8   3   0    1.05    0.74
  -8   3   0    0.89    0.91
  -8   3   0    1.75    0.64
  -8   3   0    3.68    1.35
  -8   3   0    1.40    0.77
   9  -3   0    7.37    1.39
   9  -3   0    7.61    1.21
   9  -3   0    7.29    1.20
   9  -3   0    6.69    1.58
  -9   3   0    9.86    2.04
  -9   3   0    8.66    1.55
  -9   3   0    7.57    1.38
  -9   3   0    7.05    1.41
  10  -3   0   10.55    1.57
  10  -3   0   11.44    2.22
  10  -3   0   11.29    1.65
 -10   3   0    7.09    1.93
 -10   3   0   10.36    1.88
 -10   3   0    9.83    1.77
 -10   3   0   11.28    1.83
  11  -3   0   27.12    2.79
  11  -3   0   25.90    2.16
 -11   3   0   27.32    2.42
 -11   3   0   27.80    2.55
 -11   3   0   24.07    2.68
 -11   3   0   27.58    2.50
  12  -3   0    4.92    1.07
  12  -3   0    4.60    1.19
  12  -3   0    2.85    1.63
 -12   3   0    6.32    1.69
 -12   3   0    1.60    1.32
 -12   3   0    2.47    1.33
 -12   3   0    3.42    1.28
  13  -3   0    1.21    0.93
  13  -3   0    0.85    0.76
  13  -3   0    1.91    1.58
 -13   3   0    1.41    1.18
 -13   3   0    1.09    1.18
 -13   3   0    1.28    1.22
 -13   3   0    1.67    1.45
  14  -3   0    0.23    0.77
  14  -3   0    0.46    0.82
  14  -3   0    0.93    1.44
 -14   3   0    1.15    1.33
 -14   3   0   -0.24    1.12
 -14   3   0    0.06    1.32
 -14   3   0    1.07    1.25
  15  -3   0    6.96    1.59
  15  -3   0   12.67    3.01
  15  -3   0   11.53    2.14
 -15   3   0   14.37    2.61
 -15   3   0   13.22    2.38
 -15   3   0   10.18    2.35
 -15   3   0   12.75    3.09
 -15  -4   0   -0.10    1.36
 -15  -4   0   -0.14    1.22
 -15  -4   0   -0.36    1.36
 -15  -4   0    0.46    1.47
  15   4   0   -0.27    0.83
  15   4   0   -0.15    2.33
  15   4   0    0.33    1.43
 -14  -4   0   22.07    2.71
 -14  -4   0   28.51    3.91
 -14  -4   0   22.39    3.81
 -14  -4   0   26.92    3.78
  14   4   0   26.55    5.27
  14   4   0   25.41    2.36
 -13  -4   0   -0.18    1.23
 -13  -4   0    0.70    1.13
 -13  -4   0    0.64    1.30
 -13  -4   0    0.66    1.09
 -13  -4   0    1.44    1.43
  13   4   0    1.85    2.28
  13   4   0   -0.36    0.65
  13   4   0   -0.19    1.00
 -12  -4   0   20.10    3.06
 -12  -4   0   25.14    2.64
 -12  -4   0   25.50    2.38
 -12  -4   0   20.18    2.34
 -12  -4   0   26.03    2.52
  12   4   0   18.95    3.28
  12   4   0   25.08    2.10
  12   4   0   24.01    2.51
 -11  -4   0   -0.36    0.83
 -11  -4   0   -0.44    0.65
 -11  -4   0    0.68    1.04
 -11  -4   0   -0.67    0.81
 -11  -4   0   -0.70    0.77
  11   4   0    0.71    0.99
  11   4   0   -0.38    0.49
  11   4   0   -0.19    1.45
 -10  -4   0   21.61    2.28
 -10  -4   0   21.18    2.13
 -10  -4   0   21.47    2.05
 -10  -4   0   20.44    2.03
 -10  -4   0   23.67    1.91
 -10  -4   0   18.20    1.54
  10   4   0   16.55    2.78
  10   4   0   17.66    1.68
  10   4   0   23.14    2.11
  -9  -4   0   -0.14    0.70
  -9  -4   0    0.82    0.86
  -9  -4   0   -0.43    0.71
  -9  -4   0   -0.01    0.80
  -9  -4   0   -0.06    0.35
  -9  -4   0    1.64    0.75
   9   4   0    1.42    0.93
   9   4   0    1.25    1.35
   9   4   0    0.35    0.51
  -8  -4   0   21.80    1.79
  -8  -4   0   17.54    1.56
  -8  -4   0   20.76    1.80
  -8  -4   0   17.89    1.39
  -8  -4   0   23.25    2.09
  -8  -4   0   20.53    1.88
   8   4   0   21.75    1.82
   8   4   0   18.21    1.48
   8   4   0   18.44    1.55
   8   4   0   20.53    1.94
   8   4   0   18.06    2.39
   8   4   0   18.64    1.75
  -7  -4   0   -0.24    0.41
  -7  -4   0    0.10    0.57
  -7  -4   0   -0.08    0.36
  -7  -4   0   -0.17    0.56
  -7  -4   0   -0.25    0.25
  -7  -4   0    0.67    0.61
  -7  -4   0   -0.44    0.52
   7   4   0   -0.38    0.31
   7   4   0   -0.14    0.74
   7   4   0   -0.09    0.62
   7   4   0   -0.10    0.55
   7   4   0    0.21    0.59
   7   4   0   -0.71    0.49
   7   4   0   -0.03    0.37
  -6  -4   0   67.64    3.56
  -6  -4   0   61.60    3.99
  -6  -4   0   62.47    3.49
  -6  -4   0   67.35    3.69
  -6  -4   0   65.17    3.69
  -6  -4   0   61.15    3.86
  -6  -4   0   64.93    3.80
   6   4   0   66.17    3.94
   6   4   0   64.50    3.99
   6   4   0   66.29    3.70
   6   4   0   65.81    3.62
   6   4   0   66.85    3.59
   6   4   0   62.58    4.49
   6   4   0   68.22    3.75
  -5  -4   0   -0.21    0.36
  -5  -4   0    0.39    0.59
  -5  -4   0    0.06    0.30
  -5  -4   0    0.07    0.47
  -5  -4   0   -0.08    0.40
  -5  -4   0    0.16    0.41
  -5  -4   0    0.46    0.34
   5   4   0    0.10    0.52
   5   4   0   -0.15    0.40
   5   4   0    0.97    0.91
   5   4   0    0.50    0.58
   5   4   0    0.42    0.48
   5   4   0   -0.03    0.30
   5   4   0    0.59    0.38
  -4  -4   0  183.05    9.51
  -4  -4   0  204.09    9.59
  -4  -4   0  196.28    9.74
  -4  -4   0  193.07    9.73
  -4  -4   0  194.78    9.52
  -4  -4   0  197.58    9.90
   4   4   0  199.61    9.87
   4   4   0  190.14    9.53
   4   4   0  191.94    9.52
   4   4   0  198.52   10.50
   4   4   0  198.47    9.79
  -3  -4   0   -0.35    0.33
  -3  -4   0    0.44    0.61
  -3  -4   0    0.03    0.40
  -3  -4   0   -0.03    0.28
  -3  -4   0   -0.05    0.27
  -3  -4   0   -0.39    0.39
   3   4   0    0.10    0.31
   3   4   0   -0.07    0.32
   3   4   0    0.09    0.45
   3   4   0    0.11    0.30
   3   4   0    1.01    0.92
   3   4   0    0.17    0.48
  -2  -4   0  276.99   13.42
  -2  -4   0  256.67   13.55
  -2  -4   0  283.01   13.41
  -2  -4   0  290.80   13.58
  -2  -4   0  292.76   13.61
   2   4   0  279.61   13.41
   2   4   0  272.71   14.03
   2   4   0  292.02   13.59
   2   4   0  282.96   13.41
  -1  -4   0    0.10    0.34
  -1  -4   0    0.24    0.33
  -1  -4   0    0.10    0.24
  -1  -4   0    0.08    0.31
  -1  -4   0    0.47    0.51
  -1  -4   0    0.01    0.25
   1   4   0    0.19    0.54
   1   4   0    0.11    0.25
   1   4   0    0.00    0.26
   1   4   0    0.24    0.38
   0  -4   0  609.39   30.37
   0  -4   0  648.97   29.80
   0  -4   0  643.64   29.86
   0  -4   0  631.81   29.97
   0  -4   0  652.96   30.10
   0   4   0  631.27   30.10
   0   4   0  624.80   29.80
   1  -4   0    0.11    0.39
   1  -4   0   -0.26    0.33
   1  -4   0    0.01    0.31
   1  -4   0    0.44    0.34
   1  -4   0   -0.03    0.41
  -1   4   0    0.44    0.35
  -1   4   0    0.21    0.31
  -1   4   0    0.07    0.40
  -1   4   0   -0.06    0.40
   2  -4   0  282.57   13.75
   2  -4   0  284.64   13.61
   2  -4   0  279.34   13.66
   2  -4   0  290.56   13.77
   2  -4   0  293.60   13.76
   2  -4   0  292.39   13.49
  -2   4   0  278.31   13.76
  -2   4   0  276.12   13.63
  -2   4   0  266.96   13.71
  -2   4   0  283.97   13.78
   3  -4   0   -0.40    0.36
   3  -4   0    0.18    0.30
   3  -4   0    0.35    0.54
   3  -4   0    0.10    0.47
   3  -4   0    0.16    0.35
   3  -4   0   -0.28    0.35
   3  -4   0    0.08    0.31
  -3   4   0    0.00    0.25
  -3   4   0    0.09    0.25
  -3   4   0    0.53    0.46
  -3   4   0    0.38    0.53
  -3   4   0   -0.23    0.29
  -3   4   0   -0.69    0.30
  -3   4   0    0.28    0.54
   4  -4   0  197.45   10.16
   4  -4   0  197.02    9.93
   4  -4   0  200.87    9.72
   4  -4   0  198.42   10.15
   4  -4   0  195.33   10.01
   4  -4   0  199.45    9.94
   4  -4   0  203.09    9.76
  -4   4   0  198.49    9.65
  -4   4   0  192.20   10.10
  -4   4   0  194.70   10.16
  -4   4   0  201.36    9.97
  -4   4   0  204.08    9.70
  -4   4   0  192.92    9.97
  -4   4   0  208.37    9.92
   5  -4   0   -0.14    0.39
   5  -4   0   -0.05    0.55
   5  -4   0   -0.13    0.31
   5  -4   0    0.35    0.43
   5  -4   0   -0.30    0.45
   5  -4   0    0.08    0.34
   5  -4   0    0.07    0.48
  -5   4   0    0.00    0.43
  -5   4   0    0.21    0.37
  -5   4   0    0.12    0.38
  -5   4   0    0.47    0.37
  -5   4   0    0.31    0.65
  -5   4   0   -0.23    0.45
  -5   4   0    0.43    0.53
   6  -4   0   70.07    4.18
   6  -4   0   58.60    3.90
   6  -4   0   64.85    4.11
   6  -4   0   64.09    3.85
   6  -4   0   63.27    3.69
   6  -4   0   59.75    3.71
  -6   4   0   63.13    3.61
  -6   4   0   65.28    4.15
  -6   4   0   62.51    3.80
  -6   4   0   73.50    3.93
  -6   4   0   66.01    3.58
  -6   4   0   68.90    3.94
  -6   4   0   60.15    4.01
   7  -4   0    0.12    0.71
   7  -4   0    0.13    0.54
   7  -4   0    0.25    0.59
   7  -4   0   -0.09    0.36
   7  -4   0    0.04    0.54
   7  -4   0    0.38    0.76
  -7   4   0    0.68    0.82
  -7   4   0   -0.25    0.68
  -7   4   0    0.26    0.57
  -7   4   0    0.25    0.56
  -7   4   0    0.68    0.55
  -7   4   0    0.05    0.49
  -7   4   0   -0.22    0.38
   8  -4   0   18.37    1.62
   8  -4   0   18.14    2.03
   8  -4   0   18.52    1.57
   8  -4   0   18.57    2.08
   8  -4   0   19.56    1.73
  -8   4   0   18.76    2.09
  -8   4   0   18.17    1.65
  -8   4   0   17.03    1.74
  -8   4   0   19.09    1.87
   9  -4   0    0.86    0.59
   9  -4   0    0.18    0.93
   9  -4   0   -0.15    0.66
   9  -4   0    0.61    0.59
  -9   4   0    0.02    0.82
  -9   4   0    0.74    0.80
  -9   4   0    0.74    0.83
  -9   4   0    0.30    0.66
  10  -4   0   20.79    1.88
  10  -4   0   22.05    3.17
  10  -4   0   22.78    1.94
 -10   4   0   21.28    2.17
 -10   4   0   20.95    2.45
 -10   4   0   23.02    2.22
 -10   4   0   25.26    2.12
  11  -4   0    0.69    1.12
  11  -4   0   -0.65    0.47
  11  -4   0    0.03    0.47
 -11   4   0   -0.47    0.68
 -11   4   0   -0.17    0.86
 -11   4   0   -0.55    0.72
 -11   4   0   -0.03    0.78
  12  -4   0   32.87    4.48
  12  -4   0   21.76    2.16
  12  -4   0   26.31    2.30
 -12   4   0   24.78    2.42
 -12   4   0   27.80    3.97
 -12   4   0   28.25    2.67
 -12   4   0   26.91    2.66
  13  -4   0    0.61    0.77
  13  -4   0    0.49    1.20
  13  -4   0    0.43    0.83
 -13   4   0    1.44    1.25
 -13   4   0    0.57    1.08
 -13   4   0   -0.47    1.02
 -13   4   0   -0.06    0.93
  14  -4   0   21.67    2.19
  14  -4   0   19.15    3.55
  14  -4   0   20.13    2.21
 -14   4   0   23.04    2.71
 -14   4   0   23.47    3.97
 -14   4   0   26.48    3.83
 -14   4   0   24.45    2.58
  15  -4   0    0.53    0.89
  15  -4   0   -0.40    1.39
  15  -4   0   -0.74    0.79
 -15   4   0    1.76    1.54
 -15   4   0    0.28    1.16
 -15   4   0   -0.40    1.10
 -15   4   0   -1.01    1.29
 -14  -5   0    4.85    1.90
 -14  -5   0    0.70    1.23
 -14  -5   0    0.25    1.27
 -14  -5   0    0.52    1.33
  14   5   0   -0.14    1.99
  14   5   0    1.05    1.06
  14   5   0    0.68    1.36
 -13  -5   0   19.51    2.29
 -13  -5   0   17.13    3.01
 -13  -5   0   20.04    2.84
 -13  -5   0   17.68    2.70
 -13  -5   0   19.94    3.29
  13   5   0   22.97    3.56
  13   5   0   18.04    1.92
 -12  -5   0    0.40    0.90
 -12  -5   0    0.12    1.14
 -12  -5   0   -0.14    1.02
 -12  -5   0   -0.45    0.81
 -12  -5   0   -0.18    0.97
  12   5   0    0.96    0.66
  12   5   0    1.10    1.90
  12   5   0    0.78    1.11
 -11  -5   0    0.14    0.88
 -11  -5   0    1.15    1.18
 -11  -5   0    0.52    1.03
 -11  -5   0    1.95    1.37
 -11  -5   0    1.47    1.00
  11   5   0    1.53    0.76
  11   5   0    3.56    1.82
  11   5   0    2.23    1.24
 -10  -5   0    1.96    0.71
 -10  -5   0    3.36    1.16
 -10  -5   0    1.50    1.02
 -10  -5   0    2.57    0.92
 -10  -5   0    2.42    1.28
 -10  -5   0    0.48    0.97
  10   5   0    1.33    1.01
  10   5   0    2.09    0.78
  10   5   0    5.05    2.01
  -9  -5   0   11.46    1.18
  -9  -5   0   17.23    1.62
  -9  -5   0   17.98    1.96
  -9  -5   0   17.91    1.79
  -9  -5   0   18.46    1.66
   9   5   0   11.50    1.32
   9   5   0   17.38    2.58
   9   5   0   13.61    1.50
  -8  -5   0    4.16    0.75
  -8  -5   0    2.33    0.92
  -8  -5   0    1.15    0.96
  -8  -5   0    2.33    1.01
  -8  -5   0    3.34    1.00
   8   5   0    2.51    0.73
   8   5   0    2.15    0.72
   8   5   0    2.40    0.87
   8   5   0    3.58    1.19
   8   5   0    3.52    1.03
   8   5   0    3.10    1.51
  -7  -5   0   30.39    2.54
  -7  -5   0   31.80    2.44
  -7  -5   0   31.21    2.14
  -7  -5   0   30.63    2.16
  -7  -5   0   29.97    1.98
  -7  -5   0   32.10    2.35
   7   5   0   36.41    2.25
   7   5   0   32.52    3.26
   7   5   0   33.17    2.55
   7   5   0   31.48    2.13
   7   5   0   29.43    2.16
   7   5   0   33.56    2.17
   7   5   0   32.31    2.46
  -6  -5   0    8.14    1.39
  -6  -5   0    7.33    0.79
  -6  -5   0   11.45    1.55
  -6  -5   0    6.77    0.78
  -6  -5   0    6.71    1.35
   6   5   0    8.69    1.13
   6   5   0    9.10    2.00
   6   5   0    9.54    1.50
   6   5   0    7.27    1.06
   6   5   0   10.33    1.50
  -5  -5   0    1.58    0.52
  -5  -5   0    2.36    0.54
  -5  -5   0    2.37    0.70
  -5  -5   0    2.95    0.71
  -5  -5   0    0.57    0.61
  -5  -5   0    1.20    0.46
   5   5   0    1.17    0.47
   5   5   0    2.28    1.21
   5   5   0    1.26    0.72
   5   5   0    1.73    0.73
   5   5   0    0.96    0.43
  -4  -5   0    4.39    1.09
  -4  -5   0    3.89    0.65
  -4  -5   0    4.18    0.70
  -4  -5   0    6.02    1.04
  -4  -5   0    4.98    0.90
  -4  -5   0    4.44    0.98
   4   5   0    6.27    1.06
   4   5   0    4.26    0.70
   4   5   0    5.95    1.52
   4   5   0    4.14    0.71
  -3  -5   0   74.71    3.76
  -3  -5   0   68.71    3.93
  -3  -5   0   74.53    3.93
  -3  -5   0   59.91    3.65
  -3  -5   0   64.62    4.35
   3   5   0   79.00    3.96
   3   5   0   78.32    4.62
   3   5   0   65.26    3.69
   3   5   0   73.89    3.75
  -2  -5   0    3.05    0.53
  -2  -5   0    2.96    0.66
  -2  -5   0    4.12    0.78
  -2  -5   0    3.53    0.59
  -2  -5   0    4.71    1.14
  -2  -5   0    3.82    0.74
  -2  -5   0    1.61    0.56
   2   5   0    2.49    0.52
   2   5   0    5.43    0.85
   2   5   0    5.67    1.27
  -1  -5   0   11.09    0.85
  -1  -5   0   12.04    1.06
  -1  -5   0    9.93    0.80
  -1  -5   0   11.26    1.00
  -1  -5   0   11.42    1.28
   1   5   0   12.07    1.07
   1   5   0   10.55    0.84
   1   5   0   12.69    0.89
   1   5   0   12.96    1.45
   0  -5   0    0.27    0.48
   0  -5   0    0.21    0.23
   0  -5   0    0.31    0.30
   0  -5   0    0.10    0.34
   0  -5   0    0.12    0.25
   0   5   0    0.16    0.38
   0   5   0   -0.01    0.49
   0   5   0    0.01    0.24
   0   5   0    0.13    0.40
   1  -5   0    9.13    0.89
   1  -5   0    8.56    0.88
   1  -5   0   10.38    0.76
   1  -5   0    9.29    0.84
   1  -5   0   11.06    1.22
   1  -5   0    9.16    0.96
  -1   5   0   11.98    0.97
  -1   5   0    9.15    0.97
  -1   5   0    9.32    0.90
  -1   5   0    9.73    0.93
   2  -5   0    3.98    0.57
   2  -5   0    3.41    0.73
   2  -5   0    2.96    0.74
   2  -5   0    2.42    0.72
   2  -5   0    5.24    1.07
   2  -5   0    2.93    0.64
   2  -5   0    2.30    0.55
  -2   5   0    2.97    0.70
  -2   5   0    1.41    0.62
  -2   5   0    4.46    0.86
  -2   5   0    3.48    0.66
   3  -5   0   76.18    3.73
   3  -5   0   70.49    3.78
   3  -5   0   63.99    3.81
   3  -5   0   66.70    3.82
   3  -5   0   62.19    3.69
   3  -5   0   69.96    3.51
  -3   5   0   59.35    3.78
  -3   5   0   56.19    3.69
  -3   5   0   61.38    3.76
  -3   5   0   70.62    3.70
   4  -5   0    3.60    1.01
   4  -5   0    4.05    0.73
   4  -5   0    4.45    1.05
   4  -5   0    4.23    0.85
   4  -5   0    3.94    0.82
   4  -5   0    3.97    0.65
   4  -5   0    3.78    0.90
  -4   5   0    3.18    0.92
  -4   5   0    4.67    0.62
  -4   5   0    3.81    0.89
  -4   5   0    3.76    0.86
  -4   5   0    3.06    0.98
  -4   5   0    4.55    0.85
  -4   5   0    5.42    0.71
   5  -5   0    2.03    0.77
   5  -5   0    1.80    0.76
   5  -5   0    1.49    0.59
   5  -5   0    0.93    0.46
   5  -5   0    1.02    0.73
   5  -5   0    0.62    0.45
   5  -5   0    1.09    0.74
  -5   5   0    1.40    0.63
  -5   5   0    1.42    0.50
  -5   5   0    0.98    0.50
  -5   5   0    0.57    0.67
  -5   5   0    0.84    0.43
  -5   5   0    1.09    0.63
  -5   5   0    0.09    0.64
   6  -5   0    7.64    1.10
   6  -5   0    7.92    0.90
   6  -5   0    8.31    1.29
   6  -5   0    6.59    1.29
   6  -5   0    9.58    1.74
   6  -5   0    6.43    1.08
   6  -5   0    7.20    1.53
  -6   5   0    6.85    0.82
  -6   5   0    7.46    1.26
  -6   5   0    9.76    1.54
  -6   5   0    7.29    1.45
  -6   5   0    7.13    1.20
  -6   5   0    7.98    1.04
  -6   5   0    9.19    1.76
   7  -5   0   34.55    2.83
   7  -5   0   29.21    2.21
   7  -5   0   27.74    2.95
   7  -5   0   34.28    2.39
   7  -5   0   35.16    2.75
  -7   5   0   31.38    2.14
  -7   5   0   35.70    2.84
  -7   5   0   36.63    2.52
  -7   5   0   36.11    2.57
  -7   5   0   30.52    2.16
   8  -5   0    2.96    1.34
   8  -5   0    3.23    0.88
   8  -5   0    2.09    0.94
   8  -5   0    4.23    1.42
   8  -5   0    4.48    0.98
  -8   5   0    2.77    1.01
  -8   5   0    2.43    1.20
  -8   5   0    4.63    1.10
  -8   5   0    1.86    0.82
   9  -5   0   11.93    1.33
   9  -5   0   14.21    2.42
   9  -5   0   14.00    1.45
   9  -5   0   13.02    1.49
  -9   5   0   12.45    2.30
  -9   5   0   12.14    1.88
  -9   5   0   15.84    1.71
  -9   5   0   14.10    1.46
  10  -5   0    4.94    1.09
  10  -5   0    2.55    1.37
  10  -5   0    3.44    0.95
 -10   5   0    1.09    0.88
 -10   5   0    1.52    1.27
 -10   5   0    1.11    1.00
 -10   5   0    4.56    1.29
  11  -5   0    0.86    0.75
  11  -5   0    1.88    0.93
  11  -5   0    0.89    1.19
 -11   5   0    0.66    0.97
 -11   5   0    0.75    0.92
 -11   5   0    1.01    0.90
 -11   5   0    1.88    1.35
  12  -5   0    0.17    1.15
  12  -5   0    0.45    0.67
  12  -5   0    0.37    0.73
 -12   5   0   -0.24    0.87
 -12   5   0   -0.31    0.81
 -12   5   0    0.04    0.80
 -12   5   0   -0.39    0.91
  13  -5   0   18.61    3.47
  13  -5   0   17.25    1.95
  13  -5   0   19.59    2.04
 -13   5   0   18.86    2.10
 -13   5   0   17.22    3.30
 -13   5   0   18.09    2.85
 -13   5   0   20.45    3.12
  14  -5   0    1.83    1.23
  14  -5   0    1.33    1.01
  14  -5   0    0.14    1.50
 -14   5   0    1.22    1.23
 -14   5   0    0.94    1.68
 -14   5   0    1.42    1.46
 -14   5   0    2.03    1.50
 -14  -6   0   13.53    3.01
 -14  -6   0   11.82    2.60
 -14  -6   0   18.86    3.45
 -14  -6   0   12.27    2.42
  14   6   0   14.69    2.36
  14   6   0   13.84    4.42
 -13  -6   0    0.18    1.12
 -13  -6   0    0.28    1.24
 -13  -6   0    1.16    1.34
 -13  -6   0    0.21    1.14
  13   6   0    0.19    1.09
  13   6   0    1.19    2.13
  13   6   0   -0.58    0.73
 -12  -6   0   10.94    2.06
 -12  -6   0   12.88    2.31
 -12  -6   0   10.67    2.27
 -12  -6   0   14.52    2.50
 -12  -6   0   15.35    2.33
  12   6   0   13.83    3.94
  12   6   0   11.76    1.84
 -11  -6   0    1.36    0.99
 -11  -6   0   -0.38    0.94
 -11  -6   0   -0.22    0.83
 -11  -6   0   -0.38    0.91
 -11  -6   0    0.23    1.01
  11   6   0    0.07    1.73
  11   6   0   -0.18    0.90
  11   6   0    1.93    0.84
 -10  -6   0   91.37    5.34
 -10  -6   0   96.07    5.54
 -10  -6   0   99.79    5.90
 -10  -6   0   92.32    5.43
 -10  -6   0   83.38    5.02
 -10  -6   0   95.67    6.05
  10   6   0   96.47    5.41
  10   6   0   93.20    5.61
  -9  -6   0    0.38    0.87
  -9  -6   0    0.14    0.70
  -9  -6   0    0.04    0.44
  -9  -6   0    0.99    0.78
  -9  -6   0   -0.09    0.83
   9   6   0   -0.27    0.60
   9   6   0   -0.13    0.52
   9   6   0    0.33    1.48
  -8  -6   0   50.13    3.62
  -8  -6   0   49.28    2.90
  -8  -6   0   52.21    3.47
   8   6   0   52.89    3.15
   8   6   0   45.52    3.03
   8   6   0   40.65    4.33
   8   6   0   49.66    3.49
   8   6   0   46.97    3.08
   8   6   0   51.15    3.11
  -7  -6   0   -0.56    0.58
  -7  -6   0    0.40    0.45
  -7  -6   0   -0.15    0.61
   7   6   0    0.19    0.71
   7   6   0    0.19    0.45
   7   6   0    1.87    1.47
   7   6   0    0.74    0.55
  -6  -6   0  145.64    7.90
  -6  -6   0  146.05    7.59
  -6  -6   0  142.03    7.89
  -6  -6   0  153.99    8.16
   6   6   0  156.37    8.09
   6   6   0  133.26    9.06
   6   6   0  160.62    7.68
   6   6   0  156.02    7.68
  -5  -6   0    0.30    0.62
  -5  -6   0    0.25    0.54
  -5  -6   0    0.25    0.40
  -5  -6   0   -0.06    0.33
  -5  -6   0    0.31    0.55
   5   6   0   -0.15    0.57
   5   6   0    0.15    0.38
   5   6   0   -0.16    1.02
   5   6   0    0.16    0.38
  -4  -6   0   20.87    1.42
  -4  -6   0   18.79    1.61
  -4  -6   0   21.36    1.46
  -4  -6   0   21.97    1.75
  -4  -6   0   20.13    1.58
   4   6   0   22.07    1.48
   4   6   0   18.42    2.19
   4   6   0   20.06    1.44
   4   6   0   20.52    1.63
  -3  -6   0   -0.14    0.28
  -3  -6   0    0.20    0.46
  -3  -6   0   -0.04    0.44
  -3  -6   0   -0.38    0.35
  -3  -6   0    0.16    0.40
  -3  -6   0   -0.22    0.28
   3   6   0   -0.14    0.39
   3   6   0    0.67    0.40
   3   6   0    0.43    0.84
   3   6   0    0.33    0.32
  -2  -6   0   12.79    1.65
  -2  -6   0   17.02    1.35
  -2  -6   0   16.45    1.35
  -2  -6   0   15.88    1.11
  -2  -6   0   17.19    1.29
  -2  -6   0   15.82    1.15
  -2  -6   0   16.35    1.36
   2   6   0   16.03    1.13
   2   6   0   15.10    1.13
   2   6   0   14.87    1.75
   2   6   0   14.77    1.32
  -1  -6   0   -0.03    0.29
  -1  -6   0    0.37    0.39
  -1  -6   0    0.50    0.64
  -1  -6   0    0.02    0.26
  -1  -6   0    0.40    0.42
  -1  -6   0    0.56    0.42
   1   6   0    0.60    0.37
   1   6   0    0.32    0.48
   1   6   0   -0.14    0.24
   1   6   0    0.77    0.78
   0  -6   0    5.52    0.75
   0  -6   0    5.26    0.66
   0  -6   0    7.22    0.91
   0  -6   0    5.46    1.29
   0  -6   0    4.74    0.96
   0  -6   0    5.21    0.57
   0   6   0    6.15    1.06
   0   6   0    4.81    0.66
   0   6   0    5.34    0.96
   0   6   0    6.13    1.34
   1  -6   0    0.20    0.39
   1  -6   0    0.40    0.43
   1  -6   0    0.28    0.29
   1  -6   0   -0.09    0.40
   1  -6   0    0.86    0.53
   1  -6   0    0.41    0.62
  -1   6   0   -0.08    0.37
  -1   6   0    0.53    0.45
  -1   6   0   -0.02    0.35
  -1   6   0    0.16    0.46
   2  -6   0   16.66    1.73
   2  -6   0   15.44    1.32
   2  -6   0   15.85    1.35
   2  -6   0   15.98    1.38
   2  -6   0   14.50    1.23
  -2   6   0   14.52    1.27
  -2   6   0   15.15    1.40
  -2   6   0   14.77    1.35
  -2   6   0   14.75    1.29
   3  -6   0    0.35    0.48
   3  -6   0    0.42    0.61
   3  -6   0   -0.02    0.43
   3  -6   0    0.37    0.53
   3  -6   0    0.26    0.36
   3  -6   0    0.24    0.42
  -3   6   0    0.05    0.52
  -3   6   0    0.02    0.53
  -3   6   0   -0.23    0.31
  -3   6   0    0.31    0.46
   4  -6   0   21.28    1.83
   4  -6   0   21.81    1.51
   4  -6   0   20.23    1.34
   4  -6   0   22.20    1.68
   4  -6   0   21.87    1.72
   4  -6   0   21.78    1.82
   4  -6   0   21.23    1.72
  -4   6   0   19.97    1.87
  -4   6   0   21.69    1.25
  -4   6   0   21.36    1.80
  -4   6   0   20.91    1.76
  -4   6   0   20.40    1.68
  -4   6   0   21.40    1.38
   5  -6   0   -0.03    0.57
   5  -6   0   -0.10    0.62
   5  -6   0    0.02    0.53
   5  -6   0    0.09    0.40
   5  -6   0   -0.35    0.58
   5  -6   0    0.17    0.36
   5  -6   0    0.07    0.40
  -5   6   0    1.12    0.73
  -5   6   0    0.22    0.48
  -5   6   0    0.42    0.37
  -5   6   0    0.31    0.45
  -5   6   0    0.10    0.63
  -5   6   0   -0.05    0.48
  -5   6   0    0.09    0.33
   6  -6   0  151.28    8.39
   6  -6   0  148.50    8.50
   6  -6   0  165.98    8.73
   6  -6   0  160.15    8.29
   6  -6   0  156.61    8.37
   6  -6   0  151.32    7.93
   6  -6   0  155.48    8.05
  -6   6   0  159.73    8.67
  -6   6   0  148.62    7.77
  -6   6   0  156.32    7.88
  -6   6   0  161.66    8.34
  -6   6   0  164.28    8.24
   7  -6   0   -0.73    0.63
   7  -6   0    0.30    0.51
   7  -6   0   -0.10    0.83
   7  -6   0    0.03    0.55
  -7   6   0    1.35    0.52
  -7   6   0    0.97    1.05
  -7   6   0    0.55    0.72
  -7   6   0    0.69    0.56
  -7   6   0   -0.06    0.54
   8  -6   0   51.17    3.92
   8  -6   0   52.05    3.29
   8  -6   0   49.31    3.87
   8  -6   0   51.94    3.42
  -8   6   0   51.07    3.90
  -8   6   0   51.94    3.49
  -8   6   0   51.69    3.57
  -8   6   0   48.90    3.11
   9  -6   0    0.24    0.73
   9  -6   0    0.02    0.51
   9  -6   0   -0.72    0.42
   9  -6   0   -1.10    0.68
  -9   6   0   -0.37    0.54
  -9   6   0   -0.17    0.76
  -9   6   0   -0.82    0.74
  -9   6   0   -0.24    0.65
  10  -6   0   97.73    5.54
  10  -6   0   88.99    5.52
  10  -6   0   90.62    6.27
 -10   6   0   88.73    6.27
 -10   6   0   92.79    5.39
 -10   6   0   95.74    5.78
 -10   6   0   96.22    5.91
  11  -6   0    0.84    0.84
  11  -6   0    0.63    1.16
  11  -6   0    0.24    0.64
 -11   6   0   -0.24    0.68
 -11   6   0   -0.39    0.96
 -11   6   0    0.37    0.93
 -11   6   0    0.75    1.05
  12  -6   0   10.92    1.85
  12  -6   0   11.48    1.93
  12  -6   0   10.45    2.57
 -12   6   0   14.46    2.18
 -12   6   0   12.70    2.35
 -12   6   0   13.49    2.47
 -12   6   0   14.21    3.10
  13  -6   0   -0.32    1.25
  13  -6   0   -0.05    0.65
  13  -6   0    0.46    0.89
 -13   6   0    0.08    1.11
 -13   6   0    0.04    0.91
 -13   6   0   -0.02    1.33
 -13   6   0   -0.29    1.01
  14  -6   0   16.79    2.65
  14  -6   0   12.82    2.12
  14  -6   0   12.28    3.20
 -14   6   0    7.62    2.64
 -14   6   0   16.29    3.09
 -14   6   0   15.38    2.88
 -14   6   0   14.34    2.48
 -14  -7   0    0.77    1.28
 -14  -7   0    0.23    1.20
 -14  -7   0    0.38    1.50
  14   7   0    1.98    1.08
  14   7   0   -0.94    2.33
 -13  -7   0    2.85    1.42
 -13  -7   0    2.66    1.73
 -13  -7   0    1.16    1.32
 -13  -7   0    1.28    1.40
  13   7   0    1.45    1.01
  13   7   0    3.13    2.50
  13   7   0    0.29    1.28
 -12  -7   0    0.91    1.37
 -12  -7   0    0.84    1.28
 -12  -7   0    1.36    1.34
 -12  -7   0    0.27    1.03
 -12  -7   0   -0.42    1.02
  12   7   0   -0.40    0.93
  12   7   0    0.75    2.14
  12   7   0    0.61    0.81
 -11  -7   0    9.69    1.64
 -11  -7   0    9.59    1.71
 -11  -7   0    7.60    1.93
 -11  -7   0    8.44    1.97
  11   7   0    9.84    1.51
  11   7   0   16.64    3.91
 -10  -7   0    3.15    1.38
 -10  -7   0    0.57    0.59
 -10  -7   0    1.76    1.25
  10   7   0    0.73    0.86
  10   7   0    0.89    0.68
  10   7   0    2.49    2.12
  -9  -7   0    0.31    1.03
  -9  -7   0    0.13    0.88
  -9  -7   0    0.51    0.58
   9   7   0    2.05    2.02
   9   7   0    0.42    0.59
  -8  -7   0    0.30    0.80
  -8  -7   0    1.25    0.65
  -8  -7   0    0.27    0.82
   8   7   0    2.26    0.78
   8   7   0    0.45    0.51
   8   7   0    0.78    1.01
  -7  -7   0    0.18    0.46
  -7  -7   0   -0.07    0.67
  -7  -7   0    0.99    0.89
   7   7   0    1.32    0.82
   7   7   0    1.12    0.62
   7   7   0    0.54    0.55
   7   7   0    2.83    1.87
  -6  -7   0    2.03    0.79
  -6  -7   0    1.04    0.59
  -6  -7   0    1.07    0.77
   6   7   0    2.90    1.55
   6   7   0    2.54    0.66
   6   7   0    1.41    0.80
   6   7   0    2.83    0.78
  -5  -7   0   22.74    2.00
  -5  -7   0   23.72    1.92
  -5  -7   0   21.00    1.91
   5   7   0   25.46    1.76
   5   7   0   26.71    1.77
   5   7   0   25.14    2.76
  -4  -7   0    5.51    0.90
  -4  -7   0    5.76    1.01
  -4  -7   0    4.97    0.95
  -4  -7   0    3.75    0.90
  -4  -7   0    4.93    0.83
  -4  -7   0    3.96    0.96
   4   7   0    5.52    1.67
   4   7   0    4.49    0.97
   4   7   0    5.83    0.92
   4   7   0    5.97    0.96
  -3  -7   0    4.32    0.69
  -3  -7   0    4.37    0.73
  -3  -7   0    4.85    0.89
  -3  -7   0    3.38    0.86
  -3  -7   0    5.47    0.97
  -3  -7   0    4.67    0.97
   3   7   0    4.28    0.74
   3   7   0    5.07    0.79
   3   7   0    5.11    0.96
   3   7   0    8.14    1.81
  -2  -7   0    1.01    0.60
  -2  -7   0    0.73    0.40
  -2  -7   0    1.20    0.43
  -2  -7   0    1.23    0.59
  -2  -7   0    1.05    0.48
  -2  -7   0    0.64    0.56
   2   7   0    1.45    0.51
   2   7   0    2.11    0.69
   2   7   0    1.32    0.48
   2   7   0    1.12    0.87
  -1  -7   0   10.99    1.10
  -1  -7   0    8.82    0.87
  -1  -7   0   10.23    0.86
  -1  -7   0    9.25    0.78
  -1  -7   0    8.87    0.94
   1   7   0   10.20    0.88
   1   7   0   10.05    1.45
   1   7   0    8.54    0.81
   1   7   0    7.83    1.18
   0  -7   0   -0.11    0.37
   0  -7   0   -0.21    0.30
   0  -7   0    0.02    0.34
   0  -7   0    0.41    0.36
   0  -7   0   -0.23    0.23
   0   7   0   -0.25    0.25
   0   7   0    0.41    0.55
   0   7   0    0.48    0.48
   0   7   0    0.53    0.79
   1  -7   0    9.47    0.91
   1  -7   0    9.20    0.83
   1  -7   0    9.03    0.97
   1  -7   0    8.34    1.05
   1  -7   0   10.32    0.93
  -1   7   0    8.56    1.03
  -1   7   0    9.24    0.98
  -1   7   0    8.94    1.07
  -1   7   0   10.38    0.92
   2  -7   0    1.31    0.40
   2  -7   0    0.88    0.51
   2  -7   0    1.30    0.68
   2  -7   0    0.85    0.62
   2  -7   0    1.04    0.61
  -2   7   0    0.72    0.60
  -2   7   0    0.42    0.53
  -2   7   0    0.79    0.63
  -2   7   0    2.02    0.69
   3  -7   0    3.14    0.94
   3  -7   0    4.45    0.70
   3  -7   0    2.77    0.86
   3  -7   0    4.63    0.91
   3  -7   0    5.35    0.91
   3  -7   0    4.79    0.87
  -3   7   0    4.79    1.07
  -3   7   0    2.95    0.81
  -3   7   0    2.42    0.86
   4  -7   0    4.14    1.11
   4  -7   0    4.90    1.11
   4  -7   0    5.14    0.87
   4  -7   0    4.73    0.98
   4  -7   0    3.73    0.91
   4  -7   0    3.92    0.95
  -4   7   0    3.89    1.07
  -4   7   0    5.20    1.04
  -4   7   0    4.37    1.05
  -4   7   0    3.97    0.99
   5  -7   0   23.22    1.99
   5  -7   0   30.13    2.29
   5  -7   0   25.00    1.66
   5  -7   0   28.56    1.91
   5  -7   0   27.33    2.11
   5  -7   0   26.71    2.13
   5  -7   0   30.25    2.39
  -5   7   0   24.68    1.53
  -5   7   0   30.28    2.39
  -5   7   0   24.50    1.88
  -5   7   0   27.22    2.09
   6  -7   0    0.44    0.52
   6  -7   0    1.17    1.01
   6  -7   0    1.97    0.65
   6  -7   0    0.77    0.54
   6  -7   0    1.48    1.05
  -6   7   0    0.07    0.54
  -6   7   0    2.30    0.53
  -6   7   0    2.54    0.83
  -6   7   0    0.13    0.81
  -6   7   0    0.88    0.45
   7  -7   0    0.24    0.92
   7  -7   0    0.43    0.60
   7  -7   0    0.32    0.61
   7  -7   0    0.21    0.96
  -7   7   0    0.47    0.72
  -7   7   0    0.45    0.95
  -7   7   0    0.25    0.45
  -7   7   0    0.57    0.76
  -7   7   0    0.77    0.58
   8  -7   0    0.29    0.88
   8  -7   0    1.03    0.69
   8  -7   0    0.53    0.70
   8  -7   0   -0.55    0.91
  -8   7   0    0.44    1.03
  -8   7   0    1.30    0.59
  -8   7   0    1.79    0.88
  -8   7   0    0.95    0.78
   9  -7   0    0.98    0.61
   9  -7   0    0.13    0.58
   9  -7   0   -0.50    0.86
   9  -7   0    0.74    0.86
  -9   7   0   -0.37    0.95
  -9   7   0    1.97    1.10
  -9   7   0    0.72    0.82
  -9   7   0    0.18    0.53
  10  -7   0    1.71    0.80
  10  -7   0    0.78    0.95
  10  -7   0    2.24    1.54
  10  -7   0    1.86    0.92
 -10   7   0    0.71    0.70
 -10   7   0    2.68    1.29
 -10   7   0    1.49    1.31
 -10   7   0    3.08    1.23
  11  -7   0   11.82    1.84
  11  -7   0   12.30    2.72
  11  -7   0    7.54    1.42
 -11   7   0    9.66    2.29
 -11   7   0    9.92    1.86
 -11   7   0   10.07    1.57
 -11   7   0    8.70    1.88
  12  -7   0    0.59    1.37
  12  -7   0    0.22    0.74
  12  -7   0   -0.31    0.69
 -12   7   0    0.57    1.10
 -12   7   0    0.17    1.35
 -12   7   0    0.29    0.74
 -12   7   0    0.53    1.09
  13  -7   0    2.63    1.40
  13  -7   0    0.67    0.95
  13  -7   0    1.70    1.72
 -13   7   0    1.78    1.44
 -13   7   0    1.47    1.48
 -13   7   0    1.22    1.64
 -13   7   0    0.39    0.97
 -14   7   0    0.23    0.96
 -14   7   0    1.09    1.27
 -13  -8   0   -0.83    1.37
 -13  -8   0    1.09    1.28
 -13  -8   0   -0.07    1.30
  13   8   0    0.90    0.98
  13   8   0    1.46    2.96
 -12  -8   0    4.13    1.74
 -12  -8   0    1.75    1.37
 -12  -8   0    3.08    1.83
  12   8   0    4.87    2.83
  12   8   0    3.86    1.21
 -11  -8   0   -0.08    1.18
 -11  -8   0    0.26    1.14
  11   8   0   -1.60    1.88
  11   8   0   -0.07    0.66
 -10  -8   0    5.61    1.68
 -10  -8   0    7.47    1.98
  10   8   0    7.60    3.11
  10   8   0    8.20    1.38
  -9  -8   0   -0.05    0.55
  -9  -8   0    0.45    1.05
  -9  -8   0    0.31    0.90
   9   8   0   -0.15    0.60
   9   8   0    1.10    2.21
  -8  -8   0   12.68    2.10
  -8  -8   0   10.30    1.50
  -8  -8   0   13.84    2.10
   8   8   0   18.94    3.22
   8   8   0   13.66    1.78
   8   8   0   11.55    1.29
  -7  -8   0   -0.06    0.78
  -7  -8   0   -0.25    0.74
  -7  -8   0   -0.28    0.40
   7   8   0   -0.26    0.55
   7   8   0    0.06    0.53
   7   8   0   -0.54    1.24
  -6  -8   0   28.99    2.34
  -6  -8   0   25.18    2.09
   6   8   0   26.71    1.92
   6   8   0   26.45    1.95
   6   8   0   19.74    2.83
  -5  -8   0   -0.35    0.57
  -5  -8   0   -0.08    0.61
  -5  -8   0    0.14    0.51
   5   8   0    0.44    0.63
   5   8   0   -0.08    0.45
   5   8   0    0.30    0.44
   5   8   0    1.76    1.26
  -4  -8   0    4.27    1.04
  -4  -8   0    3.67    0.94
  -4  -8   0    2.55    0.80
  -4  -8   0    4.83    1.11
   4   8   0    3.35    1.38
   4   8   0    2.68    0.84
   4   8   0    4.09    0.85
   4   8   0    4.99    0.93
  -3  -8   0    0.27    0.52
  -3  -8   0    1.05    0.62
  -3  -8   0    1.18    0.70
  -3  -8   0    0.69    0.46
  -3  -8   0    0.78    0.50
  -3  -8   0    0.42    0.55
   3   8   0    0.89    0.51
   3   8   0    0.16    0.93
   3   8   0    0.85    0.47
   3   8   0    1.20    0.67
  -2  -8   0  133.60    6.84
  -2  -8   0  126.96    6.64
  -2  -8   0  128.53    6.97
  -2  -8   0  137.98    7.12
  -2  -8   0  134.02    7.09
  -2  -8   0  126.40    6.74
   2   8   0  132.48    6.70
   2   8   0  136.08    6.75
   2   8   0  131.43    7.03
   2   8   0  131.59    7.93
  -1  -8   0   -0.11    0.32
  -1  -8   0    0.54    0.42
  -1  -8   0    0.71    0.50
  -1  -8   0   -0.05    0.45
  -1  -8   0    0.47    0.47
   1   8   0    0.09    0.80
   1   8   0    0.44    0.56
   1   8   0    0.08    0.37
   0  -8   0    6.57    0.75
   0  -8   0   10.68    1.53
   0  -8   0    7.51    0.60
   0  -8   0    7.10    0.67
   0  -8   0    7.87    0.76
   0  -8   0    6.81    0.80
   0   8   0    9.13    1.85
   0   8   0    7.55    1.32
   0   8   0    7.93    0.95
   1  -8   0    0.30    0.50
   1  -8   0    0.54    0.51
   1  -8   0    0.19    0.36
  -1   8   0    0.43    0.48
  -1   8   0    0.04    0.52
  -1   8   0    0.22    0.54
   2  -8   0  123.89    6.49
   2  -8   0  140.18    6.87
   2  -8   0  128.79    6.76
   2  -8   0  124.64    6.70
   2  -8   0  137.41    7.03
  -2   8   0  120.71    6.82
  -2   8   0  125.34    6.72
  -2   8   0  128.01    7.07
   3  -8   0    0.60    0.59
   3  -8   0    0.92    0.48
   3  -8   0    0.17    0.54
   3  -8   0    1.34    0.74
   3  -8   0    0.86    0.76
   3  -8   0    0.31    0.69
  -3   8   0   -0.43    0.55
  -3   8   0    0.86    0.64
  -3   8   0    0.50    0.62
  -3   8   0    0.35    0.65
   4  -8   0    3.53    1.10
   4  -8   0    1.86    0.95
   4  -8   0    2.79    0.71
   4  -8   0    3.59    0.95
   4  -8   0    4.20    1.08
   4  -8   0    3.60    0.98
  -4   8   0    3.68    1.20
   5  -8   0    1.04    0.94
   5  -8   0    0.50    0.52
   5  -8   0   -0.17    0.69
   5  -8   0    0.20    0.55
   5  -8   0    0.40    0.73
   5  -8   0   -0.23    0.71
  -5   8   0    0.11    0.60
  -5   8   0   -0.53    0.71
   6  -8   0   32.83    2.72
   6  -8   0   28.07    1.83
   6  -8   0   25.13    2.06
   6  -8   0   26.01    2.49
   6  -8   0   25.94    2.27
  -6   8   0   27.27    1.67
  -6   8   0   30.12    2.17
  -6   8   0   33.25    2.73
  -6   8   0   30.23    2.34
  -6   8   0   28.50    1.91
   7  -8   0   -0.21    0.49
   7  -8   0    1.03    1.11
   7  -8   0   -0.56    0.45
   7  -8   0   -0.30    0.45
   7  -8   0   -0.23    0.74
  -7   8   0    1.10    0.89
  -7   8   0    0.34    0.76
  -7   8   0    0.12    0.43
  -7   8   0   -0.14    0.67
   8  -8   0   10.34    2.18
   8  -8   0   10.69    1.26
   8  -8   0   15.21    2.77
   8  -8   0   12.40    1.95
  -8   8   0   13.84    2.57
  -8   8   0   13.62    2.02
  -8   8   0   13.33    1.62
  -8   8   0   13.71    1.17
   9  -8   0    0.09    0.61
   9  -8   0    0.69    1.15
   9  -8   0    0.72    0.74
   9  -8   0   -0.25    0.70
  -9   8   0    0.81    0.66
  -9   8   0   -0.27    0.77
  -9   8   0    0.55    1.27
  -9   8   0    0.76    0.90
  10  -8   0    4.82    1.27
  10  -8   0    5.12    1.27
  10  -8   0    8.84    2.19
  10  -8   0    3.30    1.29
 -10   8   0    7.17    1.66
 -10   8   0    8.27    1.80
 -10   8   0    7.56    1.21
 -10   8   0    6.58    2.12
  11  -8   0   -0.46    1.08
  11  -8   0   -0.31    0.57
  11  -8   0    0.41    0.87
 -11   8   0    0.78    1.12
 -11   8   0   -0.16    0.96
 -11   8   0    1.00    1.44
 -11   8   0    0.15    0.66
  12  -8   0    2.67    1.93
  12  -8   0    3.56    1.28
  12  -8   0    3.44    1.17
 -12   8   0    2.61    1.47
 -12   8   0    1.04    1.29
 -12   8   0    4.45    2.19
 -12   8   0    2.04    1.02
  13  -8   0    1.90    1.72
  13  -8   0    0.21    0.79
  13  -8   0    1.05    1.08
 -13   8   0    0.11    1.49
 -13   8   0   -0.47    1.18
 -13   8   0    0.29    0.81
 -13   8   0   -0.22    1.13
 -12  -9   0    2.12    1.68
 -12  -9   0    2.48    1.83
  12   9   0    0.61    0.94
  12   9   0   -0.62    2.22
 -11  -9   0    7.38    2.10
 -11  -9   0    9.69    2.07
  11   9   0   15.46    3.88
  11   9   0    8.10    1.53
 -10  -9   0    0.22    1.16
 -10  -9   0    1.58    1.23
  10   9   0    1.64    0.98
  10   9   0    1.10    1.88
  -9  -9   0    0.07    1.01
  -9  -9   0    1.87    1.29
   9   9   0    0.32    0.72
   9   9   0    4.36    2.43
  -8  -9   0    2.49    1.32
  -8  -9   0    0.98    0.89
  -8  -9   0    2.39    1.29
   8   9   0    3.76    2.11
   8   9   0    3.75    0.89
  -7  -9   0    0.85    1.02
  -7  -9   0   -0.14    0.65
  -7  -9   0   -0.35    0.50
  -7  -9   0    0.37    0.88
   7   9   0    0.01    0.63
   7   9   0    0.43    0.62
   7   9   0   -0.18    1.65
  -6  -9   0    4.32    1.29
  -6  -9   0    5.01    1.19
  -6  -9   0    1.56    0.86
   6   9   0    3.85    0.89
   6   9   0    3.72    2.03
   6   9   0    4.17    1.06
  -5  -9   0   15.16    1.54
  -5  -9   0   13.82    1.57
  -5  -9   0   19.54    1.74
   5   9   0   16.40    1.66
   5   9   0   16.04    1.43
   5   9   0   14.77    2.50
   5   9   0   17.26    1.49
  -4  -9   0    0.85    0.72
  -4  -9   0   -0.19    0.58
  -4  -9   0    0.38    0.67
   4   9   0    0.19    0.57
   4   9   0    0.16    0.51
   4   9   0    0.43    0.50
   4   9   0    0.97    1.10
  -3  -9   0    5.20    1.03
  -3  -9   0    5.91    1.13
  -3  -9   0    5.55    1.14
   3   9   0    6.92    1.86
   3   9   0    6.59    1.24
   3   9   0    5.29    0.97
   3   9   0    5.91    0.96
  -2  -9   0    1.75    0.65
  -2  -9   0    2.32    0.83
  -2  -9   0    0.82    0.69
  -2  -9   0    0.46    0.55
  -2  -9   0    0.93    0.50
   2   9   0    1.39    0.68
   2   9   0    1.48    0.60
   2   9   0    0.75    1.06
   2   9   0    1.38    0.57
  -1  -9   0    5.46    0.86
  -1  -9   0    3.39    0.89
  -1  -9   0    3.41    0.77
  -1  -9   0    5.39    1.06
  -1  -9   0    5.79    0.77
   1   9   0    6.15    0.89
   1   9   0    5.52    1.68
   1   9   0    4.08    0.98
   0  -9   0   -0.15    0.29
   0  -9   0   -0.08    0.44
   0  -9   0   -0.14    0.35
   0  -9   0    0.12    0.44
   0  -9   0   -0.15    0.24
   0   9   0   -0.33    0.31
   0   9   0    0.49    0.61
   1  -9   0    5.74    0.87
   1  -9   0    5.19    1.11
   1  -9   0    6.27    1.02
  -1   9   0    3.25    1.17
  -1   9   0    6.61    1.22
   2  -9   0    2.17    0.81
   2  -9   0    0.90    0.72
   2  -9   0    0.55    0.62
   2  -9   0    0.20    0.60
   2  -9   0    1.84    0.54
  -2   9   0    0.18    0.57
  -2   9   0    0.52    0.65
  -2   9   0    0.93    0.79
   3  -9   0    5.81    1.17
   3  -9   0    8.17    1.34
   3  -9   0    3.53    1.04
   3  -9   0    5.03    0.86
   3  -9   0    5.44    0.84
   3  -9   0    4.58    1.07
  -3   9   0    3.59    0.94
  -3   9   0    6.08    1.24
   4  -9   0    0.71    0.57
   4  -9   0    0.24    0.74
   4  -9   0   -0.04    0.56
   4  -9   0   -0.54    0.66
   4  -9   0   -0.34    0.60
   4  -9   0    0.65    0.85
  -4   9   0    0.01    0.74
  -4   9   0    0.16    0.48
   5  -9   0   17.08    1.75
   5  -9   0   15.85    1.84
   5  -9   0   18.39    1.93
   5  -9   0   17.15    1.50
  -5   9   0   18.14    1.89
   6  -9   0    3.01    0.88
   6  -9   0    3.46    1.40
   6  -9   0    2.06    1.27
   6  -9   0    4.20    1.16
  -6   9   0    4.30    1.21
  -6   9   0    1.89    1.21
   7  -9   0    0.23    0.60
   7  -9   0    1.08    0.77
   7  -9   0    0.89    1.29
   7  -9   0    0.56    0.99
  -7   9   0    0.55    1.09
  -7   9   0    0.45    0.83
  -7   9   0    0.02    0.69
   8  -9   0    1.84    1.65
   8  -9   0    3.38    1.15
   8  -9   0    1.36    0.75
   8  -9   0    2.04    1.34
  -8   9   0    3.21    1.05
  -8   9   0    3.81    1.22
  -8   9   0    2.90    0.67
  -8   9   0    1.63    1.32
   9  -9   0    0.26    0.73
   9  -9   0    1.25    1.33
   9  -9   0    0.91    0.84
   9  -9   0    3.22    1.10
  -9   9   0    3.11    0.78
  -9   9   0    0.71    0.99
  -9   9   0    2.00    1.44
  -9   9   0    0.38    0.90
  10  -9   0    0.78    1.00
  10  -9   0    2.62    1.03
  10  -9   0    0.41    0.84
  10  -9   0    0.40    1.28
 -10   9   0    1.42    1.14
 -10   9   0    0.52    0.65
 -10   9   0    0.99    1.46
 -10   9   0    1.09    1.05
  11  -9   0    6.68    1.52
  11  -9   0    8.25    2.42
  11  -9   0    7.49    1.66
 -11   9   0    3.29    1.55
 -11   9   0    9.01    2.57
 -11   9   0    7.40    1.71
 -11   9   0    7.85    1.31
  12  -9   0    1.12    0.99
  12  -9   0    1.49    1.72
  12  -9   0    2.01    1.20
 -12   9   0    2.12    1.04
 -12   9   0    1.98    1.45
 -12   9   0    1.59    1.44
 -12   9   0    2.02    1.84
 -12 -10   0    2.32    1.79
 -12 -10   0    1.40    1.58
  12  10   0    0.54    1.00
  12  10   0   -0.16    2.63
 -11 -10   0    0.11    1.27
 -11 -10   0   -0.70    1.12
  11  10   0    0.04    2.28
  11  10   0    1.18    0.97
 -10 -10   0   31.88    3.19
 -10 -10   0   30.82    3.00
  10  10   0   27.02    5.47
  10  10   0   28.12    2.40
  -9 -10   0    0.40    1.10
  -9 -10   0   -0.18    0.98
  -9 -10   0   -0.06    0.87
   9  10   0    0.18    0.74
   9  10   0    0.55    2.21
  -8 -10   0    3.56    1.37
  -8 -10   0    2.27    1.35
  -8 -10   0    4.23    1.16
   8  10   0    7.15    2.56
   8  10   0    1.28    0.77
  -7 -10   0   -0.58    0.77
  -7 -10   0   -0.06    0.88
  -7 -10   0   -0.35    0.67
   7  10   0   -0.21    1.50
   7  10   0   -0.04    0.61
  -6 -10   0   34.29    2.73
  -6 -10   0   33.81    2.69
  -6 -10   0   38.74    2.88
   6  10   0   34.44    2.55
   6  10   0   33.42    2.45
  -5 -10   0    0.62    0.68
  -5 -10   0    0.66    0.84
  -5 -10   0   -0.40    0.65
   5  10   0    0.16    0.70
   5  10   0    0.46    1.51
   5  10   0   -0.03    0.51
   5  10   0    0.08    0.57
  -4 -10   0   16.15    1.58
  -4 -10   0   13.31    1.49
  -4 -10   0   16.05    1.64
   4  10   0   17.07    2.68
   4  10   0   13.84    1.63
   4  10   0   13.72    1.36
  -3 -10   0    1.15    0.81
  -3 -10   0    0.18    0.68
  -3 -10   0    0.88    0.71
   3  10   0    0.06    0.54
   3  10   0    0.20    0.47
   3  10   0    0.67    0.74
   3  10   0    0.06    1.08
  -2 -10   0    4.62    1.16
  -2 -10   0    3.14    0.88
  -2 -10   0    5.43    1.16
   2  10   0    4.10    1.07
   2  10   0    3.23    0.85
   2  10   0    2.53    1.37
  -1 -10   0   -0.14    0.39
  -1 -10   0   -0.05    0.48
  -1 -10   0    0.45    0.57
  -1 -10   0    0.80    0.69
   1  10   0    1.99    1.35
   1  10   0    1.30    0.60
   1  10   0    0.25    0.67
   0 -10   0   48.37    3.17
   0 -10   0   41.54    2.72
   0 -10   0   40.19    2.44
   0  10   0   43.97    2.60
   0  10   0   40.47    3.02
   1 -10   0    0.20    0.61
   1 -10   0    0.57    0.69
  -1  10   0    0.84    0.72
   2 -10   0    2.80    0.93
   2 -10   0    1.98    0.87
   2 -10   0    3.26    0.98
   2 -10   0    1.68    0.94
  -2  10   0    1.67    0.89
  -2  10   0    3.86    1.05
   3 -10   0   -0.06    0.72
   3 -10   0    0.27    0.63
   3 -10   0    0.07    0.76
   3 -10   0    0.44    0.80
  -3  10   0    0.14    0.64
  -3  10   0   -0.29    0.75
   4 -10   0   17.41    1.47
   4 -10   0   14.08    1.69
   4 -10   0   16.17    1.77
   4 -10   0   17.39    1.78
  -4  10   0   12.54    1.57
  -4  10   0   15.40    1.76
   5 -10   0   -0.15    0.85
   5 -10   0   -0.08    0.57
   5 -10   0   -0.05    0.53
   5 -10   0    0.78    0.99
  -5  10   0    0.34    0.67
  -5  10   0    0.94    1.01
   6 -10   0   36.10    2.55
   6 -10   0   26.60    2.77
   6 -10   0   34.70    2.99
   6 -10   0   33.55    2.77
  -6  10   0   36.91    3.06
   7 -10   0    0.39    0.74
   7 -10   0   -0.28    0.99
   7 -10   0    1.20    1.41
  -7  10   0    0.31    0.91
  -7  10   0    0.10    0.98
   8 -10   0    1.68    1.39
   8 -10   0    2.44    0.99
  -8  10   0    4.06    1.27
  -8  10   0    2.83    1.46
   9 -10   0    0.14    1.20
   9 -10   0   -0.20    0.68
   9 -10   0   -0.12    0.65
  -9  10   0    0.73    1.00
  -9  10   0    0.81    1.37
  -9  10   0    0.55    1.00
  10 -10   0   31.41    2.87
  10 -10   0   31.83    2.82
  10 -10   0   30.51    3.37
 -10  10   0   33.39    4.76
 -10  10   0   32.37    2.92
 -10  10   0   33.46    2.98
  11 -10   0   -0.45    0.82
  11 -10   0   -0.09    0.82
  11 -10   0    0.70    1.56
 -11  10   0   -0.30    1.08
 -11  10   0    0.42    1.52
 -11  10   0   -0.34    0.57
 -11  10   0    0.13    1.04
  12 -10   0    0.41    1.66
  12 -10   0    1.72    1.37
  12 -10   0    1.71    1.14
 -12  10   0    0.98    1.34
 -12  10   0    0.51    1.77
 -12  10   0    0.67    1.23
 -12  10   0    0.09    0.73
 -11 -11   0    0.92    1.60
 -11 -11   0   -0.68    1.28
 -11 -11   0    0.16    1.07
  11  11   0    0.19    0.93
  11  11   0    0.35    2.54
 -10 -11   0    0.59    0.97
 -10 -11   0    0.48    1.42
 -10 -11   0    1.00    1.35
  10  11   0    0.48    2.25
  10  11   0    2.18    0.99
  -9 -11   0    3.66    1.71
  -9 -11   0    8.24    2.05
   9  11   0    9.67    3.04
   9  11   0    8.65    1.50
  -8 -11   0    0.42    1.09
  -8 -11   0    0.87    0.93
  -8 -11   0    0.13    1.09
   8  11   0    0.61    1.88
   8  11   0    0.18    0.78
  -7 -11   0   11.76    1.90
  -7 -11   0   18.43    2.04
  -7 -11   0   14.37    1.74
   7  11   0   14.69    1.53
   7  11   0   23.51    4.43
  -6 -11   0    0.55    0.93
  -6 -11   0    0.36    0.99
  -6 -11   0    0.73    0.80
   6  11   0    0.72    0.69
   6  11   0    0.66    1.37
  -5 -11   0    6.50    1.40
  -5 -11   0    4.54    1.23
  -5 -11   0    4.68    1.25
   5  11   0    7.54    1.26
   5  11   0    6.89    1.14
   5  11   0    7.64    2.36
   5  11   0    7.90    1.46
  -4 -11   0    0.54    0.81
  -4 -11   0    0.01    0.73
  -4 -11   0    0.02    0.63
   4  11   0    0.57    1.31
   4  11   0    0.90    0.88
   4  11   0    0.11    0.56
   4  11   0    0.14    0.64
  -3 -11   0   25.04    1.98
  -3 -11   0   21.54    2.08
  -3 -11   0   27.65    2.31
   3  11   0   29.22    3.36
   3  11   0   28.44    2.07
   3  11   0   22.92    2.21
  -2 -11   0    8.70    1.51
  -2 -11   0    4.06    0.91
  -2 -11   0    3.44    1.12
  -2 -11   0    3.93    0.92
   2  11   0    6.42    1.28
   2  11   0    6.20    1.17
   2  11   0    5.42    1.79
  -1 -11   0    2.13    0.72
  -1 -11   0    2.47    1.01
  -1 -11   0    1.86    0.82
  -1 -11   0    0.84    0.77
   1  11   0    6.00    1.87
   1  11   0    1.46    0.89
   1  11   0    2.37    0.79
   0 -11   0   -0.05    0.62
   0 -11   0    0.16    0.72
   0 -11   0    0.00    0.40
   0  11   0   -0.31    0.63
   0  11   0    0.84    0.59
   1 -11   0    3.57    1.16
   1 -11   0    1.50    0.89
  -1  11   0    1.45    1.01
   2 -11   0    5.99    1.34
   2 -11   0    4.18    1.07
   2 -11   0    5.19    1.29
  -2  11   0    4.74    1.25
  -2  11   0    4.23    1.14
   3 -11   0   26.77    2.32
   3 -11   0   27.36    2.19
   3 -11   0   22.45    2.05
  -3  11   0   26.17    2.23
  -3  11   0   19.53    2.11
   4 -11   0    0.71    0.71
   4 -11   0    0.14    0.88
   4 -11   0    0.55    0.67
   4 -11   0    0.08    0.98
  -4  11   0   -0.02    0.89
  -4  11   0   -0.89    0.58
   5 -11   0    5.42    1.21
   5 -11   0    2.18    1.22
   5 -11   0    4.18    1.47
   5 -11   0    5.42    1.31
  -5  11   0    6.39    1.66
  -5  11   0    3.78    1.05
   6 -11   0    0.74    1.14
   6 -11   0    0.32    0.76
   6 -11   0    0.96    0.84
   6 -11   0    0.51    1.16
  -6  11   0    2.29    1.49
  -6  11   0    1.77    0.88
   7 -11   0   13.03    2.58
   7 -11   0   13.25    2.47
   7 -11   0   15.42    1.82
  -7  11   0   16.88    2.68
   8 -11   0    0.41    1.22
   8 -11   0    0.25    0.81
  -8  11   0    0.91    1.44
   9 -11   0    5.57    1.45
   9 -11   0    3.71    1.87
   9 -11   0    2.86    1.19
  -9  11   0    6.54    2.21
  -9  11   0    7.91    1.72
  10 -11   0    0.23    1.50
  10 -11   0    0.05    0.78
  10 -11   0    1.54    1.17
 -10  11   0    1.88    1.76
 -10  11   0   -0.04    1.13
  11 -11   0    0.57    1.78
  11 -11   0    0.58    0.95
  11 -11   0   -0.01    0.94
 -11  11   0    0.20    1.21
 -11  11   0    0.98    1.34
 -11  11   0    0.33    1.68
 -10 -12   0    3.99    1.90
 -10 -12   0    5.11    1.63
 -10 -12   0    5.26    2.27
  10  12   0    6.33    1.44
  10  12   0    4.36    2.81
  -9 -12   0   -0.05    1.29
  -9 -12   0    0.36    1.01
  -9 -12   0    0.20    1.38
   9  12   0    0.03    0.82
   9  12   0    0.14    2.24
  -8 -12   0    7.29    1.66
  -8 -12   0    9.07    2.00
  -8 -12   0    9.69    2.13
   8  12   0   15.06    3.76
   8  12   0    8.15    1.58
  -7 -12   0    0.66    1.17
  -7 -12   0    0.40    0.88
  -7 -12   0    0.06    0.99
   7  12   0    0.08    0.69
   7  12   0   -0.39    1.83
  -6 -12   0   14.05    2.20
  -6 -12   0   11.70    1.98
  -6 -12   0   13.09    2.09
   6  12   0   11.37    2.97
   6  12   0   10.40    1.59
  -5 -12   0    0.78    0.88
  -5 -12   0    0.45    0.95
  -5 -12   0    0.24    0.92
   5  12   0    1.45    1.72
   5  12   0    0.30    0.64
   5  12   0    0.07    0.91
  -4 -12   0    4.53    1.30
  -4 -12   0    4.32    1.27
   4  12   0    8.20    2.58
   4  12   0    6.91    1.41
   4  12   0    5.35    1.05
  -3 -12   0   -0.23    0.69
  -3 -12   0    0.49    0.69
  -3 -12   0    0.90    0.85
  -3 -12   0    0.25    0.87
   3  12   0    0.32    1.62
   3  12   0    0.18    0.81
  -2 -12   0    8.93    1.62
  -2 -12   0    8.77    1.35
  -2 -12   0   10.11    1.75
   2  12   0   11.73    1.91
   2  12   0   10.99    2.84
  -1 -12   0   -0.11    0.68
  -1 -12   0   -0.51    0.88
  -1 -12   0    0.17    0.68
   1  12   0    0.07    0.87
   0 -12   0   16.80    1.74
   0 -12   0   19.41    1.97
   0  12   0   20.17    2.04
   1 -12   0    0.32    0.79
  -1  12   0    0.22    0.89
   2 -12   0    9.59    1.84
  -2  12   0   10.77    1.84
   3 -12   0    0.01    0.85
   3 -12   0    0.59    0.87
   3 -12   0   -0.40    0.75
  -3  12   0   -0.61    0.71
  -3  12   0    0.82    1.02
   4 -12   0    1.98    1.31
   4 -12   0    5.65    1.38
   4 -12   0    2.97    1.29
   4 -12   0    3.38    0.96
  -4  12   0    2.54    0.97
  -4  12   0    3.31    1.40
   5 -12   0    0.01    0.63
   5 -12   0   -0.44    0.89
   5 -12   0    0.48    0.85
   5 -12   0    0.29    1.18
  -5  12   0    0.28    1.17
  -5  12   0    0.26    0.89
   6 -12   0   12.65    1.87
   6 -12   0   13.96    2.52
   6 -12   0   10.28    2.20
   6 -12   0    8.91    1.89
  -6  12   0   11.22    2.35
  -6  12   0   12.19    2.03
   7 -12   0   -0.10    0.74
   7 -12   0   -0.38    1.35
   7 -12   0    1.06    1.40
  -7  12   0   -0.02    0.81
  -7  12   0    0.40    1.41
   8 -12   0   13.72    2.72
   8 -12   0    9.52    2.18
  -8  12   0   10.01    2.53
   9 -12   0   -0.31    1.37
   9 -12   0    0.44    0.90
   9 -12   0    0.85    0.96
  -9  12   0   -0.04    1.43
  10 -12   0    4.61    1.55
  10 -12   0    6.38    2.48
  10 -12   0    7.14    1.83
 -10  12   0    6.08    2.50
  -8 -13   0    0.05    1.31
  -8 -13   0   -0.30    0.92
  -8 -13   0    0.40    1.34
   8  13   0    0.16    2.03
   8  13   0    0.74    0.86
  -7 -13   0    1.12    1.36
  -7 -13   0    1.41    1.15
  -7 -13   0    1.25    1.28
   7  13   0    1.76    2.42
   7  13   0    0.54    0.79
  -6 -13   0    0.65    1.19
  -6 -13   0   -0.11    0.99
  -6 -13   0    1.30    1.16
   6  13   0    0.44    0.78
   6  13   0    2.52    2.06
  -5 -13   0   17.79    2.07
  -5 -13   0   16.29    1.97
  -5 -13   0   14.86    2.23
   5  13   0   16.40    1.65
   5  13   0   16.88    1.99
   5  13   0   20.91    4.27
  -4 -13   0    0.21    0.89
  -4 -13   0    0.41    0.84
  -4 -13   0    0.12    0.94
   4  13   0    1.70    1.64
   4  13   0    0.42    0.91
  -3 -13   0   -0.25    0.74
  -3 -13   0    0.20    1.04
  -3 -13   0    0.06    0.79
   3  13   0    0.79    1.80
   3  13   0    0.09    0.89
  -2 -13   0    1.53    0.78
  -2 -13   0    0.38    1.06
  -2 -13   0    1.08    0.94
  -2 -13   0    0.46    0.53
   2  13   0    2.14    1.72
   2  13   0    2.01    1.01
  -1 -13   0    9.04    1.75
  -1 -13   0   11.80    2.01
   1  13   0   13.80    2.11
   0 -13   0   -0.50    0.67
   0  13   0    0.78    1.01
   1 -13   0   13.23    2.09
  -1  13   0   10.18    1.84
   2 -13   0    1.07    1.04
  -2  13   0    1.82    1.25
   3 -13   0   -0.11    0.96
   3 -13   0    1.32    1.02
  -3  13   0    0.61    0.97
  -3  13   0   -0.16    0.94
   4 -13   0    0.40    1.01
   4 -13   0    0.36    0.75
   4 -13   0    0.56    1.00
   4 -13   0   -0.14    1.10
  -4  13   0   -0.16    0.99
  -4  13   0    0.95    0.86
   5 -13   0   17.44    2.63
   5 -13   0   16.81    2.65
   5 -13   0   16.37    2.23
   5 -13   0   19.02    2.19
  -5  13   0   12.37    2.10
   6 -13   0    0.39    1.29
   6 -13   0    0.79    1.05
  -6  13   0    0.03    1.21
  -6  13   0    0.17    1.03
   7 -13   0    0.44    1.41
   7 -13   0    0.45    1.02
  -7  13   0    0.05    1.02
  -7  13   0   -0.81    1.17
   8 -13   0    0.45    1.36
   8 -13   0   -0.26    0.96
   8 -13   0    0.19    0.85
  -8  13   0    0.60    1.13
  -8  13   0    0.06    1.47
  -7 -14   0    0.48    1.24
  -7 -14   0    0.08    1.03
  -7 -14   0    0.30    1.37
   7  14   0    0.51    2.52
   7  14   0    0.41    0.92
  -6 -14   0   11.63    2.25
  -6 -14   0    8.74    1.98
  -6 -14   0    8.43    1.95
   6  14   0   12.63    3.76
  -5 -14   0   -0.10    0.79
  -5 -14   0    0.04    1.01
  -5 -14   0   -0.05    1.17
   5  14   0    1.33    1.27
   5  14   0    0.26    1.97
  -4 -14   0    1.14    1.33
  -4 -14   0    2.17    1.16
  -4 -14   0    2.72    1.29
   4  14   0    3.45    2.18
   4  14   0    4.34    1.41
  -3 -14   0   -0.05    0.83
  -3 -14   0   -0.19    1.02
  -3 -14   0    0.42    0.87
   3  14   0   -0.43    1.58
   3  14   0    0.41    0.97
  -2 -14   0   16.28    2.05
  -2 -14   0   23.00    2.39
   2  14   0   17.42    2.07
  -1 -14   0   -0.01    1.04
  -1 -14   0    0.02    0.87
   1  14   0    0.42    0.97
   0 -14   0   16.32    2.50
   0 -14   0   17.86    3.03
   0  14   0   16.61    2.44
   1 -14   0   -0.33    0.80
  -1  14   0    0.71    1.13
   2 -14   0   18.30    2.73
  -2  14   0   19.90    2.31
   3 -14   0   -0.24    0.83
   3 -14   0   -0.15    0.81
  -3  14   0   -0.70    0.95
   4 -14   0    2.09    1.21
   4 -14   0    2.75    1.41
   4 -14   0    1.67    1.25
  -4  14   0    0.02    1.17
  -4  14   0    3.70    1.54
   5 -14   0    0.88    1.22
   5 -14   0    0.68    1.08
   5 -14   0    0.04    0.95
  -5  14   0    0.58    1.50
  -5  14   0   -0.41    0.90
   6 -14   0    7.86    1.93
   6 -14   0    9.04    2.35
  -6  14   0    6.43    1.79
   7 -14   0    0.39    0.92
   7 -14   0   -0.20    1.34
  -7  14   0   -0.20    1.00
  -7  14   0    0.08    1.66
  -4 -15   0   -0.35    0.87
  -4 -15   0    1.29    1.46
  -4 -15   0   -0.43    0.95
   4  15   0    1.81    1.14
   4  15   0   -0.26    1.98
  -3 -15   0    9.99    2.10
  -3 -15   0    8.97    2.05
   3  15   0    8.37    1.82
  -2 -15   0   -0.40    0.84
  -2 -15   0   -0.29    1.15
   2  15   0    0.41    1.15
  -1 -15   0    0.41    1.07
  -1 -15   0    0.34    1.25
   1  15   0   -0.48    1.00
   0 -15   0    0.24    1.00
   0 -15   0    1.01    1.52
   0  15   0    0.18    1.08
   1 -15   0    0.08    1.00
  -1  15   0    0.59    1.21
   2 -15   0   -0.26    0.85
  -2  15   0   -1.01    1.01
   3 -15   0   10.95    2.13
   3 -15   0    8.04    1.81
  -3  15   0    9.14    2.03
   4 -15   0   -0.30    0.98
  -4  15   0   -0.21    1.17
  -4  15   1    0.23    1.36
   4 -15  -1    0.06    1.08
   4 -15  -1   -0.16    0.97
  -3  15   1   13.48    2.44
   3 -15  -1    8.25    1.91
  -2  15   1    0.31    1.16
   2 -15  -1   -0.47    0.83
  -1  15   1   -0.18    1.03
   1 -15  -1    0.13    0.95
   0  15   1   -0.28    1.10
   0 -15  -1   -0.07    1.25
   0 -15  -1    0.68    1.17
   1  15   1   -0.37    0.89
  -1 -15  -1   -0.13    0.92
  -1 -15  -1   -0.57    1.10
   2  15   1    0.43    1.09
  -2 -15  -1   -0.27    1.16
  -2 -15  -1    0.17    1.02
   3  15   1   11.18    2.08
  -3 -15  -1    6.32    1.82
  -3 -15  -1    6.56    1.76
   4  15   1    0.03    1.21
   4  15   1    0.10    1.87
  -4 -15  -1   -0.02    0.94
  -4 -15  -1   -0.24    1.21
  -4 -15  -1    0.72    1.08
  -6  14   1    6.57    1.79
   6 -14  -1    9.97    2.38
   6 -14  -1    8.77    2.11
  -5  14   1   -0.62    1.30
  -5  14   1    0.67    1.10
   5 -14  -1   -0.34    0.85
   5 -14  -1    0.14    1.13
   5 -14  -1    0.08    0.99
  -4  14   1    0.75    1.15
  -4  14   1    0.02    1.21
   4 -14  -1    0.60    0.86
   4 -14  -1    0.34    1.11
   4 -14  -1    0.31    0.96
  -3  14   1    0.04    1.09
   3 -14  -1    0.24    0.87
  -2  14   1   20.17    2.32
   2 -14  -1   22.69    2.46
  -1  14   1    1.45    1.18
   1 -14  -1   -0.69    0.76
   0  14   1    5.89    1.49
   0 -14  -1    5.62    1.91
   0 -14  -1    4.87    1.56
   1  14   1   -0.19    1.00
  -1 -14  -1    1.65    1.26
  -1 -14  -1   -0.33    0.84
   2  14   1   19.65    2.21
  -2 -14  -1   22.46    2.29
  -2 -14  -1   20.43    2.30
   3  14   1    0.11    1.02
   3  14   1   -0.23    1.69
  -3 -14  -1    0.15    1.02
  -3 -14  -1    0.11    0.88
  -3 -14  -1    0.39    0.83
   4  14   1    0.88    1.07
   4  14   1    4.88    2.28
  -4 -14  -1    0.23    1.14
  -4 -14  -1   -0.57    0.79
  -4 -14  -1   -0.10    0.90
   5  14   1    0.33    1.15
   5  14   1    0.19    1.90
  -5 -14  -1   -0.02    1.19
  -5 -14  -1    0.30    1.02
  -5 -14  -1    0.00    0.97
   6  14   1    5.93    2.90
  -6 -14  -1    6.44    1.64
  -6 -14  -1    7.99    1.90
  -6 -14  -1    8.75    1.85
   7  14   1    0.09    0.81
   7  14   1    1.07    2.48
  -8  13   1    0.02    1.42
  -8  13   1    0.48    1.11
   8 -13  -1    0.29    1.41
   8 -13  -1    0.03    0.94
  -7  13   1    0.97    1.21
  -7  13   1    0.59    1.38
   7 -13  -1    1.04    1.45
   7 -13  -1   -0.29    0.80
  -6  13   1   -0.33    1.16
  -6  13   1    0.02    1.00
   6 -13  -1   -0.08    1.16
   6 -13  -1    1.92    1.24
   6 -13  -1   -0.29    0.81
  -5  13   1   13.04    2.09
   5 -13  -1   12.94    2.24
   5 -13  -1   12.09    2.35
   5 -13  -1   13.40    2.27
   5 -13  -1   17.07    2.38
  -4  13   1    0.16    1.08
  -4  13   1    5.13    1.42
   4 -13  -1    4.80    1.51
   4 -13  -1    2.62    1.36
   4 -13  -1    2.66    1.06
   4 -13  -1    2.55    1.17
  -3  13   1    0.01    1.02
  -3  13   1   -0.10    0.87
   3 -13  -1    0.21    0.86
  -2  13   1    0.32    1.03
   2 -13  -1    1.04    0.99
  -1  13   1   10.40    1.78
   1 -13  -1    9.90    1.89
   0  13   1   -0.65    0.76
   0 -13  -1    0.37    0.84
   1  13   1   12.11    1.86
  -1 -13  -1    8.67    1.67
  -1 -13  -1    6.56    1.48
  -1 -13  -1    8.62    1.69
   2  13   1   -0.37    0.74
   2  13   1    0.58    1.60
  -2 -13  -1   -0.48    0.67
  -2 -13  -1    0.36    0.89
  -2 -13  -1    0.60    1.02
   3  13   1   -0.03    0.85
   3  13   1    1.20    1.70
  -3 -13  -1    0.11    0.85
  -3 -13  -1    0.48    0.81
  -3 -13  -1    0.16    0.92
  -3 -13  -1    0.39    0.81
   4  13   1    3.63    1.15
   4  13   1    3.14    2.01
  -4 -13  -1    3.29    1.09
  -4 -13  -1    5.31    1.55
  -4 -13  -1    1.66    1.11
  -4 -13  -1    0.78    0.95
   5  13   1   19.81    3.34
   5  13   1   17.78    2.04
  -5 -13  -1   14.28    2.23
  -5 -13  -1   16.58    1.89
  -5 -13  -1   17.03    2.41
   6  13   1    0.79    0.83
   6  13   1   -1.21    1.67
  -6 -13  -1    1.08    1.20
  -6 -13  -1    0.05    0.96
  -6 -13  -1   -0.30    0.92
   7  13   1    1.56    0.91
   7  13   1   -0.21    2.06
  -7 -13  -1    1.76    1.36
  -7 -13  -1    0.29    1.19
  -7 -13  -1    0.75    1.12
   8  13   1    0.13    0.77
   8  13   1   -0.29    2.21
  -8 -13  -1    0.53    1.36
  -8 -13  -1    0.92    1.20
  -8 -13  -1    1.02    1.42
 -10  12   1    6.70    2.64
  10 -12  -1    3.43    2.14
  10 -12  -1    5.45    1.71
  -9  12   1    0.16    1.49
   9 -12  -1   -1.07    1.23
   9 -12  -1   -0.08    0.79
  -8  12   1   12.22    2.74
   8 -12  -1   13.37    2.80
   8 -12  -1   14.19    2.36
  -7  12   1    0.11    1.22
  -7  12   1   -0.23    0.79
   7 -12  -1   -0.22    0.76
   7 -12  -1   -0.11    1.42
   7 -12  -1    0.00    0.81
   7 -12  -1   -0.15    1.12
  -6  12   1   13.90    2.23
  -6  12   1   20.71    3.32
   6 -12  -1   13.02    2.42
   6 -12  -1   14.45    2.03
   6 -12  -1   17.75    2.66
   6 -12  -1   12.08    2.58
  -5  12   1   -0.32    0.80
  -5  12   1   -0.21    1.01
   5 -12  -1    0.77    1.07
   5 -12  -1   -0.08    0.70
   5 -12  -1    0.33    0.69
   5 -12  -1    1.25    1.35
  -4  12   1    6.78    1.74
  -4  12   1    4.14    1.17
   4 -12  -1    7.86    1.65
   4 -12  -1    7.74    1.78
   4 -12  -1    9.58    1.74
  -3  12   1    0.36    0.86
  -3  12   1    0.23    0.92
   3 -12  -1    2.19    1.08
   3 -12  -1   -0.14    0.87
   3 -12  -1    0.24    0.81
  -2  12   1    8.33    1.61
   2 -12  -1   12.30    2.27
   2 -12  -1   11.55    1.94
  -1  12   1    0.94    0.91
   1 -12  -1    0.53    0.78
   1 -12  -1    0.72    0.94
   0  12   1    7.58    1.42
   0 -12  -1    8.75    1.70
   0 -12  -1    5.60    1.28
   1  12   1    0.47    0.84
  -1 -12  -1    0.60    1.05
  -1 -12  -1    0.01    0.70
  -1 -12  -1    0.51    0.84
   2  12   1   12.16    1.85
   2  12   1   13.67    3.20
  -2 -12  -1   10.43    1.19
  -2 -12  -1   14.43    2.11
  -2 -12  -1   14.91    1.64
  -2 -12  -1   11.10    1.31
   3  12   1    1.45    1.74
   3  12   1    0.76    0.97
  -3 -12  -1    0.38    0.84
  -3 -12  -1    0.27    0.73
  -3 -12  -1    0.54    0.69
  -3 -12  -1   -0.11    0.86
   4  12   1    6.13    2.13
   4  12   1    6.79    1.48
  -4 -12  -1    6.31    1.38
  -4 -12  -1    5.06    1.37
  -4 -12  -1    7.22    1.60
   5  12   1    0.44    0.93
   5  12   1    0.16    0.64
   5  12   1    2.45    1.78
  -5 -12  -1    0.46    0.98
  -5 -12  -1   -0.03    0.74
  -5 -12  -1    0.52    0.90
   6  12   1   10.70    3.23
   6  12   1   15.62    2.04
  -6 -12  -1   14.10    1.72
  -6 -12  -1   15.46    2.26
  -6 -12  -1   16.98    2.43
   7  12   1   -0.26    0.65
   7  12   1    1.09    1.99
  -7 -12  -1    1.55    1.22
  -7 -12  -1   -0.22    0.92
  -7 -12  -1    0.43    0.90
   8  12   1   11.42    1.72
   8  12   1   13.44    3.70
  -8 -12  -1   14.50    2.70
  -8 -12  -1   12.77    2.13
  -8 -12  -1   15.58    2.48
   9  12   1   -0.08    0.81
   9  12   1   -0.01    2.14
  -9 -12  -1    0.20    1.06
  -9 -12  -1    0.19    1.29
  -9 -12  -1   -0.14    1.24
  10  12   1    6.77    1.53
  10  12   1    4.30    2.86
 -10 -12  -1    2.42    1.79
 -10 -12  -1    2.72    1.92
 -11  11   1    0.42    1.13
 -11  11   1    2.04    2.10
 -11  11   1    0.68    1.30
  11 -11  -1    3.04    1.72
  11 -11  -1    0.94    1.11
  11 -11  -1    1.04    1.10
 -10  11   1    1.28    1.34
 -10  11   1    2.59    1.89
  10 -11  -1    1.12    1.11
  10 -11  -1    0.83    0.95
  10 -11  -1    0.12    1.35
  -9  11   1    8.66    1.84
  -9  11   1    7.19    2.21
   9 -11  -1    6.24    1.51
   9 -11  -1    5.97    2.22
  -8  11   1   -0.36    1.14
   8 -11  -1    0.70    0.90
   8 -11  -1    0.00    1.21
  -7  11   1   19.05    2.96
   7 -11  -1   18.36    2.37
   7 -11  -1   16.55    2.75
   7 -11  -1   16.38    2.78
  -6  11   1    2.54    0.98
  -6  11   1   -0.21    0.95
   6 -11  -1    3.23    1.09
   6 -11  -1    0.59    1.09
   6 -11  -1    1.95    1.12
   6 -11  -1    0.70    1.12
  -5  11   1    5.99    1.32
  -5  11   1    4.55    1.48
   5 -11  -1    7.93    1.57
   5 -11  -1    4.86    1.57
   5 -11  -1   11.41    1.91
   5 -11  -1    7.36    1.26
  -4  11   1    1.88    1.17
  -4  11   1    0.07    0.77
   4 -11  -1    0.95    1.11
   4 -11  -1    0.67    0.73
   4 -11  -1    2.77    1.05
   4 -11  -1    0.03    0.89
  -3  11   1   21.40    2.14
  -3  11   1   25.50    2.24
   3 -11  -1   26.15    2.37
   3 -11  -1   27.87    2.22
   3 -11  -1   23.49    2.09
  -2  11   1    2.31    1.06
  -2  11   1    2.33    0.94
   2 -11  -1    2.89    1.02
   2 -11  -1    2.13    1.07
  -1  11   1    1.87    0.96
   1 -11  -1    2.05    1.02
   1 -11  -1    1.10    0.83
   0  11   1   -0.34    0.64
   0 -11  -1   -0.31    0.39
   0 -11  -1    0.34    0.63
   0 -11  -1   -0.21    0.55
   1  11   1    3.11    0.99
   1  11   1    4.09    1.70
  -1 -11  -1    3.15    1.21
  -1 -11  -1    3.49    0.55
  -1 -11  -1    1.34    0.76
   2  11   1    3.19    1.75
   2  11   1    3.33    1.00
  -2 -11  -1    2.53    0.81
  -2 -11  -1    0.53    0.75
  -2 -11  -1    1.38    0.73
  -2 -11  -1    2.95    1.04
   3  11   1   27.06    3.30
   3  11   1   21.79    2.15
  -3 -11  -1   24.59    2.11
  -3 -11  -1   27.81    2.02
  -3 -11  -1   26.57    2.31
   4  11   1    1.35    1.30
   4  11   1    2.49    0.91
   4  11   1    0.77    0.68
  -4 -11  -1    0.56    0.78
  -4 -11  -1    2.67    1.03
  -4 -11  -1    0.52    0.82
   5  11   1    8.58    1.48
   5  11   1    9.84    2.79
   5  11   1    9.22    1.40
  -5 -11  -1    6.37    1.45
  -5 -11  -1    9.39    1.60
  -5 -11  -1    6.93    1.51
   6  11   1    0.56    0.70
   6  11   1    1.08    1.45
  -6 -11  -1    0.40    0.81
  -6 -11  -1    0.95    0.93
  -6 -11  -1    0.73    0.96
   7  11   1   16.11    1.68
   7  11   1   19.91    4.18
  -7 -11  -1   18.00    1.91
  -7 -11  -1   22.75    2.23
  -7 -11  -1   19.10    2.04
   8  11   1    0.30    0.73
   8  11   1    1.02    1.93
  -8 -11  -1   -0.54    0.74
  -8 -11  -1    0.22    1.14
  -8 -11  -1   -0.40    1.00
   9  11   1    8.20    2.90
   9  11   1    8.15    1.47
  -9 -11  -1   11.21    2.34
  -9 -11  -1    8.49    1.97
  10  11   1    1.62    1.03
  10  11   1   -0.69    2.00
 -10 -11  -1    0.28    1.05
 -10 -11  -1    0.64    1.32
 -10 -11  -1   -0.12    1.28
  11  11   1    0.51    2.43
  11  11   1    0.23    0.89
 -11 -11  -1    1.28    1.67
 -11 -11  -1   -0.10    1.07
 -11 -11  -1    0.00    1.38
 -12  10   1    8.01    2.15
 -12  10   1    3.79    2.34
 -11  10   1    0.21    1.11
 -11  10   1    0.31    1.50
 -11  10   1    0.90    1.22
 -11  10   1   -0.21    0.55
  11 -10  -1    0.77    0.97
  11 -10  -1   -0.24    1.27
  11 -10  -1    1.02    1.01
 -10  10   1   12.13    2.87
 -10  10   1   11.25    2.08
 -10  10   1    9.68    2.04
  10 -10  -1    9.56    1.82
  10 -10  -1    9.14    2.59
  10 -10  -1   10.42    1.89
  -9  10   1    1.18    1.08
  -9  10   1    0.01    1.25
   9 -10  -1    0.74    0.83
   9 -10  -1   -0.06    1.16
  -8  10   1    7.77    2.08
  -8  10   1   10.10    1.90
   8 -10  -1    4.89    1.91
   8 -10  -1    6.03    1.41
  -7  10   1    0.16    0.76
  -7  10   1    1.07    1.16
   7 -10  -1   -1.13    0.81
   7 -10  -1    0.86    0.79
   7 -10  -1    0.31    0.77
   7 -10  -1    0.57    1.23
  -6  10   1   14.30    2.45
   6 -10  -1   16.44    2.63
   6 -10  -1   15.01    1.86
   6 -10  -1    8.13    2.10
  -5  10   1    0.53    1.01
  -5  10   1   -0.31    0.54
   5 -10  -1    0.33    0.59
   5 -10  -1   -0.08    0.62
   5 -10  -1   -0.48    0.74
   5 -10  -1    0.63    0.97
  -4  10   1   27.51    2.37
  -4  10   1   22.67    2.15
   4 -10  -1   25.64    1.95
   4 -10  -1   26.74    2.26
   4 -10  -1   26.44    2.34
   4 -10  -1   25.19    2.29
  -3  10   1    0.25    0.64
  -3  10   1    0.77    0.88
   3 -10  -1    0.71    0.81
   3 -10  -1    0.18    0.81
   3 -10  -1    0.03    0.66
   3 -10  -1   -0.45    0.48
   3 -10  -1    0.09    0.77
  -2  10   1   16.97    1.60
  -2  10   1   12.98    1.59
   2 -10  -1   16.87    1.74
   2 -10  -1   16.41    1.48
   2 -10  -1   14.32    1.48
   2 -10  -1   14.83    1.52
  -1  10   1    0.21    0.66
   1 -10  -1   -0.44    0.46
   1 -10  -1   -0.22    0.56
   0  10   1   41.82    2.98
   0 -10  -1   39.02    2.99
   0 -10  -1   39.97    2.62
   0 -10  -1   42.43    2.41
   1  10   1    0.44    1.14
   1  10   1    0.05    0.60
  -1 -10  -1    0.29    0.65
  -1 -10  -1    0.33    0.44
  -1 -10  -1    0.26    0.52
  -1 -10  -1    0.43    0.52
   2  10   1   16.35    1.37
   2  10   1   12.32    1.46
   2  10   1   13.22    2.21
  -2 -10  -1   16.65    1.71
  -2 -10  -1   12.74    1.23
  -2 -10  -1   17.40    1.59
  -2 -10  -1   17.21    1.37
   3  10   1    0.62    0.55
   3  10   1    0.14    0.61
   3  10   1   -0.28    1.04
   3  10   1   -0.70    0.38
  -3 -10  -1    0.39    0.63
  -3 -10  -1   -0.08    0.59
  -3 -10  -1    0.53    0.74
   4  10   1   19.81    2.90
   4  10   1   23.52    1.83
   4  10   1   22.58    2.07
   4  10   1   25.34    1.93
  -4 -10  -1   24.62    2.00
  -4 -10  -1   26.53    2.04
   5  10   1    0.63    0.84
   5  10   1    0.53    1.50
   5  10   1   -0.10    0.54
  -5 -10  -1    0.39    0.79
  -5 -10  -1    0.11    0.64
  -5 -10  -1   -0.45    0.67
   6  10   1   11.61    2.98
   6  10   1   10.48    1.51
  -6 -10  -1   15.13    1.67
  -6 -10  -1   15.91    2.24
  -6 -10  -1   12.68    1.49
   7  10   1    2.48    1.77
   7  10   1    1.24    0.77
  -7 -10  -1   -0.05    0.67
  -7 -10  -1    0.02    0.96
  -7 -10  -1    0.10    0.83
   8  10   1    6.44    1.30
   8  10   1    5.46    2.49
  -8 -10  -1    8.78    1.95
  -8 -10  -1    8.32    1.71
  -8 -10  -1    6.19    1.58
   9  10   1   -1.14    1.82
   9  10   1    0.66    0.82
  -9 -10  -1   -1.05    0.90
  -9 -10  -1   -0.42    0.95
  10  10   1    7.81    2.78
  10  10   1    9.16    1.54
 -10 -10  -1   10.38    2.45
 -10 -10  -1   11.12    2.19
  11  10   1   -1.47    2.01
  11  10   1    0.82    1.00
 -11 -10  -1   -0.03    1.24
 -11 -10  -1    0.94    1.51
  12  10   1    3.76    2.66
  12  10   1    2.95    1.22
 -12 -10  -1    8.00    2.36
 -12   9   1    0.62    0.85
 -12   9   1   -0.17    1.40
 -12   9   1   -0.22    1.11
 -12   9   1    0.87    1.29
  12  -9  -1    0.26    0.89
  12  -9  -1    0.66    1.63
  12  -9  -1    1.00    0.96
 -11   9   1   12.90    2.32
 -11   9   1    9.64    2.03
 -11   9   1   12.84    2.94
 -11   9   1   12.35    1.66
  11  -9  -1    9.26    1.80
  11  -9  -1    9.43    2.38
  11  -9  -1   12.73    2.13
 -10   9   1    1.59    1.24
 -10   9   1    0.82    1.33
 -10   9   1    1.87    1.06
 -10   9   1    3.10    0.87
  10  -9  -1    0.95    0.91
  10  -9  -1    1.42    1.01
  10  -9  -1    1.20    1.41
  -9   9   1    1.54    1.49
  -9   9   1    4.25    0.79
  -9   9   1    3.00    1.23
  -9   9   1    5.10    1.53
   9  -9  -1    2.86    1.04
   9  -9  -1    2.50    1.57
  -8   9   1    0.06    1.18
  -8   9   1    0.37    0.80
  -8   9   1    0.71    0.92
   8  -9  -1    0.63    0.74
   8  -9  -1    0.53    1.06
  -7   9   1    2.81    1.03
  -7   9   1    1.34    1.25
   7  -9  -1    1.12    0.77
   7  -9  -1    4.43    1.71
   7  -9  -1    0.82    1.12
   7  -9  -1    1.81    0.97
  -6   9   1    2.77    1.08
  -6   9   1    0.70    1.07
   6  -9  -1    1.21    1.12
   6  -9  -1    2.32    1.16
   6  -9  -1    1.10    0.85
   6  -9  -1    1.29    0.75
  -5   9   1   16.70    1.84
   5  -9  -1   16.60    1.72
   5  -9  -1   15.20    1.41
   5  -9  -1   15.65    2.29
   5  -9  -1   12.05    1.91
  -4   9   1    1.96    1.03
  -4   9   1    3.04    0.85
   4  -9  -1    1.32    0.92
   4  -9  -1    2.14    0.92
   4  -9  -1    1.70    0.84
   4  -9  -1    1.33    0.78
   4  -9  -1    3.11    0.76
   4  -9  -1    2.89    1.05
  -3   9   1    3.92    1.09
  -3   9   1    3.04    0.83
   3  -9  -1    3.04    1.00
   3  -9  -1    2.62    0.93
   3  -9  -1    3.25    0.73
   3  -9  -1    1.53    0.81
   3  -9  -1    3.23    1.07
   3  -9  -1    3.09    1.00
  -2   9   1    0.03    0.58
  -2   9   1   -0.21    0.58
  -2   9   1    0.47    0.58
   2  -9  -1    0.57    0.64
   2  -9  -1   -0.13    0.48
   2  -9  -1    0.37    0.67
   2  -9  -1    0.20    0.64
  -1   9   1    6.58    1.20
  -1   9   1    5.52    0.94
  -1   9   1    5.99    1.07
   1  -9  -1    5.48    1.01
   1  -9  -1    7.49    1.27
   1  -9  -1    7.75    0.90
   0   9   1   -0.31    0.35
   0   9   1    0.17    0.60
   0   9   1   -0.33    0.71
   0  -9  -1   -0.11    0.31
   0  -9  -1   -0.01    0.45
   0  -9  -1    0.61    0.61
   1   9   1    7.28    1.81
   1   9   1    5.93    0.88
   1   9   1    8.01    1.29
  -1  -9  -1    4.68    1.10
  -1  -9  -1    4.67    0.75
  -1  -9  -1    6.13    0.73
   2   9   1    0.59    0.61
   2   9   1    0.24    0.43
   2   9   1    0.99    1.02
  -2  -9  -1    0.35    0.62
  -2  -9  -1    0.14    0.51
  -2  -9  -1    0.19    0.59
  -2  -9  -1   -0.22    0.47
  -2  -9  -1   -0.12    0.40
   3   9   1    5.06    1.82
   3   9   1    3.43    0.85
   3   9   1    3.84    0.85
   3   9   1    5.36    0.89
  -3  -9  -1    4.52    1.08
  -3  -9  -1    2.11    0.83
  -3  -9  -1    2.66    0.89
  -3  -9  -1    2.58    0.85
   4   9   1    2.68    1.43
   4   9   1    2.87    0.77
   4   9   1    1.79    0.64
   4   9   1    2.53    0.80
  -4  -9  -1    1.85    0.87
  -4  -9  -1    1.87    0.78
  -4  -9  -1    1.41    0.74
   5   9   1   14.94    1.42
   5   9   1   13.01    1.33
   5   9   1   19.42    3.42
   5   9   1   15.65    1.62
  -5  -9  -1   14.59    1.48
  -5  -9  -1   13.15    1.56
  -5  -9  -1   18.68    1.68
   6   9   1    0.21    1.43
   6   9   1    1.77    0.72
  -6  -9  -1    1.64    0.90
  -6  -9  -1    0.43    0.86
  -6  -9  -1    1.52    0.84
   7   9   1    3.43    0.80
   7   9   1    1.79    1.98
  -7  -9  -1    0.22    0.90
  -7  -9  -1    1.87    1.02
   8   9   1    0.67    0.73
   8   9   1    0.39    1.68
  -8  -9  -1    1.82    1.11
  -8  -9  -1   -0.59    0.83
   9   9   1    3.09    2.37
   9   9   1    2.87    0.96
  -9  -9  -1    3.37    1.36
  -9  -9  -1    3.35    1.54
  10   9   1    2.63    0.98
  10   9   1    4.68    2.60
 -10  -9  -1    1.55    1.32
 -10  -9  -1    2.51    1.44
  11   9   1   22.39    4.80
  11   9   1   13.94    1.61
 -11  -9  -1   15.65    2.60
 -11  -9  -1   10.69    2.36
  12   9   1    0.36    0.87
  12   9   1    0.89    2.68
 -12  -9  -1    1.42    1.62
 -12  -9  -1    0.18    1.34
 -13   8   1   -0.19    0.74
 -13   8   1   -0.53    1.09
 -13   8   1    1.30    1.75
 -13   8   1   -0.51    1.07
  13  -8  -1    0.86    0.97
  13  -8  -1   -0.29    1.41
  13  -8  -1    0.49    0.91
 -12   8   1    7.27    1.91
 -12   8   1   10.46    3.01
 -12   8   1    8.46    1.50
 -12   8   1   11.55    2.39
  12  -8  -1    8.21    1.82
  12  -8  -1    6.19    1.68
  12  -8  -1    6.85    2.21
 -11   8   1   -0.58    0.79
 -11   8   1    0.36    1.27
 -11   8   1    0.51    1.07
 -11   8   1   -0.01    0.64
  11  -8  -1   -0.31    1.19
  11  -8  -1    0.49    0.84
  11  -8  -1    0.05    0.70
 -10   8   1    1.06    0.68
 -10   8   1    0.76    1.03
 -10   8   1    1.34    1.10
 -10   8   1    0.35    1.33
  10  -8  -1    0.07    1.20
  10  -8  -1    2.56    1.07
  10  -8  -1    0.89    0.98
  10  -8  -1    1.04    0.84
  -9   8   1    0.84    0.98
  -9   8   1    0.91    0.61
  -9   8   1    0.38    1.14
  -9   8   1    0.06    0.76
   9  -8  -1   -0.15    0.96
   9  -8  -1    0.73    0.78
   9  -8  -1   -0.24    0.56
  -8   8   1   68.00    4.41
  -8   8   1   61.86    4.17
  -8   8   1   67.12    3.67
  -8   8   1   73.87    5.00
   8  -8  -1   72.31    5.51
   8  -8  -1   57.83    3.76
   8  -8  -1   63.22    4.30
   8  -8  -1   74.84    5.02
  -7   8   1    0.20    0.44
  -7   8   1   -0.66    0.58
  -7   8   1    1.41    0.84
  -7   8   1   -0.13    0.97
   7  -8  -1    0.20    0.96
   7  -8  -1   -0.21    0.56
   7  -8  -1   -0.37    0.84
   7  -8  -1    0.72    0.68
   7  -8  -1    0.04    0.50
  -6   8   1    1.47    1.04
  -6   8   1    0.79    0.76
   6  -8  -1    0.27    0.95
   6  -8  -1    1.40    0.64
   6  -8  -1    0.63    0.73
   6  -8  -1    0.47    0.90
  -5   8   1    0.97    0.94
  -5   8   1   -0.14    0.57
   5  -8  -1    0.74    0.76
   5  -8  -1    0.23    0.53
   5  -8  -1    0.67    0.84
   5  -8  -1    0.04    0.84
   5  -8  -1   -0.27    0.41
  -4   8   1   35.27    2.50
  -4   8   1   35.16    2.73
   4  -8  -1   37.83    2.60
   4  -8  -1   35.29    2.64
   4  -8  -1   35.20    2.65
   4  -8  -1   36.09    2.34
   4  -8  -1   39.18    2.79
   4  -8  -1   37.25    2.60
  -3   8   1    0.55    0.73
  -3   8   1    0.79    0.68
  -3   8   1    0.58    0.57
   3  -8  -1    0.24    0.56
   3  -8  -1    0.38    0.54
   3  -8  -1    0.64    0.73
   3  -8  -1    0.64    0.73
   3  -8  -1    0.82    0.67
  -2   8   1   43.39    2.64
  -2   8   1   37.16    2.75
  -2   8   1   36.71    2.48
  -2   8   1   35.36    2.54
   2  -8  -1   39.99    2.61
   2  -8  -1   37.52    2.28
   2  -8  -1   38.58    2.73
   2  -8  -1   40.11    2.50
   2  -8  -1   36.21    2.45
  -1   8   1    0.84    0.57
  -1   8   1    0.19    0.56
  -1   8   1    0.24    0.53
  -1   8   1    0.18    0.51
   1  -8  -1    0.36    0.39
   1  -8  -1    0.37    0.53
   1  -8  -1    0.76    0.64
   1  -8  -1    0.30    0.47
   0   8   1   12.26    1.03
   0   8   1   13.48    1.80
   0   8   1   12.03    1.37
   0  -8  -1   15.20    1.16
   0  -8  -1   15.03    1.03
   0  -8  -1   15.68    1.48
   0  -8  -1   13.73    1.12
   1   8   1    0.56    0.58
   1   8   1    0.05    0.37
   1   8   1    0.04    0.70
  -1  -8  -1    0.24    0.37
  -1  -8  -1    0.27    0.47
  -1  -8  -1    0.23    0.41
  -1  -8  -1    0.43    0.37
  -1  -8  -1    0.56    0.58
  -1  -8  -1    0.39    0.41
   2   8   1   40.55    2.43
   2   8   1   40.52    2.41
   2   8   1   42.44    2.71
   2   8   1   37.96    3.39
  -2  -8  -1   40.21    2.60
  -2  -8  -1   39.70    2.74
  -2  -8  -1   41.02    2.64
  -2  -8  -1   39.39    2.36
  -2  -8  -1   37.83    2.42
  -2  -8  -1   39.59    2.47
   3   8   1    0.72    0.47
   3   8   1    0.51    1.00
   3   8   1    0.55    0.48
   3   8   1    0.59    0.62
  -3  -8  -1   -0.12    0.44
  -3  -8  -1    0.68    0.61
  -3  -8  -1    0.32    0.55
  -3  -8  -1    0.47    0.56
  -3  -8  -1    0.17    0.53
  -3  -8  -1    0.73    0.46
   4   8   1   34.63    2.21
   4   8   1   32.47    2.37
   4   8   1   31.30    2.16
   4   8   1   28.73    3.16
  -4  -8  -1   31.35    2.39
  -4  -8  -1   33.08    2.30
  -4  -8  -1   36.36    2.43
  -4  -8  -1   35.61    2.47
   5   8   1    0.32    0.47
   5   8   1    1.79    1.40
   5   8   1    0.53    0.53
  -5  -8  -1    0.07    0.52
  -5  -8  -1    0.45    0.69
  -5  -8  -1    0.37    0.62
   6   8   1    3.24    1.60
   6   8   1    1.75    0.76
   6   8   1    1.56    0.72
  -6  -8  -1    1.71    0.84
  -6  -8  -1    1.15    0.87
   7   8   1    0.00    0.54
   7   8   1    0.53    1.43
  -7  -8  -1   -0.26    0.73
  -7  -8  -1   -0.20    0.74
  -7  -8  -1   -0.01    0.47
   8   8   1   59.71    4.40
   8   8   1   56.10    3.68
   8   8   1   48.09    5.24
  -8  -8  -1   69.50    4.16
  -8  -8  -1   57.97    3.59
  -8  -8  -1   67.99    4.32
   9   8   1   -0.08    1.92
   9   8   1   -0.04    0.59
  -9  -8  -1    1.46    1.19
  -9  -8  -1   -0.09    0.87
  10   8   1    1.67    1.99
  10   8   1    0.00    0.64
 -10  -8  -1    0.70    1.12
 -10  -8  -1    1.89    1.33
  11   8   1   -0.16    2.21
  11   8   1   -0.30    0.69
 -11  -8  -1    0.52    1.17
 -11  -8  -1   -0.69    0.92
 -11  -8  -1    0.02    0.81
  12   8   1    7.24    1.49
 -12  -8  -1    6.76    1.89
 -12  -8  -1   13.16    2.65
 -12  -8  -1   10.72    2.39
  13   8   1   -0.84    2.77
  13   8   1    0.73    0.94
 -13  -8  -1    0.64    1.40
 -13  -8  -1    0.28    1.24
 -13  -8  -1    0.24    1.31
 -13   7   1    2.32    1.81
 -13   7   1    2.67    1.36
 -13   7   1    1.73    1.47
 -13   7   1    2.02    1.05
  13  -7  -1    0.68    0.85
  13  -7  -1    1.55    1.79
  13  -7  -1    1.51    1.04
 -12   7   1    3.49    1.89
 -12   7   1    2.38    1.06
 -12   7   1    4.28    1.54
 -12   7   1    2.77    1.32
  12  -7  -1    2.08    1.08
  12  -7  -1    2.31    1.68
  12  -7  -1    4.05    1.24
 -11   7   1    9.30    1.58
 -11   7   1    7.18    2.18
 -11   7   1   13.16    2.19
 -11   7   1   10.14    2.02
  11  -7  -1    8.67    2.27
  11  -7  -1   11.94    1.83
  11  -7  -1    9.65    1.61
 -10   7   1    0.78    0.97
 -10   7   1    1.42    0.96
 -10   7   1    2.17    1.62
 -10   7   1    1.04    0.76
  10  -7  -1    0.52    0.76
  10  -7  -1    0.10    1.04
  10  -7  -1    0.64    0.95
  10  -7  -1    0.75    0.76
  -9   7   1    2.24    1.09
  -9   7   1    6.79    1.90
  -9   7   1    4.32    0.96
  -9   7   1    2.91    1.29
   9  -7  -1    1.77    0.98
   9  -7  -1    3.90    1.03
   9  -7  -1    1.39    1.30
  -8   7   1    7.59    1.54
  -8   7   1    7.44    0.87
  -8   7   1    7.42    1.87
  -8   7   1    6.05    1.34
   8  -7  -1    8.00    1.84
   8  -7  -1    5.77    1.20
   8  -7  -1    7.38    1.23
   8  -7  -1    8.34    1.99
  -7   7   1    4.66    1.17
  -7   7   1    3.40    1.00
  -7   7   1    4.93    1.42
  -7   7   1    4.06    0.73
   7  -7  -1    5.01    1.50
   7  -7  -1    2.63    1.29
   7  -7  -1    3.55    0.89
   7  -7  -1    2.21    0.82
   7  -7  -1    2.05    0.74
  -6   7   1    4.29    0.68
  -6   7   1    3.39    0.94
  -6   7   1    3.37    0.94
  -6   7   1    5.97    1.42
  -6   7   1    3.21    0.66
   6  -7  -1    2.60    0.75
   6  -7  -1    3.78    1.81
   6  -7  -1    2.80    0.69
   6  -7  -1    1.99    1.01
   6  -7  -1    3.65    0.90
   6  -7  -1    1.30    1.02
  -5   7   1   32.32    2.23
  -5   7   1   32.17    2.39
  -5   7   1   29.84    1.97
  -5   7   1   32.93    2.62
   5  -7  -1   32.38    2.50
   5  -7  -1   31.14    2.40
   5  -7  -1   34.64    2.46
   5  -7  -1   31.25    2.16
   5  -7  -1   36.81    2.67
   5  -7  -1   34.45    2.43
  -4   7   1    4.36    0.99
  -4   7   1    2.55    0.80
  -4   7   1    2.73    0.98
  -4   7   1    4.29    1.11
   4  -7  -1    3.68    0.91
   4  -7  -1    4.06    1.00
   4  -7  -1    3.60    0.89
   4  -7  -1    2.55    0.99
   4  -7  -1    4.94    1.13
   4  -7  -1    3.35    0.71
  -3   7   1    3.83    0.88
  -3   7   1    3.49    0.91
  -3   7   1    2.58    0.89
   3  -7  -1    4.45    0.67
   3  -7  -1    3.76    0.92
   3  -7  -1    4.46    1.02
   3  -7  -1    3.61    0.81
   3  -7  -1    4.33    0.92
   3  -7  -1    3.90    0.79
  -2   7   1    2.39    0.74
  -2   7   1    3.83    0.84
  -2   7   1    2.61    0.76
  -2   7   1    1.30    0.59
   2  -7  -1    3.70    0.62
   2  -7  -1    2.53    0.78
   2  -7  -1    2.61    0.72
   2  -7  -1    3.42    0.85
   2  -7  -1    3.11    0.79
  -1   7   1   14.95    1.20
  -1   7   1   13.16    1.31
  -1   7   1   14.30    1.13
  -1   7   1   11.57    1.20
   1  -7  -1   13.10    1.30
   1  -7  -1   11.95    0.99
   1  -7  -1   12.81    1.10
   1  -7  -1   13.37    1.13
   1  -7  -1   12.85    1.16
   0   7   1   -0.02    0.46
   0   7   1    0.09    0.31
   0   7   1   -0.10    0.66
   0  -7  -1    0.08    0.26
   0  -7  -1    0.30    0.37
   0  -7  -1   -0.01    0.29
   0  -7  -1    0.34    0.49
   1   7   1   13.31    1.02
   1   7   1   13.45    1.26
   1   7   1   15.27    1.79
  -1  -7  -1   13.45    1.15
  -1  -7  -1   13.31    1.31
  -1  -7  -1   13.85    1.06
  -1  -7  -1   10.76    0.99
  -1  -7  -1   13.06    0.98
   2   7   1    3.54    0.72
   2   7   1    2.82    0.63
   2   7   1    3.59    0.81
   2   7   1    1.94    0.93
  -2  -7  -1    2.68    0.71
  -2  -7  -1    2.32    0.54
  -2  -7  -1    2.20    0.63
  -2  -7  -1    1.79    0.47
  -2  -7  -1    2.56    0.77
  -2  -7  -1    4.28    0.83
   3   7   1    6.00    1.55
   3   7   1    4.85    0.82
   3   7   1    6.63    1.06
   3   7   1    4.30    0.77
  -3  -7  -1    4.28    0.73
  -3  -7  -1    5.92    0.94
  -3  -7  -1    3.12    0.80
  -3  -7  -1    6.68    1.03
  -3  -7  -1    6.64    1.06
  -3  -7  -1    6.38    0.66
   4   7   1    5.00    1.66
   4   7   1    3.61    0.86
   4   7   1    4.55    0.81
   4   7   1    5.07    0.87
  -4  -7  -1    4.38    0.82
  -4  -7  -1    4.25    0.75
  -4  -7  -1    5.47    1.07
  -4  -7  -1    5.13    0.97
  -4  -7  -1    3.06    0.84
   5   7   1   31.39    3.18
   5   7   1   34.14    2.19
   5   7   1   32.51    2.14
  -5  -7  -1   31.61    2.41
  -5  -7  -1   30.07    2.35
  -5  -7  -1   34.79    2.33
   6   7   1    3.26    0.77
   6   7   1    4.79    1.96
   6   7   1    3.91    1.05
   6   7   1    4.21    0.94
  -6  -7  -1    2.81    0.91
  -6  -7  -1    4.11    1.17
  -6  -7  -1    1.86    0.74
   7   7   1    4.32    1.13
   7   7   1    4.90    0.94
   7   7   1    8.28    2.55
  -7  -7  -1    4.67    1.19
  -7  -7  -1    3.01    0.78
  -7  -7  -1    3.10    1.19
   8   7   1    4.80    2.29
   8   7   1    8.64    1.27
  -8  -7  -1    9.88    1.83
  -8  -7  -1    8.32    1.49
  -8  -7  -1    6.51    1.08
   9   7   1    3.10    0.87
  -9  -7  -1    2.96    1.23
  -9  -7  -1    3.49    0.85
  -9  -7  -1    5.49    1.56
  10   7   1    1.74    1.77
  10   7   1    0.07    0.85
  10   7   1    0.84    0.73
 -10  -7  -1    0.19    0.95
 -10  -7  -1    0.67    1.01
  11   7   1   18.12    4.19
  11   7   1   10.76    1.62
 -11  -7  -1   11.35    2.26
 -11  -7  -1   13.61    1.96
 -11  -7  -1   11.04    1.75
 -11  -7  -1   10.15    1.74
 -11  -7  -1   11.48    2.02
  12   7   1    3.26    0.92
  12   7   1   -0.37    2.19
  12   7   1   -0.21    0.94
 -12  -7  -1    4.01    1.41
 -12  -7  -1    2.81    1.41
 -12  -7  -1    2.90    1.73
 -12  -7  -1    2.22    1.20
 -12  -7  -1    3.09    1.50
  13   7   1   -0.37    1.33
  13   7   1    5.41    2.66
  13   7   1    2.10    1.07
 -13  -7  -1    1.16    1.53
 -13  -7  -1    3.14    1.55
 -13  -7  -1    2.07    1.45
 -13  -7  -1    1.86    1.36
  14   7   1    0.72    0.97
  14   7   1   -0.24    2.42
 -14   6   1    2.03    1.94
 -14   6   1    1.39    1.26
 -14   6   1    3.58    1.66
 -14   6   1    2.33    1.70
  14  -6  -1    1.84    1.07
  14  -6  -1    0.58    1.56
  14  -6  -1    1.94    1.34
 -13   6   1    0.46    1.19
 -13   6   1   -0.26    0.98
 -13   6   1    2.95    1.80
 -13   6   1    0.56    1.00
  13  -6  -1    0.28    1.26
  13  -6  -1    0.54    0.81
  13  -6  -1    0.54    0.86
 -12   6   1   -0.27    0.83
 -12   6   1    0.00    1.23
 -12   6   1    0.12    0.92
 -12   6   1   -0.02    0.79
  12  -6  -1    0.30    0.73
  12  -6  -1    0.59    0.76
  12  -6  -1   -0.25    1.03
 -11   6   1   -0.39    0.81
 -11   6   1    0.07    0.94
 -11   6   1    0.30    0.79
 -11   6   1    0.23    1.16
  11  -6  -1   -0.02    0.65
  11  -6  -1    0.27    0.63
  11  -6  -1    1.73    1.45
 -10   6   1   36.01    3.37
 -10   6   1   35.67    2.61
 -10   6   1   36.10    2.94
 -10   6   1   37.40    3.03
  10  -6  -1   28.86    2.96
  10  -6  -1   37.20    3.37
  10  -6  -1   35.79    2.75
  10  -6  -1   36.28    2.72
  -9   6   1    0.71    0.79
  -9   6   1    1.36    1.16
  -9   6   1   -0.43    0.67
  -9   6   1    0.28    0.64
   9  -6  -1    0.85    0.68
   9  -6  -1    0.45    1.10
   9  -6  -1   -0.46    0.60
  -8   6   1    8.55    1.58
  -8   6   1   11.97    1.52
  -8   6   1   10.31    2.07
  -8   6   1    8.58    1.72
   8  -6  -1    8.35    1.43
   8  -6  -1    8.99    1.97
   8  -6  -1   11.73    2.28
   8  -6  -1    9.02    1.51
  -7   6   1    0.12    0.82
  -7   6   1    1.10    0.57
  -7   6   1    1.54    0.83
  -7   6   1    1.23    0.58
  -7   6   1    1.52    0.78
   7  -6  -1    0.97    0.63
   7  -6  -1    1.36    0.69
   7  -6  -1    0.07    0.54
   7  -6  -1    0.27    0.93
   7  -6  -1    1.52    1.07
  -6   6   1   11.30    1.34
  -6   6   1   10.58    0.96
  -6   6   1   11.14    2.00
  -6   6   1   11.37    1.27
  -6   6   1   10.77    0.99
   6  -6  -1   11.31    1.77
   6  -6  -1   12.77    2.04
   6  -6  -1   11.52    1.13
   6  -6  -1   12.34    1.68
   6  -6  -1   15.00    2.16
   6  -6  -1   14.70    1.93
   6  -6  -1   10.85    1.05
  -5   6   1    0.50    0.51
  -5   6   1    0.50    0.39
  -5   6   1   -0.16    0.50
  -5   6   1   -0.30    0.40
  -5   6   1    0.00    0.29
  -5   6   1   -0.10    0.68
  -5   6   1   -0.38    0.52
   5  -6  -1    0.55    0.65
   5  -6  -1    0.02    0.66
   5  -6  -1    0.35    0.46
   5  -6  -1    0.09    0.36
   5  -6  -1    1.71    0.86
   5  -6  -1    0.63    0.56
   5  -6  -1    0.85    0.46
  -4   6   1    7.21    1.41
  -4   6   1    6.04    1.18
  -4   6   1    7.08    0.90
  -4   6   1    8.83    1.43
  -4   6   1    8.74    1.32
   4  -6  -1    5.46    1.05
   4  -6  -1    7.35    1.18
   4  -6  -1    6.49    1.27
   4  -6  -1    7.73    1.05
   4  -6  -1    9.28    1.35
   4  -6  -1    8.10    1.39
  -3   6   1    0.73    0.49
  -3   6   1    0.32    0.57
  -3   6   1    0.31    0.46
  -3   6   1   -0.17    0.49
   3  -6  -1    0.01    0.45
   3  -6  -1    0.75    0.57
   3  -6  -1    0.49    0.48
   3  -6  -1   -0.58    0.33
   3  -6  -1    0.50    0.36
   3  -6  -1   -0.15    0.50
  -2   6   1    5.10    1.01
  -2   6   1    6.00    1.02
  -2   6   1    7.07    1.13
  -2   6   1    5.21    0.93
   2  -6  -1    4.36    0.94
   2  -6  -1    6.66    1.09
   2  -6  -1    6.92    1.02
   2  -6  -1    6.70    1.08
  -1   6   1    0.49    0.47
  -1   6   1    0.52    0.48
  -1   6   1    0.55    0.47
  -1   6   1    0.66    0.48
   1  -6  -1    0.36    0.63
   1  -6  -1    0.19    0.46
   1  -6  -1    0.59    0.50
   1  -6  -1   -0.01    0.41
   1  -6  -1    0.58    0.34
   1  -6  -1    0.94    0.45
   0   6   1   23.54    2.02
   0   6   1   23.19    1.29
   0   6   1   21.50    1.58
   0  -6  -1   18.12    1.30
   0  -6  -1   18.73    1.22
   0  -6  -1   18.45    1.30
   0  -6  -1   19.88    1.60
   0  -6  -1   17.55    1.81
   1   6   1    0.45    0.77
   1   6   1    0.84    0.55
   1   6   1    0.77    0.41
   1   6   1    0.26    0.32
  -1  -6  -1    0.66    0.72
  -1  -6  -1    0.28    0.40
  -1  -6  -1    0.20    0.42
  -1  -6  -1    0.43    0.32
  -1  -6  -1    0.08    0.35
  -1  -6  -1    0.16    0.30
   2   6   1    5.92    0.84
   2   6   1    8.32    1.15
   2   6   1    7.52    1.64
   2   6   1    5.67    0.82
  -2  -6  -1    5.87    0.84
  -2  -6  -1    8.85    1.90
  -2  -6  -1    7.37    1.09
  -2  -6  -1    5.76    0.64
  -2  -6  -1    5.61    1.01
  -2  -6  -1    6.71    0.97
  -2  -6  -1    6.59    0.99
   3   6   1    0.00    0.81
   3   6   1    0.16    0.35
   3   6   1    0.22    0.44
   3   6   1   -0.03    0.32
  -3  -6  -1    0.08    0.34
  -3  -6  -1   -0.12    0.40
  -3  -6  -1   -0.29    0.39
  -3  -6  -1   -0.05    0.44
  -3  -6  -1    0.09    0.32
   4   6   1    6.16    0.92
   4   6   1    7.21    1.15
   4   6   1   10.19    2.19
   4   6   1    6.97    0.95
  -4  -6  -1    7.61    1.00
  -4  -6  -1    6.01    0.86
  -4  -6  -1    6.86    1.08
  -4  -6  -1    7.16    1.23
  -4  -6  -1    6.19    1.07
   5   6   1    0.16    0.41
   5   6   1    0.52    0.43
   5   6   1    1.12    0.65
   5   6   1    0.63    1.10
  -5  -6  -1    0.25    0.44
  -5  -6  -1    0.31    0.60
  -5  -6  -1    0.29    0.41
  -5  -6  -1    0.08    0.50
  -5  -6  -1   -0.32    0.51
   6   6   1   13.10    1.34
   6   6   1   11.68    1.12
   6   6   1   12.96    1.44
   6   6   1   10.72    1.08
  -6  -6  -1   13.43    1.91
  -6  -6  -1    8.86    1.02
  -6  -6  -1   11.86    1.30
  -6  -6  -1    9.27    1.18
   7   6   1    1.29    0.62
   7   6   1    1.56    0.68
   7   6   1    1.83    1.43
   7   6   1    1.33    0.86
  -7  -6  -1    0.60    0.51
  -7  -6  -1    1.76    0.88
  -7  -6  -1    0.66    0.72
   8   6   1    9.98    1.71
   8   6   1    8.05    1.53
   8   6   1   10.27    1.49
   8   6   1   10.03    1.51
   8   6   1    9.00    2.72
  -8  -6  -1    9.98    1.44
  -8  -6  -1   11.25    1.78
  -8  -6  -1    8.37    0.98
  -8  -6  -1   11.84    2.02
   9   6   1   -0.49    1.29
   9   6   1    0.17    0.56
   9   6   1    0.20    0.75
  -9  -6  -1    0.31    0.51
  -9  -6  -1   -0.16    0.79
  -9  -6  -1    0.20    0.78
  -9  -6  -1   -0.57    0.75
  -9  -6  -1   -0.08    0.65
  10   6   1   33.32    2.72
  10   6   1   33.81    2.55
 -10  -6  -1   34.64    3.09
 -10  -6  -1   36.22    2.95
 -10  -6  -1   34.37    2.63
 -10  -6  -1   36.53    2.76
 -10  -6  -1   35.29    2.59
  11   6   1    0.42    0.94
  11   6   1    1.31    0.83
  11   6   1    1.41    2.03
 -11  -6  -1    0.30    1.10
 -11  -6  -1    1.49    1.18
 -11  -6  -1    0.26    0.89
 -11  -6  -1    0.07    0.77
 -11  -6  -1    0.27    0.98
  12   6   1   -0.46    0.86
  12   6   1    4.68    2.01
  12   6   1    0.55    0.83
 -12  -6  -1    0.41    0.98
 -12  -6  -1    2.27    1.47
 -12  -6  -1    0.29    1.05
 -12  -6  -1    0.49    1.19
 -12  -6  -1    0.77    1.10
  13   6   1    0.73    0.90
  13   6   1    1.05    2.12
  13   6   1    0.30    1.15
 -13  -6  -1   -0.07    1.21
 -13  -6  -1    0.91    1.24
 -13  -6  -1    1.05    1.41
 -13  -6  -1   -0.59    1.06
  14   6   1    1.63    1.08
  14   6   1    0.55    2.23
 -14  -6  -1    1.63    1.46
 -14  -6  -1    0.93    1.57
 -14  -6  -1    1.40    1.40
 -14  -6  -1    1.73    1.58
 -14   5   1    0.77    1.30
 -14   5   1    1.24    1.36
 -14   5   1    1.54    1.72
 -14   5   1    0.66    1.14
  14  -5  -1    1.40    1.01
  14  -5  -1    0.05    1.36
  14  -5  -1    1.72    1.22
 -13   5   1   24.84    2.36
 -13   5   1   17.37    2.76
 -13   5   1   22.15    3.13
 -13   5   1   24.40    3.71
  13  -5  -1   21.49    2.10
  13  -5  -1   17.95    2.04
  13  -5  -1   16.80    3.32
 -12   5   1    0.51    1.25
 -12   5   1    1.19    1.15
 -12   5   1    0.33    0.98
 -12   5   1    1.59    1.16
  12  -5  -1    0.70    1.30
  12  -5  -1    0.30    0.71
  12  -5  -1    0.76    0.85
 -11   5   1    4.32    1.26
 -11   5   1    3.29    1.27
 -11   5   1    2.39    1.19
 -11   5   1    4.20    1.76
  11  -5  -1    4.67    1.11
  11  -5  -1    1.07    1.27
  11  -5  -1    2.08    0.98
 -10   5   1    0.34    0.75
 -10   5   1    1.31    0.98
 -10   5   1    0.42    1.11
 -10   5   1    2.12    1.10
  10  -5  -1    0.02    1.09
  10  -5  -1    1.23    0.73
  10  -5  -1    2.41    0.83
  -9   5   1   15.99    1.70
  -9   5   1   14.56    1.72
  -9   5   1   19.08    2.15
  -9   5   1   14.89    1.50
   9  -5  -1   13.86    1.48
   9  -5  -1   11.41    1.76
   9  -5  -1   16.11    2.52
   9  -5  -1   11.88    1.34
  -8   5   1    0.82    0.74
  -8   5   1    0.71    0.94
  -8   5   1    0.54    0.66
  -8   5   1    0.34    0.57
   8  -5  -1    0.61    0.93
   8  -5  -1    0.13    0.58
   8  -5  -1    0.07    0.92
   8  -5  -1    0.34    0.50
  -7   5   1   34.87    2.48
  -7   5   1   35.54    2.79
  -7   5   1   28.77    2.01
  -7   5   1   29.22    2.05
  -7   5   1   28.83    2.28
   7  -5  -1   33.41    2.63
   7  -5  -1   31.87    2.64
   7  -5  -1   31.93    2.27
   7  -5  -1   25.39    2.04
   7  -5  -1   31.62    2.15
   7  -5  -1   29.36    2.65
  -6   5   1    4.70    1.07
  -6   5   1    6.10    1.27
  -6   5   1    4.71    0.81
  -6   5   1    5.08    1.06
  -6   5   1    4.33    1.22
  -6   5   1    3.67    0.89
  -6   5   1    6.01    0.87
   6  -5  -1    4.29    0.88
   6  -5  -1    3.84    0.82
   6  -5  -1    6.01    0.99
   6  -5  -1    4.14    1.18
   6  -5  -1    3.18    1.00
   6  -5  -1    4.85    1.23
   6  -5  -1    3.90    0.93
  -5   5   1   -0.32    0.25
  -5   5   1   -0.08    0.54
  -5   5   1   -0.24    0.44
  -5   5   1    0.47    0.53
  -5   5   1    0.28    0.67
  -5   5   1   -0.03    0.34
  -5   5   1    0.49    0.37
   5  -5  -1   -0.61    0.45
   5  -5  -1   -0.13    0.61
   5  -5  -1    0.10    0.36
   5  -5  -1    0.33    0.56
   5  -5  -1    0.31    0.43
   5  -5  -1    0.21    0.40
   5  -5  -1    0.24    0.51
  -4   5   1   12.41    1.34
  -4   5   1   11.11    1.08
  -4   5   1   11.67    0.81
  -4   5   1    9.39    1.11
  -4   5   1   11.79    1.15
  -4   5   1   12.56    0.91
  -4   5   1    9.89    1.51
   4  -5  -1   11.63    1.15
   4  -5  -1   10.61    0.87
   4  -5  -1    9.26    1.06
   4  -5  -1   13.00    1.37
   4  -5  -1   10.93    0.97
   4  -5  -1    9.39    1.48
   4  -5  -1   10.49    1.11
  -3   5   1   62.44    3.28
  -3   5   1   53.96    3.34
  -3   5   1   55.76    3.38
  -3   5   1   53.40    3.41
   3  -5  -1   61.40    3.09
   3  -5  -1   47.98    3.31
   3  -5  -1   60.32    3.40
   3  -5  -1   63.26    3.40
   3  -5  -1   53.19    3.19
   3  -5  -1   53.65    3.25
  -2   5   1    2.02    0.66
  -2   5   1    1.58    0.62
  -2   5   1    1.28    0.62
  -2   5   1    2.16    0.57
   2  -5  -1    1.16    0.51
   2  -5  -1    1.39    0.54
   2  -5  -1    2.29    0.70
   2  -5  -1    1.23    0.39
   2  -5  -1    2.42    0.82
   2  -5  -1    1.64    0.62
  -1   5   1    7.89    0.91
  -1   5   1    4.95    0.80
  -1   5   1    4.82    0.89
  -1   5   1    8.86    0.83
   1  -5  -1    5.26    0.85
   1  -5  -1    8.01    0.66
   1  -5  -1    7.69    0.89
   1  -5  -1    6.78    0.79
   1  -5  -1    8.92    1.12
   1  -5  -1    6.97    0.71
   0   5   1   -0.19    0.30
   0   5   1   -0.07    0.46
   0   5   1    0.04    0.39
   0   5   1   -0.35    0.23
   0  -5  -1    0.00    0.24
   0  -5  -1   -0.10    0.20
   0  -5  -1    0.28    0.37
   0  -5  -1    0.21    0.29
   0  -5  -1   -0.15    0.46
   1   5   1    8.67    1.22
   1   5   1    8.73    0.72
   1   5   1    6.51    0.67
   1   5   1    8.13    0.85
  -1  -5  -1    7.08    1.06
  -1  -5  -1    7.44    0.65
  -1  -5  -1    9.12    0.82
  -1  -5  -1    7.35    0.68
  -1  -5  -1    8.05    0.90
   2   5   1    1.16    0.42
   2   5   1    2.15    0.58
   2   5   1    2.31    0.99
   2   5   1    1.41    0.42
  -2  -5  -1    1.58    0.54
  -2  -5  -1    2.46    0.62
  -2  -5  -1    1.34    0.79
  -2  -5  -1    0.82    0.50
  -2  -5  -1    1.78    0.46
  -2  -5  -1    1.85    0.41
  -2  -5  -1    1.87    0.55
   3   5   1   63.10    4.09
   3   5   1   65.64    3.42
   3   5   1   61.61    3.24
   3   5   1   61.69    3.24
  -3  -5  -1   56.38    3.40
  -3  -5  -1   60.37    3.33
  -3  -5  -1   63.33    3.28
  -3  -5  -1   54.75    3.19
  -3  -5  -1   54.00    3.85
   4   5   1   13.09    1.04
   4   5   1   12.70    1.82
   4   5   1   12.94    1.03
   4   5   1   11.99    1.19
   4   5   1    9.57    1.14
  -4  -5  -1   12.87    1.20
  -4  -5  -1   10.08    1.06
  -4  -5  -1   10.49    1.19
  -4  -5  -1   12.51    0.98
  -4  -5  -1   12.89    1.01
   5   5   1    0.22    0.89
   5   5   1   -0.24    0.51
   5   5   1    0.42    0.55
   5   5   1   -0.03    0.30
   5   5   1    0.14    0.35
  -5  -5  -1   -0.12    0.44
  -5  -5  -1    0.53    0.41
  -5  -5  -1   -0.31    0.47
  -5  -5  -1    0.15    0.34
  -5  -5  -1   -0.15    0.31
  -5  -5  -1    0.26    0.36
   6   5   1    3.25    0.81
   6   5   1    5.92    1.68
   6   5   1    3.34    0.92
   6   5   1    3.83    0.80
   6   5   1    4.95    1.08
   6   5   1    4.65    0.86
  -6  -5  -1    4.91    1.22
  -6  -5  -1    5.13    0.80
  -6  -5  -1    6.01    0.91
  -6  -5  -1    5.53    1.04
  -6  -5  -1    4.35    1.01
  -6  -5  -1    3.89    0.72
   7   5   1   33.14    2.53
   7   5   1   31.97    2.06
   7   5   1   31.45    2.15
   7   5   1   34.16    3.28
   7   5   1   27.49    2.04
   7   5   1   27.41    2.09
   7   5   1   31.40    2.37
  -7  -5  -1   27.39    2.06
  -7  -5  -1   28.51    2.43
  -7  -5  -1   30.33    2.10
  -7  -5  -1   31.17    2.29
  -7  -5  -1   31.97    2.01
  -7  -5  -1   32.64    2.38
   8   5   1    0.54    0.79
   8   5   1    1.47    1.09
   8   5   1    2.05    0.72
   8   5   1    0.90    0.75
   8   5   1    0.92    0.89
  -8  -5  -1    0.48    0.64
  -8  -5  -1    0.98    0.80
  -8  -5  -1    0.83    0.87
  -8  -5  -1    0.11    0.39
  -8  -5  -1   -0.18    0.65
   9   5   1   15.64    1.60
   9   5   1   19.44    2.74
   9   5   1   13.84    1.41
  -9  -5  -1   17.67    1.79
  -9  -5  -1   13.11    1.23
  -9  -5  -1   16.12    1.60
  -9  -5  -1   14.99    1.43
  -9  -5  -1   11.48    2.10
  -9  -5  -1   17.08    1.65
  10   5   1    0.90    0.76
  10   5   1    1.34    0.97
  10   5   1    1.93    1.39
 -10  -5  -1    1.01    0.92
 -10  -5  -1    3.31    1.28
 -10  -5  -1    2.21    0.93
 -10  -5  -1    1.33    1.04
 -10  -5  -1    0.93    0.61
 -10  -5  -1    0.22    0.87
  11   5   1    4.61    1.92
  11   5   1    2.35    1.20
  11   5   1    3.77    0.99
 -11  -5  -1    1.21    1.12
 -11  -5  -1    3.09    1.31
 -11  -5  -1    2.59    1.15
 -11  -5  -1    2.49    1.25
 -11  -5  -1    2.21    1.25
  12   5   1    0.64    1.11
  12   5   1    1.53    1.94
  12   5   1    1.37    0.88
 -12  -5  -1    1.39    1.19
 -12  -5  -1   -0.54    0.95
 -12  -5  -1    1.39    1.35
 -12  -5  -1    1.34    1.07
 -12  -5  -1   -0.29    0.95
  13   5   1   17.74    1.90
 -13  -5  -1   22.31    3.09
 -13  -5  -1   22.84    2.45
 -13  -5  -1   19.90    2.40
 -13  -5  -1   14.96    3.52
 -13  -5  -1   21.98    3.41
  14   5   1   -0.09    1.17
  14   5   1   -0.83    1.76
  14   5   1    1.18    1.01
 -14  -5  -1    1.17    1.36
 -14  -5  -1   -0.60    1.21
 -14  -5  -1   -0.04    1.22
 -14  -5  -1    0.98    1.35
 -15   4   1   -0.69    1.10
 -15   4   1    1.78    1.46
 -15   4   1   -0.14    1.56
 -15   4   1    0.50    1.40
  15  -4  -1    0.21    1.64
  15  -4  -1    0.25    0.79
  15  -4  -1   -0.22    0.86
 -14   4   1    4.17    1.80
 -14   4   1    3.77    1.81
 -14   4   1    8.49    2.01
 -14   4   1    5.40    1.85
  14  -4  -1    4.00    2.02
  14  -4  -1    5.62    1.58
  14  -4  -1    5.93    1.41
 -13   4   1   -0.15    1.21
 -13   4   1   -0.70    0.80
 -13   4   1   -0.12    1.00
 -13   4   1   -0.24    0.93
  13  -4  -1    0.40    1.40
  13  -4  -1    0.52    0.75
  13  -4  -1    0.07    0.74
 -12   4   1    9.66    2.45
 -12   4   1    4.77    1.49
 -12   4   1    9.52    1.85
 -12   4   1    9.51    1.99
  12  -4  -1    9.25    2.25
  12  -4  -1    7.21    1.50
  12  -4  -1   10.22    1.67
 -11   4   1    0.09    0.82
 -11   4   1   -0.13    0.81
 -11   4   1    0.73    1.06
 -11   4   1   -0.54    0.62
  11  -4  -1    0.50    1.01
  11  -4  -1   -0.08    0.58
  11  -4  -1    0.45    0.57
 -10   4   1    2.02    1.01
 -10   4   1    1.72    1.06
 -10   4   1    1.25    0.95
 -10   4   1    1.80    1.32
  10  -4  -1    0.99    0.69
  10  -4  -1    1.11    0.73
  10  -4  -1    1.12    1.18
  -9   4   1    1.07    0.71
  -9   4   1    0.73    0.78
  -9   4   1    0.37    0.72
  -9   4   1    0.69    0.93
   9  -4  -1    0.28    0.55
   9  -4  -1    0.30    0.69
   9  -4  -1    0.68    1.02
   9  -4  -1    1.66    0.70
  -8   4   1    3.27    1.04
  -8   4   1    2.61    1.30
  -8   4   1    4.47    1.06
  -8   4   1    4.86    1.26
   8  -4  -1    3.59    0.99
   8  -4  -1    4.64    1.47
   8  -4  -1    3.68    1.28
   8  -4  -1    3.61    0.88
  -7   4   1   -0.20    0.32
  -7   4   1   -0.02    0.53
  -7   4   1   -0.02    0.53
  -7   4   1    0.04    0.45
  -7   4   1   -0.14    0.48
  -7   4   1   -0.26    0.57
  -7   4   1   -0.36    0.57
   7  -4  -1    1.00    0.90
   7  -4  -1    0.11    0.63
   7  -4  -1    0.14    0.38
   7  -4  -1   -0.01    0.51
   7  -4  -1    0.41    0.75
   7  -4  -1    0.01    0.51
  -6   4   1   13.94    1.15
  -6   4   1   13.02    1.22
  -6   4   1   15.26    1.38
  -6   4   1   13.64    1.53
  -6   4   1   12.68    1.36
  -6   4   1   17.36    2.33
  -6   4   1   15.71    1.48
   6  -4  -1   14.10    1.57
   6  -4  -1   15.09    1.40
   6  -4  -1   16.13    1.30
   6  -4  -1   14.49    1.48
   6  -4  -1   14.63    1.62
   6  -4  -1   12.48    1.25
   6  -4  -1   14.64    1.23
  -5   4   1    0.36    0.42
  -5   4   1    0.72    0.49
  -5   4   1   -0.30    0.50
  -5   4   1   -0.45    0.35
  -5   4   1   -0.09    0.59
  -5   4   1   -0.09    0.45
  -5   4   1    0.07    0.32
   5  -4  -1    0.33    0.36
   5  -4  -1    0.73    0.56
   5  -4  -1    0.43    0.51
   5  -4  -1   -0.20    0.59
   5  -4  -1   -0.18    0.33
   5  -4  -1    0.84    0.69
   5  -4  -1    0.65    0.48
  -4   4   1   35.23    2.02
  -4   4   1   36.20    2.32
  -4   4   1   34.87    2.25
  -4   4   1   34.63    2.04
  -4   4   1   36.48    2.47
  -4   4   1   36.42    2.53
  -4   4   1   36.90    2.35
   4  -4  -1   34.77    2.12
   4  -4  -1   36.68    2.09
   4  -4  -1   34.10    2.26
   4  -4  -1   37.93    2.34
   4  -4  -1   38.24    2.53
   4  -4  -1   33.52    2.32
   4  -4  -1   34.81    2.46
  -3   4   1    0.29    0.39
  -3   4   1    0.72    0.48
  -3   4   1    0.97    0.36
  -3   4   1    0.12    0.51
  -3   4   1    0.68    0.29
  -3   4   1    1.04    0.49
  -3   4   1    0.58    0.59
   3  -4  -1    0.47    0.60
   3  -4  -1    0.01    0.51
   3  -4  -1    0.57    0.33
   3  -4  -1    0.39    0.39
   3  -4  -1    0.72    0.49
   3  -4  -1    0.26    0.31
   3  -4  -1    0.06    0.38
  -2   4   1   32.18    1.96
  -2   4   1   32.46    2.13
  -2   4   1   29.10    2.04
  -2   4   1   32.61    2.10
   2  -4  -1   35.83    2.14
   2  -4  -1   32.76    1.95
   2  -4  -1   32.01    2.07
   2  -4  -1   35.24    2.11
   2  -4  -1   33.19    1.84
   2  -4  -1   33.57    2.00
  -1   4   1    0.14    0.40
  -1   4   1    0.31    0.34
  -1   4   1    0.04    0.31
  -1   4   1    0.45    0.49
   1  -4  -1   -0.09    0.38
   1  -4  -1   -0.25    0.34
   1  -4  -1   -0.08    0.41
   1  -4  -1   -0.21    0.33
   1  -4  -1    0.27    0.31
   0   4   1  135.20    6.94
   0   4   1  131.60    6.80
   0   4   1  140.49    7.22
   0   4   1  135.50    6.60
   0  -4  -1  138.15    6.60
   0  -4  -1  138.25    6.68
   0  -4  -1  132.42    7.18
   0  -4  -1  142.86    6.94
   0  -4  -1  135.31    6.65
   0  -4  -1  141.15    6.76
   1   4   1    0.20    0.37
   1   4   1    0.44    0.61
   1   4   1    0.71    0.31
   1   4   1    0.08    0.26
  -1  -4  -1    0.43    0.55
  -1  -4  -1    0.38    0.33
  -1  -4  -1    0.15    0.23
  -1  -4  -1    0.05    0.32
  -1  -4  -1    0.24    0.36
  -1  -4  -1   -0.26    0.18
   2   4   1   31.74    1.91
   2   4   1   32.70    1.92
   2   4   1   30.27    1.77
   2   4   1   27.65    2.28
   2   4   1   31.13    1.77
  -2  -4  -1   30.95    1.79
  -2  -4  -1   28.56    2.30
  -2  -4  -1   34.21    1.95
  -2  -4  -1   30.14    1.90
  -2  -4  -1   32.43    1.87
  -2  -4  -1   31.81    1.76
   3   4   1    0.74    0.36
   3   4   1    0.51    0.41
   3   4   1    1.00    0.39
   3   4   1    0.37    0.48
   3   4   1    1.77    1.01
   3   4   1    0.52    0.48
  -3  -4  -1    0.78    0.37
  -3  -4  -1    1.16    0.70
  -3  -4  -1    0.62    0.43
  -3  -4  -1    0.49    0.34
  -3  -4  -1    1.43    0.52
  -3  -4  -1    0.02    0.39
   4   4   1   35.38    2.09
   4   4   1   35.11    2.89
   4   4   1   37.96    2.41
   4   4   1   34.92    2.09
   4   4   1   34.08    2.24
  -4  -4  -1   33.78    2.14
  -4  -4  -1   35.04    2.37
  -4  -4  -1   37.79    2.28
  -4  -4  -1   37.77    2.10
  -4  -4  -1   35.62    2.10
  -4  -4  -1   36.40    2.24
   5   4   1    0.16    0.73
   5   4   1    0.49    0.56
   5   4   1   -0.26    0.28
   5   4   1    0.10    0.34
   5   4   1    0.11    0.46
   5   4   1    0.33    0.56
   5   4   1    0.00    0.43
  -5  -4  -1    0.97    0.50
  -5  -4  -1    0.19    0.35
  -5  -4  -1    0.44    0.45
  -5  -4  -1    0.11    0.41
  -5  -4  -1    0.78    0.41
  -5  -4  -1    0.72    0.63
  -5  -4  -1    0.12    0.53
  -5  -4  -1    0.52    0.34
   6   4   1   15.67    1.51
   6   4   1   14.77    1.91
   6   4   1   15.90    1.37
   6   4   1   15.09    1.33
   6   4   1   13.43    1.19
   6   4   1   14.75    1.22
   6   4   1   17.03    1.51
  -6  -4  -1   15.53    1.31
  -6  -4  -1   16.25    1.47
  -6  -4  -1   17.01    1.37
  -6  -4  -1   12.73    1.47
  -6  -4  -1   15.18    1.17
  -6  -4  -1   15.07    1.17
  -6  -4  -1   16.81    1.39
   7   4   1    0.13    0.55
   7   4   1   -0.20    0.54
   7   4   1    0.14    0.89
   7   4   1   -0.47    0.53
   7   4   1    0.50    0.44
   7   4   1    0.18    0.65
  -7  -4  -1    0.01    0.35
  -7  -4  -1    0.36    0.60
  -7  -4  -1   -0.35    0.28
  -7  -4  -1    0.34    0.61
  -7  -4  -1    0.14    0.56
  -7  -4  -1    0.20    0.53
  -7  -4  -1   -0.20    0.44
   8   4   1    6.31    1.82
   8   4   1    3.62    1.11
   8   4   1    4.04    0.87
   8   4   1    1.62    0.94
   8   4   1    5.45    1.28
  -8  -4  -1    2.43    0.98
  -8  -4  -1    5.06    1.24
  -8  -4  -1    5.15    1.20
  -8  -4  -1    4.16    1.25
   9   4   1    1.19    1.35
   9   4   1    0.61    0.58
   9   4   1    1.50    0.94
  -9  -4  -1    1.67    0.97
  -9  -4  -1    0.61    0.66
  -9  -4  -1    0.17    0.75
  -9  -4  -1    1.12    0.92
  -9  -4  -1    0.57    0.46
  -9  -4  -1    0.49    0.85
  10   4   1    1.17    1.05
  10   4   1    2.36    1.71
  10   4   1    1.41    0.73
 -10  -4  -1    0.30    0.48
 -10  -4  -1    1.09    1.01
 -10  -4  -1    2.99    1.27
 -10  -4  -1    1.57    0.98
 -10  -4  -1    0.91    0.79
 -10  -4  -1    0.67    0.96
  11   4   1    0.85    0.74
  11   4   1   -0.76    0.72
  11   4   1   -0.09    1.50
 -11  -4  -1   -0.68    0.79
 -11  -4  -1    1.15    1.02
 -11  -4  -1    0.07    0.98
 -11  -4  -1    0.05    0.72
 -11  -4  -1   -0.65    0.80
  12   4   1    8.94    1.55
  12   4   1    8.76    1.91
  12   4   1    8.97    2.97
 -12  -4  -1    6.21    1.81
 -12  -4  -1    9.55    2.04
 -12  -4  -1    8.14    1.66
 -12  -4  -1   12.65    2.36
  13   4   1    0.58    0.82
  13   4   1   -0.35    1.84
  13   4   1    0.44    1.20
 -13  -4  -1    0.97    1.24
 -13  -4  -1    0.42    1.30
 -13  -4  -1    0.29    0.98
 -13  -4  -1    0.89    1.38
 -13  -4  -1    0.72    1.13
  14   4   1    4.37    2.50
  14   4   1    6.83    1.48
 -14  -4  -1    6.97    2.11
 -14  -4  -1    9.17    2.22
 -14  -4  -1    7.62    2.28
 -14  -4  -1    5.82    1.99
  15   4   1    0.36    1.44
  15   4   1   -0.02    2.39
  15   4   1    0.07    0.94
 -15  -4  -1    0.25    1.31
 -15  -4  -1    1.40    1.54
 -15  -4  -1   -0.02    1.36
 -15  -4  -1    0.36    1.32
 -15   3   1   12.45    2.99
 -15   3   1   14.32    2.51
 -15   3   1    9.82    2.40
 -15   3   1   11.48    2.38
  15  -3  -1    9.50    2.79
  15  -3  -1   11.68    2.04
  15  -3  -1   11.81    1.88
 -14   3   1    1.18    1.64
 -14   3   1    0.11    1.16
 -14   3   1   -0.03    1.13
 -14   3   1    1.18    1.31
  14  -3  -1    0.48    0.83
  14  -3  -1    0.44    0.86
  14  -3  -1    2.25    1.69
 -13   3   1   -0.74    0.87
 -13   3   1    0.04    0.98
 -13   3   1    0.72    1.03
 -13   3   1    1.01    1.32
  13  -3  -1    0.32    0.65
  13  -3  -1   -0.50    0.62
  13  -3  -1    0.44    1.16
 -12   3   1    0.90    1.17
 -12   3   1    1.21    0.92
 -12   3   1    1.54    1.17
 -12   3   1    0.03    0.85
  12  -3  -1    1.76    1.29
  12  -3  -1    1.38    0.77
  12  -3  -1    0.02    0.67
 -11   3   1   27.52    2.57
 -11   3   1   28.26    2.45
 -11   3   1   21.67    2.32
 -11   3   1   25.97    2.73
  11  -3  -1   28.08    2.86
  11  -3  -1   25.41    2.14
 -10   3   1    0.95    0.90
 -10   3   1    2.44    1.12
 -10   3   1    1.16    0.90
 -10   3   1    4.71    1.50
  10  -3  -1    3.57    0.90
  10  -3  -1    2.28    1.30
  10  -3  -1    4.50    1.01
  -9   3   1    7.23    1.49
  -9   3   1    7.78    1.47
  -9   3   1    8.29    1.36
  -9   3   1   10.13    1.95
   9  -3  -1    6.29    1.07
   9  -3  -1    7.74    1.85
   9  -3  -1    9.24    1.07
   9  -3  -1    9.41    1.61
  -8   3   1    2.50    0.88
  -8   3   1    2.61    0.95
  -8   3   1    1.47    0.77
  -8   3   1    4.04    0.92
  -8   3   1    2.86    1.16
  -8   3   1    3.63    1.23
   8  -3  -1    3.22    0.75
   8  -3  -1    1.89    1.06
   8  -3  -1    2.14    0.90
   8  -3  -1    3.51    0.79
   8  -3  -1    3.15    1.21
  -7   3   1    4.20    1.24
  -7   3   1    2.87    0.85
  -7   3   1    4.34    0.72
  -7   3   1    4.37    1.04
  -7   3   1    3.87    0.93
  -7   3   1    1.80    0.91
  -7   3   1    2.08    0.66
   7  -3  -1    3.59    0.93
   7  -3  -1    3.69    0.88
   7  -3  -1    2.18    0.99
   7  -3  -1    4.17    1.18
   7  -3  -1    3.23    0.86
   7  -3  -1    3.55    0.77
  -6   3   1    2.86    0.91
  -6   3   1    5.28    1.23
  -6   3   1    5.76    1.08
  -6   3   1    5.94    1.22
  -6   3   1    5.68    1.01
  -6   3   1    5.63    0.86
  -6   3   1    6.04    0.95
   6  -3  -1    6.05    0.96
   6  -3  -1    6.82    1.23
   6  -3  -1    4.95    1.26
   6  -3  -1    4.67    0.92
   6  -3  -1    6.36    0.97
   6  -3  -1    3.13    1.01
   6  -3  -1    5.62    0.88
  -5   3   1   63.55    3.30
  -5   3   1   60.02    3.74
  -5   3   1   64.55    3.53
  -5   3   1   59.20    3.45
  -5   3   1   53.54    3.58
  -5   3   1   55.23    3.51
  -5   3   1   58.07    3.34
   5  -3  -1   65.95    3.36
   5  -3  -1   66.13    3.56
   5  -3  -1   62.59    3.74
   5  -3  -1   51.73    3.32
   5  -3  -1   69.57    3.49
   5  -3  -1   55.17    3.66
   5  -3  -1   55.51    3.56
  -4   3   1    8.51    1.20
  -4   3   1    7.21    0.77
  -4   3   1    6.40    0.79
  -4   3   1    7.91    1.07
  -4   3   1    6.78    1.19
  -4   3   1    7.65    0.71
  -4   3   1    7.45    1.28
   4  -3  -1    8.89    1.29
   4  -3  -1    7.19    0.76
   4  -3  -1    6.77    1.20
   4  -3  -1    7.03    1.00
   4  -3  -1    6.82    0.72
   4  -3  -1    8.99    1.25
   4  -3  -1    7.10    0.82
  -3   3   1   -0.03    0.46
  -3   3   1    0.56    0.45
  -3   3   1    0.63    0.32
  -3   3   1   -0.04    0.29
  -3   3   1    0.25    0.42
  -3   3   1   -0.06    0.46
  -3   3   1    0.63    0.36
   3  -3  -1    0.60    0.35
   3  -3  -1   -0.10    0.28
   3  -3  -1    0.37    0.43
   3  -3  -1    0.46    0.55
   3  -3  -1    0.10    0.38
   3  -3  -1    0.02    0.48
   3  -3  -1    0.26    0.29
  -2   3   1    4.18    0.67
  -2   3   1    3.96    0.65
  -2   3   1    3.62    0.76
  -2   3   1    4.65    0.55
  -2   3   1    3.46    0.72
  -2   3   1    5.34    0.76
   2  -3  -1    3.69    0.63
   2  -3  -1    3.49    0.75
   2  -3  -1    4.25    0.68
   2  -3  -1    4.61    0.69
   2  -3  -1    4.23    0.56
   2  -3  -1    3.50    0.76
  -1   3   1   24.48    1.56
  -1   3   1   23.31    1.59
  -1   3   1   24.93    1.61
  -1   3   1   26.88    1.49
   1  -3  -1   26.08    1.58
   1  -3  -1   25.41    1.59
   1  -3  -1   27.72    1.65
   0   3   1   -0.02    0.32
   0   3   1    0.03    0.29
   0   3   1    0.31    0.49
   0   3   1   -0.42    0.19
   0  -3  -1    0.04    0.23
   0  -3  -1    0.08    0.24
   0  -3  -1    0.01    0.20
   0  -3  -1   -0.20    0.38
   0  -3  -1   -0.02    0.30
   0  -3  -1   -0.37    0.17
   1   3   1   46.91    2.80
   1   3   1   45.26    2.38
  -1  -3  -1   41.91    2.37
  -1  -3  -1   45.08    2.75
  -1  -3  -1   40.82    2.35
   2   3   1    4.79    0.54
   2   3   1    6.28    0.78
   2   3   1    2.64    0.61
   2   3   1    5.89    0.77
   2   3   1    3.60    0.55
  -2  -3  -1    3.59    0.52
  -2  -3  -1    3.18    0.66
  -2  -3  -1    5.37    1.10
  -2  -3  -1    4.56    0.50
  -2  -3  -1    6.24    0.65
  -2  -3  -1    4.71    0.66
   3   3   1   -0.02    0.39
   3   3   1    0.32    0.29
   3   3   1    0.03    0.60
   3   3   1   -0.18    0.39
   3   3   1    0.11    0.29
  -3  -3  -1    0.22    0.27
  -3  -3  -1    0.36    0.48
  -3  -3  -1   -0.21    0.27
  -3  -3  -1    0.37    0.30
  -3  -3  -1    0.47    0.40
  -3  -3  -1    0.30    0.55
   4   3   1    7.42    0.80
   4   3   1    7.39    1.13
   4   3   1    8.82    1.24
   4   3   1    7.21    0.73
   4   3   1    6.60    0.70
   4   3   1    8.55    0.93
   4   3   1    7.15    0.83
  -4  -3  -1    7.67    0.74
  -4  -3  -1    7.91    0.80
  -4  -3  -1    7.67    0.98
  -4  -3  -1    8.02    1.22
  -4  -3  -1    7.63    0.91
  -4  -3  -1    7.13    0.69
  -4  -3  -1    6.72    0.77
  -4  -3  -1    7.05    0.70
   5   3   1   70.16    3.72
   5   3   1   69.98    3.67
   5   3   1   58.27    3.75
   5   3   1   69.69    3.49
   5   3   1   67.84    3.46
   5   3   1   60.57    3.57
  -5  -3  -1   71.05    3.66
  -5  -3  -1   64.71    3.59
  -5  -3  -1   60.53    3.56
  -5  -3  -1   58.10    3.39
  -5  -3  -1   56.55    3.63
   6   3   1    5.44    1.11
   6   3   1    6.68    1.16
   6   3   1    4.32    1.01
   6   3   1    6.24    0.89
   6   3   1    5.83    0.85
   6   3   1    5.38    1.02
  -6  -3  -1    5.16    0.79
  -6  -3  -1    4.51    0.96
  -6  -3  -1    6.65    1.18
  -6  -3  -1    4.57    1.08
  -6  -3  -1    5.02    0.98
  -6  -3  -1    5.58    0.79
   7   3   1    2.19    0.83
   7   3   1    4.21    0.99
   7   3   1    4.00    0.78
   7   3   1    4.11    1.06
   7   3   1    3.34    0.97
  -7  -3  -1    3.67    0.62
  -7  -3  -1    4.49    0.70
  -7  -3  -1    3.70    0.92
  -7  -3  -1    5.00    1.10
  -7  -3  -1    2.86    0.73
  -7  -3  -1    2.59    0.83
  -7  -3  -1    4.01    1.09
   8   3   1    2.78    1.02
   8   3   1    5.54    1.01
   8   3   1    5.39    1.27
   8   3   1    4.11    0.80
   8   3   1    5.48    1.22
  -8  -3  -1    3.19    0.69
  -8  -3  -1    3.92    0.89
  -8  -3  -1    3.71    1.01
  -8  -3  -1    3.56    0.68
  -8  -3  -1    3.42    0.92
  -8  -3  -1    2.22    0.95
  -8  -3  -1    2.97    0.94
   9   3   1    8.85    1.08
   9   3   1   10.50    1.66
   9   3   1    9.17    1.31
  -9  -3  -1    8.97    1.52
  -9  -3  -1    9.14    1.65
  -9  -3  -1    7.85    1.52
  -9  -3  -1   13.45    1.99
  -9  -3  -1    8.54    0.93
  -9  -3  -1    7.44    1.26
  10   3   1    1.76    1.11
  10   3   1    2.33    0.79
  10   3   1    4.77    0.97
 -10  -3  -1    1.77    1.14
 -10  -3  -1    1.06    0.98
 -10  -3  -1    1.37    1.09
 -10  -3  -1    2.38    0.92
 -10  -3  -1    2.94    1.11
 -10  -3  -1    1.91    0.65
  11   3   1   27.17    2.07
  11   3   1   20.68    2.31
  11   3   1   26.66    2.20
 -11  -3  -1   27.03    2.61
 -11  -3  -1   26.00    2.47
 -11  -3  -1   26.33    2.30
 -11  -3  -1   22.77    2.43
 -11  -3  -1   27.42    2.47
  12   3   1    1.15    0.79
  12   3   1    1.06    1.24
 -12  -3  -1    1.20    1.26
 -12  -3  -1    0.86    1.16
 -12  -3  -1    0.55    1.03
 -12  -3  -1    1.82    1.25
 -12  -3  -1    1.74    1.15
  13   3   1    0.67    0.73
  13   3   1    0.79    2.05
  13   3   1   -0.05    1.01
 -13  -3  -1    0.32    1.01
 -13  -3  -1    0.09    1.09
 -13  -3  -1    0.23    1.34
 -13  -3  -1    0.60    0.99
 -13  -3  -1    0.84    1.26
  14   3   1    2.59    2.20
  14   3   1    0.59    0.82
  14   3   1    0.48    1.33
 -14  -3  -1   -0.05    1.06
 -14  -3  -1    0.47    1.23
 -14  -3  -1    1.80    1.56
 -14  -3  -1    1.80    1.45
  15   3   1   19.81    4.29
  15   3   1   11.03    1.86
 -15  -3  -1   10.51    2.43
 -15  -3  -1    7.43    2.45
 -15  -3  -1   14.01    2.96
 -15  -3  -1   16.03    3.32
 -15   2   1    0.52    1.35
 -15   2   1   -0.38    1.03
 -15   2   1    2.79    1.91
 -15   2   1   -1.04    1.15
  15  -2  -1    1.70    1.72
  15  -2  -1    0.89    0.98
  15  -2  -1    0.04    0.68
 -14   2   1    0.24    1.07
 -14   2   1    1.41    1.40
 -14   2   1    0.99    1.55
 -14   2   1   -0.54    1.02
  14  -2  -1    1.26    1.40
  14  -2  -1    0.16    0.66
  14  -2  -1    0.35    0.77
 -13   2   1    0.85    1.05
 -13   2   1    0.30    1.18
 -13   2   1    0.13    1.17
 -13   2   1   -0.06    0.89
  13  -2  -1    0.42    0.77
  13  -2  -1    0.67    1.36
  13  -2  -1   -0.27    0.51
 -12   2   1   47.34    3.63
 -12   2   1   45.04    3.61
 -12   2   1   42.51    3.58
 -12   2   1   46.30    3.97
  12  -2  -1   47.85    4.01
  12  -2  -1   43.85    3.11
  12  -2  -1   46.35    3.23
 -11   2   1    0.17    0.87
 -11   2   1    0.59    0.89
 -11   2   1   -1.12    0.54
 -11   2   1   -0.44    0.79
  11  -2  -1    0.18    0.85
  11  -2  -1    0.42    0.64
  11  -2  -1    0.68    0.71
 -10   2   1   31.19    2.90
 -10   2   1   30.71    2.60
 -10   2   1   30.12    2.66
 -10   2   1   32.93    2.68
  10  -2  -1   29.53    2.26
  10  -2  -1   34.50    2.36
  10  -2  -1   32.06    2.95
  -9   2   1    0.28    0.65
  -9   2   1    0.10    0.81
  -9   2   1   -0.43    0.53
  -9   2   1    0.71    0.72
  -9   2   1   -0.02    0.42
  -9   2   1   -0.16    0.69
   9  -2  -1    0.48    0.80
   9  -2  -1    0.75    0.93
   9  -2  -1    0.52    0.47
   9  -2  -1   -0.15    0.43
  -8   2   1  180.96    9.92
  -8   2   1  184.94    9.85
  -8   2   1  187.64    9.58
  -8   2   1  188.47    9.60
  -8   2   1  180.20    9.68
  -8   2   1  179.19    9.36
  -8   2   1  190.61    9.34
   8  -2  -1  181.54    9.52
   8  -2  -1  178.41    9.23
   8  -2  -1  181.05    9.90
   8  -2  -1  181.79    9.90
   8  -2  -1  172.64    9.81
   8  -2  -1  180.01    9.58
   8  -2  -1  187.40    9.30
  -7   2   1    0.61    0.70
  -7   2   1    0.20    0.65
  -7   2   1    0.65    0.43
  -7   2   1    0.22    0.52
  -7   2   1    0.45    0.53
  -7   2   1    1.13    0.65
  -7   2   1    0.60    0.45
   7  -2  -1    1.47    0.74
   7  -2  -1    0.37    0.64
   7  -2  -1    0.49    0.65
   7  -2  -1    1.29    0.66
   7  -2  -1    0.65    0.72
   7  -2  -1    0.63    0.43
   7  -2  -1    1.19    0.49
  -6   2   1   64.81    4.03
  -6   2   1   68.92    3.88
  -6   2   1   58.56    4.03
  -6   2   1   63.53    3.81
  -6   2   1   65.58    3.73
  -6   2   1   67.12    3.96
  -6   2   1   65.75    3.62
   6  -2  -1   65.83    4.01
   6  -2  -1   64.38    4.08
   6  -2  -1   67.61    3.85
   6  -2  -1   70.36    3.71
   6  -2  -1   67.86    4.11
   6  -2  -1   69.09    3.87
  -5   2   1   -0.54    0.41
  -5   2   1    0.12    0.42
  -5   2   1   -0.01    0.43
  -5   2   1    0.16    0.33
  -5   2   1   -0.09    0.39
  -5   2   1    0.12    0.51
  -5   2   1    0.10    0.31
   5  -2  -1    0.09    0.32
   5  -2  -1   -0.05    0.41
   5  -2  -1    0.30    0.51
   5  -2  -1   -0.45    0.36
   5  -2  -1    0.36    0.57
   5  -2  -1    0.27    0.58
   5  -2  -1   -0.09    0.28
  -4   2   1  145.68    7.22
  -4   2   1  141.75    7.19
  -4   2   1  144.62    7.50
  -4   2   1  134.28    7.39
  -4   2   1  144.05    7.34
  -4   2   1  149.42    7.11
  -4   2   1  149.15    7.30
   4  -2  -1  141.91    7.46
   4  -2  -1  141.80    7.11
   4  -2  -1  150.92    7.23
   4  -2  -1  143.34    7.37
   4  -2  -1  140.07    7.26
   4  -2  -1  135.93    7.42
   4  -2  -1  150.15    7.20
  -3   2   1   -0.09    0.36
  -3   2   1   -0.41    0.35
  -3   2   1    0.46    0.54
  -3   2   1   -0.39    0.40
  -3   2   1    0.13    0.33
  -3   2   1    0.31    0.27
  -3   2   1    0.29    0.32
   3  -2  -1   -0.40    0.35
   3  -2  -1   -0.36    0.21
   3  -2  -1   -0.26    0.44
   3  -2  -1    0.08    0.48
   3  -2  -1    0.07    0.28
   3  -2  -1   -0.36    0.30
   3  -2  -1    0.20    0.35
  -2   2   1    8.97    0.98
  -2   2   1    8.67    0.93
  -2   2   1    9.48    0.82
  -2   2   1   10.21    0.83
  -2   2   1    9.63    0.68
  -2   2   1    9.76    0.80
  -2   2   1    9.04    0.68
   2  -2  -1    9.76    0.71
   2  -2  -1    9.94    0.95
   2  -2  -1    9.74    0.93
   2  -2  -1    9.81    0.84
   2  -2  -1    9.20    0.80
   2  -2  -1    9.44    0.69
   2  -2  -1    8.99    0.79
  -1   2   1    0.49    0.40
  -1   2   1    0.01    0.35
  -1   2   1    0.16    0.20
  -1   2   1    0.20    0.28
  -1   2   1   -0.15    0.23
   1  -2  -1    0.33    0.29
   1  -2  -1    0.60    0.28
   1  -2  -1    0.15    0.35
   1  -2  -1    0.24    0.35
   1  -2  -1    0.46    0.28
   1  -2  -1    0.05    0.20
   0   2   1   69.05    3.47
   0   2   1   62.07    3.15
   0   2   1   68.91    3.08
   0   2   1   66.64    3.30
   0   2   1   62.06    3.18
   0   2   1   65.79    3.11
   0  -2  -1   62.94    3.41
   0  -2  -1   61.31    3.27
   0  -2  -1   65.24    3.17
   0  -2  -1   63.78    3.13
   0  -2  -1   62.78    3.16
   0  -2  -1   60.33    3.14
   0  -2  -1   62.88    3.11
   0  -2  -1   63.05    3.10
   1   2   1    0.37    0.24
   1   2   1    0.00    0.29
   1   2   1    0.51    0.52
   1   2   1    0.79    0.29
   1   2   1    0.45    0.24
  -1  -2  -1    0.42    0.22
  -1  -2  -1    0.32    0.28
  -1  -2  -1    0.63    0.30
  -1  -2  -1    0.23    0.25
  -1  -2  -1    0.30    0.21
  -1  -2  -1    1.05    0.59
   2   2   1    8.77    1.05
   2   2   1    9.40    0.69
   2   2   1    9.00    0.84
   2   2   1    9.27    0.72
   2   2   1    8.79    0.68
   2   2   1    9.45    0.77
  -2  -2  -1    8.09    0.71
  -2  -2  -1    9.36    0.67
  -2  -2  -1    9.47    0.68
  -2  -2  -1    9.65    0.77
  -2  -2  -1    8.75    0.74
  -2  -2  -1    8.66    0.83
  -2  -2  -1    9.07    0.99
   3   2   1    0.05    0.28
   3   2   1    0.37    0.31
   3   2   1    0.40    0.62
   3   2   1    0.12    0.38
   3   2   1   -0.10    0.36
   3   2   1   -0.02    0.44
   3   2   1   -0.11    0.39
  -3  -2  -1   -0.30    0.24
  -3  -2  -1   -0.21    0.36
  -3  -2  -1    0.12    0.25
  -3  -2  -1   -0.20    0.41
  -3  -2  -1   -0.34    0.30
  -3  -2  -1   -0.06    0.26
  -3  -2  -1   -0.27    0.36
   4   2   1  147.36    7.38
   4   2   1  157.84    7.16
   4   2   1  137.63    7.01
   4   2   1  142.34    7.20
   4   2   1  136.67    7.02
   4   2   1  148.42    7.24
   4   2   1  137.13    7.22
  -4  -2  -1  135.43    7.00
  -4  -2  -1  141.61    7.20
  -4  -2  -1  147.27    7.37
  -4  -2  -1  139.52    7.24
  -4  -2  -1  150.10    7.22
  -4  -2  -1  144.04    7.04
   5   2   1    0.22    0.53
   5   2   1    0.11    0.47
   5   2   1    0.19    0.56
   5   2   1   -0.23    0.27
   5   2   1    0.35    0.47
   5   2   1    0.23    0.31
   5   2   1    0.30    0.34
  -5  -2  -1    0.67    0.54
  -5  -2  -1    0.51    0.52
  -5  -2  -1    0.18    0.26
  -5  -2  -1   -0.15    0.32
  -5  -2  -1    1.01    0.59
  -5  -2  -1   -0.07    0.31
  -5  -2  -1    0.03    0.51
  -5  -2  -1    0.08    0.28
   6   2   1   63.95    3.96
   6   2   1   69.32    4.11
   6   2   1   68.73    3.74
   6   2   1   65.45    3.95
   6   2   1   61.66    3.91
   6   2   1   64.58    3.65
  -6  -2  -1   69.36    3.64
  -6  -2  -1   68.86    3.79
  -6  -2  -1   68.64    3.98
  -6  -2  -1   68.82    3.62
  -6  -2  -1   74.04    4.02
  -6  -2  -1   71.72    3.63
  -6  -2  -1   70.19    4.02
  -6  -2  -1   66.89    4.08
   7   2   1    0.64    0.41
   7   2   1    0.57    0.64
   7   2   1    1.11    0.70
   7   2   1    1.01    0.49
   7   2   1    0.68    0.68
   7   2   1    0.92    0.73
  -7  -2  -1    0.62    0.64
  -7  -2  -1    0.84    0.70
  -7  -2  -1    1.05    0.72
  -7  -2  -1    0.42    0.39
  -7  -2  -1    1.04    0.58
  -7  -2  -1    1.69    0.45
  -7  -2  -1    0.64    0.65
   8   2   1  182.58    9.51
   8   2   1  179.11    9.48
   8   2   1  189.38    9.12
   8   2   1  173.21    8.97
   8   2   1  180.90    9.49
   8   2   1  187.43    9.70
  -8  -2  -1  169.26    9.17
  -8  -2  -1  182.49    9.62
  -8  -2  -1  172.29    8.87
  -8  -2  -1  177.66    9.42
  -8  -2  -1  173.77    9.45
  -8  -2  -1  176.58    8.96
  -8  -2  -1  179.78    9.47
   9   2   1    0.43    0.77
   9   2   1   -0.02    0.41
   9   2   1   -0.02    0.38
  -9  -2  -1    0.01    0.41
  -9  -2  -1    0.33    0.45
  -9  -2  -1    0.31    0.81
  -9  -2  -1    0.04    0.58
  -9  -2  -1   -0.42    0.46
  -9  -2  -1    0.04    0.34
  -9  -2  -1   -0.64    0.58
  -9  -2  -1   -0.06    0.58
  10   2   1   27.82    2.16
  10   2   1   30.85    2.71
  10   2   1   30.03    2.24
 -10  -2  -1   29.93    2.62
 -10  -2  -1   31.22    2.75
 -10  -2  -1   36.46    2.81
 -10  -2  -1   33.05    2.53
 -10  -2  -1   33.13    2.73
 -10  -2  -1   29.03    2.13
  11   2   1   -0.01    0.91
  11   2   1    0.68    0.61
  11   2   1    0.03    0.51
 -11  -2  -1    1.71    1.00
 -11  -2  -1    0.56    0.97
 -11  -2  -1    0.73    0.91
 -11  -2  -1    0.14    0.88
 -11  -2  -1    0.30    0.92
  12   2   1   42.20    3.07
  12   2   1   47.25    3.80
  12   2   1   44.87    3.20
 -12  -2  -1   50.47    3.89
 -12  -2  -1   45.46    3.60
 -12  -2  -1   42.17    3.73
 -12  -2  -1   49.57    3.85
 -12  -2  -1   51.21    3.67
  13   2   1    0.27    0.66
  13   2   1   -0.67    0.50
  13   2   1   -0.02    1.11
 -13  -2  -1   -0.24    1.03
 -13  -2  -1    0.24    0.97
 -13  -2  -1   -0.06    1.35
 -13  -2  -1   -0.69    0.83
 -13  -2  -1    0.66    1.19
  14   2   1    0.56    0.86
  14   2   1    0.75    0.84
  14   2   1    1.25    1.51
 -14  -2  -1   -0.50    0.93
 -14  -2  -1   -0.65    1.11
 -14  -2  -1    1.14    1.32
 -14  -2  -1    1.18    1.30
  15   2   1    0.64    1.52
  15   2   1   -0.14    0.76
  15   2   1    0.58    1.03
 -15  -2  -1    0.44    1.48
 -15  -2  -1    0.96    1.75
 -15  -2  -1    0.34    1.47
 -15  -2  -1   -0.65    1.09
 -15   1   1    0.35    1.32
 -15   1   1   -0.34    1.07
 -15   1   1    0.98    1.42
 -15   1   1   -0.51    1.32
  15  -1  -1    0.45    1.54
  15  -1  -1    0.61    0.87
  15  -1  -1    0.31    0.87
  15  -1  -1    1.24    0.96
 -14   1   1   -0.50    1.01
 -14   1   1    0.91    1.19
 -14   1   1   -0.09    1.01
 -14   1   1   -0.63    1.10
  14  -1  -1    0.83    0.82
  14  -1  -1   -0.13    0.66
  14  -1  -1   -0.09    1.19
 -13   1   1   11.06    2.09
 -13   1   1   10.91    2.19
 -13   1   1   11.01    2.11
 -13   1   1    7.83    2.01
  13  -1  -1   12.94    1.42
  13  -1  -1   10.07    1.58
  13  -1  -1    6.62    2.12
 -12   1   1    0.97    1.28
 -12   1   1    4.46    1.46
 -12   1   1    1.62    0.61
 -12   1   1    2.52    1.25
 -12   1   1    3.89    1.45
  12  -1  -1    2.99    1.43
  12  -1  -1    4.06    0.93
  12  -1  -1    1.66    0.88
 -11   1   1    2.03    0.59
 -11   1   1    1.23    0.99
 -11   1   1    1.48    1.00
 -11   1   1    0.15    0.85
 -11   1   1    3.38    1.08
  11  -1  -1    0.76    0.59
  11  -1  -1    0.89    0.68
  11  -1  -1    2.58    1.33
 -10   1   1   -0.23    0.62
 -10   1   1    0.16    0.73
 -10   1   1   -0.35    0.72
 -10   1   1    0.00    0.83
 -10   1   1    0.72    0.80
 -10   1   1    0.74    0.42
  10  -1  -1    0.44    0.49
  10  -1  -1    0.55    0.96
  10  -1  -1    0.40    0.52
  -9   1   1    1.97    0.97
  -9   1   1    2.18    0.92
  -9   1   1    3.60    0.83
  -9   1   1    2.70    1.11
  -9   1   1    5.61    1.23
  -9   1   1    2.36    0.93
   9  -1  -1    4.10    1.36
   9  -1  -1    4.58    1.00
   9  -1  -1    4.09    0.85
   9  -1  -1    4.35    0.85
  -8   1   1    4.67    1.19
  -8   1   1    3.60    1.11
  -8   1   1    4.27    0.82
  -8   1   1    5.00    0.88
  -8   1   1    5.67    1.24
  -8   1   1    5.59    1.33
  -8   1   1    3.17    0.96
   8  -1  -1    6.38    1.48
   8  -1  -1    3.82    1.09
   8  -1  -1    4.27    0.93
   8  -1  -1    4.73    0.89
   8  -1  -1    3.99    1.18
   8  -1  -1    5.72    0.96
   8  -1  -1    5.54    1.15
  -7   1   1   12.43    1.37
  -7   1   1   11.58    1.02
  -7   1   1    8.26    1.27
  -7   1   1    8.27    1.49
  -7   1   1   11.05    1.30
  -7   1   1   11.21    1.06
  -7   1   1   13.72    1.34
   7  -1  -1   11.29    1.03
   7  -1  -1   10.48    1.68
   7  -1  -1   11.01    1.14
   7  -1  -1   10.96    1.25
   7  -1  -1    9.90    1.63
   7  -1  -1   11.92    1.25
   7  -1  -1   11.12    1.02
  -6   1   1    4.51    1.04
  -6   1   1    3.73    0.72
  -6   1   1    2.60    0.91
  -6   1   1    4.49    1.01
  -6   1   1    3.53    0.85
  -6   1   1    3.76    0.70
  -6   1   1    3.28    0.89
   6  -1  -1    4.04    0.93
   6  -1  -1    3.78    0.94
   6  -1  -1    3.20    1.02
   6  -1  -1    2.93    0.74
   6  -1  -1    3.55    0.68
   6  -1  -1    2.98    0.94
   6  -1  -1    4.25    0.72
  -5   1   1   10.64    1.07
  -5   1   1    9.94    0.87
  -5   1   1   12.09    1.17
  -5   1   1    8.79    1.34
  -5   1   1   10.10    1.07
  -5   1   1   10.40    0.91
  -5   1   1    8.54    1.33
   5  -1  -1   11.04    1.22
   5  -1  -1    9.98    1.13
   5  -1  -1    8.36    1.32
   5  -1  -1   12.17    0.92
   5  -1  -1   10.32    0.99
   5  -1  -1    8.75    1.02
  -4   1   1    6.58    1.06
  -4   1   1    6.39    0.63
  -4   1   1    6.40    0.91
  -4   1   1    7.47    1.09
  -4   1   1    5.61    0.88
  -4   1   1    7.11    0.68
  -4   1   1    7.48    1.18
   4  -1  -1    6.10    1.03
   4  -1  -1    6.05    0.65
   4  -1  -1    6.65    0.66
   4  -1  -1    7.83    1.11
   4  -1  -1    6.74    0.92
   4  -1  -1    5.51    0.89
   4  -1  -1    6.32    1.06
  -3   1   1   21.98    1.29
  -3   1   1   21.43    1.57
  -3   1   1   22.75    1.44
  -3   1   1   23.01    1.55
  -3   1   1   22.38    1.49
  -3   1   1   22.06    1.33
  -3   1   1   23.04    1.45
   3  -1  -1   22.33    1.30
   3  -1  -1   17.78    1.44
   3  -1  -1   21.35    1.54
   3  -1  -1   21.84    1.56
   3  -1  -1   18.69    1.36
   3  -1  -1   21.77    1.42
  -2   1   1   14.30    1.10
  -2   1   1   12.88    1.02
  -2   1   1   11.83    0.94
  -2   1   1   13.97    0.85
  -2   1   1   14.41    0.90
  -2   1   1   13.62    0.92
  -2   1   1   14.15    0.97
   2  -1  -1   13.12    1.05
   2  -1  -1   14.54    0.96
   2  -1  -1   13.95    1.05
   2  -1  -1   14.35    0.87
   2  -1  -1   14.37    0.90
   2  -1  -1   12.57    0.89
   2  -1  -1   13.05    0.98
  -1   1   1    0.22    0.20
  -1   1   1    0.06    0.20
  -1   1   1    0.12    0.28
  -1   1   1    0.02    0.12
  -1   1   1   -0.05    0.23
  -1   1   1    0.09    0.16
  -1   1   1    0.08    0.14
   1  -1  -1   -0.01    0.26
   1  -1  -1   -0.03    0.13
   1  -1  -1   -0.04    0.17
   1  -1  -1    0.06    0.13
   1  -1  -1    0.10    0.17
   1  -1  -1    0.25    0.23
   1  -1  -1    0.19    0.18
   0  -1  -1   -0.03    0.17
   0  -1  -1   -0.04    0.11
   0  -1  -1   -0.08    0.08
   0  -1  -1   -0.08    0.08
   1   1   1   -0.21    0.12
   1   1   1    0.15    0.21
   1   1   1    0.11    0.19
   1   1   1    0.62    0.35
   1   1   1    0.33    0.16
  -1  -1  -1    0.24    0.13
  -1  -1  -1    0.27    0.17
  -1  -1  -1    0.36    0.20
  -1  -1  -1    0.06    0.13
  -1  -1  -1   -0.07    0.18
  -1  -1  -1    0.12    0.13
  -1  -1  -1    0.17    0.28
  -1  -1  -1    0.48    0.24
   2   1   1   12.93    0.92
   2   1   1   14.44    0.83
   2   1   1   13.30    0.91
   2   1   1   12.71    0.97
   2   1   1   15.28    0.83
   2   1   1   13.07    0.96
  -2  -1  -1   11.19    0.88
  -2  -1  -1   13.29    0.93
  -2  -1  -1   10.87    0.94
  -2  -1  -1   14.34    0.82
  -2  -1  -1   14.51    0.82
  -2  -1  -1   12.17    0.91
   3   1   1   21.12    1.47
   3   1   1   24.73    1.54
   3   1   1   24.16    1.54
   3   1   1   26.54    1.35
   3   1   1   26.65    1.33
   3   1   1   19.53    1.52
  -3  -1  -1   24.46    1.31
  -3  -1  -1   22.49    1.50
  -3  -1  -1   22.15    1.39
  -3  -1  -1   19.82    1.46
  -3  -1  -1   19.82    1.48
  -3  -1  -1   21.75    1.54
   4   1   1    8.17    1.13
   4   1   1    7.92    0.67
   4   1   1    8.21    0.68
   4   1   1    5.36    0.95
   4   1   1    5.75    0.96
   4   1   1    8.85    1.13
   4   1   1    6.48    0.60
  -4  -1  -1    7.25    1.02
  -4  -1  -1    6.13    0.99
  -4  -1  -1    6.08    0.58
  -4  -1  -1    6.22    0.97
  -4  -1  -1    6.27    0.61
  -4  -1  -1    6.07    0.60
  -4  -1  -1    6.92    1.00
  -4  -1  -1    7.20    0.91
   5   1   1   10.30    0.82
   5   1   1    8.98    1.08
   5   1   1    7.64    1.18
   5   1   1    7.48    1.20
   5   1   1   10.15    0.91
   5   1   1   10.62    1.10
  -5  -1  -1   11.89    0.87
  -5  -1  -1    9.36    1.06
  -5  -1  -1   10.16    1.11
  -5  -1  -1   12.40    0.90
  -5  -1  -1   10.80    1.17
  -5  -1  -1    9.74    1.08
  -5  -1  -1   12.16    0.84
  -5  -1  -1   10.50    0.98
   6   1   1    4.27    0.98
   6   1   1    3.81    0.91
   6   1   1    3.24    0.63
   6   1   1    4.12    0.71
   6   1   1    5.26    0.85
   6   1   1    3.52    1.01
   6   1   1    3.98    1.01
  -6  -1  -1    4.11    0.68
  -6  -1  -1    4.97    1.03
  -6  -1  -1    5.25    0.70
  -6  -1  -1    3.72    0.96
  -6  -1  -1    4.27    0.84
  -6  -1  -1    2.91    0.86
  -6  -1  -1    3.16    0.90
   7   1   1   13.95    1.35
   7   1   1   10.38    0.96
   7   1   1   13.14    1.08
   7   1   1    8.06    1.38
   7   1   1   12.88    1.12
   7   1   1   10.62    1.26
   7   1   1   11.67    1.38
  -7  -1  -1   11.87    1.36
  -7  -1  -1   14.27    1.37
  -7  -1  -1   10.94    0.98
  -7  -1  -1   10.98    1.27
  -7  -1  -1   12.23    1.22
  -7  -1  -1   12.61    0.96
   8   1   1    5.43    0.92
   8   1   1    5.27    1.24
   8   1   1    4.76    0.83
   8   1   1    3.18    1.06
   8   1   1    6.20    1.32
   8   1   1    6.57    1.30
   8   1   1    4.94    0.89
   8   1   1    5.53    0.89
  -8  -1  -1    2.58    0.91
  -8  -1  -1    2.80    0.99
  -8  -1  -1    4.02    0.75
  -8  -1  -1    2.72    0.96
  -8  -1  -1    5.84    0.79
  -8  -1  -1    5.65    0.86
  -8  -1  -1    3.36    1.06
  -8  -1  -1    4.63    1.24
   9   1   1    3.83    0.79
   9   1   1    3.69    0.84
   9   1   1    2.29    1.14
   9   1   1    3.98    0.78
   9   1   1    2.84    0.80
  -9  -1  -1    4.01    1.12
  -9  -1  -1    2.32    0.67
  -9  -1  -1    3.57    1.11
  -9  -1  -1    5.12    0.77
  -9  -1  -1    3.13    0.99
  -9  -1  -1    4.39    1.21
  -9  -1  -1    2.40    1.06
  10   1   1    1.06    0.56
  10   1   1    0.73    0.52
  10   1   1    0.77    0.91
  10   1   1    0.64    0.59
  10   1   1    0.23    0.53
 -10  -1  -1   -0.21    0.68
 -10  -1  -1    0.42    0.51
 -10  -1  -1    0.49    0.49
 -10  -1  -1    0.64    0.84
 -10  -1  -1   -0.29    0.59
 -10  -1  -1    0.55    0.88
 -10  -1  -1    0.37    0.85
  11   1   1    0.62    0.57
  11   1   1    0.20    0.94
  11   1   1    1.50    0.73
  11   1   1    1.11    0.71
 -11  -1  -1    2.54    1.08
 -11  -1  -1    2.01    1.24
 -11  -1  -1    2.45    1.25
 -11  -1  -1    0.30    0.76
 -11  -1  -1    2.49    1.29
  12   1   1    0.89    1.18
  12   1   1    3.31    0.89
  12   1   1    4.69    0.97
  12   1   1    2.79    0.88
 -12  -1  -1    2.77    1.55
 -12  -1  -1    2.38    1.32
 -12  -1  -1    1.26    1.13
 -12  -1  -1    0.68    1.01
 -12  -1  -1    2.10    1.43
  13   1   1    5.17    1.93
  13   1   1    9.74    1.70
  13   1   1   11.10    1.66
 -13  -1  -1   10.89    2.14
 -13  -1  -1    9.69    1.95
 -13  -1  -1   11.57    2.33
 -13  -1  -1   12.49    2.15
  14   1   1    1.21    1.44
  14   1   1   -0.04    0.58
  14   1   1   -0.37    0.64
 -14  -1  -1    0.08    1.07
 -14  -1  -1   -1.03    0.91
 -14  -1  -1    0.58    1.30
 -14  -1  -1   -0.77    0.86
  15   1   1   -0.30    0.67
  15   1   1    0.40    0.76
  15   1   1    0.65    1.54
 -15  -1  -1    1.15    1.42
 -15  -1  -1    1.87    1.59
 -15  -1  -1    0.19    1.37
 -15  -1  -1    0.24    1.16
 -15   0   1    0.77    1.34
 -15   0   1   -0.11    1.22
 -15   0   1   -0.33    1.19
 -15   0   1    0.58    1.20
  15   0  -1    0.60    0.87
  15   0  -1    0.12    0.80
  15   0  -1    0.70    1.52
  15   0  -1    0.01    0.66
 -14   0   1   17.24    2.97
 -14   0   1   14.41    2.68
 -14   0   1   16.64    2.85
 -14   0   1   11.10    2.56
  14   0  -1   10.98    1.70
  14   0  -1   16.46    3.04
  14   0  -1   14.67    1.63
  14   0  -1   13.21    1.93
 -13   0   1   -0.56    0.97
 -13   0   1    0.88    1.01
 -13   0   1    0.06    0.97
 -13   0   1   -0.30    0.84
  13   0  -1    0.69    0.72
  13   0  -1    0.10    0.64
  13   0  -1    0.11    1.16
 -12   0   1   66.24    4.72
 -12   0   1   68.94    4.79
 -12   0   1   73.63    5.06
 -12   0   1   69.58    4.67
  12   0  -1   64.75    4.13
  12   0  -1   67.83    5.00
  12   0  -1   63.02    4.03
 -11   0   1   -0.31    0.76
 -11   0   1   -0.23    0.65
 -11   0   1    0.43    0.48
 -11   0   1   -0.04    0.81
 -11   0   1    0.28    0.95
 -11   0   1    0.73    0.93
  11   0  -1   -0.62    0.33
  11   0  -1   -0.06    0.83
  11   0  -1    0.00    0.52
 -10   0   1    0.87    0.98
 -10   0   1    0.71    0.82
 -10   0   1    0.40    0.80
 -10   0   1    1.68    0.88
 -10   0   1    0.44    0.52
 -10   0   1    0.23    0.42
 -10   0   1    0.62    0.87
  10   0  -1    0.43    0.86
  10   0  -1    1.10    0.63
  10   0  -1    0.74    0.57
  -9   0   1   -0.07    0.31
  -9   0   1    0.13    0.61
  -9   0   1    0.71    0.81
  -9   0   1    0.12    0.59
  -9   0   1    0.47    0.45
  -9   0   1    0.58    0.80
  -9   0   1    1.09    0.82
   9   0  -1    0.60    0.55
   9   0  -1    0.47    0.81
   9   0  -1    0.17    0.39
   9   0  -1    0.50    0.56
  -8   0   1  113.22    6.29
  -8   0   1  109.76    6.27
  -8   0   1  105.43    6.33
  -8   0   1  111.30    5.83
  -8   0   1  112.44    6.11
  -8   0   1  112.85    5.84
  -8   0   1  109.46    6.30
  -8   0   1  111.78    5.56
   8   0  -1  109.18    5.77
   8   0  -1  103.76    6.24
   8   0  -1  110.12    6.26
   8   0  -1  110.54    6.38
   8   0  -1  110.82    5.79
   8   0  -1  105.12    6.29
   8   0  -1  113.84    5.97
  -7   0   1    0.36    0.46
  -7   0   1    0.61    0.64
  -7   0   1   -0.41    0.22
  -7   0   1   -0.08    0.51
  -7   0   1   -0.16    0.45
  -7   0   1   -0.05    0.31
  -7   0   1    0.16    0.28
  -7   0   1   -0.06    0.48
   7   0  -1    0.00    0.30
   7   0  -1   -0.15    0.58
   7   0  -1    0.08    0.34
   7   0  -1   -0.32    0.53
   7   0  -1   -0.12    0.38
   7   0  -1   -0.18    0.51
   7   0  -1   -0.25    0.46
  -6   0   1   10.51    1.11
  -6   0   1   12.05    1.65
  -6   0   1   11.76    1.26
  -6   0   1    9.68    0.78
  -6   0   1   12.19    1.61
  -6   0   1   11.93    0.98
  -6   0   1   11.12    0.96
  -6   0   1   14.03    1.75
   6   0  -1   10.84    1.04
   6   0  -1   14.54    1.85
   6   0  -1   10.10    0.91
   6   0  -1   11.68    1.23
   6   0  -1   14.57    1.86
   6   0  -1    9.74    0.80
   6   0  -1   10.20    0.93
   6   0  -1   10.79    1.27
  -5   0   1   -0.11    0.24
  -5   0   1    0.42    0.43
  -5   0   1   -0.66    0.38
  -5   0   1   -0.02    0.23
  -5   0   1    0.24    0.48
  -5   0   1    0.39    0.32
  -5   0   1    0.34    0.45
  -5   0   1   -0.01    0.50
   5   0  -1    0.16    0.33
   5   0  -1    0.09    0.26
   5   0  -1   -0.26    0.41
   5   0  -1   -0.08    0.35
   5   0  -1   -0.05    0.48
   5   0  -1   -0.31    0.47
   5   0  -1   -0.37    0.46
   5   0  -1   -0.16    0.21
  -4   0   1  463.63   22.22
  -4   0   1  468.33   22.12
  -4   0   1  442.02   22.24
  -4   0   1  472.24   21.97
  -4   0   1  468.60   22.25
  -4   0   1  472.32   21.97
  -4   0   1  456.53   22.23
  -4   0   1  455.67   21.83
   4   0  -1  463.73   21.94
   4   0  -1  454.27   22.26
   4   0  -1  454.42   21.83
   4   0  -1  455.23   22.25
   4   0  -1  469.20   22.22
   4   0  -1  464.05   22.26
   4   0  -1  476.64   22.08
   4   0  -1  483.09   21.95
  -3   0   1    0.44    0.44
  -3   0   1    0.15    0.44
  -3   0   1    0.04    0.39
  -3   0   1   -0.18    0.30
  -3   0   1    0.24    0.25
  -3   0   1   -0.11    0.21
  -3   0   1   -0.20    0.40
  -3   0   1    0.30    0.22
   3   0  -1    0.49    0.50
   3   0  -1    0.74    0.47
   3   0  -1    0.12    0.22
   3   0  -1    0.27    0.22
   3   0  -1    0.40    0.37
   3   0  -1    0.34    0.46
   3   0  -1    0.13    0.38
  -2   0   1  116.38    5.54
  -2   0   1  115.75    5.49
  -2   0   1  117.23    5.56
  -2   0   1  117.56    5.63
  -2   0   1  117.81    5.69
  -2   0   1  114.69    5.70
  -2   0   1  113.38    5.69
  -2   0   1  111.69    5.71
   2   0  -1  111.36    5.70
   2   0  -1  111.54    5.70
   2   0  -1  117.64    5.55
   2   0  -1  115.64    5.49
   2   0  -1  117.14    5.54
   2   0  -1  111.97    5.70
   2   0  -1  117.12    5.61
   2   0  -1  118.77    5.69
   2   0   1  118.00    5.69
   2   0   1  110.71    5.52
   2   0   1  117.09    5.52
   2   0   1  116.06    5.63
   2   0   1  113.88    5.58
   2   0   1  113.43    5.67
   2   0   1  113.67    5.64
  -2   0  -1  113.77    5.62
  -2   0  -1  114.84    5.67
  -2   0  -1  114.00    5.52
  -2   0  -1  116.47    5.52
  -2   0  -1  115.34    5.58
  -2   0  -1  113.07    5.67
  -2   0  -1  113.05    5.64
   3   0   1   -0.02    0.36
   3   0   1    0.30    0.45
   3   0   1    0.01    0.33
   3   0   1    0.14    0.25
   3   0   1    0.09    0.29
   3   0   1    0.05    0.44
   3   0   1   -0.35    0.35
  -3   0  -1    0.09    0.40
  -3   0  -1    0.53    0.42
  -3   0  -1    0.07    0.45
  -3   0  -1    0.46    0.46
  -3   0  -1    0.27    0.25
  -3   0  -1    0.04    0.26
  -3   0  -1    0.08    0.21
  -3   0  -1   -0.06    0.36
   4   0   1  485.26   22.09
   4   0   1  452.93   22.32
   4   0   1  471.33   22.09
   4   0   1  469.12   22.35
   4   0   1  485.35   22.22
   4   0   1  461.27   22.37
   4   0   1  465.72   22.39
  -4   0  -1  461.86   22.39
  -4   0  -1  457.15   22.08
  -4   0  -1  459.82   22.20
  -4   0  -1  469.59   22.38
  -4   0  -1  466.36   22.33
  -4   0  -1  456.45   21.96
  -4   0  -1  465.77   22.31
   5   0   1   -0.24    0.49
   5   0   1   -0.14    0.35
   5   0   1   -0.13    0.48
   5   0   1   -0.34    0.40
   5   0   1    0.10    0.27
   5   0   1    0.23    0.32
   5   0   1   -0.14    0.54
  -5   0  -1    0.25    0.27
  -5   0  -1   -0.01    0.24
  -5   0  -1    0.39    0.55
  -5   0  -1   -0.21    0.35
  -5   0  -1   -0.27    0.45
  -5   0  -1    0.27    0.48
  -5   0  -1   -0.21    0.41
   6   0   1    9.40    1.15
   6   0   1   11.90    1.70
   6   0   1   12.22    1.10
   6   0   1    9.29    0.90
   6   0   1   10.54    0.92
   6   0   1   10.20    1.20
   6   0   1   13.34    1.80
  -6   0  -1   10.28    0.91
  -6   0  -1    9.73    1.15
  -6   0  -1   10.95    0.93
  -6   0  -1    9.80    1.05
  -6   0  -1   10.78    1.25
  -6   0  -1   10.49    1.22
  -6   0  -1    9.09    0.78
  -6   0  -1   10.29    1.19
   7   0   1   -0.10    0.60
   7   0   1    0.15    0.55
   7   0   1   -0.18    0.32
   7   0   1    0.34    0.49
   7   0   1    0.29    0.35
   7   0   1   -0.36    0.55
   7   0   1   -0.05    0.57
  -7   0  -1    0.13    0.56
  -7   0  -1   -0.24    0.49
  -7   0  -1   -0.14    0.40
  -7   0  -1    0.31    0.34
  -7   0  -1    0.47    0.63
  -7   0  -1    0.13    0.29
  -7   0  -1    0.31    0.54
  -7   0  -1    0.50    0.38
   8   0   1  104.89    6.34
   8   0   1  102.72    6.24
   8   0   1  112.57    5.99
   8   0   1  111.23    6.39
   8   0   1  114.37    5.86
   8   0   1  116.02    6.34
   8   0   1  110.94    5.78
  -8   0  -1  111.61    5.84
  -8   0  -1  116.06    6.14
  -8   0  -1  115.16    6.31
  -8   0  -1  107.37    6.22
  -8   0  -1  106.97    5.57
  -8   0  -1  109.54    5.84
  -8   0  -1  107.57    6.31
  -8   0  -1  106.15    6.33
   9   0   1    0.25    0.48
   9   0   1    0.37    0.71
   9   0   1   -0.02    0.53
   9   0   1   -0.07    0.37
  -9   0  -1    0.17    0.61
  -9   0  -1    0.21    0.60
  -9   0  -1   -0.19    0.32
  -9   0  -1    0.35    0.77
  -9   0  -1    0.66    0.78
  -9   0  -1   -0.27    0.31
  -9   0  -1   -0.04    0.65
  10   0   1    0.97    0.98
  10   0   1    1.21    0.63
  10   0   1    1.19    0.61
 -10   0  -1    0.32    0.80
 -10   0  -1    0.39    0.84
 -10   0  -1    1.28    0.93
 -10   0  -1    2.02    0.60
 -10   0  -1   -0.21    0.83
 -10   0  -1    0.87    0.77
  11   0   1    1.06    1.06
  11   0   1   -0.32    0.39
  11   0   1   -0.72    0.41
 -11   0  -1   -0.01    0.45
 -11   0  -1    0.16    0.91
 -11   0  -1   -0.70    0.61
 -11   0  -1   -0.19    0.76
 -11   0  -1    0.44    1.03
 -11   0  -1    0.28    0.80
  12   0   1   73.21    4.28
  12   0   1   75.49    5.18
  12   0   1   66.83    4.13
  12   0   1   66.60    4.23
 -12   0  -1   68.28    4.78
 -12   0  -1   64.00    4.95
 -12   0  -1   67.28    4.78
 -12   0  -1   68.83    4.74
  13   0   1   -0.11    0.58
  13   0   1    0.88    0.79
  13   0   1   -0.27    1.10
  13   0   1    1.37    0.71
 -13   0  -1   -0.24    0.95
 -13   0  -1    0.79    1.26
 -13   0  -1    0.83    1.07
 -13   0  -1    1.25    1.33
  14   0   1   12.71    1.91
  14   0   1   12.06    1.92
  14   0   1   11.56    1.78
  14   0   1   20.62    3.49
 -14   0  -1   15.24    2.81
 -14   0  -1   17.85    2.95
 -14   0  -1   14.36    2.59
 -14   0  -1   14.98    2.95
  15   0   1    0.62    0.80
  15   0   1    0.70    0.87
  15   0   1    0.34    0.76
  15   0   1    0.13    1.38
 -15   0  -1    0.01    1.26
 -15   0  -1   -0.08    1.13
 -15   0  -1   -0.97    0.93
 -15   0  -1    1.22    1.53
 -15  -1   1    1.68    1.70
 -15  -1   1    0.57    1.40
 -15  -1   1    0.83    1.39
 -15  -1   1   -0.43    1.07
  15   1  -1    2.24    1.67
  15   1  -1    0.35    0.83
  15   1  -1    0.88    0.85
 -14  -1   1    0.35    1.15
 -14  -1   1    0.16    1.26
 -14  -1   1   -0.17    1.13
 -14  -1   1   -0.09    1.08
  14   1  -1   -0.01    0.61
  14   1  -1   -0.13    0.56
  14   1  -1   -0.47    1.12
 -13  -1   1   12.31    2.22
 -13  -1   1   13.95    2.52
 -13  -1   1   12.97    2.30
 -13  -1   1    9.82    2.06
  13   1  -1   10.36    1.61
  13   1  -1   11.49    1.76
  13   1  -1   10.51    2.34
 -12  -1   1    1.79    1.29
 -12  -1   1    2.21    1.44
 -12  -1   1    1.41    1.13
 -12  -1   1    2.16    1.16
 -12  -1   1    1.62    1.20
  12   1  -1    1.46    0.73
  12   1  -1    2.87    0.94
  12   1  -1    2.65    0.82
  12   1  -1    1.00    1.21
 -11  -1   1    1.14    0.87
 -11  -1   1    1.53    1.07
 -11  -1   1    2.33    1.30
 -11  -1   1    2.15    1.18
 -11  -1   1    2.61    1.24
  11   1  -1    0.84    0.66
  11   1  -1    0.04    0.88
  11   1  -1    1.22    0.66
  11   1  -1    2.11    0.72
 -10  -1   1    1.56    0.87
 -10  -1   1    2.22    1.17
 -10  -1   1    3.77    0.85
 -10  -1   1    5.22    1.40
 -10  -1   1    4.64    1.32
 -10  -1   1    2.17    0.67
 -10  -1   1    4.38    1.42
  10   1  -1    3.20    0.90
  10   1  -1    5.66    1.48
  10   1  -1    4.71    0.93
  10   1  -1    4.63    0.92
  -9  -1   1    6.85    0.82
  -9  -1   1    5.66    0.80
  -9  -1   1    2.91    1.12
  -9  -1   1    4.67    1.28
  -9  -1   1    5.88    1.25
  -9  -1   1    5.14    1.35
   9   1  -1    4.16    1.25
   9   1  -1    6.60    1.01
   9   1  -1    4.52    0.95
   9   1  -1    4.65    0.85
  -8  -1   1    8.47    1.41
  -8  -1   1    9.84    1.63
  -8  -1   1    6.90    1.00
  -8  -1   1    7.31    0.82
  -8  -1   1    6.78    0.70
  -8  -1   1    7.02    1.48
  -8  -1   1    9.70    1.63
  -8  -1   1    7.12    1.45
   8   1  -1    8.43    0.90
   8   1  -1    4.00    1.09
   8   1  -1    8.00    0.83
   8   1  -1    8.43    1.54
   8   1  -1    7.00    0.82
   8   1  -1    4.93    1.25
   8   1  -1    6.31    1.32
  -7  -1   1   11.60    1.21
  -7  -1   1   11.80    1.03
  -7  -1   1   10.48    0.90
  -7  -1   1   12.72    1.32
  -7  -1   1   12.35    1.36
  -7  -1   1   12.48    1.39
  -7  -1   1   13.43    1.05
   7   1  -1   13.66    1.00
   7   1  -1   10.88    1.26
   7   1  -1   11.24    1.01
   7   1  -1   14.08    1.08
   7   1  -1   12.66    1.35
   7   1  -1   12.99    1.42
   7   1  -1   13.94    1.38
   7   1  -1   12.20    1.08
  -6  -1   1    0.48    0.55
  -6  -1   1    0.55    0.37
  -6  -1   1    0.91    0.35
  -6  -1   1    0.50    0.61
  -6  -1   1    0.44    0.49
  -6  -1   1    1.24    0.64
  -6  -1   1    0.45    0.31
  -6  -1   1    0.33    0.50
   6   1  -1    1.34    0.72
   6   1  -1    0.41    0.39
   6   1  -1    0.65    0.33
   6   1  -1    0.76    0.37
   6   1  -1    0.39    0.61
   6   1  -1    1.24    0.71
   6   1  -1    0.46    0.34
   6   1  -1   -0.07    0.51
  -5  -1   1   13.43    1.29
  -5  -1   1   14.51    1.26
  -5  -1   1   10.96    0.90
  -5  -1   1   12.80    0.91
  -5  -1   1   10.63    1.16
  -5  -1   1   12.97    1.10
  -5  -1   1   12.14    0.87
  -5  -1   1   10.89    1.18
   5   1  -1   11.10    1.19
   5   1  -1   12.43    0.99
   5   1  -1   14.40    0.92
   5   1  -1   12.06    0.91
   5   1  -1   11.95    1.22
   5   1  -1   12.44    1.20
   5   1  -1   12.69    1.23
  -4  -1   1    7.84    0.96
  -4  -1   1    8.65    0.67
  -4  -1   1    7.84    0.92
  -4  -1   1    8.36    1.14
  -4  -1   1    8.36    0.66
  -4  -1   1   10.00    1.27
  -4  -1   1    8.37    0.69
  -4  -1   1    8.64    0.82
   4   1  -1    8.30    0.95
   4   1  -1    8.05    0.68
   4   1  -1   10.60    0.72
   4   1  -1    9.61    0.78
   4   1  -1    9.54    1.25
   4   1  -1    9.52    1.21
   4   1  -1    8.20    1.12
   4   1  -1    8.57    0.70
  -3  -1   1   23.35    1.23
  -3  -1   1   22.35    1.50
  -3  -1   1   18.94    1.46
  -3  -1   1   21.54    1.31
  -3  -1   1   22.94    1.20
  -3  -1   1   19.29    1.41
  -3  -1   1   21.09    1.41
   3   1  -1   20.01    1.41
   3   1  -1   23.87    1.24
   3   1  -1   17.65    1.38
   3   1  -1   20.91    1.46
  -2  -1   1   12.24    0.71
  -2  -1   1   10.92    0.84
  -2  -1   1   10.60    0.90
  -2  -1   1   13.02    0.67
  -2  -1   1   12.15    0.85
  -2  -1   1   11.79    0.90
   2   1  -1   12.00    0.86
   2   1  -1   10.82    0.88
   2   1  -1   11.51    0.72
   2   1  -1    9.91    0.86
   2   1  -1   10.93    0.83
  -1  -1   1    0.04    0.11
  -1  -1   1   -0.01    0.21
  -1  -1   1    0.10    0.11
  -1  -1   1    0.01    0.15
  -1  -1   1    0.05    0.16
  -1  -1   1    0.47    0.25
  -1  -1   1    0.15    0.16
   1   1  -1    0.10    0.17
   1   1  -1    0.17    0.20
   1   1  -1    0.49    0.21
   1   1  -1    0.35    0.15
   1   1  -1    0.29    0.15
   1   1  -1    0.51    0.28
   1  -1   1   -0.09    0.23
   1  -1   1    0.13    0.20
   1  -1   1    0.24    0.18
   1  -1   1    0.11    0.15
   1  -1   1    0.24    0.14
   1  -1   1   -0.08    0.14
  -1   1  -1    0.30    0.17
  -1   1  -1   -0.02    0.18
  -1   1  -1    0.37    0.25
  -1   1  -1    0.27    0.20
  -1   1  -1    0.28    0.14
  -1   1  -1    0.12    0.27
  -1   1  -1    0.08    0.13
   2  -1   1   11.31    0.96
   2  -1   1   11.73    0.84
   2  -1   1   11.68    0.87
   2  -1   1   12.43    0.80
   2  -1   1   11.90    0.96
   2  -1   1   12.91    0.87
   2  -1   1   11.57    0.77
  -2   1  -1   12.80    0.98
  -2   1  -1   10.35    0.92
  -2   1  -1   13.38    0.82
  -2   1  -1   11.02    0.85
  -2   1  -1   11.08    0.75
  -2   1  -1    9.76    0.83
  -2   1  -1   10.34    0.82
   3  -1   1   17.85    1.35
   3  -1   1   19.24    1.46
   3  -1   1   18.04    1.31
   3  -1   1   23.15    1.26
   3  -1   1   21.35    1.48
   3  -1   1   20.60    1.22
   3  -1   1   19.22    1.30
  -3   1  -1   17.65    1.32
  -3   1  -1   18.40    1.31
  -3   1  -1   20.53    1.46
  -3   1  -1   19.95    1.34
  -3   1  -1   18.03    1.18
   4  -1   1    7.05    0.89
   4  -1   1    8.24    0.92
   4  -1   1    7.35    0.73
   4  -1   1    9.64    1.06
   4  -1   1    7.43    0.84
   4  -1   1    9.70    0.78
   4  -1   1    6.65    1.13
  -4   1  -1    8.99    1.01
  -4   1  -1    8.43    0.91
  -4   1  -1    8.18    0.76
  -4   1  -1    8.86    0.92
  -4   1  -1   10.29    0.95
  -4   1  -1    8.97    0.74
  -4   1  -1    7.75    1.20
   5  -1   1   13.36    1.02
   5  -1   1   10.66    1.16
   5  -1   1   11.60    1.29
   5  -1   1   12.44    1.20
   5  -1   1   10.47    1.24
   5  -1   1   15.25    1.19
   5  -1   1   11.37    0.97
  -5   1  -1   13.00    1.22
  -5   1  -1   12.23    1.27
  -5   1  -1   12.30    0.98
  -5   1  -1   10.67    1.14
  -5   1  -1   14.36    1.19
  -5   1  -1   12.10    1.30
  -5   1  -1   13.17    1.03
   6  -1   1    0.58    0.40
   6  -1   1    0.62    0.37
   6  -1   1    0.43    0.69
   6  -1   1    0.03    0.51
   6  -1   1    0.79    0.63
   6  -1   1    0.11    0.57
   6  -1   1    0.80    0.54
  -6   1  -1   -0.12    0.53
  -6   1  -1    1.08    0.75
  -6   1  -1    0.57    0.52
  -6   1  -1    0.42    0.52
  -6   1  -1    0.34    0.35
  -6   1  -1    0.52    0.39
  -6   1  -1    0.48    0.56
  -6   1  -1    0.41    0.30
   7  -1   1   11.17    1.04
   7  -1   1   12.55    1.19
   7  -1   1   12.92    1.44
   7  -1   1   12.03    1.28
   7  -1   1   12.96    1.40
   7  -1   1   11.30    1.26
   7  -1   1   10.76    1.03
  -7   1  -1    7.05    1.43
  -7   1  -1    7.16    1.21
  -7   1  -1   10.87    0.83
  -7   1  -1   13.48    1.41
  -7   1  -1   13.03    1.11
  -7   1  -1    9.27    1.44
  -7   1  -1   11.44    1.28
  -7   1  -1    9.44    0.94
   8  -1   1    8.49    1.35
   8  -1   1    7.49    1.57
   8  -1   1    8.45    1.20
   8  -1   1    7.31    1.57
   8  -1   1   10.56    1.66
   8  -1   1    8.08    1.46
   8  -1   1    8.09    1.15
  -8   1  -1    6.98    1.04
  -8   1  -1    7.48    1.48
  -8   1  -1    5.92    1.26
  -8   1  -1    8.17    1.39
  -8   1  -1    9.85    1.57
  -8   1  -1    8.95    1.23
  -8   1  -1    7.20    1.56
  -8   1  -1    7.82    0.72
   9  -1   1    6.43    1.02
   9  -1   1    5.99    1.07
   9  -1   1    5.00    1.11
   9  -1   1    5.67    1.44
  -9   1  -1    5.55    1.36
  -9   1  -1    4.66    1.09
  -9   1  -1    5.11    0.72
  -9   1  -1    7.88    1.46
  -9   1  -1    4.18    1.26
  -9   1  -1    4.18    0.90
  -9   1  -1    3.73    1.12
  10  -1   1    4.35    0.93
  10  -1   1    2.60    1.25
  10  -1   1    4.55    0.95
 -10   1  -1    1.33    0.97
 -10   1  -1    2.81    1.12
 -10   1  -1    1.67    1.04
 -10   1  -1    2.61    1.26
 -10   1  -1    2.83    1.13
  11  -1   1    2.04    0.75
  11  -1   1    1.54    1.25
  11  -1   1    2.87    0.85
 -11   1  -1    4.76    1.44
 -11   1  -1    1.52    1.00
 -11   1  -1    1.65    0.59
 -11   1  -1    2.35    1.39
 -11   1  -1    0.82    0.87
  12  -1   1    1.31    0.76
  12  -1   1    2.05    1.37
  12  -1   1    2.65    0.86
 -12   1  -1    0.30    0.95
 -12   1  -1    1.52    1.07
 -12   1  -1    1.60    0.77
 -12   1  -1    1.07    1.14
 -12   1  -1    0.33    0.93
  13  -1   1    8.46    2.35
  13  -1   1   13.47    1.49
  13  -1   1   11.52    1.64
 -13   1  -1   10.25    2.29
 -13   1  -1   11.33    2.16
 -13   1  -1    6.63    1.74
 -13   1  -1   14.68    2.42
  14  -1   1    0.13    0.67
  14  -1   1    0.87    1.45
  14  -1   1    0.17    0.72
  14  -1   1    0.56    0.85
 -14   1  -1    0.52    1.17
 -14   1  -1   -0.71    0.94
 -14   1  -1    0.05    1.25
 -14   1  -1   -0.02    1.02
  15  -1   1    2.50    1.86
  15  -1   1    0.79    0.90
  15  -1   1    0.32    0.83
  15  -1   1    0.95    0.92
 -15   1  -1    0.86    1.34
 -15   1  -1    2.15    1.44
 -15   1  -1    0.34    1.44
 -15   1  -1   -0.31    1.32
 -15  -2   1    0.46    1.24
 -15  -2   1   -0.63    1.21
 -15  -2   1    0.44    1.43
 -15  -2   1   -0.73    1.00
  15   2  -1   -0.19    0.75
  15   2  -1   -0.55    0.65
  15   2  -1    0.20    1.34
 -14  -2   1    6.68    2.13
 -14  -2   1    7.68    1.91
 -14  -2   1    7.49    2.08
 -14  -2   1    8.27    2.13
  14   2  -1    9.43    1.55
  14   2  -1    7.73    2.29
  14   2  -1    7.77    1.42
 -13  -2   1   -0.13    1.42
 -13  -2   1    0.71    1.16
 -13  -2   1    0.89    1.28
 -13  -2   1   -0.21    1.03
 -13  -2   1   -0.17    0.91
  13   2  -1   -0.27    0.56
  13   2  -1   -0.23    0.58
  13   2  -1    0.51    1.14
 -12  -2   1  103.78    6.48
 -12  -2   1   91.36    6.25
 -12  -2   1  102.77    6.35
 -12  -2   1  102.50    6.13
 -12  -2   1   91.80    6.23
  12   2  -1  103.38    5.71
  12   2  -1   98.87    6.38
  12   2  -1   93.59    5.63
 -11  -2   1    0.68    0.55
 -11  -2   1    0.56    1.06
 -11  -2   1    1.70    1.12
 -11  -2   1   -0.54    0.66
 -11  -2   1   -0.04    0.82
 -11  -2   1    0.38    0.88
  11   2  -1    0.23    0.57
  11   2  -1    0.19    0.46
  11   2  -1   -0.25    0.82
 -10  -2   1   88.97    5.41
 -10  -2   1   81.89    5.44
 -10  -2   1   87.93    5.16
 -10  -2   1   88.63    5.42
 -10  -2   1   87.48    5.44
 -10  -2   1   81.79    4.76
  10   2  -1   84.96    4.85
  10   2  -1   85.14    4.82
  10   2  -1   87.52    5.43
  -9  -2   1    0.13    0.73
  -9  -2   1    0.09    0.39
  -9  -2   1    0.07    0.35
  -9  -2   1   -0.38    0.58
  -9  -2   1   -0.17    0.67
  -9  -2   1   -0.33    0.64
  -9  -2   1   -0.04    0.55
  -9  -2   1   -0.05    0.41
   9   2  -1    0.16    0.73
   9   2  -1    0.23    0.47
   9   2  -1    0.16    0.38
  -8  -2   1  346.84   16.84
  -8  -2   1  306.26   16.35
  -8  -2   1  332.20   16.16
  -8  -2   1  329.65   16.58
  -8  -2   1  348.42   16.79
  -8  -2   1  327.72   16.66
  -8  -2   1  331.51   16.10
  -8  -2   1  328.93   16.03
   8   2  -1  321.86   16.60
   8   2  -1  331.70   16.07
   8   2  -1  338.57   16.71
   8   2  -1  312.36   16.65
   8   2  -1  335.12   16.79
   8   2  -1  352.87   16.21
   8   2  -1  343.11   16.24
  -7  -2   1   -0.32    0.52
  -7  -2   1    0.01    0.30
  -7  -2   1    0.54    0.59
  -7  -2   1   -0.30    0.49
  -7  -2   1    0.15    0.44
  -7  -2   1    0.00    0.30
  -7  -2   1    0.10    0.51
  -7  -2   1   -0.05    0.26
   7   2  -1    0.12    0.35
   7   2  -1   -0.13    0.53
   7   2  -1   -0.34    0.31
   7   2  -1    0.47    0.63
   7   2  -1    0.35    0.65
   7   2  -1    0.45    0.61
   7   2  -1   -0.25    0.26
  -6  -2   1  174.50    8.77
  -6  -2   1  167.73    8.54
  -6  -2   1  182.56    9.16
  -6  -2   1  171.38    8.90
  -6  -2   1  167.74    8.92
  -6  -2   1  168.48    9.00
  -6  -2   1  171.64    8.57
  -6  -2   1  176.31    8.55
   6   2  -1  174.83    8.94
   6   2  -1  179.58    8.97
   6   2  -1  174.10    9.08
   6   2  -1  188.90    8.64
   6   2  -1  175.55    8.66
   6   2  -1  176.29    8.57
   6   2  -1  166.14    8.98
  -5  -2   1    0.24    0.53
  -5  -2   1    0.40    0.51
  -5  -2   1    0.60    0.31
  -5  -2   1   -0.17    0.43
  -5  -2   1    1.66    0.67
  -5  -2   1    0.34    0.25
  -5  -2   1   -0.08    0.32
   5   2  -1    0.30    0.30
   5   2  -1    0.71    0.54
   5   2  -1   -0.27    0.41
   5   2  -1    0.07    0.50
   5   2  -1    0.60    0.33
   5   2  -1    2.42    0.82
   5   2  -1   -0.31    0.25
  -4  -2   1  399.39   19.26
  -4  -2   1  401.12   18.81
  -4  -2   1  392.22   19.04
  -4  -2   1  407.55   18.87
  -4  -2   1  395.26   19.03
  -4  -2   1  385.90   19.15
   4   2  -1  433.90   18.91
   4   2  -1  400.85   19.23
   4   2  -1  400.59   18.87
   4   2  -1  401.15   19.06
   4   2  -1  377.04   19.12
   4   2  -1  385.62   18.89
   4   2  -1  389.63   19.05
  -3  -2   1    0.11    0.20
  -3  -2   1   -0.12    0.37
  -3  -2   1    0.05    0.30
  -3  -2   1   -0.64    0.31
  -3  -2   1   -0.36    0.38
  -3  -2   1   -0.25    0.22
  -3  -2   1   -0.36    0.35
   3   2  -1   -0.29    0.24
   3   2  -1   -0.07    0.41
   3   2  -1   -0.03    0.35
   3   2  -1    0.15    0.57
   3   2  -1   -0.04    0.41
   3   2  -1    0.19    0.29
   3   2  -1   -0.06    0.35
  -2  -2   1  127.24    6.80
  -2  -2   1  134.05    6.66
  -2  -2   1  137.67    6.63
  -2  -2   1  129.86    6.51
  -2  -2   1  136.82    6.51
  -2  -2   1  139.46    6.72
   2   2  -1  138.96    6.52
   2   2  -1  133.23    6.52
   2   2  -1  133.36    6.90
   2   2  -1  137.84    6.69
   2   2  -1  139.21    6.63
  -1  -2   1    0.09    0.17
  -1  -2   1    0.10    0.21
  -1  -2   1    0.13    0.20
  -1  -2   1    0.54    0.29
  -1  -2   1   -0.03    0.32
  -1  -2   1    0.18    0.47
   1   2  -1    0.31    0.33
   1   2  -1    0.07    0.19
   1   2  -1    0.19    0.41
   1   2  -1   -0.05    0.20
   0  -2   1  172.64    8.15
   0  -2   1  170.72    7.88
   0  -2   1  167.13    7.86
   0  -2   1  167.12    7.98
   0  -2   1  175.79    7.98
   0   2  -1  165.40    7.87
   0   2  -1  146.42    8.08
   0   2  -1  164.87    7.98
   0   2  -1  167.44    8.00
   0   2  -1  167.60    7.88
   1  -2   1    0.35    0.25
   1  -2   1    0.10    0.18
   1  -2   1    0.07    0.17
   1  -2   1   -0.09    0.23
   1  -2   1   -0.03    0.24
   1  -2   1    0.07    0.32
   1  -2   1    0.35    0.37
  -1   2  -1    0.02    0.30
  -1   2  -1    0.01    0.26
  -1   2  -1    0.31    0.36
  -1   2  -1   -0.21    0.20
  -1   2  -1    0.17    0.19
   2  -2   1  135.26    6.83
   2  -2   1  140.54    6.80
   2  -2   1  137.50    6.79
   2  -2   1  132.07    6.90
   2  -2   1  137.01    6.72
   2  -2   1  134.97    6.70
   2  -2   1  136.82    6.92
  -2   2  -1  140.11    6.93
  -2   2  -1  143.07    6.70
  -2   2  -1  141.56    6.81
  -2   2  -1  140.25    6.92
  -2   2  -1  138.11    6.78
  -2   2  -1  141.16    6.83
  -2   2  -1  143.47    6.70
   3  -2   1   -0.03    0.38
   3  -2   1    0.00    0.34
   3  -2   1   -0.19    0.49
   3  -2   1    0.06    0.36
   3  -2   1    0.24    0.50
   3  -2   1    0.27    0.33
  -3   2  -1    0.20    0.38
  -3   2  -1   -0.05    0.51
  -3   2  -1    0.06    0.26
  -3   2  -1   -0.06    0.25
  -3   2  -1    0.05    0.45
  -3   2  -1    0.17    0.41
  -3   2  -1    0.08    0.39
   4  -2   1  409.31   19.65
   4  -2   1  402.75   19.52
   4  -2   1  397.06   19.38
   4  -2   1  402.16   19.43
   4  -2   1  397.02   19.26
   4  -2   1  416.14   19.34
   4  -2   1  410.67   19.65
  -4   2  -1  410.11   19.27
  -4   2  -1  402.47   19.63
  -4   2  -1  405.03   19.50
  -4   2  -1  400.60   19.42
  -4   2  -1  405.19   19.37
  -4   2  -1  397.97   19.61
  -4   2  -1  407.92   19.38
   5  -2   1    0.15    0.30
   5  -2   1    0.16    0.31
   5  -2   1    0.05    0.40
   5  -2   1   -0.15    0.54
   5  -2   1    0.53    0.49
   5  -2   1   -0.04    0.48
   5  -2   1    0.22    0.51
  -5   2  -1   -0.11    0.29
  -5   2  -1   -0.05    0.26
  -5   2  -1    0.01    0.54
  -5   2  -1   -0.16    0.37
  -5   2  -1    0.67    0.54
  -5   2  -1   -0.19    0.41
  -5   2  -1    0.34    0.52
   6  -2   1  173.15    9.21
   6  -2   1  179.32    9.12
   6  -2   1  172.91    8.85
   6  -2   1  179.14    8.92
   6  -2   1  174.88    9.36
   6  -2   1  174.00    9.06
   6  -2   1  170.91    9.33
  -6   2  -1  181.79    9.11
  -6   2  -1  179.60    9.09
  -6   2  -1  186.16    9.38
  -6   2  -1  173.33    9.33
  -6   2  -1  180.40    8.97
  -6   2  -1  181.25    9.19
  -6   2  -1  181.36    8.87
   7  -2   1    0.20    0.58
   7  -2   1    0.07    0.51
   7  -2   1   -0.01    0.38
   7  -2   1    0.00    0.60
   7  -2   1    0.20    0.33
   7  -2   1    0.35    0.65
   7  -2   1    0.23    0.53
  -7   2  -1    0.07    0.49
  -7   2  -1    0.21    0.59
  -7   2  -1   -0.24    0.31
  -7   2  -1   -0.04    0.33
  -7   2  -1   -0.12    0.45
  -7   2  -1    0.29    0.53
  -7   2  -1    0.12    0.68
   8  -2   1  317.76   17.00
   8  -2   1  340.14   17.23
   8  -2   1  349.63   16.58
   8  -2   1  332.94   16.91
   8  -2   1  344.80   16.82
   8  -2   1  339.55   17.24
   8  -2   1  344.54   16.60
  -8   2  -1  332.03   17.22
  -8   2  -1  343.03   17.18
  -8   2  -1  343.14   16.57
  -8   2  -1  325.20   16.63
  -8   2  -1  335.27   16.96
  -8   2  -1  345.45   16.90
  -8   2  -1  345.14   16.88
   9  -2   1   -0.04    0.74
   9  -2   1    0.74    0.92
   9  -2   1    0.18    0.49
   9  -2   1   -0.04    0.38
  -9   2  -1   -0.52    0.65
  -9   2  -1    0.80    0.78
  -9   2  -1    0.08    0.49
  -9   2  -1    0.37    0.84
  -9   2  -1    0.31    0.62
  -9   2  -1    0.22    0.63
  10  -2   1   96.79    5.91
  10  -2   1   88.15    5.03
  10  -2   1   88.02    5.03
 -10   2  -1   84.91    5.35
 -10   2  -1   82.46    5.39
 -10   2  -1   86.29    5.71
 -10   2  -1   87.62    5.38
  11  -2   1    0.03    0.92
  11  -2   1    0.17    0.54
  11  -2   1   -0.06    0.55
 -11   2  -1   -0.05    0.88
 -11   2  -1    0.18    0.85
 -11   2  -1    0.15    0.82
 -11   2  -1    0.24    0.83
  12  -2   1   96.77    6.79
  12  -2   1  101.30    5.99
  12  -2   1  109.11    6.00
 -12   2  -1  106.09    6.98
 -12   2  -1  105.18    6.47
 -12   2  -1  103.57    6.56
 -12   2  -1  108.38    6.57
  13  -2   1   -0.11    0.57
  13  -2   1   -0.54    0.63
  13  -2   1   -0.38    1.03
 -13   2  -1   -0.12    0.89
 -13   2  -1   -0.29    1.14
 -13   2  -1   -0.28    0.98
 -13   2  -1    0.23    0.92
  14  -2   1   10.97    1.73
  14  -2   1    3.39    1.90
  14  -2   1    7.66    1.53
 -14   2  -1    6.65    2.06
 -14   2  -1   10.44    2.24
 -14   2  -1    4.99    2.12
 -14   2  -1    9.65    2.08
  15  -2   1    0.15    1.36
  15  -2   1    0.15    0.89
  15  -2   1    0.34    0.78
 -15   2  -1    0.40    1.27
 -15   2  -1   -0.01    1.23
 -15   2  -1    0.77    1.41
 -15   2  -1   -0.10    1.49
 -15  -3   1   15.14    2.91
 -15  -3   1   12.49    2.78
 -15  -3   1   11.19    2.67
 -15  -3   1   14.53    2.91
  15   3  -1   13.71    2.09
  15   3  -1   23.03    4.82
 -14  -3   1    0.38    1.14
 -14  -3   1    0.51    1.16
 -14  -3   1   -0.92    1.00
 -14  -3   1    0.25    1.20
  14   3  -1   -0.17    0.72
  14   3  -1    0.25    2.01
  14   3  -1   -0.37    1.19
 -13  -3   1    1.20    1.43
 -13  -3   1    2.94    1.54
 -13  -3   1    3.07    1.47
 -13  -3   1    2.00    1.35
 -13  -3   1    2.58    1.39
  13   3  -1    2.18    1.49
  13   3  -1    2.48    1.03
 -12  -3   1    0.23    1.02
 -12  -3   1    0.57    1.15
 -12  -3   1    3.36    1.21
 -12  -3   1    1.17    1.28
 -12  -3   1    3.05    1.29
  12   3  -1    1.17    0.75
  12   3  -1    2.62    1.37
  12   3  -1    3.63    0.94
 -11  -3   1   29.47    2.69
 -11  -3   1   29.18    2.59
 -11  -3   1   28.68    2.58
 -11  -3   1   24.59    1.95
 -11  -3   1   27.16    2.53
 -11  -3   1   26.35    2.29
  11   3  -1   27.65    2.13
  11   3  -1   22.26    2.39
  11   3  -1   24.63    2.06
 -10  -3   1    9.99    1.78
 -10  -3   1    6.60    1.54
 -10  -3   1    6.07    1.20
 -10  -3   1    3.33    1.30
 -10  -3   1    7.07    1.69
 -10  -3   1    7.68    0.91
  10   3  -1    3.87    1.27
  10   3  -1    9.20    1.34
  10   3  -1    7.64    1.18
  -9  -3   1    7.74    1.27
  -9  -3   1    7.33    1.07
  -9  -3   1    8.23    0.88
  -9  -3   1    8.10    1.59
  -9  -3   1    8.32    1.49
  -9  -3   1    5.11    1.23
  -9  -3   1   10.44    1.72
   9   3  -1    7.74    1.13
   9   3  -1    8.11    1.45
   9   3  -1    8.59    1.02
  -8  -3   1    0.00    0.64
  -8  -3   1   -0.03    0.46
  -8  -3   1    0.25    0.35
  -8  -3   1    0.01    0.62
  -8  -3   1    0.27    0.38
  -8  -3   1    0.24    0.58
  -8  -3   1   -0.37    0.49
  -8  -3   1    0.43    0.43
   8   3  -1    0.55    0.44
   8   3  -1    0.43    0.46
   8   3  -1    1.35    0.80
   8   3  -1    0.23    0.67
   8   3  -1    0.18    0.39
   8   3  -1    0.67    0.80
  -7  -3   1    5.79    1.09
  -7  -3   1    6.83    1.34
  -7  -3   1    4.83    1.04
  -7  -3   1    4.97    1.19
  -7  -3   1    7.43    0.70
  -7  -3   1    7.94    0.74
   7   3  -1    6.63    1.17
   7   3  -1    7.72    0.85
   7   3  -1    5.52    1.05
   7   3  -1    8.92    1.41
   7   3  -1    7.45    1.28
   7   3  -1    5.14    0.83
  -6  -3   1    0.64    0.40
  -6  -3   1    1.10    0.64
  -6  -3   1    0.94    0.64
  -6  -3   1    0.72    0.59
  -6  -3   1    1.54    0.73
  -6  -3   1    1.42    0.37
   6   3  -1    1.09    0.44
   6   3  -1    0.80    0.62
   6   3  -1    2.45    1.08
   6   3  -1    1.22    0.74
   6   3  -1    0.30    0.57
   6   3  -1    0.74    0.66
   6   3  -1    1.07    0.47
  -5  -3   1   65.38    3.49
  -5  -3   1   67.24    3.64
  -5  -3   1   67.24    3.84
  -5  -3   1   57.34    3.84
  -5  -3   1   71.51    3.75
  -5  -3   1   61.29    3.63
   5   3  -1   71.77    3.88
   5   3  -1   59.23    3.61
   5   3  -1   62.24    3.65
   5   3  -1   67.51    3.51
   5   3  -1   75.44    3.60
  -4  -3   1    2.56    0.79
  -4  -3   1    3.63    0.80
  -4  -3   1    4.35    0.46
  -4  -3   1    3.44    0.57
  -4  -3   1    4.17    0.77
  -4  -3   1    2.38    0.59
  -4  -3   1    2.98    0.64
   4   3  -1    2.48    0.72
   4   3  -1    2.07    0.50
   4   3  -1    4.34    0.86
   4   3  -1    4.98    1.19
   4   3  -1    4.18    0.65
   4   3  -1    1.94    0.57
   4   3  -1    3.26    0.65
  -3  -3   1    0.53    0.38
  -3  -3   1    1.03    0.34
  -3  -3   1    0.18    0.43
  -3  -3   1    1.10    0.65
  -3  -3   1    0.00    0.44
  -3  -3   1    0.42    0.29
   3   3  -1    1.75    0.81
   3   3  -1    0.12    0.40
   3   3  -1    0.56    0.34
   3   3  -1    0.62    0.34
  -2  -3   1    1.29    0.36
  -2  -3   1    1.59    0.64
  -2  -3   1    2.39    0.62
  -2  -3   1    2.70    0.59
  -2  -3   1    1.52    0.38
  -2  -3   1    0.93    0.46
   2   3  -1    1.20    0.56
   2   3  -1    0.93    0.36
   2   3  -1    2.15    0.89
   2   3  -1    2.60    0.57
   2   3  -1    1.53    0.40
  -1  -3   1   22.71    1.41
   1   3  -1   20.83    1.32
   1   3  -1   27.92    1.36
   0  -3   1   -0.08    0.17
   0  -3   1   -0.13    0.43
   0  -3   1    0.34    0.31
   0  -3   1   -0.06    0.20
   0  -3   1    0.19    0.29
   0   3  -1   -0.23    0.20
   0   3  -1   -0.12    0.30
   0   3  -1   -0.05    0.21
   0   3  -1    0.57    0.45
   0   3  -1   -0.16    0.27
   1  -3   1   18.04    1.28
   1  -3   1   20.23    1.31
   1  -3   1   18.29    1.29
   1  -3   1   23.53    1.30
  -1   3  -1   19.65    1.29
  -1   3  -1   19.11    1.31
  -1   3  -1   20.94    1.32
   2  -3   1    1.52    0.42
   2  -3   1    1.34    0.35
   2  -3   1    1.43    0.43
   2  -3   1    1.82    0.60
   2  -3   1    0.71    0.51
   2  -3   1    1.31    0.36
   2  -3   1    1.18    0.47
  -2   3  -1    1.14    0.43
  -2   3  -1    1.72    0.35
  -2   3  -1    1.45    0.33
  -2   3  -1    0.98    0.48
  -2   3  -1    1.89    0.48
  -2   3  -1    1.56    0.63
   3  -3   1    0.31    0.35
   3  -3   1    0.14    0.29
   3  -3   1   -0.14    0.44
   3  -3   1    0.34    0.42
   3  -3   1    0.06    0.35
   3  -3   1    0.16    0.38
   3  -3   1   -0.12    0.48
  -3   3  -1    0.69    0.46
  -3   3  -1    0.64    0.46
  -3   3  -1    0.62    0.36
  -3   3  -1    0.16    0.33
  -3   3  -1    0.31    0.29
  -3   3  -1    0.38    0.55
  -3   3  -1   -0.09    0.44
   4  -3   1    2.72    0.83
   4  -3   1    1.75    0.71
   4  -3   1    2.43    0.66
   4  -3   1    3.76    0.68
   4  -3   1    1.88    0.69
   4  -3   1    1.65    0.58
  -4   3  -1    3.18    0.62
  -4   3  -1    3.03    0.54
  -4   3  -1    2.68    0.71
  -4   3  -1    3.28    0.65
  -4   3  -1    2.58    0.82
  -4   3  -1    2.67    0.76
  -4   3  -1    3.36    0.73
   5  -3   1   56.01    3.40
   5  -3   1   55.93    3.47
   5  -3   1   59.54    3.60
   5  -3   1   67.27    3.48
   5  -3   1   60.16    3.75
   5  -3   1   58.02    3.74
  -5   3  -1   61.99    3.48
  -5   3  -1   66.87    3.84
  -5   3  -1   55.28    3.52
  -5   3  -1   52.93    3.62
  -5   3  -1   68.41    3.36
  -5   3  -1   58.90    3.37
  -5   3  -1   65.14    3.55
   6  -3   1    1.34    0.71
   6  -3   1    0.38    0.68
   6  -3   1    1.88    0.60
   6  -3   1    0.95    0.61
   6  -3   1    0.96    0.61
   6  -3   1    1.24    0.50
   6  -3   1    0.60    0.80
  -6   3  -1    1.52    0.81
  -6   3  -1    0.88    0.58
  -6   3  -1    2.43    0.64
  -6   3  -1    1.58    0.69
  -6   3  -1    1.11    0.47
  -6   3  -1    1.04    0.77
  -6   3  -1    1.47    0.71
   7  -3   1    6.60    0.98
   7  -3   1    6.83    1.38
   7  -3   1    6.32    1.19
   7  -3   1    8.62    1.53
   7  -3   1    6.11    1.11
   7  -3   1    8.02    1.23
   7  -3   1    5.85    0.99
  -7   3  -1    7.81    0.81
  -7   3  -1    5.26    0.92
  -7   3  -1    6.25    1.30
  -7   3  -1    5.94    1.16
  -7   3  -1    6.29    1.23
  -7   3  -1    6.28    1.11
  -7   3  -1    5.72    1.25
   8  -3   1    0.71    0.86
   8  -3   1    0.41    0.47
   8  -3   1    0.66    0.69
   8  -3   1    0.77    0.51
   8  -3   1    0.28    0.83
  -8   3  -1    1.35    0.93
  -8   3  -1    1.01    0.89
  -8   3  -1   -0.13    0.56
  -8   3  -1    0.66    0.68
  -8   3  -1    0.05    0.44
  -8   3  -1    1.27    0.76
   9  -3   1    7.01    1.18
   9  -3   1    9.49    1.61
   9  -3   1    4.99    1.48
   9  -3   1    8.26    1.30
  -9   3  -1    9.03    1.56
  -9   3  -1    7.38    1.36
  -9   3  -1   11.94    1.74
  -9   3  -1    7.05    1.62
  10  -3   1    7.46    1.30
  10  -3   1    6.38    1.73
  10  -3   1    6.62    1.20
 -10   3  -1    8.35    1.55
 -10   3  -1    5.02    1.54
 -10   3  -1    7.25    1.58
 -10   3  -1    8.01    1.43
  11  -3   1   29.13    2.90
  11  -3   1   26.99    2.24
  11  -3   1   26.85    2.25
 -11   3  -1   31.45    2.71
 -11   3  -1   30.16    2.61
 -11   3  -1   27.75    2.52
 -11   3  -1   29.78    2.91
  12  -3   1    1.21    1.33
  12  -3   1    1.78    0.87
  12  -3   1    1.55    0.86
 -12   3  -1    1.78    1.05
 -12   3  -1    1.40    1.03
 -12   3  -1    1.08    1.26
 -12   3  -1    3.10    1.33
  13  -3   1    3.26    1.10
  13  -3   1    1.04    0.87
  13  -3   1    2.97    1.71
 -13   3  -1    2.11    1.32
 -13   3  -1    0.57    1.29
 -13   3  -1    1.67    1.17
 -13   3  -1    4.44    1.42
  14  -3   1    0.36    1.39
  14  -3   1   -0.14    0.63
  14  -3   1   -0.11    0.72
 -14   3  -1   -0.24    0.98
 -14   3  -1    0.68    1.20
 -14   3  -1   -0.53    1.00
 -14   3  -1    0.88    1.63
  15  -3   1   10.12    1.86
  15  -3   1   12.24    1.99
  15  -3   1   12.11    3.11
 -15   3  -1   11.26    2.90
 -15   3  -1   14.07    2.75
 -15   3  -1   16.69    2.82
 -15   3  -1   13.58    2.77
 -15  -4   1    0.07    1.49
 -15  -4   1    1.11    1.45
 -15  -4   1   -1.22    1.17
 -15  -4   1    0.43    1.39
  15   4  -1    0.81    2.42
  15   4  -1   -0.11    1.34
  15   4  -1   -1.14    0.74
 -14  -4   1   54.64    4.38
 -14  -4   1   55.98    4.53
 -14  -4   1   52.90    4.51
 -14  -4   1   53.77    4.37
  14   4  -1   49.00    3.68
 -13  -4   1   -0.13    0.98
 -13  -4   1    0.46    1.31
 -13  -4   1    0.42    1.24
 -13  -4   1   -0.82    0.93
 -13  -4   1    0.01    0.98
  13   4  -1   -0.33    1.79
  13   4  -1   -0.49    1.00
  13   4  -1    0.90    0.84
 -12  -4   1   40.95    3.30
 -12  -4   1   42.54    3.62
 -12  -4   1   37.99    3.43
 -12  -4   1   41.70    3.47
  12   4  -1   45.48    3.11
  12   4  -1   43.67    3.54
 -11  -4   1   -0.86    0.72
 -11  -4   1    0.10    0.96
 -11  -4   1   -0.39    0.44
 -11  -4   1    0.30    0.80
 -11  -4   1   -0.02    0.90
 -11  -4   1    0.50    0.90
  11   4  -1    0.47    0.65
  11   4  -1    0.94    1.70
  11   4  -1   -0.52    0.80
 -10  -4   1   35.89    2.81
 -10  -4   1   36.85    2.62
 -10  -4   1   36.39    2.94
 -10  -4   1   32.06    2.22
 -10  -4   1   35.91    3.05
 -10  -4   1   34.17    2.73
  10   4  -1   31.91    2.41
  10   4  -1   29.44    3.54
  10   4  -1   35.84    2.83
  -9  -4   1    0.03    0.41
  -9  -4   1    0.38    0.79
  -9  -4   1   -0.16    0.69
  -9  -4   1    0.06    0.57
  -9  -4   1   -0.21    0.67
  -9  -4   1   -0.89    0.58
  -9  -4   1    0.06    0.35
   9   4  -1    0.32    0.52
   9   4  -1   -0.12    0.48
   9   4  -1   -0.49    1.13
   9   4  -1    0.09    0.69
  -8  -4   1   70.15    4.46
  -8  -4   1   72.12    4.36
  -8  -4   1   67.80    4.09
  -8  -4   1   66.83    4.12
   8   4  -1   70.39    3.90
   8   4  -1   67.98    3.92
   8   4  -1   61.99    4.91
   8   4  -1   68.10    4.12
   8   4  -1   71.30    4.21
   8   4  -1   67.26    4.36
  -7  -4   1   -0.16    0.25
  -7  -4   1    0.21    0.59
  -7  -4   1   -0.38    0.30
  -7  -4   1   -0.13    0.61
  -7  -4   1    0.33    0.61
  -7  -4   1   -0.12    0.50
  -7  -4   1    0.40    0.49
   7   4  -1   -0.26    0.59
   7   4  -1   -0.49    0.27
   7   4  -1   -0.42    0.50
   7   4  -1   -0.39    0.30
   7   4  -1   -0.25    0.57
   7   4  -1   -0.26    0.56
   7   4  -1    0.15    0.81
  -6  -4   1   94.66    5.11
  -6  -4   1   84.62    5.40
  -6  -4   1   92.99    5.06
  -6  -4   1   89.11    4.93
  -6  -4   1   91.69    4.86
  -6  -4   1   93.78    5.35
  -6  -4   1   96.04    5.26
   6   4  -1   98.85    5.00
   6   4  -1   97.87    6.03
   6   4  -1   97.42    5.11
   6   4  -1  102.89    5.18
   6   4  -1   97.85    5.42
   6   4  -1  102.29    5.50
   6   4  -1   97.12    5.05
  -5  -4   1    0.19    0.51
  -5  -4   1   -0.07    0.26
  -5  -4   1   -0.18    0.46
  -5  -4   1   -0.02    0.41
  -5  -4   1   -0.10    0.27
  -5  -4   1   -0.56    0.37
  -5  -4   1    0.36    0.44
   5   4  -1    0.34    0.37
   5   4  -1    0.02    0.50
   5   4  -1   -0.03    0.40
   5   4  -1   -0.20    0.47
   5   4  -1    0.23    0.34
   5   4  -1   -0.12    0.41
   5   4  -1   -0.56    0.63
  -4  -4   1  163.70    8.03
  -4  -4   1  172.50    8.05
  -4  -4   1  161.08    8.25
  -4  -4   1  162.93    8.42
  -4  -4   1  156.33    8.04
  -4  -4   1  160.01    8.30
   4   4  -1  170.28    8.39
   4   4  -1  162.76    8.05
   4   4  -1  165.96    8.98
   4   4  -1  158.68    8.05
  -3  -4   1   -0.38    0.22
  -3  -4   1    0.01    0.25
  -3  -4   1    0.10    0.41
  -3  -4   1   -0.22    0.45
  -3  -4   1    0.18    0.43
  -3  -4   1    0.05    0.47
   3   4  -1    0.36    0.82
   3   4  -1    0.52    0.54
   3   4  -1    0.10    0.30
   3   4  -1    0.33    0.35
   3   4  -1    0.16    0.36
  -2  -4   1  522.37   25.23
  -2  -4   1  542.53   25.36
  -2  -4   1  531.93   25.42
  -2  -4   1  493.95   25.39
  -2  -4   1  537.37   25.23
  -2  -4   1  551.49   25.49
   2   4  -1  551.19   25.25
   2   4  -1  532.90   25.84
   2   4  -1  544.59   25.23
  -1  -4   1   -0.05    0.22
  -1  -4   1    0.11    0.30
  -1  -4   1    0.00    0.21
  -1  -4   1    0.05    0.30
  -1  -4   1   -0.07    0.45
   1   4  -1   -0.07    0.21
   1   4  -1   -0.15    0.33
   1   4  -1   -0.24    0.23
   1   4  -1    0.04    0.52
   0  -4   1  427.86   20.56
   0  -4   1  438.45   20.82
   0  -4   1  412.36   21.10
   0  -4   1  433.39   20.77
   0  -4   1  429.15   20.61
   0   4  -1  434.28   20.84
   0   4  -1  435.96   20.58
   0   4  -1  483.58   21.20
   1  -4   1    0.59    0.44
   1  -4   1    0.01    0.36
   1  -4   1   -0.04    0.19
   1  -4   1   -0.12    0.31
   1  -4   1    0.27    0.33
   1  -4   1   -0.14    0.38
  -1   4  -1    0.26    0.43
  -1   4  -1   -0.20    0.33
  -1   4  -1    0.06    0.32
  -1   4  -1   -0.18    0.30
   2  -4   1  538.79   25.73
   2  -4   1  530.99   25.42
   2  -4   1  522.94   25.67
   2  -4   1  542.71   25.78
   2  -4   1  547.31   25.79
   2  -4   1  536.75   25.61
   2  -4   1  546.53   25.51
  -2   4  -1  538.93   25.76
  -2   4  -1  542.72   25.78
  -2   4  -1  546.66   25.67
  -2   4  -1  551.99   25.78
   3  -4   1   -0.21    0.39
   3  -4   1   -0.03    0.30
   3  -4   1   -0.38    0.28
   3  -4   1   -0.13    0.46
   3  -4   1    0.20    0.49
   3  -4   1   -0.26    0.34
   3  -4   1   -0.04    0.28
  -3   4  -1   -0.43    0.38
  -3   4  -1   -0.08    0.30
  -3   4  -1    0.07    0.40
  -3   4  -1    0.20    0.28
  -3   4  -1    0.16    0.26
  -3   4  -1   -0.20    0.49
  -3   4  -1   -0.12    0.34
   4  -4   1  165.80    8.37
   4  -4   1  165.19    8.20
   4  -4   1  168.49    8.20
   4  -4   1  158.23    8.42
   4  -4   1  166.08    8.38
   4  -4   1  161.80    8.60
   4  -4   1  169.85    8.64
  -4   4  -1  159.99    8.58
  -4   4  -1  162.05    8.55
  -4   4  -1  169.87    8.15
  -4   4  -1  167.92    8.43
  -4   4  -1  170.93    8.35
  -4   4  -1  167.87    8.43
  -4   4  -1  163.94    8.10
   5  -4   1   -0.43    0.37
   5  -4   1    0.10    0.42
   5  -4   1   -0.14    0.41
   5  -4   1    0.13    0.35
   5  -4   1    0.48    0.66
   5  -4   1    0.75    0.70
  -5   4  -1   -0.27    0.35
  -5   4  -1   -0.34    0.54
  -5   4  -1    0.40    0.52
  -5   4  -1   -0.05    0.55
  -5   4  -1   -0.13    0.33
  -5   4  -1    0.22    0.47
  -5   4  -1    0.17    0.34
   6  -4   1  101.03    5.76
   6  -4   1   95.16    5.28
   6  -4   1  103.08    5.76
   6  -4   1   91.51    5.48
   6  -4   1   97.43    5.43
   6  -4   1   98.98    5.34
  -6   4  -1   94.80    5.64
  -6   4  -1   99.24    5.22
  -6   4  -1  100.03    5.16
  -6   4  -1   98.89    5.75
  -6   4  -1  110.04    5.50
  -6   4  -1   89.57    5.33
  -6   4  -1   94.80    5.46
   7  -4   1   -0.15    0.36
   7  -4   1    0.73    0.56
   7  -4   1    0.75    0.85
   7  -4   1   -0.40    0.45
   7  -4   1    0.10    0.36
   7  -4   1    0.34    0.58
   7  -4   1    0.48    0.78
  -7   4  -1   -0.06    0.37
  -7   4  -1   -0.19    0.49
  -7   4  -1    0.44    0.55
  -7   4  -1   -0.37    0.62
  -7   4  -1    0.00    0.38
  -7   4  -1   -0.75    0.38
  -7   4  -1   -0.37    0.54
   8  -4   1   67.22    4.54
   8  -4   1   67.23    4.11
   8  -4   1   67.55    4.55
   8  -4   1   67.22    3.99
   8  -4   1   72.08    3.96
  -8   4  -1   60.03    3.91
  -8   4  -1   64.86    4.23
  -8   4  -1   64.86    4.54
  -8   4  -1   69.74    4.21
   9  -4   1    0.42    0.73
   9  -4   1   -0.03    0.78
   9  -4   1   -0.39    0.44
   9  -4   1    0.45    0.55
  -9   4  -1    0.24    0.77
  -9   4  -1   -0.37    0.57
  -9   4  -1    0.28    0.74
  -9   4  -1    0.99    0.72
  10  -4   1   33.23    2.61
  10  -4   1   33.84    2.59
  10  -4   1   39.25    3.35
 -10   4  -1   36.97    2.94
 -10   4  -1   35.84    2.99
 -10   4  -1   39.51    3.36
 -10   4  -1   39.65    2.86
  11  -4   1    0.69    1.23
  11  -4   1   -0.23    0.58
  11  -4   1   -0.15    0.45
 -11   4  -1   -0.72    0.81
 -11   4  -1   -0.12    0.79
 -11   4  -1   -0.38    0.80
 -11   4  -1   -0.31    0.67
  12  -4   1   43.61    3.23
  12  -4   1   48.58    4.09
 -12   4  -1   43.59    3.61
 -12   4  -1   42.98    3.42
 -12   4  -1   44.52    4.04
 -12   4  -1   44.92    3.63
  13  -4   1    0.08    0.76
  13  -4   1    0.15    0.72
  13  -4   1   -0.66    1.08
 -13   4  -1   -0.83    0.80
 -13   4  -1   -0.89    0.76
 -13   4  -1   -0.29    1.00
 -13   4  -1    0.31    1.30
  14  -4   1   52.00    4.79
  14  -4   1   55.56    3.86
  14  -4   1   50.90    3.81
 -14   4  -1   57.69    5.09
 -14   4  -1   47.16    4.44
 -14   4  -1   56.35    4.47
 -14   4  -1   52.61    4.13
  15  -4   1   -0.21    0.67
  15  -4   1    0.74    0.92
  15  -4   1   -0.63    1.55
 -15   4  -1    0.07    1.27
 -15   4  -1   -0.58    1.13
 -15   4  -1   -0.03    1.56
 -15   4  -1   -0.08    1.11
 -14  -5   1    1.30    1.33
 -14  -5   1    0.74    1.31
 -14  -5   1    0.50    1.31
 -14  -5   1    0.57    1.39
  14   5  -1   -0.27    0.81
  14   5  -1   -0.34    1.11
  14   5  -1    0.31    2.10
 -13  -5   1   20.81    3.33
 -13  -5   1   21.19    3.29
 -13  -5   1   18.96    2.90
 -13  -5   1   20.13    2.87
 -13  -5   1   20.11    2.37
  13   5  -1   19.43    2.01
  13   5  -1   21.94    3.52
 -12  -5   1   -0.10    0.99
 -12  -5   1    1.74    1.41
 -12  -5   1    0.44    0.86
 -12  -5   1    0.64    1.11
 -12  -5   1   -0.21    0.87
  12   5  -1   -0.11    1.58
  12   5  -1    0.23    0.72
  12   5  -1    0.74    1.09
 -11  -5   1    3.60    1.51
 -11  -5   1    2.68    1.28
 -11  -5   1    4.83    1.45
 -11  -5   1    4.64    1.28
 -11  -5   1    2.53    0.80
 -11  -5   1    1.03    1.16
  11   5  -1    1.18    1.11
  11   5  -1    2.77    0.92
  11   5  -1    4.54    2.10
 -10  -5   1   -0.41    0.59
 -10  -5   1   -0.63    0.81
 -10  -5   1    0.51    0.89
 -10  -5   1    0.46    0.89
 -10  -5   1    0.36    0.49
 -10  -5   1    0.46    0.86
  10   5  -1   -0.19    0.75
  10   5  -1   -0.12    0.52
  10   5  -1    1.59    1.50
  -9  -5   1   18.85    1.64
  -9  -5   1   19.10    1.87
  -9  -5   1   11.21    1.14
  -9  -5   1   16.03    1.56
  -9  -5   1   10.92    1.89
   9   5  -1   15.80    1.44
   9   5  -1   13.44    1.51
   9   5  -1   14.24    2.42
   9   5  -1   15.82    1.39
  -8  -5   1    0.97    0.47
  -8  -5   1    1.43    0.79
  -8  -5   1    0.84    0.89
  -8  -5   1    2.32    0.85
  -8  -5   1    0.69    0.85
   8   5  -1    1.55    0.85
   8   5  -1    0.67    0.78
   8   5  -1    0.25    0.48
   8   5  -1    0.68    0.60
   8   5  -1    0.47    0.90
   8   5  -1    1.81    1.24
  -7  -5   1   33.29    2.51
  -7  -5   1   36.37    2.69
  -7  -5   1   35.32    2.13
  -7  -5   1   32.62    2.68
  -7  -5   1   36.58    2.32
  -7  -5   1   35.78    2.34
   7   5  -1   37.13    2.34
   7   5  -1   35.26    2.36
   7   5  -1   36.87    2.29
   7   5  -1   36.23    2.33
   7   5  -1   35.12    3.44
   7   5  -1   33.20    2.61
  -6  -5   1    0.69    0.55
  -6  -5   1    0.49    0.35
  -6  -5   1    0.67    0.65
  -6  -5   1    0.91    0.68
  -6  -5   1    0.40    0.38
   6   5  -1    1.34    1.08
   6   5  -1    0.60    0.46
   6   5  -1    0.30    0.40
   6   5  -1    0.95    0.74
  -5  -5   1    3.64    0.93
  -5  -5   1    4.96    0.77
  -5  -5   1    5.21    0.79
  -5  -5   1    4.69    0.85
  -5  -5   1    2.78    0.89
   5   5  -1    5.23    1.03
   5   5  -1    5.75    1.56
   5   5  -1    4.07    0.73
   5   5  -1    3.36    0.67
  -4  -5   1    1.16    0.52
  -4  -5   1    0.76    0.42
  -4  -5   1    0.45    0.50
  -4  -5   1    0.42    0.56
  -4  -5   1    0.68    0.40
  -4  -5   1    1.93    0.67
   4   5  -1    0.64    0.40
   4   5  -1    0.99    0.99
   4   5  -1    1.12    0.66
   4   5  -1    0.60    0.50
   4   5  -1    1.49    0.50
  -3  -5   1   64.62    3.88
  -3  -5   1   69.97    4.14
  -3  -5   1   71.06    4.58
  -3  -5   1   78.29    3.97
  -3  -5   1   80.80    4.23
   3   5  -1   68.85    3.91
   3   5  -1   81.30    3.98
   3   5  -1   83.10    4.21
   3   5  -1   84.28    4.84
  -2  -5   1    1.80    0.59
  -2  -5   1    1.41    0.40
  -2  -5   1    2.56    0.65
  -2  -5   1    2.05    0.47
  -2  -5   1    3.52    0.98
  -2  -5   1    4.73    0.88
  -2  -5   1    2.40    0.60
   2   5  -1    2.60    0.69
   2   5  -1    3.05    0.59
   2   5  -1    4.73    1.26
   2   5  -1    2.36    0.53
  -1  -5   1   13.75    0.96
  -1  -5   1   13.19    1.11
  -1  -5   1   12.14    0.91
  -1  -5   1   14.24    1.41
  -1  -5   1   14.25    1.15
   1   5  -1   11.36    0.93
   1   5  -1   15.62    1.00
   1   5  -1   14.03    1.18
   1   5  -1   16.32    1.58
   0  -5   1   -0.05    0.24
   0  -5   1   -0.07    0.22
   0  -5   1    0.12    0.33
   0  -5   1   -0.25    0.27
   0  -5   1    0.02    0.43
   0   5  -1    0.11    0.26
   0   5  -1    0.27    0.44
   0   5  -1    0.47    0.40
   0   5  -1   -0.09    0.45
   1  -5   1   10.93    1.02
   1  -5   1   14.80    0.80
   1  -5   1   10.72    1.06
   1  -5   1   11.12    1.00
   1  -5   1   12.21    1.01
   1  -5   1   15.32    1.39
   1  -5   1   14.40    0.90
  -1   5  -1   13.34    1.09
  -1   5  -1   10.73    0.99
  -1   5  -1   11.63    1.06
  -1   5  -1   11.59    1.09
   2  -5   1    1.49    0.55
   2  -5   1    1.29    0.62
   2  -5   1    3.61    0.90
   2  -5   1    1.89    0.57
   2  -5   1    1.73    0.64
   2  -5   1    2.25    0.39
  -2   5  -1    1.77    0.66
  -2   5  -1    1.68    0.68
  -2   5  -1    1.68    0.57
   3  -5   1   66.25    3.39
   3  -5   1   70.11    3.67
   3  -5   1   64.84    3.74
   3  -5   1   59.88    3.26
   3  -5   1   57.29    3.65
   3  -5   1   59.49    3.57
  -3   5  -1   62.09    3.67
  -3   5  -1   68.99    3.60
  -3   5  -1   63.31    3.66
  -3   5  -1   60.90    3.71
   4  -5   1    0.80    0.59
   4  -5   1    0.93    0.54
   4  -5   1   -0.02    0.44
   4  -5   1    0.05    0.32
   4  -5   1    0.61    0.62
   4  -5   1    0.19    0.37
   4  -5   1    1.47    0.71
  -4   5  -1   -0.06    0.49
  -4   5  -1    0.40    0.34
  -4   5  -1    0.36    0.34
  -4   5  -1    0.84    0.53
  -4   5  -1    0.65    0.48
  -4   5  -1    0.48    0.61
  -4   5  -1    0.64    0.50
   5  -5   1    2.85    0.86
   5  -5   1    3.86    1.06
   5  -5   1    5.25    0.90
   5  -5   1    3.60    0.74
   5  -5   1    3.31    0.74
   5  -5   1    3.16    1.02
   5  -5   1    2.76    0.64
  -5   5  -1    3.85    0.92
  -5   5  -1    3.89    0.81
  -5   5  -1    3.94    0.65
  -5   5  -1    1.29    0.79
  -5   5  -1    3.39    0.60
  -5   5  -1    2.72    0.76
  -5   5  -1    2.97    1.03
   6  -5   1   -0.11    0.62
   6  -5   1    0.50    0.59
   6  -5   1    0.46    0.45
   6  -5   1    0.74    0.73
   6  -5   1    0.49    0.56
   6  -5   1    0.61    0.66
  -6   5  -1    0.55    0.74
  -6   5  -1    0.05    0.41
  -6   5  -1    0.61    0.45
  -6   5  -1    1.01    0.79
  -6   5  -1    0.35    0.57
  -6   5  -1    0.48    0.60
  -6   5  -1    0.11    0.37
   7  -5   1   33.67    2.82
   7  -5   1   35.83    2.39
   7  -5   1   36.00    2.90
   7  -5   1   34.49    2.44
   7  -5   1   36.03    2.51
  -7   5  -1   33.73    2.55
  -7   5  -1   40.44    2.76
  -7   5  -1   34.18    2.29
  -7   5  -1   38.29    2.38
  -7   5  -1   37.90    2.96
   8  -5   1    0.80    0.74
   8  -5   1    0.49    0.95
   8  -5   1    0.57    0.61
   8  -5   1    1.31    1.01
   8  -5   1    1.53    0.65
  -8   5  -1    1.68    0.93
  -8   5  -1    1.86    1.05
  -8   5  -1    2.07    0.83
  -8   5  -1    0.48    0.70
   9  -5   1   15.36    1.54
   9  -5   1   13.35    1.45
   9  -5   1   15.73    1.64
   9  -5   1   15.55    2.46
  -9   5  -1   15.06    2.43
  -9   5  -1   16.31    1.73
  -9   5  -1   13.71    1.48
  -9   5  -1   16.89    1.78
  10  -5   1    0.20    0.56
  10  -5   1   -0.07    0.55
  10  -5   1    0.28    0.87
 -10   5  -1   -0.77    0.56
 -10   5  -1    0.40    0.80
 -10   5  -1   -0.23    0.92
 -10   5  -1    0.58    0.71
  11  -5   1    2.76    1.03
  11  -5   1    2.98    1.35
  11  -5   1    1.92    0.90
 -11   5  -1    3.05    1.11
 -11   5  -1    2.70    1.17
 -11   5  -1    2.30    1.45
 -11   5  -1    4.55    1.41
  12  -5   1    0.83    1.39
  12  -5   1   -0.46    0.62
  12  -5   1    0.21    0.59
 -12   5  -1   -0.09    0.89
 -12   5  -1    0.75    1.29
 -12   5  -1    0.22    0.98
 -12   5  -1   -0.08    0.90
  13  -5   1   16.24    1.95
  13  -5   1   17.95    3.34
  13  -5   1   18.72    1.99
 -13   5  -1   19.68    3.62
 -13   5  -1   19.69    2.35
 -13   5  -1   19.57    2.12
 -13   5  -1   19.15    2.91
  14  -5   1   -0.37    0.81
  14  -5   1    0.73    1.49
  14  -5   1    0.14    0.77
 -14   5  -1    1.00    1.14
 -14   5  -1    0.76    1.33
 -14   5  -1    0.59    1.44
 -14   5  -1   -0.53    1.39
 -14  -6   1   27.53    2.96
 -14  -6   1   31.16    3.10
 -14  -6   1   26.49    3.06
 -14  -6   1   29.06    3.44
  14   6  -1   29.28    5.92
  14   6  -1   29.66    2.66
 -13  -6   1   -0.50    1.01
 -13  -6   1   -0.22    1.07
 -13  -6   1    0.20    1.06
 -13  -6   1    1.25    1.53
  13   6  -1   -0.45    1.76
  13   6  -1   -0.26    0.73
  13   6  -1    0.05    1.14
 -12  -6   1   23.97    2.53
 -12  -6   1   24.04    2.66
 -12  -6   1   23.89    2.67
 -12  -6   1   23.12    2.38
 -12  -6   1   20.40    2.14
  12   6  -1   24.29    2.13
  12   6  -1   23.11    4.84
 -11  -6   1   -0.72    0.78
 -11  -6   1   -0.49    0.94
 -11  -6   1    0.30    1.04
 -11  -6   1   -0.36    0.44
 -11  -6   1    0.16    0.74
 -11  -6   1    0.19    0.97
  11   6  -1   -0.35    0.65
  11   6  -1    0.03    0.87
  11   6  -1    0.47    1.67
 -10  -6   1  148.64    7.58
 -10  -6   1  142.89    7.52
 -10  -6   1  138.65    7.93
 -10  -6   1  129.17    7.02
 -10  -6   1  143.93    8.17
  10   6  -1  139.09    7.63
  10   6  -1  131.69    7.36
  10   6  -1  115.76    9.04
  -9  -6   1   -0.48    0.65
  -9  -6   1    0.48    0.74
  -9  -6   1    0.36    0.46
  -9  -6   1    0.62    0.96
  -9  -6   1    0.09    0.87
   9   6  -1   -0.13    0.54
   9   6  -1   -0.18    1.35
   9   6  -1   -0.05    0.72
   9   6  -1    0.67    0.66
  -8  -6   1   96.72    5.30
  -8  -6   1  104.28    6.04
  -8  -6   1   98.49    6.11
   8   6  -1  109.99    5.70
   8   6  -1  104.46    5.63
   8   6  -1   90.45    6.99
   8   6  -1  103.44    5.59
   8   6  -1  105.22    5.62
   8   6  -1  102.12    6.18
  -7  -6   1    0.08    0.70
  -7  -6   1   -0.11    0.33
  -7  -6   1    0.75    0.74
   7   6  -1   -0.41    0.38
   7   6  -1   -0.24    0.68
   7   6  -1    0.00    0.44
   7   6  -1   -0.85    1.11
  -6  -6   1  252.90   12.78
  -6  -6   1  245.55   12.73
  -6  -6   1  257.86   12.36
  -6  -6   1  256.94   12.99
   6   6  -1  249.39   12.94
   6   6  -1  254.90   12.46
   6   6  -1  246.98   12.44
  -5  -6   1    0.20    0.38
  -5  -6   1    0.00    0.55
  -5  -6   1    0.20    0.40
  -5  -6   1   -0.26    0.50
  -5  -6   1    0.04    0.50
   5   6  -1    0.47    0.44
   5   6  -1   -0.07    0.37
   5   6  -1   -0.70    0.52
   5   6  -1    0.68    1.07
  -4  -6   1   81.58    4.32
  -4  -6   1   75.31    4.25
  -4  -6   1   84.49    4.68
  -4  -6   1   85.20    4.60
  -4  -6   1   80.96    4.59
   4   6  -1   84.17    4.55
   4   6  -1   85.17    4.33
   4   6  -1   77.70    5.26
   4   6  -1   75.29    4.28
  -3  -6   1    0.26    0.34
  -3  -6   1    0.13    0.54
  -3  -6   1    0.07    0.50
  -3  -6   1   -0.24    0.38
  -3  -6   1   -0.35    0.37
  -3  -6   1    0.06    0.36
  -3  -6   1    0.06    0.32
   3   6  -1    0.07    0.78
   3   6  -1    0.41    0.34
   3   6  -1   -0.22    0.40
   3   6  -1    0.57    0.39
  -2  -6   1  278.14   13.53
  -2  -6   1  281.44   13.72
  -2  -6   1  271.15   13.35
  -2  -6   1  286.90   13.59
  -2  -6   1  270.31   13.30
  -2  -6   1  259.87   13.59
   2   6  -1  278.44   13.34
   2   6  -1  275.10   13.34
   2   6  -1  277.77   13.62
   2   6  -1  289.01   14.31
  -1  -6   1   -0.42    0.26
  -1  -6   1    0.08    0.28
  -1  -6   1   -0.12    0.36
  -1  -6   1    0.42    0.55
  -1  -6   1    0.14    0.29
  -1  -6   1    0.37    0.41
   1   6  -1    0.03    0.33
   1   6  -1   -0.10    0.27
   1   6  -1   -0.48    0.35
   1   6  -1    0.51    0.69
   0  -6   1   13.95    0.93
   0  -6   1   13.40    1.21
   0  -6   1   14.26    1.00
   0  -6   1   13.72    1.47
   0   6  -1   14.20    1.25
   0   6  -1   12.37    0.94
   0   6  -1   15.06    1.61
   0   6  -1   11.95    1.22
   1  -6   1    0.28    0.44
   1  -6   1   -0.18    0.23
   1  -6   1   -0.19    0.33
   1  -6   1   -0.49    0.37
   1  -6   1   -0.29    0.47
   1  -6   1    0.50    0.45
   1  -6   1    0.08    0.21
  -1   6  -1   -0.01    0.39
  -1   6  -1   -0.22    0.41
  -1   6  -1   -0.26    0.35
  -1   6  -1   -0.13    0.40
   2  -6   1  264.26   14.07
   2  -6   1  271.74   13.59
   2  -6   1  286.49   13.67
   2  -6   1  283.50   13.71
   2  -6   1  277.45   13.58
  -2   6  -1  269.79   13.59
  -2   6  -1  281.74   13.61
  -2   6  -1  288.54   13.81
  -2   6  -1  275.86   13.65
   3  -6   1    0.23    0.42
   3  -6   1   -0.14    0.30
   3  -6   1    0.00    0.41
   3  -6   1    0.28    0.46
   3  -6   1    0.19    0.30
   3  -6   1   -0.31    0.42
   3  -6   1    0.18    0.57
  -3   6  -1    0.48    0.47
  -3   6  -1   -0.03    0.55
  -3   6  -1   -0.13    0.23
  -3   6  -1    0.48    0.46
  -3   6  -1    0.24    0.53
   4  -6   1   85.31    4.84
   4  -6   1   87.33    4.72
   4  -6   1   84.95    4.72
   4  -6   1   83.95    4.29
   4  -6   1   84.25    4.42
   4  -6   1   84.72    4.63
   4  -6   1   79.78    4.81
  -4   6  -1   82.57    4.62
  -4   6  -1   75.34    4.71
  -4   6  -1   82.55    4.87
  -4   6  -1   83.47    4.47
  -4   6  -1   79.27    4.25
  -4   6  -1   83.84    4.17
   5  -6   1   -0.43    0.40
   5  -6   1   -0.10    0.34
   5  -6   1    0.04    0.64
   5  -6   1    0.19    0.44
   5  -6   1   -0.17    0.47
   5  -6   1    0.43    0.41
   5  -6   1    0.73    0.68
  -5   6  -1   -0.20    0.37
  -5   6  -1    0.20    0.34
  -5   6  -1    0.08    0.35
  -5   6  -1    0.30    0.73
  -5   6  -1    0.48    0.60
  -5   6  -1    0.71    0.55
  -5   6  -1    0.13    0.58
   6  -6   1  264.77   13.11
   6  -6   1  254.43   12.70
   6  -6   1  262.33   13.40
   6  -6   1  266.41   13.02
   6  -6   1  245.00   13.11
   6  -6   1  247.14   13.29
  -6   6  -1  263.42   12.95
  -6   6  -1  259.37   13.39
  -6   6  -1  257.62   12.62
  -6   6  -1  251.04   12.52
  -6   6  -1  262.21   13.07
   7  -6   1    0.13    0.83
   7  -6   1    0.37    0.58
   7  -6   1   -0.10    0.38
   7  -6   1    0.03    0.76
  -7   6  -1    0.00    0.79
  -7   6  -1   -0.09    0.57
  -7   6  -1    0.11    0.43
  -7   6  -1    0.04    0.65
  -7   6  -1   -0.22    0.39
   8  -6   1   96.73    5.75
   8  -6   1  100.78    6.43
   8  -6   1   99.36    5.88
   8  -6   1  105.69    5.78
   8  -6   1   97.48    6.39
  -8   6  -1  108.64    6.06
  -8   6  -1  105.61    6.14
  -8   6  -1  105.57    5.63
  -8   6  -1  114.06    6.65
   9  -6   1   -0.09    0.85
   9  -6   1   -0.14    0.75
   9  -6   1    0.03    0.52
   9  -6   1    0.40    0.59
  -9   6  -1   -0.24    0.56
  -9   6  -1   -0.30    0.68
  -9   6  -1    0.50    0.78
  -9   6  -1   -0.01    0.85
  10  -6   1  143.00    8.70
  10  -6   1  137.24    7.74
  10  -6   1  138.90    7.82
 -10   6  -1  138.20    7.68
 -10   6  -1  139.74    8.66
 -10   6  -1  147.60    8.23
 -10   6  -1  146.04    8.13
  11  -6   1    0.25    0.62
  11  -6   1   -0.20    0.62
  11  -6   1    0.70    1.18
 -11   6  -1    0.21    0.85
 -11   6  -1    0.80    1.38
 -11   6  -1    0.30    0.77
 -11   6  -1   -0.28    0.90
  12  -6   1   27.38    4.07
  12  -6   1   23.12    2.34
  12  -6   1   25.35    2.35
 -12   6  -1   27.18    2.74
 -12   6  -1   32.57    3.44
 -12   6  -1   28.61    2.88
 -12   6  -1   23.87    2.30
  13  -6   1    1.49    1.66
  13  -6   1    0.73    0.84
  13  -6   1    0.40    0.98
 -13   6  -1    0.26    0.91
 -13   6  -1    0.68    1.18
 -13   6  -1    1.19    1.48
 -13   6  -1    0.53    1.13
  14  -6   1   37.43    5.17
  14  -6   1   31.43    2.80
  14  -6   1   27.66    2.67
 -14   6  -1   28.80    4.15
 -14   6  -1   29.68    2.77
 -14   6  -1   32.25    3.26
 -14   6  -1   32.83    4.91
 -14  -7   1    0.37    1.23
 -14  -7   1   -1.11    1.31
 -14  -7   1    2.48    1.83
 -14  -7   1    0.80    1.44
  14   7  -1    2.49    2.59
  14   7  -1    0.46    0.93
 -13  -7   1    2.49    1.38
 -13  -7   1    1.29    1.33
 -13  -7   1    3.07    1.70
 -13  -7   1    3.73    2.01
  13   7  -1    5.71    1.32
  13   7  -1    0.55    1.27
  13   7  -1    5.33    2.95
 -12  -7   1    1.54    1.12
 -12  -7   1   -0.22    1.11
 -12  -7   1    0.88    1.45
 -12  -7   1    0.98    1.13
 -12  -7   1   -0.90    1.04
  12   7  -1    0.95    0.96
  12   7  -1   -0.46    1.98
  12   7  -1   -0.10    0.95
 -11  -7   1   13.40    1.54
 -11  -7   1   14.03    2.27
 -11  -7   1   16.30    2.62
 -11  -7   1   11.26    1.93
  11   7  -1   11.67    1.70
  11   7  -1   15.98    3.97
 -10  -7   1    2.87    1.35
 -10  -7   1    1.31    0.68
 -10  -7   1    2.88    1.41
  10   7  -1    1.69    0.98
  10   7  -1    4.40    1.11
  10   7  -1    6.69    2.46
  -9  -7   1    1.81    0.69
  -9  -7   1    2.11    1.19
  -9  -7   1    0.70    0.89
   9   7  -1    3.46    2.20
   9   7  -1    2.04    0.75
   9   7  -1    2.72    0.96
  -8  -7   1    4.30    0.82
  -8  -7   1    2.15    1.10
  -8  -7   1    1.90    1.10
   8   7  -1    3.45    0.84
   8   7  -1    5.00    2.16
   8   7  -1    8.51    1.36
  -7  -7   1    0.17    0.70
  -7  -7   1    0.23    0.75
  -7  -7   1    0.04    0.42
   7   7  -1    0.22    1.41
   7   7  -1   -0.06    0.47
   7   7  -1    1.05    0.57
   7   7  -1    0.77    0.91
  -6  -7   1   -0.01    0.63
  -6  -7   1    1.02    0.82
  -6  -7   1    1.27    0.54
   6   7  -1    1.20    0.61
   6   7  -1    3.34    1.55
   6   7  -1    1.13    0.93
   6   7  -1    1.25    0.60
  -5  -7   1   23.06    1.97
  -5  -7   1   22.94    2.00
  -5  -7   1   25.27    1.97
   5   7  -1   24.90    1.73
   5   7  -1   23.82    2.68
   5   7  -1   23.54    1.69
  -4  -7   1    7.39    1.27
  -4  -7   1    7.37    1.15
  -4  -7   1   10.17    1.46
  -4  -7   1    6.34    1.11
  -4  -7   1    7.45    1.01
  -4  -7   1    7.08    0.77
   4   7  -1    8.24    1.09
   4   7  -1    5.62    1.61
   4   7  -1    8.53    1.09
   4   7  -1    6.63    1.17
  -3  -7   1    4.03    0.85
  -3  -7   1    5.25    0.79
  -3  -7   1    5.59    0.77
  -3  -7   1    5.32    0.99
  -3  -7   1    3.13    0.83
  -3  -7   1    4.34    0.91
   3   7  -1    8.64    1.79
   3   7  -1    5.59    1.07
   3   7  -1    6.15    0.88
   3   7  -1    4.74    0.78
  -2  -7   1    1.99    0.62
  -2  -7   1    1.42    0.48
  -2  -7   1    0.61    0.35
  -2  -7   1    0.43    0.60
  -2  -7   1    0.98    0.54
  -2  -7   1    0.64    0.52
   2   7  -1    1.70    0.50
   2   7  -1    1.23    0.60
   2   7  -1    1.44    0.94
   2   7  -1    1.44    0.49
  -1  -7   1    7.82    0.68
  -1  -7   1    8.76    0.89
  -1  -7   1    7.66    0.91
  -1  -7   1    5.04    0.84
  -1  -7   1    7.62    0.73
   1   7  -1    7.30    1.53
   1   7  -1    6.84    0.74
   1   7  -1    6.54    0.70
   1   7  -1    7.40    1.16
   0  -7   1   -0.27    0.23
   0  -7   1   -0.08    0.33
   0  -7   1    0.19    0.22
   0  -7   1    0.40    0.35
   0  -7   1    0.16    0.37
   0   7  -1    0.36    0.45
   0   7  -1    0.48    0.55
   0   7  -1    0.05    0.61
   0   7  -1   -0.28    0.25
   1  -7   1    7.37    0.81
   1  -7   1    5.08    0.96
   1  -7   1    7.65    0.81
   1  -7   1    7.10    0.66
   1  -7   1    4.95    0.86
  -1   7  -1    5.06    0.89
  -1   7  -1    5.11    0.95
  -1   7  -1    5.98    1.01
  -1   7  -1    4.44    0.81
   2  -7   1    0.64    0.57
   2  -7   1    1.31    0.38
   2  -7   1    2.00    0.65
   2  -7   1    0.44    0.54
   2  -7   1    0.99    0.61
  -2   7  -1    0.97    0.61
  -2   7  -1    0.44    0.59
  -2   7  -1    1.16    0.61
  -2   7  -1    0.56    0.49
   3  -7   1    6.10    0.97
   3  -7   1    2.22    0.74
   3  -7   1    3.94    0.68
   3  -7   1    5.47    1.08
   3  -7   1    4.23    0.89
   3  -7   1    3.32    0.93
  -3   7  -1    4.24    0.88
  -3   7  -1    4.80    1.05
  -3   7  -1    4.87    0.96
   4  -7   1    5.34    1.11
   4  -7   1    8.30    1.29
   4  -7   1    7.63    1.34
   4  -7   1    7.57    1.02
   4  -7   1    6.12    0.68
   4  -7   1    8.64    1.27
   4  -7   1    6.69    1.27
  -4   7  -1    6.51    0.58
  -4   7  -1    5.42    1.13
  -4   7  -1    8.17    1.37
  -4   7  -1    6.42    1.19
  -4   7  -1    8.37    1.51
   5  -7   1   28.24    2.18
   5  -7   1   23.83    1.71
   5  -7   1   22.87    1.54
   5  -7   1   21.69    1.86
   5  -7   1   23.84    2.13
   5  -7   1   23.83    1.95
   5  -7   1   24.67    1.96
  -5   7  -1   24.79    2.14
  -5   7  -1   26.74    2.00
  -5   7  -1   18.93    1.45
  -5   7  -1   21.43    1.40
   6  -7   1    0.73    0.94
   6  -7   1    0.81    0.57
   6  -7   1    1.17    0.69
   6  -7   1    0.51    0.86
   6  -7   1    0.91    0.60
  -6   7  -1    1.43    0.52
  -6   7  -1    0.62    0.89
  -6   7  -1    0.66    0.67
  -6   7  -1    1.77    0.52
  -6   7  -1    0.32    0.63
   7  -7   1    0.15    0.56
   7  -7   1    0.65    0.96
   7  -7   1    0.35    0.60
   7  -7   1   -0.31    0.82
  -7   7  -1    0.27    0.62
  -7   7  -1    0.83    0.78
  -7   7  -1   -0.78    0.68
  -7   7  -1   -0.23    0.44
  -7   7  -1   -0.41    0.38
   8  -7   1    3.77    0.99
   8  -7   1    3.00    1.53
   8  -7   1    4.15    1.05
   8  -7   1    3.93    1.08
   8  -7   1    4.33    1.57
  -8   7  -1    2.85    1.13
  -8   7  -1    2.68    1.01
  -8   7  -1    4.85    0.90
  -8   7  -1    1.69    1.17
   9  -7   1    0.50    0.99
   9  -7   1    3.47    0.98
   9  -7   1    1.16    0.87
   9  -7   1    2.69    0.91
  -9   7  -1    0.00    1.03
  -9   7  -1    3.38    1.17
  -9   7  -1    1.57    0.70
  -9   7  -1    2.12    1.07
  10  -7   1    3.68    1.18
  10  -7   1    1.01    1.24
  10  -7   1    1.46    0.86
 -10   7  -1    3.95    1.27
 -10   7  -1    2.06    1.44
 -10   7  -1    2.70    0.87
 -10   7  -1    3.52    1.37
  11  -7   1   11.88    1.86
  11  -7   1   13.14    2.69
  11  -7   1   10.60    1.74
 -11   7  -1   11.82    1.74
 -11   7  -1   12.72    2.64
 -11   7  -1   10.46    2.02
 -11   7  -1   11.38    2.09
  12  -7   1    0.85    0.84
  12  -7   1    0.50    0.87
  12  -7   1    2.52    1.73
 -12   7  -1    1.35    1.48
 -12   7  -1   -0.02    0.94
 -12   7  -1    0.18    0.98
 -12   7  -1    0.93    0.81
  13  -7   1    2.19    1.73
  13  -7   1    1.73    1.19
  13  -7   1    2.94    1.16
 -13   7  -1    2.54    1.50
 -13   7  -1    3.59    1.68
 -13   7  -1    4.05    2.07
 -13   7  -1    2.35    1.05
  14  -7   1    0.87    1.79
  14  -7   1    1.17    1.25
 -14   7  -1    0.48    1.57
 -14   7  -1    0.98    1.20
 -14   7  -1    0.71    1.04
 -14   7  -1    1.35    2.08
 -13  -8   1    0.85    1.50
 -13  -8   1    0.75    1.26
 -13  -8   1   -0.33    1.28
  13   8  -1   -0.06    0.77
  13   8  -1    0.06    2.90
 -12  -8   1    2.37    1.65
 -12  -8   1    4.05    1.88
  12   8  -1    3.57    1.13
  12   8  -1    0.53    2.68
 -11  -8   1    0.30    1.14
 -11  -8   1    0.50    1.14
  11   8  -1    0.15    0.70
  11   8  -1    1.82    2.74
 -10  -8   1   28.80    2.26
 -10  -8   1   41.62    3.22
 -10  -8   1   40.71    3.39
  10   8  -1   30.60    6.02
  10   8  -1   35.32    2.67
  -9  -8   1   -0.40    0.43
  -9  -8   1    0.19    1.01
  -9  -8   1    0.18    0.98
   9   8  -1    0.13    0.67
   9   8  -1   -0.27    0.55
   9   8  -1    0.02    1.90
  -8  -8   1    5.00    1.02
  -8  -8   1    6.48    1.70
  -8  -8   1    6.78    1.61
   8   8  -1    6.92    1.35
   8   8  -1    9.08    2.77
   8   8  -1    4.91    1.11
  -7  -8   1   -0.47    0.68
  -7  -8   1   -0.14    0.75
  -7  -8   1    0.04    0.44
   7   8  -1    0.30    0.60
   7   8  -1    0.48    0.62
   7   8  -1    0.53    1.45
  -6  -8   1   63.48    4.10
  -6  -8   1   64.19    4.21
   6   8  -1   65.11    3.80
   6   8  -1   66.68    3.89
  -5  -8   1    0.22    0.70
  -5  -8   1    0.00    0.62
  -5  -8   1   -0.04    0.47
   5   8  -1    0.61    0.65
   5   8  -1    0.05    0.46
   5   8  -1    0.19    0.44
   5   8  -1    0.41    1.19
  -4  -8   1   23.45    2.02
  -4  -8   1   25.90    1.95
  -4  -8   1   26.25    2.04
  -4  -8   1   25.78    2.02
   4   8  -1   22.83    2.71
   4   8  -1   24.79    1.78
   4   8  -1   25.73    2.04
   4   8  -1   26.96    1.80
  -3  -8   1    0.03    0.53
  -3  -8   1    0.24    0.37
  -3  -8   1    0.07    0.54
  -3  -8   1    0.03    0.39
  -3  -8   1   -0.33    0.33
  -3  -8   1    0.34    0.55
   3   8  -1   -0.59    0.41
   3   8  -1   -0.20    0.38
   3   8  -1    0.21    0.36
   3   8  -1   -0.27    0.84
  -2  -8   1  266.39   13.30
  -2  -8   1  267.91   13.46
  -2  -8   1  249.26   13.00
  -2  -8   1  264.96   13.14
  -2  -8   1  268.01   13.33
  -2  -8   1  257.34   12.91
   2   8  -1  264.96   14.26
   2   8  -1  276.85   13.01
   2   8  -1  277.82   13.40
   2   8  -1  270.56   12.98
  -1  -8   1    0.21    0.33
  -1  -8   1    0.15    0.42
  -1  -8   1    0.02    0.43
  -1  -8   1    0.35    0.38
  -1  -8   1    0.19    0.46
   1   8  -1    0.07    0.51
   1   8  -1    0.08    0.67
   1   8  -1    0.37    0.41
   0  -8   1  118.08    5.70
   0  -8   1  116.06    6.32
   0  -8   1  117.66    6.08
   0  -8   1  118.52    5.90
   0  -8   1  114.13    5.81
   0  -8   1  112.72    5.94
   0   8  -1  107.98    6.33
   0   8  -1  123.67    5.89
   0   8  -1  118.84    6.93
   0   8  -1  114.79    6.41
   1  -8   1    0.28    0.45
   1  -8   1    0.09    0.46
   1  -8   1    0.55    0.37
  -1   8  -1    0.13    0.47
  -1   8  -1    0.61    0.59
  -1   8  -1   -0.33    0.47
  -1   8  -1    0.50    0.61
   2  -8   1  258.06   13.46
   2  -8   1  266.27   13.21
   2  -8   1  261.55   13.42
   2  -8   1  278.32   13.72
   2  -8   1  286.01   13.55
  -2   8  -1  307.05   13.65
  -2   8  -1  264.27   13.43
  -2   8  -1  270.08   13.61
  -2   8  -1  262.62   13.78
   3  -8   1    0.28    0.42
   3  -8   1    0.17    0.51
   3  -8   1    0.04    0.63
   3  -8   1    0.10    0.34
   3  -8   1   -0.19    0.61
   3  -8   1    0.35    0.50
   3  -8   1    0.20    0.55
  -3   8  -1   -0.25    0.42
  -3   8  -1    0.43    0.61
  -3   8  -1    0.09    0.48
  -3   8  -1   -0.09    0.60
   4  -8   1   27.96    2.25
   4  -8   1   25.99    2.02
   4  -8   1   25.44    2.06
   4  -8   1   24.63    2.07
   4  -8   1   24.39    2.09
   4  -8   1   26.42    1.83
  -4   8  -1   26.61    2.23
   5  -8   1    0.58    0.62
   5  -8   1   -0.32    0.76
   5  -8   1    0.74    0.49
   5  -8   1    1.13    0.88
   5  -8   1    0.53    0.85
   5  -8   1    0.29    0.69
  -5   8  -1   -0.20    0.69
  -5   8  -1   -0.40    0.50
  -5   8  -1    0.02    0.31
   6  -8   1   66.95    3.93
   6  -8   1   63.75    4.43
   6  -8   1   62.22    4.36
   6  -8   1   66.42    4.19
   6  -8   1   65.02    3.66
  -6   8  -1   71.29    4.56
  -6   8  -1   64.16    3.47
  -6   8  -1   67.22    4.16
   7  -8   1   -0.26    0.41
   7  -8   1    0.22    0.92
   7  -8   1   -0.52    0.91
   7  -8   1   -0.21    0.52
  -7   8  -1   -0.46    0.58
  -7   8  -1   -0.27    0.40
  -7   8  -1    0.46    1.03
  -7   8  -1    0.26    0.70
   8  -8   1    6.68    1.28
   8  -8   1    8.60    2.02
   8  -8   1    6.01    1.37
   8  -8   1    6.29    1.98
   8  -8   1    6.11    1.29
  -8   8  -1    7.98    1.70
  -8   8  -1    9.12    1.62
  -8   8  -1    7.70    2.12
  -8   8  -1    9.03    1.17
   9  -8   1   -0.52    0.91
   9  -8   1    0.37    0.81
   9  -8   1    0.89    0.75
   9  -8   1   -0.40    0.47
  -9   8  -1    0.02    0.78
  -9   8  -1    1.07    1.34
  -9   8  -1   -0.05    0.59
  -9   8  -1    0.20    0.85
  10  -8   1   36.06    2.97
  10  -8   1   40.31    3.09
  10  -8   1   44.59    3.87
  10  -8   1   39.63    3.13
 -10   8  -1   39.54    3.76
 -10   8  -1   42.66    3.36
 -10   8  -1   41.44    2.74
 -10   8  -1   38.89    3.16
  11  -8   1    0.13    0.68
  11  -8   1    0.07    0.74
  11  -8   1    1.66    1.40
 -11   8  -1    0.47    1.06
 -11   8  -1    0.45    1.34
 -11   8  -1    0.04    0.85
 -11   8  -1   -0.38    0.58
  12  -8   1    4.23    1.40
  12  -8   1    2.92    1.89
  12  -8   1    5.39    1.53
 -12   8  -1    3.30    1.06
 -12   8  -1    2.25    1.43
 -12   8  -1    4.42    1.64
 -12   8  -1    2.39    1.90
  13  -8   1    0.35    1.62
  13  -8   1    0.14    0.77
  13  -8   1    0.00    0.95
 -13   8  -1   -0.40    1.12
 -13   8  -1    0.37    1.20
 -13   8  -1    2.02    2.01
 -13   8  -1    0.83    0.93
 -12  -9   1   -0.14    1.36
 -12  -9   1    1.46    1.62
  12   9  -1    0.08    0.80
  12   9  -1    1.78    2.56
 -11  -9   1    2.98    1.67
 -11  -9   1    3.16    1.60
  11   9  -1    2.42    1.00
 -10  -9   1    3.17    1.52
 -10  -9   1    4.40    1.70
  10   9  -1    4.53    2.58
  10   9  -1    1.82    0.95
  -9  -9   1    0.97    1.17
  -9  -9   1    0.32    0.99
  -9  -9   1    0.55    0.70
   9   9  -1   -0.25    0.64
   9   9  -1    0.80    1.96
  -8  -9   1    4.52    1.47
  -8  -9   1    5.64    1.51
  -8  -9   1    2.31    0.89
   8   9  -1    4.86    2.27
   8   9  -1    3.13    0.96
   8   9  -1    4.32    1.15
  -7  -9   1    2.12    0.96
  -7  -9   1    1.93    1.15
  -7  -9   1    1.78    0.74
  -7  -9   1    5.65    1.30
   7   9  -1    4.90    1.00
   7   9  -1    2.91    0.97
   7   9  -1    1.89    1.88
  -6  -9   1    3.42    1.07
  -6  -9   1    2.31    0.87
  -6  -9   1    1.90    0.98
   6   9  -1    1.96    0.67
   6   9  -1    1.38    1.56
   6   9  -1    3.14    0.94
  -5  -9   1   19.66    1.76
  -5  -9   1   18.67    1.82
  -5  -9   1   19.54    1.78
   5   9  -1   19.18    1.58
   5   9  -1   21.29    2.78
   5   9  -1   17.20    1.54
   5   9  -1   20.01    1.84
  -4  -9   1    4.14    1.08
  -4  -9   1    5.72    1.10
  -4  -9   1    7.28    1.31
   4   9  -1    5.76    0.96
   4   9  -1    5.98    1.06
   4   9  -1    5.65    1.19
   4   9  -1    3.06    1.48
  -3  -9   1    9.50    1.14
  -3  -9   1    9.91    1.49
  -3  -9   1    6.39    1.14
   3   9  -1    7.29    1.09
   3   9  -1    8.20    0.95
   3   9  -1    7.97    1.39
   3   9  -1   10.56    2.24
  -2  -9   1    1.99    0.57
  -2  -9   1    2.17    0.76
  -2  -9   1    2.00    0.83
  -2  -9   1    1.91    0.73
   2   9  -1    1.40    0.57
   2   9  -1    1.62    0.77
   2   9  -1    2.33    0.63
   2   9  -1    1.48    1.09
  -1  -9   1    3.80    0.92
  -1  -9   1    3.87    0.71
  -1  -9   1    4.22    0.84
  -1  -9   1    3.43    0.61
   1   9  -1    5.20    1.07
   1   9  -1    6.18    1.63
   1   9  -1    4.80    0.79
   0  -9   1    0.21    0.49
   0  -9   1    0.01    0.32
   0  -9   1    0.03    0.28
   0  -9   1    0.37    0.43
   0  -9   1    0.47    0.46
   0  -9   1    0.13    0.54
   0   9  -1   -0.12    0.36
   0   9  -1   -0.23    0.57
   1  -9   1    4.51    0.87
   1  -9   1    4.23    0.73
   1  -9   1    4.56    1.05
  -1   9  -1    2.21    0.86
  -1   9  -1    3.32    0.95
   2  -9   1    1.90    0.76
   2  -9   1    1.10    0.77
   2  -9   1    1.86    0.77
   2  -9   1    1.66    0.68
   2  -9   1    2.33    0.55
  -2   9  -1    1.83    0.85
  -2   9  -1    0.63    0.65
  -2   9  -1    1.40    0.65
   3  -9   1    7.86    0.80
   3  -9   1    9.79    1.59
   3  -9   1    7.57    1.27
   3  -9   1    8.85    1.41
   3  -9   1    8.51    1.36
  -3   9  -1    9.04    1.44
  -3   9  -1    5.57    1.28
   4  -9   1    5.56    0.95
   4  -9   1    4.59    1.21
   4  -9   1    5.52    1.26
   4  -9   1    5.50    1.18
   4  -9   1    5.80    1.20
   4  -9   1    4.91    1.30
  -4   9  -1    4.29    1.05
  -4   9  -1    6.12    1.38
   5  -9   1   19.38    1.87
   5  -9   1   18.48    1.92
   5  -9   1   20.89    2.05
   5  -9   1   16.55    1.53
  -5   9  -1   20.82    2.02
   6  -9   1    2.18    0.76
   6  -9   1    1.59    1.04
   6  -9   1    2.69    1.32
   6  -9   1    1.03    0.78
  -6   9  -1    2.26    0.99
  -6   9  -1    1.77    1.18
   7  -9   1    3.33    1.45
   7  -9   1    0.76    1.20
   7  -9   1    3.57    1.05
   7  -9   1    1.52    0.73
  -7   9  -1    0.68    1.11
  -7   9  -1    3.04    0.65
  -7   9  -1    3.71    1.08
   8  -9   1    5.02    1.24
   8  -9   1    4.81    1.78
   8  -9   1    1.67    1.61
   8  -9   1    5.07    1.20
  -8   9  -1    4.57    1.20
  -8   9  -1    1.61    1.35
  -8   9  -1    6.90    1.51
  -8   9  -1    6.50    0.91
   9  -9   1   -0.37    0.52
   9  -9   1    0.27    0.79
   9  -9   1   -0.40    1.11
   9  -9   1    0.42    0.73
  -9   9  -1   -0.36    0.77
  -9   9  -1    0.67    0.89
  -9   9  -1    0.29    0.58
  -9   9  -1    0.43    1.18
  10  -9   1    1.53    1.16
  10  -9   1    1.44    1.04
  10  -9   1    3.41    1.22
  10  -9   1    2.88    1.62
 -10   9  -1    3.23    0.95
 -10   9  -1    2.60    1.67
 -10   9  -1    4.46    1.46
 -10   9  -1    1.54    1.28
  11  -9   1    2.57    1.17
  11  -9   1    3.07    1.84
  11  -9   1    4.21    1.29
 -11   9  -1    4.93    1.10
 -11   9  -1    2.76    1.96
 -11   9  -1    2.94    1.53
 -11   9  -1    5.04    1.64
  12  -9   1    0.11    0.88
  12  -9   1    0.41    0.88
  12  -9   1   -0.26    1.43
 -12   9  -1   -1.01    1.27
 -12   9  -1    0.50    0.91
 -12   9  -1    2.25    1.49
 -12   9  -1    0.35    1.19
 -12 -10   1    5.87    2.18
 -12 -10   1    1.48    1.70
  12  10  -1    2.05    1.15
  12  10  -1    4.33    2.84
 -11 -10   1   -0.72    1.13
 -11 -10   1   -0.43    1.13
  11  10  -1    1.75    2.54
  11  10  -1   -0.45    0.72
 -10 -10   1   54.34    4.25
 -10 -10   1   50.70    3.61
 -10 -10   1   49.71    4.08
  10  10  -1   46.29    3.48
  -9 -10   1   -0.89    0.93
  -9 -10   1    0.05    0.76
  -9 -10   1   -0.51    1.01
   9  10  -1   -0.23    0.69
   9  10  -1    2.64    2.03
  -8 -10   1   31.93    2.84
  -8 -10   1   29.25    2.67
  -8 -10   1   29.01    2.44
   8  10  -1   30.77    2.47
   8  10  -1   26.78    5.04
   8  10  -1   27.75    2.26
  -7 -10   1   -0.57    0.58
  -7 -10   1    0.27    1.01
  -7 -10   1    0.07    0.68
  -7 -10   1    1.56    1.05
   7  10  -1   -0.33    0.66
   7  10  -1    0.06    0.59
   7  10  -1    0.71    1.69
  -6 -10   1   73.31    4.67
  -6 -10   1   77.72    4.63
  -6 -10   1   81.00    4.83
   6  10  -1   78.59    4.53
   6  10  -1   72.46    4.33
   6  10  -1   61.99    5.80
  -5 -10   1   -0.22    0.53
  -5 -10   1   -0.39    0.69
  -5 -10   1    0.48    0.82
   5  10  -1    0.24    0.57
   5  10  -1    0.39    1.40
   5  10  -1   -0.48    0.53
   5  10  -1   -0.20    0.67
  -4 -10   1    7.17    1.36
  -4 -10   1    5.91    1.35
  -4 -10   1    6.44    1.37
   4  10  -1    7.07    1.39
   4  10  -1    7.19    1.23
   4  10  -1    6.58    1.11
   4  10  -1    6.84    2.20
  -3 -10   1    0.38    0.66
  -3 -10   1    0.31    0.73
  -3 -10   1    0.05    0.57
   3  10  -1    1.26    1.39
   3  10  -1   -0.23    0.63
   3  10  -1   -0.17    0.46
   3  10  -1   -0.19    0.45
  -2 -10   1   62.04    4.02
  -2 -10   1   60.77    3.60
  -2 -10   1   64.20    3.93
   2  10  -1   57.72    3.88
   2  10  -1   56.83    4.73
   2  10  -1   63.32    3.58
  -1 -10   1    0.41    0.66
  -1 -10   1    0.61    0.60
  -1 -10   1    0.02    0.38
  -1 -10   1   -0.17    0.51
   1  10  -1    0.30    0.72
   1  10  -1    0.58    1.05
   1  10  -1    0.64    0.54
   0 -10   1   20.63    1.37
   0 -10   1   20.90    1.73
   0 -10   1   23.30    2.00
   0 -10   1   21.95    1.49
   0 -10   1   25.04    1.58
   0  10  -1   22.41    1.57
   0  10  -1   21.60    2.06
   1 -10   1    0.63    0.69
   1 -10   1   -0.12    0.53
  -1  10  -1    0.29    0.79
   2 -10   1   56.87    3.73
   2 -10   1   64.91    3.69
   2 -10   1   62.87    4.00
   2 -10   1   65.12    3.78
  -2  10  -1   64.48    3.82
  -2  10  -1   53.47    3.88
   3 -10   1    0.75    0.93
   3 -10   1    0.22    0.61
   3 -10   1    0.94    0.87
   3 -10   1    1.15    0.88
  -3  10  -1    0.61    0.85
  -3  10  -1    0.43    0.72
   4 -10   1    7.77    1.63
   4 -10   1    8.69    1.55
   4 -10   1    7.50    1.17
  -4  10  -1   10.77    1.89
  -4  10  -1    7.09    1.45
   5 -10   1    0.95    0.83
   5 -10   1   -0.17    0.87
   5 -10   1    0.48    0.63
   5 -10   1   -0.04    0.84
  -5  10  -1    1.15    0.68
  -5  10  -1    0.47    0.95
   6 -10   1   87.75    4.96
   6 -10   1   77.01    5.17
   6 -10   1   83.41    5.46
  -6  10  -1   82.73    5.50
   7 -10   1    0.34    0.69
   7 -10   1    1.13    1.19
   7 -10   1   -0.22    1.08
  -7  10  -1    0.03    1.09
   8 -10   1   30.04    2.66
   8 -10   1   37.81    5.00
   8 -10   1   27.78    2.93
   8 -10   1   27.36    2.44
  -8  10  -1   27.05    2.93
  -8  10  -1   32.01    2.70
   9 -10   1    0.63    0.85
   9 -10   1   -0.40    0.63
   9 -10   1    0.38    1.24
   9 -10   1    0.20    0.80
  -9  10  -1    0.37    1.25
  -9  10  -1   -0.33    0.53
  -9  10  -1    0.26    0.99
  -9  10  -1    1.10    1.19
  10 -10   1   54.45    4.70
  10 -10   1   54.08    4.05
  10 -10   1   54.07    3.99
 -10  10  -1   49.10    3.77
 -10  10  -1   63.33    4.99
 -10  10  -1   51.13    4.00
  11 -10   1    0.29    1.53
  11 -10   1    0.53    1.02
  11 -10   1    0.72    0.84
 -11  10  -1    0.43    1.52
 -11  10  -1    0.13    1.19
 -11  10  -1    0.12    0.64
 -11  10  -1    0.73    1.05
  12 -10   1    0.77    1.14
  12 -10   1    0.55    1.65
  12 -10   1    1.72    1.22
 -12  10  -1    2.75    1.61
 -12  10  -1   -0.22    0.68
 -12  10  -1    1.85    1.52
 -12  10  -1    2.95    2.21
 -11 -11   1   -0.51    1.30
 -11 -11   1   -0.15    1.38
 -11 -11   1    0.59    1.09
  11  11  -1   -0.71    0.72
  11  11  -1    0.74    2.57
 -10 -11   1    0.55    1.35
 -10 -11   1    0.41    0.95
 -10 -11   1    0.10    1.38
  10  11  -1   -0.40    0.79
  10  11  -1    0.94    2.39
  -9 -11   1    3.75    1.71
  -9 -11   1    2.72    1.65
  -9 -11   1    5.11    1.35
   9  11  -1    9.34    3.13
  -8 -11   1    1.05    0.97
  -8 -11   1    0.64    1.28
  -8 -11   1    1.26    1.16
   8  11  -1    2.21    1.98
   8  11  -1    0.46    0.76
  -7 -11   1   12.10    1.81
  -7 -11   1   12.37    2.12
  -7 -11   1    9.53    1.78
   7  11  -1   12.31    1.78
   7  11  -1   13.14    1.39
  -6 -11   1    0.79    1.06
  -6 -11   1    0.26    0.77
  -6 -11   1    1.18    1.12
   6  11  -1   -0.25    0.58
   6  11  -1    1.75    1.75
   6  11  -1    0.21    0.73
  -5 -11   1    1.29    1.03
  -5 -11   1    0.97    0.84
  -5 -11   1    0.98    1.01
   5  11  -1    4.23    1.19
   5  11  -1    3.55    0.99
   5  11  -1    5.52    2.08
   5  11  -1    1.55    0.66
  -4 -11   1   -0.11    0.74
  -4 -11   1    2.32    0.97
  -4 -11   1    1.20    0.93
   4  11  -1    2.57    1.01
   4  11  -1    1.03    0.74
   4  11  -1    2.29    0.74
   4  11  -1    0.64    1.61
  -3 -11   1   23.86    2.20
  -3 -11   1   27.25    2.08
  -3 -11   1   25.87    2.21
   3  11  -1   27.04    2.05
   3  11  -1   25.47    2.32
   3  11  -1   28.37    3.33
   3  11  -1   22.86    1.90
  -2 -11   1    3.08    1.10
  -2 -11   1    1.77    0.81
  -2 -11   1    2.91    0.91
   2  11  -1    3.27    0.93
   2  11  -1    3.95    1.74
   2  11  -1    2.34    0.83
  -1 -11   1    1.12    0.65
  -1 -11   1    1.58    0.45
  -1 -11   1    1.55    0.84
  -1 -11   1    1.45    0.78
   1  11  -1    2.13    0.99
   1  11  -1    3.53    1.55
   1  11  -1    1.41    0.73
   0 -11   1   -0.14    0.64
   0 -11   1   -0.32    0.37
   0 -11   1   -0.01    0.61
   0  11  -1   -0.27    0.47
   0  11  -1    0.09    0.75
   1 -11   1    1.79    0.92
   1 -11   1    0.95    0.79
  -1  11  -1    3.54    1.25
  -2  11  -1    2.16    0.96
  -2  11  -1    2.69    0.99
   3 -11   1   21.76    1.97
   3 -11   1   21.24    1.93
   3 -11   1   25.67    2.25
  -3  11  -1   25.50    2.15
  -3  11  -1   17.48    2.00
   4 -11   1    1.01    0.66
   4 -11   1    0.68    0.69
   4 -11   1    0.52    0.91
   4 -11   1   -0.06    0.94
  -4  11  -1    1.10    0.87
  -4  11  -1    1.25    1.01
   5 -11   1   -0.06    0.97
   5 -11   1    2.16    0.96
   5 -11   1    0.87    0.85
   5 -11   1    1.34    1.13
  -5  11  -1    0.84    1.13
  -5  11  -1    2.89    1.07
   6 -11   1    0.33    1.01
   6 -11   1   -0.44    0.97
   6 -11   1    4.08    1.26
  -6  11  -1    0.90    0.73
  -6  11  -1   -0.28    1.00
   7 -11   1   11.89    1.98
   7 -11   1   10.76    2.18
   7 -11   1    6.13    2.07
  -7  11  -1   14.14    2.51
   8 -11   1    0.32    0.84
   8 -11   1   -0.15    1.20
   8 -11   1    1.34    0.97
  -8  11  -1    0.52    1.34
   9 -11   1    5.87    1.37
   9 -11   1    6.98    1.58
   9 -11   1    3.49    1.91
  -9  11  -1    1.52    1.73
  10 -11   1    0.50    0.90
  10 -11   1    0.05    0.97
  10 -11   1    2.36    1.82
 -10  11  -1    0.28    1.54
 -10  11  -1    0.69    1.21
  11 -11   1    0.67    1.02
  11 -11   1   -0.37    1.36
  11 -11   1    0.65    1.10
 -11  11  -1    1.39    1.85
 -11  11  -1   -0.34    1.17
 -11  11  -1    0.43    1.22
 -10 -12   1    0.66    1.57
 -10 -12   1    2.92    1.38
 -10 -12   1    2.09    1.74
  10  12  -1    2.40    1.10
  10  12  -1    3.27    2.68
  -9 -12   1    0.26    1.37
  -9 -12   1   -0.19    0.86
  -9 -12   1    0.04    1.26
   9  12  -1    0.18    2.38
   9  12  -1    0.60    0.89
  -8 -12   1    1.14    1.22
  -8 -12   1    2.07    1.51
  -8 -12   1    1.83    1.14
   8  12  -1    6.92    2.82
   8  12  -1    1.34    0.97
  -7 -12   1   -0.48    0.93
  -7 -12   1    0.14    0.81
  -7 -12   1   -0.20    0.94
   7  12  -1    0.28    0.72
   7  12  -1   -0.07    1.79
  -6 -12   1    6.96    1.52
  -6 -12   1    6.24    1.72
  -6 -12   1    8.25    1.78
   6  12  -1    7.28    1.24
   6  12  -1    6.99    2.37
   6  12  -1    7.30    1.45
  -5 -12   1    0.19    0.76
  -5 -12   1    0.22    0.93
  -5 -12   1   -0.44    0.81
   5  12  -1   -0.20    0.66
   5  12  -1    0.35    0.96
   5  12  -1    2.87    1.98
   5  12  -1    0.34    0.67
  -4 -12   1   11.57    1.86
  -4 -12   1   12.78    2.10
  -4 -12   1   10.91    1.88
   4  12  -1   11.11    1.70
   4  12  -1   12.00    1.97
   4  12  -1    9.03    2.73
   4  12  -1   12.29    1.30
  -3 -12   1    0.24    0.88
  -3 -12   1    0.88    0.91
  -3 -12   1    0.31    0.77
   3  12  -1   -0.24    0.56
   3  12  -1    0.75    1.60
   3  12  -1    0.19    0.82
  -2 -12   1   28.68    2.50
  -2 -12   1   32.06    2.55
  -2 -12   1   30.16    2.13
  -2 -12   1   25.26    2.12
   2  12  -1   27.33    2.48
   2  12  -1   30.97    2.22
   2  12  -1   21.24    3.25
  -1 -12   1    0.02    0.72
  -1 -12   1    0.16    1.12
  -1 -12   1    0.08    0.60
  -1 -12   1    0.99    0.88
  -1 -12   1   -0.15    0.39
   1  12  -1    0.26    0.58
   1  12  -1    2.54    1.03
   0 -12   1   27.87    2.50
   0  12  -1   32.10    2.15
   0  12  -1   28.22    2.60
   1 -12   1    0.23    0.75
  -1  12  -1    0.44    0.91
   2 -12   1   33.39    2.71
  -2  12  -1   27.05    2.63
   3 -12   1    0.42    0.97
   3 -12   1    0.11    0.71
   3 -12   1    0.43    0.85
  -3  12  -1    0.22    0.76
  -3  12  -1    1.23    1.06
   4 -12   1   10.30    1.95
   4 -12   1   10.23    1.90
   4 -12   1    9.11    1.92
   4 -12   1   11.14    1.57
  -4  12  -1   15.92    2.61
  -4  12  -1   10.59    1.86
   5 -12   1   -0.13    0.76
   5 -12   1    0.46    1.08
   5 -12   1   -0.09    0.66
   5 -12   1    0.12    1.10
  -5  12  -1    0.34    1.09
  -5  12  -1    0.48    0.96
   6 -12   1    6.66    1.93
   6 -12   1    7.94    2.11
   6 -12   1    9.15    1.82
  -6  12  -1    7.36    1.61
  -6  12  -1    6.32    1.94
   7 -12   1   -0.44    0.72
   7 -12   1   -0.67    1.38
   7 -12   1    0.24    1.22
  -7  12  -1    1.49    1.00
  -7  12  -1    0.34    1.27
   8 -12   1    1.95    1.64
   8 -12   1    1.23    1.05
   8 -12   1    0.37    1.07
  -8  12  -1    2.21    1.85
  -8  12  -1    2.45    0.98
   9 -12   1    0.40    0.87
   9 -12   1    0.03    1.39
   9 -12   1    0.68    1.02
  -9  12  -1    1.22    1.70
  10 -12   1    3.00    1.39
  10 -12   1    1.26    1.10
  10 -12   1    1.75    1.84
 -10  12  -1    2.73    2.18
   9  13  -1    6.13    2.82
  -8 -13   1    0.73    1.33
  -8 -13   1    0.09    0.98
  -8 -13   1    0.47    1.34
   8  13  -1    0.69    2.22
   8  13  -1    1.00    0.95
  -7 -13   1    0.20    1.14
  -7 -13   1    0.64    0.99
  -7 -13   1   -0.43    1.11
   7  13  -1   -0.34    2.10
   7  13  -1   -0.05    0.70
  -6 -13   1    0.33    0.89
  -6 -13   1    0.15    1.09
  -6 -13   1    1.14    1.24
   6  13  -1    5.45    2.58
   6  13  -1   -0.18    0.69
  -5 -13   1   16.41    1.99
  -5 -13   1   15.76    2.43
  -5 -13   1   19.85    2.11
   5  13  -1   20.96    2.22
   5  13  -1   18.69    1.76
   5  13  -1   20.98    3.46
  -4 -13   1    0.35    1.01
  -4 -13   1    1.42    1.03
  -4 -13   1    0.23    0.93
   4  13  -1    0.82    1.06
   4  13  -1    0.19    1.69
  -3 -13   1    0.03    0.77
  -3 -13   1   -0.31    0.90
  -3 -13   1   -0.46    0.75
   3  13  -1    0.50    1.01
   3  13  -1   -0.41    1.65
  -2 -13   1    0.03    0.74
  -2 -13   1    1.05    1.06
  -2 -13   1    0.92    0.87
  -2 -13   1    0.42    0.55
   2  13  -1    3.66    1.73
   2  13  -1    1.86    1.01
  -1 -13   1   11.75    2.20
  -1 -13   1    8.31    1.59
   1  13  -1   12.67    2.04
   0 -13   1    0.00    0.81
   0  13  -1    0.41    0.91
   1 -13   1    9.05    1.71
  -1  13  -1   10.94    1.97
   2 -13   1    1.72    0.98
  -2  13  -1    0.10    1.03
   3 -13   1    0.81    0.73
   3 -13   1    0.53    0.87
   3 -13   1   -0.52    0.90
  -3  13  -1   -0.65    0.85
  -3  13  -1    0.10    0.98
   4 -13   1    1.09    1.12
   4 -13   1    0.73    0.78
   4 -13   1    0.14    1.16
   4 -13   1    1.02    0.94
  -4  13  -1   -0.13    1.04
  -4  13  -1    0.27    0.88
   5 -13   1   19.56    2.19
   5 -13   1   17.40    2.62
   5 -13   1   18.12    2.79
  -5  13  -1   16.03    2.39
   6 -13   1    1.05    1.02
   6 -13   1   -0.06    1.09
  -6  13  -1   -0.11    0.97
  -6  13  -1    0.05    1.17
   7 -13   1   -0.50    0.72
   7 -13   1    0.04    1.24
   7 -13   1    0.43    0.87
  -7  13  -1   -0.15    0.94
  -7  13  -1    0.05    1.38
   8 -13   1    0.42    0.97
   8 -13   1    0.87    1.49
   8 -13   1    0.81    1.04
  -8  13  -1   -0.41    1.03
  -8  13  -1   -0.49    1.37
  -7 -14   1    0.11    1.28
  -7 -14   1    0.13    1.19
  -7 -14   1    0.26    1.03
   7  14  -1    1.49    0.89
   7  14  -1    0.84    2.52
  -6 -14   1    1.49    1.37
  -6 -14   1    0.89    1.40
  -6 -14   1    0.94    1.02
  -5 -14   1    0.48    1.19
  -5 -14   1    0.43    0.89
  -5 -14   1    0.59    1.11
   5  14  -1    0.95    1.15
   5  14  -1   -0.43    1.83
  -4 -14   1    2.61    1.35
  -4 -14   1    2.71    1.19
  -4 -14   1    4.89    1.58
   4  14  -1    4.71    1.35
   4  14  -1    7.74    2.71
  -3 -14   1    1.31    1.29
  -3 -14   1   -0.17    0.85
  -3 -14   1    0.02    0.86
   3  14  -1    0.65    1.88
   3  14  -1    0.51    1.01
  -2 -14   1    4.16    1.56
  -2 -14   1    5.74    1.51
   2  14  -1    6.44    1.52
  -1 -14   1    0.15    0.88
  -1 -14   1   -0.13    1.04
   1  14  -1    1.24    1.11
   0 -14   1    4.80    1.34
   0  14  -1    5.78    1.38
   1 -14   1    1.16    1.12
  -1  14  -1   -0.28    0.99
   2 -14   1    5.21    1.49
  -2  14  -1    6.23    1.59
   3 -14   1    0.62    0.89
   3 -14   1   -0.29    0.70
  -3  14  -1    0.04    1.19
   4 -14   1    2.85    1.32
   4 -14   1    3.70    1.38
  -4  14  -1   -0.36    1.15
  -4  14  -1    5.46    1.56
   5 -14   1    0.57    1.03
   5 -14   1    0.18    1.14
  -5  14  -1    0.00    0.96
  -5  14  -1    0.66    1.39
   6 -14   1    2.30    1.56
   6 -14   1    2.65    1.44
  -6  14  -1   -0.24    1.37
  -6  14  -1    2.68    1.32
   7 -14   1    0.00    0.97
   7 -14   1    1.10    1.19
   7 -14   1    0.61    1.48
  -7  14  -1   -0.10    1.52
  -7  14  -1    0.48    1.13
   5  15  -1    7.81    3.17
  -4 -15   1    0.40    1.34
  -4 -15   1    0.46    1.12
  -4 -15   1    0.45    1.05
   4  15  -1    0.87    2.12
   4  15  -1    0.21    1.12
  -3 -15   1    9.87    1.69
  -3 -15   1    9.66    1.96
  -3 -15   1    8.28    1.89
   3  15  -1    9.49    1.95
  -2 -15   1    1.38    1.27
  -2 -15   1    0.52    1.33
   2  15  -1    0.15    1.03
  -1 -15   1    0.15    1.18
  -1 -15   1    0.13    0.95
   1  15  -1    0.28    1.06
   0 -15   1   -0.37    1.45
   0 -15   1    0.00    0.91
   0  15  -1   -0.89    0.92
   1 -15   1   -0.19    0.90
  -1  15  -1   -0.12    1.06
   2 -15   1    1.58    1.12
  -2  15  -1    0.32    1.21
   3 -15   1    9.40    2.05
  -3  15  -1   11.08    2.34
   4 -15   1   -0.37    0.87
  -4  15  -1    0.13    1.38
  -4  15   2    0.14    1.29
   4 -15  -2   -0.31    1.12
   4 -15  -2    0.40    1.17
  -3  15   2    8.12    1.87
   3 -15  -2    9.28    2.11
  -2  15   2    0.25    1.08
   2 -15  -2    0.19    0.99
  -1  15   2    1.00    1.26
   1 -15  -2   -0.61    0.84
   0  15   2    0.78    1.16
   0 -15  -2    0.60    1.15
   0 -15  -2   -0.61    1.09
   1  15   2    0.24    1.02
  -1 -15  -2    0.06    1.02
  -1 -15  -2   -0.03    1.20
   2  15   2    0.22    1.03
  -2 -15  -2   -0.12    1.20
  -2 -15  -2   -0.25    0.97
   3  15   2   10.49    2.02
  -3 -15  -2    6.74    1.72
  -3 -15  -2    5.78    1.65
   4  15   2    1.22    1.97
   4  15   2   -0.10    1.12
  -4 -15  -2   -0.78    0.86
  -4 -15  -2    0.51    1.32
  -6  14   2    2.80    1.22
  -6  14   2    0.17    1.54
   6 -14  -2    2.06    1.46
   6 -14  -2    1.56    1.52
   6 -14  -2    2.43    1.63
  -5  14   2   -0.48    1.26
  -5  14   2    0.25    1.05
   5 -14  -2    0.08    0.92
   5 -14  -2   -0.08    0.89
   5 -14  -2    0.89    1.30
  -4  14   2    0.46    1.24
  -4  14   2    5.49    1.55
   4 -14  -2    3.81    1.44
   4 -14  -2    4.86    1.59
  -3  14   2    0.73    1.27
  -3  14   2    0.46    1.24
   3 -14  -2    0.63    1.02
  -2  14   2    4.90    1.52
   2 -14  -2    3.54    1.40
  -1  14   2    0.37    0.96
   1 -14  -2    0.03    0.85
   0  14   2    1.56    0.97
   0 -14  -2    0.11    0.99
   0 -14  -2    1.43    1.24
   1  14   2    0.55    1.07
  -1 -14  -2   -0.19    0.97
  -1 -14  -2    0.92    0.98
   2  14   2    6.87    1.68
  -2 -14  -2    3.42    1.46
  -2 -14  -2    4.83    1.46
   3  14   2   -0.68    0.84
   3  14   2    0.25    1.87
  -3 -14  -2    0.53    1.08
  -3 -14  -2    0.99    1.04
   4  14   2    8.00    1.71
  -4 -14  -2    5.74    1.54
  -4 -14  -2    5.47    1.61
  -4 -14  -2    6.89    1.45
   5  14   2    0.52    1.15
   5  14   2   -0.23    1.78
  -5 -14  -2    0.29    0.96
  -5 -14  -2    1.13    1.15
  -5 -14  -2    0.41    1.16
   6  14   2    6.81    2.62
  -6 -14  -2    2.30    1.38
  -6 -14  -2    1.30    1.29
  -6 -14  -2    1.08    1.27
  -8  13   2    0.32    1.45
  -8  13   2    0.28    1.09
   8 -13  -2   -0.23    1.33
   8 -13  -2    0.77    1.09
  -7  13   2   -0.40    1.00
  -7  13   2   -0.38    1.27
   7 -13  -2    0.82    1.19
   7 -13  -2   -0.34    0.89
   7 -13  -2    0.39    1.28
  -6  13   2    0.62    1.07
  -6  13   2    0.88    1.38
   6 -13  -2    0.78    1.33
   6 -13  -2   -0.14    0.79
   6 -13  -2    0.51    0.97
  -5  13   2   13.84    2.15
   5 -13  -2   14.66    2.35
   5 -13  -2   12.31    3.07
   5 -13  -2   16.71    2.39
   5 -13  -2   13.08    2.23
  -4  13   2    1.00    1.20
   4 -13  -2    0.10    0.99
   4 -13  -2    1.03    1.25
   4 -13  -2    0.14    1.02
  -3  13   2   -0.07    0.93
  -3  13   2    0.07    0.96
   3 -13  -2    0.59    1.08
   3 -13  -2    0.30    0.79
   3 -13  -2   -0.22    0.87
  -2  13   2   -0.12    0.96
   2 -13  -2    0.66    0.96
  -1  13   2    8.82    1.66
   1 -13  -2   12.29    2.11
   0  13   2    0.13    0.86
   0 -13  -2   -0.15    0.96
   0 -13  -2   -0.48    0.72
   1  13   2   12.81    1.87
  -1 -13  -2    9.82    1.60
  -1 -13  -2    7.60    1.55
  -1 -13  -2    9.35    1.72
   2  13   2    0.90    1.79
   2  13   2    0.81    0.99
  -2 -13  -2    0.12    0.80
  -2 -13  -2    2.19    1.09
  -2 -13  -2    0.54    0.89
   3  13   2    1.28    1.76
   3  13   2    0.15    0.93
  -3 -13  -2    0.01    0.87
  -3 -13  -2    0.38    0.84
  -3 -13  -2   -0.09    0.71
  -3 -13  -2    1.00    0.90
   4  13   2    0.22    1.68
   4  13   2    0.48    0.91
  -4 -13  -2    1.00    0.86
  -4 -13  -2    0.90    0.88
  -4 -13  -2    0.69    1.06
  -4 -13  -2    0.84    0.99
   5  13   2   13.04    2.11
   5  13   2   18.78    3.28
  -5 -13  -2   13.12    1.98
  -5 -13  -2   15.87    2.42
  -5 -13  -2   15.15    1.78
   6  13   2    2.85    2.56
   6  13   2    1.23    0.92
  -6 -13  -2    1.48    1.23
  -6 -13  -2    1.08    1.15
  -6 -13  -2    0.68    1.10
   7  13   2    0.10    0.77
   7  13   2   -0.29    1.97
  -7 -13  -2    0.14    1.04
  -7 -13  -2    0.44    1.21
  -7 -13  -2    0.29    1.18
   8  13   2    0.25    2.25
   8  13   2    1.65    0.94
  -8 -13  -2    1.36    1.26
  -8 -13  -2   -0.13    1.27
  -8 -13  -2   -0.14    1.18
  -9  12   2    1.80    1.73
   9 -12  -2   -0.10    1.43
   9 -12  -2   -0.31    0.82
  -8  12   2    6.58    2.15
   8 -12  -2    9.79    2.41
   8 -12  -2    8.28    1.86
  -7  12   2    0.50    0.95
  -7  12   2   -0.25    1.19
   7 -12  -2   -0.82    1.56
   7 -12  -2    0.98    1.08
   7 -12  -2    0.35    1.32
   7 -12  -2   -0.01    0.82
  -6  12   2    3.33    1.15
  -6  12   2    0.60    1.28
   6 -12  -2    2.76    1.08
   6 -12  -2    1.17    1.29
   6 -12  -2    4.33    1.40
   6 -12  -2    3.23    1.69
  -5  12   2    0.15    1.13
  -5  12   2    0.30    0.88
   5 -12  -2    0.55    1.27
   5 -12  -2    0.98    0.89
   5 -12  -2   -0.31    0.94
   5 -12  -2    0.64    0.83
  -4  12   2    0.27    1.05
  -4  12   2    2.15    0.97
   4 -12  -2    1.73    0.96
   4 -12  -2    1.07    1.18
   4 -12  -2   -0.31    0.87
   4 -12  -2    1.02    0.94
  -3  12   2    0.44    0.86
  -3  12   2    0.62    1.03
   3 -12  -2    0.46    0.93
   3 -12  -2   -0.36    0.89
   3 -12  -2    0.50    0.89
  -2  12   2   15.41    1.85
  -2  12   2   16.76    2.28
   2 -12  -2   16.06    2.58
   2 -12  -2   14.89    2.31
  -1  12   2    0.78    0.96
   1 -12  -2    0.76    0.92
   1 -12  -2    0.47    0.97
   0  12   2    9.49    1.58
   0 -12  -2    5.93    1.30
   0 -12  -2    6.37    1.39
   1  12   2   -0.14    0.80
  -1 -12  -2    0.26    0.75
  -1 -12  -2    1.27    1.02
  -1 -12  -2    1.01    0.79
   2  12   2   15.97    1.75
   2  12   2   17.83    2.95
  -2 -12  -2   14.59    2.08
  -2 -12  -2   15.07    1.32
  -2 -12  -2   14.91    1.83
   3  12   2    1.71    0.99
   3  12   2    2.24    1.66
  -3 -12  -2   -0.02    0.66
  -3 -12  -2    1.23    0.94
  -3 -12  -2    0.40    0.64
  -3 -12  -2    0.15    0.90
   4  12   2    1.19    0.88
   4  12   2    3.85    1.97
  -4 -12  -2    2.21    0.96
  -4 -12  -2    1.56    1.00
  -4 -12  -2    0.62    0.92
   5  12   2    0.79    0.69
   5  12   2    0.08    1.74
   5  12   2    0.01    0.84
  -5 -12  -2    0.14    0.87
  -5 -12  -2    0.52    0.98
  -5 -12  -2   -0.02    0.84
   6  12   2    3.43    0.99
   6  12   2    3.58    1.97
  -6 -12  -2    1.34    1.02
  -6 -12  -2    2.05    1.25
  -6 -12  -2    1.00    1.05
   7  12   2    0.21    0.75
   7  12   2   -0.30    1.64
  -7 -12  -2    0.93    1.17
  -7 -12  -2   -0.05    1.02
  -7 -12  -2   -0.10    0.88
   8  12   2    7.03    2.81
   8  12   2    7.97    1.47
  -8 -12  -2    7.59    1.92
  -8 -12  -2    8.49    1.83
  -8 -12  -2    7.25    2.04
   9  12   2   -0.58    0.66
   9  12   2   -0.86    1.92
  -9 -12  -2   -0.33    1.16
  -9 -12  -2   -0.30    0.97
  -9 -12  -2   -0.74    1.16
 -11  11   2    1.43    1.27
 -11  11   2   -0.34    1.47
  11 -11  -2    0.21    1.12
 -10  11   2    1.10    1.78
 -10  11   2    0.82    1.27
  10 -11  -2    0.93    1.61
  10 -11  -2    0.16    0.88
  10 -11  -2    0.78    1.02
  -9  11   2    6.19    1.63
  -9  11   2    5.09    2.03
   9 -11  -2    7.79    2.21
   9 -11  -2    4.52    1.47
  -8  11   2    3.51    1.22
  -8  11   2   -0.76    1.09
   8 -11  -2   -0.08    0.89
   8 -11  -2    0.00    1.23
   8 -11  -2    0.07    0.88
  -7  11   2   20.01    3.14
   7 -11  -2   13.56    2.52
   7 -11  -2   13.69    2.26
   7 -11  -2    7.79    2.10
   7 -11  -2   15.27    1.62
  -6  11   2    0.89    1.19
  -6  11   2    1.04    0.95
   6 -11  -2    3.23    1.52
   6 -11  -2    0.63    1.20
   6 -11  -2    1.99    1.08
   6 -11  -2    1.92    0.95
  -5  11   2    7.10    1.72
  -5  11   2    5.20    1.20
   5 -11  -2    6.21    1.20
   5 -11  -2    4.51    1.56
   5 -11  -2    5.33    1.50
   5 -11  -2    5.85    1.41
  -4  11   2    0.37    0.80
  -4  11   2   -0.25    0.86
   4 -11  -2    0.31    0.74
   4 -11  -2    0.32    0.65
   4 -11  -2    0.87    1.11
   4 -11  -2    0.15    0.87
  -3  11   2   25.71    2.24
  -3  11   2   25.16    2.23
   3 -11  -2   24.55    2.35
   3 -11  -2   22.92    2.38
   3 -11  -2   25.80    2.18
   3 -11  -2   22.03    2.04
  -2  11   2    1.75    0.87
  -2  11   2   -0.04    0.73
   2 -11  -2    0.08    0.77
   2 -11  -2    0.12    0.72
   2 -11  -2    0.61    0.83
   2 -11  -2   -0.05    0.71
   2 -11  -2    0.31    0.84
  -1  11   2    3.49    1.10
   1 -11  -2    1.26    0.87
   1 -11  -2    1.58    0.93
   0  11   2   -0.27    0.62
   0 -11  -2    0.06    0.41
   0 -11  -2   -0.34    0.52
   0 -11  -2   -0.48    0.56
   1  11   2    2.32    1.47
   1  11   2    1.97    0.93
  -1 -11  -2    1.92    1.03
  -1 -11  -2    1.28    1.01
  -1 -11  -2    1.73    0.78
   2  11   2    0.31    1.15
   2  11   2   -0.24    0.64
  -2 -11  -2    0.76    0.81
  -2 -11  -2   -0.19    0.55
  -2 -11  -2   -0.84    0.65
  -2 -11  -2    0.13    0.56
   3  11   2   23.29    2.16
   3  11   2   26.92    3.30
  -3 -11  -2   28.85    1.98
  -3 -11  -2   21.08    1.93
  -3 -11  -2   25.15    2.33
   4  11   2    0.35    0.59
   4  11   2    0.10    1.39
   4  11   2    0.31    0.79
  -4 -11  -2    0.42    0.80
  -4 -11  -2    0.31    0.78
  -4 -11  -2   -0.35    0.64
   5  11   2    7.34    1.37
   5  11   2    6.48    1.09
   5  11   2    7.55    2.57
  -5 -11  -2    6.00    1.33
  -5 -11  -2    4.60    1.28
  -5 -11  -2    5.49    1.30
   6  11   2    2.52    1.74
   6  11   2    1.19    0.75
  -6 -11  -2    1.16    0.99
  -6 -11  -2    1.49    1.07
  -6 -11  -2    0.91    0.95
   7  11   2   15.06    1.53
   7  11   2   16.39    3.67
  -7 -11  -2   18.55    1.97
  -7 -11  -2   14.48    2.26
  -7 -11  -2   13.41    2.07
   8  11   2    0.68    0.75
   8  11   2    0.34    1.96
  -8 -11  -2    0.46    0.94
  -8 -11  -2    0.35    1.18
  -8 -11  -2    0.50    1.06
   9  11   2    6.48    1.37
   9  11   2    9.47    3.15
  -9 -11  -2    3.66    1.49
  -9 -11  -2    5.34    1.82
  -9 -11  -2    4.83    1.66
  10  11   2    1.01    0.93
  10  11   2    1.31    2.46
 -10 -11  -2    0.88    1.41
 -10 -11  -2    0.54    1.28
 -10 -11  -2    1.87    1.44
  11  11   2    1.12    2.78
  11  11   2    0.42    0.94
 -11 -11  -2   -0.29    1.49
 -11  10   2   -0.07    1.51
 -11  10   2    0.34    1.27
 -11  10   2   -1.14    0.95
  11 -10  -2   -0.30    0.82
  11 -10  -2    0.21    0.89
  11 -10  -2    0.68    1.52
 -10  10   2   11.03    2.64
 -10  10   2   13.70    2.51
 -10  10   2    9.24    1.98
  10 -10  -2    9.35    2.54
  10 -10  -2    9.79    1.94
  -9  10   2   -0.07    0.87
  -9  10   2   -1.01    1.05
  -9  10   2    0.78    0.96
   9 -10  -2   -1.07    1.01
   9 -10  -2    0.09    0.66
  -8  10   2    9.42    1.83
  -8  10   2    8.95    2.28
   8 -10  -2   12.88    2.51
   8 -10  -2    9.10    1.63
   8 -10  -2    9.68    1.81
  -7  10   2    1.36    1.33
  -7  10   2    1.45    1.05
   7 -10  -2    0.17    1.27
   7 -10  -2    1.71    0.90
   7 -10  -2    0.26    0.73
   7 -10  -2   -0.71    0.95
  -6  10   2    2.88    1.44
   6 -10  -2    2.58    1.35
   6 -10  -2    2.12    0.86
   6 -10  -2    0.77    1.12
   6 -10  -2    3.09    1.05
  -5  10   2   -0.20    0.57
  -5  10   2   -0.38    0.83
   5 -10  -2   -0.73    0.75
   5 -10  -2    0.83    1.07
   5 -10  -2    0.95    0.70
   5 -10  -2    1.13    0.81
  -4  10   2   15.68    1.79
  -4  10   2   12.58    1.57
   4 -10  -2   14.77    2.27
   4 -10  -2   15.43    1.78
   4 -10  -2   12.94    2.01
   4 -10  -2   16.50    1.42
  -3  10   2   -0.03    0.57
  -3  10   2   -0.03    0.71
   3 -10  -2    0.93    0.86
   3 -10  -2    0.36    0.77
   3 -10  -2    0.53    0.83
   3 -10  -2    0.94    0.90
   3 -10  -2    0.17    0.73
  -2  10   2   18.75    1.84
  -2  10   2   17.86    1.68
   2 -10  -2   18.03    1.64
   2 -10  -2   17.12    1.57
   2 -10  -2   17.91    1.64
   2 -10  -2   16.44    1.82
   2 -10  -2   20.45    1.74
  -1  10   2    0.36    0.74
   1 -10  -2    0.39    0.66
   1 -10  -2    0.35    0.67
   0  10   2   82.40    4.93
   0 -10  -2   77.32    4.35
   0 -10  -2   87.35    5.13
   0 -10  -2   85.08    4.61
   1  10   2    0.45    0.69
   1  10   2    0.28    1.03
  -1 -10  -2   -0.01    0.43
  -1 -10  -2    0.32    0.73
  -1 -10  -2    0.18    0.49
   2  10   2   17.29    1.65
   2  10   2   14.45    2.29
  -2 -10  -2   15.06    1.50
  -2 -10  -2   14.58    1.28
  -2 -10  -2   17.06    1.76
  -2 -10  -2   17.50    1.37
   3  10   2    1.31    0.81
   3  10   2    0.11    1.15
   3  10   2    0.06    0.53
  -3 -10  -2    0.95    0.80
  -3 -10  -2   -0.18    0.56
  -3 -10  -2    0.98    0.68
   4  10   2   13.55    2.91
   4  10   2   13.13    1.49
   4  10   2   14.36    1.34
  -4 -10  -2   12.36    1.36
  -4 -10  -2   14.96    1.46
  -4 -10  -2   14.53    1.61
   5  10   2    0.68    0.63
   5  10   2    0.03    0.73
   5  10   2    0.08    1.30
  -5 -10  -2    0.44    0.71
  -5 -10  -2    0.77    0.83
  -5 -10  -2    1.36    0.89
   6  10   2    1.89    0.73
  -6 -10  -2    2.95    1.03
  -6 -10  -2    2.96    1.23
  -6 -10  -2    2.83    1.16
   7  10   2    1.90    1.76
   7  10   2    1.53    0.82
  -7 -10  -2    0.24    0.85
  -7 -10  -2   -0.12    0.84
  -7 -10  -2    0.87    0.89
   8  10   2    7.06    1.32
   8  10   2    8.58    3.06
  -8 -10  -2   11.45    2.11
  -8 -10  -2   10.44    1.96
   9  10   2    0.55    2.11
   9  10   2    0.25    0.72
  -9 -10  -2    0.67    1.12
  -9 -10  -2   -1.08    0.95
  10  10   2   10.87    1.74
  10  10   2   16.00    3.74
 -10 -10  -2    8.61    2.19
 -10 -10  -2   10.22    2.08
  11  10   2    0.09    0.78
  11  10   2    0.45    2.62
 -11 -10  -2   -0.15    1.31
 -11 -10  -2    0.34    1.29
  12  10   2    4.07    2.60
 -12   9   2   -0.68    1.05
 -12   9   2    0.27    1.56
 -12   9   2   -0.32    0.68
 -12   9   2   -0.17    1.13
  12  -9  -2    0.11    0.94
  12  -9  -2   -0.25    1.36
  12  -9  -2   -0.21    0.77
 -11   9   2   12.78    1.69
 -11   9   2   10.83    2.02
 -11   9   2   11.95    2.22
 -11   9   2    9.87    2.68
  11  -9  -2   14.82    1.80
  11  -9  -2   12.76    2.82
  11  -9  -2   11.65    2.06
 -10   9   2    2.45    1.76
 -10   9   2    2.96    1.27
 -10   9   2    2.96    0.79
 -10   9   2    2.12    1.27
  10  -9  -2    1.47    1.52
  10  -9  -2    1.02    0.97
  -9   9   2    3.79    1.33
  -9   9   2    4.09    0.82
  -9   9   2    1.83    1.03
  -9   9   2    5.11    1.70
   9  -9  -2    2.33    1.05
   9  -9  -2    3.73    1.78
  -8   9   2    1.03    0.99
  -8   9   2    0.18    0.74
  -8   9   2    1.87    1.42
   8  -9  -2   -0.04    1.11
   8  -9  -2    0.29    0.66
   8  -9  -2    1.07    0.88
  -7   9   2    3.68    1.04
  -7   9   2    3.62    1.10
  -7   9   2    2.35    1.46
   7  -9  -2    1.80    0.97
   7  -9  -2    0.99    1.19
   7  -9  -2    2.59    0.87
   7  -9  -2    1.75    1.38
  -6   9   2   -0.18    0.92
  -6   9   2    1.89    0.96
   6  -9  -2    0.38    0.93
   6  -9  -2    0.10    0.56
   6  -9  -2    0.94    0.78
   6  -9  -2    0.09    0.94
  -5   9   2   15.44    1.51
  -5   9   2   12.51    2.03
   5  -9  -2   16.20    1.66
   5  -9  -2   10.38    1.84
   5  -9  -2   11.67    1.25
   5  -9  -2   10.51    1.79
  -4   9   2    1.66    1.00
  -4   9   2    2.65    0.82
   4  -9  -2    2.08    1.02
   4  -9  -2    1.90    0.95
   4  -9  -2    2.44    0.88
   4  -9  -2    2.68    1.05
   4  -9  -2    3.06    0.75
  -3   9   2    2.32    0.98
  -3   9   2    2.95    0.88
   3  -9  -2    2.23    0.95
   3  -9  -2    2.96    0.73
   3  -9  -2    3.99    1.07
   3  -9  -2    2.15    0.89
   3  -9  -2    3.84    1.11
   3  -9  -2    2.22    0.91
  -2   9   2    0.22    0.66
  -2   9   2    1.11    0.63
  -2   9   2    0.08    0.54
   2  -9  -2   -0.22    0.50
   2  -9  -2    1.00    0.74
   2  -9  -2   -0.06    0.63
   2  -9  -2    0.01    0.56
  -1   9   2    9.19    1.04
  -1   9   2    6.43    1.18
   1  -9  -2    6.76    1.05
   1  -9  -2    5.31    1.12
   0   9   2   -0.06    0.56
   0   9   2   -0.11    0.79
   0  -9  -2   -0.09    0.45
   0  -9  -2    0.04    0.56
   0  -9  -2   -0.21    0.33
   1   9   2    8.85    1.32
   1   9   2    9.72    1.68
  -1  -9  -2    6.90    0.75
  -1  -9  -2    7.24    1.40
  -1  -9  -2    7.11    0.77
  -1  -9  -2    8.30    0.84
   2   9   2    0.83    1.00
   2   9   2   -0.05    0.57
  -2  -9  -2    0.03    0.49
  -2  -9  -2    0.90    0.53
  -2  -9  -2   -0.12    0.47
  -2  -9  -2    0.12    0.57
  -2  -9  -2    0.00    0.59
   3   9   2    4.10    0.83
   3   9   2    5.57    1.83
   3   9   2    5.86    1.12
  -3  -9  -2    3.83    0.88
  -3  -9  -2    3.54    0.91
  -3  -9  -2    2.36    0.75
  -3  -9  -2    3.53    1.08
   4   9   2    2.28    1.41
   4   9   2    2.75    0.69
   4   9   2    3.69    0.95
  -4  -9  -2    2.35    0.88
  -4  -9  -2    1.51    0.80
  -4  -9  -2    3.42    0.86
   5   9   2   14.24    1.31
   5   9   2   17.55    3.36
   5   9   2   17.44    1.60
  -5  -9  -2   13.27    1.36
  -5  -9  -2    9.92    1.60
  -5  -9  -2   13.93    1.48
   6   9   2    0.21    0.55
   6   9   2    0.32    1.47
  -6  -9  -2   -0.48    0.68
  -6  -9  -2    0.91    0.86
  -6  -9  -2    0.56    0.71
   7   9   2    4.38    0.93
   7   9   2    3.34    1.97
  -7  -9  -2    2.39    1.06
  -7  -9  -2    2.42    1.13
   8   9   2    0.07    0.59
   8   9   2    0.33    1.58
  -8  -9  -2   -0.31    0.87
  -8  -9  -2    0.18    0.86
   9   9   2    2.73    2.20
   9   9   2    4.20    1.00
  -9  -9  -2    3.41    1.47
  -9  -9  -2    2.25    1.26
  10   9   2    2.97    1.06
  10   9   2   -0.36    2.12
 -10  -9  -2    1.31    1.28
 -10  -9  -2    1.54    1.29
  11   9   2   19.77    4.60
  11   9   2   14.18    2.02
 -11  -9  -2   14.37    2.79
 -11  -9  -2   14.74    2.49
  12   9   2    0.19    2.44
  12   9   2   -0.16    0.84
 -12  -9  -2    0.91    1.32
 -12  -9  -2    0.58    1.53
 -12  -9  -2    0.02    1.27
 -13   8   2    1.18    1.47
 -13   8   2   -0.54    1.11
 -13   8   2   -0.29    1.54
 -13   8   2   -0.33    0.73
  13  -8  -2   -0.33    1.31
  13  -8  -2    0.03    0.84
  13  -8  -2    0.79    1.03
 -12   8   2   22.10    3.35
 -12   8   2   22.61    2.59
 -12   8   2   18.48    1.87
 -12   8   2   28.67    4.32
  12  -8  -2   27.74    4.26
  12  -8  -2   19.50    2.19
  12  -8  -2   20.37    2.17
 -11   8   2    1.34    1.27
 -11   8   2    0.62    1.30
 -11   8   2    0.26    1.01
 -11   8   2   -0.33    0.56
  11  -8  -2    0.26    0.81
  11  -8  -2    0.60    0.77
  11  -8  -2    0.20    1.20
 -10   8   2    2.90    1.29
 -10   8   2    0.97    1.04
 -10   8   2    1.49    1.67
 -10   8   2    1.17    0.67
  10  -8  -2    0.95    0.85
  10  -8  -2    1.78    1.53
  -9   8   2   -0.41    0.80
  -9   8   2    0.25    0.55
  -9   8   2    0.93    0.94
  -9   8   2    0.66    1.35
   9  -8  -2    1.38    1.39
   9  -8  -2    0.57    0.73
  -8   8   2   69.31    3.86
  -8   8   2   65.73    4.54
  -8   8   2   78.73    5.28
  -8   8   2   66.85    4.44
   8  -8  -2   76.92    4.45
   8  -8  -2   74.79    5.19
   8  -8  -2   70.53    4.56
  -7   8   2   -0.42    0.98
  -7   8   2    0.79    0.72
  -7   8   2   -0.10    0.66
   7  -8  -2   -0.18    0.98
   7  -8  -2    0.22    0.54
   7  -8  -2   -0.23    0.80
   7  -8  -2    0.48    0.70
  -6   8   2   11.44    1.80
  -6   8   2    9.34    1.03
  -6   8   2   10.00    1.52
  -6   8   2   15.20    2.30
   6  -8  -2   11.60    1.22
   6  -8  -2   11.58    2.00
   6  -8  -2   11.68    1.42
   6  -8  -2   14.05    2.22
  -5   8   2    0.38    0.67
  -5   8   2   -0.39    0.72
   5  -8  -2    0.44    0.63
   5  -8  -2    0.52    0.83
   5  -8  -2    0.44    0.89
   5  -8  -2    0.60    0.76
   5  -8  -2    0.46    0.50
  -4   8   2   61.28    4.07
  -4   8   2   58.39    3.75
   4  -8  -2   67.07    3.65
   4  -8  -2   62.88    3.97
   4  -8  -2   65.01    3.93
   4  -8  -2   69.06    3.94
   4  -8  -2   61.30    4.07
   4  -8  -2   64.18    4.04
  -3   8   2    0.33    0.54
  -3   8   2    0.66    0.69
  -3   8   2    1.19    0.81
   3  -8  -2    0.47    0.63
   3  -8  -2    0.61    0.46
   3  -8  -2    0.82    0.62
   3  -8  -2    1.23    0.73
   3  -8  -2    0.43    0.72
   3  -8  -2    0.55    0.68
  -2   8   2    9.79    1.14
  -2   8   2   10.73    1.30
  -2   8   2   10.50    1.47
  -2   8   2    9.21    1.44
   2  -8  -2   11.66    1.67
   2  -8  -2   11.71    1.13
   2  -8  -2   11.30    1.23
   2  -8  -2   11.22    0.97
   2  -8  -2   12.36    1.21
  -1   8   2    0.65    0.59
  -1   8   2    0.39    0.50
  -1   8   2    0.17    0.50
   1  -8  -2   -0.20    0.46
   1  -8  -2    1.71    0.50
   1  -8  -2    0.80    0.61
   1  -8  -2   -0.06    0.49
   1  -8  -2    0.42    0.49
   0   8   2   49.87    3.78
   0   8   2   43.30    3.03
   0  -8  -2   48.79    3.22
   0  -8  -2   50.28    2.85
   0  -8  -2   48.27    2.65
   0  -8  -2   49.18    2.79
   1   8   2    1.18    0.93
   1   8   2    0.56    0.58
  -1  -8  -2    1.28    0.49
  -1  -8  -2    0.64    0.58
  -1  -8  -2    0.27    0.42
  -1  -8  -2    1.18    0.53
  -1  -8  -2    0.83    0.47
   2   8   2    9.48    1.36
   2   8   2   12.34    2.32
   2   8   2    9.42    0.98
  -2  -8  -2   11.06    1.01
  -2  -8  -2   10.70    1.03
  -2  -8  -2    9.37    1.08
  -2  -8  -2   10.19    0.91
  -2  -8  -2   10.48    1.07
  -2  -8  -2   10.51    1.25
   3   8   2    1.61    0.53
   3   8   2    1.22    0.67
   3   8   2    2.57    1.29
  -3  -8  -2    1.79    0.69
  -3  -8  -2    0.26    0.55
  -3  -8  -2    0.62    0.46
  -3  -8  -2    0.77    0.60
  -3  -8  -2    0.94    0.64
   4   8   2   53.82    4.52
   4   8   2   58.87    3.58
   4   8   2   56.97    3.39
  -4  -8  -2   58.41    3.60
  -4  -8  -2   63.60    3.52
  -4  -8  -2   59.76    3.77
  -4  -8  -2   59.21    3.66
   5   8   2    0.60    1.30
   5   8   2    1.64    0.62
  -5  -8  -2    0.69    0.78
  -5  -8  -2    0.41    0.62
  -5  -8  -2    0.02    0.59
   6   8   2   10.28    1.41
   6   8   2   11.20    2.63
  -6  -8  -2   10.22    1.23
  -6  -8  -2   14.03    1.99
   7   8   2   -0.04    0.50
   7   8   2    0.83    1.50
  -7  -8  -2    0.26    0.74
  -7  -8  -2   -0.48    0.41
  -7  -8  -2    0.19    0.86
   8   8   2   66.87    4.03
   8   8   2   59.14    4.46
  -8  -8  -2   70.14    4.30
  -8  -8  -2   71.10    4.58
   9   8   2    1.06    0.75
   9   8   2    1.60    2.12
  -9  -8  -2    1.57    1.15
  -9  -8  -2    0.76    1.02
  10   8   2    0.49    2.23
  10   8   2    3.68    1.08
 -10  -8  -2    1.50    1.27
 -10  -8  -2    1.82    1.25
 -10  -8  -2    1.40    0.89
  11   8   2    0.34    0.73
  11   8   2    0.05    2.28
 -11  -8  -2    0.85    1.26
 -11  -8  -2   -0.28    0.83
 -11  -8  -2    0.30    1.10
  12   8   2   18.61    1.99
  12   8   2   12.89    4.15
 -12  -8  -2   24.42    3.66
 -12  -8  -2   20.74    2.38
 -12  -8  -2   24.08    3.01
  13   8   2   -0.80    2.44
  13   8   2   -0.34    0.84
 -13  -8  -2   -0.50    1.25
 -13  -8  -2    0.31    1.39
 -13  -8  -2   -0.10    1.11
 -13   7   2    1.68    1.37
 -13   7   2    2.64    1.19
 -13   7   2    4.35    1.71
 -13   7   2    1.87    1.67
  13  -7  -2    3.52    1.90
  13  -7  -2    1.58    1.16
  13  -7  -2    3.83    1.27
 -12   7   2    0.51    1.11
 -12   7   2    0.31    0.87
 -12   7   2    1.08    1.29
 -12   7   2    0.11    1.19
  12  -7  -2    1.41    1.00
  12  -7  -2    0.22    1.33
  12  -7  -2    0.61    0.86
 -11   7   2   14.10    2.40
 -11   7   2   13.91    2.71
 -11   7   2   10.25    1.88
 -11   7   2   13.67    1.49
  11  -7  -2   11.01    1.75
  11  -7  -2   12.78    2.64
  11  -7  -2   10.62    1.75
 -10   7   2   -0.18    0.75
 -10   7   2    0.08    0.61
 -10   7   2   -0.70    0.94
 -10   7   2    0.30    0.97
  10  -7  -2   -0.39    0.53
  10  -7  -2    0.32    0.71
  10  -7  -2    0.47    1.29
  -9   7   2    8.27    1.97
  -9   7   2    9.58    1.68
  -9   7   2    7.98    1.55
  -9   7   2    9.80    1.04
   9  -7  -2    5.05    1.23
   9  -7  -2    8.85    1.99
   9  -7  -2    7.09    1.37
  -8   7   2    2.41    0.63
  -8   7   2    2.45    1.34
  -8   7   2    3.52    1.18
  -8   7   2    2.01    0.88
   8  -7  -2    1.66    0.72
   8  -7  -2    1.12    0.71
   8  -7  -2    1.01    1.02
   8  -7  -2    2.16    0.85
   8  -7  -2    0.40    1.29
  -7   7   2    3.76    1.47
  -7   7   2    4.91    1.12
  -7   7   2    6.33    0.70
  -7   7   2    6.35    1.26
   7  -7  -2    7.06    1.62
   7  -7  -2    3.06    0.85
   7  -7  -2    4.45    1.02
   7  -7  -2    5.35    1.03
   7  -7  -2    5.17    1.44
  -6   7   2    4.39    1.15
  -6   7   2    3.85    0.81
  -6   7   2    3.96    0.94
  -6   7   2    1.61    1.09
   6  -7  -2    3.75    0.73
   6  -7  -2    3.17    1.34
   6  -7  -2    2.76    0.86
   6  -7  -2    5.05    0.95
   6  -7  -2    2.25    1.06
   6  -7  -2    1.41    0.96
  -5   7   2   40.88    2.59
  -5   7   2   38.63    2.85
  -5   7   2   34.30    2.16
   5  -7  -2   34.70    2.59
   5  -7  -2   36.71    2.58
   5  -7  -2   35.54    2.79
   5  -7  -2   30.43    2.49
   5  -7  -2   34.36    2.33
   5  -7  -2   40.71    2.80
  -4   7   2    4.52    1.15
  -4   7   2    4.53    0.97
  -4   7   2    4.69    1.12
  -4   7   2    1.30    0.76
   4  -7  -2    2.19    0.92
   4  -7  -2    3.87    0.93
   4  -7  -2    3.17    0.86
   4  -7  -2    3.48    0.89
   4  -7  -2    3.13    0.68
   4  -7  -2    1.53    0.92
  -3   7   2    4.62    0.84
  -3   7   2    2.83    0.95
  -3   7   2    1.98    0.77
  -3   7   2    2.19    0.78
   3  -7  -2    2.48    0.81
   3  -7  -2    4.12    0.67
   3  -7  -2    2.76    0.80
   3  -7  -2    2.79    0.87
   3  -7  -2    4.16    0.91
   3  -7  -2    2.53    0.78
  -2   7   2    5.35    0.98
  -2   7   2    4.82    0.99
  -2   7   2    4.55    0.90
  -2   7   2    4.81    0.98
   2  -7  -2    4.02    0.88
   2  -7  -2    7.14    1.25
   2  -7  -2    2.54    0.82
   2  -7  -2    3.80    0.79
  -1   7   2   16.59    1.38
  -1   7   2   16.10    1.39
  -1   7   2   17.68    1.32
  -1   7   2   18.12    1.60
   1  -7  -2   14.98    1.18
   1  -7  -2   16.55    1.30
   1  -7  -2   18.69    1.58
   1  -7  -2   15.39    1.32
   1  -7  -2   15.63    1.22
   0   7   2    0.09    0.47
   0   7   2   -0.41    0.65
   0  -7  -2   -0.04    0.32
   0  -7  -2    0.16    0.31
   0  -7  -2   -0.04    0.43
   0  -7  -2   -0.09    0.26
   1   7   2   17.82    1.46
   1   7   2   15.69    1.18
   1   7   2   18.57    2.03
  -1  -7  -2   16.17    1.16
  -1  -7  -2   16.82    1.17
  -1  -7  -2   20.20    1.39
  -1  -7  -2   16.31    1.23
  -1  -7  -2   13.94    1.14
  -1  -7  -2   18.98    1.57
   2   7   2    4.01    1.31
   2   7   2    4.48    0.75
   2   7   2    6.16    0.99
   2   7   2    5.84    0.85
  -2  -7  -2    4.90    1.04
  -2  -7  -2    3.90    0.69
  -2  -7  -2    5.35    0.91
  -2  -7  -2    4.77    0.84
  -2  -7  -2    4.42    0.69
   3   7   2    6.02    1.80
   3   7   2    4.35    0.79
   3   7   2    4.49    0.76
   3   7   2    4.01    0.83
  -3  -7  -2    5.23    0.83
  -3  -7  -2    5.43    0.78
  -3  -7  -2    3.66    0.94
  -3  -7  -2    3.31    0.66
  -3  -7  -2    4.83    0.84
   4   7   2    2.68    0.71
   4   7   2    4.53    0.80
   4   7   2    1.42    1.17
   4   7   2    3.21    0.69
  -4  -7  -2    1.93    0.79
  -4  -7  -2    3.42    0.66
  -4  -7  -2    2.45    0.63
  -4  -7  -2    5.03    0.89
  -4  -7  -2    2.57    0.76
   5   7   2   37.34    3.43
   5   7   2   39.68    2.33
  -5  -7  -2   33.15    2.32
  -5  -7  -2   33.95    2.48
  -5  -7  -2   30.00    2.43
   6   7   2    3.70    0.86
   6   7   2    2.87    1.61
   6   7   2    4.30    1.07
  -6  -7  -2    3.68    0.98
  -6  -7  -2    3.42    0.79
  -6  -7  -2    2.60    1.05
  -6  -7  -2    2.53    1.03
   7   7   2    3.69    1.11
   7   7   2    4.96    0.96
   7   7   2    8.65    2.58
  -7  -7  -2    5.71    1.22
  -7  -7  -2    3.13    0.83
  -7  -7  -2    3.80    1.27
   8   7   2    2.53    0.79
   8   7   2    4.03    1.16
   8   7   2    5.36    2.36
  -8  -7  -2    2.28    1.09
  -8  -7  -2    1.68    0.93
  -8  -7  -2    1.99    0.76
   9   7   2   15.87    3.50
   9   7   2    8.81    1.37
  -9  -7  -2   13.13    1.55
  -9  -7  -2    7.97    1.82
  10   7   2    0.83    2.04
  10   7   2   -0.57    0.75
  10   7   2   -0.11    0.61
 -10  -7  -2    0.17    0.76
 -10  -7  -2   -0.08    0.87
 -10  -7  -2   -0.15    1.00
  11   7   2   15.11    4.03
  11   7   2   12.60    1.76
 -11  -7  -2    9.23    1.64
 -11  -7  -2   11.98    1.85
 -11  -7  -2   13.21    2.45
 -11  -7  -2   12.08    1.97
 -11  -7  -2   14.51    2.21
  12   7   2   -0.10    1.04
  12   7   2    1.56    2.38
  12   7   2    0.86    0.76
 -12  -7  -2    0.17    0.95
 -12  -7  -2   -0.57    0.92
 -12  -7  -2    1.31    1.25
 -12  -7  -2   -0.51    1.07
 -12  -7  -2    0.42    1.23
  13   7   2    3.75    1.30
  13   7   2    9.13    3.56
 -13  -7  -2    4.11    1.73
 -13  -7  -2    2.71    1.57
 -13  -7  -2    5.41    1.81
 -13  -7  -2    4.60    1.95
 -14   6   2    3.37    2.08
 -14   6   2    2.32    1.35
 -14   6   2    0.51    1.35
 -14   6   2    1.76    1.44
  14  -6  -2    3.21    1.50
  14  -6  -2    2.42    1.17
  14  -6  -2    1.78    1.81
 -13   6   2    0.59    1.08
 -13   6   2    1.33    1.33
 -13   6   2    0.02    0.96
 -13   6   2    0.73    1.33
  13  -6  -2    0.28    0.72
  13  -6  -2   -0.08    1.31
  13  -6  -2    0.04    0.74
 -12   6   2    8.23    1.94
 -12   6   2   12.23    2.05
 -12   6   2   13.61    2.85
 -12   6   2    9.90    2.22
  12  -6  -2   12.11    2.66
  12  -6  -2   11.66    1.82
  12  -6  -2    8.25    1.62
 -11   6   2    1.03    1.39
 -11   6   2    0.40    1.00
 -11   6   2    0.20    0.77
 -11   6   2   -0.57    0.68
  11  -6  -2    0.51    1.26
  11  -6  -2    1.32    0.98
  11  -6  -2    0.25    0.66
 -10   6   2   10.61    1.70
 -10   6   2    9.44    2.18
 -10   6   2   10.76    2.01
 -10   6   2   13.14    2.22
  10  -6  -2    9.19    1.61
  10  -6  -2    7.58    1.54
  10  -6  -2    6.44    1.27
  10  -6  -2   11.67    2.54
  -9   6   2   -1.12    0.77
  -9   6   2   -0.37    0.61
  -9   6   2    0.25    0.64
  -9   6   2    0.68    0.85
   9  -6  -2    0.48    1.07
   9  -6  -2   -0.11    0.69
   9  -6  -2    0.05    0.50
  -8   6   2   17.28    2.31
  -8   6   2   19.64    3.07
  -8   6   2   16.19    1.41
  -8   6   2   16.83    2.36
   8  -6  -2   15.05    1.48
   8  -6  -2   17.37    1.58
   8  -6  -2   20.19    2.96
   8  -6  -2   14.51    1.60
   8  -6  -2   18.22    2.81
  -7   6   2    0.43    0.49
  -7   6   2    0.83    0.54
  -7   6   2    1.85    0.93
  -7   6   2    0.00    0.51
  -7   6   2    1.97    1.08
   7  -6  -2    0.64    0.95
   7  -6  -2    0.53    0.53
   7  -6  -2    0.30    0.57
   7  -6  -2    1.33    0.71
   7  -6  -2    0.27    0.86
  -6   6   2   13.01    1.12
  -6   6   2   14.23    1.45
  -6   6   2   18.75    2.52
  -6   6   2   13.87    1.78
  -6   6   2   12.30    1.05
   6  -6  -2   14.39    1.67
   6  -6  -2   14.65    1.15
   6  -6  -2   17.13    2.26
   6  -6  -2   12.99    1.46
   6  -6  -2   13.98    1.29
   6  -6  -2   11.57    1.35
   6  -6  -2   14.37    1.64
  -5   6   2    0.12    0.64
  -5   6   2    0.25    0.37
  -5   6   2    0.55    0.53
  -5   6   2    0.80    0.62
  -5   6   2    0.71    0.36
  -5   6   2    0.39    0.49
  -5   6   2    0.66    0.74
   5  -6  -2    0.91    0.78
   5  -6  -2    0.32    0.68
   5  -6  -2    0.33    0.63
   5  -6  -2    0.75    0.43
   5  -6  -2    1.04    0.53
   5  -6  -2   -0.05    0.37
   5  -6  -2    0.52    0.58
  -4   6   2   58.84    3.20
  -4   6   2   61.47    3.75
  -4   6   2   55.16    3.61
  -4   6   2   57.88    3.40
  -4   6   2   58.40    3.79
  -4   6   2   62.19    3.54
   4  -6  -2   62.08    3.80
   4  -6  -2   58.39    3.57
   4  -6  -2   59.62    3.34
   4  -6  -2   62.17    3.56
   4  -6  -2   59.52    3.63
   4  -6  -2   60.70    3.70
  -3   6   2    0.18    0.58
  -3   6   2   -0.19    0.36
  -3   6   2    0.14    0.55
  -3   6   2   -0.07    0.40
   3  -6  -2    0.43    0.37
   3  -6  -2   -0.01    0.43
   3  -6  -2    0.17    0.54
   3  -6  -2   -0.11    0.40
   3  -6  -2    0.46    0.47
   3  -6  -2    0.51    0.61
  -2   6   2   22.22    1.78
  -2   6   2   21.20    1.65
  -2   6   2   22.68    1.75
   2  -6  -2   19.66    1.61
   2  -6  -2   23.97    1.73
   2  -6  -2   22.34    1.58
   2  -6  -2   21.85    1.73
  -1   6   2    0.90    0.57
  -1   6   2    0.54    0.41
  -1   6   2    0.72    0.53
  -1   6   2    0.17    0.42
   1  -6  -2    0.68    0.50
   1  -6  -2    0.26    0.30
   1  -6  -2    1.02    0.56
   1  -6  -2    1.10    0.56
   1  -6  -2    0.31    0.41
   1  -6  -2    1.13    0.83
   0   6   2  246.21   12.59
   0   6   2  238.05   11.92
   0  -6  -2  245.45   11.60
   0  -6  -2  247.94   12.12
   0  -6  -2  247.93   11.74
   0  -6  -2  225.11   12.47
   0  -6  -2  242.72   11.68
   1   6   2    0.31    0.33
   1   6   2    1.84    0.92
   1   6   2    1.02    0.49
  -1  -6  -2    1.03    0.42
  -1  -6  -2    0.68    0.49
  -1  -6  -2    0.90    0.37
  -1  -6  -2    0.83    0.41
  -1  -6  -2    0.22    0.59
   2   6   2   21.60    1.45
   2   6   2   22.27    1.60
   2   6   2   18.82    2.05
   2   6   2   21.02    1.43
  -2  -6  -2   21.35    1.71
  -2  -6  -2   22.59    1.42
  -2  -6  -2   21.05    1.50
  -2  -6  -2   22.83    1.61
  -2  -6  -2   21.63    1.47
  -2  -6  -2   23.63    1.55
   3   6   2    0.88    0.89
   3   6   2    0.27    0.45
   3   6   2    0.58    0.38
   3   6   2    0.42    0.38
  -3  -6  -2    0.67    0.50
  -3  -6  -2    0.30    0.35
  -3  -6  -2    0.09    0.38
  -3  -6  -2    0.04    0.44
  -3  -6  -2    0.04    0.33
   4   6   2   57.49    3.23
   4   6   2   62.44    3.51
   4   6   2   59.95    3.25
   4   6   2   50.68    4.13
   4   6   2   59.09    3.39
  -4  -6  -2   59.34    3.50
  -4  -6  -2   57.06    3.43
  -4  -6  -2   54.18    3.21
  -4  -6  -2   59.35    3.23
  -4  -6  -2   58.44    3.30
   5   6   2    0.75    0.58
   5   6   2    1.22    1.26
   5   6   2    0.76    0.45
   5   6   2    0.45    0.65
  -5  -6  -2    0.12    0.43
  -5  -6  -2    0.80    0.59
  -5  -6  -2    0.45    0.57
  -5  -6  -2    0.75    0.51
  -5  -6  -2   -0.11    0.50
   6   6   2   13.85    1.23
   6   6   2   15.39    1.46
   6   6   2   14.71    1.53
  -6  -6  -2   12.51    1.35
  -6  -6  -2   13.09    1.24
  -6  -6  -2   14.71    1.41
  -6  -6  -2   14.69    1.99
   7   6   2    2.64    1.72
   7   6   2    0.47    0.54
   7   6   2    1.40    0.90
  -7  -6  -2    0.71    0.58
  -7  -6  -2    1.31    0.79
  -7  -6  -2    0.41    0.78
   8   6   2   13.57    1.61
   8   6   2   22.18    3.95
   8   6   2   14.30    1.47
   8   6   2   13.93    1.38
  -8  -6  -2   16.83    1.68
  -8  -6  -2   13.18    1.30
  -8  -6  -2   18.33    2.52
  -8  -6  -2   17.53    1.54
   9   6   2    1.01    0.68
   9   6   2   -0.67    1.23
   9   6   2   -0.10    0.69
  -9  -6  -2   -0.11    0.80
  -9  -6  -2    0.46    0.54
  -9  -6  -2    0.15    0.66
  -9  -6  -2   -0.14    0.76
  -9  -6  -2   -0.79    0.67
  -9  -6  -2   -0.02    0.72
  10   6   2    9.24    1.80
  10   6   2   10.24    3.01
  10   6   2    9.00    1.54
 -10  -6  -2    8.20    1.74
 -10  -6  -2    6.92    1.44
 -10  -6  -2   10.25    1.71
 -10  -6  -2   13.18    1.97
 -10  -6  -2   12.14    2.18
  11   6   2    0.33    0.95
  11   6   2    1.69    2.07
  11   6   2   -0.06    0.62
 -11  -6  -2    0.65    1.00
 -11  -6  -2    0.32    1.08
 -11  -6  -2    0.41    1.09
 -11  -6  -2   -0.13    0.89
 -11  -6  -2    0.50    0.85
  12   6   2   12.84    1.85
  12   6   2   13.01    3.53
 -12  -6  -2   10.28    2.11
 -12  -6  -2   12.47    2.20
 -12  -6  -2   12.08    2.16
 -12  -6  -2   11.26    2.00
 -12  -6  -2    9.30    2.22
  13   6   2   -0.23    1.13
  13   6   2   -0.23    0.72
  13   6   2    0.67    2.20
 -13  -6  -2    0.84    1.33
 -13  -6  -2    0.62    1.14
 -13  -6  -2    0.88    1.32
 -13  -6  -2    0.81    1.18
  14   6   2    6.24    2.87
  14   6   2    3.91    1.27
 -14  -6  -2    3.89    2.12
 -14  -6  -2    4.19    1.83
 -14  -6  -2    2.77    1.67
 -14  -6  -2    3.75    1.90
 -14   5   2   -0.12    1.22
 -14   5   2    0.05    1.20
 -14   5   2    1.69    1.87
 -14   5   2    0.53    1.19
  14  -5  -2    1.10    1.01
  14  -5  -2    0.82    0.92
  14  -5  -2    0.79    1.52
 -13   5   2   26.23    2.46
 -13   5   2   26.17    2.74
 -13   5   2   21.59    3.51
 -13   5   2   23.30    2.54
  13  -5  -2   22.20    3.51
  13  -5  -2   24.69    2.29
  13  -5  -2   20.29    2.16
 -12   5   2    2.30    1.65
 -12   5   2    1.52    1.13
 -12   5   2    1.98    1.23
 -12   5   2    0.83    0.99
  12  -5  -2    0.00    1.12
  12  -5  -2    1.53    0.89
  12  -5  -2    1.60    0.93
 -11   5   2    8.73    1.55
 -11   5   2    6.90    1.52
 -11   5   2    4.01    1.36
 -11   5   2    8.98    2.21
  11  -5  -2    6.61    2.18
  11  -5  -2    8.52    1.48
  11  -5  -2    6.81    1.37
 -10   5   2    0.62    0.88
 -10   5   2   -0.31    0.94
 -10   5   2    0.15    0.75
 -10   5   2    0.28    0.71
  10  -5  -2    0.69    0.68
  10  -5  -2   -0.17    1.02
  10  -5  -2    0.57    0.62
  -9   5   2   17.25    1.83
  -9   5   2   22.51    2.39
  -9   5   2   20.49    1.75
  -9   5   2   21.22    2.01
   9  -5  -2   19.62    2.21
   9  -5  -2   16.53    1.68
   9  -5  -2   15.76    1.67
  -8   5   2    9.16    1.36
  -8   5   2   10.54    1.75
  -8   5   2    8.32    1.54
  -8   5   2    5.96    1.61
   8  -5  -2    8.11    1.32
   8  -5  -2    9.78    1.43
   8  -5  -2   10.92    2.00
   8  -5  -2    8.88    1.88
  -7   5   2   29.66    2.04
  -7   5   2   29.73    2.30
  -7   5   2   36.81    2.83
  -7   5   2   28.45    1.97
  -7   5   2   34.83    2.47
   7  -5  -2   32.68    2.60
   7  -5  -2   26.81    2.03
   7  -5  -2   29.13    2.62
   7  -5  -2   29.87    2.24
   7  -5  -2   28.28    2.09
   7  -5  -2   29.32    2.61
  -6   5   2    1.99    0.80
  -6   5   2    2.71    1.06
  -6   5   2    3.59    1.00
  -6   5   2    2.53    1.01
  -6   5   2    3.47    0.70
  -6   5   2    3.99    0.75
  -6   5   2    2.78    0.81
   6  -5  -2    4.54    1.15
   6  -5  -2    2.99    0.92
   6  -5  -2    3.28    0.91
   6  -5  -2    3.30    0.77
   6  -5  -2    1.51    0.89
   6  -5  -2    3.56    0.78
   6  -5  -2    3.03    1.10
  -5   5   2    0.79    0.73
  -5   5   2    0.61    0.41
  -5   5   2    0.51    0.50
  -5   5   2    0.93    0.43
  -5   5   2    1.05    0.60
  -5   5   2    0.36    0.52
  -5   5   2    1.44    0.85
   5  -5  -2    0.59    0.68
   5  -5  -2    0.99    0.68
   5  -5  -2    0.49    0.73
   5  -5  -2    0.40    0.42
   5  -5  -2    0.66    0.48
   5  -5  -2    1.03    0.63
   5  -5  -2    1.11    0.50
  -4   5   2    0.84    0.66
  -4   5   2    0.59    0.46
  -4   5   2    0.41    0.43
  -4   5   2    1.63    0.60
  -4   5   2    1.05    0.68
   4  -5  -2    0.74    0.54
   4  -5  -2    1.23    0.71
   4  -5  -2    0.42    0.34
   4  -5  -2    1.49    0.72
   4  -5  -2    1.35    0.60
  -3   5   2   59.13    3.15
  -3   5   2   48.38    3.19
  -3   5   2   52.77    3.35
  -3   5   2   49.22    3.25
   3  -5  -2   59.05    2.99
   3  -5  -2   55.10    3.26
   3  -5  -2   58.40    3.32
   3  -5  -2   57.79    3.18
   3  -5  -2   49.07    3.26
  -2   5   2    0.11    0.37
  -2   5   2    0.29    0.53
  -2   5   2    0.17    0.38
  -2   5   2    0.29    0.48
   2  -5  -2    0.32    0.49
   2  -5  -2    0.25    0.39
   2  -5  -2    0.18    0.55
   2  -5  -2    0.30    0.34
   2  -5  -2    0.13    0.48
   2  -5  -2    0.30    0.42
   2  -5  -2    0.29    0.42
  -1   5   2    3.13    0.71
  -1   5   2    2.45    0.62
  -1   5   2    3.85    0.66
  -1   5   2    4.44    0.83
   1  -5  -2    2.90    0.57
   1  -5  -2    2.61    0.66
   1  -5  -2    2.77    0.67
   1  -5  -2    4.32    1.01
   1  -5  -2    4.09    0.75
   0   5   2   -0.08    0.38
   0   5   2    0.06    0.48
   0   5   2   -0.23    0.34
   0  -5  -2    0.18    0.50
   0  -5  -2    0.14    0.26
   0  -5  -2   -0.20    0.33
   0  -5  -2   -0.06    0.25
   0  -5  -2    0.01    0.23
   1   5   2    5.88    0.83
   1   5   2    3.97    0.59
   1   5   2    4.64    0.65
   1   5   2    6.36    1.35
  -1  -5  -2    3.74    0.57
  -1  -5  -2    4.87    1.14
  -1  -5  -2    3.78    0.77
  -1  -5  -2    3.64    0.54
  -1  -5  -2    4.46    0.70
   2   5   2   -0.12    0.29
   2   5   2    0.29    0.42
   2   5   2    0.74    0.44
   2   5   2    0.28    0.70
   2   5   2    0.35    0.33
  -2  -5  -2    0.57    0.74
  -2  -5  -2    0.21    0.30
  -2  -5  -2    0.50    0.41
  -2  -5  -2    0.16    0.38
  -2  -5  -2    0.60    0.40
  -2  -5  -2    0.35    0.33
   3   5   2   61.44    3.05
   3   5   2   59.37    3.15
   3   5   2   59.35    3.92
   3   5   2   48.17    3.13
   3   5   2   58.41    3.04
  -3  -5  -2   55.77    3.19
  -3  -5  -2   56.55    3.04
  -3  -5  -2   51.11    2.97
  -3  -5  -2   51.16    3.01
  -3  -5  -2   51.57    3.68
   4   5   2    0.90    0.55
   4   5   2    3.10    0.67
  -4  -5  -2    1.36    0.45
  -4  -5  -2    1.02    0.41
  -4  -5  -2    1.02    0.47
  -4  -5  -2    0.45    0.49
   5   5   2    0.40    0.55
   5   5   2    1.15    0.70
   5   5   2    1.21    0.51
   5   5   2    3.40    1.39
  -5  -5  -2    0.85    0.48
  -5  -5  -2    1.06    0.62
  -5  -5  -2    0.63    0.45
  -5  -5  -2    0.89    0.61
  -5  -5  -2    1.22    0.49
  -5  -5  -2    1.67    0.54
   6   5   2    3.64    0.74
   6   5   2    3.40    0.81
   6   5   2    4.58    0.92
   6   5   2    2.23    0.95
   6   5   2    3.71    1.42
   6   5   2    4.00    1.04
  -6  -5  -2    3.64    0.97
  -6  -5  -2    2.47    0.72
  -6  -5  -2    2.73    0.69
  -6  -5  -2    1.35    0.71
  -6  -5  -2    3.38    0.70
  -6  -5  -2    3.49    0.67
   7   5   2   31.48    2.20
   7   5   2   30.33    2.47
   7   5   2   33.36    2.22
   7   5   2   33.02    2.12
   7   5   2   31.34    3.23
   7   5   2   29.12    2.33
  -7  -5  -2   34.34    2.20
  -7  -5  -2   30.63    2.30
  -7  -5  -2   28.81    2.01
  -7  -5  -2   28.87    2.10
  -7  -5  -2   29.13    2.26
   8   5   2    9.02    1.67
   8   5   2   10.80    1.41
   8   5   2    9.58    2.45
   8   5   2    7.25    1.33
  -8  -5  -2    8.05    1.23
  -8  -5  -2    8.91    1.42
  -8  -5  -2    9.50    1.59
  -8  -5  -2    7.63    1.08
  -8  -5  -2    6.60    1.57
  -8  -5  -2    9.54    1.56
   9   5   2   17.96    1.77
   9   5   2   18.31    1.64
   9   5   2   19.29    2.78
  -9  -5  -2   18.60    1.63
  -9  -5  -2   19.81    1.82
  -9  -5  -2   16.90    1.45
  -9  -5  -2   22.07    1.90
  -9  -5  -2   19.86    1.91
  -9  -5  -2   17.51    1.96
  10   5   2   -0.49    0.70
  10   5   2    0.57    1.51
  10   5   2    0.64    0.69
 -10  -5  -2    0.13    0.72
 -10  -5  -2    0.41    0.94
 -10  -5  -2    0.50    0.94
 -10  -5  -2   -0.61    0.73
 -10  -5  -2    0.20    0.87
  11   5   2    4.71    1.45
  11   5   2    8.36    1.37
 -11  -5  -2    8.37    1.79
 -11  -5  -2    4.39    1.31
 -11  -5  -2    4.72    1.44
 -11  -5  -2    7.00    1.63
 -11  -5  -2    6.18    1.54
  12   5   2    0.00    0.96
  12   5   2    1.51    0.90
  12   5   2    3.77    2.02
 -12  -5  -2    0.71    1.06
 -12  -5  -2    0.82    1.22
 -12  -5  -2    3.07    1.24
 -12  -5  -2    3.54    1.45
 -12  -5  -2    2.97    1.54
  13   5   2   29.71    4.04
  13   5   2   22.97    2.23
 -13  -5  -2   27.67    3.06
 -13  -5  -2   27.36    2.71
 -13  -5  -2   23.16    2.56
 -13  -5  -2   25.33    2.61
  14   5   2    0.49    0.92
  14   5   2    0.11    1.25
  14   5   2    0.36    2.03
 -14  -5  -2    1.93    1.50
 -14  -5  -2    1.05    1.40
 -14  -5  -2    1.20    1.37
 -14  -5  -2    0.33    1.33
 -15   4   2    0.43    1.19
 -15   4   2   -0.07    1.49
 -15   4   2    0.18    1.33
 -15   4   2   -0.28    1.16
  15  -4  -2    0.86    1.13
  15  -4  -2    0.41    0.87
  15  -4  -2    0.96    1.65
 -14   4   2    1.52    1.39
 -14   4   2    2.54    1.45
 -14   4   2    3.33    1.87
 -14   4   2    2.18    1.50
  14  -4  -2    1.87    1.78
  14  -4  -2    0.56    0.81
  14  -4  -2    1.24    1.07
 -13   4   2   -0.81    0.82
 -13   4   2   -0.56    0.87
 -13   4   2   -0.10    0.97
 -13   4   2    0.32    1.23
  13  -4  -2    1.07    0.92
  13  -4  -2    0.77    1.39
  13  -4  -2    1.20    0.87
 -12   4   2    1.19    1.08
 -12   4   2    6.22    1.61
 -12   4   2    4.63    1.47
 -12   4   2    6.45    2.18
  12  -4  -2    5.00    1.82
  12  -4  -2    6.37    1.43
  12  -4  -2    3.95    1.09
 -11   4   2    0.32    1.12
 -11   4   2    0.13    0.80
 -11   4   2    0.01    0.78
 -11   4   2    0.07    0.80
  11  -4  -2    0.86    0.68
  11  -4  -2    0.28    0.65
  11  -4  -2    2.08    1.51
 -10   4   2   23.63    2.59
 -10   4   2   26.45    2.38
 -10   4   2   24.46    2.14
 -10   4   2   24.06    2.24
  10  -4  -2   22.14    2.59
  10  -4  -2   20.55    1.91
  10  -4  -2   22.24    1.95
  -9   4   2    0.70    0.80
  -9   4   2   -0.48    0.55
  -9   4   2    0.52    0.94
  -9   4   2    0.05    0.70
   9  -4  -2    0.07    0.45
   9  -4  -2    1.72    0.64
   9  -4  -2    0.27    0.94
   9  -4  -2    0.96    0.87
  -8   4   2   21.07    2.16
  -8   4   2   19.22    1.82
  -8   4   2   15.99    1.76
  -8   4   2   17.16    1.59
   8  -4  -2   19.85    2.08
   8  -4  -2   18.49    1.68
   8  -4  -2   18.01    1.60
   8  -4  -2   24.32    3.06
  -7   4   2    0.20    0.47
  -7   4   2   -0.11    0.46
  -7   4   2    0.25    0.71
  -7   4   2    0.99    0.87
  -7   4   2   -0.03    0.32
  -7   4   2   -0.12    0.56
  -7   4   2   -0.17    0.50
   7  -4  -2    0.59    0.48
   7  -4  -2    0.08    0.65
   7  -4  -2    0.24    0.71
   7  -4  -2    0.37    0.82
   7  -4  -2   -0.02    0.49
   7  -4  -2    0.44    0.56
   7  -4  -2    0.18    0.38
  -6   4   2   50.99    2.97
  -6   4   2   54.64    3.61
  -6   4   2   53.29    3.48
  -6   4   2   50.89    3.25
  -6   4   2   52.16    3.26
  -6   4   2   49.09    3.03
   6  -4  -2   51.94    3.27
   6  -4  -2   57.43    3.13
   6  -4  -2   54.54    3.44
   6  -4  -2   58.35    3.57
   6  -4  -2   54.13    3.09
   6  -4  -2   49.32    3.51
   6  -4  -2   45.62    3.10
  -5   4   2    0.75    0.53
  -5   4   2    0.34    0.54
  -5   4   2    0.91    0.50
  -5   4   2    0.25    0.35
  -5   4   2   -0.27    0.51
  -5   4   2    0.10    0.39
  -5   4   2    0.70    0.66
   5  -4  -2    0.36    0.55
   5  -4  -2    0.22    0.46
   5  -4  -2    0.14    0.40
   5  -4  -2   -0.10    0.53
   5  -4  -2    0.75    0.43
   5  -4  -2    0.64    0.44
   5  -4  -2   -0.31    0.56
  -4   4   2   14.83    1.31
  -4   4   2   15.45    1.36
  -4   4   2   16.64    1.38
  -4   4   2   15.91    1.57
  -4   4   2   15.16    1.12
  -4   4   2   14.41    1.10
  -4   4   2   13.99    1.45
   4  -4  -2   19.19    1.19
   4  -4  -2   17.89    1.24
   4  -4  -2   17.63    1.58
   4  -4  -2   16.61    1.41
   4  -4  -2   19.14    1.59
   4  -4  -2   15.61    1.34
   4  -4  -2   17.32    1.39
  -3   4   2    0.88    0.48
  -3   4   2    0.82    0.60
  -3   4   2    0.81    0.35
  -3   4   2    1.34    0.58
  -3   4   2    0.97    0.49
  -3   4   2    1.11    0.61
   3  -4  -2    2.31    0.77
   3  -4  -2    1.05    0.50
   3  -4  -2    1.12    0.43
   3  -4  -2   -0.06    0.48
   3  -4  -2    0.49    0.29
   3  -4  -2    0.92    0.46
   3  -4  -2    1.12    0.53
  -2   4   2   20.81    1.50
  -2   4   2   19.43    1.47
  -2   4   2   20.39    1.56
  -2   4   2   17.50    1.30
   2  -4  -2   21.02    1.38
   2  -4  -2   19.97    1.36
   2  -4  -2   17.71    1.19
   2  -4  -2   18.74    1.58
   2  -4  -2   20.95    1.54
   2  -4  -2   20.89    1.48
   2  -4  -2   20.18    1.49
  -1   4   2    0.29    0.36
  -1   4   2    0.10    0.45
  -1   4   2    0.10    0.41
  -1   4   2    0.59    0.34
   1  -4  -2    0.17    0.43
   1  -4  -2    0.55    0.41
   1  -4  -2    0.01    0.32
   1  -4  -2    0.98    0.57
   1  -4  -2    0.28    0.43
   0   4   2   20.08    1.64
   0   4   2   19.79    1.32
   0   4   2   20.90    1.29
   0   4   2   18.85    1.20
   0  -4  -2   18.35    1.38
   0  -4  -2   16.82    1.19
   0  -4  -2   17.01    1.13
   0  -4  -2   18.01    1.58
   0  -4  -2   18.50    1.08
   0  -4  -2   15.70    1.16
   0  -4  -2   17.36    1.09
   1   4   2    0.09    0.32
   1   4   2    0.39    0.25
   1   4   2    0.12    0.35
   1   4   2    0.87    0.63
   1   4   2    0.34    0.30
  -1  -4  -2    0.95    0.61
  -1  -4  -2    0.21    0.32
  -1  -4  -2    0.55    0.30
  -1  -4  -2    0.22    0.30
  -1  -4  -2    0.27    0.27
  -1  -4  -2   -0.23    0.34
   2   4   2   18.29    1.78
   2   4   2   18.66    1.25
   2   4   2   19.84    1.34
   2   4   2   19.27    1.37
   2   4   2   19.74    1.27
  -2  -4  -2   18.75    1.26
  -2  -4  -2   20.09    1.28
  -2  -4  -2   21.39    1.39
  -2  -4  -2   21.02    1.38
  -2  -4  -2   20.22    1.82
  -2  -4  -2   20.73    1.25
   3   4   2    0.94    0.40
   3   4   2    1.76    0.54
   3   4   2    1.01    0.40
   3   4   2    0.23    0.47
   3   4   2    1.87    0.51
   3   4   2    3.02    1.15
  -3  -4  -2    1.05    0.54
  -3  -4  -2    1.49    0.46
  -3  -4  -2    0.86    0.44
  -3  -4  -2    1.23    0.41
  -3  -4  -2    2.60    0.88
  -3  -4  -2    2.44    0.61
   4   4   2   16.92    1.21
   4   4   2   17.86    1.48
   4   4   2   17.32    1.23
   4   4   2   15.95    1.33
   4   4   2   17.42    1.95
  -4  -4  -2   17.01    1.30
  -4  -4  -2   16.40    1.19
  -4  -4  -2   17.81    1.49
  -4  -4  -2   16.69    1.32
  -4  -4  -2   15.85    1.19
   5   4   2    0.36    0.57
   5   4   2    1.02    0.63
   5   4   2    0.54    0.49
   5   4   2    0.57    0.84
   5   4   2    0.36    0.48
   5   4   2    0.77    0.46
  -5  -4  -2   -0.26    0.34
  -5  -4  -2   -0.48    0.40
  -5  -4  -2    0.52    0.42
  -5  -4  -2    0.53    0.47
  -5  -4  -2    0.34    0.52
  -5  -4  -2    0.41    0.38
  -5  -4  -2    0.33    0.37
  -5  -4  -2    0.12    0.43
   6   4   2   50.56    3.20
   6   4   2   56.21    3.18
   6   4   2   50.13    2.97
   6   4   2   51.29    3.09
   6   4   2   51.39    3.35
   6   4   2   51.00    3.90
  -6  -4  -2   54.55    3.11
  -6  -4  -2   55.86    3.13
  -6  -4  -2   45.11    3.27
  -6  -4  -2   53.32    3.22
  -6  -4  -2   51.25    2.94
  -6  -4  -2   49.52    2.94
  -6  -4  -2   50.71    3.12
   7   4   2    0.23    0.42
   7   4   2    1.74    1.22
   7   4   2    0.12    0.59
   7   4   2   -0.06    0.61
   7   4   2    0.22    0.56
   7   4   2    0.10    0.62
  -7  -4  -2    0.12    0.56
  -7  -4  -2    0.16    0.57
  -7  -4  -2    0.29    0.63
  -7  -4  -2    0.56    0.61
  -7  -4  -2   -0.07    0.31
  -7  -4  -2    0.10    0.49
  -7  -4  -2    0.07    0.39
   8   4   2   20.92    2.58
   8   4   2   21.30    1.80
   8   4   2   19.22    2.42
   8   4   2   20.13    1.85
   8   4   2   18.06    1.51
  -8  -4  -2   20.06    1.85
  -8  -4  -2   19.10    1.59
  -8  -4  -2   17.87    1.71
  -8  -4  -2   19.70    1.77
  -8  -4  -2   17.24    1.41
  -8  -4  -2   15.84    1.82
   9   4   2    0.22    0.49
   9   4   2    0.50    0.93
   9   4   2    0.55    0.82
   9   4   2   -0.18    1.16
  -9  -4  -2    1.12    0.99
  -9  -4  -2    0.01    0.49
  -9  -4  -2    0.13    0.63
  -9  -4  -2   -0.30    0.70
  -9  -4  -2    1.51    0.96
  -9  -4  -2    0.35    0.44
  -9  -4  -2    0.39    0.74
  10   4   2   21.40    2.12
  10   4   2   17.32    2.85
  10   4   2   21.46    1.80
 -10  -4  -2   24.20    2.24
 -10  -4  -2   26.34    2.08
 -10  -4  -2   21.24    2.12
 -10  -4  -2   17.93    1.84
 -10  -4  -2   20.50    2.27
 -10  -4  -2   22.77    2.12
  11   4   2    0.81    1.03
  11   4   2   -0.03    1.52
  11   4   2    0.48    0.65
 -11  -4  -2   -0.39    0.72
 -11  -4  -2    0.45    0.80
 -11  -4  -2   -0.08    0.99
 -11  -4  -2    1.01    0.99
 -11  -4  -2    0.36    0.97
  12   4   2    7.78    2.41
  12   4   2    2.46    1.51
  12   4   2    4.81    1.10
 -12  -4  -2    2.32    1.52
 -12  -4  -2    3.26    1.50
 -12  -4  -2    3.39    1.39
 -12  -4  -2    3.89    1.63
 -12  -4  -2    2.34    1.36
  13   4   2   -0.56    0.98
  13   4   2    0.79    1.92
  13   4   2    0.00    0.78
 -13  -4  -2    0.81    1.21
 -13  -4  -2   -0.15    1.05
 -13  -4  -2    0.53    1.15
 -13  -4  -2   -0.07    1.34
 -13  -4  -2   -0.34    0.97
  14   4   2   -0.20    1.18
  14   4   2   -0.51    2.09
  14   4   2    3.41    1.18
 -14  -4  -2    1.20    1.40
 -14  -4  -2    2.07    1.36
 -14  -4  -2    4.00    2.02
 -14  -4  -2    1.84    1.55
  15   4   2   -0.05    0.89
  15   4   2   -0.41    1.28
  15   4   2    0.21    2.17
 -15  -4  -2    3.03    1.77
 -15  -4  -2   -1.13    1.24
 -15  -4  -2    0.24    1.34
 -15  -4  -2    1.38    1.56
 -15   3   2    7.40    2.19
 -15   3   2   12.04    2.52
 -15   3   2   14.50    3.18
 -15   3   2   12.50    2.50
  15  -3  -2    9.64    1.84
  15  -3  -2   10.44    1.80
  15  -3  -2    7.04    2.24
 -14   3   2    1.37    1.33
 -14   3   2    1.75    1.72
 -14   3   2    1.00    1.24
 -14   3   2    2.30    1.45
  14  -3  -2    1.91    0.95
  14  -3  -2   -0.54    1.22
  14  -3  -2    1.23    1.07
 -13   3   2    3.73    1.44
 -13   3   2    2.34    1.43
 -13   3   2    2.22    1.50
 -13   3   2    3.61    1.37
  13  -3  -2    1.49    0.89
  13  -3  -2    2.16    1.57
  13  -3  -2    0.55    0.84
 -12   3   2    1.78    1.20
 -12   3   2   -0.22    0.81
 -12   3   2    1.82    1.25
 -12   3   2    2.66    1.61
  12  -3  -2    1.20    0.79
  12  -3  -2    0.44    0.68
  12  -3  -2    3.44    1.82
 -11   3   2   31.06    2.66
 -11   3   2   25.74    2.81
 -11   3   2   29.83    2.53
 -11   3   2   27.74    2.61
  11  -3  -2   29.00    2.93
  11  -3  -2   28.22    2.27
  11  -3  -2   29.37    2.27
 -10   3   2    6.63    1.84
 -10   3   2    8.13    1.60
 -10   3   2    6.39    1.44
 -10   3   2    7.06    1.42
  10  -3  -2    8.88    1.40
  10  -3  -2    6.38    1.21
  10  -3  -2    8.68    1.90
  -9   3   2   14.43    1.48
  -9   3   2   10.89    1.95
  -9   3   2    9.06    1.67
  -9   3   2   10.76    1.72
   9  -3  -2   10.60    1.65
   9  -3  -2   13.98    2.26
   9  -3  -2   11.41    1.23
   9  -3  -2   12.35    1.24
  -8   3   2    0.59    0.64
  -8   3   2    0.47    0.78
  -8   3   2    0.52    0.90
  -8   3   2    0.45    0.52
  -8   3   2    2.03    0.91
  -8   3   2    0.13    0.57
   8  -3  -2   -0.16    0.73
   8  -3  -2    1.42    0.99
   8  -3  -2    1.12    0.53
   8  -3  -2    2.29    0.84
  -7   3   2    5.20    0.96
  -7   3   2    7.11    1.29
  -7   3   2    6.15    1.15
  -7   3   2    4.59    1.13
  -7   3   2    6.63    1.09
  -7   3   2    4.68    1.29
   7  -3  -2    6.93    1.03
   7  -3  -2    7.55    1.17
   7  -3  -2    5.77    1.02
   7  -3  -2    5.66    0.91
   7  -3  -2    8.23    1.51
   7  -3  -2    6.62    1.27
   7  -3  -2    5.18    1.30
  -6   3   2    1.34    0.77
  -6   3   2    2.94    0.85
  -6   3   2    1.21    0.80
  -6   3   2    0.78    0.49
  -6   3   2    2.58    0.60
  -6   3   2    1.48    0.66
  -6   3   2    1.10    0.55
   6  -3  -2    2.74    0.66
   6  -3  -2    1.64    0.85
   6  -3  -2    1.75    0.70
   6  -3  -2    2.04    0.61
   6  -3  -2    1.20    0.69
   6  -3  -2    1.75    0.89
   6  -3  -2    1.44    0.62
  -5   3   2   60.22    3.79
  -5   3   2   51.98    3.58
  -5   3   2   59.89    3.57
  -5   3   2   62.58    3.54
  -5   3   2   65.34    3.31
  -5   3   2   55.54    3.33
  -5   3   2   56.18    3.44
   5  -3  -2   56.28    3.71
   5  -3  -2   66.58    3.79
   5  -3  -2   68.42    3.49
   5  -3  -2   67.95    3.39
   5  -3  -2   52.95    3.56
   5  -3  -2   59.15    3.51
  -4   3   2    0.61    0.68
  -4   3   2    0.61    0.35
  -4   3   2    1.03    0.48
  -4   3   2    0.92    0.53
  -4   3   2    0.16    0.37
  -4   3   2    0.47    0.59
  -4   3   2    0.23    0.42
   4  -3  -2    0.10    0.56
   4  -3  -2    0.62    0.46
   4  -3  -2    0.35    0.60
   4  -3  -2    0.47    0.50
   4  -3  -2    0.67    0.42
   4  -3  -2    0.88    0.40
   4  -3  -2    1.27    0.49
  -3   3   2    1.17    0.50
  -3   3   2    0.98    0.35
  -3   3   2    1.43    0.53
  -3   3   2    1.60    0.63
  -3   3   2    0.62    0.39
  -3   3   2    1.61    0.69
  -3   3   2    1.55    0.40
   3  -3  -2    2.39    0.49
   3  -3  -2    0.76    0.44
   3  -3  -2    1.06    0.39
   3  -3  -2    1.61    0.69
   3  -3  -2    1.39    0.53
   3  -3  -2    0.80    0.59
   3  -3  -2    1.25    0.47
  -2   3   2    3.20    0.78
  -2   3   2    4.21    0.52
  -2   3   2    2.40    0.57
  -2   3   2    4.24    0.70
  -2   3   2    3.51    0.75
  -2   3   2    3.87    0.64
   2  -3  -2    3.84    0.66
   2  -3  -2    3.62    0.62
   2  -3  -2    3.90    0.54
   2  -3  -2    3.25    0.76
   2  -3  -2    3.79    0.65
   2  -3  -2    2.42    0.66
  -1   3   2   31.89    1.91
  -1   3   2   29.94    1.69
  -1   3   2   32.95    1.89
   1  -3  -2   28.77    1.72
   1  -3  -2   31.05    1.85
   1  -3  -2   32.04    1.91
   1  -3  -2   29.51    1.85
   0   3   2    0.15    0.30
   0   3   2    0.13    0.47
   0   3   2   -0.26    0.34
   0   3   2   -0.10    0.31
   0  -3  -2   -0.22    0.18
   0  -3  -2   -0.06    0.20
   0  -3  -2   -0.25    0.30
   0  -3  -2   -0.19    0.40
   0  -3  -2    0.13    0.21
   0  -3  -2    0.56    0.37
   0  -3  -2    0.18    0.32
   1   3   2   50.93    2.58
   1   3   2   44.12    2.49
   1   3   2   51.90    3.05
  -1  -3  -2   49.92    3.01
  -1  -3  -2   49.46    2.58
  -1  -3  -2   45.14    2.50
   2   3   2    5.14    0.68
   2   3   2    3.27    0.67
   2   3   2    6.02    1.28
   2   3   2    5.01    0.66
   2   3   2    4.03    0.55
  -2  -3  -2    5.09    0.70
  -2  -3  -2    3.16    0.50
  -2  -3  -2    2.54    0.58
  -2  -3  -2    3.35    0.53
  -2  -3  -2    4.35    0.57
  -2  -3  -2    3.94    1.01
   3   3   2    1.71    0.44
   3   3   2    1.68    0.50
   3   3   2    1.73    0.66
   3   3   2    1.55    0.49
   3   3   2    3.60    1.04
   3   3   2    0.66    0.51
  -3  -3  -2    2.47    0.46
  -3  -3  -2    3.32    0.92
  -3  -3  -2    1.03    0.43
  -3  -3  -2    1.20    0.55
  -3  -3  -2    2.81    0.54
  -3  -3  -2    2.52    0.45
  -3  -3  -2    1.29    0.47
  -3  -3  -2    0.62    0.41
   4   3   2    0.20    0.45
   4   3   2    0.31    0.50
   4   3   2    0.94    0.48
   4   3   2    0.75    0.68
   4   3   2    0.51    0.36
   4   3   2    0.49    0.49
  -4  -3  -2    0.22    0.49
  -4  -3  -2    0.56    0.47
  -4  -3  -2    0.40    0.40
  -4  -3  -2    1.05    0.40
  -4  -3  -2    1.01    0.49
  -4  -3  -2    0.70    0.47
  -4  -3  -2    1.04    0.40
  -4  -3  -2    0.92    0.36
   5   3   2   58.69    3.41
   5   3   2   69.95    3.35
   5   3   2   57.09    3.61
   5   3   2   62.09    3.47
  -5  -3  -2   62.08    3.43
  -5  -3  -2   53.82    3.41
  -5  -3  -2   55.25    3.39
  -5  -3  -2   66.13    3.29
  -5  -3  -2   57.13    3.60
   6   3   2    3.42    0.64
   6   3   2    1.41    0.70
   6   3   2    3.13    0.83
   6   3   2    1.75    0.77
   6   3   2    1.52    0.72
   6   3   2    3.87    1.17
  -6  -3  -2    1.74    0.71
  -6  -3  -2    2.68    0.60
  -6  -3  -2    2.44    0.82
  -6  -3  -2    1.65    0.75
  -6  -3  -2    1.64    0.67
  -6  -3  -2    3.25    0.63
   7   3   2    7.15    0.82
   7   3   2    8.74    1.53
   7   3   2    6.57    1.16
   7   3   2    6.47    1.16
   7   3   2    6.50    1.22
   7   3   2    7.12    1.28
  -7  -3  -2    8.31    0.77
  -7  -3  -2    5.69    1.12
  -7  -3  -2    5.42    1.19
  -7  -3  -2    5.75    0.93
  -7  -3  -2    7.17    0.76
  -7  -3  -2    8.04    0.78
  -7  -3  -2    7.33    1.20
  -7  -3  -2    5.03    1.06
   8   3   2    1.52    1.32
   8   3   2   -0.04    0.65
   8   3   2    1.03    0.82
   8   3   2    1.75    0.95
   8   3   2    1.03    0.58
  -8  -3  -2    1.13    0.79
  -8  -3  -2    0.51    0.79
  -8  -3  -2    0.29    0.63
  -8  -3  -2    0.49    0.47
  -8  -3  -2    0.54    0.74
  -8  -3  -2    0.49    0.54
  -8  -3  -2    0.77    0.49
  -8  -3  -2    0.67    0.49
   9   3   2   13.52    1.36
   9   3   2   11.88    2.10
   9   3   2   11.87    1.21
   9   3   2   11.84    1.87
  -9  -3  -2   11.98    1.88
  -9  -3  -2   11.16    1.12
  -9  -3  -2   13.77    1.50
  -9  -3  -2    9.67    1.70
  -9  -3  -2   10.83    1.64
  -9  -3  -2   14.24    1.56
  10   3   2    8.04    1.26
  10   3   2    6.54    1.33
  10   3   2    7.76    1.63
 -10  -3  -2    7.57    1.69
 -10  -3  -2   10.64    1.86
 -10  -3  -2    8.86    1.68
 -10  -3  -2    3.94    1.41
 -10  -3  -2    9.79    1.60
 -10  -3  -2    6.35    1.08
  11   3   2   29.48    2.66
  11   3   2   24.49    2.09
 -11  -3  -2   29.32    2.45
 -11  -3  -2   31.57    2.65
 -11  -3  -2   24.86    2.50
 -11  -3  -2   25.77    2.58
 -11  -3  -2   33.50    2.89
  12   3   2    2.10    2.12
  12   3   2    1.53    1.21
  12   3   2    0.77    0.76
 -12  -3  -2    1.11    0.98
 -12  -3  -2    1.22    1.03
 -12  -3  -2    2.18    1.39
 -12  -3  -2    0.91    1.18
 -12  -3  -2    1.12    1.25
  13   3   2    2.29    0.93
  13   3   2    2.49    1.50
 -13  -3  -2    1.45    1.11
 -13  -3  -2    3.62    1.52
 -13  -3  -2    1.53    1.56
 -13  -3  -2    2.17    1.39
 -13  -3  -2    1.70    1.39
  14   3   2    0.60    2.33
  14   3   2    0.54    0.85
  14   3   2    0.64    1.36
 -14  -3  -2    1.25    1.46
 -14  -3  -2    0.98    1.24
 -14  -3  -2    0.87    1.43
 -14  -3  -2    0.77    1.26
  15   3   2   10.79    1.90
 -15  -3  -2   17.86    2.79
 -15  -3  -2   14.86    2.95
 -15  -3  -2   13.34    2.77
 -15  -3  -2   13.17    2.74
 -15   2   2   -0.10    1.17
 -15   2   2    0.24    1.50
 -15   2   2   -0.55    0.95
 -15   2   2    0.35    1.23
  15  -2  -2    1.04    1.02
  15  -2  -2    0.50    1.66
  15  -2  -2   -0.24    0.70
 -14   2   2    2.08    1.63
 -14   2   2    4.46    1.69
 -14   2   2    1.66    1.38
 -14   2   2    4.56    1.60
  14  -2  -2    1.44    0.87
  14  -2  -2    2.09    1.03
  14  -2  -2    3.15    1.92
 -13   2   2    0.60    1.10
 -13   2   2   -0.51    0.92
 -13   2   2    0.47    1.02
 -13   2   2    0.18    0.89
  13  -2  -2    2.53    1.07
  13  -2  -2    0.19    1.20
  13  -2  -2    0.36    0.65
 -12   2   2   17.44    2.13
 -12   2   2   23.31    3.08
 -12   2   2   17.36    3.02
 -12   2   2   16.48    2.48
  12  -2  -2   16.14    2.92
  12  -2  -2   16.21    1.62
  12  -2  -2   16.54    1.68
 -11   2   2    1.15    0.91
 -11   2   2    0.97    1.04
 -11   2   2    0.77    0.96
 -11   2   2    0.76    1.07
  11  -2  -2    0.89    0.68
  11  -2  -2    0.27    0.58
  11  -2  -2    0.78    1.13
 -10   2   2    7.14    1.92
 -10   2   2    9.49    1.78
 -10   2   2    6.23    1.43
 -10   2   2    5.75    1.47
  10  -2  -2    9.36    1.38
  10  -2  -2    8.17    1.88
  10  -2  -2    7.99    1.33
  -9   2   2   -0.10    0.73
  -9   2   2    0.04    0.66
  -9   2   2   -0.10    0.77
  -9   2   2    0.26    0.65
  -9   2   2    0.81    0.78
  -9   2   2   -0.01    0.43
   9  -2  -2    0.80    0.79
   9  -2  -2    0.10    0.82
   9  -2  -2   -0.15    0.41
   9  -2  -2    0.38    0.43
  -8   2   2   47.32    3.48
  -8   2   2   49.85    3.06
  -8   2   2   47.37    3.31
  -8   2   2   47.18    3.10
  -8   2   2   45.34    3.37
  -8   2   2   49.49    3.23
  -8   2   2   50.70    3.24
   8  -2  -2   49.34    3.68
   8  -2  -2   47.87    2.95
   8  -2  -2   47.66    3.13
   8  -2  -2   44.07    3.46
   8  -2  -2   47.19    3.44
   8  -2  -2   48.50    2.94
[truncated: 3,227,336 more chars]
